# Supplementary material for: Complexes of 2,4,6-tri­hydroxy­benzoic acid: effects of intra­molecular hydro­gen bonding on ligand geometry and metal binding modes
Source: Acta Crystallogr C Struct Chem. 2022 Oct 25;78(Pt 11):653–70. doi: 10.1107/S2053229622009901 (PMC9635592; doi:10.1107/S2053229622009901)
Supplement: Supplementary file 1 [file c-78-00653-sup1.cif]

##############################################################################
#                                                                            #
# This CIF contains the data in a paper accepted for publication in          #
# Acta Crystallographica Section C. It conforms to the requirements of       #
# Notes for Authors for Acta Crystallographica Section C, and has been       #
# peer reviewed under the auspices of the IUCr Commission on Journals.       #
#                                                                            #
# Full details of the Crystallographic Information File format               #
# are given in the paper "The Crystallographic Information File (CIF):       #
# a New Standard Archive File for Crystallography" by S. R. Hall, F. H.      #
# Allen and I. D. Brown [Acta Cryst. (1991), A47, 655-685].                  #
#                                                                            #
# The current version of the core CIF dictionary is obtainable from          #
# ftp://ftp.iucr.org/pub/cif_core.dic.                                       #
#                                                                            #
# Software is freely available for graphical display of the structure(s)     #
# in this CIF. For information consult the CIF software page                 #
# http://www.iucr.org/resources/cif/software.                                #
#                                                                            #
# This file may be used for bona fide research purposes within the           #
# scientific community so long as proper attribution is given to the journal # 
# article from which it was obtained.                                        #
#                                                                            #
##############################################################################
data_1_li_h3thba
_audit_creation_method
;
Olex2 1.5
(compiled 2022.04.07 svn.rca3783a0 for OlexSys, GUI svn.r6498)
;
_chemical_name_systematic
;
Di-\m-aqua-bis[triaqua(2,4,6-trihydroxybenzoato)lithium] dihydrate
;
_chemical_name_common     ?
_chemical_formula_moiety     'C14 H26 Li2 O18, 2(H2 O)'
_chemical_formula_sum     'C14 H30 Li2 O20'
_chemical_formula_iupac     '[Li2 (C7 H5 O5)2 (H2 O)8], 2H2 O'
_chemical_formula_weight     532.26
_chemical_melting_point     ?
_space_group_crystal_system     triclinic
_space_group_name_H-M_alt     'P -1'
_space_group_name_Hall     '-P 1'
loop_
    _space_group_symop_operation_xyz
    'x, y, z'
    '-x, -y, -z'
_cell_length_a     6.8553(3)
_cell_length_b     8.5698(2)
_cell_length_c     10.3468(4)
_cell_angle_alpha     95.637(3)
_cell_angle_beta     102.395(3)
_cell_angle_gamma     108.297(3)
_cell_volume     554.61(4)
_cell_formula_units_Z     1
_cell_measurement_reflns_used     3862
_cell_measurement_theta_min     4.4530
_cell_measurement_theta_max     76.0440
_cell_measurement_temperature     99.98(10)
_exptl_crystal_description     irregular
_exptl_crystal_colour     'clear colourless'
_exptl_crystal_size_max     0.339
_exptl_crystal_size_mid     0.208
_exptl_crystal_size_min     0.102
_exptl_crystal_density_diffrn     1.594
_exptl_crystal_density_meas     ?
_exptl_crystal_density_method     ?
_exptl_crystal_F_000     280
loop_
    _exptl_crystal_face_index_h
    _exptl_crystal_face_index_k
    _exptl_crystal_face_index_l
    _exptl_crystal_face_perp_dist
    0 -5 0 0.0419
    0 5 1 0.0556
    -2 -1 -5 0.0725
    2 0 5 0.0746
    0 5 0 0.0558
    4 2 -3 0.1166
    4 -3 -4 0.1351
    -4 0 4 0.1697
    -1 5 1 0.0827
_exptl_absorpt_coefficient_mu     1.329
_exptl_absorpt_correction_type     gaussian
_exptl_absorpt_process_details
;
(CrysAlis PRO; Rigaku OD, 2021)
;
_exptl_absorpt_correction_T_min     0.283
_exptl_absorpt_correction_T_max     1.000
_diffrn_ambient_temperature     99.98(10)
_diffrn_source     'micro-focus sealed X-ray tube'
_diffrn_radiation_type     'Cu K\a'
_diffrn_radiation_wavelength     1.54184
_diffrn_radiation_monochromator     mirror
_diffrn_measurement_device_type     'XtaLAB Synergy, Dualflex, HyPix'
_diffrn_measurement_device     'four-circle diffractometer'
_diffrn_measurement_method     '\w scans'
_diffrn_detector     'Hybrid Pixel Array Detector'
_diffrn_detector_area_resol_mean     10.0000
_diffrn_reflns_number     5754
_diffrn_reflns_av_R_equivalents     0.0224
_diffrn_reflns_av_unetI/netI     0.0247
_diffrn_reflns_theta_min     4.447
_diffrn_reflns_theta_max     76.468
_diffrn_reflns_theta_full     67.684
_diffrn_measured_fraction_theta_max     0.949
_diffrn_measured_fraction_theta_full     0.995
_diffrn_reflns_limit_h_min     -8
_diffrn_reflns_limit_h_max     8
_diffrn_reflns_limit_k_min     -10
_diffrn_reflns_limit_k_max     7
_diffrn_reflns_limit_l_min     -12
_diffrn_reflns_limit_l_max     13
_diffrn_radiation_probe     x-ray
_refine_special_details
                    'O-H distances were fixed at 0.85  and Uiso(H) = 1.5Ueq(O).'
_reflns_number_total     2210
_reflns_number_gt     2042
_reflns_threshold_expression     'I > 2\s(I)'
_refine_ls_structure_factor_coef     Fsqd
_refine_ls_matrix_type     full
_refine_ls_R_factor_all     0.0341
_refine_ls_R_factor_gt     0.0323
_refine_ls_wR_factor_gt     0.0964
_refine_ls_wR_factor_ref     0.0981
_refine_ls_goodness_of_fit_ref     1.109
_refine_ls_restrained_S_all     1.107
_refine_ls_number_reflns     2210
_refine_ls_number_parameters     183
_refine_ls_number_restraints     13
_refine_ls_hydrogen_treatment     mixed
_refine_ls_weighting_scheme     calc
_refine_ls_weighting_details
              'w=1/[\s^2^(Fo^2^)+(0.0575P)^2^+0.1293P] where P=(Fo^2^+2Fc^2^)/3'
_atom_sites_solution_hydrogens     mixed
_atom_sites_solution_primary     dual
_atom_sites_solution_secondary     ?
_refine_ls_shift/su_max     0.001
_refine_ls_shift/su_mean     0.000
_refine_diff_density_max     0.366
_refine_diff_density_min     -0.286
_refine_ls_extinction_method     none
_refine_ls_extinction_coef     .
loop_
    _atom_type_symbol
    _atom_type_description
    _atom_type_scat_dispersion_real
    _atom_type_scat_dispersion_imag
    _atom_type_scat_source
    'C' 'C' 0.0181 0.0091
                         'International Tables Vol C Tables 4.2.6.8 and 6.1.1.4'
    'H' 'H' 0.0000 0.0000
                         'International Tables Vol C Tables 4.2.6.8 and 6.1.1.4'
    'Li' 'Li' 0.0008 0.0003
                         'International Tables Vol C Tables 4.2.6.8 and 6.1.1.4'
    'O' 'O' 0.0492 0.0322
                         'International Tables Vol C Tables 4.2.6.8 and 6.1.1.4'
_computing_data_collection
;
CrysAlis PRO (Rigaku OD, 2021)
;
_computing_cell_refinement
;
CrysAlis PRO (Rigaku OD, 2021)
;
_computing_data_reduction
;
CrysAlis PRO (Rigaku OD, 2021)
;
_computing_structure_solution
;
SHELXT2018 (Sheldrick, 2015<i>a</i>)
;
_computing_structure_refinement
;
SHELXL2018 (Sheldrick, 2015<i>b</i>)
;
_computing_molecular_graphics
;
OLEX2 (Dolomanov <i>et al.</i>, 2009) and
<i>CrystalMaker</i> (Palmer, 2020)
;
_computing_publication_material
;
OLEX2 (Dolomanov <i>et al.</i>, 2009) and
PLATON (Spek, 2020)
;
loop_
    _atom_site_type_symbol
    _atom_site_label
    _atom_site_fract_x
    _atom_site_fract_y
    _atom_site_fract_z
    _atom_site_U_iso_or_equiv
    _atom_site_adp_type
    _atom_site_calc_flag
    _atom_site_occupancy
    _atom_site_disorder_assembly
    _atom_site_disorder_group
    O O1 0.44537(13) 0.80144(11) 0.78396(8) 0.0158(2) Uani d 1 . .
    O O2 0.16382(13) 0.23053(10) 0.58974(8) 0.0162(2) Uani d 1 . .
    H H2 0.110914 0.167634 0.514218 0.024 Uiso calc 1 . .
    O O3 0.04206(14) 0.14669(10) 0.33765(9) 0.0181(2) Uani d 1 . .
    O O4 0.08937(13) 0.33767(11) 0.20527(8) 0.0166(2) Uani d 1 . .
    O O5 0.23775(13) 0.64658(10) 0.30722(8) 0.0151(2) Uani d 1 . .
    H H5 0.187348 0.560461 0.247386 0.023 Uiso calc 1 . .
    O O6 0.72851(13) 1.04986(10) 1.01710(9) 0.0148(2) Uani d 1 . .
    O O7 0.56288(13) 0.88523(10) 1.22835(8) 0.0160(2) Uani d 1 . .
    H H7A 0.676614 0.868773 1.266749 0.024 Uiso d 1 . .
    H H7B 0.465124 0.817272 1.255219 0.024 Uiso d 1 . .
    O O8 0.24653(13) 0.61806(10) 1.00862(8) 0.0168(2) Uani d 1 . .
    H H8A 0.275978 0.529739 0.992917 0.025 Uiso d 1 . .
    H H8B 0.142948 0.608398 0.942206 0.025 Uiso d 1 . .
    O O9 0.71149(13) 0.69491(10) 1.00440(8) 0.0161(2) Uani d 1 . .
    H H9A 0.826833 0.745740 1.064847 0.024 Uiso d 1 . .
    H H9B 0.747906 0.699113 0.930836 0.024 Uiso d 1 . .
    C C1 0.36830(17) 0.68303(14) 0.67044(11) 0.0130(2) Uani d 1 . .
    C C2 0.31374(18) 0.51639(14) 0.68635(11) 0.0137(3) Uani d 1 . .
    H H2A 0.335892 0.488254 0.773564 0.016 Uiso calc 1 . .
    C C3 0.22665(17) 0.39250(14) 0.57280(12) 0.0128(2) Uani d 1 . .
    C C4 0.19869(17) 0.43114(14) 0.44170(11) 0.0127(3) Uani d 1 . .
    C C5 0.26092(17) 0.60145(14) 0.43110(11) 0.0127(2) Uani d 1 . .
    C C6 0.34394(18) 0.72692(14) 0.54310(12) 0.0135(2) Uani d 1 . .
    H H6 0.383702 0.840965 0.533561 0.016 Uiso calc 1 . .
    C C7 0.10544(17) 0.29779(15) 0.32146(12) 0.0140(2) Uani d 1 . .
    Li Li1 0.5011(3) 0.8216(2) 1.0106(2) 0.0181(4) Uani d 1 . .
    H H1 0.440(3) 0.8912(19) 0.7646(17) 0.027 Uiso d 1 . .
    H H6A 0.782(3) 1.065(2) 0.9518(16) 0.027 Uiso d 1 . .
    H H6B 0.824(2) 1.107(2) 1.0849(15) 0.027 Uiso d 1 . .
    H H10A 0.104(3) 0.826(2) 0.2467(16) 0.027 Uiso d 1 . .
    H H10B 0.072(3) 0.9698(19) 0.2383(16) 0.027 Uiso d 1 . .
    O O10 0.07960(13) 0.88620(11) 0.19033(9) 0.0164(2) Uani d 1 . .
loop_
    _atom_site_aniso_label
    _atom_site_aniso_U_11
    _atom_site_aniso_U_22
    _atom_site_aniso_U_33
    _atom_site_aniso_U_12
    _atom_site_aniso_U_13
    _atom_site_aniso_U_23
    O1 0.0212(4) 0.0123(4) 0.0111(4) 0.0043(3) 0.0015(3) -0.0003(3)
    O2 0.0210(4) 0.0105(4) 0.0149(4) 0.0035(3) 0.0028(3) 0.0020(3)
    O3 0.0203(4) 0.0126(4) 0.0186(4) 0.0037(3) 0.0037(3) -0.0012(3)
    O4 0.0179(4) 0.0193(4) 0.0114(4) 0.0073(3) 0.0017(3) -0.0008(3)
    O5 0.0204(4) 0.0140(4) 0.0101(4) 0.0054(3) 0.0031(3) 0.0018(3)
    O6 0.0142(4) 0.0154(4) 0.0118(4) 0.0024(3) 0.0024(3) 0.0004(3)
    O7 0.0142(4) 0.0159(4) 0.0165(4) 0.0042(3) 0.0025(3) 0.0039(3)
    O8 0.0171(4) 0.0144(4) 0.0174(4) 0.0054(3) 0.0020(3) 0.0019(3)
    O9 0.0164(4) 0.0160(4) 0.0150(4) 0.0054(3) 0.0032(3) 0.0011(3)
    C1 0.0105(5) 0.0145(5) 0.0125(5) 0.0038(4) 0.0018(4) -0.0010(4)
    C2 0.0141(5) 0.0161(6) 0.0118(6) 0.0061(4) 0.0032(4) 0.0035(4)
    C3 0.0112(5) 0.0129(5) 0.0155(6) 0.0051(4) 0.0038(4) 0.0035(4)
    C4 0.0108(5) 0.0145(6) 0.0128(6) 0.0051(4) 0.0026(4) 0.0013(4)
    C5 0.0111(5) 0.0159(6) 0.0122(5) 0.0056(4) 0.0034(4) 0.0031(4)
    C6 0.0137(5) 0.0120(5) 0.0145(6) 0.0040(4) 0.0036(4) 0.0028(4)
    C7 0.0101(5) 0.0176(6) 0.0145(6) 0.0062(4) 0.0025(4) 0.0008(4)
    Li1 0.0182(10) 0.0150(10) 0.0204(11) 0.0053(8) 0.0046(8) 0.0027(8)
    O10 0.0202(4) 0.0161(4) 0.0146(4) 0.0081(3) 0.0055(3) 0.0028(3)
_geom_special_details
;
 All esds (except the esd in the dihedral angle between two l.s. planes)
 are estimated using the full covariance matrix.  The cell esds are taken
 into account individually in the estimation of esds in distances, angles
 and torsion angles; correlations between esds in cell parameters are only
 used when they are defined by crystal symmetry.  An approximate (isotropic)
 treatment of cell esds is used for estimating esds involving l.s. planes.
;
loop_
    _geom_bond_atom_site_label_1
    _geom_bond_atom_site_label_2
    _geom_bond_site_symmetry_2
    _geom_bond_distance
    _geom_bond_publ_flag
    O1 C1 . 1.3606(14) ?
    O1 Li1 . 2.274(2) ?
    O1 H1 . 0.823(14) ?
    O2 H2 . 0.8400 ?
    O2 C3 . 1.3593(14) ?
    O3 C7 . 1.2705(15) ?
    O4 C7 . 1.2735(15) ?
    O5 H5 . 0.8400 ?
    O5 C5 . 1.3662(14) ?
    O6 Li1 . 2.068(2) ?
    O6 Li1 2_677 2.175(2) ?
    O6 H6A . 0.839(14) ?
    O6 H6B . 0.834(14) ?
    O7 H7A . 0.8560 ?
    O7 H7B . 0.8558 ?
    O7 Li1 . 2.181(2) ?
    O8 H8A . 0.8520 ?
    O8 H8B . 0.8519 ?
    O8 Li1 . 2.038(2) ?
    O9 H9A . 0.8509 ?
    O9 H9B . 0.8510 ?
    O9 Li1 . 2.067(2) ?
    C1 C2 . 1.3941(17) ?
    C1 C6 . 1.3956(16) ?
    C2 H2A . 0.9500 ?
    C2 C3 . 1.3856(16) ?
    C3 C4 . 1.4152(16) ?
    C4 C5 . 1.4088(16) ?
    C4 C7 . 1.4775(16) ?
    C5 C6 . 1.3823(16) ?
    C6 H6 . 0.9500 ?
    Li1 Li1 2_677 3.091(4) ?
    O10 H10A . 0.838(14) ?
    O10 H10B . 0.853(14) ?
loop_
    _geom_angle_atom_site_label_1
    _geom_angle_atom_site_label_2
    _geom_angle_atom_site_label_3
    _geom_angle_site_symmetry_1
    _geom_angle_site_symmetry_3
    _geom_angle
    _geom_angle_publ_flag
    C1 O1 Li1 . . 139.87(9) ?
    C1 O1 H1 . . 109.5(12) ?
    Li1 O1 H1 . . 108.1(12) ?
    C3 O2 H2 . . 109.5 ?
    C5 O5 H5 . . 109.5 ?
    Li1 O6 Li1 . 2_677 93.51(8) ?
    Li1 O6 H6A . . 119.2(12) ?
    Li1 O6 H6A 2_677 . 103.6(12) ?
    Li1 O6 H6B . . 125.4(12) ?
    Li1 O6 H6B 2_677 . 105.0(12) ?
    H6A O6 H6B . . 105.6(17) ?
    H7A O7 H7B . . 104.2 ?
    Li1 O7 H7A . . 109.7 ?
    Li1 O7 H7B . . 109.7 ?
    H8A O8 H8B . . 104.4 ?
    Li1 O8 H8A . . 109.4 ?
    Li1 O8 H8B . . 109.7 ?
    H9A O9 H9B . . 104.4 ?
    Li1 O9 H9A . . 109.5 ?
    Li1 O9 H9B . . 109.8 ?
    O1 C1 C2 . . 117.42(10) ?
    O1 C1 C6 . . 121.21(10) ?
    C2 C1 C6 . . 121.38(11) ?
    C1 C2 H2A . . 120.6 ?
    C3 C2 C1 . . 118.88(10) ?
    C3 C2 H2A . . 120.6 ?
    O2 C3 C2 . . 118.30(10) ?
    O2 C3 C4 . . 120.02(10) ?
    C2 C3 C4 . . 121.66(11) ?
    C3 C4 C7 . . 121.11(10) ?
    C5 C4 C3 . . 117.21(10) ?
    C5 C4 C7 . . 121.68(11) ?
    O5 C5 C4 . . 119.92(10) ?
    O5 C5 C6 . . 118.05(10) ?
    C6 C5 C4 . . 122.03(11) ?
    C1 C6 H6 . . 120.6 ?
    C5 C6 C1 . . 118.80(10) ?
    C5 C6 H6 . . 120.6 ?
    O3 C7 O4 . . 122.14(11) ?
    O3 C7 C4 . . 118.68(10) ?
    O4 C7 C4 . . 119.17(10) ?
    O1 Li1 Li1 . 2_677 81.55(9) ?
    O6 Li1 O1 . . 84.26(8) ?
    O6 Li1 O1 2_677 . 83.46(8) ?
    O6 Li1 O6 . 2_677 86.49(8) ?
    O6 Li1 O7 . . 88.04(8) ?
    O6 Li1 O7 2_677 . 90.37(8) ?
    O6 Li1 Li1 . 2_677 44.61(6) ?
    O6 Li1 Li1 2_677 2_677 41.89(5) ?
    O7 Li1 O1 . . 170.40(10) ?
    O7 Li1 Li1 . 2_677 88.95(9) ?
    O8 Li1 O1 . . 97.06(9) ?
    O8 Li1 O6 . . 170.86(12) ?
    O8 Li1 O6 . 2_677 84.68(8) ?
    O8 Li1 O7 . . 89.66(9) ?
    O8 Li1 O9 . . 96.23(9) ?
    O8 Li1 Li1 . 2_677 126.52(12) ?
    O9 Li1 O1 . . 87.49(8) ?
    O9 Li1 O6 . 2_677 170.95(12) ?
    O9 Li1 O6 . . 92.86(9) ?
    O9 Li1 O7 . . 98.63(9) ?
    O9 Li1 Li1 . 2_677 136.73(12) ?
    H10A O10 H10B . . 103.0(16) ?
loop_
    _geom_torsion_atom_site_label_1
    _geom_torsion_atom_site_label_2
    _geom_torsion_atom_site_label_3
    _geom_torsion_atom_site_label_4
    _geom_torsion_site_symmetry_1
    _geom_torsion_site_symmetry_2
    _geom_torsion_site_symmetry_3
    _geom_torsion_site_symmetry_4
    _geom_torsion
    _geom_torsion_publ_flag
    O1 C1 C2 C3 . . . . 177.39(10) ?
    O1 C1 C6 C5 . . . . -178.72(10) ?
    O2 C3 C4 C5 . . . . 178.03(9) ?
    O2 C3 C4 C7 . . . . -1.19(16) ?
    O5 C5 C6 C1 . . . . 179.87(9) ?
    C1 C2 C3 O2 . . . . -176.61(9) ?
    C1 C2 C3 C4 . . . . 2.17(17) ?
    C2 C1 C6 C5 . . . . 0.96(17) ?
    C2 C3 C4 C5 . . . . -0.72(16) ?
    C2 C3 C4 C7 . . . . -179.95(10) ?
    C3 C4 C5 O5 . . . . -179.97(9) ?
    C3 C4 C5 C6 . . . . -0.67(16) ?
    C3 C4 C7 O3 . . . . 2.90(16) ?
    C3 C4 C7 O4 . . . . -177.72(10) ?
    C4 C5 C6 C1 . . . . 0.56(17) ?
    C5 C4 C7 O3 . . . . -176.29(10) ?
    C5 C4 C7 O4 . . . . 3.09(16) ?
    C6 C1 C2 C3 . . . . -2.30(17) ?
    C7 C4 C5 O5 . . . . -0.75(16) ?
    C7 C4 C5 C6 . . . . 178.55(10) ?
    Li1 O1 C1 C2 . . . . -5.64(19) ?
    Li1 O1 C1 C6 . . . . 174.05(11) ?
_shelx_space_group_comment
;
The symmetry employed for this shelxl refinement is uniquely defined
by the following loop, which should always be used as a source of
symmetry information in preference to the above space-group names.
They are only intended as comments.
;
_shelx_estimated_absorpt_T_min     0.662
_shelx_estimated_absorpt_T_max     0.876
_shelx_hkl_file
;
   0   0   1   87.93    2.49
   0   0   2   20.15    1.00
   0   0   3 1890.56   48.46
   0   0   3 1889.49   47.41
   0   0   4 2386.68   59.98
   0   0   4 2379.71   61.52
   0   0  -5 2251.88   57.45
   0   0   5 2387.90   58.72
   0   0   5 2414.01   60.93
   0   0   6  528.25   17.33
   0   0   6  554.15   15.33
   0   0   7  139.47    6.45
   0   0   7  141.72    5.28
   0   0  -7  144.54    5.65
   0   0   7  158.06    8.44
   0   0  -8  362.77   11.65
   0   0   8  358.63   11.28
   0   0   8  365.93   15.48
   0   0  -9 1640.67   43.40
   0   0   9 1649.38   42.97
   0   0   9 1544.69   48.58
   0   0 -10  279.99    9.64
   0   0  10  271.53    9.31
   0   0  11   32.96    2.23
   0   0 -11   29.06    2.16
   0   0  12   52.03    2.36
   0   1 -12   10.79    1.09
   0  -1  12   11.31    1.16
   0  -1  12   10.45    1.12
   0   1 -11    0.31    0.61
   0  -1  11    0.49    0.67
   0  -1  11   -0.40    0.67
   0  -1  10    1.24    0.75
   0  -1   9    1.31    1.07
   0  -1   9    1.00    0.72
   0  -1   8  141.32    5.64
   0  -1   8  151.68    7.61
   0  -1   8  144.45    8.61
   0  -1   7   33.18    2.15
   0  -1   7   28.64    3.46
   0  -1   7   32.46    2.88
   0  -1   6    5.98    1.46
   0   1  -6    4.14    0.90
   0  -1   6    5.26    1.11
   0  -1   5    2.39    0.50
   0  -1   5    3.54    0.82
   0   1  -5    2.99    0.74
   0   1  -5    2.48    0.43
   0  -1   5    2.02    0.95
   0  -1   4  233.34    8.09
   0  -1   4  217.79    6.75
   0  -1   4  231.87    7.17
   0  -1   3  864.57   22.09
   0  -1   3  812.07   21.81
   0  -1   3  883.42   22.82
   0  -1   2  474.05   12.53
   0  -1   2  447.84   11.80
   0  -1   2  439.68   12.04
   0  -1   2  465.37   11.98
   0  -1   1 1929.93   47.38
   0  -1   1 1871.31   47.15
   0  -1   0  547.73   13.79
   0  -1  -1  415.90   10.86
   0  -1  -2  339.15    8.88
   0   1   2  331.40    8.65
   0   1   3    9.36    0.69
   0  -1  -4   20.22    1.36
   0  -1  -4   22.77    1.07
   0   1   4   19.12    1.23
   0  -1  -5  535.22   14.47
   0  -1  -5  558.54   15.25
   0   1   5  565.34   17.82
   0   1   5  563.72   15.32
   0  -1  -6    2.87    0.77
   0   1   6    2.60    1.18
   0   1   7 1024.82   32.72
   0  -1  -7 1070.53   28.54
   0  -1  -7 1043.61   27.58
   0   1   7 1053.80   27.96
   0  -1  -8 1483.50   39.76
   0   1   8 1518.16   39.23
   0   1   8 1440.71   44.89
   0   1   9  128.53    5.25
   0  -1  -9  119.09    4.95
   0  -1  -9  131.98    5.66
   0   1  10   10.78    1.39
   0  -1 -10    8.60    1.33
   0   1  11    3.52    0.90
   0   1  11    3.00    0.73
   0  -1 -11    3.62    0.80
   0   1  12    0.39    0.37
   0  -2  12    5.97    0.82
   0  -2  12    6.01    0.92
   0   2 -11    2.35    0.85
   0  -2  11    2.78    0.85
   0  -2  11    3.57    0.88
   0  -2  10    2.73    0.94
   0   2 -10    2.67    1.01
   0  -2   9    6.33    1.82
   0  -2   8  165.35    9.09
   0  -2   8  183.08    8.83
   0   2  -7   75.28    3.69
   0  -2   7   78.53    4.86
   0  -2   7   70.04    5.19
   0  -2   6  245.93    9.33
   0  -2   6  253.95   10.25
   0   2  -6  254.14    8.09
   0   2  -5   68.90    3.03
   0  -2   5   73.78    4.27
   0  -2   5   70.71    3.72
   0  -2   4  785.20   21.43
   0  -2   4  787.23   22.19
   0  -2   3  459.10   13.38
   0  -2   3  458.09   12.67
   0  -2   2  335.21    9.97
   0  -2   2  348.98    9.80
   0  -2   1    5.50    0.62
   0  -2   0 1377.14   34.64
   0  -2  -1  835.83   21.88
   0  -2  -2 1030.23   26.72
   0  -2  -3  442.01   12.24
   0   2   4  490.97   15.38
   0  -2  -4  501.19   13.08
   0  -2  -5   47.67    2.53
   0  -2  -6   57.67    2.64
   0  -2  -6   60.29    3.14
   0   2   7   16.51    1.48
   0  -2  -7   15.33    1.67
   0  -2  -7   13.56    1.35
   0   2   7   14.48    2.79
   0   2   8   69.94    3.38
   0  -2  -8   68.66    3.51
   0  -2  -8   62.35    3.56
   0   2   8   58.98    5.86
   0   2   9   94.29    4.11
   0  -2  -9   91.93    4.32
   0  -2  -9   89.03    4.05
   0   2  10  129.77    4.88
   0  -2 -10  129.18    5.04
   0   2  11   25.65    1.78
   0  -3  11   21.31    1.74
   0  -3  11   23.73    1.98
   0   3 -11   25.73    2.04
   0  -3  10   18.48    1.95
   0   3 -10   22.51    2.13
   0  -3  10   19.46    1.89
   0  -3   9   79.37    4.13
   0  -3   9   87.79    4.38
   0  -3   9   81.98    6.25
   0  -3   8  104.93    4.74
   0  -3   8  102.83    4.69
   0  -3   8  103.49    6.72
   0   3  -7  125.37    5.10
   0  -3   7  114.90    4.82
   0  -3   7  105.61    6.34
   0  -3   7  114.62    4.81
   0  -3   7  124.55    6.78
   0  -3   6  220.07    8.72
   0  -3   6  196.08    8.51
   0   3  -6  208.00    6.93
   0  -3   6  186.00    6.59
   0  -3   5   37.33    2.98
   0  -3   5   43.35    3.07
   0   3  -5   40.45    2.24
   0  -3   4  724.16   20.19
   0  -3   3 2057.16   52.02
   0  -3   3 1985.78   51.97
   0  -3   2  449.47   12.99
   0  -3   2  434.54   12.61
   0  -3   1  107.68    4.43
   0  -3   1  112.08    4.07
   0  -3   0  122.64    4.13
   0  -3  -1 1693.07   43.83
   0  -3  -2  983.55   26.46
   0  -3  -3   14.81    1.15
   0  -3  -3   12.80    1.41
   0   3   4   16.68    2.23
   0  -3  -4   14.64    1.27
   0  -3  -5   30.97    1.94
   0  -3  -5   26.84    2.02
   0   3   5   28.13    3.32
   0  -3  -5   31.83    2.03
   0  -3  -6  158.88    6.05
   0   3   6  174.60    9.35
   0  -3  -6  150.86    5.46
   0  -3  -6  160.29    5.94
   0   3   7  355.47   10.70
   0  -3  -7  364.92   11.35
   0  -3  -7  367.40   11.49
   0  -3  -8  117.01    5.00
   0   3   8  120.92    4.64
   0  -3  -8  125.05    5.14
   0   3   8  112.22    8.40
   0  -3  -9    0.08    0.54
   0  -3  -9   -0.09    0.57
   0   3  10   75.35    3.48
   0   3  11    7.11    0.74
   0  -4  12    1.93    0.48
   0  -4  12    2.38    0.59
   0   4 -11    6.05    0.99
   0   4 -10    1.48    0.75
   0  -4  10    1.17    0.72
   0  -4   9   62.57    5.50
   0  -4   9   57.93    3.18
   0  -4   9   61.71    3.58
   0  -4   8  158.71    8.79
   0   4  -8  151.33    6.05
   0  -4   8  133.74    5.47
   0  -4   8  136.13    5.81
   0  -4   7   36.02    2.56
   0   4  -7   43.10    2.74
   0  -4   7   47.73    4.44
   0   4  -6   33.11    2.25
   0  -4   6   29.97    2.14
   0  -4   5   68.18    4.49
   0  -4   4  106.43    5.28
   0  -4   4   94.06    4.88
   0  -4   3  227.71    6.87
   0  -4   3  246.23    8.58
   0  -4   3  236.70    8.70
   0  -4   2  118.91    4.03
   0  -4   2  121.05    5.47
   0  -4   2  124.21    5.15
   0  -4   1   60.15    3.07
   0  -4   1   60.38    2.45
   0  -4   1   61.09    3.59
   0  -4   0 1091.86   28.01
   0  -4  -1   29.33    1.56
   0  -4  -1   26.85    2.39
   0  -4  -2  393.25   12.82
   0  -4  -3  135.42    4.79
   0  -4  -3  136.93    5.16
   0  -4  -4   72.97    3.03
   0  -4  -4   76.62    3.69
   0  -4  -4   70.72    3.58
   0  -4  -4   79.77    3.43
   0  -4  -4   72.68    3.58
   0  -4  -4   78.60    3.14
   0   4   4   77.22    5.36
   0  -4  -5  120.84    4.74
   0   4   5  110.24    7.18
   0  -4  -5  108.90    4.33
   0  -4  -5  122.46    4.35
   0  -4  -5  120.22    5.10
   0  -4  -5  118.38    5.05
   0  -4  -6   57.70    3.35
   0  -4  -6   55.27    3.34
   0   4   6   58.72    5.55
   0  -4  -7    0.11    0.64
   0  -4  -7    0.76    0.70
   0   4   7    0.37    1.21
   0  -4  -8    1.04    0.68
   0  -4  -8    0.48    0.53
   0  -4  -9   69.32    3.10
   0  -5  12    7.47    0.70
   0   5 -11   37.78    2.09
   0  -5  11   33.79    1.94
   0  -5  11   38.06    2.26
   0   5 -10    1.13    0.64
   0  -5  10    1.18    0.76
   0  -5   9    2.70    0.99
   0  -5   8   78.41    4.41
   0  -5   8   78.75    4.00
   0   5  -8   80.07    4.01
   0   5  -7  527.76   15.39
   0  -5   7  537.83   19.52
   0  -5   7  492.60   15.28
   0  -5   7  535.63   16.17
   0   5  -6  765.37   21.68
   0  -5   6  758.89   21.60
   0  -5   6  806.21   22.53
   0  -5   5  558.74   16.71
   0  -5   5  562.66   15.77
   0  -5   4    0.24    0.37
   0  -5   4    0.68    0.64
   0  -5   4    0.13    0.43
   0  -5   3   46.94    2.72
   0  -5   3   44.91    3.44
   0  -5   3   48.51    2.37
   0  -5   3   43.78    3.58
   0  -5   2  616.98   16.69
   0  -5   2  591.73   16.10
   0  -5   2  591.76   18.77
   0  -5   2  581.25   17.69
   0  -5   2  563.37   15.83
   0  -5   1   71.80    3.07
   0  -5   1   70.02    4.56
   0  -5   0   47.93    2.62
   0  -5   0   44.92    2.31
   0  -5   0   45.42    2.43
   0  -5   0   48.77    3.73
   0  -5   0   43.48    2.52
   0  -5  -1   55.23    2.58
   0  -5  -1   56.86    2.88
   0  -5  -1   55.46    2.56
   0  -5  -1   54.86    4.00
   0  -5  -1   55.77    2.60
   0  -5  -1   53.54    2.82
   0  -5  -2  230.31    7.74
   0  -5  -2  214.38    6.86
   0  -5  -2  234.06    7.88
   0  -5  -2  238.19    7.96
   0  -5  -2  240.58    7.32
   0  -5  -2  245.93    7.49
   0  -5  -2  229.23    7.23
   0  -5  -3   18.02    1.39
   0  -5  -3   19.92    1.58
   0  -5  -3   19.32    1.50
   0   5   3   21.42    2.92
   0  -5  -3   21.70    1.94
   0  -5  -3   20.96    1.83
   0  -5  -3   18.81    1.87
   0  -5  -4   23.91    2.06
   0  -5  -4   24.60    1.78
   0   5   4   21.97    3.18
   0  -5  -4   26.31    1.98
   0  -5  -4   22.77    2.10
   0   5   5    1.58    1.16
   0  -5  -5    2.53    0.75
   0  -5  -5    1.04    0.78
   0  -5  -5    1.88    0.78
   0  -5  -5    2.30    0.83
   0  -5  -6   42.39    2.86
   0   5   6   47.20    5.06
   0  -5  -6   40.20    2.76
   0  -5  -7    0.73    0.62
   0  -5  -7    1.31    0.78
   0  -5  -8   10.18    1.20
   0  -5  -9   19.40    1.22
   0  -6  11   18.51    1.31
   0   6 -10    1.57    0.54
   0  -6  10    2.41    0.79
   0  -6   9  118.99    5.23
   0  -6   8   11.67    1.31
   0  -6   8   12.61    1.68
   0  -6   7  335.75   11.21
   0   6  -7  319.60   10.28
   0  -6   7  320.50   14.19
   0  -6   6 1705.35   44.53
   0  -6   6 1670.63   48.28
   0   6  -6 1645.39   43.40
   0  -6   5   44.48    3.02
   0   6  -5   42.87    2.55
   0  -6   5   47.01    2.66
   0  -6   5   49.93    4.51
   0  -6   5   43.15    2.50
   0  -6   4   72.35    3.40
   0  -6   4   67.00    3.27
   0  -6   4   70.27    5.07
   0  -6   4   72.50    3.84
   0  -6   4   74.27    3.51
   0  -6   3   17.99    1.61
   0  -6   3   18.15    1.63
   0  -6   3   14.24    1.32
   0  -6   3   18.88    1.84
   0  -6   3   17.07    2.26
   0  -6   2   99.06    6.31
   0  -6   2  102.02    4.58
   0  -6   2  103.12    4.30
   0  -6   2  105.56    4.43
   0  -6   2  106.26    4.13
   0  -6   2  100.01    4.59
   0  -6   2  108.38    4.74
   0  -6   1   24.63    2.03
   0  -6   1   18.08    1.78
   0  -6   1   23.79    1.72
   0  -6   1   18.85    1.84
   0  -6   1   19.98    1.77
   0  -6   1   19.70    1.76
   0  -6   0   27.61    1.84
   0  -6   0   28.21    1.99
   0  -6   0   28.32    2.23
   0  -6   0   29.44    2.13
   0  -6   0   29.61    2.25
   0  -6   0   31.62    2.29
   0  -6   0   31.13    2.36
   0  -6   0   27.20    1.96
   0  -6  -1  121.75    4.83
   0  -6  -1  123.14    5.32
   0  -6  -1  128.49    4.94
   0  -6  -1  126.48    4.78
   0  -6  -1  120.63    5.04
   0  -6  -2 1976.24   52.17
   0   6   2 2058.66   56.46
   0  -6  -2 2100.61   52.32
   0  -6  -2 2037.08   53.09
   0  -6  -2 1999.15   53.12
   0  -6  -2 2058.53   52.27
   0  -6  -2 2028.08   52.71
   0  -6  -3  951.22   25.92
   0  -6  -3  985.94   25.46
   0  -6  -3  929.09   26.23
   0   6   3  983.27   30.09
   0  -6  -3  960.67   26.36
   0  -6  -3  883.68   25.13
   0  -6  -4  147.61    6.19
   0  -6  -4  145.95    5.90
   0  -6  -4  152.93    5.80
   0  -6  -4  142.34    5.51
   0   6   4  145.52    8.69
   0  -6  -5  146.13    5.47
   0  -6  -5  153.61    6.23
   0  -6  -5  157.16    5.99
   0  -6  -6    1.88    0.70
   0  -6  -6    1.52    0.77
   0  -6  -7    3.13    0.77
   0  -6  -8    3.42    0.58
   0  -7  10    3.69    0.66
   0  -7   9   26.40    1.93
   0  -7   8    6.82    1.22
   0  -7   7   20.57    1.67
   0  -7   7   26.15    2.22
   0  -7   6  138.02    5.97
   0  -7   5   -0.09    0.60
   0  -7   5   -0.18    0.56
   0  -7   5    0.25    0.77
   0  -7   4  191.23    7.09
   0  -7   4  190.42    7.41
   0  -7   4  198.53    7.11
   0  -7   3   11.32    1.45
   0  -7   3   10.83    1.48
   0  -7   3    8.54    1.41
   0  -7   2    3.11    0.91
   0  -7   2    1.63    0.79
   0  -7   2    3.71    0.93
   0  -7   2    3.24    0.94
   0  -7   2    2.86    0.93
   0  -7   2    2.61    0.89
   0  -7   2    1.55    0.58
   0  -7   1  253.33    9.05
   0  -7   1  256.27    9.10
   0  -7   1  250.26    8.14
   0  -7   1  257.28    9.04
   0  -7   1  263.19    8.53
   0  -7   1  264.75    9.23
   0  -7   0    1.65    0.83
   0  -7   0    3.06    0.82
   0  -7   0    0.24    1.12
   0  -7   0    2.06    0.72
   0  -7   0    1.61    0.79
   0  -7   0    3.28    0.96
   0  -7   0    1.36    0.80
   0  -7   0    2.49    0.90
   0  -7  -1  877.15   24.63
   0  -7  -1  833.17   23.82
   0  -7  -1  859.24   23.83
   0  -7  -1  886.78   23.58
   0  -7  -1  879.42   24.01
   0  -7  -2  102.99    4.97
   0  -7  -2  103.75    4.91
   0  -7  -2  105.77    4.39
   0  -7  -2  100.28    4.51
   0  -7  -2   98.98    4.92
   0  -7  -2  104.24    4.51
   0  -7  -2   90.36    4.21
   0  -7  -3    0.57    0.59
   0  -7  -3    0.27    0.68
   0  -7  -3    0.18    0.66
   0  -7  -3    0.71    0.71
   0  -7  -4   24.12    2.13
   0  -7  -4   23.94    1.86
   0  -7  -5   59.05    3.17
   0  -7  -6   29.13    1.91
   0  -7  -7   29.16    1.57
   0  -7  -7   33.10    1.75
   0  -8   9    4.72    0.68
   0  -8   8   23.46    1.68
   0  -8   7   25.77    1.95
   0  -8   6   80.25    3.92
   0  -8   5   10.04    1.42
   0  -8   5    6.76    1.23
   0  -8   4    0.56    0.69
   0  -8   3    4.37    1.07
   0  -8   3    3.89    1.07
   0  -8   3    0.91    1.16
   0  -8   3    3.20    0.62
   0  -8   2  129.23    4.75
   0  -8   2  134.48    5.57
   0  -8   2  131.73    5.83
   0  -8   2  138.84    5.80
   0  -8   1    5.03    1.09
   0  -8   1    3.84    1.04
   0  -8   1    3.03    1.00
   0  -8   1    5.76    0.89
   0  -8   1    1.98    1.11
   0  -8   0    3.39    1.01
   0  -8   0    3.40    0.79
   0  -8   0    2.43    0.89
   0  -8   0    3.19    0.98
   0  -8   0    1.87    1.01
   0  -8   0    3.59    1.04
   0  -8  -1  112.34    5.08
   0  -8  -1  114.69    4.49
   0  -8  -2    4.28    0.85
   0  -8  -2    4.66    1.08
   0  -8  -3   41.74    2.30
   0  -8  -3   38.10    2.49
   0  -8  -3   38.87    2.53
   0  -8  -4   88.37    3.78
   0  -8  -4   82.37    3.66
   0  -8  -5    3.14    0.66
   0  -8  -5    3.33    0.66
   0  -8  -6    3.31    0.47
   0  -9   8    1.80    0.37
   0  -9   7  137.72    4.61
   0  -9   6   36.36    2.07
   0  -9   5    3.73    0.82
   0  -9   4    5.29    0.97
   0  -9   4    7.80    1.38
   0  -9   3   58.21    3.12
   0  -9   3   54.91    2.95
   0  -9   2  257.96    8.36
   0  -9   2  246.28    8.52
   0  -9   1   61.75    3.14
   0  -9   1   56.40    2.47
   0  -9   0    1.30    0.48
   0  -9  -1   14.75    1.15
   0  -9  -2  247.60    7.69
   0  -9  -3  192.62    5.97
   0 -10   5   19.98    1.09
   0 -10   4   46.89    1.98
   1 -10   1   41.51    2.44
   1 -10   2   53.41    2.43
   1 -10   2   55.34    2.73
   1 -10   3   27.69    1.85
   1 -10   3   27.93    1.63
   1 -10   4    7.20    0.80
   1 -10   5    9.96    0.84
   1  -9  -5  120.24    3.78
   1  -9  -4   43.96    2.15
   1  -9  -3   65.67    3.02
   1  -9  -2    0.66    0.62
   1  -9  -1   20.25    1.98
   1  -9  -1   21.53    1.83
   1  -9   0   13.47    1.47
   1  -9   0   15.71    1.55
   1  -9   1    0.65    0.62
   1  -9   2    0.65    0.67
   1  -9   2    0.94    0.98
   1  -9   2    0.90    0.71
   1  -9   3  253.20    8.70
   1  -9   3  259.38    8.48
   1  -9   3  267.63    8.65
   1  -9   4   20.27    1.84
   1  -9   4   19.07    1.67
   1  -9   5    5.06    0.96
   1  -9   5    7.74    1.10
   1  -9   6    2.86    0.71
   1  -9   7  172.54    5.56
   1  -9   8   56.72    2.17
   1  -8  -6  246.56    7.33
   1  -8  -6  230.55    6.96
   1  -8  -5    4.59    0.88
   1  -8  -5    4.18    0.74
   1  -8  -5    4.53    0.82
   1  -8  -4    2.45    0.80
   1  -8  -4    2.08    0.67
   1  -8  -4    2.03    0.77
   1  -8  -3   14.80    1.65
   1  -8  -3   13.53    1.63
   1  -8  -2    8.02    1.25
   1  -8  -2    8.62    1.41
   1  -8  -2    6.25    0.98
   1  -8  -2    6.58    1.08
   1  -8  -2    8.52    1.36
   1  -8  -2    3.91    1.19
   1  -8  -1   10.65    1.35
   1  -8  -1   11.08    1.55
   1  -8  -1   12.18    1.58
   1  -8  -1    6.28    1.43
   1  -8  -1   10.43    1.48
   1  -8  -1   10.19    1.53
   1  -8  -1    7.76    1.05
   1  -8   0   42.83    2.95
   1  -8   0   34.60    2.14
   1  -8   0   43.03    2.88
   1  -8   0   40.38    2.62
   1  -8   0   39.01    2.78
   1  -8   1   68.89    3.86
   1  -8   1   65.44    3.65
   1  -8   1   62.42    2.88
   1  -8   1   73.89    3.89
   1  -8   2  338.41   11.26
   1  -8   2  342.40   11.23
   1  -8   2  359.28   11.06
   1  -8   3  191.94    6.91
   1  -8   3  182.90    7.00
   1  -8   3  193.07    7.24
   1  -8   4   26.37    2.08
   1  -8   4   23.94    2.12
   1  -8   4   24.79    2.08
   1  -8   5   40.55    2.45
   1  -8   5   38.88    2.65
   1  -8   5   37.29    2.33
   1  -8   6   29.58    1.97
   1  -8   6   35.86    2.43
   1  -8   7    6.09    1.06
   1  -8   8   50.05    2.56
   1  -8   9   39.71    1.90
   1  -7  -8    6.38    0.73
   1  -7  -7   36.35    1.91
   1  -7  -7   34.95    1.88
   1  -7  -6  112.32    4.59
   1  -7  -6  120.61    4.68
   1  -7  -5   11.85    1.46
   1  -7  -5   12.23    1.52
   1  -7  -4   13.32    1.62
   1  -7  -4   14.10    1.70
   1  -7  -3    8.27    1.17
   1  -7  -3    9.11    1.43
   1  -7  -3    8.31    1.37
  -1   7   3    9.77    2.25
   1  -7  -3    6.41    1.02
   1  -7  -3    5.71    1.38
   1  -7  -2   24.46    2.14
   1  -7  -2   24.94    1.89
   1  -7  -2   24.54    2.26
   1  -7  -2   25.18    2.22
   1  -7  -2   24.78    2.24
   1  -7  -2   22.65    1.82
   1  -7  -1   68.18    3.86
   1  -7  -1   70.13    3.75
   1  -7  -1   66.63    3.69
   1  -7  -1   69.98    3.36
   1  -7  -1   67.03    3.66
   1  -7  -1   66.25    3.14
   1  -7  -1   54.95    4.87
   1  -7  -1   71.96    3.87
   1  -7   0   24.66    1.90
   1  -7   0   23.58    2.08
   1  -7   0   21.85    2.12
   1  -7   0   21.95    2.02
   1  -7   0   20.84    1.57
   1  -7   0   17.66    2.79
   1  -7   0   18.37    1.93
   1  -7   1   21.04    3.04
   1  -7   1   18.15    1.92
   1  -7   1   18.98    1.70
   1  -7   1   18.74    1.79
   1  -7   1   17.05    1.84
   1  -7   1   17.71    1.38
   1  -7   2   17.30    1.84
   1  -7   2   18.30    2.78
   1  -7   2   16.35    1.57
   1  -7   2   17.87    1.88
   1  -7   2   14.21    1.57
   1  -7   3    1.03    1.12
   1  -7   3    2.15    0.77
   1  -7   3    1.54    0.73
   1  -7   3    2.95    0.76
   1  -7   3    2.71    0.91
   1  -7   4    4.32    0.89
   1  -7   4    3.25    0.84
   1  -7   4    3.23    0.82
   1  -7   4    2.58    0.85
   1  -7   5    2.98    1.00
   1  -7   5    3.22    0.81
   1  -7   5    3.32    0.88
   1  -7   5    3.08    0.79
   1  -7   6  101.88    4.82
   1  -7   6   97.69    4.50
   1  -7   7   20.09    1.99
   1  -7   7   17.75    1.77
   1  -7   8    1.49    0.75
   1  -7   8    1.59    0.63
   1  -7   9   13.24    1.28
   1  -7   9   18.06    1.57
   1  -7  10   84.69    3.22
   1  -6  -8   91.99    3.56
   1  -6  -8  107.99    3.99
   1  -6  -7  300.01    9.40
   1  -6  -7  297.23    9.60
   1  -6  -6   13.43    1.59
   1  -6  -6   15.24    1.71
  -1   6   5   21.59    3.39
   1  -6  -5   20.68    2.09
   1  -6  -5   23.29    2.14
   1  -6  -4  214.73    8.00
   1  -6  -4  212.01    7.96
   1  -6  -4  208.33    7.72
   1  -6  -4  226.81    7.62
   1  -6  -3  572.83   16.52
   1  -6  -3  536.80   15.28
   1  -6  -3  548.69   15.73
   1  -6  -3  555.58   16.42
   1  -6  -3  569.40   15.77
   1  -6  -3  552.78   16.18
   1  -6  -3  502.29   17.98
   1  -6  -2  465.16   12.96
   1  -6  -2  463.37   13.11
   1  -6  -2  433.10   13.19
   1  -6  -2  452.67   16.06
   1  -6  -2  458.44   13.85
   1  -6  -2  452.14   13.55
   1  -6  -2  459.27   13.88
   1  -6  -2  450.59   13.65
   1  -6  -1   37.51    2.49
   1  -6  -1   34.36    2.21
   1  -6  -1   33.84    2.22
   1  -6  -1   34.42    2.37
   1  -6  -1   36.47    2.08
   1  -6  -1   33.13    3.30
   1  -6  -1   32.11    1.95
   1  -6  -1   37.42    2.48
   1  -6   0  281.99    9.34
   1  -6   0  289.46    9.03
   1  -6   0  281.80    8.57
   1  -6   0  295.53    9.63
   1  -6   0  300.56    8.87
   1  -6   0  293.85    9.47
   1  -6   0  289.93    9.42
   1  -6   1 1344.86   34.19
   1  -6   1 1301.90   33.93
   1  -6   1 1333.57   34.15
   1  -6   1 1337.32   34.85
   1  -6   1 1261.89   34.04
   1  -6   1 1326.36   34.62
   1  -6   1 1330.92   37.60
   1  -6   1 1272.25   33.49
   1  -6   2   74.69    3.66
   1  -6   2   66.78    3.25
   1  -6   2   68.07    4.88
   1  -6   2   69.37    3.19
   1  -6   2   67.20    3.06
   1  -6   2   71.60    3.56
   1  -6   3  310.75    9.52
   1  -6   3  323.20   12.33
   1  -6   3  321.87    9.41
   1  -6   3  298.63   10.03
   1  -6   3  304.44    9.78
   1  -6   4  336.44   13.08
   1  -6   4  342.83   10.17
   1  -6   4  338.08   10.21
   1  -6   4  346.09   11.08
   1  -6   5  199.85    6.73
   1  -6   5  212.21    6.80
   1  -6   5  199.91   10.21
   1  -6   5  205.98    7.70
   1  -6   6  314.01   13.93
   1  -6   6  306.99   10.56
   1  -6   7   44.99    4.86
   1  -6   7   47.85    3.20
   1  -6   8   26.62    2.34
   1  -6   9   54.83    3.19
   1  -6  10  229.37    7.53
   1  -6  11   19.57    1.24
   1  -5  -9    9.49    1.10
   1  -5  -8   36.13    2.46
   1  -5  -8   34.41    2.17
   1  -5  -7  256.89    8.60
   1  -5  -7  248.37    9.01
   1  -5  -6  102.21    4.67
  -1   5   6  105.84    7.79
   1  -5  -6  102.73    4.95
   1  -5  -5   27.79    2.38
   1  -5  -5   32.73    2.42
  -1   5   5   31.04    3.92
   1  -5  -4    3.02    0.92
   1  -5  -4    5.00    1.06
   1  -5  -4    5.73    1.10
   1  -5  -4    4.29    0.85
   1  -5  -4    4.70    1.16
   1  -5  -3   73.76    3.39
   1  -5  -3   81.32    3.85
   1  -5  -3   71.59    4.45
   1  -5  -3   72.62    3.44
   1  -5  -3   79.42    3.73
   1  -5  -3   77.69    3.60
   1  -5  -3   74.85    3.00
   1  -5  -3   81.68    3.44
   1  -5  -3   77.64    3.30
   1  -5  -2   14.07    1.47
   1  -5  -2   14.88    1.29
   1  -5  -2   15.99    1.46
   1  -5  -2   16.34    2.05
   1  -5  -2   16.84    1.31
   1  -5  -2   15.00    1.34
   1  -5  -2   15.36    1.48
   1  -5  -1   42.29    3.23
   1  -5   0    0.24    0.34
   1  -5   1 1219.47   31.97
   1  -5   1 1263.69   34.39
   1  -5   2  355.52   11.88
   1  -5   2  320.48    9.81
   1  -5   3   87.75    4.85
   1  -5   3   82.68    3.74
   1  -5   3   76.43    4.86
   1  -5   4  240.67    8.26
   1  -5   4  251.13    7.39
   1  -5   4  256.35    9.68
   1  -5   4  243.85    7.51
   1  -5   4  240.48   10.42
  -1   5  -5  305.72    9.41
   1  -5   5  325.60   13.12
   1  -5   5  305.71    9.07
   1  -5   5  321.10   11.40
   1  -5   6   87.83    3.88
  -1   5  -6   88.42    3.95
   1  -5   7   18.84    1.76
   1  -5   7   19.74    3.19
   1  -5   8   14.50    2.80
   1  -5   8   14.86    1.63
  -1   5  -9   83.06    3.85
   1  -5   9   74.36    3.72
   1  -5  10  121.99    5.00
   1  -5  10  109.92    4.44
  -1   5 -10  112.40    4.48
   1  -5  11   31.53    1.91
  -1   4  10    8.98    0.99
   1  -4 -10   10.74    1.16
   1  -4  -9   93.65    4.37
  -1   4   9   98.20    4.19
   1  -4  -8  178.70    6.93
   1  -4  -8  165.90    6.13
   1  -4  -7   41.79    2.65
   1  -4  -6  257.43    8.66
   1  -4  -5    6.94    1.11
   1  -4  -5    8.00    0.85
  -1   4   5    7.76    1.98
   1  -4  -4  374.58   10.23
   1  -4  -4  370.46   11.96
   1  -4  -4  383.71   11.32
   1  -4  -3   53.55    3.19
   1  -4  -3   52.20    1.97
   1  -4  -2    0.33    0.20
   1  -4  -2    0.97    0.69
   1  -4  -1  313.53   10.28
   1  -4   0  546.99   14.41
   1  -4   0  522.72   14.06
   1  -4   1 2531.16   62.60
   1  -4   1 2418.46   60.96
   1  -4   1 2386.44   61.24
   1  -4   2   47.26    3.20
   1  -4   2   57.67    3.23
   1  -4   3   41.25    2.77
   1  -4   3   42.89    3.20
   1  -4   4   -0.23    0.51
  -1   4  -4    0.78    0.53
   1  -4   5  144.72    5.99
  -1   4  -5  141.39    5.13
  -1   4  -6   21.14    1.77
   1  -4   6   22.33    3.00
   1  -4   6   18.27    1.58
   1  -4   7   48.95    2.84
   1  -4   7   49.26    4.82
   1  -4   8  229.15    7.92
   1  -4   8  201.49   10.81
  -1   4  -9  173.37    6.49
   1  -4   9  161.25    6.26
   1  -4  10  112.48    4.78
  -1   4 -10  115.05    4.85
   1  -4  11   34.65    2.10
  -1   4 -11   34.64    2.13
   1  -4  12    0.35    0.33
  -1   3  11    9.86    1.05
   1  -3 -11    9.10    1.01
  -1   3  10   65.03    3.37
   1  -3  -9   61.67    3.07
  -1   3   8    0.35    0.90
   1  -3  -8    1.84    0.68
   1  -3  -8    1.79    0.63
   1  -3  -7  113.51    4.68
  -1   3   7  110.69    7.53
   1  -3  -7  114.35    4.60
   1  -3  -6  619.11   17.40
   1  -3  -6  619.15   17.60
   1  -3  -6  649.80   16.95
  -1   3   6  626.44   21.74
   1  -3  -5  177.16    5.37
   1  -3  -5  177.06    5.81
   1  -3  -4  478.79   12.63
   1  -3  -4  477.76   13.66
   1  -3  -3 3665.50   88.91
   1  -3  -3 3498.46   87.42
   1  -3  -3 3535.48   87.44
   1  -3  -2  963.47   25.66
   1  -3  -1   59.72    2.82
   1  -3  -1   50.21    2.28
   1  -3   0  422.56   11.90
   1  -3   0  426.56   12.32
   1  -3   1  825.62   22.16
   1  -3   1  820.15   22.52
   1  -3   2 1811.41   46.06
   1  -3   2 1769.44   46.71
   1  -3   3  813.19   22.42
   1  -3   3  820.16   21.64
  -1   3  -4   16.06    1.23
   1  -3   4   17.71    2.06
   1  -3   4   18.04    2.24
   1  -3   4   16.96    1.49
   1  -3   4   15.07    1.71
  -1   3  -5   49.38    2.51
   1  -3   5   49.81    3.13
   1  -3   5   47.28    3.69
   1  -3   5   44.45    3.89
   1  -3   6  287.49    8.80
  -1   3  -6  281.07    8.07
   1  -3   6  291.26   12.20
   1  -3   6  304.73   11.81
   1  -3   7  624.69   21.33
   1  -3   7  636.58   22.07
   1  -3   7  623.61   17.63
   1  -3   8   66.02    5.75
   1  -3   8   76.41    3.80
  -1   3  -8   83.73    4.16
   1  -3   8   66.77    5.61
   1  -3   9  280.01    9.50
   1  -3   9  285.66    9.65
   1  -3  10   22.06    1.95
  -1   3 -10   27.03    2.25
   1  -3  10   20.65    1.84
   1  -3  11  147.20    5.48
  -1   3 -11  148.84    5.55
   1  -3  12   65.26    2.62
   1  -3  12   56.76    2.45
  -1   2  12   20.65    1.32
   1  -2 -12   20.55    1.18
  -1   2  11    5.98    1.05
   1  -2 -10   75.18    3.65
  -1   2  10   83.54    3.77
   1  -2  -9   30.59    2.30
  -1   2   9   24.79    3.68
  -1   2   9   27.07    2.08
  -1   2   8   10.84    1.27
   1  -2  -8   11.61    1.48
  -1   2   8   10.87    2.39
  -1   2   7    0.79    1.06
  -1   2   7   -0.07    0.41
   1  -2  -7   -0.06    0.45
   1  -2  -7   -0.09    0.53
  -1   2   6  106.98    6.09
   1  -2  -6   93.86    3.88
   1  -2  -5    2.65    0.64
  -1   2   5    1.95    0.87
  -1   2   5    2.05    0.56
   1  -2  -4 1979.80   49.19
   1  -2  -4 1967.13   49.66
   1  -2  -3  874.78   22.78
   1  -2  -2   85.87    3.24
   1  -2  -1   17.93    1.26
   1  -2   0   14.84    1.26
   1  -2   1   99.23    3.57
   1  -2   2  302.63    8.90
   1  -2   2  304.30   10.03
   1  -2   2  309.90    9.56
   1  -2   2  321.38    9.72
   1  -2   3    8.99    1.28
   1  -2   3    7.87    1.33
   1  -2   3    9.31    0.89
   1  -2   3   10.22    1.29
   1  -2   4 3572.50   90.32
   1  -2   4 3573.82   88.96
  -1   2  -4 3472.63   87.16
   1  -2   4 3384.30   89.00
   1  -2   4 3512.03   87.05
   1  -2   5  840.44   26.24
   1  -2   5  866.87   25.12
   1  -2   5  879.80   24.42
   1  -2   6    7.26    1.80
   1  -2   6    5.70    1.07
   1  -2   6    7.18    1.56
  -1   2  -6    6.29    0.69
   1  -2   6    6.49    0.89
   1  -2   7   32.56    3.42
   1  -2   7   32.43    4.00
   1  -2   7   34.56    2.23
   1  -2   8    3.07    1.48
  -1   2  -8    2.69    0.90
   1  -2   8    1.76    1.20
  -1   2  -9  175.47    6.92
   1  -2   9  144.28    9.46
  -1   2 -10   13.70    1.71
  -1   2 -11   12.62    1.42
   1  -2  11   13.05    1.35
  -1   1  12   13.28    1.27
  -1   1  11    2.49    0.91
   1  -1 -11    2.47    0.71
  -1   1  11    3.31    0.81
  -1   1  10   75.62    4.20
  -1   1  10   73.99    3.83
   1  -1 -10   78.56    3.96
  -1   1   9  175.06    6.53
   1  -1  -9  164.03    6.51
   1  -1  -8    1.82    0.75
   1  -1  -8    1.60    0.65
  -1   1   8    1.20    0.68
  -1   1   8    3.17    1.42
  -1   1   7    8.25    1.84
   1  -1  -7    8.60    0.89
  -1   1   7    8.88    1.10
  -1   1   7   12.05    1.50
   1  -1  -6    5.83    0.67
  -1   1   6    7.15    1.55
  -1   1   6    7.89    1.11
  -1   1   5   23.61    1.70
   1  -1  -5   21.08    1.09
   1  -1  -4 1486.83   37.00
   1  -1  -4 1475.45   36.97
   1  -1  -3  121.77    4.16
   1  -1  -2  131.76    4.42
   1  -1  -1  431.61   11.61
   1  -1   0   40.93    2.05
   1  -1   1    0.53    0.56
   1  -1   1    1.69    0.66
   1  -1   2   54.25    2.63
   1  -1   3   24.21    1.80
   1  -1   4  122.86    5.18
   1  -1   4  128.44    6.19
   1  -1   5  270.61   10.93
   1  -1   5  254.99    9.33
  -1   1  -6   10.93    1.33
   1  -1   6   12.96    2.31
  -1   1  -6   11.39    0.94
   1  -1   6   11.25    1.76
  -1   1  -7   37.48    2.55
   1  -1   7   31.57    3.98
   1  -1   7   35.18    2.25
   1  -1   7   29.70    3.10
   1  -1   8    0.72    1.10
   1  -1   8   -0.10    0.55
  -1   1  -8    0.24    0.81
   1  -1   9    6.39    1.22
  -1   1  -9    5.37    1.27
   1  -1   9    4.10    1.68
   1  -1  10  107.69    4.78
  -1   1 -10  118.80    5.23
   1  -1  11    1.57    0.68
   1  -1  11    1.93    0.72
   1  -1  12  154.62    4.69
   1  -1  12  133.63    4.49
  -1   0  12   41.79    2.26
   1   0 -11    2.23    0.81
  -1   0  11    2.19    0.88
  -1   0  10    4.93    1.17
  -1   0  10    3.51    1.05
   1   0 -10    3.57    1.02
  -1   0   9  225.73    8.12
   1   0  -9  232.61    8.26
  -1   0   8  326.02   13.67
  -1   0   8  344.48   10.76
  -1   0   8  356.56   12.12
   1   0  -8  330.41    9.69
  -1   0   7   31.95    2.12
  -1   0   7   34.13    2.59
   1   0  -7   30.93    1.59
  -1   0   7   29.79    3.17
  -1   0   6   -0.16    0.63
   1   0  -6    0.55    0.30
  -1   0   6    0.58    0.58
   1   0  -6    0.48    0.55
   1   0  -5  132.85    4.49
  -1   0   5  128.62    5.53
  -1   0   5  132.47    5.04
   1   0  -5  128.62    3.85
  -1   0   4  731.99   19.07
  -1   0   4  665.61   17.60
   1   0  -4  701.59   17.82
  -1   0   3  306.15    8.81
   1   0  -2    1.83    0.22
   1   0  -1  146.94    4.65
   1   0   0   67.31    2.50
   1   0   1  326.49    9.49
   1   0   2  136.18    4.66
   1   0   2  145.65    5.42
  -1   0  -3  174.69    5.02
   1   0   3  188.99    7.14
   1   0   3  185.20    6.07
   1   0   4  712.14   20.65
  -1   0  -4  775.97   20.00
   1   0   5   57.79    3.38
   1   0   6  166.51    8.75
  -1   0  -6  164.05    5.04
  -1   0  -7   74.85    3.06
   1   0   7   65.12    5.89
  -1   0  -8   92.56    3.79
   1   0   8  103.60    4.47
   1   0   8   92.87    7.62
   1   0   9    0.39    1.00
   1   0   9    0.10    0.66
  -1   0 -10   48.38    2.96
  -1   0 -10   42.29    2.50
   1   0  10   48.71    2.78
  -1   0 -11    8.88    1.13
   1   0  11    9.68    1.09
   1   0  12    1.36    0.36
   1   1 -12   37.29    2.23
  -1  -1  12   36.72    2.26
  -1  -1  12   40.96    2.33
  -1  -1  11    0.89    0.80
   1   1 -11   -0.31    0.69
  -1  -1  11    0.97    0.71
  -1  -1  10   25.23    2.28
  -1  -1  10   22.82    2.25
   1   1 -10   22.30    2.17
  -1  -1   9    5.34    1.53
  -1  -1   9    7.15    1.30
  -1  -1   9    4.06    1.11
  -1  -1   8  316.68   12.88
  -1  -1   8  319.84   10.43
  -1  -1   8  331.42   11.93
  -1  -1   7    0.19    0.59
   1   1  -7    0.04    0.33
  -1  -1   7    0.51    0.54
  -1  -1   7   -0.13    0.59
  -1  -1   6  587.15   16.72
   1   1  -6  553.26   14.57
  -1  -1   6  568.71   17.44
  -1  -1   5 2452.70   62.22
   1   1  -5 2408.91   60.15
  -1  -1   5 2487.13   62.39
  -1  -1   4  226.18    7.04
  -1  -1   4  213.52    6.42
  -1  -1   3    3.25    0.53
  -1  -1   3    3.92    0.63
  -1  -1   2   78.98    3.07
  -1  -1   1   56.27    2.45
   1   1  -1   53.20    2.06
   1   1  -1   55.85    1.64
   1   1   0    1.03    0.36
   1   1   1    0.88    0.50
  -1  -1  -1    1.32    0.46
  -1  -1  -2    3.53    0.55
   1   1   2    2.70    0.81
  -1  -1  -3  620.16   16.55
   1   1   3  609.17   18.41
  -1  -1  -4  655.47   17.99
   1   1   4  675.47   20.70
  -1  -1  -5    1.31    0.67
   1   1   5    1.99    1.09
  -1  -1  -6  399.81   12.34
  -1  -1  -6  398.90   11.17
  -1  -1  -7    1.51    0.81
  -1  -1  -7    2.51    0.68
  -1  -1  -8    3.64    1.05
   1   1   8    2.32    1.49
   1   1   8    2.08    0.79
  -1  -1  -8    1.85    0.69
  -1  -1  -9    4.70    1.13
  -1  -1  -9    4.37    0.97
   1   1   9    4.55    0.98
   1   1  10   -0.24    0.53
  -1  -1 -10    0.30    0.48
  -1  -1 -10   -0.28    0.58
   1   1  11  105.82    3.77
   1   1  11  101.27    3.99
   1   2 -12   40.45    2.32
  -1  -2  12   41.19    2.26
  -1  -2  11    2.81    0.99
  -1  -2  11    3.38    0.95
  -1  -2  10   -0.12    0.75
  -1  -2  10    0.75    0.80
  -1  -2   9  186.24    7.36
  -1  -2   9  197.36    7.47
  -1  -2   8    1.15    0.80
  -1  -2   8    1.24    0.74
   1   2  -8    2.37    1.04
  -1  -2   7  244.40    8.45
   1   2  -7  248.35    8.48
  -1  -2   7  261.84    9.66
   1   2  -6  252.84    7.94
  -1  -2   6  246.95    8.76
  -1  -2   5  869.45   24.94
  -1  -2   5 1016.88   25.72
  -1  -2   4  181.97    5.64
  -1  -2   3   67.49    3.10
  -1  -2   3   69.73    3.09
  -1  -2   2  280.51    8.42
  -1  -2   2  261.29    7.94
  -1  -2   1  198.78    6.54
   1   2   0    8.42    0.90
  -1  -2   0   10.65    0.64
  -1  -2  -1  647.32   17.51
   1   2   1  636.69   17.91
  -1  -2  -2 1617.34   41.13
   1   2   2 1636.56   42.90
   1   2   3 2192.39   58.29
  -1  -2  -3 2217.21   55.86
   1   2   4  160.42    7.76
  -1  -2  -4  164.20    5.75
  -1  -2  -5  209.50    7.27
  -1  -2  -5  222.09    6.46
   1   2   5  191.16    9.85
  -1  -2  -5  203.76    6.62
  -1  -2  -6   30.64    1.84
  -1  -2  -6   29.36    2.29
   1   2   6   33.43    4.02
  -1  -2  -7   13.79    1.37
  -1  -2  -7   11.38    1.54
   1   2   7   13.67    2.88
   1   2   8   31.18    2.17
  -1  -2  -8   29.40    2.05
  -1  -2  -8   31.06    2.43
  -1  -2  -8   28.10    2.31
   1   2   9   31.40    2.09
  -1  -2  -9   28.06    2.21
  -1  -2  -9   33.08    2.28
   1   2  10   13.93    1.19
  -1  -2 -10   11.21    1.13
   1   2  11  411.46   11.31
  -1  -3  12  141.81    5.07
   1   3 -12  143.19    5.07
  -1  -3  11    6.70    1.07
   1   3 -11    8.37    1.25
  -1  -3  10  827.11   23.21
   1   3  -9   17.00    1.97
  -1  -3   9   19.57    2.86
  -1  -3   9   13.62    1.75
  -1  -3   9   16.62    1.88
  -1  -3   8    4.81    1.48
   1   3  -8    4.21    1.14
  -1  -3   8    5.40    1.22
  -1  -3   8    4.28    1.04
  -1  -3   7    1.49    0.75
  -1  -3   7    0.18    0.78
   1   3  -7    0.83    0.87
  -1  -3   7    0.63    0.62
  -1  -3   6   23.41    1.89
  -1  -3   5 1229.29   32.57
  -1  -3   5 1185.18   30.29
  -1  -3   4  589.49   17.03
  -1  -3   4  589.63   15.38
  -1  -3   3   23.36    1.20
  -1  -3   3   20.35    1.66
  -1  -3   2  212.35    6.72
  -1  -3   2  214.97    6.12
  -1  -3   1 4235.46  106.13
  -1  -3   1 4361.18  106.42
  -1  -3   0 1141.95   27.69
  -1  -3   0 1050.19   27.50
  -1  -3  -1   39.62    1.68
   1   3   1   39.81    2.67
   1   3   2   98.46    5.02
  -1  -3  -2  101.52    3.31
  -1  -3  -3  514.95   13.65
   1   3   3  516.06   16.96
   1   3   4  492.65   18.04
  -1  -3  -4  515.14   15.06
  -1  -3  -4  516.24   14.55
  -1  -3  -4  549.59   14.23
  -1  -3  -4  520.47   15.18
  -1  -3  -5  124.12    4.69
  -1  -3  -5  131.12    5.24
   1   3   5  128.27    7.82
  -1  -3  -5  116.37    5.12
  -1  -3  -6   18.11    1.52
  -1  -3  -6   17.47    1.81
   1   3   6   16.50    3.01
  -1  -3  -6   18.02    1.84
  -1  -3  -7   88.94    4.16
  -1  -3  -7   94.43    4.61
   1   3   7   89.60    7.41
  -1  -3  -7   92.58    3.97
   1   3   7  101.32    4.09
   1   3   8  122.40    4.47
  -1  -3  -8  116.01    4.97
  -1  -3  -9   79.52    3.59
   1   3  10  119.16    4.07
  -1  -3 -10  102.11    3.61
  -1  -4  12   10.08    1.00
  -1  -4  12   10.54    1.01
   1   4 -11   67.00    3.31
  -1  -4  11   65.95    3.37
  -1  -4  11   69.50    3.38
  -1  -4  10   57.03    2.98
  -1  -4   9    8.07    1.21
   1   4  -9    7.67    1.44
  -1  -4   9    6.85    1.36
  -1  -4   9    8.60    2.08
  -1  -4   8   18.23    1.78
   1   4  -8   19.06    2.00
  -1  -4   8   21.63    2.10
  -1  -4   7   62.23    3.31
   1   4  -7   64.33    3.55
  -1  -4   7   64.15    3.59
  -1  -4   6   33.29    2.40
  -1  -4   6   36.91    3.33
  -1  -4   5    6.48    0.80
  -1  -4   5    6.15    1.31
  -1  -4   5    5.90    1.03
  -1  -4   4  206.45    7.92
  -1  -4   4  212.24    6.44
  -1  -4   3  160.21    6.26
  -1  -4   3  164.30    5.20
  -1  -4   2 1080.46   27.46
  -1  -4   2 1041.21   28.32
  -1  -4   1  575.89   15.91
   1   4   0   21.51    1.98
  -1  -4   0   26.23    1.48
   1   4   1   18.82    2.06
  -1  -4  -1   17.26    1.22
  -1  -4  -1   19.10    1.26
  -1  -4  -2   15.31    1.65
  -1  -4  -2   18.19    1.59
  -1  -4  -2   15.13    1.23
  -1  -4  -2   18.11    1.42
  -1  -4  -2   19.65    1.31
   1   4   2   16.56    2.12
  -1  -4  -2   17.25    1.56
  -1  -4  -3  273.67    8.28
  -1  -4  -3  287.08    8.89
  -1  -4  -3  269.46    8.54
  -1  -4  -3  286.73    8.77
  -1  -4  -3  300.82    8.30
   1   4   3  297.19   11.81
  -1  -4  -4   19.03    1.68
  -1  -4  -4   19.50    1.59
  -1  -4  -4   21.54    1.49
   1   4   4   16.04    2.65
  -1  -4  -4   20.40    1.89
  -1  -4  -4   23.16    1.74
   1   4   5   51.61    5.11
  -1  -4  -5   43.52    2.70
  -1  -4  -5   50.35    2.76
  -1  -4  -5   50.81    2.59
  -1  -4  -5   48.89    2.45
  -1  -4  -5   47.46    3.06
  -1  -4  -6  308.34    9.96
   1   4   6  319.81   14.98
  -1  -4  -6  338.21   10.89
  -1  -4  -7  449.47   13.80
  -1  -4  -8   66.40    3.33
  -1  -4  -9    5.88    0.82
  -1  -5  11    0.21    0.49
   1   5 -11    0.52    0.49
  -1  -5  11    0.54    0.48
  -1  -5  10   82.45    3.82
  -1  -5  10   82.92    4.01
  -1  -5   9   71.00    3.92
  -1  -5   9   64.06    3.58
   1   5  -9   67.35    3.62
  -1  -5   8  169.36    6.97
  -1  -5   8  164.76    6.63
   1   5  -8  170.65    6.65
  -1  -5   8  170.87    9.36
  -1  -5   7   23.44    3.29
  -1  -5   7   24.01    2.33
   1   5  -7   24.42    2.17
  -1  -5   7   24.00    2.14
  -1  -5   6  241.85   10.48
  -1  -5   6  224.17    8.25
  -1  -5   6  213.22    7.70
  -1  -5   5    3.53    0.95
  -1  -5   5    2.38    1.15
  -1  -5   5    3.14    0.73
  -1  -5   5    4.09    0.87
  -1  -5   4  198.74    6.45
  -1  -5   4  180.85    6.49
  -1  -5   4  191.58    7.01
  -1  -5   4  197.35    6.70
  -1  -5   4  198.17    8.34
  -1  -5   3   24.44    1.67
  -1  -5   3   20.84    1.70
  -1  -5   3   20.82    1.42
  -1  -5   3   19.38    1.68
  -1  -5   3   20.62    1.71
  -1  -5   3   25.32    2.44
  -1  -5   3   20.57    1.80
  -1  -5   2  116.53    4.85
  -1  -5   2  111.46    4.55
  -1  -5   2  119.20    4.76
  -1  -5   2  119.41    4.68
  -1  -5   2  121.55    4.83
  -1  -5   2  125.47    4.81
  -1  -5   2  122.78    4.50
  -1  -5   1   56.58    2.90
  -1  -5   1   56.18    3.12
  -1  -5   1   64.24    3.24
  -1  -5   1   64.04    3.20
  -1  -5   1   62.29    3.13
  -1  -5   0   25.37    1.71
  -1  -5   0   23.29    1.52
  -1  -5   0   21.53    1.71
  -1  -5   0   23.44    2.03
  -1  -5   0   24.10    1.82
  -1  -5   0   23.10    1.72
  -1  -5   0   24.20    1.95
  -1  -5   0   24.97    1.93
  -1  -5  -1  142.84    5.56
  -1  -5  -1  133.84    5.01
  -1  -5  -1  137.11    4.73
  -1  -5  -1  138.25    5.17
  -1  -5  -1  138.59    4.94
   1   5   1  129.95    6.58
  -1  -5  -1  133.26    5.44
  -1  -5  -2   80.83    3.48
  -1  -5  -2   83.31    3.21
  -1  -5  -2   85.97    4.40
  -1  -5  -2   92.27    4.23
   1   5   2   83.84    5.43
  -1  -5  -2   82.34    3.70
  -1  -5  -2   87.97    3.81
  -1  -5  -2   92.73    4.27
   1   5   3    2.01    1.13
  -1  -5  -3    2.12    0.62
  -1  -5  -3    3.38    0.79
  -1  -5  -3    2.54    0.72
  -1  -5  -3    3.60    0.79
   1   5   4   -0.59    1.03
  -1  -5  -4    0.14    0.54
  -1  -5  -4    0.18    0.62
  -1  -5  -4    0.51    0.45
  -1  -5  -4    0.30    0.54
  -1  -5  -4    0.36    0.71
  -1  -5  -5    8.67    1.11
  -1  -5  -5    8.78    1.12
   1   5   5   12.39    2.58
  -1  -5  -5    9.42    1.46
  -1  -5  -5   10.02    1.29
  -1  -5  -6   59.35    3.41
  -1  -5  -7    5.73    1.05
  -1  -5  -8   27.41    1.74
  -1  -6  11   78.97    2.94
  -1  -6  10   67.70    3.17
  -1  -6   9   74.63    3.76
  -1  -6   8  200.44    7.12
   1   6  -8  217.55    7.47
  -1  -6   8  216.67    7.91
   1   6  -7    8.01    1.31
  -1  -6   7    9.45    1.52
  -1  -6   7    6.94    1.13
  -1  -6   7    8.44    2.08
  -1  -6   6   74.35    5.70
   1   6  -6   82.75    3.99
  -1  -6   6   82.22    4.31
  -1  -6   6   79.76    3.70
  -1  -6   5    4.20    1.03
  -1  -6   5    5.42    1.46
  -1  -6   4  186.13    6.95
  -1  -6   4  168.61    6.51
  -1  -6   4  170.99    5.73
  -1  -6   3  355.31   10.88
  -1  -6   3  366.95   11.16
  -1  -6   3  353.30   11.37
  -1  -6   3  349.99   10.37
  -1  -6   3  356.88   10.92
  -1  -6   3  330.96   11.16
  -1  -6   3  352.95   11.17
  -1  -6   2   23.09    1.89
  -1  -6   2   25.90    2.11
  -1  -6   2   23.38    2.07
  -1  -6   2   20.43    1.76
  -1  -6   2   19.89    2.04
  -1  -6   2   22.49    2.02
  -1  -6   2   23.31    1.73
  -1  -6   2   26.54    2.13
  -1  -6   1   82.11    4.34
  -1  -6   1   81.51    4.16
  -1  -6   1   81.25    3.73
  -1  -6   1   90.99    3.76
  -1  -6   1   86.10    4.20
  -1  -6   1   87.00    4.16
  -1  -6   0  168.61    6.09
  -1  -6   0  177.78    6.13
  -1  -6   0  152.45    6.66
  -1  -6   0  167.11    6.59
  -1  -6   0  174.55    6.71
  -1  -6   0  162.68    6.30
  -1  -6   0  171.16    6.62
  -1  -6  -1  346.31   10.74
  -1  -6  -1  356.96   10.79
  -1  -6  -1  348.28   11.51
  -1  -6  -1  358.62   11.56
  -1  -6  -1  357.67   11.56
  -1  -6  -2    1.80    0.89
  -1  -6  -2    2.45    0.70
  -1  -6  -2    2.24    0.84
  -1  -6  -2    1.61    0.72
  -1  -6  -3   81.89    3.81
  -1  -6  -3   74.81    3.48
  -1  -6  -3   80.73    3.68
  -1  -6  -4  231.87    8.45
  -1  -6  -4  227.25    7.63
  -1  -6  -4  243.41    7.97
  -1  -6  -5   20.60    1.59
  -1  -6  -5   22.31    2.00
  -1  -6  -6  106.65    4.44
  -1  -6  -7   -0.06    0.42
  -1  -7  10    2.28    0.52
  -1  -7   9   17.21    1.45
  -1  -7   8    1.19    0.67
  -1  -7   8    0.26    0.43
  -1  -7   7    1.80    0.80
  -1  -7   7    2.10    0.66
   1   7  -7    2.17    0.76
  -1  -7   6    6.99    1.32
  -1  -7   6    7.57    1.12
   1   7  -6    6.72    1.10
  -1  -7   5   77.68    4.01
  -1  -7   5   71.38    3.42
  -1  -7   5   67.10    3.55
  -1  -7   4  184.67    6.53
  -1  -7   4  204.89    7.46
  -1  -7   4  182.09    7.07
  -1  -7   3  319.95   10.37
  -1  -7   3  286.12   10.17
  -1  -7   3  307.20    9.38
  -1  -7   3  290.99    9.19
  -1  -7   2  191.50    7.61
  -1  -7   2  202.49    7.59
  -1  -7   2  195.23    6.81
  -1  -7   2  201.17    7.38
  -1  -7   1   28.24    2.36
  -1  -7   1   23.64    2.38
  -1  -7   1   23.82    1.85
  -1  -7   1   25.30    2.20
  -1  -7   1   25.49    1.99
  -1  -7   1   25.06    2.19
  -1  -7   0   21.10    2.03
  -1  -7   0   19.06    1.75
  -1  -7   0   18.47    1.91
  -1  -7   0   19.36    1.72
  -1  -7   0   16.86    1.84
  -1  -7  -1   81.78    4.12
  -1  -7  -1   77.69    3.60
  -1  -7  -1   71.00    3.91
  -1  -7  -1   69.51    3.54
  -1  -7  -1   76.20    4.00
  -1  -7  -2   47.95    2.76
  -1  -7  -2   47.79    3.07
  -1  -7  -2   51.86    3.17
  -1  -7  -3    3.05    0.84
  -1  -7  -3    2.99    0.88
  -1  -7  -3    2.48    0.85
  -1  -7  -4   -0.20    0.53
  -1  -7  -4    0.54    0.57
  -1  -7  -4    0.88    0.60
  -1  -7  -5   41.20    2.27
  -1  -7  -5   39.06    2.27
  -1  -7  -6    0.29    0.41
  -1  -7  -6    0.54    0.35
  -1  -8   9    1.03    0.36
  -1  -8   8   51.85    2.43
  -1  -8   7   55.61    2.80
  -1  -8   6   27.46    2.02
  -1  -8   5   31.91    2.26
  -1  -8   4  157.08    5.86
  -1  -8   4  134.93    4.75
  -1  -8   3   23.02    2.03
  -1  -8   3   23.49    1.64
  -1  -8   2   66.99    3.60
  -1  -8   2   63.96    3.02
  -1  -8   1   59.78    3.31
  -1  -8   1   59.71    3.00
  -1  -8   1   62.37    2.90
  -1  -8   0   26.36    1.79
  -1  -8   0   23.65    1.96
  -1  -8   0   25.12    1.87
  -1  -8   0   25.74    2.03
  -1  -8  -1    0.27    0.58
  -1  -8  -1   -0.17    0.56
  -1  -8  -1    0.21    0.48
  -1  -8  -2   64.99    3.23
  -1  -8  -2   70.63    3.25
  -1  -8  -3    1.45    0.59
  -1  -8  -3    0.81    0.50
  -1  -8  -4   75.43    2.83
  -1  -9   7  252.12    7.04
  -1  -9   6   83.67    3.13
  -1  -9   5   16.36    1.27
  -1  -9   4   14.51    1.27
  -1  -9   3    0.73    0.48
  -1  -9   2   89.83    3.64
  -1  -9   1   75.35    2.78
  -1  -9   0   99.88    3.41
   2 -10  -1   52.11    2.59
   2 -10   0   -0.75    0.88
   2 -10   0    1.01    0.56
   2 -10   1   19.98    1.68
   2 -10   2   42.68    2.03
   2 -10   2   38.39    2.30
   2 -10   2   40.13    2.15
   2 -10   3   19.55    1.58
   2 -10   3   23.04    1.40
   2 -10   4    1.84    0.47
   2 -10   4    0.47    0.62
   2  -9  -5  204.07    6.15
   2  -9  -4    7.03    0.91
   2  -9  -3   76.31    3.46
   2  -9  -2  331.35   10.60
   2  -9  -2  352.32   10.66
   2  -9  -2  341.55   10.12
   2  -9  -1  118.87    4.72
   2  -9  -1  124.36    5.17
   2  -9  -1  126.35    5.11
   2  -9   0   98.24    4.16
   2  -9   0   94.62    4.13
   2  -9   1    3.91    0.99
   2  -9   1    2.76    0.80
   2  -9   1    2.86    0.83
   2  -9   2   11.49    1.36
   2  -9   2   10.52    1.36
   2  -9   2    9.65    1.25
   2  -9   3   95.78    4.04
   2  -9   3   93.35    4.17
   2  -9   3   91.48    4.03
   2  -9   4  329.25   10.20
   2  -9   4  330.43   10.05
   2  -9   4  345.98   10.32
   2  -9   5   68.51    3.09
   2  -9   5   61.74    2.78
   2  -9   5   69.70    3.05
   2  -9   6   72.83    3.06
   2  -9   7   38.26    1.82
   2  -8  -7    4.52    0.61
   2  -8  -7    4.53    0.58
   2  -8  -6   39.88    2.10
   2  -8  -6   32.77    2.00
   2  -8  -5    2.66    0.83
   2  -8  -5    2.05    0.69
   2  -8  -5    2.13    0.67
   2  -8  -4   -0.10    0.62
   2  -8  -4    0.97    0.67
   2  -8  -4   -0.28    0.60
   2  -8  -3   69.62    3.63
   2  -8  -3   64.83    3.54
   2  -8  -3   59.36    3.39
   2  -8  -3   64.86    3.58
   2  -8  -3   61.06    3.00
   2  -8  -2  153.49    6.21
   2  -8  -2  149.34    6.18
   2  -8  -2  158.04    5.66
   2  -8  -2  152.36    6.24
   2  -8  -1    3.82    0.93
   2  -8  -1    3.11    0.97
   2  -8  -1    2.30    0.76
   2  -8  -1    1.89    0.82
   2  -8  -1    1.31    1.10
   2  -8  -1    2.96    0.95
   2  -8   0    0.34    0.73
   2  -8   0    0.61    0.65
   2  -8   0    0.27    0.95
   2  -8   1    6.60    1.16
   2  -8   1    5.65    1.07
   2  -8   1    3.89    1.62
   2  -8   1    5.33    1.03
   2  -8   2   33.13    2.39
   2  -8   2   34.68    2.41
   2  -8   2   37.14    4.05
   2  -8   2   31.12    2.20
   2  -8   3   34.15    2.47
   2  -8   3   39.55    2.55
   2  -8   3   44.15    2.53
   2  -8   3   34.51    3.87
   2  -8   4    4.73    0.95
   2  -8   4    4.05    0.95
   2  -8   4    4.13    0.89
   2  -8   4    4.33    0.92
   2  -8   5   18.85    1.79
   2  -8   5   25.47    2.04
   2  -8   5   23.05    1.71
   2  -8   5   23.94    1.82
   2  -8   6   12.12    1.38
   2  -8   6   13.16    1.41
   2  -8   6   11.62    1.15
   2  -8   7    3.09    0.76
   2  -8   7    2.81    0.71
   2  -8   8    1.28    0.51
   2  -8   9   -0.06    0.23
   2  -7  -8    7.09    0.83
   2  -7  -7   14.64    1.43
   2  -7  -6   37.22    2.50
   2  -7  -6   33.63    2.16
   2  -7  -5   -0.11    0.65
   2  -7  -5    0.31    0.44
   2  -7  -5    0.69    0.67
   2  -7  -4    0.55    0.63
   2  -7  -4    1.64    0.69
   2  -7  -4    0.29    0.99
   2  -7  -4    0.93    0.49
   2  -7  -3 1229.02   37.47
   2  -7  -3 1303.86   34.81
   2  -7  -3 1308.44   33.99
   2  -7  -3 1344.71   35.25
   2  -7  -2 1527.56   39.18
   2  -7  -2 1494.46   39.61
   2  -7  -2 1538.96   40.35
   2  -7  -2 1566.43   39.70
   2  -7  -2 1550.24   40.28
   2  -7  -2 1512.97   40.78
   2  -7  -2 1497.15   43.61
   2  -7  -2 1562.68   40.80
   2  -7  -1    5.47    0.81
   2  -7  -1    5.25    1.06
   2  -7  -1    5.05    1.63
   2  -7  -1    6.29    1.22
   2  -7  -1    4.74    1.11
   2  -7  -1    6.02    1.04
   2  -7  -1    6.75    1.03
   2  -7  -1    6.28    0.92
   2  -7  -1    4.97    1.11
   2  -7   0  464.14   14.05
   2  -7   0  457.19   13.67
   2  -7   0  452.44   13.95
   2  -7   0  444.21   13.93
   2  -7   1   32.05    2.44
   2  -7   1   30.59    2.26
   2  -7   1   31.63    3.56
   2  -7   1   32.27    2.10
   2  -7   1   31.16    2.16
   2  -7   1   30.32    2.35
   2  -7   2    6.70    1.12
   2  -7   2    7.41    1.18
   2  -7   2    7.63    1.09
   2  -7   2    7.61    1.08
   2  -7   2    6.05    1.72
   2  -7   3  106.67    4.78
   2  -7   3  105.54    4.68
   2  -7   3   95.58    4.16
   2  -7   3  106.70    4.23
   2  -7   3   92.33    6.18
   2  -7   3  112.72    4.53
   2  -7   4    0.54    0.61
   2  -7   4    0.44    0.51
   2  -7   4   -0.09    0.59
   2  -7   4    0.78    0.52
   2  -7   4    0.23    0.75
   2  -7   4    0.11    0.57
   2  -7   5  137.72    5.74
   2  -7   5  127.66    5.24
   2  -7   5  131.54    4.88
   2  -7   5  132.51    5.62
   2  -7   5  137.34    5.11
   2  -7   6  692.33   19.65
   2  -7   6  677.52   19.41
   2  -7   6  632.70   18.95
   2  -7   6  697.44   18.48
   2  -7   7  148.30    5.97
   2  -7   7  146.12    5.84
   2  -7   8  288.12    9.04
   2  -7   8  284.21    8.82
   2  -7   9   10.31    1.11
   2  -7   9    9.29    1.03
   2  -6  -9   52.51    2.46
   2  -6  -8   12.35    1.37
   2  -6  -7    3.04    0.72
   2  -6  -7    3.52    0.98
   2  -6  -7    3.05    0.77
   2  -6  -6   35.44    2.45
   2  -6  -6   35.08    2.69
   2  -6  -6   33.56    2.35
   2  -6  -5  225.02    7.99
   2  -6  -5  233.36    8.10
   2  -6  -4  587.93   17.13
   2  -6  -4  585.67   16.85
   2  -6  -4  590.89   16.11
   2  -6  -4  551.79   18.75
   2  -6  -3  189.83    6.71
   2  -6  -3  189.51    6.31
   2  -6  -3  192.30    6.98
   2  -6  -3  201.82    6.33
   2  -6  -3  199.60    6.66
   2  -6  -3  191.68    8.59
   2  -6  -3  200.71    7.19
   2  -6  -2   17.12    1.74
   2  -6  -2   15.31    1.55
   2  -6  -2   14.40    1.26
   2  -6  -2   13.43    1.43
   2  -6  -2   16.10    1.47
   2  -6  -2   15.58    1.31
   2  -6  -2   14.14    2.16
   2  -6  -2   14.52    1.29
   2  -6  -2   14.96    1.56
   2  -6  -1    1.81    0.77
   2  -6  -1    2.91    0.75
   2  -6  -1    3.15    0.65
   2  -6  -1    1.70    0.66
   2  -6  -1    2.91    0.77
   2  -6  -1    3.01    0.71
   2  -6  -1    1.54    1.12
   2  -6  -1    2.22    0.62
   2  -6  -1    2.61    0.76
   2  -6  -1    2.61    0.59
   2  -6   0  436.14   12.98
   2  -6   0  426.90   12.89
   2  -6   0  418.59   12.58
   2  -6   0  428.56   12.10
   2  -6   0  433.57   12.36
   2  -6   0  427.94   12.87
   2  -6   1   61.91    3.20
   2  -6   1   55.73    2.61
   2  -6   1   53.98    2.88
   2  -6   1   59.97    3.11
   2  -6   1   52.50    2.69
   2  -6   1   58.12    3.10
   2  -6   1   55.30    2.74
   2  -6   1   56.97    4.23
   2  -6   1   56.78    2.64
   2  -6   2  179.60    6.08
   2  -6   2  182.38    6.56
   2  -6   2  170.87    6.29
   2  -6   2  166.44    6.08
   2  -6   2  184.22    8.34
   2  -6   2  182.30    5.90
   2  -6   3  218.56    7.70
   2  -6   3  214.73    7.49
   2  -6   3  216.27    7.40
   2  -6   3  216.12    6.86
   2  -6   3  216.38    7.13
   2  -6   3  219.49    9.31
   2  -6   4  166.41    6.43
   2  -6   4  161.56    7.73
   2  -6   4  155.72    6.16
   2  -6   4  162.10    5.45
   2  -6   4  163.68    5.75
   2  -6   5 2039.19   53.78
   2  -6   5 2091.67   52.87
   2  -6   6  334.26   11.16
   2  -6   6  343.78   10.09
   2  -6   7    0.70    0.77
   2  -6   8    1.90    0.81
   2  -6   9    0.76    0.59
   2  -6  10    1.15    0.48
   2  -5 -10   18.82    1.41
   2  -5  -9   10.83    1.36
   2  -5  -9    8.96    1.12
   2  -5  -8   48.58    3.11
  -2   5   7   83.74    6.89
   2  -5  -6    2.54    0.78
   2  -5  -6    3.38    0.68
   2  -5  -5    1.01    0.61
   2  -5  -5    0.86    0.42
   2  -5  -4  324.11   11.55
   2  -5  -4  326.78    9.42
   2  -5  -4  338.94   10.88
   2  -5  -4  335.79    9.24
   2  -5  -4  344.39   10.46
   2  -5  -3   60.26    3.84
   2  -5  -3   56.15    2.94
   2  -5  -3   51.15    2.54
   2  -5  -3   56.38    2.39
   2  -5  -3   54.60    2.11
   2  -5  -3   55.44    3.11
   2  -5  -3   52.12    2.80
   2  -5  -3   53.76    2.62
   2  -5  -3   53.21    2.07
   2  -5  -2   46.09    2.69
   2  -5  -2   48.00    1.86
   2  -5  -2   45.00    3.34
   2  -5  -1    0.27    0.21
   2  -5  -1   -0.29    0.63
   2  -5   0    6.94    0.96
   2  -5   0    8.65    1.14
   2  -5   0    9.89    1.02
   2  -5   0    8.30    1.51
   2  -5   1  294.40   10.03
   2  -5   1  311.95    9.32
   2  -5   1  292.35    8.96
   2  -5   1  298.33   10.76
   2  -5   2   95.55    4.08
   2  -5   2  100.73    5.15
   2  -5   3   23.87    1.44
   2  -5   3   20.71    2.25
   2  -5   4   28.73    2.62
   2  -5   4   27.76    1.77
   2  -5   4   25.71    1.99
   2  -5   4   24.56    1.50
   2  -5   5   23.33    1.63
  -2   5  -6   60.96    3.10
  -2   5  -7    0.63    0.60
   2  -5   7    0.25    0.49
  -2   5  -8   15.50    1.59
   2  -5   8   11.76    1.36
   2  -5   9   59.29    3.31
  -2   5  -9   58.41    3.00
   2  -5   9   54.15    2.85
   2  -5  10    3.48    0.81
   2  -5  11    2.89    0.49
   2  -4 -11    4.41    0.68
   2  -4 -11    3.83    0.56
   2  -4 -10   10.65    1.32
  -2   4  10    8.24    0.99
  -2   4   9   61.71    3.20
  -2   4   8   25.68    2.11
  -2   4   8   25.35    3.70
   2  -4  -7  101.23    3.85
  -2   4   7   94.71    4.35
  -2   4   7  101.63    7.25
  -2   4   6   -0.28    0.81
   2  -4  -6    0.41    0.45
   2  -4  -5   28.38    2.28
   2  -4  -5   33.93    1.64
   2  -4  -4   12.03    0.88
   2  -4  -4   11.71    0.90
   2  -4  -4   14.47    1.56
   2  -4  -3  441.02   13.12
   2  -4  -3  408.98   11.08
   2  -4  -2   39.54    2.74
   2  -4  -1  161.32    6.13
   2  -4  -1  159.22    5.19
   2  -4   0  109.02    4.12
   2  -4   0  114.31    4.03
   2  -4   0  122.56    5.26
   2  -4   0  116.29    5.11
   2  -4   1  112.41    5.08
   2  -4   2  144.31    6.77
   2  -4   2  149.57    6.12
   2  -4   3    0.17    0.61
   2  -4   3   -0.22    0.43
   2  -4   4   18.85    2.30
   2  -4   4   16.55    2.43
   2  -4   4   16.98    1.76
   2  -4   5  315.42   13.60
  -2   4  -5  325.33    8.66
   2  -4   5  293.71   12.58
   2  -4   5  299.58    9.18
   2  -4   6   71.08    5.98
  -2   4  -6   71.64    2.72
   2  -4   6   66.43    3.18
  -2   4  -6   71.77    3.47
   2  -4   7   75.10    6.47
  -2   4  -7   80.19    3.93
   2  -4   7   78.05    3.67
  -2   4  -8   14.54    1.65
   2  -4   8   10.69    1.35
  -2   4  -9   37.95    2.56
   2  -4   9   36.24    2.42
  -2   4 -10    7.34    1.03
   2  -4  10    7.03    1.02
   2  -4  11    5.74    0.77
   2  -4  11    6.19    0.76
   2  -3 -12   24.54    1.26
   2  -3 -11   75.67    3.43
  -2   3  11   74.87    3.24
  -2   3  10   30.31    2.25
  -2   3   9  180.25    6.92
  -2   3   8    0.61    1.18
  -2   3   8    0.22    0.60
  -2   3   7    9.18    2.14
  -2   3   6    1.86    1.18
   2  -3  -6    1.06    0.43
   2  -3  -5  438.51   11.54
   2  -3  -5  403.24   12.32
   2  -3  -4  514.24   13.53
   2  -3  -4  509.98   14.80
   2  -3  -3  291.44    8.06
   2  -3  -3  313.85    9.61
   2  -3  -2  226.19    7.92
   2  -3  -2  208.39    7.52
   2  -3  -1   16.30    1.66
   2  -3  -1   20.10    1.89
   2  -3   0 5972.95  149.93
   2  -3   0 6025.12  150.37
   2  -3   1  290.92    9.48
   2  -3   2    3.19    0.83
   2  -3   2    2.50    0.90
   2  -3   3  119.19    6.42
   2  -3   3  120.55    4.87
   2  -3   3  123.38    6.01
   2  -3   4  325.26   12.81
   2  -3   4  316.41    9.73
   2  -3   4  326.45   11.70
   2  -3   5  382.49   15.15
   2  -3   5  399.81   13.69
  -2   3  -5  396.95   11.30
   2  -3   5  359.14   13.82
  -2   3  -5  370.01   10.26
   2  -3   6  398.23   16.15
   2  -3   6  351.63   13.26
  -2   3  -6  378.61   11.60
   2  -3   6  364.18   11.15
  -2   3  -6  393.56   10.54
   2  -3   7   11.63    2.60
  -2   3  -7   10.41    1.00
  -2   3  -7   11.22    1.51
   2  -3   7   12.12    1.36
   2  -3   8    0.36    1.02
  -2   3  -8    0.47    0.73
   2  -3   8    0.68    0.61
  -2   3  -9  166.63    6.52
   2  -3   9  154.61    6.04
  -2   3 -10   92.47    4.15
   2  -3  10   97.34    4.15
   2  -3  11   19.10    1.43
   2  -2 -12   61.83    2.67
  -2   2  12   59.26    2.60
  -2   2  11   76.62    3.74
   2  -2 -10   36.33    2.28
  -2   2  10   40.46    2.84
  -2   2  10   38.00    2.38
   2  -2  -9  397.48   11.74
   2  -2  -9  405.17   12.24
  -2   2   9  423.69   13.20
  -2   2   9  411.63   12.36
  -2   2   9  375.48   16.03
  -2   2   8 1475.31   39.23
   2  -2  -8 1449.40   39.13
  -2   2   8 1518.57   40.07
  -2   2   8 1490.32   43.91
   2  -2  -8 1553.89   38.56
  -2   2   7   35.78    2.68
   2  -2  -7   30.89    2.05
  -2   2   7   34.95    2.18
   2  -2  -7   37.25    1.90
  -2   2   7   37.98    3.76
   2  -2  -6    0.42    0.38
  -2   2   6    0.56    0.86
   2  -2  -5   38.36    1.67
   2  -2  -5   36.63    2.03
   2  -2  -4  436.77   12.55
   2  -2  -4  394.47   10.71
   2  -2  -3  569.32   17.02
   2  -2  -3  603.15   16.95
   2  -2  -2 1052.28   28.19
   2  -2  -2 1026.91   28.09
   2  -2  -1  216.06    7.55
   2  -2  -1  215.24    7.24
   2  -2  -1  199.65    7.26
   2  -2   0 2347.97   60.47
   2  -2   1  113.75    5.28
   2  -2   2  646.12   19.59
   2  -2   3   42.99    2.42
   2  -2   4    1.41    0.38
  -2   2  -4    1.15    0.51
   2  -2   4    1.41    0.79
   2  -2   4    2.04    0.53
   2  -2   5  757.43   24.99
  -2   2  -5  770.78   20.41
  -2   2  -5  730.01   19.27
   2  -2   6   31.09    4.07
   2  -2   6   32.19    3.30
  -2   2  -6   37.99    2.47
  -2   2  -6   34.46    1.74
   2  -2   7  101.18    7.84
  -2   2  -7  116.65    5.08
  -2   2  -7  103.71    3.88
  -2   2  -8   45.14    3.06
   2  -2   8   46.74    2.81
  -2   2  -9   28.36    2.39
  -2   2 -10   54.95    3.07
  -2   2 -11    3.33    0.54
  -2   2 -11    3.51    0.70
   2  -2  11    3.48    0.63
  -2   1  12   55.92    2.45
  -2   1  12   72.18    3.12
   2  -1 -11   83.10    3.71
  -2   1  11   90.96    4.35
   2  -1 -10  118.08    4.96
  -2   1  10  119.00    5.52
  -2   1  10  113.18    5.02
   2  -1  -9 1355.96   35.38
   2  -1  -9 1351.14   36.39
  -2   1   9 1369.55   36.61
  -2   1   9 1432.01   37.38
  -2   1   8  559.44   16.90
  -2   1   8  529.72   15.69
  -2   1   8  536.54   16.35
   2  -1  -8  539.63   14.69
  -2   1   8  515.91   18.63
  -2   1   7   13.76    2.13
   2  -1  -7   18.01    1.19
  -2   1   7   18.29    2.03
  -2   1   7   16.69    1.54
  -2   1   7   17.16    1.76
   2  -1  -6  116.34    4.32
  -2   1   6  118.65    5.74
   2  -1  -5  150.24    4.49
   2  -1  -5  146.26    4.92
   2  -1  -4  245.61    8.11
   2  -1  -4  241.27    6.65
   2  -1  -3    2.79    0.73
   2  -1  -2  638.87   17.04
   2  -1  -2  603.67   17.54
   2  -1  -1 6592.35  164.26
   2  -1   0 9999.00  247.86
   2  -1   1  948.33   26.25
   2  -1   2 1890.04   50.16
  -2   1  -3  256.23    7.76
   2  -1   3  282.38   10.59
  -2   1  -4   78.82    3.38
   2  -1   4   85.35    5.64
  -2   1  -5    0.08    0.54
  -2   1  -5    0.23    0.31
  -2   1  -6   59.18    3.35
  -2   1  -6   59.83    2.50
   2  -1   7  111.28    8.35
  -2   1  -7  120.34    5.39
  -2   1  -7  120.22    4.11
  -2   1  -7  115.31    4.23
  -2   1  -8  380.84   12.52
   2  -1   8  371.33   17.27
   2  -1   8  386.12   11.89
  -2   1  -9   79.62    4.15
   2  -1   9   74.66    3.73
   2  -1  10  110.29    4.45
  -2   1 -10  108.77    4.66
  -2   1 -11   45.25    2.00
   2  -1  11   51.21    2.35
  -2   0  12   66.62    3.25
  -2   0  12   70.77    3.13
  -2   0  11   -0.35    0.73
   2   0 -11   -0.09    0.53
  -2   0  11   -0.21    0.64
   2   0 -10   17.28    1.82
  -2   0  10   18.58    1.93
  -2   0  10   18.87    2.12
   2   0  -9   66.91    2.89
  -2   0   9   65.52    4.54
  -2   0   9   72.69    3.89
  -2   0   9   71.52    4.11
   2   0  -8  445.76   13.44
  -2   0   8  429.35   13.49
  -2   0   8  451.19   13.98
   2   0  -8  444.55   12.17
  -2   0   8  440.18   14.68
   2   0  -7  377.78   10.06
  -2   0   7  348.70   12.59
  -2   0   7  339.08   11.11
  -2   0   7  384.09   12.47
  -2   0   7  358.64   11.47
   2   0  -7  366.77   11.13
   2   0  -6   19.17    1.55
  -2   0   6   17.51    1.86
   2   0  -5   12.99    1.39
  -2   0   5   13.14    1.24
   2   0  -5   15.72    0.87
  -2   0   5   13.39    1.39
  -2   0   4  296.70    8.74
   2   0  -3 5809.71  145.40
   2   0  -3 6049.04  146.76
   2   0  -2 5258.50  131.27
   2   0  -1 4271.60  106.35
   2   0  -1 4268.22  107.12
   2   0   0 1851.39   47.63
   2   0   1 3763.28   95.29
   2   0   2 3874.10   98.88
  -2   0  -3   56.38    2.74
  -2   0  -3   62.55    2.76
   2   0   3   61.65    4.23
   2   0   4   55.70    4.56
  -2   0  -4   62.37    3.02
   2   0   5    8.98    2.22
  -2   0  -5   12.29    1.42
  -2   0  -5   10.47    0.86
  -2   0  -6  115.13    5.08
   2   0   6  115.65    8.02
  -2   0  -6  109.80    3.91
  -2   0  -7 3131.04   79.79
  -2   0  -7 3306.08   81.74
  -2   0  -7 3192.51   79.86
   2   0   8  465.93   19.88
  -2   0  -8  449.26   13.07
  -2   0  -9    4.83    1.05
   2   0   9    3.04    0.89
   2   0  10  199.10    6.59
  -2   0 -10  195.14    6.56
   2   0  11   71.14    2.68
   2   0  11   63.85    2.68
  -2  -1  13    6.76    0.64
   2   1 -12   17.51    1.48
  -2  -1  12   21.39    1.70
  -2  -1  12   20.40    1.67
   2   1 -11   23.91    2.04
  -2  -1  11   30.60    2.43
  -2  -1  10  113.07    5.32
  -2  -1  10  113.18    5.43
   2   1  -9    3.45    0.63
  -2  -1   9    4.21    1.19
  -2  -1   9    5.87    1.27
  -2  -1   9    4.06    1.33
  -2  -1   8    8.62    1.58
   2   1  -8    7.11    1.30
  -2  -1   8    7.09    1.25
  -2  -1   8    5.91    1.21
   2   1  -8    6.58    0.74
   2   1  -7  126.70    5.17
  -2  -1   7  123.84    5.21
  -2  -1   7  125.98    6.01
   2   1  -7  129.02    4.01
  -2  -1   7  125.54    5.35
  -2  -1   6  142.58    6.20
  -2  -1   5   36.55    2.22
   2   1  -5   32.17    1.29
  -2  -1   4  149.09    5.64
  -2  -1   3    0.98    0.52
   2   1  -2  194.88    6.48
   2   1  -1 1614.31   40.78
   2   1  -1 1602.49   41.75
   2   1   0  158.90    5.69
  -2  -1  -1   87.32    3.92
   2   1   1   90.10    4.29
   2   1   2    3.04    1.04
  -2  -1  -2    3.00    0.75
  -2  -1  -2    3.30    0.68
  -2  -1  -3   31.10    2.01
  -2  -1  -3   34.31    2.05
   2   1   4  257.63   11.30
   2   1   5    7.40    2.01
  -2  -1  -5    8.80    0.82
  -2  -1  -6   61.03    2.69
   2   1   6   58.82    5.73
  -2  -1  -6   56.77    2.51
  -2  -1  -7   87.61    3.58
   2   1   7   78.08    7.13
   2   1   8    1.94    0.76
  -2  -1  -8    0.55    0.58
  -2  -1  -9   48.46    2.90
   2   1   9   48.69    2.64
  -2  -1  -9   46.04    2.76
   2   1  10   25.45    1.62
  -2  -1 -10   22.70    1.58
  -2  -2  12   17.57    1.40
   2   2 -12   19.24    1.52
  -2  -2  12   22.51    1.72
  -2  -2  12   20.18    1.55
  -2  -2  11   40.13    2.67
  -2  -2  10   70.45    3.99
  -2  -2  10   62.65    3.75
  -2  -2   9    0.40    0.83
  -2  -2   9   -0.43    0.86
  -2  -2   9    0.39    0.74
  -2  -2   8   38.18    2.82
  -2  -2   8   33.74    3.22
  -2  -2   8   33.58    2.69
  -2  -2   7  451.29   14.64
  -2  -2   7  427.64   13.44
  -2  -2   6   69.86    3.47
  -2  -2   5   77.29    3.73
  -2  -2   5   71.59    2.56
  -2  -2   4    0.51    0.47
  -2  -2   3   66.46    3.57
  -2  -2   2  535.95   15.86
   2   2  -1  908.07   24.13
   2   2  -1  882.94   23.96
  -2  -2   0   29.24    2.23
  -2  -2   0   29.50    1.64
   2   2   0   25.05    1.93
  -2  -2  -1  198.55    7.10
   2   2   1  185.46    7.35
  -2  -2  -2   50.00    2.94
  -2  -2  -2   50.98    1.97
   2   2   2   52.42    3.71
  -2  -2  -3  605.37   16.33
  -2  -2  -3  602.14   16.90
  -2  -2  -3  594.78   15.58
   2   2   3  620.34   19.98
  -2  -2  -4   32.43    1.86
  -2  -2  -4   34.60    2.36
  -2  -2  -4   35.14    1.62
  -2  -2  -4   32.84    1.53
   2   2   4   32.79    3.73
  -2  -2  -5   90.48    4.23
   2   2   5   86.54    6.57
  -2  -2  -5   77.59    3.28
  -2  -2  -5   73.76    2.87
   2   2   6    2.55    1.46
  -2  -2  -6    0.73    0.71
  -2  -2  -6    1.18    0.61
   2   2   7   59.96    6.13
  -2  -2  -7   59.66    2.89
  -2  -2  -7   61.19    3.55
   2   2   8   75.87    3.44
  -2  -2  -8   81.08    3.92
   2   2   9   14.54    1.28
  -2  -2  -9   12.32    1.35
  -2  -2 -10   64.58    2.53
  -2  -3  12    7.90    0.86
  -2  -3  11  101.02    4.29
  -2  -3  11   98.76    4.19
  -2  -3  10    6.51    1.21
  -2  -3   9  222.94    8.39
   2   3  -9  240.53    8.59
  -2  -3   9  237.60   10.58
   2   3  -8   25.86    2.31
  -2  -3   8   27.15    2.33
  -2  -3   8   22.11    2.77
  -2  -3   7   78.97    3.99
  -2  -3   6 1042.55   29.37
  -2  -3   6 1034.86   28.00
  -2  -3   5  133.82    4.36
  -2  -3   5  136.08    5.30
  -2  -3   5  138.15    5.95
  -2  -3   4   59.48    2.41
  -2  -3   4   62.22    3.41
  -2  -3   3  221.03    8.23
  -2  -3   3  210.31    7.39
  -2  -3   3  216.13    6.37
  -2  -3   2 1320.21   34.95
  -2  -3   2 1293.34   33.42
  -2  -3   2 1260.38   32.59
  -2  -3   1  663.08   17.59
  -2  -3   0  315.71    9.18
  -2  -3   0  332.62   10.77
  -2  -3   0  309.60    8.73
  -2  -3  -1   95.77    3.83
  -2  -3  -1  101.98    3.40
   2   3   2   11.69    1.86
  -2  -3  -2   14.32    1.01
  -2  -3  -2   10.82    1.11
  -2  -3  -2   11.98    1.25
  -2  -3  -2   11.75    0.94
  -2  -3  -2   10.54    1.24
  -2  -3  -3 1192.54   30.06
  -2  -3  -3 1154.48   30.56
   2   3   3 1175.20   34.89
  -2  -3  -3 1157.13   29.99
  -2  -3  -3 1206.50   31.45
  -2  -3  -4  373.53   10.95
   2   3   4  368.75   15.28
   2   3   5    3.31    1.59
  -2  -3  -5    4.78    0.89
  -2  -3  -6    9.90    1.53
  -2  -3  -6   11.84    1.24
   2   3   6   12.19    2.69
  -2  -3  -7  210.76    7.57
  -2  -3  -7  193.93    6.64
   2   3   8   89.68    3.40
  -2  -3  -8   90.48    3.95
  -2  -3  -9   42.57    2.18
  -2  -4  12    3.20    0.61
  -2  -4  11    4.84    0.83
  -2  -4  11    3.49    0.84
  -2  -4  10    3.58    0.81
  -2  -4  10    2.93    0.88
   2   4 -10    3.95    1.07
  -2  -4  10    2.92    0.93
  -2  -4   9    2.79    0.99
  -2  -4   9    4.73    1.19
   2   4  -9    4.30    1.17
  -2  -4   9    2.43    0.83
  -2  -4   8    6.07    1.10
  -2  -4   8    6.98    1.32
   2   4  -8    7.24    1.39
  -2  -4   8    3.71    1.35
  -2  -4   8    6.03    1.32
  -2  -4   7  541.23   16.05
  -2  -4   7  519.82   15.49
  -2  -4   7  522.38   16.07
  -2  -4   7  543.75   17.93
  -2  -4   6  967.30   26.13
  -2  -4   6  969.31   27.81
  -2  -4   6  908.51   25.55
  -2  -4   6  949.76   24.82
  -2  -4   6  958.61   26.21
  -2  -4   5    5.22    1.01
  -2  -4   5    4.41    0.94
  -2  -4   5    5.74    1.25
  -2  -4   5    6.07    0.94
  -2  -4   5    7.26    0.85
  -2  -4   4  381.68   12.03
  -2  -4   4  398.55   12.04
  -2  -4   4  389.84   12.72
  -2  -4   4  427.12   11.43
  -2  -4   3    5.14    0.92
  -2  -4   3    5.20    0.99
  -2  -4   3    3.80    0.82
  -2  -4   3    6.65    0.84
  -2  -4   2  165.38    5.86
  -2  -4   2  167.11    5.87
  -2  -4   2  166.58    6.04
  -2  -4   2  153.97    5.93
  -2  -4   2  168.03    5.07
  -2  -4   2  166.97    5.43
  -2  -4   1  357.40   10.80
  -2  -4   1  363.00   10.98
  -2  -4   1  351.36   11.07
  -2  -4   1  360.77    9.95
  -2  -4   0    0.33    0.45
  -2  -4   0    0.16    0.46
  -2  -4   0    0.51    0.54
  -2  -4   0    0.47    0.45
  -2  -4   0    0.49    0.52
  -2  -4  -1  215.93    7.36
  -2  -4  -1  217.54    6.99
  -2  -4  -1  206.49    6.47
  -2  -4  -1  209.59    7.00
  -2  -4  -1  225.08    6.72
  -2  -4  -1  215.36    7.42
  -2  -4  -2  281.18    8.91
  -2  -4  -2  287.62    8.81
  -2  -4  -2  279.94    8.79
   2   4   2  257.35   11.18
  -2  -4  -2  283.96    9.39
  -2  -4  -2  286.53    8.42
  -2  -4  -3    2.98    0.87
  -2  -4  -3    3.76    0.70
  -2  -4  -3    3.64    0.65
   2   4   3    2.87    1.25
  -2  -4  -3    3.10    0.75
  -2  -4  -3    2.52    0.75
  -2  -4  -4   87.90    3.40
  -2  -4  -4   75.96    3.69
  -2  -4  -4   79.04    3.62
   2   4   4   67.34    5.84
  -2  -4  -5   32.68    2.01
  -2  -4  -5   32.57    1.95
  -2  -4  -5   33.16    2.16
  -2  -4  -5   31.34    2.19
   2   4   5   33.11    4.18
  -2  -4  -6   48.05    2.62
  -2  -4  -6   55.37    3.25
  -2  -4  -7   67.42    3.44
  -2  -4  -8    0.26    0.49
  -2  -5  11    2.46    0.60
  -2  -5  11    3.49    0.59
  -2  -5  10  105.05    4.28
  -2  -5  10  107.63    4.39
  -2  -5   9   26.92    2.22
  -2  -5   9   31.47    2.31
   2   5  -9   31.53    2.39
  -2  -5   8  134.69    5.69
   2   5  -8  137.19    5.76
  -2  -5   8  128.76    5.62
  -2  -5   7 1222.83   32.95
  -2  -5   7 1216.00   32.90
  -2  -5   7 1191.52   35.63
  -2  -5   6  314.39    9.66
  -2  -5   6  330.13   10.67
  -2  -5   6  317.47   10.48
  -2  -5   6  321.58   12.43
  -2  -5   5   60.12    3.39
  -2  -5   5   65.46    3.42
  -2  -5   5   60.17    2.97
  -2  -5   5   57.15    4.23
  -2  -5   4   35.96    2.51
  -2  -5   4   39.75    2.02
  -2  -5   4   35.36    2.51
  -2  -5   4   36.77    3.09
  -2  -5   4   42.39    2.35
  -2  -5   3   29.96    2.21
  -2  -5   3   30.05    2.27
  -2  -5   3   33.91    2.06
  -2  -5   2   37.63    2.50
  -2  -5   2   36.50    2.16
  -2  -5   2   38.93    2.60
  -2  -5   2   33.22    2.61
  -2  -5   2   36.50    2.38
  -2  -5   2   36.03    2.33
  -2  -5   2   40.79    2.30
  -2  -5   1  166.76    6.27
  -2  -5   1  164.61    5.76
  -2  -5   1  169.72    6.34
  -2  -5   1  161.40    6.59
  -2  -5   1  167.58    6.13
  -2  -5   1  162.54    6.12
  -2  -5   0  199.92    7.16
  -2  -5   0  208.10    6.66
  -2  -5   0  189.26    6.50
  -2  -5   0  189.73    6.92
  -2  -5   0  188.73    7.04
  -2  -5  -1 1272.12   32.96
  -2  -5  -1 1277.16   33.80
  -2  -5  -1 1269.50   33.01
  -2  -5  -1 1226.77   32.10
  -2  -5  -1 1271.55   33.25
  -2  -5  -1 1279.44   33.91
  -2  -5  -2  509.16   14.08
  -2  -5  -2  489.78   14.50
  -2  -5  -2  552.36   15.12
  -2  -5  -2  535.30   15.76
  -2  -5  -3   42.64    2.18
  -2  -5  -3   44.88    2.61
  -2  -5  -3   40.42    2.91
  -2  -5  -4   72.40    3.13
  -2  -5  -4   71.09    3.26
  -2  -5  -4   70.23    3.40
  -2  -5  -4   71.99    3.89
  -2  -5  -5   62.82    2.86
  -2  -5  -5   61.35    2.86
  -2  -5  -5   67.84    3.14
  -2  -5  -6   47.44    2.77
  -2  -5  -7   31.25    1.91
  -2  -5  -8    7.29    0.65
  -2  -6  10    0.10    0.36
  -2  -6   9   76.72    3.44
   2   6  -9   77.34    3.52
  -2  -6   8   81.96    3.96
   2   6  -8   93.09    4.14
  -2  -6   7   47.64    2.95
   2   6  -7   45.17    2.87
  -2  -6   6   11.16    1.54
  -2  -6   5   16.26    1.56
  -2  -6   5   19.73    1.88
  -2  -6   5   15.61    1.75
  -2  -6   4  211.39    7.16
  -2  -6   4  203.88    7.45
  -2  -6   4  192.76    6.49
  -2  -6   4  205.76    7.43
  -2  -6   4  199.38    6.47
  -2  -6   3   19.04    1.73
  -2  -6   3   19.36    1.89
  -2  -6   3   15.84    1.39
  -2  -6   3   15.94    1.70
  -2  -6   3   19.32    1.56
  -2  -6   2    7.48    1.27
  -2  -6   2    7.97    0.99
  -2  -6   2    7.83    1.24
  -2  -6   2    7.61    1.08
  -2  -6   2    7.50    1.18
  -2  -6   2    6.31    1.10
  -2  -6   1   69.71    3.44
  -2  -6   1   66.70    3.65
  -2  -6   1   67.95    3.05
  -2  -6   1   67.04    3.50
  -2  -6   1   65.26    3.50
  -2  -6   0   24.45    1.94
  -2  -6   0   27.40    2.28
  -2  -6   0   24.63    1.74
  -2  -6   0   26.37    2.04
  -2  -6   0   27.93    2.18
  -2  -6   0   27.89    2.26
  -2  -6  -1  992.55   27.81
  -2  -6  -1 1069.67   27.45
  -2  -6  -1 1016.36   27.64
  -2  -6  -1 1011.78   28.15
  -2  -6  -2  286.09    9.36
  -2  -6  -2  307.60    9.02
  -2  -6  -2  299.74    9.16
  -2  -6  -2  291.70    9.71
  -2  -6  -3   54.28    3.12
  -2  -6  -3   62.28    3.01
  -2  -6  -3   61.66    3.09
  -2  -6  -3   59.89    3.42
  -2  -6  -4    1.57    0.74
  -2  -6  -4    0.65    0.52
  -2  -6  -4    1.32    0.66
  -2  -6  -4    1.42    0.58
  -2  -6  -5   49.94    2.23
  -2  -7   9   21.22    1.31
   2   7  -8   52.24    2.52
  -2  -7   8   47.56    2.46
  -2  -7   8   50.92    2.43
   2   7  -7  131.10    4.85
  -2  -7   7  126.91    4.92
  -2  -7   7  122.89    4.72
  -2  -7   6    0.64    0.58
  -2  -7   6    0.89    0.60
   2   7  -6    1.34    0.74
  -2  -7   5   94.23    4.26
  -2  -7   5   87.70    3.94
  -2  -7   4   84.62    3.95
  -2  -7   4   81.12    3.67
  -2  -7   3   69.91    3.59
  -2  -7   3   66.74    3.08
  -2  -7   2   68.24    3.56
  -2  -7   2   63.20    3.07
  -2  -7   2   65.90    3.21
  -2  -7   1    5.11    1.06
  -2  -7   1    6.61    1.08
  -2  -7   1    7.59    1.10
  -2  -7   1    5.91    1.05
  -2  -7   0    9.21    1.29
  -2  -7   0    8.68    1.18
  -2  -7   0    9.64    1.28
  -2  -7  -1   83.66    3.59
  -2  -7  -1   76.51    3.55
  -2  -7  -1   77.25    3.49
  -2  -7  -1   72.91    3.66
  -2  -7  -2   76.41    3.50
  -2  -7  -2   87.52    3.61
  -2  -7  -2   87.88    3.65
  -2  -7  -2   90.35    3.96
  -2  -7  -3  214.56    6.76
  -2  -7  -3  219.75    6.86
  -2  -7  -3  210.64    7.11
  -2  -7  -4    4.87    0.80
  -2  -7  -5    3.74    0.55
  -2  -8   7   15.36    1.12
  -2  -8   6    0.97    0.45
  -2  -8   5   11.72    1.17
  -2  -8   5    8.15    0.80
  -2  -8   4    2.36    0.71
  -2  -8   4    1.93    0.54
  -2  -8   3    5.22    0.91
  -2  -8   3    5.70    0.80
  -2  -8   2   -0.07    0.49
  -2  -8   2   -0.11    0.49
  -2  -8   2   -0.23    0.46
  -2  -8   1   19.13    1.46
  -2  -8   1   19.91    1.44
  -2  -8   0   10.21    1.09
  -2  -8   0    9.79    1.00
  -2  -8  -1   33.79    1.84
  -2  -8  -2    2.31    0.51
  -2  -8  -2    2.49    0.51
  -2  -9   2    0.12    0.21
   3 -10  -2   16.29    1.06
   3 -10  -1   18.41    1.48
   3 -10  -1   21.83    1.41
   3 -10   0   14.31    1.36
   3 -10   1   -0.06    0.47
   3 -10   2    1.24    0.57
   3 -10   2   -0.46    0.65
   3 -10   3   35.87    1.97
   3 -10   3   35.70    1.87
   3 -10   4   11.93    1.08
   3  -9  -5    1.28    0.39
   3  -9  -4    3.22    0.66
   3  -9  -3   46.99    2.56
   3  -9  -3   47.62    2.45
   3  -9  -3   42.40    2.12
   3  -9  -2   67.53    3.32
   3  -9  -2   70.92    3.08
   3  -9  -1   -0.09    0.52
   3  -9  -1   -0.14    0.49
   3  -9   0   18.33    1.71
   3  -9   1  315.77    9.66
   3  -9   1  341.00   10.05
   3  -9   2  200.43    6.68
   3  -9   2  212.05    7.19
   3  -9   2  215.07    6.99
   3  -9   3   94.92    4.08
   3  -9   3  100.40    3.95
   3  -9   4  134.74    4.93
   3  -9   4  132.99    4.72
   3  -9   5   21.22    1.46
   3  -9   5   18.35    1.24
   3  -9   6   14.90    1.02
   3  -8  -7   11.63    0.86
   3  -8  -6    7.25    0.91
   3  -8  -5   37.92    2.42
   3  -8  -5   40.03    2.37
   3  -8  -4   36.85    2.49
   3  -8  -4   35.19    2.37
   3  -8  -4   34.66    1.92
   3  -8  -3    1.75    0.59
   3  -8  -3    1.73    0.82
   3  -8  -3    1.58    0.79
   3  -8  -3    0.09    0.95
   3  -8  -2   10.89    1.44
   3  -8  -2    9.74    1.33
   3  -8  -2   12.08    1.48
   3  -8  -2   12.20    1.28
   3  -8  -1    2.58    0.86
   3  -8  -1    2.77    0.74
   3  -8  -1    2.49    0.72
   3  -8  -1    2.85    0.89
   3  -8  -1    2.83    0.84
   3  -8  -1    1.51    1.01
   3  -8   0    0.82    0.60
   3  -8   0    0.93    0.62
   3  -8   1   18.93    1.63
   3  -8   1   17.79    1.60
   3  -8   1   14.56    2.54
   3  -8   2   19.57    1.69
   3  -8   2   19.84    1.74
   3  -8   2   19.63    1.66
   3  -8   2   19.54    2.86
   3  -8   3    4.78    0.92
   3  -8   3    4.74    1.05
   3  -8   3    5.23    0.96
   3  -8   3    5.95    0.96
   3  -8   4    8.23    1.11
   3  -8   4    7.94    1.26
   3  -8   4    9.13    1.17
   3  -8   4   10.01    1.15
   3  -8   4    9.10    1.09
   3  -8   5   10.54    1.20
   3  -8   5   13.06    1.51
   3  -8   5   11.28    1.20
   3  -8   5   12.22    1.22
   3  -8   5   11.59    1.11
   3  -8   6   41.88    2.09
   3  -8   6   43.20    2.60
   3  -8   6   36.52    2.10
   3  -8   6   33.30    2.05
   3  -8   7   -0.08    0.41
   3  -7  -9   47.50    1.88
   3  -7  -8   64.31    2.58
   3  -7  -7   12.13    1.36
   3  -7  -7   12.62    1.20
   3  -7  -6   15.29    1.70
   3  -7  -6   17.17    1.57
   3  -7  -5    0.98    0.66
   3  -7  -5    1.28    0.80
   3  -7  -5    1.06    0.43
   3  -7  -5    1.62    0.60
   3  -7  -4   57.11    3.44
   3  -7  -4   60.50    3.29
   3  -7  -4   53.98    2.64
   3  -7  -4   52.78    2.90
   3  -7  -4   55.07    2.60
   3  -7  -4   47.97    2.90
   3  -7  -3   32.12    2.51
   3  -7  -3   28.11    1.90
   3  -7  -3   31.21    2.34
   3  -7  -3   29.55    1.91
   3  -7  -3   31.96    2.19
   3  -7  -3   30.34    2.34
   3  -7  -3   24.94    2.97
   3  -7  -3   31.10    2.33
   3  -7  -2   53.73    2.89
   3  -7  -2   56.25    4.56
   3  -7  -2   53.15    3.11
   3  -7  -2   52.05    3.24
   3  -7  -2   54.70    2.73
   3  -7  -2   51.63    2.69
   3  -7  -1    7.67    1.27
   3  -7  -1    9.08    1.10
   3  -7  -1    8.67    1.15
   3  -7  -1    9.62    1.18
   3  -7  -1   10.78    1.20
   3  -7  -1    9.31    1.30
   3  -7  -1    6.36    1.74
   3  -7   0   71.18    3.73
   3  -7   0   68.29    3.21
   3  -7   0   67.38    3.28
   3  -7   0   69.91    3.36
   3  -7   0   71.56    3.59
   3  -7   1  162.34    6.03
   3  -7   1  178.87    6.03
   3  -7   1  169.92    8.67
   3  -7   2    7.10    1.26
   3  -7   2    8.01    1.11
   3  -7   2    8.50    1.19
   3  -7   2    8.10    1.10
   3  -7   2    9.56    1.21
   3  -7   2    8.21    1.88
   3  -7   3    4.30    1.10
   3  -7   3    3.32    0.85
   3  -7   3    4.01    0.93
   3  -7   3    3.57    0.82
   3  -7   3    2.88    0.72
   3  -7   3    4.76    1.44
   3  -7   4   27.47    3.06
   3  -7   4   29.84    2.44
   3  -7   4   27.22    2.07
   3  -7   4   28.15    2.22
   3  -7   4   30.18    1.90
   3  -7   4   30.58    2.09
   3  -7   5   15.15    1.79
   3  -7   5   15.23    1.56
   3  -7   5   13.08    1.59
   3  -7   5   17.04    1.50
   3  -7   6    9.67    1.30
   3  -7   6   10.54    1.40
   3  -7   6   10.45    1.11
   3  -7   7    1.57    0.64
   3  -7   7    2.07    0.70
   3  -7   8   29.53    1.95
   3  -6  -9   19.82    1.37
   3  -6  -8  249.12    8.27
   3  -6  -8  236.29    7.90
   3  -6  -7  300.34    9.85
   3  -6  -7  269.36    9.31
   3  -6  -6  187.17    5.89
   3  -6  -6  187.54    7.37
   3  -6  -6  183.74    7.13
   3  -6  -5   74.48    4.16
   3  -6  -5   79.67    4.13
   3  -6  -5   80.14    3.01
   3  -6  -4    4.40    1.13
   3  -6  -4    4.07    0.78
   3  -6  -4    4.59    1.06
   3  -6  -4    4.41    0.65
   3  -6  -4    5.97    0.68
   3  -6  -4    5.42    0.97
   3  -6  -3   73.04    3.87
   3  -6  -3   72.54    3.29
   3  -6  -3   69.37    3.73
   3  -6  -3   76.74    2.83
   3  -6  -3   86.45    3.33
   3  -6  -3   90.78    5.32
   3  -6  -3   71.45    3.57
   3  -6  -2  317.93   10.30
   3  -6  -2  325.05   10.28
   3  -6  -2  300.27    9.85
   3  -6  -2  311.98    9.67
   3  -6  -2  314.05    9.51
   3  -6  -2  318.34   12.07
   3  -6  -2  316.90    8.76
   3  -6  -2  313.45    9.94
   3  -6  -1  211.60    7.42
   3  -6  -1  206.42    6.91
   3  -6  -1  224.77    7.56
   3  -6  -1  196.76    6.01
   3  -6  -1  215.26    6.84
   3  -6  -1  206.94    7.09
   3  -6  -1  210.62    9.19
   3  -6   0  470.77   13.88
   3  -6   0  462.16   13.38
   3  -6   0  457.46   13.55
   3  -6   0  479.99   13.77
   3  -6   0  463.03   16.10
   3  -6   0  468.55   13.35
   3  -6   1    5.06    0.99
   3  -6   1    6.29    1.05
   3  -6   1    5.81    0.90
   3  -6   1    7.29    1.20
   3  -6   1    4.78    1.18
   3  -6   1    5.53    1.47
   3  -6   2  320.78   10.48
   3  -6   2  307.96    9.68
   3  -6   2  338.52   10.37
   3  -6   2  328.15   12.27
   3  -6   2  328.35    9.85
   3  -6   3  474.52   14.50
   3  -6   3  514.01   15.25
   3  -6   3  508.61   14.60
   3  -6   3  522.78   14.17
   3  -6   3  544.86   17.37
   3  -6   4   35.02    2.37
   3  -6   4   37.06    2.02
   3  -6   4   35.34    2.24
   3  -6   4   36.52    3.33
   3  -6   5   48.68    3.27
   3  -6   5   45.18    2.83
   3  -6   5   52.86    2.73
   3  -6   6   85.17    3.59
   3  -6   6   78.43    3.94
   3  -6   7  170.07    6.83
   3  -6   7  164.88    6.22
   3  -6   8  125.82    5.17
   3  -6   8  110.98    4.49
   3  -6   9    0.45    0.45
   3  -5 -10   24.80    1.68
   3  -5 -10   22.33    1.52
   3  -5  -9   17.36    1.73
   3  -5  -9   18.76    1.68
   3  -5  -8    6.34    1.23
   3  -5  -7  107.57    5.13
  -3   5   7   98.38    7.22
   3  -5  -7  101.23    3.83
   3  -5  -6  100.32    4.93
   3  -5  -6  101.72    3.70
   3  -5  -5   57.67    3.48
   3  -5  -5   64.43    2.64
   3  -5  -5   52.77    3.66
   3  -5  -5   59.39    2.48
   3  -5  -4   27.10    2.22
   3  -5  -4   32.48    1.66
   3  -5  -4   25.75    2.62
   3  -5  -3  117.26    4.91
   3  -5  -3  112.43    4.85
   3  -5  -3  117.42    4.27
   3  -5  -3  116.96    5.90
   3  -5  -3  118.02    3.92
   3  -5  -3  116.58    4.15
   3  -5  -2   -0.09    0.57
   3  -5  -2   -0.09    0.53
   3  -5  -2   -0.12    0.34
   3  -5  -2    0.28    0.49
   3  -5  -2    0.06    0.34
   3  -5  -2    0.33    0.68
   3  -5  -1    4.16    0.86
   3  -5  -1    3.99    0.78
   3  -5  -1    3.15    0.96
   3  -5  -1    3.79    0.68
   3  -5  -1    3.75    0.67
   3  -5   0 1392.34   39.69
   3  -5   0 1462.31   37.51
   3  -5   0 1441.43   36.98
   3  -5   0 1423.19   39.64
   3  -5   1  486.82   13.55
   3  -5   1  478.79   13.51
   3  -5   1  502.90   16.04
   3  -5   1  477.13   14.08
   3  -5   1  480.94   16.47
   3  -5   2   90.12    3.56
   3  -5   2   86.18    4.00
   3  -5   2   85.85    3.47
   3  -5   2   86.54    4.94
   3  -5   3   17.27    1.67
   3  -5   3   14.41    1.97
   3  -5   4  219.08    7.48
   3  -5   4  230.16    8.89
   3  -5   5    0.29    0.59
  -3   5  -6    1.39    0.43
   3  -5   7   17.55    1.50
   3  -5   8  134.80    5.30
   3  -5   8  127.80    4.76
   3  -5   9  319.29    9.71
   3  -5   9  292.73    9.11
   3  -4 -11    1.03    0.50
   3  -4 -11    0.58    0.40
   3  -4 -10   95.21    4.26
   3  -4  -9   97.74    3.71
   3  -4  -9   91.43    4.54
  -3   4   9   90.89    4.02
  -3   4   8   14.23    2.61
  -3   4   8   14.09    1.53
   3  -4  -8   15.53    1.31
  -3   4   7   41.40    4.36
   3  -4  -7   43.61    2.19
   3  -4  -6   62.38    2.62
   3  -4  -6   60.90    2.67
   3  -4  -5    9.92    0.93
   3  -4  -5   10.43    1.51
   3  -4  -4 1742.00   46.57
   3  -4  -4 1741.23   45.36
   3  -4  -4 1752.87   44.14
   3  -4  -3  106.12    5.41
   3  -4  -3  106.30    5.26
   3  -4  -2  440.67   14.43
   3  -4  -1   19.31    2.22
   3  -4  -1   16.41    1.38
   3  -4   0  383.54   13.07
   3  -4   0  384.41   11.29
   3  -4   0  383.11   13.50
   3  -4   0  383.11   11.24
   3  -4   0  378.20   13.51
   3  -4   1   46.91    3.36
   3  -4   1   47.70    2.56
   3  -4   1   43.51    3.62
   3  -4   2    6.43    1.00
   3  -4   2    5.43    1.19
   3  -4   2    3.42    1.04
   3  -4   3   37.35    3.66
   3  -4   3   44.24    3.16
   3  -4   4    4.03    1.48
   3  -4   4    1.40    0.94
   3  -4   4    2.74    0.83
   3  -4   5    0.35    0.99
  -3   4  -5    0.90    0.38
   3  -4   5    0.48    0.73
  -3   4  -5    0.39    0.48
   3  -4   5    0.72    0.50
   3  -4   6   10.60    2.62
   3  -4   6   13.12    2.24
  -3   4  -6   13.26    1.47
   3  -4   6   10.61    1.23
   3  -4   7    1.92    1.34
  -3   4  -7    1.18    0.69
  -3   4  -7    0.58    0.43
   3  -4   7    1.32    0.58
  -3   4  -8  209.75    7.28
   3  -4   8  206.23    7.08
  -3   4  -9   25.93    1.83
   3  -4   9   25.34    1.79
   3  -4  10    7.98    0.87
   3  -3 -12   17.50    1.13
   3  -3 -11   15.78    1.46
  -3   3  11   14.93    1.29
  -3   3  10   27.62    2.10
   3  -3  -9  249.27    7.63
  -3   3   9  234.09    8.44
  -3   3   8  244.76    8.76
  -3   3   8  256.30   11.56
  -3   3   7    0.97    0.85
  -3   3   7    1.86    0.76
   3  -3  -6   94.87    3.47
  -3   3   6   84.87    4.02
   3  -3  -5 2189.37   56.80
   3  -3  -4    5.25    1.26
   3  -3  -3  800.92   23.62
   3  -3  -3  806.12   23.53
   3  -3  -2  873.07   25.80
   3  -3  -2  913.02   25.56
   3  -3  -2  908.03   25.89
   3  -3  -1  800.44   22.89
   3  -3  -1  792.91   22.47
   3  -3  -1  743.92   20.24
   3  -3  -1  747.73   20.22
   3  -3   0 1133.85   32.75
   3  -3   0 1174.95   30.77
   3  -3   0 1207.04   33.39
   3  -3   0 1216.74   30.86
   3  -3   1  629.12   19.44
   3  -3   1  661.13   17.68
   3  -3   1  647.66   20.43
   3  -3   2  261.13   10.90
   3  -3   2  242.77    9.01
   3  -3   3   26.96    3.23
   3  -3   3   24.57    2.17
   3  -3   3   32.12    3.39
   3  -3   4 3400.76   86.01
  -3   3  -4 3076.63   81.04
  -3   3  -4 3278.90   80.19
   3  -3   4 3232.45   82.09
   3  -3   5    9.85    2.16
  -3   3  -5   12.84    1.43
  -3   3  -5   13.50    1.02
   3  -3   6   15.79    3.27
   3  -3   6   14.39    2.40
  -3   3  -6   15.19    1.66
  -3   3  -6   14.94    1.15
   3  -3   7  188.97   11.35
  -3   3  -7  186.88    7.04
   3  -3   7  191.84    6.70
  -3   3  -7  180.74    5.91
  -3   3  -8  309.50   10.23
   3  -3   8  317.75    9.95
  -3   3  -9  161.10    5.92
   3  -3   9  157.72    5.73
   3  -3  10    3.89    0.75
   3  -2 -12   18.07    1.34
  -3   2  12   18.17    1.27
  -3   2  11   25.27    1.97
   3  -2 -10   40.03    2.13
  -3   2  10   39.92    2.78
  -3   2   9   23.79    2.24
   3  -2  -9   21.80    1.58
   3  -2  -8  133.18    5.17
  -3   2   8  152.45    6.93
  -3   2   8  137.58    6.02
   3  -2  -8  157.11    5.05
  -3   2   7    6.94    1.53
  -3   2   7    4.44    1.03
   3  -2  -6  175.52    5.35
  -3   2   6  158.98    6.21
   3  -2  -5    0.28    0.60
   3  -2  -5    0.57    0.33
   3  -2  -4   30.65    2.67
   3  -2  -3   94.91    4.98
   3  -2  -3   98.22    4.36
   3  -2  -2  240.08    8.57
   3  -2  -1   33.33    1.75
   3  -2   0   48.88    2.28
   3  -2   1   26.82    2.70
   3  -2   1   25.79    1.56
   3  -2   2    2.05    1.14
  -3   2  -2    1.91    0.48
   3  -2   3  478.12   17.04
  -3   2  -3  447.84   12.74
  -3   2  -4  102.61    4.27
  -3   2  -4  106.97    3.58
   3  -2   5    0.72    1.18
  -3   2  -5    0.32    0.35
  -3   2  -5    0.47    0.60
  -3   2  -6   59.37    3.36
  -3   2  -6   56.36    2.48
   3  -2   7    0.42    1.21
  -3   2  -7    0.12    0.74
  -3   2  -7    0.12    0.45
  -3   2  -8   61.62    3.54
   3  -2   8   64.29    3.33
  -3   2  -9    0.66    0.66
   3  -2   9    0.89    0.61
   3  -2  10    3.38    0.68
  -3   1  12  105.53    4.10
  -3   1  11    2.29    0.71
  -3   1  11    2.71    0.89
   3  -1 -10   18.53    1.37
   3  -1 -10   16.39    1.56
  -3   1  10   20.49    2.12
  -3   1   9   21.67    2.51
  -3   1   9   24.82    2.36
   3  -1  -9   24.28    1.60
  -3   1   8    6.95    1.53
  -3   1   8    5.83    1.10
  -3   1   8    6.72    1.28
   3  -1  -8    6.56    0.86
  -3   1   7  163.71    6.40
  -3   1   7  174.57    6.82
   3  -1  -6   44.31    3.05
   3  -1  -6   40.81    2.29
  -3   1   6   43.23    2.51
   3  -1  -6   42.95    1.89
  -3   1   6   44.14    2.72
  -3   1   6   43.78    3.06
   3  -1  -5  117.97    5.54
   3  -1  -5  109.40    3.60
   3  -1  -4   37.26    2.90
   3  -1  -3  237.74    8.82
   3  -1  -3  242.79    8.05
   3  -1  -2  197.43    7.75
   3  -1  -1  314.61   11.09
   3  -1   0  175.97    7.19
  -3   1   0  170.17    5.41
   3  -1   1    6.63    1.40
   3  -1   2  196.73    8.71
  -3   1  -2  182.17    5.97
   3  -1   3  220.29   10.45
  -3   1  -3  231.37    7.38
   3  -1   4   59.03    5.31
  -3   1  -4   58.19    3.05
   3  -1   5    5.82    2.07
  -3   1  -5    6.54    1.18
   3  -1   6   19.26    3.65
  -3   1  -6   19.32    1.96
   3  -1   7   22.19    3.90
  -3   1  -7   25.19    2.27
  -3   1  -7   20.91    1.44
  -3   1  -8   65.39    3.62
  -3   1  -8   58.15    2.54
  -3   1  -9    1.31    0.76
  -3   1 -10    1.13    0.53
   3  -1  10    1.73    0.52
  -3   0  12  104.11    4.19
  -3   0  12  103.81    3.89
  -3   0  11   87.34    4.00
   3   0 -11   77.13    3.58
  -3   0  11   88.23    4.27
   3   0 -10   44.31    2.18
  -3   0  10   56.50    3.51
   3   0  -9    4.52    0.71
  -3   0   9    6.43    1.48
  -3   0   9    4.28    1.17
   3   0  -8   13.23    1.59
  -3   0   8   15.64    2.24
  -3   0   8   10.16    1.49
  -3   0   8   14.89    1.86
   3   0  -8   13.37    1.08
   3   0  -7  101.91    4.42
  -3   0   7  103.85    4.67
  -3   0   7  105.04    4.88
  -3   0   6 1336.55   36.15
   3   0  -6 1336.54   34.10
  -3   0   6 1397.37   35.90
   3   0  -5  929.51   23.79
  -3   0   5  939.18   24.06
  -3   0   4    4.68    0.63
   3   0  -3  431.54   13.62
   3   0  -2  124.73    5.60
  -3   0   1   37.98    1.91
   3   0  -1   35.64    2.85
   3   0   0    3.51    0.97
  -3   0   0    3.79    0.69
   3   0   1   13.64    1.89
  -3   0  -1   12.29    0.96
   3   0   2    7.07    1.67
  -3   0  -2    8.17    1.03
  -3   0  -2    9.36    0.83
  -3   0  -3  172.35    6.59
  -3   0  -3  172.97    6.02
  -3   0  -3  161.29    4.97
   3   0   4   -0.31    0.96
  -3   0  -4    0.58    0.66
  -3   0  -4    0.28    0.31
   3   0   5    0.37    0.96
  -3   0  -5    0.45    0.65
  -3   0  -5    2.32    0.52
   3   0   6   96.02    7.91
  -3   0  -6   97.62    4.80
  -3   0  -6   98.40    3.66
   3   0   7   54.16    6.07
  -3   0  -7   60.72    3.61
  -3   0  -7   53.17    2.56
  -3   0  -7   62.08    2.71
  -3   0  -8    1.88    0.61
   3   0   9   32.09    2.00
  -3   0  -9   33.66    2.18
  -3   0 -10   -0.05    0.37
   3   0  10   -0.05    0.35
  -3  -1  12   48.84    2.50
  -3  -1  11   65.58    3.49
  -3  -1  10    5.47    1.24
  -3  -1   9   11.44    2.00
   3   1  -9   11.75    1.59
   3   1  -9   11.77    0.98
  -3  -1   8  103.92    5.83
   3   1  -8   94.70    4.52
   3   1  -8   94.01    3.31
  -3  -1   7  314.09   11.76
  -3  -1   6  199.56    7.78
  -3  -1   6  219.89    7.60
  -3  -1   5   57.76    3.65
  -3  -1   5   58.17    2.37
  -3  -1   5   57.43    3.05
  -3  -1   4   24.28    2.31
  -3  -1   4   25.11    1.42
  -3  -1   3   45.33    3.23
   3   1  -3   47.57    3.00
  -3  -1   3   50.33    2.17
  -3  -1   2   81.46    3.01
   3   1  -2   73.67    3.96
   3   1  -1  129.05    5.06
   3   1  -1  137.80    5.99
  -3  -1   1  142.43    4.83
   3   1   0  175.95    7.07
  -3  -1   0  173.07    7.20
  -3  -1   0  178.19    5.49
  -3  -1  -1  155.11    6.66
  -3  -1  -1  156.96    4.94
   3   1   1  152.83    7.12
  -3  -1  -2 1137.94   31.52
  -3  -1  -2 1152.51   29.23
   3   1   2 1110.86   33.40
  -3  -1  -3 1094.43   29.56
  -3  -1  -3 1085.68   28.29
  -3  -1  -3 1072.19   27.67
   3   1   3 1067.07   33.10
  -3  -1  -4   95.32    3.34
  -3  -1  -4   91.95    3.29
   3   1   4   99.57    7.18
  -3  -1  -5   54.73    2.36
   3   1   5   52.79    5.62
   3   1   6   -0.40    0.93
  -3  -1  -6    0.16    0.39
  -3  -1  -6    0.19    0.51
  -3  -1  -7  106.33    4.04
   3   1   8   36.05    2.21
  -3  -1  -8   30.35    1.80
  -3  -1  -8   32.70    2.34
   3   1   9   16.74    1.29
  -3  -1  -9   14.50    1.30
  -3  -1  -9   16.74    1.41
  -3  -2  12    7.49    0.98
  -3  -2  12    5.03    0.78
  -3  -2  11   21.29    1.86
  -3  -2  11   25.13    2.06
  -3  -2  10  722.12   20.51
  -3  -2  10  663.96   19.55
   3   2 -10  723.58   20.22
  -3  -2  10  745.39   20.82
  -3  -2   9    1.57    0.86
   3   2  -9    2.21    1.01
  -3  -2   9    1.48    1.00
  -3  -2   9    2.01    1.09
   3   2  -8  105.28    4.91
  -3  -2   8  104.34    5.96
  -3  -2   8  101.07    5.03
  -3  -2   8  102.76    5.12
  -3  -2   7    5.17    1.21
  -3  -2   7    4.91    1.14
  -3  -2   6   95.14    4.97
  -3  -2   6   91.87    5.22
  -3  -2   6   96.93    4.57
  -3  -2   6   94.26    4.44
  -3  -2   6   97.91    3.42
  -3  -2   5  213.29    8.52
  -3  -2   5  222.64    7.59
  -3  -2   4    9.67    1.57
  -3  -2   4    8.33    1.12
  -3  -2   3    0.92    0.62
  -3  -2   2  574.39   17.72
   3   2  -2  556.62   16.09
  -3  -2   2  559.74   15.12
   3   2  -1  136.41    5.54
  -3  -2   1  139.71    5.04
   3   2   0  266.86    9.66
  -3  -2   0  289.52   10.33
  -3  -2   0  277.75    8.67
   3   2   1    5.47    1.35
  -3  -2  -1    4.11    0.76
  -3  -2  -1    3.74    1.05
  -3  -2  -1    3.57    0.58
  -3  -2  -1    4.31    0.88
  -3  -2  -2  348.95   10.42
  -3  -2  -2  349.57   11.90
  -3  -2  -2  351.70    9.83
  -3  -2  -2  353.59   10.96
  -3  -2  -2  355.09    9.80
   3   2   2  324.71   13.28
  -3  -2  -3   22.31    1.23
  -3  -2  -3   24.69    1.77
  -3  -2  -3   22.12    1.39
  -3  -2  -3   22.61    1.54
  -3  -2  -3   22.33    1.33
   3   2   3   20.49    3.08
   3   2   4    0.66    0.93
  -3  -2  -4    0.45    0.32
  -3  -2  -4    0.68    0.44
   3   2   5   12.49    2.72
  -3  -2  -5   14.23    1.10
  -3  -2  -5   15.82    1.83
  -3  -2  -6    6.58    0.96
  -3  -2  -7    2.09    0.82
  -3  -2  -7    2.47    0.80
  -3  -2  -7    1.68    0.69
  -3  -2  -8   87.63    3.76
  -3  -2  -8   89.79    3.44
  -3  -2  -8   93.79    4.01
   3   2   9   66.97    2.45
  -3  -2  -9   69.86    2.76
  -3  -3  12    3.15    0.64
  -3  -3  11  123.62    4.65
  -3  -3  10   26.63    1.91
  -3  -3  10   29.18    2.19
  -3  -3   9    1.58    0.69
  -3  -3   9    1.50    0.72
  -3  -3   8   69.29    3.65
  -3  -3   8   80.44    4.15
  -3  -3   8   74.52    5.04
  -3  -3   7   27.63    2.48
  -3  -3   7   26.38    2.26
  -3  -3   7   24.21    2.73
  -3  -3   6  110.77    5.08
  -3  -3   6  111.60    5.75
  -3  -3   6  102.89    4.75
  -3  -3   6  109.52    3.93
  -3  -3   5  136.79    5.50
  -3  -3   5  143.88    6.44
  -3  -3   5  140.44    5.79
  -3  -3   5  142.98    4.83
  -3  -3   4  138.16    6.59
  -3  -3   4  135.85    5.45
  -3  -3   4  121.16    5.67
  -3  -3   4  126.32    5.09
  -3  -3   4  135.44    4.59
  -3  -3   3 1294.75   35.52
  -3  -3   3 1348.96   37.38
  -3  -3   3 1337.26   33.77
  -3  -3   3 1335.51   34.94
  -3  -3   3 1338.78   34.26
  -3  -3   2  598.90   18.64
  -3  -3   2  568.06   16.46
  -3  -3   2  589.17   15.43
  -3  -3   2  576.04   16.34
  -3  -3   2  582.62   15.78
  -3  -3   1   13.68    1.03
  -3  -3   0   93.18    3.87
  -3  -3   0   84.44    5.03
  -3  -3   0   91.39    4.00
  -3  -3   0   91.17    3.44
  -3  -3   0   83.85    3.72
  -3  -3  -1   51.41    2.89
  -3  -3  -1   51.56    2.30
  -3  -3  -1   53.71    2.40
  -3  -3  -1   50.11    2.85
  -3  -3  -2  121.98    4.26
  -3  -3  -2  119.54    5.08
  -3  -3  -2  119.55    4.57
  -3  -3  -2  126.35    4.30
  -3  -3  -2  117.73    5.08
  -3  -3  -3    1.99    0.80
   3   3   3    3.98    1.55
  -3  -3  -3    2.76    0.54
  -3  -3  -3    3.14    0.65
  -3  -3  -3    2.80    0.89
  -3  -3  -3    2.07    0.66
  -3  -3  -4    1.65    0.83
   3   3   4    1.30    1.13
  -3  -3  -4    0.90    0.65
  -3  -3  -4    1.49    0.60
  -3  -3  -5    0.82    0.80
  -3  -3  -5    1.19    0.69
  -3  -3  -6  335.25   10.54
   3   3   7   19.10    1.41
  -3  -3  -7   14.98    1.34
  -3  -3  -7   17.76    1.37
  -3  -3  -8    2.47    0.61
  -3  -4  11   68.98    3.08
   3   4 -10   14.73    1.53
  -3  -4  10   13.19    1.53
  -3  -4  10   11.63    1.18
  -3  -4   9   36.20    2.32
   3   4  -9   38.03    2.68
  -3  -4   9   43.37    2.93
  -3  -4   9   42.18    2.54
   3   4  -8    5.03    1.20
  -3  -4   8    4.69    0.94
  -3  -4   8    5.05    1.22
  -3  -4   8    5.77    1.08
  -3  -4   7   72.48    3.65
  -3  -4   7   77.65    4.19
  -3  -4   7   70.99    3.69
  -3  -4   7   72.09    4.96
  -3  -4   6    3.40    1.05
  -3  -4   6    3.19    0.71
  -3  -4   6    3.76    0.85
  -3  -4   6    5.08    1.31
  -3  -4   6    3.04    0.84
  -3  -4   5   14.11    1.51
  -3  -4   5   15.53    1.62
  -3  -4   5   17.75    2.06
  -3  -4   5   19.95    1.48
  -3  -4   4   83.84    3.90
  -3  -4   4   83.88    4.43
  -3  -4   4   96.25    3.71
  -3  -4   3    1.40    0.58
  -3  -4   3    0.88    0.73
  -3  -4   3    1.69    0.47
  -3  -4   3    1.33    0.56
  -3  -4   2   43.79    2.84
  -3  -4   2   39.09    1.94
  -3  -4   2   41.72    2.26
  -3  -4   1   12.73    1.36
  -3  -4   1   15.15    1.48
  -3  -4   1   13.37    1.62
  -3  -4   1   14.10    1.14
  -3  -4   1   13.23    1.26
  -3  -4   1   14.93    1.42
  -3  -4   0   43.41    2.54
  -3  -4   0   43.76    2.57
  -3  -4   0   44.57    2.32
  -3  -4   0   44.18    2.68
  -3  -4  -1    0.81    0.72
  -3  -4  -1    0.26    0.45
  -3  -4  -1    0.69    0.63
  -3  -4  -1    0.40    0.42
  -3  -4  -2  134.29    5.14
  -3  -4  -2  124.42    5.15
  -3  -4  -2  123.98    4.92
  -3  -4  -2  123.23    5.38
  -3  -4  -2  125.82    4.59
  -3  -4  -3   14.82    1.59
  -3  -4  -3   18.99    1.36
  -3  -4  -3   16.34    1.51
  -3  -4  -3   16.24    1.83
  -3  -4  -4    9.83    1.24
  -3  -4  -4   11.01    1.13
  -3  -4  -4    9.16    1.14
  -3  -4  -4    9.91    1.49
  -3  -4  -5  186.26    5.80
  -3  -4  -5  165.82    6.04
  -3  -4  -5  178.27    5.86
  -3  -4  -5  187.63    6.84
  -3  -4  -6   89.71    3.47
  -3  -4  -6   94.49    4.05
   3   5 -10   42.80    2.35
   3   5  -9    5.85    1.13
  -3  -5   9    4.23    0.75
  -3  -5   8   10.69    1.23
   3   5  -8    9.89    1.46
  -3  -5   7  384.82   11.36
  -3  -5   7  384.50   11.53
  -3  -5   6   32.02    2.07
  -3  -5   6   31.45    2.24
  -3  -5   6   31.87    2.08
  -3  -5   5    7.12    1.11
  -3  -5   5    6.63    1.26
  -3  -5   5    8.00    1.05
  -3  -5   5    8.27    1.11
  -3  -5   4   20.53    1.82
  -3  -5   4   23.45    2.14
  -3  -5   4   20.62    1.70
  -3  -5   3    0.16    0.55
  -3  -5   3   -0.27    0.59
  -3  -5   3   -0.12    0.62
  -3  -5   2  202.89    7.18
  -3  -5   2  208.98    7.17
  -3  -5   2  208.95    7.76
  -3  -5   1  130.44    5.25
  -3  -5   1  138.44    5.25
  -3  -5   1  126.68    5.10
  -3  -5   1  137.09    5.11
  -3  -5   0   73.20    3.46
  -3  -5   0   67.45    3.53
  -3  -5   0   73.87    3.37
  -3  -5  -1   44.79    2.48
  -3  -5  -1   46.14    2.61
  -3  -5  -1   41.44    2.00
  -3  -5  -1   45.35    2.66
  -3  -5  -1   42.66    2.80
  -3  -5  -2  130.41    4.34
  -3  -5  -2  131.26    4.99
  -3  -5  -2  134.99    5.50
  -3  -5  -3   70.45    2.94
  -3  -5  -3   74.20    3.36
  -3  -5  -3   77.42    3.84
  -3  -5  -4    0.56    0.63
  -3  -5  -4    0.47    0.53
  -3  -5  -4    0.21    0.45
  -3  -5  -4    0.19    0.44
  -3  -5  -5   82.58    3.02
  -3  -5  -5   88.70    3.73
  -3  -5  -6    0.21    0.42
  -3  -6  10   11.64    0.92
  -3  -6   9    3.83    0.75
   3   6  -9    2.95    0.71
   3   6  -8    0.08    0.61
  -3  -6   8    0.49    0.52
  -3  -6   7  155.73    5.54
  -3  -6   7  169.42    6.20
  -3  -6   6   66.87    3.18
  -3  -6   6   62.83    2.85
  -3  -6   6   73.38    3.67
  -3  -6   5    3.95    0.89
  -3  -6   5    4.33    0.87
  -3  -6   5    4.01    0.77
  -3  -6   5    5.40    1.10
  -3  -6   4  270.60    8.52
  -3  -6   4  255.10    8.42
  -3  -6   4  262.32    8.11
  -3  -6   4  268.70    8.95
  -3  -6   4  245.19    7.75
  -3  -6   3   25.08    1.94
  -3  -6   3   23.72    1.93
  -3  -6   3   26.69    1.80
  -3  -6   3   28.00    2.20
  -3  -6   3   23.56    1.69
  -3  -6   2  240.34    8.28
  -3  -6   2  249.32    7.97
  -3  -6   2  269.01    8.10
  -3  -6   1  230.51    7.64
  -3  -6   1  236.11    7.37
  -3  -6   1  214.99    7.36
  -3  -6   0    0.17    0.51
  -3  -6   0    0.40    0.56
  -3  -6   0    0.84    0.65
  -3  -6  -1  165.24    5.68
  -3  -6  -1  160.63    5.74
  -3  -6  -1  150.38    5.78
  -3  -6  -2  156.55    5.30
  -3  -6  -2  150.05    5.32
  -3  -6  -2  142.99    5.50
  -3  -6  -3   38.76    2.03
  -3  -6  -3   38.09    2.03
  -3  -6  -3   36.86    2.20
  -3  -6  -4   13.17    1.01
  -3  -6  -4   13.89    1.18
  -3  -6  -5   77.44    2.71
  -3  -7   8   46.20    1.99
  -3  -7   7   53.04    2.42
  -3  -7   6   14.91    1.17
  -3  -7   6   16.15    1.37
   3   7  -6   16.04    1.46
  -3  -7   5   23.50    1.58
  -3  -7   4  338.22    9.91
  -3  -7   3    2.23    0.63
  -3  -7   3    1.94    0.59
  -3  -7   3    2.28    0.70
  -3  -7   2   -0.06    0.55
  -3  -7   1   10.16    1.11
  -3  -7   1   11.32    1.16
  -3  -7   0   35.66    1.98
  -3  -7   0   36.04    1.98
  -3  -7  -1   16.62    1.28
  -3  -7  -1   15.66    1.24
  -3  -7  -2   31.56    1.66
  -3  -7  -2   30.83    1.61
  -3  -8   5   40.09    1.59
  -3  -8   4   18.07    1.08
  -3  -8   3   21.01    1.21
  -3  -8   2    6.56    0.70
  -3  -8   0   -0.06    0.24
   4 -10  -2  135.76    4.21
   4 -10  -1    5.29    0.81
   4 -10  -1    7.58    0.81
   4 -10   0   12.29    1.14
   4 -10   1    2.03    0.54
   4 -10   2    7.12    0.87
   4 -10   2    9.66    0.88
   4 -10   3    8.84    0.87
   4 -10   3    7.74    0.73
   4 -10   4   12.53    0.90
   4  -9  -5  126.63    4.29
   4  -9  -4  255.23    7.85
   4  -9  -3  173.11    5.46
   4  -9  -2   19.72    1.41
   4  -9  -2   17.65    1.48
   4  -9  -1   11.70    1.25
   4  -9  -1   11.39    1.15
   4  -9   0  330.09   10.06
   4  -9   1  247.39    7.73
   4  -9   2  188.86    6.07
   4  -9   2  178.97    6.25
   4  -9   3    9.48    1.08
   4  -9   3   10.58    1.06
   4  -9   4    0.58    0.44
   4  -9   4    0.62    0.41
   4  -9   5  449.49   12.24
   4  -8  -7    7.66    0.81
   4  -8  -6   42.51    2.29
   4  -8  -5   -0.17    0.55
   4  -8  -4  541.85   15.34
   4  -8  -4  525.09   14.24
   4  -8  -4  509.57   14.20
   4  -8  -3  702.20   19.46
   4  -8  -3  679.06   18.46
   4  -8  -3  663.35   18.70
   4  -8  -3  695.72   18.51
   4  -8  -2  185.44    6.81
   4  -8  -2  182.63    6.14
   4  -8  -2  186.04    6.20
   4  -8  -2  177.86    6.36
   4  -8  -1   20.20    1.83
   4  -8  -1   22.19    1.63
   4  -8  -1   16.91    1.56
   4  -8   0   20.40    1.72
   4  -8   0   21.65    1.68
   4  -8   1   68.43    3.19
   4  -8   2   13.88    1.33
   4  -8   2   13.11    1.37
   4  -8   3    0.72    0.50
   4  -8   3    0.88    0.57
   4  -8   3    0.99    0.54
   4  -8   4   50.53    3.03
   4  -8   4   49.26    2.32
   4  -8   4   43.37    2.60
   4  -8   4   46.01    2.48
   4  -8   5  305.18    9.55
   4  -8   5  314.92    9.22
   4  -8   6   39.63    1.84
   4  -8   6   32.42    2.00
   4  -7  -9    0.27    0.23
   4  -7  -8   26.05    1.64
   4  -7  -8   25.16    1.52
   4  -7  -7    0.32    0.51
   4  -7  -7    0.22    0.49
   4  -7  -6   69.70    3.57
   4  -7  -6   71.40    3.50
   4  -7  -6   62.65    2.79
   4  -7  -5    0.11    0.68
   4  -7  -5    0.11    0.59
   4  -7  -5    0.07    0.44
   4  -7  -5   -0.05    0.35
   4  -7  -4  405.52   12.62
   4  -7  -4  418.79   12.66
   4  -7  -4  390.17   11.77
   4  -7  -4  388.00   11.34
   4  -7  -3  757.91   21.57
   4  -7  -3  756.19   20.93
   4  -7  -3  765.43   20.71
   4  -7  -3  752.11   19.84
   4  -7  -3  787.55   20.58
   4  -7  -3  744.41   23.90
   4  -7  -2   45.98    2.84
   4  -7  -2   43.06    2.53
   4  -7  -2   41.56    1.89
   4  -7  -2   43.26    2.37
   4  -7  -2   47.41    4.11
   4  -7  -2   44.03    2.48
   4  -7  -1   14.19    1.57
   4  -7  -1   15.05    1.46
   4  -7  -1   16.12    1.49
   4  -7  -1   15.31    1.05
   4  -7   0  167.74    5.92
   4  -7   0  157.72    5.84
   4  -7   0  149.46    8.13
   4  -7   1   98.76    4.48
   4  -7   1   84.86    5.81
   4  -7   2   14.59    1.35
   4  -7   2   14.35    1.66
   4  -7   2   12.92    1.40
   4  -7   2   14.50    2.32
   4  -7   3    4.49    1.03
   4  -7   3    3.11    0.87
   4  -7   3    2.50    0.69
   4  -7   3    3.47    1.23
   4  -7   4  371.21   12.09
   4  -7   4  378.38   11.92
   4  -7   4  361.59   11.14
   4  -7   4  370.73   10.65
   4  -7   5 1392.07   36.84
   4  -7   5 1353.41   36.56
   4  -7   5 1361.42   35.54
   4  -7   6  134.52    5.53
   4  -7   6  134.35    5.43
   4  -7   6  130.25    4.62
   4  -7   7  137.29    5.24
   4  -7   7  132.66    5.11
   4  -6 -10    0.09    0.22
   4  -6  -9    2.76    0.67
   4  -6  -9    1.72    0.53
   4  -6  -8   67.27    3.35
   4  -6  -8   66.85    3.31
   4  -6  -7   30.74    1.68
   4  -6  -7   33.30    2.46
   4  -6  -7   32.25    2.44
   4  -6  -6    0.12    0.73
   4  -6  -6    1.61    0.46
   4  -6  -6    0.12    0.68
   4  -6  -5    0.50    0.37
   4  -6  -5    0.24    0.68
   4  -6  -5    0.61    0.65
   4  -6  -5    0.60    0.39
   4  -6  -5    0.59    0.41
   4  -6  -4   -0.22    0.59
   4  -6  -4    0.05    0.35
   4  -6  -4   -0.19    0.67
   4  -6  -3  163.59    6.35
   4  -6  -3  165.89    5.33
   4  -6  -3  162.86    5.61
   4  -6  -3  164.90    7.97
   4  -6  -2  181.69    6.75
   4  -6  -2  182.20    6.55
   4  -6  -2  188.65    6.25
   4  -6  -2  187.35    6.41
   4  -6  -2  179.40    8.60
   4  -6  -1   13.73    1.45
   4  -6  -1    8.97    1.72
   4  -6  -1   12.58    1.27
   4  -6   0   11.87    1.33
   4  -6   0   12.83    1.38
   4  -6   0   14.73    1.42
   4  -6   0   12.75    1.49
   4  -6   0   10.76    1.91
   4  -6   0   11.29    1.23
   4  -6   0   14.07    2.23
   4  -6   1   -0.55    0.69
   4  -6   1    0.64    0.50
   4  -6   1    0.82    0.68
   4  -6   1    0.08    0.51
   4  -6   1    0.23    0.81
   4  -6   1    0.21    0.86
   4  -6   2  333.26   13.97
   4  -6   2  340.28   11.31
   4  -6   2  349.05   11.20
   4  -6   2  334.63   12.94
   4  -6   3  121.96    5.41
   4  -6   3  120.02    5.37
   4  -6   3  105.39    7.26
   4  -6   3  111.30    6.30
   4  -6   4  170.21    6.79
   4  -6   4  162.59    6.70
   4  -6   4  161.39    5.38
   4  -6   5   22.57    2.15
   4  -6   5   22.74    2.19
   4  -6   5   20.68    1.67
   4  -6   6    1.06    0.77
   4  -6   6    1.01    0.56
   4  -6   7  117.29    4.94
   4  -6   7  112.29    3.90
   4  -6   8    2.77    0.67
   4  -5 -10   18.41    1.39
   4  -5 -10   20.03    1.44
   4  -5  -9   30.75    2.16
   4  -5  -8   45.05    2.95
   4  -5  -8   49.11    2.27
   4  -5  -7   26.34    2.32
   4  -5  -7   26.50    1.61
   4  -5  -6   35.91    2.73
   4  -5  -6   33.61    2.73
   4  -5  -6   37.26    2.00
   4  -5  -6   38.88    1.96
   4  -5  -5    0.45    0.66
   4  -5  -5    0.25    0.66
   4  -5  -5    0.34    0.44
   4  -5  -5   -0.17    0.55
   4  -5  -4    0.92    0.65
   4  -5  -4    0.92    0.67
   4  -5  -4    3.15    0.70
   4  -5  -4    0.45    0.40
   4  -5  -4    3.82    1.12
   4  -5  -3    0.18    0.49
   4  -5  -3    0.64    0.62
   4  -5  -3    0.19    0.68
   4  -5  -3    0.49    0.47
   4  -5  -3    0.40    0.36
   4  -5  -3    0.57    0.73
   4  -5  -2  126.77    4.88
   4  -5  -2  125.89    5.16
   4  -5  -2  119.05    6.62
   4  -5  -2  132.51    4.77
   4  -5  -2  119.82    4.44
   4  -5  -2  112.16    6.31
   4  -5  -1   82.58    3.60
   4  -5  -1   86.82    3.99
   4  -5  -1   80.20    5.37
   4  -5   0    2.29    0.70
   4  -5   0    2.89    0.86
   4  -5   0    3.75    0.76
   4  -5   0    2.71    0.78
   4  -5   0    2.41    1.25
   4  -5   0    2.91    1.17
   4  -5   1  143.29    5.09
   4  -5   1  148.50    5.75
   4  -5   1  137.57    7.81
   4  -5   1  141.82    5.04
  -4   5  -1  122.94    4.40
   4  -5   1  136.69    6.97
   4  -5   1  137.47    7.91
   4  -5   2    0.14    0.41
   4  -5   2   -0.11    0.53
   4  -5   2   -0.07    0.45
  -4   5  -2    0.46    0.29
   4  -5   2   -0.19    0.66
   4  -5   3  127.33    5.38
   4  -5   3  118.69    7.55
   4  -5   3  119.23    4.45
  -4   5  -3  117.22    3.97
   4  -5   3  115.79    6.20
   4  -5   4   16.60    1.82
   4  -5   4   13.47    2.53
   4  -5   5    6.27    1.25
  -4   5  -5    8.31    0.85
   4  -5   6   36.85    2.72
  -4   5  -6   36.92    1.81
   4  -5   7   16.68    1.71
   4  -5   7   16.84    1.28
   4  -5   8    1.09    0.56
   4  -4 -11    5.34    0.71
   4  -4 -11    5.66    0.76
   4  -4 -10    3.85    0.85
   4  -4  -9  116.32    5.09
   4  -4  -8    0.06    0.46
   4  -4  -8    0.24    0.66
   4  -4  -7   23.39    2.22
   4  -4  -7   26.30    1.63
  -4   4   7   24.46    3.13
   4  -4  -6   72.28    3.88
   4  -4  -5   59.66    3.33
   4  -4  -5   59.41    2.67
   4  -4  -5   54.23    3.87
   4  -4  -4   79.77    3.76
   4  -4  -4   79.80    3.96
   4  -4  -4   83.84    3.39
   4  -4  -3   46.81    2.56
   4  -4  -3   49.19    2.85
   4  -4  -3   45.69    3.88
   4  -4  -3   46.94    3.85
   4  -4  -3   52.66    2.52
   4  -4  -2  142.53    5.52
   4  -4  -2  150.22    7.50
   4  -4  -2  145.82    5.16
   4  -4  -2  144.55    7.43
   4  -4  -1   20.17    1.71
   4  -4  -1   21.60    2.65
   4  -4  -1   24.58    2.88
   4  -4  -1   19.94    1.52
   4  -4  -1   28.28    1.99
   4  -4   0  235.06   10.07
   4  -4   0  240.71    7.68
   4  -4   0  244.08   10.60
   4  -4   0  258.71    8.28
   4  -4   0  251.87    8.29
   4  -4   0  243.93    7.72
   4  -4   0  239.68   10.92
   4  -4   1  131.50    6.76
   4  -4   1  134.48    4.79
   4  -4   1  137.85    5.38
   4  -4   1  128.48    7.40
   4  -4   1  134.53    5.42
   4  -4   1  133.01    4.82
   4  -4   2  128.69    4.57
   4  -4   2  128.25    6.45
   4  -4   2  126.29    5.19
   4  -4   2  133.11    5.38
   4  -4   2  126.43    4.57
  -4   4  -2  118.44    4.21
   4  -4   3   75.19    3.68
   4  -4   3   65.41    4.21
   4  -4   3   61.28    5.27
   4  -4   3   69.02    2.96
  -4   4  -3   66.40    2.71
   4  -4   3   60.43    4.15
   4  -4   4  118.56    5.17
   4  -4   4  125.71    7.84
   4  -4   5   81.47    4.08
  -4   4  -5   78.65    3.04
   4  -4   6   50.18    3.07
   4  -4   6   46.93    4.50
  -4   4  -6   50.24    2.25
   4  -4   6   46.41    2.54
   4  -4   7    0.10    0.58
  -4   4  -7   -0.15    0.39
   4  -4   7    0.14    0.50
   4  -4   8   -0.15    0.44
   4  -4   8    0.48    0.46
   4  -4   9    0.76    0.43
   4  -3 -11    1.45    0.55
  -4   3  11    0.71    0.40
   4  -3 -10   15.07    1.20
  -4   3  10   14.04    1.41
  -4   3   9  571.21   17.07
   4  -3  -9  609.06   16.16
  -4   3   8  247.87    9.00
   4  -3  -8  278.61    8.14
   4  -3  -7   31.92    1.84
  -4   3   7   33.39    2.45
   4  -3  -6  208.43    6.45
  -4   3   6  199.31    7.27
   4  -3  -5    4.50    1.31
   4  -3  -5    4.54    0.71
   4  -3  -5    5.38    0.75
   4  -3  -4  115.67    6.33
   4  -3  -4   93.75    5.78
   4  -3  -3  375.74   11.35
   4  -3  -3  392.55   14.07
   4  -3  -2  255.12   10.45
   4  -3  -2  247.10    9.89
   4  -3  -1   92.12    5.49
   4  -3  -1   90.35    3.88
   4  -3   0  161.93    8.27
   4  -3   0  161.82    5.87
   4  -3   0  178.97    6.13
   4  -3   1   48.92    3.85
   4  -3   1   44.35    4.19
   4  -3   1   50.61    2.68
   4  -3   1   54.20    2.89
  -4   3  -1   50.79    2.44
   4  -3   2  600.13   19.25
   4  -3   2  624.54   16.30
   4  -3   2  635.11   17.11
  -4   3  -2  570.13   16.12
   4  -3   3    0.99    1.01
  -4   3  -3    1.75    0.47
   4  -3   3    0.48    0.67
   4  -3   3    1.72    0.71
   4  -3   4    0.38    1.07
   4  -3   4    0.32    0.98
   4  -3   4    0.09    0.45
  -4   3  -4    0.08    0.44
  -4   3  -4    0.10    0.32
   4  -3   5   75.21    7.03
   4  -3   5   82.49    6.35
  -4   3  -5   75.96    2.94
   4  -3   6   22.79    3.92
   4  -3   6   13.28    1.52
   4  -3   6   13.86    2.53
  -4   3  -6   12.76    1.51
  -4   3  -6   19.87    1.34
  -4   3  -7  310.52    9.98
  -4   3  -7  329.00    9.17
   4  -3   7  331.69    9.86
   4  -3   8    4.28    0.80
   4  -3   9    0.82    0.45
   4  -2 -12    6.53    0.68
   4  -2 -12    7.26    0.74
  -4   2  12    6.29    0.65
  -4   2  11   40.18    2.30
   4  -2 -10 1143.89   29.53
  -4   2  10 1147.04   30.83
  -4   2   9  488.22   15.11
   4  -2  -9  500.25   13.70
  -4   2   8   80.82    4.21
   4  -2  -7  110.78    3.92
  -4   2   7  102.86    4.89
   4  -2  -6  163.92    7.47
   4  -2  -6  149.14    4.91
  -4   2   6  146.50    5.94
   4  -2  -5  202.41    8.97
  -4   2   5  203.02    7.10
   4  -2  -4  268.38   11.00
   4  -2  -4  266.30   10.80
   4  -2  -3   22.92    2.29
   4  -2  -3   20.02    2.46
   4  -2  -2 1324.55   36.82
   4  -2  -2 1291.45   37.39
   4  -2  -1 5782.44  149.03
   4  -2  -1 5820.13  144.91
  -4   2   1 5839.25  144.50
   4  -2   0   44.53    2.26
   4  -2   0   48.70    2.49
  -4   2   0   43.04    2.27
   4  -2   1  164.02    8.33
   4  -2   1  149.58    5.32
   4  -2   1  167.59    5.80
  -4   2  -1  159.48    5.59
   4  -2   2   13.57    2.49
   4  -2   2   15.78    1.33
  -4   2  -2   15.57    1.16
   4  -2   3   37.81    4.30
   4  -2   3   32.50    2.04
  -4   2  -3   34.61    1.79
   4  -2   4  131.16    8.88
  -4   2  -4  123.56    4.30
  -4   2  -4  128.43    5.14
   4  -2   5   52.02    5.79
  -4   2  -5   46.03    2.91
  -4   2  -5   48.67    2.26
   4  -2   6   -0.42    1.20
   4  -2   6   -0.32    0.91
  -4   2  -6    0.65    0.69
  -4   2  -6    0.28    0.48
  -4   2  -7  329.39    9.52
   4  -2   8   80.42    3.51
   4  -2   9   46.75    2.21
  -4   2  -9   45.77    2.35
   4  -1 -12   28.06    1.56
  -4   1  12   33.06    1.77
  -4   1  11    7.46    0.92
  -4   1  11    7.30    1.11
  -4   1  10  188.53    6.66
  -4   1  10  191.29    7.22
   4  -1 -10  187.30    5.85
   4  -1  -9    0.68    0.48
  -4   1   9    0.52    0.73
  -4   1   9    0.39    0.73
  -4   1   8    5.00    1.47
  -4   1   8    3.66    1.00
  -4   1   8    3.89    1.17
   4  -1  -8    3.35    0.83
  -4   1   7    0.21    0.71
   4  -1  -7   -0.24    0.56
   4  -1  -7    0.05    0.38
  -4   1   7    0.36    0.69
   4  -1  -6  155.25    7.47
   4  -1  -6  149.80    5.40
  -4   1   6  149.56    5.09
   4  -1  -6  156.73    4.95
  -4   1   6  152.78    5.90
  -4   1   6  164.79    6.27
  -4   1   5   12.15    1.14
  -4   1   5   13.05    1.39
  -4   1   5   11.64    1.38
  -4   1   4  118.60    4.70
   4  -1  -4  108.25    6.07
   4  -1  -3   74.93    4.34
   4  -1  -3   64.39    4.47
   4  -1  -2  925.59   27.73
  -4   1   1 2940.32   74.23
   4  -1  -1 2982.29   78.42
   4  -1   0   13.78    2.10
   4  -1   0   15.34    1.27
  -4   1   0   15.52    1.39
   4  -1   1  100.13    6.20
   4  -1   1  102.26    4.07
  -4   1  -1  111.19    4.43
   4  -1   2    3.70    1.51
   4  -1   2    2.96    0.70
  -4   1  -2    3.22    0.59
   4  -1   3  419.97   17.01
  -4   1  -3  402.30   11.27
  -4   1  -3  408.97   11.41
   4  -1   4    1.49    1.30
   4  -1   5   30.27    4.50
   4  -1   6  511.29   21.36
  -4   1  -7  733.13   19.29
  -4   1  -8  188.41    5.57
  -4   1  -9   81.46    3.26
  -4   0  12   10.13    1.04
  -4   0  11   17.37    1.56
  -4   0  11   16.73    1.65
   4   0 -10  105.01    3.69
  -4   0  10  114.88    4.88
  -4   0  10  112.25    5.11
   4   0  -9    3.10    0.58
  -4   0   9    3.39    1.00
  -4   0   9    1.16    0.87
  -4   0   9    2.25    1.03
   4   0  -9    2.52    0.88
  -4   0   8    3.11    1.34
   4   0  -8    4.96    1.12
  -4   0   8    2.88    0.95
  -4   0   8    5.49    1.26
   4   0  -7  196.48    7.03
  -4   0   7  203.43    7.54
   4   0  -7  193.24    5.93
  -4   0   7  204.77    7.72
  -4   0   6  918.87   26.82
  -4   0   6  908.06   23.78
   4   0  -6  899.64   23.35
  -4   0   6  902.59   25.08
  -4   0   6  920.95   25.29
   4   0  -5  110.33    3.73
  -4   0   5  122.94    4.30
  -4   0   5  117.98    4.89
  -4   0   5  109.34    4.85
  -4   0   4   28.11    1.76
  -4   0   4   22.86    1.87
  -4   0   4   23.47    1.88
   4   0  -4   29.32    2.80
   4   0  -3  133.41    6.63
  -4   0   3  142.70    4.99
  -4   0   3  137.43    5.26
   4   0  -2  996.76   28.60
  -4   0   2  960.57   25.56
   4   0  -1 1903.81   52.24
  -4   0   1 1911.47   49.00
   4   0   0  265.44   10.47
  -4   0   0  272.94    8.65
  -4   0   0  260.11    8.10
   4   0   1   82.18    5.45
  -4   0  -1   78.60    3.32
  -4   0  -1   79.71    3.07
  -4   0  -1   84.29    3.35
  -4   0  -1   82.57    3.89
   4   0   2  234.93   11.28
  -4   0  -2  248.02    9.89
  -4   0  -2  247.22    7.77
  -4   0  -2  247.73    7.36
  -4   0  -2  257.37    7.62
  -4   0  -2  257.78    8.66
   4   0   3  758.83   26.66
  -4   0  -3  801.93   23.43
  -4   0  -3  800.57   20.73
  -4   0  -3  782.59   20.76
   4   0   4  758.96   27.19
  -4   0  -4  766.20   20.19
  -4   0  -4  767.88   20.20
   4   0   5   95.82    7.85
  -4   0  -5  105.30    3.80
  -4   0  -6  156.07    5.16
  -4   0  -7  473.82   13.00
   4   0   8  188.10    5.93
  -4   0  -8  167.66    5.25
   4   0   9  146.82    4.58
  -4   0  -9  144.94    4.68
  -4  -1  11    8.45    1.19
  -4  -1  10  113.36    5.05
   4   1  -9   39.63    2.64
  -4  -1   9   36.99    2.80
   4   1  -8   22.18    2.05
  -4  -1   8   22.62    2.81
  -4  -1   8   21.46    2.16
   4   1  -8   23.38    1.34
  -4  -1   7  110.42    5.20
  -4  -1   6    0.35    0.61
  -4  -1   6    0.47    0.74
  -4  -1   5    6.70    0.85
  -4  -1   5    5.26    1.38
  -4  -1   5    6.26    1.17
  -4  -1   4  172.52    8.24
  -4  -1   4  180.83    6.01
  -4  -1   4  178.86    6.69
  -4  -1   3  257.86   10.66
  -4  -1   3  254.94    8.46
   4   1  -3  277.79   10.02
  -4  -1   3  258.95    8.06
  -4  -1   2   72.40    4.89
  -4  -1   2   68.21    3.37
  -4  -1   2   78.05    3.22
  -4  -1   2   67.76    3.42
   4   1  -2   72.22    4.42
   4   1  -1    1.42    0.80
  -4  -1   1    1.11    0.60
  -4  -1   1    0.86    0.51
  -4  -1   1    0.95    0.56
  -4  -1   0   47.28    3.81
  -4  -1   0   42.23    2.39
  -4  -1   0   41.84    1.98
  -4  -1   0   47.21    2.32
  -4  -1   0   48.08    2.76
   4   1   0   42.85    3.80
   4   1   1  125.62    7.00
  -4  -1  -1  131.52    6.68
  -4  -1  -1  126.00    4.84
  -4  -1  -1  133.23    4.60
  -4  -1  -1  125.28    4.18
  -4  -1  -1  130.48    5.40
   4   1   2    0.53    0.81
  -4  -1  -2    0.23    0.54
  -4  -1  -2   -0.17    0.56
  -4  -1  -2    0.13    0.28
  -4  -1  -2    0.22    0.40
  -4  -1  -3    0.55    0.30
   4   1   3    0.31    0.81
  -4  -1  -3   -0.16    0.41
   4   1   4    1.40    1.35
  -4  -1  -4    0.77    0.43
  -4  -1  -4    1.96    0.54
  -4  -1  -5    2.16    0.54
  -4  -1  -5    1.44    0.43
  -4  -1  -6  103.45    3.80
  -4  -1  -6  107.00    4.71
  -4  -1  -7   13.20    1.46
  -4  -1  -7   14.75    1.16
  -4  -1  -7   15.85    1.57
   4   1   8   15.47    1.19
  -4  -2  12   26.53    1.40
  -4  -2  11    3.83    0.87
  -4  -2  11    4.02    0.80
   4   2 -10  148.61    5.73
  -4  -2  10  159.49    6.21
  -4  -2  10  157.64    6.07
   4   2  -9    1.89    0.89
  -4  -2   9    0.63    0.86
  -4  -2   9    0.96    0.77
   4   2  -8    2.58    1.00
  -4  -2   8    1.97    1.02
  -4  -2   8    2.40    0.93
  -4  -2   8    1.79    0.97
  -4  -2   7  109.77    6.36
  -4  -2   7  121.13    5.58
  -4  -2   7  119.27    5.43
  -4  -2   6    0.06    0.39
  -4  -2   6   -0.19    0.65
  -4  -2   6    0.18    0.57
  -4  -2   6    0.50    0.73
  -4  -2   6    0.12    0.61
  -4  -2   5  236.40    9.74
  -4  -2   5  214.01    8.05
  -4  -2   5  217.33    7.90
  -4  -2   4  129.98    6.87
  -4  -2   4  120.46    4.04
  -4  -2   4  130.22    5.31
  -4  -2   3   -0.20    0.56
  -4  -2   3    0.42    0.81
  -4  -2   3    0.19    0.33
  -4  -2   3    0.10    0.63
  -4  -2   2   73.69    4.99
  -4  -2   2   76.78    3.77
  -4  -2   2   73.89    3.63
  -4  -2   2   68.33    2.83
  -4  -2   1  239.41   10.15
  -4  -2   1  249.77    8.41
  -4  -2   1  231.78    7.16
  -4  -2   0  341.00   12.75
  -4  -2   0  335.69   10.47
  -4  -2  -1    1.75    0.61
  -4  -2  -1    1.56    0.68
  -4  -2  -1    1.12    0.87
  -4  -2  -1    1.81    0.55
  -4  -2  -1    1.95    0.75
  -4  -2  -2    4.65    0.97
  -4  -2  -2    4.79    0.71
  -4  -2  -2    5.87    1.04
  -4  -2  -2    4.73    0.57
  -4  -2  -2    4.79    1.23
  -4  -2  -2    4.54    0.72
  -4  -2  -2    4.97    1.10
  -4  -2  -3    8.46    1.33
  -4  -2  -3    7.94    0.76
  -4  -2  -3    9.86    1.02
  -4  -2  -3    8.14    1.36
  -4  -2  -4   34.41    1.68
  -4  -2  -4   35.63    1.87
  -4  -2  -4   37.38    2.74
  -4  -2  -4   36.17    2.61
  -4  -2  -5   75.36    3.99
  -4  -2  -5   86.54    3.38
  -4  -2  -5   79.11    4.00
  -4  -2  -6   33.00    2.29
  -4  -2  -6   38.83    1.99
  -4  -2  -6   35.48    2.36
  -4  -2  -7   56.26    2.65
  -4  -2  -7   60.90    2.44
  -4  -2  -7   59.27    2.78
  -4  -2  -8    0.92    0.34
  -4  -3  11   26.69    1.56
   4   3 -10    5.79    1.01
  -4  -3  10    6.60    1.17
  -4  -3  10    5.15    0.90
   4   3  -9   54.80    3.16
  -4  -3   9   54.47    3.11
  -4  -3   8    2.68    0.86
  -4  -3   7  334.51   12.38
  -4  -3   7  329.22   10.93
  -4  -3   7  331.19    9.63
  -4  -3   6   40.11    3.39
  -4  -3   6   38.37    2.71
  -4  -3   6   39.34    2.16
  -4  -3   5   93.41    5.20
  -4  -3   5   87.51    4.32
  -4  -3   5   93.99    3.76
  -4  -3   4  557.66   18.72
  -4  -3   4  550.93   16.56
  -4  -3   4  527.02   16.90
  -4  -3   4  540.35   14.73
  -4  -3   4  564.13   16.27
  -4  -3   4  569.59   15.44
  -4  -3   3   25.84    3.02
  -4  -3   3   25.52    2.24
  -4  -3   3   31.93    1.68
  -4  -3   3   29.16    2.23
  -4  -3   3   27.21    1.84
  -4  -3   2   83.62    4.26
  -4  -3   2   81.72    3.22
  -4  -3   1   20.27    2.65
  -4  -3   1   20.71    2.06
  -4  -3   1   21.21    1.44
  -4  -3   1   18.30    1.50
  -4  -3   0  201.39    7.20
  -4  -3   0  202.11    9.19
  -4  -3   0  204.96    6.65
  -4  -3  -1  251.25    8.29
  -4  -3  -1  247.15    7.51
  -4  -3  -1  240.58    8.57
  -4  -3  -1  247.04    7.61
  -4  -3  -1  229.52    8.06
  -4  -3  -2    5.50    1.08
  -4  -3  -2    5.06    0.76
  -4  -3  -2    4.05    0.93
  -4  -3  -2    5.77    0.83
  -4  -3  -2    4.35    1.01
  -4  -3  -2    3.95    0.77
  -4  -3  -3    5.74    1.16
  -4  -3  -3    4.77    0.76
  -4  -3  -3    5.70    1.12
  -4  -3  -4   44.90    2.18
  -4  -3  -4   39.79    2.62
  -4  -3  -5  202.60    7.06
  -4  -3  -5  221.69    7.35
  -4  -3  -6   11.19    1.16
  -4  -3  -7    9.34    0.82
  -4  -4  11    4.32    0.60
  -4  -4  10   66.15    3.03
  -4  -4   9    1.17    0.56
  -4  -4   8  594.42   16.83
  -4  -4   7 1084.98   29.40
  -4  -4   7 1061.91   28.64
  -4  -4   7 1056.19   27.80
  -4  -4   6    3.11    0.69
  -4  -4   6    2.22    0.92
  -4  -4   6    2.24    0.76
  -4  -4   5   31.19    2.51
  -4  -4   5   26.22    2.12
  -4  -4   5   28.51    1.91
  -4  -4   4    4.56    0.86
  -4  -4   4    3.70    1.05
  -4  -4   4    4.05    0.97
  -4  -4   3    2.22    0.74
  -4  -4   3    2.80    0.58
  -4  -4   2   58.61    3.24
  -4  -4   2   62.44    2.71
  -4  -4   1   81.95    3.89
  -4  -4   1   81.90    3.32
  -4  -4   1   82.00    3.57
  -4  -4   0  253.12    8.39
  -4  -4   0  246.04    7.87
  -4  -4  -1  862.30   23.06
  -4  -4  -1  908.33   23.62
  -4  -4  -1  828.81   23.64
  -4  -4  -1  891.00   23.28
  -4  -4  -2  254.80    8.11
  -4  -4  -2  267.89    8.41
  -4  -4  -2  267.62    8.87
  -4  -4  -3  304.14    8.53
  -4  -4  -3  278.11    8.60
  -4  -4  -3  293.50    9.35
  -4  -4  -4    5.47    0.93
  -4  -4  -4    5.18    0.75
  -4  -4  -5   13.65    1.03
  -4  -4  -5   12.80    1.15
  -4  -4  -6    0.62    0.30
  -4  -5  10  113.37    3.86
   4   5  -9   97.98    3.88
   4   5  -8   13.50    1.45
  -4  -5   7   99.01    3.74
  -4  -5   6   19.64    1.56
  -4  -5   5   75.23    3.40
  -4  -5   4   28.37    2.01
  -4  -5   4   23.85    2.15
  -4  -5   4   26.86    1.92
  -4  -5   3  191.10    6.83
  -4  -5   3  206.36    7.56
  -4  -5   3  199.61    6.77
  -4  -5   2    8.22    1.15
  -4  -5   1   20.89    1.71
  -4  -5   1   21.31    1.67
  -4  -5   0  740.44   20.00
  -4  -5   0  731.71   19.95
  -4  -5   0  714.30   19.75
  -4  -5  -1  153.72    5.40
  -4  -5  -1  170.79    5.66
  -4  -5  -2   84.75    3.34
  -4  -5  -3    3.46    0.66
  -4  -5  -3    3.17    0.56
  -4  -5  -4    0.72    0.37
  -4  -6   9    6.65    0.64
  -4  -6   8   -0.11    0.38
  -4  -6   7  140.95    4.98
   4   6  -7  135.56    4.98
  -4  -6   6   36.49    2.22
  -4  -6   5    7.47    1.01
  -4  -6   5    9.04    0.94
  -4  -6   5    9.75    1.22
  -4  -6   4   11.33    1.20
  -4  -6   4   10.39    1.04
  -4  -6   3  139.60    5.18
  -4  -6   3  150.20    4.96
  -4  -6   3  142.60    4.80
  -4  -6   2  112.86    4.49
  -4  -6   2  120.58    4.29
  -4  -6   2  128.11    4.38
  -4  -6   2  124.66    4.55
  -4  -6   1    0.19    0.46
  -4  -6   1    0.58    0.50
  -4  -6   1    0.45    0.48
  -4  -6   0   19.64    1.40
  -4  -6  -1    6.79    0.84
  -4  -6  -1    6.18    0.77
  -4  -6  -2   55.82    2.16
  -4  -6  -2   45.11    1.89
  -4  -7   6   11.97    0.81
  -4  -7   5   30.95    1.51
  -4  -7   3   13.92    1.03
  -4  -7   2    4.56    0.57
  -4  -7   2    4.31    0.61
  -4  -7   1    1.44    0.42
  -4  -7   1    1.66    0.44
  -4  -7   0  166.53    4.80
  -4  -7   0  161.63    4.72
   5 -10  -2    8.98    0.65
   5 -10  -1    3.06    0.49
   5 -10   0    8.38    0.77
   5 -10   0    9.96    0.80
   5 -10   1  255.82    7.16
   5 -10   1  244.06    6.99
   5 -10   2   68.78    2.35
   5 -10   3    1.77    0.34
   5  -9  -3   22.08    1.29
   5  -9  -2    3.84    0.64
   5  -9  -1    4.06    0.69
   5  -9   0   15.95    1.30
   5  -9   0   19.42    1.34
   5  -9   1   74.89    3.00
   5  -9   1   77.77    3.17
   5  -9   2    2.91    0.60
   5  -9   3    1.11    0.46
   5  -9   3    1.22    0.41
   5  -9   4    0.70    0.38
   5  -9   5    3.66    0.44
   5  -8  -6   21.02    1.36
   5  -8  -5   11.01    1.13
   5  -8  -5   11.62    0.95
   5  -8  -4    3.58    0.77
   5  -8  -4    4.76    0.72
   5  -8  -4    3.53    0.60
   5  -8  -3  135.69    5.03
   5  -8  -3  131.46    4.73
   5  -8  -3  134.47    4.64
   5  -8  -2   16.29    1.37
   5  -8  -2   17.31    1.39
   5  -8  -2   17.01    1.36
   5  -8  -1    0.91    0.56
   5  -8   0  112.54    4.39
   5  -8   0  114.43    4.31
   5  -8   1    1.26    0.56
   5  -8   1    1.03    0.56
   5  -8   2    5.84    0.83
   5  -8   3   11.71    1.16
   5  -8   3   13.72    1.13
   5  -8   4    1.68    0.54
   5  -8   4    1.47    0.41
   5  -8   5    5.09    0.66
   5  -8   6    1.20    0.31
   5  -7  -8  134.53    4.24
   5  -7  -7   99.75    3.84
   5  -7  -7   98.48    3.49
   5  -7  -6   65.08    3.09
   5  -7  -6   62.17    2.79
   5  -7  -5    0.60    0.55
   5  -7  -5    0.88    0.56
   5  -7  -5    1.03    0.44
   5  -7  -4   51.36    2.87
   5  -7  -4   51.46    2.77
   5  -7  -4   50.21    2.18
   5  -7  -4   52.22    2.43
   5  -7  -3    1.48    0.64
   5  -7  -3    0.94    0.60
   5  -7  -3    1.99    0.56
   5  -7  -3    2.63    0.54
   5  -7  -2   53.41    2.82
   5  -7  -2   48.51    2.55
   5  -7  -2   52.15    2.25
   5  -7  -2   47.83    4.14
   5  -7  -1    3.73    0.78
   5  -7   0   17.01    1.55
   5  -7   0   19.29    1.60
   5  -7   0   14.83    2.38
   5  -7   1   32.51    2.14
   5  -7   1   29.33    3.26
   5  -7   2    7.62    1.24
   5  -7   3   27.24    2.18
   5  -7   3   24.86    1.82
   5  -7   3   24.16    1.58
   5  -7   4    0.74    0.59
   5  -7   4    0.31    0.57
   5  -7   4    0.79    0.52
   5  -7   4    0.27    0.36
   5  -7   5   22.65    1.87
   5  -7   5   23.77    1.93
   5  -7   5   24.56    1.58
   5  -7   6   -0.07    0.39
   5  -7   6    0.25    0.35
   5  -7   6   -0.08    0.46
   5  -6  -9  286.23    8.05
   5  -6  -8    0.57    0.47
   5  -6  -8   -0.07    0.43
   5  -6  -8    0.93    0.58
   5  -6  -7    1.23    0.58
   5  -6  -7    2.38    0.48
   5  -6  -7    1.78    0.80
   5  -6  -6    0.22    0.38
   5  -6  -6    0.09    0.55
   5  -6  -6    0.45    0.79
   5  -6  -6    0.10    0.36
   5  -6  -5  298.00    9.86
   5  -6  -5  311.07   10.51
   5  -6  -5  310.95    8.97
   5  -6  -4   76.84    3.72
   5  -6  -4   81.21    4.18
   5  -6  -4   82.50    3.19
   5  -6  -4   76.48    3.42
   5  -6  -4   67.29    4.86
   5  -6  -3  182.60    6.51
   5  -6  -3  197.40    7.28
   5  -6  -3  183.73    6.45
   5  -6  -3  188.66    6.01
   5  -6  -3  184.90    6.07
   5  -6  -3  170.75    8.59
   5  -6  -2   42.27    2.61
   5  -6  -2   40.72    2.45
   5  -6  -2   46.03    2.41
   5  -6  -2   45.27    4.06
   5  -6  -2   39.03    3.80
   5  -6  -1   33.68    3.63
   5  -6  -1   36.27    2.36
   5  -6  -1   36.08    2.28
   5  -6  -1   35.09    2.16
   5  -6  -1   30.84    3.45
   5  -6   0 1269.52   32.78
   5  -6   0 1258.56   32.77
  -5   6   0 1220.42   31.87
   5  -6   0 1276.56   37.28
   5  -6   0 1173.55   36.11
   5  -6   1   84.82    3.73
   5  -6   1   75.35    5.96
   5  -6   1   82.70    3.71
  -5   6  -1   82.53    3.15
   5  -6   1   84.10    5.64
   5  -6   2    8.46    1.35
   5  -6   2    7.99    1.08
  -5   6  -2    7.57    0.79
   5  -6   2    4.18    1.56
   5  -6   2    8.67    1.74
   5  -6   3   65.02    6.03
   5  -6   3   81.82    4.14
   5  -6   4  340.85   11.32
   5  -6   4  353.26   11.56
  -5   6  -4  355.20    9.69
   5  -6   5   61.15    3.32
   5  -6   5   61.66    3.47
  -5   6  -5   60.24    2.29
   5  -6   6   19.32    1.65
   5  -6   6   19.36    1.76
   5  -6   6   21.11    1.39
   5  -6   7  115.67    4.41
   5  -5 -10   83.44    2.95
   5  -5 -10  104.87    3.44
   5  -5  -9   59.56    2.31
   5  -5  -9   53.40    2.58
   5  -5  -9   61.35    2.93
   5  -5  -8    0.73    0.55
   5  -5  -8    0.51    0.38
   5  -5  -8    0.30    0.63
   5  -5  -7   16.91    1.68
   5  -5  -7   18.27    1.97
   5  -5  -7   17.78    1.26
   5  -5  -6   61.72    3.37
   5  -5  -6   66.35    3.82
   5  -5  -5    2.82    0.80
   5  -5  -5    3.45    0.98
   5  -5  -5    1.91    0.59
   5  -5  -5    3.34    0.68
   5  -5  -5    2.82    1.16
   5  -5  -4  221.49    8.17
   5  -5  -4  227.92    7.36
   5  -5  -4  223.78    7.03
   5  -5  -4  212.61    9.59
   5  -5  -3   22.27    2.04
   5  -5  -3   23.69    1.77
   5  -5  -3   21.85    1.50
   5  -5  -3   20.30    2.79
   5  -5  -3   18.89    2.66
   5  -5  -2   14.05    2.43
   5  -5  -1   46.52    4.28
   5  -5  -1   51.65    2.76
   5  -5  -1   42.56    2.53
   5  -5  -1   41.01    4.19
   5  -5   0   98.73    4.19
   5  -5   0   94.15    6.21
   5  -5   0   95.97    6.83
   5  -5   0   96.64    4.14
   5  -5   0  105.79    4.84
   5  -5   1   22.04    1.70
   5  -5   1   21.32    3.21
   5  -5   1   20.48    3.29
   5  -5   1   30.26    2.38
   5  -5   1   24.57    1.83
  -5   5  -1   23.05    1.53
   5  -5   1   19.40    2.63
   5  -5   2    3.08    1.54
   5  -5   2    5.74    1.10
   5  -5   2    5.16    0.87
   5  -5   2    3.03    0.93
  -5   5  -2    5.31    0.74
   5  -5   2    4.80    1.39
   5  -5   3   43.41    4.64
   5  -5   3   48.65    3.06
   5  -5   3   51.55    3.27
   5  -5   3   49.78    2.54
  -5   5  -3   52.37    2.31
   5  -5   4   10.85    2.37
   5  -5   4    6.96    1.16
   5  -5   4    8.71    1.44
   5  -5   5   10.26    1.52
  -5   5  -5   11.38    0.96
   5  -5   6   20.63    1.70
   5  -5   6   23.86    2.01
  -5   5  -6   23.58    1.33
   5  -5   7  120.74    4.68
   5  -5   7  118.04    3.83
   5  -4 -11    3.60    0.49
   5  -4 -10   24.61    1.51
   5  -4 -10   28.96    1.80
   5  -4  -9    2.56    0.71
   5  -4  -9    2.51    0.76
   5  -4  -8   11.18    1.37
   5  -4  -8   12.00    1.56
   5  -4  -7  171.67    6.54
   5  -4  -7  175.71    7.03
   5  -4  -7  180.14    5.79
   5  -4  -6  100.45    4.46
   5  -4  -6  109.60    5.04
   5  -4  -6  100.27    3.88
   5  -4  -6  106.17    3.95
   5  -4  -5  953.43   26.56
   5  -4  -5  974.49   25.37
   5  -4  -5  935.11   25.05
   5  -4  -4  143.81    7.91
   5  -4  -4  141.83    5.80
   5  -4  -4  140.83    7.90
   5  -4  -4  141.22    5.26
   5  -4  -3  303.84    9.68
   5  -4  -3  289.63   12.39
   5  -4  -3  283.47   12.32
   5  -4  -3  286.11    9.17
   5  -4  -2   33.75    2.32
   5  -4  -2   28.30    3.45
   5  -4  -1   11.80    2.36
   5  -4  -1   10.63    2.14
   5  -4  -1   10.57    2.10
   5  -4  -1    9.35    1.20
   5  -4   0    8.67    2.02
   5  -4   0    6.74    0.99
   5  -4   0    7.91    1.88
   5  -4   0    8.95    2.23
   5  -4   0    7.57    1.06
   5  -4   0    8.97    1.33
   5  -4   1    2.52    0.63
   5  -4   1    2.98    1.30
   5  -4   1    2.72    1.37
   5  -4   1    1.18    0.91
   5  -4   1    2.82    0.84
   5  -4   1    3.21    0.75
   5  -4   1    2.96    0.93
  -5   4  -1    2.35    0.60
   5  -4   2    1.66    0.90
   5  -4   2    1.26    0.97
   5  -4   2    1.81    0.71
   5  -4   2    0.67    0.51
   5  -4   2    1.86    0.82
  -5   4  -2    1.25    0.48
   5  -4   3  429.54   17.17
   5  -4   3  398.57   12.44
   5  -4   3  417.43   13.03
   5  -4   3  391.25   11.64
  -5   4  -3  411.11   11.45
   5  -4   4  131.25    5.41
   5  -4   4  142.05    8.69
   5  -4   4  146.00    6.05
   5  -4   5    4.12    0.85
   5  -4   5    4.22    1.02
  -5   4  -5    6.22    0.79
   5  -4   6   33.53    2.38
  -5   4  -6   36.56    1.76
   5  -4   6   29.60    1.76
   5  -4   7    9.68    1.12
  -5   4  -7   10.09    0.86
   5  -3 -11   27.29    1.50
   5  -3 -10   14.47    1.23
   5  -3 -10   12.50    1.30
  -5   3  10   15.22    1.22
   5  -3 -10   16.07    1.06
   5  -3  -9   26.73    1.93
  -5   3   9   26.83    1.92
   5  -3  -9   26.48    1.53
   5  -3  -8   39.34    2.51
  -5   3   8   35.97    2.42
   5  -3  -7   89.71    3.42
  -5   3   7   80.16    4.01
   5  -3  -6   67.62    3.76
   5  -3  -6   77.29    5.37
   5  -3  -6   72.99    3.18
   5  -3  -6   75.12    3.08
  -5   3   6   71.23    3.63
   5  -3  -5    6.16    1.09
   5  -3  -5    7.27    1.81
   5  -3  -5    5.74    0.94
  -5   3   5    6.65    1.04
   5  -3  -4   85.39    4.02
   5  -3  -4   96.54    6.23
   5  -3  -3  321.86   13.29
   5  -3  -3  321.54   10.10
   5  -3  -3  318.59   13.33
   5  -3  -3  332.41   12.35
   5  -3  -2  116.36    7.13
   5  -3  -2  111.80    6.57
   5  -3  -2  114.99    7.20
   5  -3  -1   61.66    5.09
   5  -3  -1   72.76    5.42
   5  -3  -1   76.81    5.95
   5  -3   0  122.13    7.31
   5  -3   0  121.92    4.54
   5  -3   0  128.25    7.85
   5  -3   0  133.68    5.38
   5  -3   0  132.70    8.37
   5  -3   1  248.78   11.27
   5  -3   1  256.38   12.52
   5  -3   1  279.14    9.01
  -5   3  -1  252.30    7.95
  -5   3  -1  256.09    8.27
   5  -3   2  425.48   15.73
   5  -3   2  442.78   18.08
   5  -3   2  423.93   12.68
   5  -3   2  448.88   13.34
   5  -3   2  403.98   12.38
  -5   3  -2  434.40   12.17
  -5   3  -2  434.80   12.73
   5  -3   3   68.48    3.66
  -5   3  -3   60.53    2.76
  -5   3  -3   63.55    3.31
   5  -3   4  197.37   11.03
   5  -3   4  199.47    7.45
  -5   3  -4  200.10    7.21
   5  -3   5  154.36    6.26
  -5   3  -5  171.94    5.38
  -5   3  -5  153.10    6.11
  -5   3  -6  153.14    4.79
  -5   3  -6  142.26    5.54
   5  -3   7   14.19    1.29
  -5   3  -7   18.15    1.17
   5  -3   7   17.00    1.29
  -5   3  -7   16.82    1.45
   5  -2 -11    0.94    0.44
  -5   2  11    1.81    0.52
   5  -2 -10    8.81    0.99
  -5   2  10    9.60    1.15
   5  -2 -10    9.55    0.87
  -5   2   9  222.45    8.01
   5  -2  -9  241.37    7.05
  -5   2   8   12.92    1.63
   5  -2  -7   19.75    1.38
  -5   2   7   20.68    2.02
   5  -2  -6    8.18    1.78
  -5   2   6    7.92    1.04
   5  -2  -6    8.88    0.96
  -5   2   6    8.66    1.30
   5  -2  -5    0.09    0.51
   5  -2  -5    0.76    0.88
  -5   2   5    0.91    0.61
   5  -2  -4   69.91    5.43
   5  -2  -4   72.11    5.21
  -5   2   4   65.41    3.37
   5  -2  -3   44.90    3.69
  -5   2   3   45.66    2.60
   5  -2  -3   46.16    4.21
   5  -2  -2   81.49    5.61
   5  -2  -2   84.26    6.00
  -5   2   2   84.97    3.73
   5  -2  -1  216.91   10.90
   5  -2   0   48.91    2.77
  -5   2   0   45.01    2.65
   5  -2   1  173.25    6.35
  -5   2  -1  166.35    6.29
   5  -2   2    6.51    1.08
  -5   2  -2    7.47    1.18
   5  -2   3   91.34    7.27
   5  -2   3   95.13    4.34
  -5   2  -3   93.85    3.77
  -5   2  -3  101.65    4.61
   5  -2   4   11.69    2.76
   5  -2   4   11.84    1.39
  -5   2  -4   10.43    1.43
   5  -2   5   12.81    1.38
  -5   2  -5   13.62    1.61
  -5   2  -6    7.96    1.21
   5  -2   7  107.85    3.97
  -5   2  -7  101.61    4.21
   5  -2   8    7.39    0.76
  -5   1  11   31.38    1.87
  -5   1  10  183.70    6.52
   5  -1 -10  175.99    5.33
   5  -1  -9    1.57    0.52
  -5   1   9    0.67    0.67
  -5   1   8   -0.10    0.63
  -5   1   8    0.97    0.73
   5  -1  -7  285.74    8.42
  -5   1   7  308.56   10.21
   5  -1  -6    7.14    1.76
  -5   1   6   10.50    1.94
   5  -1  -6    7.38    0.82
  -5   1   6    7.33    1.00
  -5   1   6    7.39    1.27
  -5   1   5  441.34   12.82
  -5   1   5  432.89   13.45
  -5   1   4   50.87    2.74
  -5   1   4   48.81    2.91
   5  -1  -3   18.61    2.67
   5  -1  -3   18.68    2.50
  -5   1   3   18.71    1.66
  -5   1   3   21.86    1.86
   5  -1  -2  165.92    8.74
  -5   1   2  171.91    6.29
   5  -1  -1   37.91    4.04
  -5   1   0   38.45    2.17
  -5   1   0   39.06    2.40
  -5   1   0   46.06    2.73
   5  -1   0   41.21    4.41
  -5   1  -1    7.85    0.94
  -5   1  -1    8.24    0.96
  -5   1  -1    7.86    1.06
  -5   1  -1    8.16    1.26
  -5   1  -2   27.98    1.69
  -5   1  -2   25.10    1.75
  -5   1  -2   28.09    2.28
   5  -1   3   -0.34    0.97
  -5   1  -3    0.61    0.42
  -5   1  -3    0.34    0.35
  -5   1  -3    0.36    0.71
   5  -1   4   -0.36    0.94
  -5   1  -4    0.11    0.48
  -5   1  -4    0.05    0.39
  -5   1  -4   -0.36    0.67
  -5   1  -5   31.00    1.73
  -5   1  -5   28.07    2.32
  -5   1  -6   19.22    1.29
  -5   1  -6   19.61    1.82
  -5   1  -6   21.91    1.33
  -5   1  -7   35.99    2.17
  -5   1  -7   36.42    1.60
  -5   1  -8    1.59    0.44
   5  -1   8    1.51    0.38
  -5   0  12    1.80    0.36
  -5   0  11   54.75    2.64
  -5   0  10  144.55    5.63
   5   0  -9  136.20    5.14
  -5   0   9  147.45    5.78
  -5   0   9  141.74    5.95
   5   0  -9  149.60    4.57
   5   0  -8    2.73    0.81
  -5   0   8    1.94    0.84
  -5   0   8    1.87    0.95
  -5   0   7  170.66    6.93
  -5   0   6  788.52   25.18
   5   0  -6  804.91   20.91
  -5   0   6  800.05   21.61
  -5   0   6  819.31   22.99
  -5   0   5  300.70   12.47
  -5   0   5  292.76    9.65
   5   0  -5  293.22    8.51
  -5   0   5  321.06    9.43
  -5   0   5  300.92   10.15
  -5   0   4   26.54    3.29
  -5   0   4   30.44    2.13
  -5   0   4   30.05    2.04
  -5   0   4   28.66    2.28
   5   0  -3   22.36    2.76
  -5   0   3   19.64    1.73
  -5   0   3   24.93    1.87
  -5   0   3   21.04    1.93
  -5   0   2  282.35    9.10
  -5   0   2  285.32    9.07
  -5   0   2  287.87    9.48
   5   0  -2  269.95   11.56
   5   0  -1   23.62    3.11
  -5   0   1   35.89    2.23
  -5   0   0  118.65    7.01
   5   0   0  112.69    7.27
  -5   0   0  105.87    4.48
  -5   0   0  114.09    4.21
  -5   0   0  125.53    4.73
  -5   0   0  123.44    5.21
  -5   0  -1  647.51   21.39
  -5   0  -1  632.11   17.81
  -5   0  -1  632.33   17.30
  -5   0  -1  668.48   17.83
  -5   0  -1  659.80   18.87
   5   0   1  598.06   22.56
  -5   0  -2  237.48   10.23
  -5   0  -2  240.01    7.93
  -5   0  -2  248.73    7.44
  -5   0  -2  251.71    7.72
  -5   0  -2  252.78    8.98
  -5   0  -3  195.94    6.26
  -5   0  -3  195.44    7.61
  -5   0  -4  175.99    5.57
  -5   0  -4  179.89    5.57
  -5   0  -4  164.04    6.87
  -5   0  -5    0.14    0.38
  -5   0  -5   -0.33    0.61
  -5   0  -6   17.36    1.15
  -5   0  -6   17.13    1.64
  -5   0  -6   23.35    1.36
  -5   0  -6   21.57    1.69
  -5   0  -7   84.07    3.35
  -5   0  -7   77.97    2.75
  -5   0  -7   84.92    3.25
  -5  -1  10    1.21    0.51
   5   1  -9    1.47    0.70
  -5  -1   9    1.30    0.86
   5   1  -8    0.19    0.65
  -5  -1   8    0.12    0.72
  -5  -1   7    1.83    0.57
  -5  -1   7    2.08    1.11
  -5  -1   7    2.12    0.95
  -5  -1   6   14.90    1.68
  -5  -1   6   14.10    2.23
  -5  -1   6   16.31    1.84
  -5  -1   5   23.44    3.02
  -5  -1   5   23.74    2.08
  -5  -1   5   23.06    1.37
  -5  -1   5   27.23    2.28
  -5  -1   4    2.30    0.86
  -5  -1   4    3.32    1.33
  -5  -1   4    2.42    0.57
  -5  -1   4    2.10    0.73
  -5  -1   4    2.06    0.94
  -5  -1   3   63.87    5.16
  -5  -1   3   59.44    3.38
  -5  -1   3   68.51    3.25
  -5  -1   3   60.84    3.48
  -5  -1   2   27.05    2.22
  -5  -1   2   29.72    2.34
  -5  -1   1   51.63    4.53
  -5  -1   1   49.68    2.86
  -5  -1   1   48.09    2.28
  -5  -1   1   50.74    2.71
  -5  -1   0    0.45    0.57
  -5  -1   0    2.36    1.13
  -5  -1   0    2.21    0.51
  -5  -1   0    1.47    0.60
  -5  -1   0    1.38    0.56
  -5  -1  -1  220.06    9.74
  -5  -1  -1  219.61    7.40
  -5  -1  -1  209.83    6.41
  -5  -1  -1  212.35    6.81
  -5  -1  -1  218.98    8.05
  -5  -1  -2   70.17    3.45
  -5  -1  -2   76.35    3.12
  -5  -1  -2   70.10    3.95
  -5  -1  -2   74.19    3.02
  -5  -1  -2   66.24    3.37
  -5  -1  -3    4.60    0.94
  -5  -1  -3    6.50    0.73
  -5  -1  -3    6.32    0.83
  -5  -1  -3    5.82    1.22
  -5  -1  -4    6.22    1.07
  -5  -1  -4    7.26    0.75
  -5  -1  -4    7.70    0.82
  -5  -1  -5   86.80    3.15
  -5  -1  -5   68.99    3.41
  -5  -1  -6    0.30    0.41
  -5  -1  -6    0.28    0.38
  -5  -1  -7    3.73    0.50
   5   1   7    4.73    0.56
  -5  -1  -7    3.55    0.47
  -5  -2  11  126.33    4.18
  -5  -2  10    2.64    0.64
   5   2 -10    2.35    0.66
  -5  -2  10    1.95    0.62
  -5  -2   9   72.22    3.44
   5   2  -9   74.24    3.47
  -5  -2   9   70.82    3.56
  -5  -2   8   23.60    2.02
   5   2  -8   29.85    2.25
  -5  -2   8   28.31    2.27
  -5  -2   7    0.39    0.41
  -5  -2   7    0.33    0.69
  -5  -2   7   -0.12    0.69
  -5  -2   6   20.09    2.56
  -5  -2   6   18.07    1.88
  -5  -2   6   17.51    2.40
  -5  -2   6   17.52    1.85
  -5  -2   6   18.01    1.45
  -5  -2   5    6.62    1.27
  -5  -2   5    5.16    1.33
  -5  -2   5    5.96    1.56
  -5  -2   5    6.37    0.69
  -5  -2   5    5.96    1.21
  -5  -2   4    5.81    1.20
  -5  -2   4    7.30    1.81
  -5  -2   4    4.30    0.67
  -5  -2   4    5.91    1.21
  -5  -2   3  647.76   21.77
  -5  -2   3  651.47   18.85
  -5  -2   3  639.35   17.28
  -5  -2   3  639.07   18.74
  -5  -2   2  208.28    7.85
  -5  -2   2  212.60    6.69
  -5  -2   1   72.82    5.47
  -5  -2   1   81.25    3.93
  -5  -2   1   84.01    3.38
  -5  -2   0    0.35    0.48
  -5  -2   0    0.67    0.69
  -5  -2   0    0.44    0.68
  -5  -2  -1    4.62    0.79
  -5  -2  -1    4.92    0.97
  -5  -2  -1    3.95    1.28
  -5  -2  -1    3.93    0.74
  -5  -2  -2    9.40    1.01
  -5  -2  -2   12.26    1.58
  -5  -2  -2   10.04    0.96
  -5  -2  -2   10.18    1.18
  -5  -2  -3    3.91    0.81
  -5  -2  -3    4.38    0.70
  -5  -2  -3    3.08    0.88
  -5  -2  -4    7.26    0.99
  -5  -2  -4    7.27    1.08
  -5  -2  -5  135.89    4.34
  -5  -2  -5  130.12    4.60
  -5  -2  -6   23.59    1.21
  -5  -3  10    0.05    0.38
  -5  -3  10    0.14    0.36
  -5  -3   9   56.20    2.84
   5   3  -9   57.98    2.89
  -5  -3   9   58.07    2.80
  -5  -3   8   99.12    4.48
   5   3  -8  110.09    4.58
  -5  -3   8  109.74    4.51
  -5  -3   7  151.79    6.07
  -5  -3   7  160.26    6.01
  -5  -3   7  149.76    5.06
  -5  -3   6   61.31    3.54
  -5  -3   6   61.37    3.41
  -5  -3   6   65.27    2.92
  -5  -3   5   14.67    1.75
  -5  -3   5   11.03    1.46
  -5  -3   5   11.70    1.23
  -5  -3   4   34.30    2.64
  -5  -3   4   33.36    1.76
  -5  -3   4   37.22    2.23
  -5  -3   3    6.00    1.24
  -5  -3   3    9.08    0.96
  -5  -3   3    8.59    1.15
  -5  -3   2   67.62    3.47
  -5  -3   2   63.35    2.79
  -5  -3   1   88.85    4.19
  -5  -3   1   94.08    3.65
  -5  -3   1   98.74    3.94
  -5  -3   0    1.21    0.58
  -5  -3   0    0.63    0.58
  -5  -3   0    1.43    0.59
  -5  -3  -1   19.10    1.68
  -5  -3  -1   19.04    1.37
  -5  -3  -1   17.18    1.33
  -5  -3  -2   60.58    2.57
  -5  -3  -3   56.30    2.34
  -5  -3  -4   59.44    2.33
  -5  -3  -5   71.75    2.46
  -5  -4  10    5.01    0.55
  -5  -4   9   65.33    2.81
  -5  -4   8    5.27    0.93
   5   4  -8    5.87    0.95
  -5  -4   7  164.84    5.40
  -5  -4   7  183.17    6.40
  -5  -4   6   -0.18    0.41
  -5  -4   6   -0.30    0.70
  -5  -4   5    9.27    1.40
  -5  -4   5   11.40    1.16
  -5  -4   4   81.26    3.78
  -5  -4   4   85.55    4.21
  -5  -4   4   84.69    3.59
  -5  -4   3   -0.15    0.50
  -5  -4   2    0.14    0.44
  -5  -4   1    2.01    0.62
  -5  -4   0   69.00    3.01
  -5  -4   0   78.18    3.15
  -5  -4  -1   94.37    3.59
  -5  -4  -1   98.77    3.55
  -5  -4  -2    1.28    0.39
  -5  -4  -3   17.17    1.06
  -5  -4  -3   13.92    0.90
  -5  -5   8    0.32    0.27
  -5  -5   8   -0.15    0.37
  -5  -5   7   32.00    1.65
  -5  -5   7   33.54    1.95
  -5  -5   6    2.90    0.60
  -5  -5   6    4.35    0.71
  -5  -5   6    4.06    0.82
  -5  -5   5  190.05    6.19
  -5  -5   5  198.87    6.26
  -5  -5   4   25.64    1.66
  -5  -5   4   26.10    1.71
  -5  -5   3   30.12    1.81
  -5  -5   2    0.87    0.49
  -5  -5   2    1.29    0.54
  -5  -5   2    0.56    0.44
  -5  -5   1   13.21    1.14
  -5  -5   1   11.86    1.04
  -5  -5   0  161.24    4.94
  -5  -5  -1    2.20    0.51
  -5  -5  -2    0.32    0.33
  -5  -6   5   29.29    1.42
  -5  -6   4  242.11    6.90
  -5  -6   3    0.28    0.32
  -5  -6   2    4.51    0.52
  -5  -6   1   13.42    0.83
   6  -9  -3  580.44   14.99
   6  -9  -2  120.39    3.81
   6  -9   0    7.33    0.72
   6  -9   0    7.29    0.71
   6  -9   1    4.84    0.61
   6  -9   1    4.20    0.54
   6  -9   2  180.58    5.12
   6  -9   3  108.74    3.42
   6  -8  -5  302.39    8.39
   6  -8  -4  276.62    7.80
   6  -8  -4  260.47    7.48
   6  -8  -3  120.78    4.05
   6  -8  -2    1.46    0.50
   6  -8  -1    1.24    0.45
   6  -8  -1    0.05    0.46
   6  -8   0    0.56    0.41
   6  -8   0    1.40    0.52
   6  -8   1  101.99    3.75
   6  -8   1   97.76    3.54
   6  -8   2    0.08    0.35
   6  -8   3  196.57    5.82
   6  -8   3  180.19    5.27
   6  -8   4  565.48   14.88
   6  -7  -7    0.20    0.27
   6  -7  -6   56.93    2.48
   6  -7  -5   82.33    2.88
   6  -7  -4   10.00    0.84
   6  -7  -4    8.62    0.90
   6  -7  -3    5.92    0.94
   6  -7  -3    5.48    0.67
   6  -7  -2    3.18    0.74
   6  -7  -2    2.02    0.56
   6  -7  -2    2.75    0.52
   6  -7  -1  149.09    5.30
   6  -7  -1  148.72    5.15
   6  -7   0    9.03    1.05
   6  -7   1   -0.21    0.47
   6  -7   2   33.22    1.76
   6  -7   3   39.31    2.08
   6  -7   3   36.58    1.70
   6  -7   4  447.23   12.34
   6  -7   5   23.31    1.25
   6  -6  -8    1.76    0.44
   6  -6  -7   29.73    1.78
   6  -6  -7   28.88    1.37
   6  -6  -6   75.34    2.88
   6  -6  -6   77.81    2.75
   6  -6  -5  129.23    5.11
   6  -6  -5  136.22    4.49
   6  -6  -4    6.78    1.12
   6  -6  -4    7.57    0.97
   6  -6  -4    7.72    0.88
   6  -6  -3    6.37    1.07
   6  -6  -3    7.86    1.04
   6  -6  -3    6.26    0.75
   6  -6  -3    7.14    0.88
   6  -6  -2   48.91    2.71
   6  -6  -2   50.00    2.46
   6  -6  -1  230.73    7.55
   6  -6  -1  238.94    7.71
   6  -6  -1  226.21    7.37
  -6   6   1  225.66    7.07
   6  -6   0   96.61    3.96
   6  -6   0  100.88    4.14
  -6   6   0   94.46    3.53
   6  -6   1    4.66    0.84
  -6   6  -1    4.81    0.66
   6  -6   2    4.83    0.79
  -6   6  -2    4.06    0.57
   6  -6   2    4.52    0.98
   6  -6   3   40.44    2.63
  -6   6  -3   41.33    1.77
   6  -6   4  180.43    6.62
  -6   6  -4  190.91    5.42
   6  -6   5   44.60    2.43
  -6   6  -5   43.81    1.65
   6  -6   5   46.61    2.09
   6  -6   6    2.52    0.40
   6  -5  -9    8.71    0.85
   6  -5  -8    2.45    0.45
   6  -5  -8    1.37    0.53
   6  -5  -7    0.52    0.39
   6  -5  -7    0.43    0.53
   6  -5  -7    0.60    0.41
   6  -5  -6   17.29    1.72
   6  -5  -6   19.38    1.32
   6  -5  -5    7.87    1.19
   6  -5  -5    5.91    0.87
   6  -5  -4  155.11    5.61
   6  -5  -3    2.84    0.83
   6  -5  -3    3.10    0.79
   6  -5  -3    2.76    0.56
   6  -5  -3    3.12    1.28
   6  -5  -3    3.21    1.28
   6  -5  -2   99.28    4.25
   6  -5  -2  107.35    7.04
   6  -5  -1  174.66    6.09
   6  -5  -1  170.26    9.01
   6  -5  -1  173.77    6.27
   6  -5  -1  165.82    9.44
   6  -5   0   39.91    2.22
   6  -5   0   29.91    3.48
   6  -5   0   32.58    4.00
   6  -5   0   35.16    2.28
  -6   5   0   36.56    2.05
   6  -5   1    4.53    1.57
   6  -5   1    5.56    0.94
  -6   5  -1    5.38    0.77
   6  -5   1    4.35    1.36
   6  -5   1    7.20    2.01
   6  -5   2    4.78    0.83
  -6   5  -2    5.29    0.74
   6  -5   2    4.72    1.03
   6  -5   3    2.77    0.57
   6  -5   3    2.73    0.78
  -6   5  -4    2.93    0.53
   6  -5   4    3.91    0.87
   6  -5   5   63.67    3.07
  -6   5  -5   65.36    2.37
  -6   5  -6    1.59    0.35
   6  -5   6    1.57    0.39
   6  -4  -9  107.90    3.94
   6  -4  -8   20.83    1.66
   6  -4  -7   29.26    2.14
   6  -4  -7   33.29    1.76
   6  -4  -6   32.02    2.29
   6  -4  -6   31.03    1.85
  -6   4   6   29.16    1.97
   6  -4  -6   34.46    1.88
   6  -4  -5  154.88    6.06
   6  -4  -5  161.05    5.68
   6  -4  -5  158.52    5.40
   6  -4  -4    1.33    1.03
   6  -4  -4    1.28    0.60
   6  -4  -3    1.11    1.07
   6  -4  -3    1.65    0.68
   6  -4  -2    7.92    1.09
   6  -4  -1    8.48    1.06
   6  -4  -1    7.88    2.02
   6  -4  -1    7.46    1.91
   6  -4  -1    8.70    1.22
   6  -4   0   23.66    3.19
   6  -4   0   20.90    1.52
   6  -4   0   23.55    3.35
   6  -4   0   21.96    1.83
  -6   4   0   21.67    1.59
   6  -4   1   14.81    2.44
   6  -4   1   14.42    2.71
   6  -4   1   13.55    1.41
   6  -4   1   17.78    1.80
  -6   4  -1   16.70    1.34
   6  -4   2    7.21    1.95
   6  -4   2    6.35    0.91
   6  -4   2    6.98    1.17
  -6   4  -2    6.26    0.83
   6  -4   3  128.97    5.30
  -6   4  -3  133.34    4.44
  -6   4  -3  118.45    4.52
   6  -4   4   20.21    1.76
  -6   4  -4   25.55    1.43
   6  -4   5   19.21    1.54
  -6   4  -5   24.46    1.31
  -6   4  -6   14.80    0.94
   6  -3 -10  437.06   11.56
   6  -3  -9  261.75    8.12
  -6   3   9  258.75    7.93
   6  -3  -8   34.98    2.15
  -6   3   8   40.87    2.22
   6  -3  -7   11.23    1.27
   6  -3  -7   12.59    1.08
  -6   3   7   11.18    1.26
   6  -3  -6   28.79    2.13
   6  -3  -6   34.81    2.08
  -6   3   6   31.14    2.03
   6  -3  -6   35.58    1.91
  -6   3   6   34.36    2.24
   6  -3  -5    0.77    0.57
   6  -3  -5    0.52    0.96
   6  -3  -5    0.25    0.58
  -6   3   5    0.09    0.48
  -6   3   5    0.17    0.55
   6  -3  -4   10.77    2.24
   6  -3  -4    8.94    2.03
  -6   3   4    9.57    1.18
   6  -3  -3   13.36    2.54
   6  -3  -3   19.82    3.01
   6  -3  -2  449.07   13.09
   6  -3  -2  463.61   17.02
   6  -3  -1 1160.09   36.88
   6  -3  -1 1138.62   36.22
   6  -3   0   11.81    2.40
   6  -3   0   10.59    2.38
  -6   3   0   14.44    1.33
   6  -3   0   15.58    2.98
   6  -3   1  314.79   14.92
   6  -3   1  282.95   12.86
   6  -3   1  308.09   14.46
   6  -3   1  303.45    9.72
  -6   3  -1  318.43    9.39
   6  -3   2   13.15    2.73
   6  -3   2   12.53    2.76
   6  -3   2   14.02    1.53
   6  -3   2   13.11    1.30
  -6   3  -2   15.47    1.27
  -6   3  -2   13.91    1.40
  -6   3  -2   15.52    1.47
   6  -3   3   22.16    1.85
  -6   3  -3   26.65    1.61
  -6   3  -3   21.98    1.77
   6  -3   4   97.50    4.08
  -6   3  -4   92.05    4.03
  -6   3  -5    1.27    0.46
  -6   3  -5    0.70    0.43
  -6   3  -6    0.10    0.32
  -6   2  10  236.20    6.96
  -6   2   9   45.26    2.45
   6  -2  -9   52.74    2.08
  -6   2   8   45.17    2.62
   6  -2  -7   -0.17    0.32
   6  -2  -7    0.14    0.33
  -6   2   7    0.10    0.54
  -6   2   6   23.87    1.77
   6  -2  -6   25.24    1.55
  -6   2   6   26.25    2.10
   6  -2  -5   24.98    3.35
  -6   2   5   27.36    2.03
  -6   2   5   25.45    2.07
   6  -2  -4  130.49    8.37
  -6   2   4  145.38    5.73
  -6   2   4  148.41    5.76
   6  -2  -4  151.55    8.48
   6  -2  -3  939.53   29.72
  -6   2   3  882.73   25.19
  -6   2   3  944.23   25.14
  -6   2   2 1132.78   30.48
   6  -2  -2 1190.77   35.63
   6  -2  -1   65.43    5.75
   6  -2  -1   66.37    5.88
  -6   2   1   70.80    3.62
   6  -2   0   11.96    2.69
  -6   2   0   12.46    1.44
   6  -2   0   12.05    2.67
   6  -2   1   39.86    4.70
  -6   2  -1   36.07    2.31
   6  -2   2   -0.39    1.00
   6  -2   2    1.07    1.09
  -6   2  -2   -0.07    0.39
  -6   2  -2    0.10    0.52
  -6   2  -3    0.19    0.51
  -6   2  -4   56.43    2.22
  -6   2  -4   46.13    2.73
  -6   2  -5  147.68    5.29
   6  -2   6  670.43   17.51
  -6   1  10   16.54    1.28
   6  -1  -9    0.24    0.29
  -6   1   9    0.47    0.54
  -6   1   8    9.52    1.28
  -6   1   7    2.02    0.77
   6  -1  -7    1.30    0.39
   6  -1  -6   30.18    1.62
  -6   1   6   33.84    2.05
  -6   1   6   29.89    2.35
   6  -1  -5    0.29    0.89
  -6   1   5    0.53    1.02
  -6   1   5    0.17    0.54
   6  -1  -5    0.16    0.37
  -6   1   5    0.44    0.68
  -6   1   4   41.63    2.62
  -6   1   4   43.59    2.81
   6  -1  -3   17.79    2.75
  -6   1   3   20.44    1.85
  -6   1   3   22.86    2.00
  -6   1   2   53.90    2.75
   6  -1  -2   57.71    5.02
  -6   1   1    1.05    0.50
   6  -1  -1    0.88    0.90
  -6   1   1    1.21    0.64
   6  -1   0   13.68    2.66
  -6   1   0   17.19    1.39
  -6   1   0   16.41    2.68
  -6   1   0   17.19    1.40
  -6   1   0   17.40    1.59
  -6   1  -1   88.12    6.02
   6  -1   1   91.46    7.07
  -6   1  -1   94.46    3.66
  -6   1  -1   95.46    3.93
  -6   1  -2   12.05    1.05
  -6   1  -2   13.65    1.18
  -6   1  -2   10.65    1.42
  -6   1  -3    0.91    0.46
  -6   1  -3    1.22    0.45
  -6   1  -3    1.01    0.65
  -6   1  -4   17.69    1.14
  -6   1  -4   14.24    1.00
  -6   1  -4   14.75    1.51
  -6   1  -5   27.19    1.34
  -6   1  -5   21.40    1.65
  -6   1  -6  294.83    7.81
  -6   0  11   24.60    1.22
  -6   0  10   16.11    1.28
  -6   0   9   21.67    1.72
  -6   0   8    3.22    0.94
  -6   0   7   17.31    1.78
  -6   0   6    0.45    0.70
  -6   0   5   74.17    5.58
  -6   0   5   78.39    3.60
  -6   0   5   69.55    2.81
  -6   0   5   79.73    3.54
  -6   0   5   80.56    4.06
  -6   0   4   88.15    6.40
  -6   0   4   98.35    4.22
  -6   0   4   92.97    4.51
  -6   0   3   32.32    3.86
  -6   0   3   29.71    2.16
  -6   0   2  116.54    4.72
  -6   0   1    6.92    1.05
  -6   0   1    8.24    2.00
  -6   0   1    6.15    0.82
  -6   0   1    6.70    1.06
  -6   0   0  289.46   12.24
  -6   0   0  281.90    8.85
  -6   0   0  270.97    8.32
  -6   0   0  305.88    9.07
  -6   0  -1  258.01    8.04
  -6   0  -1  256.00    7.51
  -6   0  -1  250.24    7.81
  -6   0  -2   21.84    1.44
  -6   0  -2   19.38    1.32
  -6   0  -3   18.87    1.15
  -6   0  -3   18.60    1.23
  -6   0  -3   18.49    1.74
  -6   0  -4   80.92    2.71
  -6   0  -4   76.40    2.67
  -6   0  -4   75.94    3.52
  -6   0  -5  171.16    5.03
  -6  -1  10   86.60    3.27
  -6  -1   9   28.53    1.89
  -6  -1   8    6.96    0.89
  -6  -1   8    6.94    1.12
  -6  -1   7  187.11    6.80
  -6  -1   7  183.73    5.63
  -6  -1   6   20.87    1.79
  -6  -1   6   21.28    1.95
  -6  -1   6   20.37    1.49
  -6  -1   5    3.97    0.92
  -6  -1   5    3.46    0.53
  -6  -1   5    4.63    1.01
  -6  -1   4    0.36    0.37
  -6  -1   4    0.11    0.63
  -6  -1   3   83.08    5.99
  -6  -1   3   79.28    3.15
  -6  -1   3   90.50    3.41
  -6  -1   2   14.32    1.50
  -6  -1   2   12.17    0.99
  -6  -1   2   11.52    1.14
  -6  -1   1   49.41    2.73
  -6  -1   1   45.87    2.02
  -6  -1   0   13.66    1.37
  -6  -1   0   12.38    0.90
  -6  -1   0   14.76    1.24
  -6  -1  -1   17.72    1.06
  -6  -1  -1   21.62    1.42
  -6  -1  -1   18.52    1.34
  -6  -1  -2   40.73    1.96
  -6  -1  -3   50.83    2.07
  -6  -1  -4   11.61    0.88
  -6  -1  -5   16.10    0.89
  -6  -2  10   35.23    1.57
  -6  -2   9   13.11    0.98
  -6  -2   9   19.05    1.33
   6   2  -8  192.13    6.19
  -6  -2   8  202.84    6.52
  -6  -2   7    0.27    0.36
  -6  -2   7    0.46    0.51
  -6  -2   6   34.43    2.27
  -6  -2   6   34.98    1.93
  -6  -2   5   93.76    4.17
  -6  -2   5   88.41    3.63
  -6  -2   4    6.84    0.98
  -6  -2   4    4.46    0.63
  -6  -2   3  419.26   12.88
  -6  -2   3  434.26   12.05
  -6  -2   3  452.71   12.63
  -6  -2   2    4.14    0.81
  -6  -2   2    2.39    0.77
  -6  -2   2    3.50    0.67
  -6  -2   1    0.06    0.45
  -6  -2   1    0.08    0.58
  -6  -2   1    0.55    0.45
  -6  -2   0   69.16    3.25
  -6  -2   0   75.11    2.97
  -6  -2   0   74.28    3.03
  -6  -2  -1   59.27    2.45
  -6  -2  -1   55.71    2.37
  -6  -2  -2  121.75    3.95
  -6  -2  -3    4.90    0.58
  -6  -3   8  297.23    8.57
  -6  -3   7  448.80   12.70
  -6  -3   6   29.11    1.63
  -6  -3   5   10.78    1.19
  -6  -3   5   12.13    1.11
  -6  -3   4   53.36    2.76
  -6  -3   4   58.16    2.64
  -6  -3   3  134.72    4.99
  -6  -3   3  133.70    4.31
  -6  -3   2   93.96    3.81
  -6  -3   2   90.95    3.29
  -6  -3   2   91.27    3.56
  -6  -3   1    4.91    0.73
  -6  -3   1    4.87    0.82
  -6  -3   1    5.42    0.71
  -6  -3   0  289.98    8.29
  -6  -3  -1   22.30    1.13
  -6  -3  -2  138.99    4.03
  -6  -4   7    1.06    0.36
  -6  -4   5   73.69    2.85
  -6  -4   4    1.20    0.43
  -6  -4   3   13.13    0.97
  -6  -4   2   11.99    1.01
  -6  -4   2    9.49    0.75
  -6  -4   2   10.78    0.95
  -6  -4  -1   34.25    1.40
   7  -8  -3    5.14    0.54
   7  -8  -1   13.13    0.91
   7  -8   0    0.03    0.25
   7  -8   0    0.38    0.32
   7  -8   1    1.39    0.33
   7  -8   1    0.81    0.29
   7  -8   2   10.78    0.72
   7  -7  -6    7.24    0.63
   7  -7  -5  143.79    4.52
   7  -7  -4    0.27    0.38
   7  -7  -4    0.41    0.32
   7  -7  -4    0.11    0.22
   7  -7  -3    5.17    0.69
   7  -7  -3    5.34    0.56
   7  -7  -2    6.86    0.65
   7  -7  -1  139.17    4.26
   7  -7   0  129.28    4.26
   7  -7   1    9.86    0.89
   7  -7   1    7.58    0.72
   7  -7   2   18.91    1.17
   7  -7   2   16.24    0.90
   7  -6  -7   36.46    1.63
   7  -6  -6   10.26    0.95
   7  -6  -6    9.29    0.73
   7  -6  -5   75.67    3.05
   7  -6  -5   78.71    2.68
   7  -6  -4    0.06    0.42
   7  -6  -4   -0.11    0.37
   7  -6  -4    0.12    0.30
   7  -6  -3   94.06    3.54
   7  -6  -3   88.91    3.53
  -7   6   3   84.16    3.22
   7  -6  -3   90.69    3.24
   7  -6  -2  138.74    4.79
  -7   6   2  145.99    4.65
   7  -6  -1   58.73    2.73
   7  -6  -1   55.52    2.45
  -7   6   1   58.05    2.32
   7  -6   0    9.39    1.03
   7  -6   0    9.07    0.95
  -7   6   0    9.57    0.78
   7  -6   1   42.46    2.04
  -7   6  -1   40.80    1.69
   7  -6   1   40.89    2.09
  -7   6  -2   89.20    2.85
   7  -6   2   90.64    3.42
  -7   6  -3    0.04    0.20
   7  -6   3    0.45    0.36
   7  -6   4   24.10    1.22
   7  -5  -8   27.45    1.37
   7  -5  -7    3.94    0.66
   7  -5  -7    4.44    0.50
   7  -5  -6  246.27    7.78
   7  -5  -6  263.48    7.36
   7  -5  -5   58.65    2.76
   7  -5  -5   59.00    2.56
  -7   5   5   53.98    2.69
   7  -5  -5   64.01    2.49
   7  -5  -4   53.23    2.62
   7  -5  -4   59.99    2.71
   7  -5  -4   54.67    2.41
   7  -5  -3  130.55    4.65
   7  -5  -3  129.93    4.84
   7  -5  -2   45.91    2.20
   7  -5  -2   44.15    2.45
   7  -5  -2   40.64    2.00
  -7   5   2   43.16    2.18
   7  -5  -1    0.15    0.50
  -7   5   1    0.65    0.43
   7  -5   0   11.69    1.19
  -7   5   0   13.52    1.06
   7  -5   1   17.64    1.34
  -7   5  -1   22.71    1.29
  -7   5  -1   19.23    1.52
   7  -5   2    5.21    0.66
  -7   5  -2    5.82    0.72
  -7   5  -3  187.78    5.39
  -7   5  -4    4.61    0.46
   7  -4  -9    2.92    0.41
   7  -4  -7    5.66    0.64
   7  -4  -6  182.49    5.63
   7  -4  -6  193.96    5.65
   7  -4  -5   47.68    2.39
  -7   4   5   47.69    2.54
   7  -4  -5   49.76    2.25
   7  -4  -4    0.32    0.41
   7  -4  -4    0.59    0.48
  -7   4   4    0.85    0.59
   7  -4  -3   13.93    1.21
  -7   4   3   15.92    1.58
   7  -4  -2   30.14    1.69
   7  -4  -2   32.93    2.19
   7  -4  -1  104.26    4.30
  -7   4   1  102.20    3.94
  -7   4   1  105.63    4.49
   7  -4   0   28.97    1.92
  -7   4   0   28.67    1.69
  -7   4   0   28.90    2.01
   7  -4   1    9.32    1.00
  -7   4  -1   10.07    0.92
  -7   4  -1    9.18    1.08
   7  -4   2   93.88    3.32
  -7   4  -3  158.01    4.76
  -7   4  -4   10.61    0.73
  -7   4  -5    1.39    0.24
   7  -3  -8    3.94    0.51
   7  -3  -7    1.93    0.43
   7  -3  -6  160.20    5.19
  -7   3   6  145.61    5.15
   7  -3  -6  162.95    5.00
   7  -3  -5  109.26    4.26
   7  -3  -5  110.75    3.89
  -7   3   5  105.78    4.27
   7  -3  -4   24.58    1.61
   7  -3  -4   31.11    2.07
  -7   3   4   28.83    2.03
  -7   3   3    1.47    0.68
   7  -3  -2  325.61   10.29
   7  -3  -1   28.23    2.06
  -7   3   1   29.23    2.08
   7  -3   0   44.46    2.49
  -7   3   0   45.67    2.52
   7  -3   1  148.61    5.11
  -7   3  -1  147.56    5.12
   7  -3   2   49.91    2.13
  -7   3  -3   98.53    3.21
  -7   2   8    1.08    0.42
  -7   2   7  227.73    6.94
   7  -2  -7  212.78    6.19
   7  -2  -6   16.82    1.35
  -7   2   6   17.15    1.34
   7  -2  -6   17.91    1.13
  -7   2   6   18.70    1.51
  -7   2   5    0.22    0.49
   7  -2  -5    0.60    0.35
  -7   2   4   11.78    1.31
  -7   2   3    7.72    1.13
  -7   2   2  124.69    4.57
  -7   2   1    0.42    0.48
  -7   2   1    0.16    0.49
  -7   2   0    7.84    0.86
  -7   2   0    6.81    0.95
   7  -2   1    3.91    0.70
  -7   2  -1    3.97    0.61
  -7   2  -1    3.66    0.65
  -7   2  -2    5.85    0.70
  -7   2  -3    0.55    0.33
  -7   2  -3    0.68    0.30
  -7   2  -4    0.22    0.23
  -7   1   9   43.19    1.85
  -7   1   8    2.04    0.55
  -7   1   7  202.13    6.63
  -7   1   6   27.87    1.95
  -7   1   5   11.35    0.86
  -7   1   5   11.95    1.20
  -7   1   4   67.37    2.92
  -7   1   4   73.48    3.29
  -7   1   3  106.87    3.93
  -7   1   3  111.41    4.43
  -7   1   2   14.99    1.17
  -7   1   1   15.99    1.17
  -7   1   1   17.07    1.43
  -7   1   0  145.21    4.65
  -7   1   0  146.35    4.88
   7  -1   1   66.78    2.88
  -7   1  -1   80.24    2.92
  -7   1  -2  147.51    4.41
  -7   1  -2  145.90    4.53
  -7   1  -3   20.18    0.99
  -7   1  -3   19.25    0.98
  -7   1  -4    6.80    0.52
  -7   0   8  154.41    5.12
  -7   0   7    5.41    0.87
  -7   0   6   13.00    1.06
  -7   0   5    4.34    0.73
  -7   0   4   75.16    3.15
  -7   0   4   71.23    2.76
  -7   0   4   73.25    2.73
  -7   0   3   75.05    3.12
  -7   0   3   72.09    2.75
  -7   0   3   74.82    2.89
  -7   0   2    9.27    0.98
  -7   0   2   10.71    0.82
  -7   0   2   10.42    0.99
  -7   0   1    4.58    0.69
  -7   0   1    5.08    0.56
  -7   0   0    9.38    0.90
  -7   0   0    9.88    0.93
  -7   0  -1  328.56    9.11
  -7   0  -2    0.51    0.30
  -7  -1   8   11.36    0.86
  -7  -1   7    0.92    0.41
  -7  -1   6   15.66    1.23
  -7  -1   6   16.63    1.12
  -7  -1   5    9.68    1.04
  -7  -1   5   10.91    0.99
  -7  -1   4  181.28    5.91
  -7  -1   4  178.73    5.27
  -7  -1   4  186.86    5.84
  -7  -1   3   87.54    3.48
  -7  -1   3   93.05    3.17
  -7  -1   2    3.46    0.64
  -7  -1   2    4.31    0.72
  -7  -1   2    4.08    0.61
  -7  -1   1   -0.14    0.34
  -7  -1   1    0.49    0.37
  -7  -1   0    2.50    0.49
  -7  -1  -1    5.51    0.58
  -7  -2   7  138.40    4.28
  -7  -2   6   57.96    2.35
  -7  -2   5    0.68    0.37
  -7  -2   5    0.46    0.37
  -7  -2   4   22.10    1.37
  -7  -2   4   21.11    1.31
  -7  -2   3   54.79    2.28
  -7  -2   3   48.36    1.86
  -7  -2   2   36.81    1.77
  -7  -2   2   38.07    1.57
  -7  -2   2   35.63    1.73
  -7  -2   1   24.71    1.21
  -7  -3   5    3.44    0.44
  -7  -3   4   21.24    1.11
   8  -7  -2    0.28    0.20
  -8   6   3    8.56    0.57
  -8   6   2   41.36    1.47
  -8   5   6   13.79    0.74
  -8   5   5   64.07    2.23
   8  -5  -4    4.18    0.55
  -8   5   4    3.77    0.48
   8  -5  -3   76.90    2.65
  -8   5   3   70.44    2.89
   8  -5  -2   19.85    1.26
  -8   5   2   21.31    1.10
   8  -5  -1   19.35    1.20
  -8   5   1   20.52    1.03
   8  -5   0   13.70    0.90
  -8   5  -1   12.85    0.67
   8  -5   1    9.59    0.71
   8  -4  -5    1.85    0.39
  -8   4   5    1.85    0.42
   8  -4  -4    0.56    0.37
  -8   4   4    1.00    0.32
  -8   4   4    0.79    0.41
   8  -4  -4    0.75    0.32
  -8   4   3  232.04    6.51
   8  -4  -3  227.91    6.39
   8  -4  -2  104.25    3.69
  -8   4   2  101.41    3.39
   8  -4  -1   52.49    2.22
  -8   4   1   53.88    2.01
  -8   4   1   48.08    2.19
   8  -4   0   15.48    1.00
  -8   4   0   17.57    0.93
  -8   4  -1   31.43    1.24
  -8   4  -1   28.48    1.25
  -8   4  -2   74.13    2.24
   8  -3  -5   30.33    1.51
   8  -3  -4   43.18    2.00
  -8   3   4   40.11    1.95
   8  -3  -3  360.28   10.06
   8  -3  -3  351.38    9.53
  -8   3   3  349.99   10.02
   8  -3  -2  654.54   17.46
   8  -3  -1   14.97    1.11
  -8   3   1   14.92    1.08
   8  -3   0   32.59    1.51
  -8   3   0   36.51    1.54
  -8   3  -1   15.24    0.84
  -8   3  -2   42.06    1.41
  -8   2   7   43.36    1.52
  -8   2   6   25.68    1.19
   8  -2  -5    2.18    0.46
  -8   2   5    1.66    0.39
   8  -2  -4   26.25    1.51
  -8   2   4   25.33    1.28
   8  -2  -3  130.50    4.52
  -8   2   3  140.60    4.17
  -8   2   3  131.48    4.09
  -8   2   2   13.10    0.82
  -8   2   2   11.53    0.85
   8  -2  -1   25.86    1.44
  -8   2   1   29.44    1.26
   8  -2   0   13.49    0.85
  -8   2   0   17.13    0.93
  -8   2  -1    0.08    0.16
  -8   2  -1   -0.12    0.20
   8  -1  -6    1.48    0.29
   8  -1  -5    3.18    0.51
   8  -1  -3    2.17    0.49
  -8   1   3    2.99    0.41
   8  -1  -2   17.67    1.17
  -8   1   2   17.76    0.98
   8  -1  -1    0.30    0.28
  -8   1   0    0.16    0.22
   8   0  -5    4.94    0.52
   8   0  -3  125.04    3.99
  -8   0   3  127.79    3.57
   8   0  -2   15.80    0.97
  -8   0   2   18.94    0.87
  -8   0   1    4.26    0.40
   0   0   0    0.00    0.00
TITL CC_Li_HTBA_1to1_at100_longer in P-1
REM P-1 (#2 in standard setting)
CELL 1.54184   6.855348   8.569769  10.346788  95.6374 102.3949 108.2973
ZERR    2.00   0.000268   0.000233   0.000405   0.0027   0.0033   0.0029
LATT  1
SFAC C H Li O
UNIT 14.00 18.00 2.00 10.00
TREF
HKLF 4
END
_computing_structure_solution     'SHELXT 2018/2 (Sheldrick, 2018)'
;
_shelx_hkl_checksum     19041
_shelx_res_file
;
TITL th_li_htba_1to1_a.res in P-1
    li_h3thba.res
    created by SHELXL-2018/3 at 09:10:53 on 11-Jul-2022
REM Old TITL CC_Li_HTBA_1to1_at100_longer in P-1
REM SHELXT solution in P-1: R1 0.078, Rweak 0.003, Alpha 0.019
REM <I/s> 0.000 for 0 systematic absences, Orientation as input
REM Formula found by SHELXT: C7 Li O10
CELL 1.54184 6.8553 8.5698 10.3468 95.637 102.395 108.297
ZERR 1 0.0003 0.0002 0.0004 0.003 0.003 0.003
LATT 1
SFAC C H Li O
UNIT 14 30 2 20
DFIX 0.85 O10 H10a O10 H10b O5 H5 O2 H2 O1 H1 O6 H6a O6 H6b O8 H8b O8 H8a =
 O9 H9A O9 H9B O7 H7B O7 H7A
L.S. 4 0 0
PLAN  5
SIZE 0.102 0.208 0.339
TEMP -173.17(10)
CONF
list 4
MORE -1
HTAB
BOND $H
fmap 2 53
acta
REM <olex2.extras>
REM <HklSrc "%.\\Li_H3thba.hkl">
REM </olex2.extras>
WGHT    0.057500    0.129300
FVAR       1.00453
O1    4    0.445370    0.801444    0.783959    11.00000    0.02118    0.01225 =
         0.01109   -0.00032    0.00150    0.00429
O2    4    0.163822    0.230534    0.589744    11.00000    0.02099    0.01048 =
         0.01486    0.00196    0.00278    0.00353
AFIX 147
H2    2    0.110914    0.167634    0.514218    11.00000   -1.50000
AFIX   0
O3    4    0.042058    0.146685    0.337646    11.00000    0.02029    0.01260 =
         0.01856   -0.00122    0.00370    0.00374
O4    4    0.089370    0.337668    0.205270    11.00000    0.01794    0.01925 =
         0.01137   -0.00075    0.00168    0.00730
O5    4    0.237746    0.646579    0.307217    11.00000    0.02041    0.01397 =
         0.01011    0.00177    0.00308    0.00537
AFIX 147
H5    2    0.187348    0.560461    0.247386    11.00000   -1.50000
AFIX   0
O6    4    0.728515    1.049857    1.017101    11.00000    0.01425    0.01538 =
         0.01179    0.00043    0.00241    0.00241
O7    4    0.562884    0.885232    1.228349    11.00000    0.01422    0.01594 =
         0.01652    0.00393    0.00247    0.00415
AFIX   7
H7A   2    0.676614    0.868773    1.266749    11.00000   -1.50000
H7B   2    0.465124    0.817272    1.255219    11.00000   -1.50000
AFIX   0
O8    4    0.246528    0.618059    1.008616    11.00000    0.01711    0.01443 =
         0.01745    0.00189    0.00203    0.00538
AFIX   7
H8A   2    0.275978    0.529739    0.992917    11.00000   -1.50000
H8B   2    0.142948    0.608398    0.942206    11.00000   -1.50000
AFIX   0
O9    4    0.711494    0.694911    1.004396    11.00000    0.01639    0.01597 =
         0.01496    0.00112    0.00322    0.00543
AFIX   7
H9A   2    0.826833    0.745740    1.064847    11.00000   -1.50000
H9B   2    0.747906    0.699113    0.930836    11.00000   -1.50000
AFIX   0
C1    1    0.368301    0.683029    0.670439    11.00000    0.01052    0.01446 =
         0.01247   -0.00101    0.00183    0.00382
C2    1    0.313737    0.516389    0.686345    11.00000    0.01410    0.01605 =
         0.01182    0.00353    0.00321    0.00614
AFIX  43
H2A   2    0.335892    0.488254    0.773564    11.00000   -1.20000
AFIX   0
C3    1    0.226649    0.392502    0.572797    11.00000    0.01123    0.01289 =
         0.01547    0.00347    0.00378    0.00513
C4    1    0.198693    0.431144    0.441705    11.00000    0.01081    0.01448 =
         0.01280    0.00133    0.00261    0.00514
C5    1    0.260921    0.601446    0.431100    11.00000    0.01107    0.01594 =
         0.01215    0.00312    0.00339    0.00557
C6    1    0.343944    0.726918    0.543100    11.00000    0.01375    0.01196 =
         0.01450    0.00280    0.00359    0.00404
AFIX  43
H6    2    0.383702    0.840965    0.533561    11.00000   -1.20000
AFIX   0
C7    1    0.105436    0.297792    0.321460    11.00000    0.01005    0.01755 =
         0.01453    0.00080    0.00248    0.00617
LI1   3    0.501087    0.821623    1.010624    11.00000    0.01816    0.01505 =
         0.02045    0.00269    0.00458    0.00526
H1    2    0.440163    0.891212    0.764590    11.00000   -1.50000
H6A   2    0.782200    1.065340    0.951787    11.00000   -1.50000
H6B   2    0.824309    1.106723    1.084942    11.00000   -1.50000
H10A  2    0.104185    0.826400    0.246659    11.00000   -1.50000
H10B  2    0.071879    0.969816    0.238292    11.00000   -1.50000
O10   4    0.079603    0.886202    0.190329    11.00000    0.02021    0.01608 =
         0.01460    0.00278    0.00547    0.00810
HKLF 4
REM  th_li_htba_1to1_a.res in P-1
REM wR2 = 0.0981, GooF = S = 1.109, Restrained GooF = 1.107 for all data
REM R1 = 0.0323 for 2042 Fo > 4sig(Fo) and 0.0341 for all 2210 data
REM 183 parameters refined using 13 restraints
END
WGHT      0.0575      0.1293
REM Instructions for potential hydrogen bonds
HTAB O2 O3
HTAB O5 O4
EQIV $2 x, y, z-1
HTAB O5 O8_$2
EQIV $3 -x+1, -y+1, -z+2
HTAB O7 O2_$3
EQIV $4 x, y, z+1
HTAB O7 O5_$4
HTAB O8 O9_$3
EQIV $5 -x, -y+1, -z+1
HTAB O8 O4_$5
EQIV $6 x+1, y, z+1
HTAB O9 O10_$6
EQIV $7 -x+1, -y+1, -z+1
HTAB O9 O4_$7
EQIV $1 -x+1, -y+2, -z+2
HTAB O1 O7_$1
EQIV $8 -x+1, -y+2, -z+1
HTAB O6 O10_$8
EQIV $9 x+1, y+1, z+1
HTAB O6 O3_$9
HTAB O6 O4_$9
HTAB O10 O5
EQIV $10 x, y+1, z
HTAB O10 O3_$10
REM Highest difference peak  0.366,  deepest hole -0.286,  1-sigma level  0.051
Q1    1   0.2151  0.4163  0.5022  11.00000  0.05    0.37
Q2    1   0.3495  0.6967  0.6034  11.00000  0.05    0.30
Q3    1   0.1858  0.5082  0.4359  11.00000  0.05    0.29
Q4    1   0.1497  0.3616  0.3830  11.00000  0.05    0.28
Q5    1   0.3076  0.5972  0.6766  11.00000  0.05    0.26
;
_shelx_res_checksum     34284
data_2_KH3thba_cc66b
_audit_creation_method
;
Olex2 1.5
(compiled 2022.04.07 svn.rca3783a0 for OlexSys, GUI svn.r6498)
;
_chemical_name_systematic
;
Poly[\m-aqua-\m-2,4,6-trihydroxybenzoato-potassium]
;
_chemical_name_common     ?
_chemical_formula_moiety     'C7 H7 K1 O6'
_chemical_formula_sum     'C7 H7 K1 O6'
_chemical_formula_iupac     '[K (C7 H5 O5) (H2 O)]'
_chemical_formula_weight     226.23
_chemical_melting_point     ?
_space_group_crystal_system     monoclinic
_space_group_name_H-M_alt     'P 1 21/c 1'
_space_group_name_Hall     '-P 2ybc'
loop_
    _space_group_symop_operation_xyz
    'x, y, z'
    '-x, y+1/2, -z+1/2'
    '-x, -y, -z'
    'x, -y-1/2, z-1/2'
_cell_length_a     3.77740(4)
_cell_length_b     30.1580(3)
_cell_length_c     15.00812(18)
_cell_angle_alpha     90
_cell_angle_beta     94.9465(10)
_cell_angle_gamma     90
_cell_volume     1703.34(3)
_cell_formula_units_Z     8
_cell_measurement_reflns_used     8461
_cell_measurement_theta_min     3.2850
_cell_measurement_theta_max     77.2560
_cell_measurement_temperature     100.00(10)
_exptl_crystal_description     block
_exptl_crystal_colour     'clear colourless'
_exptl_crystal_size_max     0.263
_exptl_crystal_size_mid     0.046
_exptl_crystal_size_min     0.032
_exptl_crystal_density_diffrn     1.764
_exptl_crystal_density_meas     ?
_exptl_crystal_density_method     ?
_exptl_crystal_F_000     928
loop_
    _exptl_crystal_face_index_h
    _exptl_crystal_face_index_k
    _exptl_crystal_face_index_l
    _exptl_crystal_face_perp_dist
    0 15 6 0.0161
    0 -15 -6 0.0161
    -2 6 -3 0.1012
    2 -6 3 0.1317
    -2 2 3 0.1114
    2 -2 -3 0.1352
    0 -15 6 0.0208
    0 15 -6 0.0208
_exptl_absorpt_coefficient_mu     5.569
_exptl_absorpt_correction_type     gaussian
_exptl_absorpt_process_details
;
(CrysAlis PRO; Rigaku OD, 2021)
;
_exptl_absorpt_correction_T_min     0.284
_exptl_absorpt_correction_T_max     1.000
_diffrn_ambient_temperature     100.00(10)
_diffrn_source     'micro-focus sealed X-ray tube'
_diffrn_radiation_type     'Cu K\a'
_diffrn_radiation_wavelength     1.54184
_diffrn_radiation_monochromator     mirror
_diffrn_measurement_device_type     'XtaLAB Synergy, Dualflex, HyPix'
_diffrn_measurement_device     'four-circle diffractometer'
_diffrn_measurement_method     '\w scans'
_diffrn_detector     'Hybrid Pixel Array Detector'
_diffrn_detector_area_resol_mean     10.0000
_diffrn_reflns_number     15764
_diffrn_reflns_av_R_equivalents     0.0481
_diffrn_reflns_av_unetI/netI     0.0350
_diffrn_reflns_theta_min     2.931
_diffrn_reflns_theta_max     77.833
_diffrn_reflns_theta_full     67.684
_diffrn_measured_fraction_theta_max     0.980
_diffrn_measured_fraction_theta_full     1.000
_diffrn_reflns_limit_h_min     -4
_diffrn_reflns_limit_h_max     3
_diffrn_reflns_limit_k_min     -38
_diffrn_reflns_limit_k_max     38
_diffrn_reflns_limit_l_min     -18
_diffrn_reflns_limit_l_max     18
_diffrn_radiation_probe     x-ray
_refine_special_details
                    'O-H distances were fixed at 0.85  and Uiso(H) = 1.5Ueq(O).'
_reflns_number_total     3563
_reflns_number_gt     3234
_reflns_threshold_expression     'I > 2\s(I)'
_refine_ls_structure_factor_coef     Fsqd
_refine_ls_matrix_type     full
_refine_ls_R_factor_all     0.0407
_refine_ls_R_factor_gt     0.0372
_refine_ls_wR_factor_gt     0.1031
_refine_ls_wR_factor_ref     0.1056
_refine_ls_goodness_of_fit_ref     1.035
_refine_ls_restrained_S_all     1.032
_refine_ls_number_reflns     3563
_refine_ls_number_parameters     283
_refine_ls_number_restraints     21
_refine_ls_hydrogen_treatment     mixed
_refine_ls_weighting_scheme     calc
_refine_ls_weighting_details
              'w=1/[\s^2^(Fo^2^)+(0.0661P)^2^+0.7237P] where P=(Fo^2^+2Fc^2^)/3'
_atom_sites_solution_hydrogens     mixed
_atom_sites_solution_primary     dual
_atom_sites_solution_secondary     ?
_refine_ls_shift/su_max     0.002
_refine_ls_shift/su_mean     0.000
_refine_diff_density_max     0.579
_refine_diff_density_min     -0.289
_refine_ls_extinction_method     none
_refine_ls_extinction_coef     .
loop_
    _atom_type_symbol
    _atom_type_description
    _atom_type_scat_dispersion_real
    _atom_type_scat_dispersion_imag
    _atom_type_scat_source
    'C' 'C' 0.0181 0.0091
                         'International Tables Vol C Tables 4.2.6.8 and 6.1.1.4'
    'H' 'H' 0.0000 0.0000
                         'International Tables Vol C Tables 4.2.6.8 and 6.1.1.4'
    'K' 'K' 0.3868 1.0657
                         'International Tables Vol C Tables 4.2.6.8 and 6.1.1.4'
    'O' 'O' 0.0492 0.0322
                         'International Tables Vol C Tables 4.2.6.8 and 6.1.1.4'
_computing_data_collection
;
CrysAlis PRO (Rigaku OD, 2021)
;
_computing_cell_refinement
;
CrysAlis PRO (Rigaku OD, 2021)
;
_computing_data_reduction
;
CrysAlis PRO (Rigaku OD, 2021)
;
_computing_structure_solution     ?
_computing_structure_refinement
;
SHELXL2018 (Sheldrick, 2015<i>b</i>)
;
_computing_molecular_graphics
;
OLEX2 (Dolomanov <i>et al.</i>, 2009)
;
_computing_publication_material
;
OLEX2 (Dolomanov <i>et al.</i>, 2009)
;
loop_
    _atom_site_type_symbol
    _atom_site_label
    _atom_site_fract_x
    _atom_site_fract_y
    _atom_site_fract_z
    _atom_site_U_iso_or_equiv
    _atom_site_adp_type
    _atom_site_calc_flag
    _atom_site_occupancy
    _atom_site_disorder_assembly
    _atom_site_disorder_group
    K K1 0.86229(10) 0.24682(2) 0.13056(3) 0.02359(13) Uani d 1 . .
    K K2 0.67426(10) 0.50281(2) 0.66825(3) 0.02185(13) Uani d 1 . .
    O O1 0.3646(4) 0.30318(4) 0.06959(9) 0.0232(3) Uani d 1 . .
    O O2 0.4237(4) 0.36673(5) 0.14492(9) 0.0250(3) Uani d 1 . .
    O O3 0.1439(4) 0.43739(5) 0.07902(9) 0.0233(3) Uani d 1 . .
    O O4 -0.4281(4) 0.43411(5) -0.21226(9) 0.0233(3) Uani d 1 . .
    O O5 0.0987(4) 0.30203(4) -0.08966(9) 0.0233(3) Uani d 1 . .
    O O6 1.1426(4) 0.44815(4) 0.58928(9) 0.0229(3) Uani d 1 . .
    O O7 1.3563(4) 0.38468(5) 0.64844(9) 0.0251(3) Uani d 1 . .
    O O8 1.3080(4) 0.31364(4) 0.56077(9) 0.0226(3) Uani d 1 . .
    O O9 0.7567(4) 0.31586(4) 0.26624(9) 0.0229(3) Uani d 1 . .
    O O10 0.8604(4) 0.45023(4) 0.43169(9) 0.0226(3) Uani d 1 . .
    O O11 0.4038(4) 0.23225(5) 0.25831(10) 0.0263(3) Uani d 1 . .
    O O12 0.2210(4) 0.51648(5) 0.79623(9) 0.0253(3) Uani d 1 . .
    C C1 0.3152(5) 0.34480(6) 0.07524(13) 0.0205(4) Uani d 1 . .
    C C2 0.1236(5) 0.36825(6) -0.00038(12) 0.0198(4) Uani d 1 . .
    C C3 0.0192(5) 0.34574(6) -0.08106(13) 0.0202(4) Uani d 1 . .
    C C4 -0.1632(5) 0.36693(6) -0.15249(13) 0.0220(4) Uani d 1 . .
    H H4A -0.231650 0.351297 -0.206175 0.026 Uiso calc 1 . .
    C C5 -0.2451(5) 0.41185(6) -0.14425(13) 0.0202(4) Uani d 1 . .
    C C6 -0.1428(5) 0.43559(6) -0.06675(13) 0.0210(4) Uani d 1 . .
    H H6 -0.198501 0.466194 -0.062403 0.025 Uiso calc 1 . .
    C C7 0.0421(5) 0.41367(6) 0.00403(12) 0.0203(4) Uani d 1 . .
    C C8 1.2007(5) 0.40672(6) 0.58405(12) 0.0203(4) Uani d 1 . .
    C C9 1.0896(5) 0.38301(6) 0.50021(12) 0.0197(4) Uani d 1 . .
    C C10 1.1469(5) 0.33719(6) 0.49111(12) 0.0194(4) Uani d 1 . .
    C C11 1.0363(5) 0.31480(6) 0.41271(12) 0.0206(4) Uani d 1 . .
    H H11 1.073889 0.283776 0.407816 0.025 Uiso calc 1 . .
    C C12 0.8691(5) 0.33860(6) 0.34130(12) 0.0208(4) Uani d 1 . .
    H H10 0.941(6) 0.4563(9) 0.4856(10) 0.031 Uiso d 1 . .
    H H3 0.253(6) 0.4186(7) 0.1139(15) 0.031 Uiso d 1 . .
    H H4 -0.505(7) 0.4164(8) -0.2540(14) 0.031 Uiso d 1 . .
    H H5 0.219(6) 0.2957(9) -0.0412(12) 0.031 Uiso d 1 . .
    H H8 1.330(7) 0.3334(7) 0.6017(14) 0.031 Uiso d 1 . .
    H H9 0.653(6) 0.3332(8) 0.2270(15) 0.031 Uiso d 1 . .
    H H11A 0.481(7) 0.2559(6) 0.2823(18) 0.031 Uiso d 1 . .
    H H11B 0.330(7) 0.2180(8) 0.3017(14) 0.031 Uiso d 1 . .
    H H12A 0.285(7) 0.4916(6) 0.8194(17) 0.031 Uiso d 1 . .
    H H12B 0.151(7) 0.5298(8) 0.8408(13) 0.031 Uiso d 1 . .
    C C13 0.8160(5) 0.38438(6) 0.34676(13) 0.0211(4) Uani d 1 . .
    H H13 0.710085 0.400457 0.296943 0.025 Uiso calc 1 . .
    C C14 0.9205(5) 0.40565(6) 0.42586(12) 0.0195(4) Uani d 1 . .
loop_
    _atom_site_aniso_label
    _atom_site_aniso_U_11
    _atom_site_aniso_U_22
    _atom_site_aniso_U_33
    _atom_site_aniso_U_12
    _atom_site_aniso_U_13
    _atom_site_aniso_U_23
    K1 0.0207(2) 0.0238(2) 0.0260(2) 0.00088(14) 0.00040(16) 0.00158(15)
    K2 0.0204(2) 0.0236(2) 0.0212(2) 0.00048(14) -0.00034(15) -0.00012(14)
    O1 0.0261(7) 0.0212(6) 0.0216(7) 0.0005(5) -0.0011(5) 0.0016(5)
    O2 0.0305(7) 0.0251(7) 0.0181(7) 0.0026(5) -0.0044(5) -0.0008(5)
    O3 0.0287(7) 0.0228(7) 0.0175(6) 0.0032(5) -0.0038(5) -0.0027(5)
    O4 0.0284(7) 0.0219(6) 0.0184(7) 0.0011(5) -0.0044(5) 0.0004(5)
    O5 0.0300(7) 0.0196(6) 0.0196(7) 0.0019(5) -0.0029(5) -0.0009(5)
    O6 0.0261(7) 0.0207(6) 0.0216(7) 0.0005(5) -0.0009(5) -0.0017(5)
    O7 0.0303(7) 0.0240(7) 0.0195(7) 0.0020(5) -0.0059(5) -0.0009(5)
    O8 0.0281(7) 0.0198(6) 0.0189(6) 0.0028(5) -0.0033(5) 0.0008(5)
    O9 0.0284(7) 0.0216(6) 0.0178(6) 0.0007(5) -0.0037(5) -0.0015(5)
    O10 0.0282(7) 0.0182(6) 0.0208(7) 0.0020(5) -0.0015(5) -0.0002(5)
    O11 0.0306(7) 0.0261(7) 0.0218(7) -0.0040(6) 0.0003(6) 0.0000(6)
    O12 0.0275(7) 0.0259(7) 0.0223(7) 0.0033(6) 0.0016(5) -0.0017(5)
    C1 0.0197(8) 0.0223(9) 0.0192(9) -0.0003(7) 0.0006(7) 0.0006(7)
    C2 0.0188(8) 0.0219(9) 0.0185(9) 0.0006(7) 0.0006(7) -0.0008(7)
    C3 0.0204(8) 0.0198(9) 0.0204(9) -0.0001(7) 0.0012(7) -0.0006(7)
    C4 0.0236(9) 0.0232(9) 0.0189(9) -0.0012(7) -0.0009(7) -0.0025(7)
    C5 0.0182(8) 0.0228(9) 0.0195(9) -0.0001(7) 0.0003(7) 0.0033(7)
    C6 0.0219(8) 0.0199(8) 0.0207(9) 0.0003(7) 0.0004(7) 0.0008(7)
    C7 0.0200(8) 0.0219(9) 0.0189(9) 0.0001(7) 0.0011(7) -0.0016(7)
    C8 0.0191(8) 0.0233(9) 0.0183(9) -0.0007(7) 0.0001(7) -0.0006(7)
    C9 0.0193(8) 0.0214(9) 0.0182(9) -0.0011(7) 0.0003(7) -0.0004(7)
    C10 0.0186(8) 0.0215(9) 0.0177(8) -0.0004(7) -0.0006(6) 0.0029(7)
    C11 0.0231(8) 0.0196(8) 0.0189(9) 0.0003(7) -0.0001(7) -0.0002(7)
    C12 0.0205(8) 0.0235(9) 0.0181(9) -0.0015(7) 0.0003(7) -0.0012(7)
    C13 0.0217(8) 0.0215(9) 0.0197(9) 0.0000(7) 0.0002(7) 0.0023(7)
    C14 0.0195(8) 0.0178(8) 0.0213(9) 0.0006(7) 0.0014(7) 0.0023(7)
_geom_special_details
;
 All esds (except the esd in the dihedral angle between two l.s. planes)
 are estimated using the full covariance matrix.  The cell esds are taken
 into account individually in the estimation of esds in distances, angles
 and torsion angles; correlations between esds in cell parameters are only
 used when they are defined by crystal symmetry.  An approximate (isotropic)
 treatment of cell esds is used for estimating esds involving l.s. planes.
;
loop_
    _geom_bond_atom_site_label_1
    _geom_bond_atom_site_label_2
    _geom_bond_site_symmetry_2
    _geom_bond_distance
    _geom_bond_publ_flag
    K1 K1 1_455 3.77740(4) ?
    K1 K1 1_655 3.77739(4) ?
    K1 O1 1_655 2.7614(14) ?
    K1 O1 . 2.6389(14) ?
    K1 O8 4_465 2.9030(14) ?
    K1 O8 4_565 2.7497(14) ?
    K1 O9 . 2.9632(14) ?
    K1 O11 1_655 2.7158(15) ?
    K1 O11 . 2.7279(15) ?
    K1 H8 4_565 3.05(2) ?
    K1 H11A . 2.81(3) ?
    K2 K2 1_655 3.77741(4) ?
    K2 K2 1_455 3.77739(4) ?
    K2 O4 1_656 2.7888(14) ?
    K2 O6 . 2.7593(14) ?
    K2 O6 1_455 2.7828(14) ?
    K2 O10 3_766 2.7927(15) ?
    K2 O10 3_666 2.7949(14) ?
    K2 O12 1_655 2.7278(15) ?
    K2 O12 . 2.7125(15) ?
    K2 H4 1_656 2.96(3) ?
    K2 H12A . 2.83(3) ?
    O1 C1 . 1.273(2) ?
    O2 C1 . 1.275(2) ?
    O3 C7 . 1.361(2) ?
    O3 H3 . 0.855(13) ?
    O4 C5 . 1.360(2) ?
    O4 H4 . 0.854(13) ?
    O5 C3 . 1.361(2) ?
    O5 H5 . 0.845(13) ?
    O6 C8 . 1.272(2) ?
    O7 C8 . 1.274(2) ?
    O8 C10 . 1.363(2) ?
    O8 H8 . 0.854(13) ?
    O9 C12 . 1.355(2) ?
    O9 H9 . 0.856(13) ?
    O10 H10 . 0.860(13) ?
    O10 C14 . 1.367(2) ?
    O11 H11A . 0.839(13) ?
    O11 H11B . 0.847(13) ?
    O12 H12A . 0.852(13) ?
    O12 H12B . 0.843(13) ?
    C1 C2 . 1.473(3) ?
    C2 C3 . 1.414(3) ?
    C2 C7 . 1.407(3) ?
    C3 C4 . 1.380(3) ?
    C4 H4A . 0.9500 ?
    C4 C5 . 1.397(3) ?
    C5 C6 . 1.392(3) ?
    C6 H6 . 0.9500 ?
    C6 C7 . 1.388(3) ?
    C8 C9 . 1.476(3) ?
    C9 C10 . 1.407(3) ?
    C9 C14 . 1.413(3) ?
    C10 C11 . 1.389(3) ?
    C11 H11 . 0.9500 ?
    C11 C12 . 1.395(3) ?
    C12 C13 . 1.399(3) ?
    C13 H13 . 0.9500 ?
    C13 C14 . 1.377(3) ?
loop_
    _geom_angle_atom_site_label_1
    _geom_angle_atom_site_label_2
    _geom_angle_atom_site_label_3
    _geom_angle_site_symmetry_1
    _geom_angle_site_symmetry_3
    _geom_angle
    _geom_angle_publ_flag
    K1 K1 K1 1_655 1_455 180.0 ?
    K1 K1 H8 1_655 4_565 53.7(5) ?
    K1 K1 H8 1_455 4_565 126.3(5) ?
    K1 K1 H11A 1_655 . 125.6(5) ?
    K1 K1 H11A 1_455 . 54.4(5) ?
    O1 K1 K1 . 1_655 133.04(3) ?
    O1 K1 K1 1_655 1_455 135.70(3) ?
    O1 K1 K1 1_655 1_655 44.30(3) ?
    O1 K1 K1 . 1_455 46.96(3) ?
    O1 K1 O1 . 1_655 88.74(4) ?
    O1 K1 O8 . 4_565 137.42(5) ?
    O1 K1 O8 1_655 4_465 139.62(4) ?
    O1 K1 O8 . 4_465 79.01(4) ?
    O1 K1 O9 . . 69.61(4) ?
    O1 K1 O9 1_655 . 86.12(4) ?
    O1 K1 O11 . . 82.58(4) ?
    O1 K1 O11 . 1_655 145.05(5) ?
    O1 K1 H8 . 4_565 150.0(4) ?
    O1 K1 H8 1_655 4_565 91.0(4) ?
    O1 K1 H11A . . 79.5(6) ?
    O1 K1 H11A 1_655 . 128.6(3) ?
    O8 K1 K1 4_565 1_655 49.82(3) ?
    O8 K1 K1 4_565 1_455 130.18(3) ?
    O8 K1 K1 4_465 1_655 133.64(3) ?
    O8 K1 K1 4_465 1_455 46.36(3) ?
    O8 K1 O1 4_565 1_655 79.69(4) ?
    O8 K1 O8 4_565 4_465 83.82(4) ?
    O8 K1 O9 4_465 . 123.62(4) ?
    O8 K1 O9 4_565 . 148.31(4) ?
    O8 K1 H8 4_565 4_565 15.9(3) ?
    O8 K1 H8 4_465 4_565 81.9(5) ?
    O8 K1 H11A 4_465 . 87.1(3) ?
    O8 K1 H11A 4_565 . 138.3(5) ?
    O9 K1 K1 . 1_455 78.82(3) ?
    O9 K1 K1 . 1_655 101.18(3) ?
    O9 K1 H8 . 4_565 140.3(5) ?
    O9 K1 H11A . . 42.8(3) ?
    O11 K1 K1 1_655 1_655 46.19(3) ?
    O11 K1 K1 1_655 1_455 133.81(3) ?
    O11 K1 K1 . 1_655 134.07(3) ?
    O11 K1 K1 . 1_455 45.93(3) ?
    O11 K1 O1 1_655 1_655 80.58(4) ?
    O11 K1 O1 . 1_655 145.91(4) ?
    O11 K1 O8 1_655 4_565 73.32(4) ?
    O11 K1 O8 . 4_465 70.76(4) ?
    O11 K1 O8 1_655 4_465 128.97(4) ?
    O11 K1 O8 . 4_565 127.42(5) ?
    O11 K1 O9 . . 59.93(4) ?
    O11 K1 O9 1_655 . 76.49(4) ?
    O11 K1 O11 1_655 . 87.88(4) ?
    O11 K1 H8 . 4_565 112.5(3) ?
    O11 K1 H8 1_655 4_565 64.0(5) ?
    O11 K1 H11A 1_655 . 81.5(5) ?
    O11 K1 H11A . . 17.3(3) ?
    H11A K1 H8 . 4_565 122.4(6) ?
    K2 K2 K2 1_455 1_655 180.0 ?
    K2 K2 H4 1_655 1_656 105.2(5) ?
    K2 K2 H4 1_455 1_656 74.8(5) ?
    K2 K2 H12A 1_655 . 126.1(5) ?
    K2 K2 H12A 1_455 . 53.9(5) ?
    O4 K2 K2 1_656 1_455 78.81(3) ?
    O4 K2 K2 1_656 1_655 101.19(3) ?
    O4 K2 O10 1_656 3_666 125.99(4) ?
    O4 K2 O10 1_656 3_766 148.28(4) ?
    O4 K2 H4 1_656 1_656 16.8(3) ?
    O4 K2 H12A 1_656 . 44.4(3) ?
    O6 K2 K2 . 1_455 132.71(3) ?
    O6 K2 K2 1_455 1_455 46.77(3) ?
    O6 K2 K2 1_455 1_655 133.23(3) ?
    O6 K2 K2 . 1_655 47.29(3) ?
    O6 K2 O4 1_455 1_656 72.48(4) ?
    O6 K2 O4 . 1_656 87.82(4) ?
    O6 K2 O6 . 1_455 85.93(4) ?
    O6 K2 O10 1_455 3_766 122.42(4) ?
    O6 K2 O10 1_455 3_666 67.05(4) ?
    O6 K2 O10 . 3_666 122.18(4) ?
    O6 K2 O10 . 3_766 67.40(4) ?
    O6 K2 H4 1_455 1_656 57.6(4) ?
    O6 K2 H4 . 1_656 79.6(5) ?
    O6 K2 H12A 1_455 . 82.3(6) ?
    O6 K2 H12A . . 132.1(3) ?
    O10 K2 K2 3_766 1_655 47.49(3) ?
    O10 K2 K2 3_666 1_655 132.56(3) ?
    O10 K2 K2 3_766 1_455 132.51(3) ?
    O10 K2 K2 3_666 1_455 47.44(3) ?
    O10 K2 O10 3_766 3_666 85.07(4) ?
    O10 K2 H4 3_766 1_656 146.6(5) ?
    O10 K2 H4 3_666 1_656 118.6(5) ?
    O10 K2 H12A 3_766 . 152.4(5) ?
    O10 K2 H12A 3_666 . 95.1(4) ?
    O12 K2 K2 . 1_455 46.19(3) ?
    O12 K2 K2 1_655 1_655 45.86(3) ?
    O12 K2 K2 . 1_655 133.81(3) ?
    O12 K2 K2 1_655 1_455 134.14(3) ?
    O12 K2 O4 . 1_656 61.75(4) ?
    O12 K2 O4 1_655 1_656 78.35(4) ?
    O12 K2 O6 . 1_455 85.14(4) ?
    O12 K2 O6 . . 149.57(5) ?
    O12 K2 O6 1_655 . 85.31(4) ?
    O12 K2 O6 1_655 1_455 149.79(5) ?
    O12 K2 O10 . 3_666 80.33(4) ?
    O12 K2 O10 1_655 3_766 80.10(4) ?
    O12 K2 O10 . 3_766 140.19(5) ?
    O12 K2 O10 1_655 3_666 140.31(4) ?
    O12 K2 O12 . 1_655 87.95(4) ?
    O12 K2 H4 . 1_656 71.0(5) ?
    O12 K2 H4 1_655 1_656 92.3(4) ?
    O12 K2 H12A . . 17.5(3) ?
    O12 K2 H12A 1_655 . 82.4(5) ?
    H12A K2 H4 . 1_656 55.0(5) ?
    K1 O1 K1 . 1_455 88.74(4) ?
    C1 O1 K1 . 1_455 118.42(12) ?
    C1 O1 K1 . . 135.73(12) ?
    C7 O3 H3 . . 104.1(19) ?
    K2 O4 H4 1_454 . 92.8(19) ?
    C5 O4 K2 . 1_454 139.45(11) ?
    C5 O4 H4 . . 111.2(19) ?
    C3 O5 H5 . . 104.2(19) ?
    K2 O6 K2 . 1_655 85.93(4) ?
    C8 O6 K2 . . 137.18(12) ?
    C8 O6 K2 . 1_655 119.08(11) ?
    K1 O8 K1 4_566 4_666 83.82(4) ?
    K1 O8 H8 4_666 . 99.0(18) ?
    K1 O8 H8 4_566 . 102.2(18) ?
    C10 O8 K1 . 4_666 149.82(12) ?
    C10 O8 K1 . 4_566 112.96(11) ?
    C10 O8 H8 . . 101.4(19) ?
    K1 O9 H9 . . 92.0(19) ?
    C12 O9 K1 . . 151.10(12) ?
    C12 O9 H9 . . 110.8(19) ?
    K2 O10 K2 3_766 3_666 85.06(4) ?
    K2 O10 H10 3_766 . 102.1(18) ?
    K2 O10 H10 3_666 . 125.4(18) ?
    C14 O10 K2 . 3_666 125.45(11) ?
    C14 O10 K2 . 3_766 110.40(11) ?
    C14 O10 H10 . . 102.8(19) ?
    K1 O11 K1 1_455 . 87.88(4) ?
    K1 O11 H11A 1_455 . 112.1(19) ?
    K1 O11 H11A . . 87(2) ?
    K1 O11 H11B . . 153.1(19) ?
    K1 O11 H11B 1_455 . 110.4(18) ?
    H11A O11 H11B . . 103(3) ?
    K2 O12 K2 . 1_455 87.95(4) ?
    K2 O12 H12A . . 88.8(18) ?
    K2 O12 H12A 1_455 . 109.0(19) ?
    K2 O12 H12B 1_455 . 111.1(19) ?
    K2 O12 H12B . . 153.7(19) ?
    H12A O12 H12B . . 101(2) ?
    O1 C1 O2 . . 121.85(17) ?
    O1 C1 C2 . . 119.15(17) ?
    O2 C1 C2 . . 119.00(17) ?
    C3 C2 C1 . . 120.75(17) ?
    C7 C2 C1 . . 121.75(17) ?
    C7 C2 C3 . . 117.50(17) ?
    O5 C3 C2 . . 119.93(17) ?
    O5 C3 C4 . . 118.31(17) ?
    C4 C3 C2 . . 121.76(17) ?
    C3 C4 H4A . . 120.7 ?
    C3 C4 C5 . . 118.66(18) ?
    C5 C4 H4A . . 120.7 ?
    O4 C5 C4 . . 120.95(17) ?
    O4 C5 C6 . . 117.38(17) ?
    C6 C5 C4 . . 121.67(18) ?
    C5 C6 H6 . . 120.7 ?
    C7 C6 C5 . . 118.67(18) ?
    C7 C6 H6 . . 120.7 ?
    O3 C7 C2 . . 120.23(17) ?
    O3 C7 C6 . . 118.06(17) ?
    C6 C7 C2 . . 121.71(17) ?
    O6 C8 O7 . . 122.44(17) ?
    O6 C8 C9 . . 119.36(16) ?
    O7 C8 C9 . . 118.20(17) ?
    C10 C9 C8 . . 121.56(17) ?
    C10 C9 C14 . . 117.44(17) ?
    C14 C9 C8 . . 121.00(17) ?
    O8 C10 K1 . 4_566 46.11(8) ?
    O8 C10 C9 . . 119.96(17) ?
    O8 C10 C11 . . 118.56(17) ?
    C9 C10 K1 . 4_566 126.36(12) ?
    C11 C10 K1 . 4_566 93.95(11) ?
    C11 C10 C9 . . 121.47(17) ?
    C10 C11 H11 . . 120.5 ?
    C10 C11 C12 . . 118.92(17) ?
    C12 C11 H11 . . 120.5 ?
    O9 C12 C11 . . 117.83(17) ?
    O9 C12 C13 . . 120.78(17) ?
    C11 C12 C13 . . 121.39(17) ?
    C12 C13 H13 . . 120.7 ?
    C14 C13 C12 . . 118.59(17) ?
    C14 C13 H13 . . 120.7 ?
    O10 C14 K2 . 3_766 48.19(8) ?
    O10 C14 C9 . . 119.39(17) ?
    O10 C14 C13 . . 118.46(16) ?
    C9 C14 K2 . 3_766 120.95(12) ?
    C13 C14 K2 . 3_766 97.01(12) ?
    C13 C14 C9 . . 122.15(17) ?
loop_
    _geom_torsion_atom_site_label_1
    _geom_torsion_atom_site_label_2
    _geom_torsion_atom_site_label_3
    _geom_torsion_atom_site_label_4
    _geom_torsion_site_symmetry_1
    _geom_torsion_site_symmetry_2
    _geom_torsion_site_symmetry_3
    _geom_torsion_site_symmetry_4
    _geom_torsion
    _geom_torsion_publ_flag
    K1 O1 C1 O2 . . . . -33.0(3) ?
    K1 O1 C1 O2 1_455 . . . 88.29(19) ?
    K1 O1 C1 C2 . . . . 147.74(13) ?
    K1 O1 C1 C2 1_455 . . . -90.97(18) ?
    K1 O8 C10 K1 4_666 . . 4_566 119.7(2) ?
    K1 O8 C10 C9 4_666 . . . -127.0(2) ?
    K1 O8 C10 C9 4_566 . . . 113.27(16) ?
    K1 O8 C10 C11 4_566 . . . -65.49(19) ?
    K1 O8 C10 C11 4_666 . . . 54.2(3) ?
    K1 O9 C12 C11 . . . . -41.3(3) ?
    K1 O9 C12 C13 . . . . 139.20(19) ?
    K1 C10 C11 C12 4_566 . . . 138.50(16) ?
    K2 O4 C5 C4 1_454 . . . -114.19(19) ?
    K2 O4 C5 C6 1_454 . . . 65.6(2) ?
    K2 O6 C8 O7 1_655 . . . 42.5(2) ?
    K2 O6 C8 O7 . . . . -76.2(2) ?
    K2 O6 C8 C9 . . . . 104.69(19) ?
    K2 O6 C8 C9 1_655 . . . -136.57(13) ?
    K2 O10 C14 K2 3_666 . . 3_766 98.75(12) ?
    K2 O10 C14 C9 3_666 . . . -154.50(13) ?
    K2 O10 C14 C9 3_766 . . . 106.75(16) ?
    K2 O10 C14 C13 3_666 . . . 26.1(2) ?
    K2 O10 C14 C13 3_766 . . . -72.63(18) ?
    O1 C1 C2 C3 . . . . -4.9(3) ?
    O1 C1 C2 C7 . . . . 176.09(17) ?
    O2 C1 C2 C3 . . . . 175.85(17) ?
    O2 C1 C2 C7 . . . . -3.2(3) ?
    O4 C5 C6 C7 . . . . 179.54(16) ?
    O5 C3 C4 C5 . . . . -179.86(17) ?
    O6 C8 C9 C10 . . . . -179.83(17) ?
    O6 C8 C9 C14 . . . . 0.0(3) ?
    O7 C8 C9 C10 . . . . 1.0(3) ?
    O7 C8 C9 C14 . . . . -179.09(17) ?
    O8 C10 C11 C12 . . . . 179.59(16) ?
    O9 C12 C13 C14 . . . . 177.08(17) ?
    C1 C2 C3 O5 . . . . -0.6(3) ?
    C1 C2 C3 C4 . . . . 179.43(17) ?
    C1 C2 C7 O3 . . . . 0.8(3) ?
    C1 C2 C7 C6 . . . . -179.06(17) ?
    C2 C3 C4 C5 . . . . 0.1(3) ?
    C3 C2 C7 O3 . . . . -178.27(16) ?
    C3 C2 C7 C6 . . . . 1.9(3) ?
    C3 C4 C5 O4 . . . . -179.19(17) ?
    C3 C4 C5 C6 . . . . 1.0(3) ?
    C4 C5 C6 C7 . . . . -0.6(3) ?
    C5 C6 C7 O3 . . . . 179.29(16) ?
    C5 C6 C7 C2 . . . . -0.8(3) ?
    C7 C2 C3 O5 . . . . 178.48(16) ?
    C7 C2 C3 C4 . . . . -1.5(3) ?
    C8 C9 C10 K1 . . . 4_566 55.4(2) ?
    C8 C9 C10 O8 . . . . 0.1(3) ?
    C8 C9 C10 C11 . . . . 178.79(17) ?
    C8 C9 C14 K2 . . . 3_766 56.6(2) ?
    C8 C9 C14 O10 . . . . 0.3(3) ?
    C8 C9 C14 C13 . . . . 179.65(17) ?
    C9 C10 C11 C12 . . . . 0.9(3) ?
    C10 C9 C14 K2 . . . 3_766 -123.49(15) ?
    C10 C9 C14 O10 . . . . -179.82(16) ?
    C10 C9 C14 C13 . . . . -0.5(3) ?
    C10 C11 C12 O9 . . . . -178.59(16) ?
    C10 C11 C12 C13 . . . . 0.9(3) ?
    C11 C12 C13 C14 . . . . -2.4(3) ?
    C12 C13 C14 K2 . . . 3_766 135.76(15) ?
    C12 C13 C14 O10 . . . . -178.45(16) ?
    C12 C13 C14 C9 . . . . 2.2(3) ?
    C14 C9 C10 K1 . . . 4_566 -124.51(15) ?
    C14 C9 C10 O8 . . . . -179.80(16) ?
    C14 C9 C10 C11 . . . . -1.1(3) ?
_shelx_space_group_comment
;
The symmetry employed for this shelxl refinement is uniquely defined
by the following loop, which should always be used as a source of
symmetry information in preference to the above space-group names.
They are only intended as comments.
;
_shelx_estimated_absorpt_T_min     0.322
_shelx_estimated_absorpt_T_max     0.842
_shelx_hkl_file
;
   0   0  -1-9.84082 35.8358   5
   0   0   2 45004.1 2468.74   1
   0   0  -2 51405.1 2464.63   5
   0   0  -3 27.3363 124.116  29
   0   0   3 112.851 131.133   1
   0   0  -4 275409. 13589.2  29
   0   0   4 263793. 13589.1   1
   0   0  -5 223.421 172.445  29
   0   0   5-87.7525 197.578   7
   0   0   5-49.6442 151.471   1
   0   0  -5 7.35918 42.0102   2
   0   0  -6 26229.0 1483.09  29
   0   0   6 25145.3 1546.44   7
   0   0   6 26358.2 1490.71   1
   0   0  -7 119.622 205.777  29
   0   0   7-74.5646 174.024   1
   0   0   7-32.8499 234.146   7
   0   0  -8 6395.51 525.856  29
   0   0   8 5248.47 504.545   1
   0   0  -9-33.0690 211.793  29
   0   0   9 319.218 292.035   7
   0   0  10 14949.6 853.323  10
   0   0 -10 15718.5 1091.37  29
   0   0  10 16619.0 1214.29   7
   0   0  11 21.5065 114.436  10
   0   0 -11 300.864 253.421  29
   0   0  11-58.9151 304.662   7
   0   0  12 126891. 6502.36  10
   0   0 -12 133445. 6845.79  29
   0   0  12 126994. 6970.47   7
   0   0  13 156.838 128.206  10
   0   0  13 396.279 318.088   7
   0   0  14 114719. 5814.72  10
   0   0  14 113052. 6135.23  31
   0   0 -14 115033. 5793.92  28
   0   0  14 106670. 6273.00   7
   0   0  15-21.7107 131.649  10
   0   0  16 287.068 119.736  10
   0   0  17 6.51657 83.9064  10
   0  -1  -1 11118.1 548.547   5
   0  -1   1 9873.79 556.743   1
   0  -1  -2 20812.0 1010.11  29
   0   1  -2 17575.8 968.543  30
   0  -1   2 19290.0 1008.25   1
   0  -1  -2 20833.0 991.924   5
   0  -1  -3 12751.2 710.631  29
   0  -1   3 11393.1 708.947   1
   0  -1  -3 12908.3 686.874   5
   0   1  -4 25837.0 1446.10  29
   0  -1  -4 28123.9 1447.37  29
   0  -1   4 26627.4 1445.74   1
   0   1   4 25414.7 1450.60   1
   0  -1  -5 6464.56 452.851  29
   0   1  -5 6221.46 458.300  29
   0  -1   5 6581.15 502.333   7
   0  -1   5 5663.03 446.417   1
   0   1  -5 5352.38 342.632   2
   0   1   5 7017.56 520.463   7
   0   1   5 6077.01 458.203   1
   0   1  -6 62169.4 2911.76  29
   0  -1  -6 63793.1 2906.41  29
   0  -1   6 59217.0 2900.73   1
   0   1   6 59545.4 2979.05   7
   0   1   6 61446.0 2915.33   1
   0  -1   6 57501.2 2967.49   7
   0   1  -7 22536.7 1323.74  29
   0  -1  -7 23140.4 1318.98  29
   0   1   7 21807.7 1389.89   7
   0   1   7 20887.2 1318.41   1
   0  -1   7 21532.8 1388.38   7
   0  -1   7 21771.5 1314.23   1
   0   1  -8 24130.9 1440.05  29
   0  -1  -8 24143.5 1425.66  29
   0  -1   8 22504.2 1503.12   7
   0   1   8 21651.5 1426.15   1
   0   1   8 25166.0 1526.24   7
   0  -1  -9 53317.8 2906.18  29
   0   1  -9 52698.7 2915.26  29
   0   1   9 47829.7 2899.58   1
   0  -1   9 52069.9 3014.86   7
   0   1   9 56743.8 3046.42   7
   0  -1  10 1673.22 178.372  10
   0   1  10 1619.42 173.136  10
   0  -1 -10 1452.46 331.127  29
   0   1 -10 2211.29 359.315  29
   0  -1  10 1627.22 389.783   7
   0   1  10 1848.09 404.470   7
   0  -1  11 9438.23 581.493  10
   0   1  11 9764.95 583.206  10
   0  -1 -11 9110.66 808.579  29
   0   1 -11 10234.4 849.947  29
   0   1  11 9713.01 922.221   7
   0  -1  11 9270.89 898.748   7
   0  -1  12 3901.30 315.130  10
   0   1  12 4006.58 317.792  10
   0   1 -12 3576.02 543.609  29
   0   1  12 3572.46 615.127   7
   0  -1  12 3645.08 628.186   7
   0   1  13 3510.23 296.390  10
   0  -1  13 3542.10 299.421  10
   0   1  13 3997.45 492.796  31
   0   1  13 4033.67 612.730   7
   0  -1  13 3507.70 580.510   7
   0   1  14 38035.9 2007.24  10
   0  -1  14 39457.4 2010.71  10
   0  -1  14 39151.4 2326.27  31
   0   1  14 34920.1 2278.02  31
   0  -1  14 37060.8 2470.31   7
   0   1  14 32645.4 2409.43   7
   0  -1  15 23569.3 1297.18  10
   0   1  15 23884.7 1297.42  10
   0   1 -15 24125.2 1280.97  28
   0   1  16 4273.63 313.420  10
   0  -1  16 4640.63 320.489  10
   0   1  17 5024.06 315.120  10
   0  -1  17 4773.52 314.353  10
   0   1  18 3087.08 228.646   8
   0   2   0 245.420 66.6580  30
   0   2   1 23.4540 56.3330  30
   0  -2  -1 99.4278 39.0312   3
   0  -2   1 56.2728 42.3869   6
   0  -2  -2 5481.23 309.086  29
   0   2  -2 4376.56 283.587  30
   0   2   2 4807.51 271.682  30
   0  -2  -2 5470.74 287.579   5
   0   2  -3 65.5164 76.0235  30
   0  -2  -3 78.1727 127.911  29
   0  -2   3-9.15197 116.974   1
   0  -2  -3 190.234 88.5511   5
   0  -2  -4 501.739 163.145  29
   0   2   4 235.202 199.820   7
   0  -2  -4 383.014 113.349   5
   0  -2   4 791.763 172.692   1
   0  -2  -5 3918.86 334.191  29
   0   2  -5 3592.50 343.937  29
   0   2   5 3577.85 383.395   7
   0   2   5 3695.34 350.964   1
   0  -2   5 3366.23 326.645   1
   0  -2   5 3016.37 365.611   7
   0   2  -6 82571.6 3983.30  29
   0  -2  -6 82707.7 3964.74  29
   0  -2   6 76943.3 4027.46   7
   0  -2   6 76192.5 3960.11   1
   0   2  -6 68472.0 3835.70   2
   0   2   6 81944.6 4051.78   7
   0   2   6 78524.6 3982.89   1
   0  -2  -7 2959.53 329.509  29
   0   2  -7 2062.84 309.039  29
   0  -2   7 2045.86 352.767   7
   0   2   7 3009.76 395.511   7
   0   2  -7 1781.36 165.380   2
   0   2   7 2590.95 332.272   1
   0   2  -8 156835. 7750.88  29
   0  -2  -8 146999. 7710.30  29
   0  -2   8 148717. 7825.18   7
   0   2   8 150484. 7824.85   7
   0   2   8 144260. 7741.29   1
   0  -2  -9 924.307 269.695  29
   0   2  -9 1042.58 306.238  29
   0  -2   9 732.289 330.898   7
   0   2   9 644.366 324.119   7
   0   2   9 251.806 256.501   1
   0  -2  10 12036.9 696.563  10
   0   2  10 11614.6 689.668  10
   0   2 -10 12261.0 935.194  29
   0  -2 -10 11861.8 915.627  29
   0   2  10 12638.8 946.518   1
   0   2  10 13386.3 1048.95   7
   0  -2  10 11325.6 1006.50   7
   0   2  11 3102.90 260.092  10
   0  -2  11 2717.90 253.234  10
   0   2 -11 3613.08 490.136  29
   0  -2  11 4199.15 592.651   7
   0   2  11 4065.89 555.521   7
   0  -2  12 15413.6 890.123  10
   0   2  12 16533.6 895.110  10
   0   2 -12 16222.1 1210.29  29
   0   2  12 14831.1 1258.47   7
   0  -2  12 12350.5 1211.15   7
   0   2  13 1040.66 175.712  10
   0  -2  13 765.680 160.815  10
   0   2  13 1066.90 275.699  31
   0   2 -13 1308.27 372.452  29
   0   2  13 856.606 365.528   7
   0  -2  13 464.465 334.525   7
   0  -2  14 547.454 165.088  10
   0   2  14 450.671 160.275  10
   0   2  14-63.1025 337.546   7
   0  -2  14 129.865 330.675   7
   0   2  15 53.8750 134.071  10
   0  -2  15 304.031 143.037  10
   0   2 -15 169.608 113.196  28
   0  -2  16 8379.85 512.212  10
   0   2  16 8431.85 510.972  10
   0   2 -16 8529.34 497.963  28
   0  -2  17 1542.63 148.975  10
   0   2  17 1242.37 142.054  10
   0   2 -18 5379.33 325.936  27
   0   2  18 6615.59 363.050   8
   0   3   0-85.9408 89.6984  30
   0   3   1 22641.0 1142.95  30
   0   3   1 21751.0 1112.85  31
   0  -3   1 21490.1 1122.13   6
   0   3  -2 49144.8 2645.77  30
   0   3   2 53804.8 2638.28  30
   0  -3  -2 53646.0 2632.71   5
   0  -3   2 51053.5 2648.32   6
   0   3   2 51621.7 2625.16   2
   0  -3  -3 18634.0 932.219  29
   0   3   3 15571.8 867.223  30
   0   3  -3 16516.3 891.972  30
   0  -3  -3 18181.7 891.124   5
   0  -3  -4 2896.03 275.513  29
   0   3  -4 2678.99 207.689  30
   0   3   4 3264.68 351.580   7
   0  -3  -4 3197.20 228.016   5
   0  -3  -5 44018.3 2309.25  29
   0   3  -5 41200.6 2319.96  29
   0   3   5 45036.6 2392.06   7
   0   3  -6 1740.30 265.750  29
   0  -3  -6 1410.07 246.537  29
   0  -3   6 1604.97 290.940   7
   0   3   6 1238.22 262.566   1
   0   3  -6 1222.75 161.563   2
   0   3   6 1517.78 300.526   7
   0  -3  -7 4020.56 384.640  29
   0   3  -7 3701.85 393.846  29
   0   3  -7 2894.09 248.401   2
   0   3   7 3473.27 390.003   1
   0  -3   7 2633.64 397.296   7
   0   3   7 3647.91 445.050   7
   0   3  -8 35847.2 1964.35  29
   0  -3  -8 33399.5 1913.33  29
   0   3   8 34999.8 2038.96   7
   0  -3   8 32048.7 2019.36   7
   0   3   8 31051.3 1942.18   1
   0  -3  -9 41700.5 2375.41  29
   0   3  -9 43400.1 2418.99  29
   0  -3   9 39939.0 2476.28   7
   0   3   9 45510.9 2527.35   7
   0   3   9 39520.1 2407.97   1
   0  -3  10 5618.28 404.980  10
   0   3  10 6560.87 413.739  10
   0   3 -10 6955.53 646.696  29
   0   3  10 6366.99 642.007   1
   0  -3  10 6141.37 694.375   7
   0   3  10 7620.70 744.473   7
   0   3  11 20597.2 1110.69  10
   0  -3  11 19598.4 1107.12  10
   0   3 -11 20954.2 1408.50  29
   0   3  11 20922.3 1504.84   7
   0  -3  11 18483.6 1467.61   7
   0   3  12 17844.1 1004.45  10
   0  -3  12 17764.5 1007.71  10
   0   3 -12 19821.4 1350.57  29
   0   3  12 17317.2 1230.40  31
   0   3  12 19779.3 1451.77   7
   0  -3  12 16007.5 1373.71   7
   0   3  13 3911.56 310.789  10
   0  -3  13 3790.48 311.627  10
   0   3  13 3899.80 486.043  31
   0   3 -13 3608.10 549.010  29
   0  -3  13 2609.70 531.845   7
   0   3  13 4385.33 609.457   7
   0  -3  14 31752.2 1670.52  10
   0   3  14 31680.5 1668.16  10
   0  -3  14 26468.3 2067.58   7
   0   3  14 29394.6 2096.61   7
   0   3  15 5181.71 360.700  10
   0  -3  15 4960.73 360.278  10
   0   3 -15 4950.01 347.568  28
   0  -3  16 1644.21 176.853  10
   0   3  16 1430.15 167.612  10
   0   3 -16 1488.34 160.303  28
   0   3  17 114.281 86.6519  10
   0  -3  17 242.503 90.7679  10
   0   3  17 148.467 112.506   8
   0   3  18 3116.01 224.832   8
   0   4   0 16988.1 922.542  30
   0   4   1 38856.1 1862.86  30
   0  -4   1 34322.2 1828.47   6
   0   4  -2 215537. 10877.3  30
   0   4   2 212142. 10852.7  31
   0   4   2 222983. 10867.4  30
   0  -4   2 221321. 10868.2   6
   0  -4  -2 213313. 10850.2   3
   0   4   3 18462.7 1012.15  30
   0   4  -3 19082.6 1037.64  30
   0   4   3 19072.0 1004.04   2
   0  -4  -3 21268.9 1020.58   5
   0   4  -4 5456.16 355.989  30
   0   4   4 5212.83 321.370  30
   0  -4  -4 6869.78 424.958  29
   0   4  -4 5624.00 417.982  29
   0   4   4 6484.67 484.774   7
   0  -4  -4 5828.80 349.508   5
   0   4  -5 2619.89 216.892  30
   0  -4  -5 3522.89 306.632  29
   0   4  -5 2929.09 313.855  29
   0   4   5 3042.51 371.573   7
   0  -4  -6 28954.5 1634.38  29
   0   4  -6 28811.3 1657.70  29
   0   4   6 29927.3 1731.74   7
   0   4  -7 2986.92 365.948  29
   0  -4  -7 3224.93 346.317  29
   0  -4   7 2825.12 422.141   7
   0   4   7 2755.71 364.203   1
   0   4   7 3505.92 424.585   7
   0   4  -7 2349.73 241.126   2
   0  -4  -8 11577.9 784.089  29
   0   4  -8 11465.0 816.085  29
   0  -4   8 10572.5 852.824   7
   0   4  -8 9436.05 626.882   2
   0   4   8 11963.2 837.577   1
   0   4   8 12406.5 908.738   7
   0   4  -9 4103.52 492.936  29
   0  -4   9 3893.58 528.998   7
   0   4   9 4713.49 522.049   1
   0   4   9 5575.51 593.018   7
   0   4  10 545.933 121.522  10
   0  -4  10 532.730 139.252  10
   0   4 -10 628.844 283.749  29
   0  -4  10 321.873 278.520   7
   0   4  10 534.219 286.392   7
   0   4  10 175.593 253.325   1
   0  -4  11 503.038 142.710  10
   0   4  11 228.037 121.354  10
   0   4 -11 517.169 288.230  29
   0  -4  11 359.564 283.465   7
   0   4  11 656.996 329.294   7
   0   4  11 196.354 274.774   1
   0  -4  12 15825.9 917.915  10
   0   4  12 16377.5 919.999  10
   0   4 -12 16222.9 1241.35  29
   0   4  12 16004.8 1144.61  31
   0   4  12 18031.0 1348.66   7
   0  -4  12 14967.3 1296.39   7
   0  -4  13 160.553 135.507  10
   0   4  13 133.471 131.146  10
   0   4 -13-107.415 232.378  29
   0  -4  13-134.288 283.507   7
   0   4  13-129.586 266.654   7
   0   4  14 38743.3 1913.40  10
   0  -4  14 36248.6 1908.33  10
   0  -4  14 26857.4 2279.95   7
   0   4  14 30714.3 2307.39   7
   0   4  15 4747.04 336.131  10
   0  -4  15 4276.43 331.110  10
   0   4  16 4127.02 288.185  10
   0  -4  16 3546.67 283.406  10
   0   4 -16 4029.99 280.391  28
   0   4  16 3908.93 314.308   8
   0  -4  17 771.657 114.833  10
   0   4  17 843.845 113.862  10
   0   4  17 1065.88 150.515   8
   0   4  18 543.743 96.2639   8
   0   5   0-62.5650 143.483  30
   0   5   1 7657.44 459.201  30
   0  -5   1 6964.38 408.915   6
   0   5   2 57361.3 3053.83  31
   0   5   2 63018.0 3087.55  30
   0   5  -2 60554.3 3096.68  30
   0  -5  -2 60646.1 3060.93   3
   0  -5   2 62301.0 3075.74   6
   0   5  -3 21305.3 1198.72  30
   0   5   3 21939.5 1176.67  30
   0   5   3 21455.0 1179.53  31
   0   5   3 22458.3 1167.57   2
   0  -5  -3 23752.3 1168.93   5
   0  -5   3 22843.1 1199.14   6
   0   5  -4 810.270 143.205  30
   0   5   4 795.402 109.711  30
   0   5  -4 1067.33 197.032  29
   0  -5  -4 777.870 113.432   5
   0   5   4 941.489 228.290   7
   0   5  -5 40171.7 2286.10  29
   0   5  -5 40772.5 2200.10  30
   0  -5  -5 43020.0 2194.78   5
   0   5  -6 85693.1 4626.39  29
   0   5   6 92022.4 4706.10   7
   0   5  -7 52637.9 2656.79  29
   0   5   7 52873.0 2733.35   7
   0   5   7 51171.1 2668.09   1
   0   5  -8 843.619 287.785  29
   0   5  -8 488.803 150.170   2
   0   5   8 825.287 320.728   7
   0  -5   8 822.225 309.979   7
   0   5   8 1172.66 312.516   1
   0   5  -9 8179.42 697.555  29
   0  -5   9 7167.01 731.491   7
   0   5   9 7890.79 698.720   1
   0   5   9 7507.71 742.268   7
   0  -5  10 5997.67 424.740  10
   0   5  10 6728.85 421.216  10
   0   5 -10 6667.66 652.320  29
   0  -5  10 5843.84 682.254   7
   0   5  10 7677.71 755.188   7
   0   5  10 6647.95 673.721   1
   0   5  11 781.029 153.113  10
   0  -5  11 829.163 159.337  10
   0   5 -11 528.159 285.621  29
   0   5  11 863.070 240.668  31
   0   5  11 535.144 319.816   7
   0   5  11 901.790 305.229   1
   0  -5  11 545.998 310.762   7
   0  -5  12 8610.24 540.285  10
   0   5  12 8725.41 534.278  10
   0   5 -12 8595.58 842.990  29
   0   5  12 6790.31 686.697  31
   0   5  12 8797.98 897.595   7
   0  -5  12 7395.89 870.529   7
   0  -5  13 1445.54 202.048  10
   0   5  13 1712.01 202.845  10
   0   5 -13 1518.19 373.240  29
   0   5  13 2119.38 443.666   7
   0   5  14 1386.74 198.199  10
   0  -5  14 1710.11 214.335  10
   0   5 -14 1357.53 388.224  29
   0  -5  14 1836.47 418.183   7
   0   5  14 1934.40 441.677   7
   0  -5  15 5676.10 387.973  10
   0   5  15 5452.97 382.279  10
   0   5  16 1985.37 194.647  10
   0  -5  16 1944.28 196.170  10
   0   5 -16 2076.50 191.811  28
   0   5  16 2371.70 232.923   8
   0  -5  17 8643.31 510.038  10
   0   5  17 7889.62 504.213  10
   0   5 -17 9669.14 506.368  28
   0   5  17 9977.63 544.844   8
   0   5  18 45.5378 80.6422   8
   0   6   0-82.5798 158.098  30
   0   6   1 187.256 143.519  30
   0  -6   1 174.354 91.9562   6
   0   6  -2 8948.04 541.112  30
   0   6   2 9246.14 530.980  30
   0  -6  -2 8513.44 495.262   3
   0  -6   2 8468.81 505.180   6
   0   6   3 98.7829 111.920  30
   0   6  -3 179.086 139.077  30
   0   6   3 191.128 94.0612  31
   0   6   3 123.515 94.1916   2
   0  -6   3-61.6690 104.313   6
   0  -6  -3 43.1673 83.6728   5
   0   6  -4 10633.7 613.832  30
   0   6   4 9799.36 575.617  30
   0   6   4 9799.12 597.423  31
   0  -6  -4 10635.0 565.357   5
   0   6   4 9654.83 560.438   2
   0   6  -5 239.800 121.986  30
   0   6  -5 202.029 187.028  29
   0   6   5 135.602 86.3172  30
   0  -6  -5 81.0940 91.2033   5
   0   6   5 261.186 219.294   7
   0   6  -6 33128.1 1936.79  29
   0   6   6 36463.1 2022.35   7
   0   6  -7 4646.91 466.712  29
   0   6  -7 4119.85 365.673   2
   0   6   7 4502.67 513.591   7
   0   6   7 4476.65 473.860   1
   0   6  -8 91805.9 4598.88  29
   0   6  -8 79020.4 4418.99   2
   0  -6   8 81348.6 4644.94   7
   0   6   8 90781.3 4617.39   1
   0   6   8 95020.1 4690.57   7
   0   6  -9 1782.98 346.494  29
   0   6   9 1674.49 263.284  31
   0   6   9 2086.64 374.453   1
   0  -6   9 1709.28 399.806   7
   0   6   9 2647.71 431.921   7
   0  -6  10 87.4360 118.123  10
   0   6  10 50.4700 102.221  10
   0   6  10-30.7810 171.938  31
   0   6 -10 176.513 256.828  29
   0  -6  10 111.398 273.251   7
   0   6  10-46.5662 232.642   1
   0   6  10 54.0501 293.145   7
   0  -6  11 2714.99 255.847  10
   0   6  11 2741.05 243.276  10
   0   6  11 2274.86 345.525  31
   0   6 -11 3240.82 481.198  29
   0   6  11 2664.07 453.816   1
   0  -6  11 2905.04 496.930   7
   0   6  11 3496.58 533.746   7
   0  -6  12 32085.8 1765.72  10
   0   6  12 33969.1 1766.48  10
   0   6 -12 33490.2 2127.47  29
   0   6  12 34950.9 2222.31   7
   0  -6  12 30930.5 2183.11   7
   0  -6  13-25.1865 134.043  10
   0   6  13 182.437 131.983  10
   0   6 -13 219.837 264.601  29
   0   6  13 126.792 280.759   7
   0  -6  13-68.1522 273.009   7
   0   6  14 13835.9 770.364  10
   0  -6  14 13001.9 766.429  10
   0   6 -14 11686.1 1083.86  29
   0   6  14 11261.1 1108.80   7
   0  -6  14 12385.8 1145.58   7
   0   6  15 261.424 125.345  10
   0  -6  15 308.107 130.832  10
   0   6  15 320.057 151.791   8
   0   6  16 7650.93 486.369  10
   0  -6  16 7758.60 488.874  10
   0   6 -16 8450.97 492.769  28
   0   6  16 8578.45 519.788   8
   0  -6  17 219.667 84.9008  10
   0   6  17 219.042 85.7627  10
   0   6 -17 161.634 84.1898  28
   0   6  17 253.468 113.564   8
   0   6  18 11463.8 626.438   8
   0   7   0 304.532 174.104  30
   0   7   1 10373.9 648.913  30
   0  -7   1 10911.8 605.373   6
   0   7  -2 63748.5 3416.45  30
   0   7   2 67124.6 3408.97  30
   0  -7   2 67278.7 3383.47   6
   0   7  -3 18195.9 1006.27  30
   0   7   3 17878.0 979.817  30
   0   7   3 17004.4 945.798  31
   0  -7  -3 18152.3 949.836   3
   0   7   3 17430.0 963.667   2
   0  -7   3 18810.7 987.177   6
   0   7   4 6132.08 399.567  30
   0   7   4 5804.48 400.179  31
   0   7  -4 6685.39 438.911  30
   0   7   4 7557.47 545.065   7
   0   7   4 6549.33 393.655   2
   0  -7  -4 6278.42 371.346   5
   0   7  -5 44591.6 2288.99  30
   0   7   5 42318.3 2241.73  30
   0   7   5 42917.3 2278.12  31
   0  -7  -5 42155.2 2223.22   5
   0   7  -6 59879.8 3202.11  30
   0   7   6 58318.1 3216.06  31
   0   7  -6 64765.1 3329.81  29
   0   7  -7 10466.3 747.079  29
   0   7   7 9140.88 635.998  31
   0   7  -7 8717.13 633.367   2
   0   7  -8 4752.33 520.768  29
   0   7   8 4746.68 422.201  31
   0   7   8 5244.43 571.143   7
   0   7  -8 4814.40 414.398   2
   0   7   8 4925.58 542.010   1
   0   7   9 7981.97 670.607  31
   0   7  -9 10689.7 833.677  29
   0  -7   9 9156.16 856.346   7
   0   7   9 10516.3 837.892   1
   0   7   9 11287.8 899.663   7
   0  -7  10 23867.0 1320.66  10
   0   7  10 24656.5 1312.14  10
   0   7 -10 24206.4 1607.21  29
   0   7  10 22947.6 1463.47  31
   0   7  10 26984.5 1670.90   1
   0  -7  10 22160.6 1653.29   7
   0   7  10 27363.9 1720.90   7
   0   7  11 5112.02 350.002  10
   0  -7  11 4571.55 355.209  10
   0   7 -11 4375.78 586.349  29
   0   7  11 4925.01 604.922   1
   0   7  11 4678.28 634.151   7
   0  -7  11 3587.95 587.185   7
   0   7  12 300.052 142.032  10
   0  -7  12 166.295 141.347  10
   0   7 -12 162.331 289.231  29
   0   7  12 225.393 281.753   1
   0  -7  12 201.773 291.230   7
   0   7  12 501.616 329.811   7
   0  -7  13 2851.84 290.622  10
   0   7  13 4209.07 307.574  10
   0   7 -13 3843.86 562.577  29
   0  -7  13 3843.08 588.569   7
   0   7  13 3855.91 575.775   7
   0  -7  14 155.881 134.875  10
   0   7  14 630.883 154.439  10
   0   7 -14 54.8205 254.043  29
   0  -7  14 132.256 242.311   7
   0   7  14 586.353 303.616   7
   0  -7  15 8915.09 550.614  10
   0   7  15 8535.76 543.684  10
   0   7  15 9342.31 577.486   8
   0  -7  16 591.087 126.366  10
   0   7  16 749.704 128.922  10
   0   7 -16 682.219 128.797  28
   0   7  16 619.628 148.517   8
   0   7  17 4269.19 284.732  10
   0   7  17 4804.77 316.426   8
   0  -7  17 4323.58 286.748  10
   0   7 -17 4838.74 292.083  28
   0   7  18 1660.18 139.986   8
   0   8   0 5692.34 421.851  30
   0   8   1 130407. 6663.00  30
   0  -8   1 131319. 6620.13   6
   0   8   2 225022. 10970.4  30
   0   8  -2 215774. 10975.9  30
   0  -8   2 212785. 10932.5   6
   0   8  -3 6195.92 432.502  30
   0   8   3 5680.84 401.163  30
   0  -8  -3 5811.17 366.084   3
   0   8   3 5934.18 387.562   2
   0  -8   3 6161.40 397.698   6
   0   8   4 77766.6 4129.82  31
   0   8   4 76131.4 4145.37  30
   0   8  -4 79883.3 4185.35  30
   0  -8  -4 82528.5 4110.97   5
   0   8   4 91752.5 4293.74   7
   0   8   4 82875.5 4144.71   2
   0  -8   4 84592.5 4178.56   6
   0   8  -5 4855.04 376.051  30
   0   8   5 4755.58 328.619  30
   0   8   5 5016.62 346.326  31
   0  -8  -5 4357.89 283.901   5
   0   8   5 5584.67 494.354   7
   0   8  -6 791748. 39655.1  29
   0   8   6 747486. 39540.4  31
   0   8  -6 783428. 39548.7  30
   0   8  -7 186.414 219.572  29
   0   8   7 231.639 158.799  31
   0   8  -7-20.9488 145.443   2
   0   8   7 152.488 227.694   7
   0   8   8 135542. 7457.70  31
   0   8  -8 151091. 7616.62  29
   0   8   8 171523. 7731.35   7
   0   8   8 156480. 7637.76   1
   0   8  -8 136787. 7467.83   2
   0   8   9 9679.65 562.432  10
   0   8   9 9321.47 680.248  31
   0   8  -9 10397.2 832.907  29
   0   8   9 9448.67 813.342   1
   0   8  -9 8470.40 651.267   2
   0   8   9 10855.1 882.891   7
   0  -8   9 8204.09 842.017   7
   0   8  10 34351.6 1795.50  10
   0   8  10 30765.9 1926.61  31
   0   8 -10 33886.3 2103.51  29
   0   8  10 39451.4 2221.02   7
   0  -8  10 29832.6 2140.75   7
   0   8  10 38231.8 2170.00   1
   0  -8  11 1262.04 193.833  10
   0   8  11 1765.63 191.627  10
   0   8 -11 1239.69 353.786  29
   0   8  11 2301.97 445.854   7
   0   8  11 2691.08 441.293   1
   0  -8  11 1219.92 396.118   7
   0  -8  12 2344.13 245.962  10
   0   8  12 2714.68 247.770  10
   0   8 -12 2153.67 463.440  29
   0   8  12 3145.90 505.445   1
   0  -8  12 2456.92 534.983   7
   0   8  12 2911.68 519.129   7
   0   8  13 24.4861 128.213  10
   0  -8  13-38.6313 144.889  10
   0   8 -13 337.072 290.511  29
   0   8  13 185.192 254.046   7
   0  -8  13 138.345 292.063   7
   0   8  14 2297.83 230.636  10
   0  -8  14 1857.66 230.709  10
   0   8  14 2585.74 258.515   8
   0   8  15 694.120 146.483  10
   0  -8  15 1102.67 164.956  10
   0   8  15 1253.57 188.232   8
   0   8  16 488.036 115.860  10
   0  -8  16 361.539 110.657  10
   0   8 -16 435.454 118.726  28
   0   8  16 418.248 137.361   8
   0  -8  17 108.344 75.5394  10
   0   8  17 151.935 76.1835  10
   0   8 -17 53.4049 78.4228  28
   0   8  17 130.615 94.7364   8
   0   8  18 1282.64 116.760   8
   0   9   0 29.4747 171.543  30
   0   9   1 13015.6 793.899  30
   0  -9   1 13091.1 744.100   6
   0   9  -2 90478.4 4620.25  30
   0   9   2 88917.5 4600.36  30
   0  -9   2 89304.4 4561.68   6
   0   9   3 71514.2 3675.14  30
   0   9  -3 68905.1 3692.96  30
   0   9   3 70765.0 3658.52   2
   0  -9   3 73033.9 3661.55   6
   0  -9  -3 71082.0 3634.24   3
   0   9   4 37468.5 2093.41  31
   0   9  -4 43255.4 2186.23  30
   0   9   4 39952.2 2140.05  30
   0  -9   4 42978.7 2161.98   6
   0   9   4 42449.3 2136.39   2
   0   9   4 46177.2 2274.06   7
   0  -9  -4 39871.7 2087.67   5
   0   9  -5 213.870 149.886  30
   0   9   5 345.408 118.619  31
   0   9   5 463.198 133.385  30
   0   9   5 169.852 211.087   7
   0   9  -6 44436.6 2385.65  30
   0   9   6 42217.3 2341.19  31
   0   9  -7 5106.76 532.562  29
   0   9   7 4929.64 395.255  31
   0   9  -7 4828.88 441.133   2
   0   9   7 6216.82 589.471   7
   0   9  -8 5497.62 576.211  29
   0   9   8 5192.16 434.957  31
   0   9   8 6255.79 622.347   7
   0   9   8 5639.24 592.094   1
   0   9  -8 5282.84 480.801   2
   0   9   9 25848.6 1413.97  10
   0   9   9 23863.0 1514.86  31
   0   9  -9 28546.6 1722.67  29
   0  -9   9 24949.4 1764.01   7
   0   9   9 32237.5 1822.68   7
   0   9  -9 26442.1 1560.73   2
   0   9   9 31355.7 1776.35   1
   0   9  10 47410.4 2483.20  10
   0   9 -10 50670.5 2834.29  29
   0  -9  10 41114.8 2847.60   7
   0   9  10 49708.9 2883.84   7
   0   9  10 50811.2 2859.09   1
   0  -9  11 2296.80 248.338  10
   0   9  11 2983.19 247.390  10
   0   9 -11 1701.36 423.774  29
   0   9  11 2527.43 448.861   1
   0   9  11 2460.69 456.684   7
   0  -9  11 2435.88 501.463   7
   0  -9  12 968.876 184.135  10
   0   9  12 857.448 169.579  10
   0   9 -12 897.202 333.437  29
   0   9  12 552.425 340.663   7
   0  -9  12 625.206 367.715   7
   0   9  12 1045.43 349.485   1
   0  -9  13 2458.45 255.769  10
   0   9  13 2690.64 254.499  10
   0   9 -13 2393.77 471.780  29
   0  -9  13 2582.36 539.015   7
   0   9  13 2746.06 275.805   8
   0   9  13 2675.71 484.306   7
   0  -9  14 3742.24 306.555  10
   0   9  14 3304.07 294.490  10
   0   9  14 3979.41 327.251   8
   0  -9  15 174.119 121.108  10
   0   9  15 472.815 133.643  10
   0   9  15 594.547 153.650   8
   0   9  16 5511.58 363.563  10
   0  -9  16 5383.88 365.213  10
   0   9  16 6395.59 394.618   8
   0  -9  17-35.5767 72.4543  10
   0   9  17 43.5559 86.4211   8
   0   9 -17 47.0158 73.6105  28
   0   9  18 58.4147 59.5526   8
   0  10   0 295.312 192.157  30
   0 -10   1 389.009 123.310   6
   0  10   1 304.121 180.983  30
   0 -10   2 9212.99 552.691   6
   0  10  -2 9006.72 617.151  30
   0  10   2 8702.20 596.993  30
   0 -10  -3 419.589 134.499   3
   0 -10   3 703.635 152.020   6
   0  10   3 634.898 154.284   2
   0  10   3 499.412 177.932  30
   0  10  -3 652.011 196.028  30
   0 -10   4 6653.97 456.934   6
   0  10   4 7104.78 451.794   2
   0  10   4 6452.22 545.858   7
   0 -10  -4 6229.22 391.489   5
   0  10  -4 6277.38 484.833  30
   0  10  -4 6816.02 545.267  29
   0  10   4 6672.91 459.029  30
   0  10   5 4491.79 344.457   2
   0  10   5 5560.27 511.348   7
   0  10   5 5025.44 372.875  30
   0  10  -5 4972.98 417.512  30
   0  10   5 5027.45 331.481  31
   0  10   6 26650.9 1513.42   7
   0  10  -6 25036.7 1365.42  30
   0  10   6 21851.0 1277.15  31
   0  10  -7 19029.4 1194.89   2
   0  10   7 18593.7 1104.21  31
   0  10  -8 35721.1 1955.19   2
   0  10   8 39738.3 2128.15   7
   0  10  -8 34821.9 2042.44  29
   0  10   9 12013.4 679.364  10
   0  10  -9 11669.1 830.912   2
   0  10   9 11047.9 955.431   1
   0  10  -9 12677.5 967.758  29
   0  10  -9 10663.4 664.774  22
   0  10  10 176.674 117.987  10
   0 -10  10-310.289 315.525   7
   0  10  10 154.682 271.048   1
   0  10  10 109.291 247.441   7
   0  10 -10 200.932 255.411  29
   0 -10  10-80.0998 117.730  23
   0  10 -10 161.483 107.850  22
   0  10  11 3087.05 264.909  10
   0 -10  11 2867.56 277.282  10
   0  10 -11 3756.54 551.565  29
   0  10  11 3230.80 522.791   7
   0 -10  11 2833.38 540.288   7
   0  10  11 4179.01 573.015   1
   0  10  12 23675.5 1296.21  10
   0 -10  12 23329.6 1307.92  10
   0  10 -12 24271.0 1681.05  29
   0  10  12 24846.4 1324.65   8
   0  10  12 23440.1 1681.50   1
   0  10  12 23252.2 1698.41   7
   0 -10  12 19384.6 1701.56   7
   0  10  13 8642.70 532.179  10
   0 -10  13 7353.48 529.337  10
   0  10 -13 8986.81 878.479  29
   0  10  13 8889.81 557.520   8
   0  10  13 6769.10 795.181   7
   0 -10  13 7529.67 887.521   7
   0  10  14 8293.94 522.234  10
   0 -10  14 7614.04 522.970  10
   0  10  14 8704.22 549.102   8
   0  10  15-19.6751 108.709  10
   0 -10  15 80.2241 117.869  10
   0  10  15-35.8669 125.183   8
   0  10  16 4972.56 334.561  10
   0  10  16 5448.70 360.984   8
   0 -10  16 5055.55 335.403  10
   0 -10  17 1288.56 121.793  10
   0  10 -17 1504.47 135.690  28
   0  10  17 1158.90 140.780   8
   0  10  18 5463.29 313.256   8
   0  11   0 127.512 180.483  30
   0 -11   1 33960.9 1814.18   6
   0  11   1 34428.8 1872.82  30
   0 -11   2 13279.6 776.385   6
   0  11   2 13339.6 836.429  30
   0  11   3 45756.3 2473.26   2
   0 -11  -3 45621.6 2438.25   3
   0 -11   3 49165.6 2467.45   6
   0  11  -3 48141.0 2516.99  30
   0  11   3 45957.9 2492.46  30
   0  11   4 13621.1 868.528   7
   0 -11   4 13179.8 763.895   6
   0 -11  -4 12022.4 689.286   5
   0  11   4 12712.4 754.047   2
   0  11  -4 12808.0 857.456  29
   0  11  -4 11933.3 798.213  30
   0  11   4 11384.1 756.160  30
   0  11   5 17793.3 1083.49   7
   0  11   5 14519.2 908.614   2
   0  11  -5 17268.1 994.605  30
   0  11   5 15557.7 932.296  30
   0  11  -5 16298.7 1052.90  29
   0  11   6 104589. 5003.40   7
   0  11  -6 94199.1 4847.32  30
   0  11   6 88113.2 4771.66  30
   0  11  -7 447.844 198.766   2
   0  11   7 1305.97 337.532   7
   0  11   8 273.013 126.491   8
   0  11  -8 217.877 216.311   2
   0  11   8 230.176 242.318   7
   0  11   9 20810.9 1122.30  10
   0  11   9 21994.1 1147.51   8
   0  11  -9 20770.3 1317.24   2
   0  11   9 21975.2 1449.30   1
   0 -11   9 18978.5 1109.61  23
   0  11  -9 22171.0 1442.17  29
   0  11  -9 19226.1 1112.10  22
   0  11  10 726.748 151.125  10
   0  11  10 551.145 300.580   7
   0  11  10 636.895 302.307   1
   0 -11  10 577.864 316.565   7
   0  11  10 612.507 155.667   8
   0  11 -10 207.760 287.675  29
   0  11 -10 856.705 145.062  22
   0 -11  10 513.926 126.016  23
   0  11  11 217.986 120.749  10
   0  11  11 234.274 292.710   7
   0 -11  11-69.0920 306.068   7
   0  11  11 345.940 231.093   1
   0  11  11 113.592 145.859   8
   0  11 -11 168.218 304.220  29
   0  11 -11 140.984 111.065  22
   0 -11  12 2233.28 251.073  10
   0  11  12 2081.65 229.324  10
   0  11 -12 2103.18 469.265  29
   0  11  12 2536.36 264.676   8
   0  11  12 2750.78 482.981   1
   0 -11  12 2587.26 516.284   7
   0  11  12 2598.24 470.763   7
   0 -11  13 18260.1 1021.76  10
   0  11  13 18439.0 1011.19  10
   0  11 -13 16421.2 1370.31  29
   0  11  13 16142.4 1369.10   7
   0  11  13 18802.2 1033.51   8
   0 -11  14 153.275 135.629  10
   0  11  14 113.706 125.877  10
   0  11  14 200.630 145.825   8
   0  11  15 11911.1 703.445  10
   0  11  15 13114.8 730.784   8
   0 -11  15 11859.0 706.400  10
   0  11  16 211.358 92.8983  10
   0 -11  16 123.746 95.0477  10
   0  11  16 335.095 118.315   8
   0 -11  17 2254.46 168.477  10
   0  11  17 2645.87 194.981   8
   0  11 -17 2675.56 190.895  28
   0  12   0 80501.9 4209.24  30
   0  12  -1 100821. 5313.22  30
   0  12   1 105500. 5314.72  30
   0 -12   1 101918. 5248.97   6
   0  12   2 55884.1 2827.80  30
   0 -12   2 51017.5 2753.99   6
   0  12  -3 80504.5 4469.14  30
   0  12   3 89415.5 4466.74  30
   0  12   3 83433.4 4438.11   2
   0 -12   3 89931.0 4425.70   6
   0 -12  -3 85360.5 4397.91   3
   0  12  -4 6585.68 551.086  29
   0  12   4 5900.57 461.724  30
   0  12  -4 5790.32 490.259  30
   0  12   4 6606.30 571.468   7
   0 -12   4 6160.37 456.104   6
   0  12   4 6674.94 463.913   2
   0  12  -5 11634.9 764.408  30
   0  12   5 10049.3 698.619  30
   0  12  -5 12147.7 836.764  29
   0  12   5 11142.4 695.505   2
   0  12   5 11875.5 855.429   7
   0  12  -6 19697.3 1268.09  29
   0  12  -6 20517.4 1184.96  30
   0  12   6 17484.2 1093.65  30
   0  12   6 20223.7 1289.98   7
   0  12  -7 6447.61 533.759  30
   0  12  -7 6133.81 559.919   2
   0  12   7 7024.20 660.522   7
   0  12   8 3475.17 468.738   7
   0  12  -8 2720.31 367.063   2
   0  12   8 2674.76 246.892   8
   0  12   8 2442.30 220.927  10
   0  12  -9 216.009 198.329   2
   0  12   9 205.973 252.721   7
   0  12   9 124.936 132.088   8
   0  12   9-49.2161 271.038   1
   0  12   9 161.096 119.347  10
   0  12  -9 103.939 102.724  22
   0 -12   9 214.589 106.466  23
   0  12  10 842.505 153.505  10
   0  12  10 773.052 170.467   8
   0  12  10 1226.50 330.746   7
   0  12  10 818.314 311.207   1
   0 -12  10 928.929 397.890   7
   0  12 -10 594.772 320.905  29
   0 -12  10 590.267 137.043  23
   0  12 -10 685.448 139.805  22
   0  12  11 2448.99 235.890  10
   0  12  11 2445.40 263.308   8
   0 -12  11 2758.56 531.059   7
   0  12  11 3295.01 505.132   1
   0  12  11 2000.04 432.648   7
   0  12 -11 2011.06 469.525  29
   0  12 -11 2320.48 224.817  22
   0  12  12 139.635 135.598  10
   0 -12  12 13.8622 144.562  10
   0 -12  12 72.7327 283.124   7
   0  12  12-87.3853 149.372   8
   0  12  12 60.1475 247.525   7
   0  12  12-181.945 323.903   1
   0  12 -12 414.406 295.753  29
   0  12 -12 43.6617 116.600  22
   0 -12  13 237.115 143.730  10
   0  12  13 61.5171 129.682  10
   0  12 -13 290.858 263.550  29
   0  12  13 180.402 247.641   1
   0  12  13-58.2809 233.629   7
   0 -12  13-70.8910 276.109   7
   0  12  13 623.509 169.483   8
   0  12  14 1530.96 196.918  10
   0 -12  14 1918.33 214.361  10
   0  12  14 1712.44 218.928   8
   0 -12  15-28.3784 115.441  10
   0  12  15 65.4006 107.341  10
   0  12  15 165.161 129.447   8
   0 -12  16 1606.15 162.748  10
   0  12  16 1998.67 188.708   8
   0 -12  17 36.6091 53.2532  10
   0  12 -17 42.7339 70.9966  28
   0  12  17 57.3486 69.3708   8
   0  13   0 67.0926 215.347  30
   0  13   1 26237.3 1523.48  30
   0  13  -1 25931.1 1523.39  30
   0 -13   1 26713.9 1451.12   6
   0  13   2 8074.28 584.707  30
   0 -13   2 7543.24 512.281   6
   0  13  -3 13891.0 892.012  30
   0  13   3 12414.7 854.365  30
   0  13   3 13147.6 834.665   2
   0 -13   3 13423.2 808.544   6
   0 -13  -3 13759.3 790.875   3
   0  13  -4 1762.06 315.989  29
   0  13  -4 983.992 241.801  30
   0  13   4 1239.92 222.443  30
   0 -13   4 1251.14 201.115   6
   0  13   4 1809.38 234.710   2
   0  13   5 395.075 171.231  30
   0  13  -5 716.601 204.319  30
   0  13  -5 684.048 259.094  29
   0  13   5 724.907 171.315   2
   0  13   5 592.759 260.988   7
   0  13  -6 133.765 194.346  30
   0  13  -6 478.069 269.175  29
   0  13   6 243.645 150.579  30
   0  13   6 157.074 222.736   7
   0  13  -7 39349.2 2206.28  30
   0  13  -7 38436.1 2305.75  29
   0  13   7 41959.4 2356.21   7
   0  13  -7 36702.8 2225.70   2
   0  13   8 1458.70 169.217  10
   0  13  -8 1543.48 311.637   2
   0  13   8 1545.04 190.856   8
   0  13   8 1507.21 363.389   7
   0  13   9 13809.2 794.120  10
   0  13  -9 14491.9 1027.59   2
   0  13   9 14200.4 810.869   8
   0  13   9 16168.4 1146.05   7
   0 -13   9 12734.4 779.327  23
   0  13  10 13864.2 779.850  10
   0  13  10 13631.7 795.883   8
   0 -13  10 11584.1 1129.70   7
   0  13  10 15563.3 1154.15   1
   0  13  10 14445.7 1134.41   7
   0 -13  10 12479.0 760.706  23
   0  13 -10 12705.1 766.523  22
   0  13  11 8428.23 535.697  10
   0  13  11 9776.03 895.557   1
   0 -13  11 7154.08 875.320   7
   0  13  11 8494.13 554.349   8
   0  13  11 8108.02 844.764   7
   0  13 -11 9173.51 873.845  29
   0  13 -11 7763.30 522.951  22
   0 -13  12 391.078 161.070  10
   0  13  12 384.116 152.633  10
   0  13  12 179.516 240.119   7
   0 -13  12 736.341 347.890   7
   0  13  12 367.252 283.466   1
   0  13  12 274.327 153.692   8
   0  13 -12 239.239 304.424  29
   0  13 -12 157.034 119.747  22
   0 -13  13 7942.54 566.086  10
   0  13  13 9608.25 570.558  10
   0  13  13 9377.03 584.151   8
   0  13 -13 7943.72 868.254  29
   0  13  14 23674.9 1315.71  10
   0 -13  14 23433.4 1321.06  10
   0  13  14 25944.2 1340.52   8
   0  13  15 9082.87 521.709   8
   0  13  15 7892.64 498.307  10
   0 -13  15 7756.26 497.224  10
   0 -13  16 1746.81 162.482  10
   0  13  16 1752.90 172.930   8
   0  13  17 1662.66 141.048   8
   0  13 -17 1651.64 141.813  28
   0  14   0 321.572 225.785  30
   0 -14   1 156.559 137.329   6
   0  14  -1 148.882 213.592  30
   0  14   1 218.973 215.644  30
   0 -14   2 6803.45 483.253   6
   0  14   2 7462.02 570.616  30
   0  14   3 125.501 165.236   2
   0 -14  -3-28.6049 131.632   3
   0 -14   3 49.5757 118.841   6
   0  14   3 137.208 178.048  30
   0  14  -3 51.0900 201.791  30
   0 -14   4 3026.98 299.270   6
   0  14   4 2729.91 304.446   2
   0  14   4 3240.03 339.169  30
   0  14  -4 3033.27 398.705  29
   0  14  -4 2394.33 334.975  30
   0  14   5 4265.52 379.788   2
   0  14  -5 4659.29 441.496  30
   0  14  -5 4532.21 497.289  29
   0  14   5 3924.15 382.971  30
   0  14   6 20395.6 1284.30   7
   0  14  -6 17889.4 1174.73   2
   0  14   6 16109.9 1062.15  30
   0  14  -6 17383.1 1222.04  29
   0  14  -6 18592.6 1152.27  30
   0  14   7 20587.7 1148.73   8
   0  14   7 19660.7 1133.91  10
   0  14  -7 20964.9 1363.56   2
   0  14   7 24401.3 1483.09   7
   0  14  -7 22061.8 1435.91  29
   0  14  -7 22296.2 1345.38  30
   0  14  -7 21296.2 1166.56  17
   0  14   8 43041.3 2236.58   8
   0  14   8 41770.1 2222.32  10
   0 -14   8 41040.4 2209.94  23
   0  14  -8 43147.1 2557.95  29
   0  14   8 46664.9 2608.48   7
   0  14  -8 46047.3 2503.30   2
   0  14   9 9880.29 613.183  10
   0  14   9 10515.9 635.911   8
   0  14  -9 10807.8 855.661   2
   0  14   9 11675.1 956.129   7
   0 -14   9 9567.47 604.030  23
   0  14  10 3393.26 281.824   8
   0  14  10 2997.16 265.020  10
   0 -14  10 2260.43 509.850   7
   0  14  10 2592.63 460.534   7
   0 -14  10 2234.88 239.882  23
   0  14 -10 3104.01 263.297  22
   0 -14  11 5014.41 720.693   7
   0  14  11 6137.40 695.281   7
   0  14  11 5421.97 694.202   1
   0  14  11 5986.55 413.662  10
   0  14  11 5705.56 419.637   8
   0  14 -11 5248.69 391.537  22
   0 -14  12 17304.8 988.413  10
   0  14  12 18196.7 995.019   8
   0  14  12 16892.7 971.822  10
   0  14  12 17217.3 1355.09   1
   0 -14  12 15063.6 1388.57   7
   0  14  12 16887.8 1346.33   7
   0  14 -12 18600.6 1388.77  29
   0  14 -12 16027.8 955.721  22
   0 -14  13 1443.41 214.752  10
   0  14  13 1751.27 209.345  10
   0  14  13 1755.60 226.541   8
   0 -14  14 2129.95 225.834  10
   0  14  14 2456.39 231.486  10
   0  14  14 2410.20 243.391   8
   0 -14  15 1202.04 161.117  10
   0  14  15 1233.34 171.406   8
   0 -14  16 5364.41 340.551  10
   0  14  16 5913.50 359.564   8
   0  14  17 3471.61 228.843   8
   0  14 -17 3909.20 237.533  28
   0  15   0 27.3256 221.927  30
   0 -15   1 107434. 5535.90   6
   0  15   1 109887. 5635.63  30
   0  15  -1 105909. 5630.16  30
   0 -15   2 63734.4 3448.99   6
   0  15   2 70505.8 3539.63   2
   0  15   2 65205.1 3534.68  30
   0  15   3 2740.30 316.626   2
   0 -15   3 2386.67 269.250   6
   0 -15  -3 2530.43 257.186   3
   0  15   3 2559.38 326.602  30
   0  15  -3 2299.50 357.510  30
   0  15   4 322.226 170.253   2
   0 -15   4 136.548 130.928   6
   0  15  -4 263.559 228.963  29
   0  15  -4 340.182 206.023  30
   0  15   4 432.769 183.505  30
   0  15   5 21971.1 1294.96   2
   0  15  -5 24921.9 1451.37  29
   0  15  -5 22859.1 1364.75  30
   0  15   5 19564.6 1282.31  30
   0  15  -6 49599.3 2820.46   2
   0  15  -6 53503.4 2895.14  29
   0  15  -6 49330.1 2780.41  30
   0  15   6 48750.4 2704.29  30
   0  15   7 4862.08 340.320   8
   0  15   7 4252.10 326.291  10
   0  15  -7 5337.76 550.845   2
   0  15  -7 5492.02 520.389  30
   0  15  -7 4426.83 560.470  29
   0  15  -7 4629.62 359.461  17
   0  15   8 21672.6 1214.48  10
   0  15   8 23006.6 1228.57   8
   0  15  -8 22026.3 1549.28  29
   0 -15   8 20959.0 1199.00  23
   0  15   8 25566.8 1598.45   7
   0  15  -8 24629.8 1513.71   2
   0  15   9 9210.38 563.456  10
   0  15   9 9265.76 574.748   8
   0  15  -9 9135.26 806.010   2
   0  15   9 7624.35 828.891   7
   0  15  -9 8274.40 859.294  29
   0 -15   9 8808.34 552.854  23
   0  15  10 632.888 160.397   8
   0  15  10 411.579 295.206   7
   0  15  10 588.690 158.433  10
   0 -15  10 530.507 140.371  23
   0  15 -10 671.358 153.625  22
   0  15  11 315.334 148.866   8
   0 -15  11 374.460 339.636   7
   0  15  11 379.660 150.579  10
   0  15 -11 454.988 143.013  22
   0 -15  12 1708.99 487.051   7
   0  15  12 2399.13 470.662   1
   0  15  12 2674.27 267.856   8
   0 -15  12 2168.14 259.268  10
   0  15  12 2831.62 264.504  10
   0  15 -12 2611.78 244.330  22
   0 -15  13 5718.22 429.019  10
   0  15  13 6550.98 439.397   8
   0  15  13 6331.67 423.644  10
   0  15 -13 5783.46 399.597  22
   0 -15  14 2174.86 232.105  10
   0  15  14 2173.20 224.072  10
   0  15  14 2828.03 244.013   8
   0 -15  15 22157.6 1215.75  10
   0  15  15 23498.3 1229.63   8
   0 -15  16 706.893 100.242  10
   0  15  16 783.218 112.207   8
   0  15  17 5004.12 316.384   8
   0  15 -17 6299.55 327.095  28
   0  16   0 373715. 18955.2  30
   0 -16   1 16139.0 950.864   6
   0  16   1 15782.6 1051.18  30
   0  16  -1 14568.6 1039.98  30
   0 -16   2 9090.44 629.926   6
   0  16   2 10232.5 719.835   2
   0  16   2 9505.49 730.586  30
   0  16   3 1673.56 267.297   2
   0 -16   3 1210.61 202.615   6
   0  16   3 1698.36 289.449  30
   0  16  -3 1286.31 292.017  30
   0 -16   4 45525.4 2604.79   6
   0  16   4 48501.4 2661.82   2
   0  16  -4 51805.3 2762.06  29
   0  16   4 47807.6 2672.79  30
   0  16  -4 52513.6 2736.22  30
   0  16   5 4270.50 421.142   2
   0  16   5 4825.95 452.273  30
   0  16  -5 5775.83 519.468  30
   0  16  -5 4695.82 532.823  29
   0  16   6 3485.95 269.328   8
   0  16   6 3195.72 270.477  10
   0  16  -6 3748.17 465.516   2
   0  16  -6 3799.74 507.173  29
   0  16  -6 3945.27 460.372  30
   0  16   6 3637.94 380.321  30
   0  16  -6 3223.09 293.988  17
   0  16   7 306.587 122.424  10
   0  16  -7 506.641 265.056   2
   0  16   7 333.610 130.755   8
   0  16  -7 386.573 303.184  29
   0  16  -7 485.634 153.341  17
   0  16   8 520.915 143.449  10
   0  16  -8-53.1596 284.282  29
   0  16   8 252.443 136.135   8
   0  16  -8 137.097 224.662   2
   0  16   9 1757.25 199.678  10
   0  16  -9 1509.26 361.495   2
   0  16   9 1397.30 204.824   8
   0  16   9 2064.64 418.719   1
   0  16  -9 919.316 391.351  29
   0  16  10 13879.5 818.098   8
   0  16  10 14008.3 810.076  10
   0  16 -10 13945.8 802.860  22
   0  16  11 185.031 150.274   8
   0  16  11 39.7920 143.366  10
   0  16 -11 12.5306 126.356  22
   0 -16  12 73.9688 296.653   7
   0  16  12 468.036 165.063   8
   0  16  12 436.891 151.767  10
   0 -16  12 166.407 152.281  10
   0  16 -12 232.394 130.190  22
   0  16  13 289.832 143.760   8
   0  16  13 353.348 133.051  10
   0 -16  13 137.379 137.522  10
   0  16 -13 206.241 114.190  22
   0  16  13 233.019 105.347  18
   0  16  14 2668.93 247.409   8
   0 -16  14 2759.95 246.037  10
   0 -16  15 1360.03 152.782  10
   0  16  15 1505.77 164.670   8
   0 -16  16 202.651 70.4410  10
   0  16  16 245.272 83.7709   8
   0  16 -16 358.278 95.3834  28
   0  16 -17 602.135 74.9518  28
   0 -17   0 43.3136 127.702   6
   0  17   0 33.1586 236.356  30
   0  17   1 137030. 6858.57   2
   0 -17   1 131032. 6737.41   6
   0  17   1 130084. 6854.33  30
   0  17  -1 126795. 6852.19  30
   0  17   2 32432.9 1789.24   2
   0 -17   2 28727.7 1669.93   6
   0  17   2 29904.4 1784.95  30
   0 -17   3 36756.8 2166.66   6
   0  17   3 43969.7 2281.05   2
   0  17   3 40103.8 2274.52  30
   0  17  -3 41377.0 2305.91  30
   0  17   4 3140.13 362.383   2
   0 -17   4 2294.17 288.267   6
   0  17  -4 3204.30 413.140  29
   0  17  -4 3070.32 399.699  30
   0  17   4 3342.75 375.600  30
   0  17  -5 407.645 240.366   2
   0  17   5 39.9895 109.717   8
   0  17   5-27.1449 160.079   2
   0  17  -5-41.1444 233.090  29
   0  17   5 284.344 189.851  30
   0  17  -5-140.917 239.864  30
   0  17  -5 132.879 117.466  17
   0  17   6 2910.56 252.975   8
   0  17  -6 3228.76 450.460   2
   0  17  -6 2466.84 444.873  29
   0  17  -6 3292.59 432.623  30
   0  17   6 3054.97 237.964  18
   0  17  -6 2644.91 266.623  17
   0  17   7 34589.3 1780.93   8
   0  17   7 31003.1 1767.53  10
   0  17  -7 35154.0 2082.44   2
   0  17  -7 33599.7 2112.34  29
   0  17   7 32984.6 1763.45  18
   0  17  -7 35199.0 1813.15  17
   0  17   8 9542.08 586.986   8
   0  17   8 8989.90 576.642  10
   0  17  -8 8844.46 883.495  29
   0  17  -8 9445.42 847.341   2
   0  17   9 9415.64 599.814   8
   0  17   9 9351.20 589.136  10
   0  17  -9 9617.01 870.868   2
   0  17   9 10035.7 924.004   1
   0  17  -9 7637.49 894.839  29
   0  17  10 4140.69 352.598  10
   0  17  10 5018.96 376.789   8
   0  17  10 4795.45 656.485   1
   0  17 -10 5045.48 684.359  29
   0  17 -10 4674.88 360.223  22
   0  17  11 2020.00 231.188  10
   0  17  11 1999.53 241.178   8
   0 -17  11 2436.11 527.596   7
   0  17 -11 1858.21 463.595  29
   0  17  11 1745.62 201.277  18
   0  17 -11 2183.80 229.886  22
   0 -17  12 6505.37 473.804  10
   0  17  12 7383.75 479.854   8
   0  17  12 6971.16 438.776  18
   0  17 -12 6529.24 454.759  22
   0 -17  13 11724.3 693.611  10
   0  17  13 11921.4 691.492   8
   0  17 -13 11605.9 666.439  22
   0  17  13 10738.9 646.853  18
   0 -17  14 17790.9 1007.07  10
   0  17  14 18742.9 1015.16   8
   0 -17  15 591.493 113.582  10
   0  17  15 669.964 117.386   8
   0  17  16 6211.42 339.055   8
   0  17 -16 6480.34 350.760  28
   0  18   0-73.6089 227.869   2
   0 -18   0 69.4421 148.245   6
   0  18   0 181.370 234.798  30
   0 -18   1 446.922 160.852   6
   0  18   1 664.347 260.774   2
   0  18   1 177.911 233.683  30
   0  18  -1 401.473 272.127  30
   0 -18   2 5761.31 485.092   6
   0  18   2 6200.89 594.112  30
   0  18   3 544.284 232.334   2
   0 -18   3 592.278 166.455   6
   0  18   3 801.024 261.731  30
   0  18  -3 658.233 260.258  30
   0  18   4 4501.80 328.173   8
   0  18   4 4796.61 484.723   2
   0  18   4 5641.53 507.836  30
   0  18  -4 5720.43 553.539  30
   0  18  -4 4449.15 527.979  29
   0  18  -4 4539.48 354.758  17
   0  18   5 3895.36 308.166   8
   0  18  -5 3915.46 519.757   2
   0  18   5 4742.10 465.752  30
   0  18  -5 4988.25 551.999  29
   0  18  -5 4445.44 494.535  30
   0  18   5 4290.68 302.826  18
   0  18  -5 4126.44 334.282  17
   0  18   6 9842.61 615.840   8
   0  18  -6 12025.6 912.726   2
   0  18  -6 10154.0 845.465  30
   0  18  -6 10309.0 899.989  29
   0  18   6 9895.97 601.787  18
   0  18  -6 10336.4 643.157  17
   0  18  -7 539.935 301.376   2
   0  18   7 1313.84 181.020   8
   0  18  -7 1405.37 377.943  29
   0  18  -7 1066.65 205.692  17
   0  18   7 950.467 147.449  18
   0  18   8 27739.9 1428.04   8
   0  18  -8 29141.7 1781.68   2
   0  18  -8 22873.7 1733.70  29
   0  18   8 24572.1 1393.72  18
   0  18   9 5508.02 422.447   8
   0  18   9 6906.88 741.771   1
   0  18  -9 7134.04 722.912   2
   0  18  -9 6276.57 737.064  29
   0  18   9 5851.91 403.062  18
   0  18  10 122.073 251.265   1
   0  18  10 297.489 148.472   8
   0  18 -10 185.634 267.789  29
   0  18 -10 108.047 139.250  22
   0  18  10 55.5007 106.559  18
   0 -18  11 760.758 401.188   7
   0  18  11 664.987 168.548   8
   0  18  11 615.941 320.128   1
   0  18 -11 491.666 291.894  29
   0  18 -11 600.811 156.947  22
   0  18  11 686.713 134.716  18
   0  18  12 29115.0 1518.18   8
   0 -18  12 26742.7 1513.88  10
   0  18  12 27415.3 1476.04  18
   0  18 -12 27912.3 1497.37  22
   0  18  13 10992.0 610.534   8
   0 -18  13 9565.38 605.083  10
   0  18 -13 9164.76 575.363  22
   0  18  13 9496.84 559.082  18
   0 -18  14 5864.75 409.977  10
   0  18  14 7076.21 423.306   8
   0 -18  15 1896.87 168.421  10
   0  18  15 2095.32 179.443   8
   0  18  16 4623.14 289.082   8
   0  18 -16 5189.26 302.442  28
   0 -19   0 196.519 131.399   6
   0  19   0 80.6664 237.915   2
   0  19   0 39.5838 259.019  30
   0 -19   1 26648.9 1637.63   6
   0  19  -1 28033.7 1814.85   2
   0  19   1 33585.5 1827.42   2
   0  19   1 28156.7 1787.88  30
   0  19  -1 31405.8 1827.14  30
   0  19  -2 11108.7 922.763   2
   0 -19   2 11304.0 768.638   6
   0  19   2 10908.1 868.068   2
   0  19   2 13181.5 923.438  30
   0  19   3 25984.9 1407.28   8
   0  19  -3 25263.6 1411.01   9
   0  19  -3 30265.9 1756.92   2
   0  19   3 28200.3 1644.83   2
   0  19  -3 27100.2 1668.49  30
   0  19   3 28526.9 1655.01  30
   0  19  -3 26044.0 1637.45  29
   0  19  -3 26359.6 1424.13  19
   0  19   3 25748.0 1403.15  18
   0  19  -3 26309.9 1426.93  17
   0  19  -4 2828.89 258.319   9
   0  19   4 2966.00 253.507   8
   0  19   4 3825.35 418.136   2
   0  19  -4 3823.05 471.700  30
   0  19   4 3670.11 423.806  30
   0  19  -4 2183.69 405.995  29
   0  19  -4 3085.02 273.323  17
   0  19   4 2694.60 239.255  18
   0  19   5 28631.3 1578.07   8
   0  19  -5 30506.7 1911.36   2
   0  19  -5 30405.7 1879.80  29
   0  19  -5 31622.7 1857.51  30
   0  19   5 30335.1 1785.49  30
   0  19   5 29165.1 1571.39  18
   0  19  -5 29641.5 1603.78  17
   0  19  -6 1166.86 349.131   2
   0  19   6 1383.34 183.831   8
   0  19  -6 1275.86 347.554  29
   0  19  -6 1566.40 348.322  30
   0  19   6 1460.89 176.620  18
   0  19  -6 1393.22 208.846  17
   0  19   7 49249.1 2503.39   8
   0  19  -7 52607.4 2885.09   2
   0  19  -7 45701.0 2844.92  29
   0  19   7 45901.7 2478.40  18
   0  19  -7 47441.0 2529.39  17
   0  19   8 6184.11 431.973   8
   0  19  -8 6135.79 687.930   2
   0  19  -8 5264.68 700.590  29
   0  19   8 5835.35 406.019  18
   0  19   9 8286.20 548.995   8
   0  19   9 8457.36 852.442   1
   0  19  -9 9919.21 884.272   2
   0  19  -9 8799.68 884.287  29
   0  19   9 8003.70 520.724  18
   0  19  10 5119.83 396.226   8
   0  19  10 5233.60 673.018   1
   0  19 -10 5548.76 702.587  29
   0  19  10 5038.71 363.376  18
   0  19 -10 5304.90 394.402  22
   0  19  11 7508.14 501.358   8
   0  19  11 8552.40 840.303   1
   0 -19  11 7328.55 889.857   7
   0  19  11 7729.71 472.541  18
   0  19 -11 7280.38 491.226  22
   0 -19  12 2298.03 255.443  10
   0  19  12 2493.27 248.029   8
   0  19 -12 2435.56 233.722  22
   0  19  12 2253.26 206.292  18
   0  19  13 10681.0 593.052   8
   0 -19  13 10280.7 596.848  10
   0  19  14 1480.98 164.634   8
   0 -19  14 1513.08 167.939  10
   0  19  15 2956.65 206.940   8
   0 -19  15 2530.32 195.844  10
   0  19  16 316.501 58.6927   8
   0  19 -16 419.591 76.3983  28
   0 -20   0 101864. 5429.23   6
   0  20   0 115846. 5638.09   2
   0  20   0 109549. 5605.37  30
   0  20   0 101245. 5293.08  19
   0  20   1 8585.61 553.921   8
   0  20   1 10442.0 821.425   2
   0 -20  -1 10116.0 713.676   6
   0 -20   1 8825.62 659.238   6
   0  20  -1 9787.81 836.873   2
   0  20  -1 9546.81 818.579  30
   0  20   1 9099.53 800.276  30
   0  20  -1 9182.28 559.758  19
   0  20   2 14910.3 833.597   8
   0  20  -2 14093.4 827.988   9
   0  20   2 16288.8 1095.89   2
   0  20  -2 13860.9 1107.77   2
   0  20   2 15518.5 1088.15  30
   0  20   2 14286.1 828.348  18
   0  20  -2 14957.7 842.820  19
   0  20   3 3545.43 283.106   9
   0  20   3 3890.76 297.009   8
   0  20  -3 3466.76 298.360   9
   0  20   3 4442.61 487.879   2
   0  20  -3 3736.63 545.300   2
   0  20  -3 3239.18 447.432  29
   0  20  -3 4396.91 524.392  30
   0  20   3 4720.31 512.723  30
   0  20  -3 4403.18 324.991  17
   0  20  -3 4432.95 319.352  19
   0  20   3 3978.22 295.499  18
   0  20   4 93391.5 4765.23   8
   0  20   4 97262.0 5015.12   2
   0  20  -4 102204. 5096.25  30
   0  20  -4 88377.0 5026.80  29
   0  20   4 95012.6 5018.77  30
   0  20  -4 91523.8 4787.73  17
   0  20   4 92517.8 4756.90  18
   0  20   5 6129.74 415.899   8
   0  20  -5 6219.01 690.748   2
   0  20  -5 5221.91 624.756  29
   0  20  -5 6124.60 641.507  30
   0  20   5 6112.49 590.298  30
   0  20  -5 6099.82 445.989  17
   0  20   5 6316.61 411.541  18
   0  20   6 8863.92 573.520   8
   0  20  -6 10619.1 913.952   2
   0  20  -6 8801.64 843.590  29
   0  20  -6 9052.99 815.459  30
   0  20   6 9156.52 561.036  18
   0  20  -6 9268.14 603.104  17
   0  20   7 2966.07 279.176   8
   0  20  -7 2230.25 487.194  29
   0  20  -7 3140.02 307.126  17
   0  20   7 2691.90 249.492  18
   0  20   8 19039.5 1022.21   8
   0  20  -8 20054.5 1395.45   2
   0  20  -8 15942.8 1328.69  29
   0 -20   8 16518.9 973.020  25
   0  20   8 17927.1 991.827  18
   0  20  -9 1691.36 405.414   2
   0  20   9 1535.79 395.041   1
   0  20   9 1212.89 197.810   8
   0  20  -9 1501.79 413.430  29
   0  20   9 1054.65 162.733  18
   0  20  10 603.140 317.497   1
   0  20  10 389.693 151.348   8
   0  20 -10 60.4173 285.705  29
   0  20  10 304.513 126.062  18
   0  20 -10 384.372 162.763  22
   0  20  11 2523.15 243.813   8
   0  20  11 2077.21 206.519  18
   0  20 -11 2254.14 236.139  22
   0  20  12 6850.18 430.157   8
   0 -20  12 5832.01 428.072  10
   0  20  12 5684.84 382.659  18
   0  20 -12 6091.28 413.007  22
   0  20  13 682.678 134.427   8
   0 -20  13 372.586 135.275  10
   0  20 -13 562.171 120.978  22
   0 -20  14-7.63885 98.8941  10
   0  20  14 63.0236 90.4934   8
   0 -20  15 156.932 66.5216  10
   0  20  15 199.988 76.5345   8
   0  20 -16 146.890 54.4244  28
   0  21   0-87.6357 109.160   9
   0 -21   0 27.3033 138.813   6
   0  21   0 240.197 264.456   2
   0  21   0 46.5681 236.757  30
   0  21   0 9.78319 104.088  20
   0  21   0 56.6716 111.718  19
   0  21  -1 14627.7 858.482   9
   0  21   1 14870.3 853.692   9
   0  21  -1 17935.9 1226.59   2
   0  21   1 18565.1 1203.08   2
   0 -21  -1 16692.4 1038.31   6
   0  21   1 17655.0 1184.07  30
   0  21  -1 16559.8 1181.32  30
   0  21   1 14651.2 861.549  20
   0  21  -1 16230.5 878.641  19
   0  21   1 15476.7 876.475  19
   0  21  -1 13985.1 852.483  20
   0  21   2 7876.49 514.771   8
   0  21   2 8404.45 500.771   9
   0  21  -2 8260.89 513.547   9
   0  21   2 8569.52 763.257   2
   0  21   2 7982.20 753.266  30
   0  21  -2 7795.41 519.668  19
   0  21  -2 7691.34 501.496  20
   0  21  -3 12153.7 735.263   9
   0  21   3 12456.8 734.426   8
   0  21   3 11506.1 715.824   9
   0  21  -3 14959.6 1108.50   2
   0  21   3 13187.1 994.429   2
   0  21   3 14860.2 1027.16  30
   0  21  -3 12059.2 950.075  29
   0  21  -3 13503.9 1025.28  30
   0  21   3 12624.5 731.768  18
   0  21  -3 12561.8 754.270  17
   0  21  -3 12863.9 751.805  19
   0  21   4 93.8061 111.473   9
   0  21   4 46.2766 115.730   8
   0  21   4 160.319 227.105   2
   0  21   4-41.6262 263.687  30
   0  21  -4-143.052 288.314  30
   0  21  -4 481.023 257.885  29
   0  21   4 183.285 112.570  18
   0  21  -4 156.802 134.023  17
   0  21   5 4703.57 329.691   8
   0  21  -5 4741.27 620.137   2
   0  21   5 4070.67 494.032  30
   0  21  -5 5214.33 588.368  30
   0  21  -5 3327.70 334.861  17
   0  21   5 4462.61 315.348  18
   0  21   6 7615.34 501.249   8
   0  21  -6 8156.32 818.649   2
   0  21  -6 6651.71 736.764  29
   0  21   6 7584.73 488.462  18
   0  21  -6 7738.14 533.468  17
   0  21   7 53292.6 2734.22   8
   0  21  -7 56118.2 3176.76   2
   0  21  -7 47363.8 3061.42  29
   0  21  -7 53019.0 2772.06  17
   0  21   7 51070.1 2713.34  18
   0  21   8 2382.14 259.115   8
   0  21   8 2839.14 475.113   1
   0 -21   8 2493.39 227.746  25
   0  21   8 2646.60 241.750  18
   0  21   9 5847.20 425.518   8
   0  21  -9 5416.69 694.141   2
   0  21   9 4713.26 653.707   1
   0  21  -9 5107.53 690.577  29
   0  21   9 6233.65 405.177  18
   0  21  10 9332.68 586.806   8
   0  21  10 8107.41 856.742   1
   0  21 -10 8544.48 898.288  29
   0  21  10 9388.28 559.648  18
   0  21 -10 8865.85 586.408  22
   0  21  11 1144.63 180.080   8
   0  21 -11 949.235 174.056  22
   0  21  11 901.557 141.422  18
   0 -21  12 2821.12 271.104  10
   0  21  12 3270.23 262.559   8
   0  21  12 2618.88 218.263  18
   0  21 -12 2955.35 258.320  22
   0  21  13 138.123 105.788   8
   0 -21  13-28.7760 112.040  10
   0  21 -13 31.8008 97.3160  22
   0 -21  14 2430.42 203.697  10
   0  21  14 2550.15 202.794   8
   0  21  15 218.032 65.2302   8
   0 -21  15 169.472 56.6352  10
   0  22   0 498.719 132.445   9
   0  22   0 519.512 299.838   2
   0  22   0 854.980 337.076  30
   0  22   0 853.635 146.665  19
   0  22   0 494.321 122.396  20
   0  22   1 81.6741 109.517   9
   0  22  -1 21.7642 112.117   9
   0  22   1 149.046 252.609   2
   0  22  -1-108.862 286.133   2
   0 -22  -1-30.8604 162.248   6
   0  22  -1-102.176 305.063  30
   0  22   1-196.801 282.561  30
   0  22   1 116.332 103.807  20
   0  22   1 12.0317 119.176  19
   0  22  -1 135.624 115.861  19
   0  22  -1 153.168 106.527  20
   0  22  -2 1199.14 177.577   9
   0  22   2 1491.29 165.599   9
   0  22  -2 2494.19 462.036   2
   0  22   2 2142.80 387.184   2
   0  22   2 1378.00 176.809   8
   0  22   2 1290.24 349.930  30
   0  22  -2 1101.92 288.241  29
   0  22  -2 1318.17 194.274  19
   0  22   2 1328.30 174.024  20
   0  22  -2 1078.49 160.317  20
   0  22  -3 936.399 173.102   9
   0  22   3 1258.51 165.923   9
   0  22  -3 1116.85 377.230   2
   0  22   3 1461.68 334.028   2
   0  22   3 1254.75 181.491   8
   0  22  -3 1345.47 303.239  29
   0  22   3 1434.81 357.528  30
   0  22  -3 1282.68 361.131  30
   0  22  -3 1503.00 195.771  19
   0  22  -3 1055.00 185.556  17
   0  22   4 4654.52 339.008   9
   0  22   4 4891.22 351.699   8
   0  22   4 5258.30 561.952   2
   0  22   4 4676.59 549.608  30
   0  22  -4 5396.68 620.316  30
   0  22  -4 3889.55 526.864  29
   0  22  -4 4992.22 385.780  17
   0  22   4 4350.05 342.134  18
   0  22   5 101.669 116.345   9
   0  22  -5 184.067 306.514   2
   0  22   5 63.1434 124.479   8
   0  22  -5 52.4145 257.129  30
   0  22  -5 48.6360 247.272  29
   0  22  -5-284.869 156.708  17
   0  22   5-22.9848 111.710  18
   0  22   6 39.5568 138.060   8
   0  22  -6-62.0725 320.979   2
   0  22  -6-207.504 234.881  29
   0  22  -6 16.5684 142.507  17
   0  22   6 23.3240 117.039  18
   0  22   7 7697.30 521.838   8
   0  22  -7 8826.23 876.419   2
   0  22  -7 6917.49 776.547  29
   0  22   7 7868.87 505.364  18
   0  22  -7 7854.46 568.023  17
   0  22   8 4123.71 330.363   8
   0  22   8 4854.90 614.172   1
   0  22  -8 3945.05 589.969   2
   0 -22   8 3759.49 294.639  25
   0  22  -8 3816.73 568.643  29
   0  22   8 3578.83 299.749  18
   0  22   9 4374.61 338.845   8
   0  22   9 4725.09 607.461   1
   0  22  -9 3788.98 570.387   2
   0  22  -9 3650.26 565.400  29
   0  22   9 3578.05 297.456  18
   0  22  10 4578.46 353.017   8
   0  22  10 4404.95 320.730  18
   0  22 -10 4380.18 357.027  22
   0  22  11 3264.08 278.874   8
   0  22  11 3131.87 245.248  18
   0  22 -11 3117.87 281.893  22
   0  22  12 24603.3 1291.42   8
   0 -22  12 22508.7 1295.19  10
   0  22 -12 24180.4 1285.12  22
   0  22  13 183.337 100.472   8
   0 -22  13 96.1407 112.557  10
   0  22 -13-79.9731 91.0860  22
   0 -22  14 7300.63 439.912  10
   0  22  14 7930.05 444.176   8
   0  22  15 66.7688 46.1200   8
   0  23   0-11.0124 108.578   9
   0  23   0 167.592 263.719   2
   0  23   0-107.964 288.311  30
   0  23   0 177.678 129.630  19
   0  23   0 42.9142 95.5917  20
   0  23   1 12905.1 773.679   9
   0  23  -1 13064.1 781.616   9
   0  23  -1 15017.3 1173.42   2
   0  23   1 15857.9 1153.12   2
   0  23  -1 14510.7 1145.02  30
   0  23   1 15768.3 1145.63  30
   0  23   1 13906.8 794.737  19
   0  23  -1 14109.4 802.071  19
   0  23   1 13028.9 779.419  20
   0  23  -1 12976.9 775.657  20
   0  23  -2 8143.20 534.936   9
   0  23   2 7945.36 518.836   9
   0  23   2 9906.50 850.283   2
   0  23  -2 8876.89 865.529   2
   0 -23  -2 8634.49 697.838   6
   0  23   2 10290.9 859.591  30
   0  23  -2 6518.04 705.593  29
   0  23   2 8677.99 533.122  20
   0  23   2 8931.83 545.445  19
   0  23  -2 7863.84 521.885  20
   0  23  -2 8877.70 553.292  19
   0  23  -3 992.404 163.367   9
   0  23   3 853.249 145.598   9
   0  23  -3 504.415 323.610   2
   0  23   3 1277.86 337.521   2
   0  23   3 891.778 163.020   8
   0  23  -3 741.768 267.467  29
   0  23  -3 992.818 348.244  30
   0  23   3 1092.63 327.863  30
   0  23  -3 778.560 185.944  17
   0  23   4 4066.98 334.689   8
   0  23   4 4286.41 323.061   9
   0  23  -4 5083.11 628.645  30
   0  23  -4 4465.98 533.085  29
   0  23   4 4564.04 334.532  18
   0  23  -4 3824.03 357.670  17
   0  23   5 4833.77 353.697   8
   0  23   5 4852.68 340.124   9
   0  23  -5 4843.66 682.670   2
   0  23  -5 3666.30 569.950  30
   0  23  -5 3908.02 544.310  29
   0  23  -5 4337.82 376.782  17
   0  23   5 4149.13 333.808  18
   0  23   6 6639.46 452.506   8
   0  23   6 6695.17 436.396   9
   0  23  -6 7283.01 795.206   2
   0  23  -6 5380.82 674.937  29
   0  23   6 6401.13 438.791  18
   0  23  -6 5920.74 479.875  17
   0  23   7 134336. 6651.09   8
   0  23   7 127525. 6627.65   9
   0  23  -7 127684. 7112.56   2
   0  23  -7 118583. 6990.04  29
   0  23  -7 134714. 6691.07  17
   0  23   7 130789. 6628.99  18
   0  23  -8 1159.97 387.665   2
   0  23   8 899.273 173.293   8
   0  23   8 852.885 311.952   1
   0  23  -8 1174.66 345.474  29
   0 -23   8 934.775 156.619  25
   0  23   8 929.392 159.917  18
   0  23   9 10951.7 685.753   8
   0  23  -9 11721.9 699.654  22
   0  23   9 10879.3 658.936  18
   0  23  10 4307.23 332.701   8
   0  23 -10 3936.72 336.023  22
   0  23  10 4158.75 303.948  18
   0  23  11 17878.7 1011.94   9
   0  23  11 20113.4 1048.16   8
   0  23  11 17930.5 1007.53  18
   0  23 -11 19595.1 1048.08  22
   0 -23  12 5924.67 400.115  10
   0  23  12 5726.26 387.399   8
   0  23 -12 5744.35 383.724  22
   0 -23  13 2145.28 197.832  10
   0  23  13 2288.28 192.014   8
   0  23 -13 2203.30 180.979  22
   0  23  14 627.666 91.9227   8
   0 -23  14 640.700 90.2267  10
   0  23 -15 2769.49 126.960  28
   0  23  15 645.419 96.0869  20
   0  24   0 6694.04 435.649   9
   0  24   0 6745.00 762.439   2
   0  24   0 7019.48 755.606  30
   0  24   0 6306.41 448.824  19
   0  24   0 6015.55 423.383  20
   0  24   1 19379.6 1046.57   9
   0  24  -1 18054.5 1047.19   9
   0  24   1 21493.1 1456.45   2
   0  24  -1 22169.8 1505.64   2
   0  24  -1 20426.6 1454.15  30
   0  24  -1 16399.9 1254.98  29
   0  24   1 19890.7 1413.78  30
   0  24  -1 17268.1 1035.33  20
   0  24   1 19680.6 1062.15  19
   0  24  -1 18331.5 1066.53  19
   0  24   1 18960.7 1044.28  20
   0  24   2 601.652 136.726   9
   0  24  -2 546.371 153.677   9
   0  24  -2 1100.21 424.353   2
   0  24   2 329.607 290.283   2
   0  24   2 980.225 334.509  30
   0  24  -2 379.810 234.202  29
   0  24   2 604.281 156.739  19
   0  24   2 624.735 140.884  20
   0  24  -2 473.759 134.603  20
   0  24  -2 797.778 166.289  19
   0  24  -3 213.707 138.285   9
   0  24   3 78.2792 117.740   9
   0 -24  -3 227.729 209.039   6
   0  24   3 156.194 235.821   2
   0  24   3 38.6042 133.237   8
   0  24  -3 134.128 316.640   2
   0  24  -3 179.433 207.573  29
   0  24  -3 236.699 295.688  30
   0  24   3 423.589 291.552  30
   0  24  -3 95.7232 164.432  17
   0  24   3 83.6591 117.975  20
   0  24   4 28484.1 1525.13   9
   0  24   4 29332.4 1543.47   8
   0  24  -4 29667.1 1946.86  30
   0  24  -4 29015.4 1574.09  17
   0  24   5 417.970 133.114   9
   0  24   5 523.276 151.931   8
   0  24  -5 248.957 244.869  29
   0  24  -5 304.965 183.189  17
   0  24   6 111787. 5642.18   8
   0  24   6 109233. 5620.67   9
   0  24  -6 122679. 6208.38   2
   0  24  -6 95436.8 5938.42  29
   0  24  -6 115026. 5681.23  17
   0  24   6 109091. 5624.28  18
   0  24   7 776.145 163.282   9
   0  24   7 1131.76 193.878   8
   0  24  -7 406.447 340.510   2
   0  24   7 870.349 165.275  18
   0  24  -7 654.205 219.627  17
   0  24   8 19549.0 1094.22   9
   0  24   8 21350.5 1127.27   8
   0  24  -8 18324.7 1515.18   2
   0  24   8 19926.9 1466.48   1
   0  24  -8 17002.7 1428.02  29
   0 -24   8 19021.0 1083.58  25
   0  24   8 20545.4 1099.33  18
   0  24   9 737.987 160.938   8
   0  24   9 653.595 132.198   9
   0  24  -9 358.303 162.420  22
   0  24   9 340.962 123.324  18
   0  24  10 2876.74 259.404   8
   0  24  10 2621.86 224.588   9
   0  24 -10 2702.20 267.740  22
   0  24  10 2691.87 225.301  18
   0  24  11 185.870 117.773   8
   0  24 -11 194.000 128.251  22
   0  24  12 1071.58 146.956   8
   0 -24  12 1140.82 157.331  10
   0  24 -12 1063.13 149.307  22
   0  24  13 922.857 119.684   8
   0 -24  13 1036.26 123.447  10
   0  24 -13 741.545 108.868  22
   0  24  14 35.1094 55.3872   8
   0 -24  14 25.2771 52.5045  10
   0  25   0-60.6513 119.017   9
   0  25   0 63.1827 273.355   2
   0  25   0 182.686 309.599  30
   0  25   0-41.7008 137.639  19
   0  25   0 90.9694 105.189  20
   0  25  -1 4181.50 320.451   9
   0  25   1 3745.18 305.996   9
   0  25  -1 5312.83 679.628   2
   0  25   1 4491.45 619.931   2
   0  25  -1 5102.25 665.930  30
   0  25   1 4093.80 586.291  30
   0  25  -1 2897.35 438.304  29
   0  25   1 4219.38 311.875  20
   0  25  -1 3172.26 311.523  19
   0  25  -1 3270.56 295.458  20
   0  25   1 4301.20 333.760  19
   0  25  -2 2331.81 253.989   9
   0  25   2 2866.71 249.907   9
   0  25   2 3201.98 521.108   2
   0  25  -2 3072.93 555.641   2
   0  25  -2 2281.90 403.968  29
   0  25   2 3057.61 508.014  30
   0  25  -2 2473.40 268.965  19
   0  25   2 2906.77 264.438  19
   0  25  -2 2650.26 283.258  17
   0  25  -2 2371.55 236.315  20
   0  25   2 3034.23 255.451  20
   0  25   3 36037.5 1934.73   9
   0  25   3 36892.8 2319.26   2
   0  25  -3 40553.2 2491.15   2
   0  25  -3 40272.2 2429.74  30
   0  25   3 36653.7 1941.13  20
   0  25   3 37304.5 1959.11  19
   0  25  -3 38377.3 1990.45  17
   0  25   4 1097.85 169.771   9
   0  25   4 993.722 178.554   8
   0  25  -4 1339.79 333.571  29
   0  25  -4 1138.98 214.171  17
   0  25   4 1179.46 175.371  20
   0  25   5 26738.3 1404.03   8
   0  25   5 24723.4 1373.37   9
   0  25  -5 29604.1 1942.21   2
   0  25  -5 26535.4 1440.52  17
   0  25   6 4503.50 343.722   8
   0  25   6 4166.75 318.147   9
   0  25  -6 4062.62 635.813   2
   0  25  -6 3253.93 528.965  29
   0  25  -6 3858.76 370.684  17
   0  25   7 46861.8 2289.27   8
   0  25   7 42742.6 2254.94   9
   0 -25   7 41494.2 2251.93  25
   0  25   7 45031.5 2666.06   1
   0  25  -7 47811.2 2817.32   2
   0  25   8 14081.4 786.123   9
   0  25   8 14217.4 814.963   8
   0 -25   8 12899.6 777.130  25
   0  25   9 3065.55 285.370   8
   0  25   9 3440.42 261.748   9
   0  25  -9 3600.59 309.365  22
   0  25  10 20442.4 1061.22   8
   0  25 -10 17350.1 1030.76  16
   0  25 -10 19645.9 1067.07  22
   0  25  11 573.104 127.282   8
   0  25 -11 841.813 148.429  22
   0  25  12 793.859 118.525   8
   0 -25  12 775.133 138.176  10
   0  25 -12 564.063 122.174  22
   0  25  13 164.380 73.6477   8
   0 -25  13 169.279 80.8366  10
   0  25 -13 50.3104 66.8824  22
   0  25 -14 55.5764 48.3299  28
   0  25  14 3.61610 46.5831  20
   0  26   0 489.926 143.815   9
   0  26   0 396.572 319.293   2
   0  26   0 1085.32 391.522  30
   0  26   0 500.437 164.715  19
   0  26   0 552.677 136.207  20
   0  26  -1-104.551 139.596   9
   0  26   1 36.4554 124.627   9
   0  26   1 127.485 324.074   2
   0  26  -1-137.176 303.723   2
   0  26  -1-261.274 359.578  30
   0  26   1 372.772 331.807  30
   0  26   1 55.7007 135.994  19
   0  26   1 34.7105 104.207  20
   0  26  -1 46.1439 110.537  20
   0  26  -1 117.718 143.032  19
   0  26   2 1514.55 407.622   2
   0  26  -2 1491.51 437.528   2
   0  26  -2 1146.85 182.811   9
   0  26   2 759.192 158.640   9
   0  26   2 1048.41 158.043  20
   0  26   2 1004.71 182.072  19
   0  26  -2 1054.01 201.894  17
   0  26   3 725.971 153.267   9
   0  26   3 558.284 318.981   2
   0  26  -3 366.595 411.629   2
   0  26  -3 1092.73 291.352  29
   0  26   3 921.250 177.192  19
   0  26   3 797.233 157.345  20
   0  26  -3 1104.94 212.760  17
   0  26   4 3846.43 302.124   9
   0  26  -4 2799.79 458.446  29
   0  26  -4 3844.31 360.046  17
   0  26   4 3824.27 323.306  19
   0  26   4 3958.22 312.560  20
   0  26   5 1130.43 169.310   9
   0  26   5 1065.96 184.423   8
   0  26  -5 787.705 323.652  29
   0  26  -5 1235.01 223.921  17
   0  26   5 1104.14 184.577  20
   0  26   6 1550.19 181.922   9
   0  26   6 1265.53 199.454   8
   0  26  -6 948.635 413.410   2
   0  26  -6 1105.24 339.147  29
   0  26  -6 1531.70 235.707  17
   0  26   7 28197.3 1509.25   9
   0  26   7 28897.3 1540.46   8
   0 -26   7 27651.8 1513.46  25
   0  26   8 5368.24 380.792   9
   0  26   8 6721.52 427.090   8
   0 -26   8 5775.55 388.012  25
   0  26   9 1557.02 196.725   8
   0  26   9 1501.25 152.931   9
   0  26  -9 1501.70 210.590  22
   0  26  10 2108.88 207.516   8
   0  26 -10 1870.51 187.043  16
   0  26 -10 2168.16 224.569  22
   0  26  11 1774.98 179.339   8
   0  26 -11 1896.62 194.137  22
   0 -26  12 22935.9 1194.49  10
   0  26  12 22253.9 1180.94   8
   0  26 -12 22069.0 1185.55  22
   0 -26  13 1276.62 111.770  10
   0  26  13 1230.35 108.025  19
   0  27   0 136.917 309.968   2
   0  27   0 153.340 134.896   9
   0  27   0-57.3345 116.617  20
   0  27   0 72.8986 144.380  19
   0  27  -1 5668.43 734.292   2
   0  27   1 6825.75 759.451   2
   0  27  -1 5247.49 398.334   9
   0  27   1 5195.69 389.897   9
   0  27  -1 6762.32 456.047  17
   0  27  -1 5510.46 418.421  19
   0  27  -1 4991.74 377.028  20
   0  27   1 5000.40 378.735  20
   0  27   1 5899.42 419.122  19
   0  27   2 17851.3 1339.75   2
   0  27  -2 16690.4 1390.18   2
   0  27   2 15946.4 922.580   9
   0  27   2 15619.6 914.834  20
   0  27  -2 16800.7 979.802  17
   0  27   2 15910.5 938.525  19
   0  27  -3 12433.5 1122.98   2
   0  27   3 9981.38 639.180   9
   0  27   3 10806.4 663.589  19
   0  27   3 10508.8 641.322  20
   0  27  -3 10957.6 701.464  17
   0  27   4 1345.49 186.402   9
   0  27  -4 1579.93 255.105  17
   0  27   4 2045.69 228.192  19
   0  27   4 1703.74 202.735  20
   0  27  -5 17328.2 1444.74   2
   0  27   5 15353.8 911.003   9
   0  27   5 16209.8 938.671  19
   0  27  -5 16732.6 980.384  17
   0  27   5 16458.1 929.217  20
   0  27   6 15077.4 901.483   9
   0  27   6 16061.4 930.415   8
   0  27  -6 16847.7 978.473  17
   0  27   6 16789.9 929.171  20
   0  27   7 2987.74 265.879   9
   0  27   7 3787.00 310.679   8
   0 -27   7 3555.05 285.669  25
   0  27   7 4119.12 309.518  20
   0  27   8 5442.55 389.526   8
   0  27   8 5296.75 353.072   9
   0 -27   8 5384.68 361.654  25
   0  27  -8 5795.90 412.498  22
   0  27   9 5781.63 402.509   8
   0  27  -9 6409.19 428.197  22
   0  27  10 353.599 116.330   8
   0  27 -10 237.522 100.069  16
   0  27 -10 51.0630 123.976  22
   0  27  11 173.934 89.6129   8
   0  27 -11 123.483 102.281  22
   0  27  11 206.770 97.3715  20
   0 -27  12 236.361 92.4634  10
   0  27  12 239.083 80.1762  20
   0  27 -12 102.008 82.6437  22
   0  27  12 238.526 80.8859  19
   0  27  13 2597.55 169.369  20
   0  28   0 3818.08 611.184   2
   0  28   0 3662.92 303.882   9
   0  28   0 3875.06 323.475  19
   0  28   0 3014.97 276.379  20
   0  28   1 10430.5 977.296   2
   0  28  -1 9810.31 985.422   2
   0  28   1 9151.99 563.602   9
   0  28  -1 7480.16 551.546   9
   0  28   1 8270.86 541.025  20
   0  28  -1 8765.20 586.588  19
   0  28  -1 9397.75 606.822  17
   0  28   1 9725.30 586.656  19
   0  28  -2 17398.1 1375.56   2
   0  28   2 16868.3 1283.42   2
   0  28   2 14540.2 853.362   9
   0  28   2 15111.2 875.686  19
   0  28  -2 15352.9 904.608  17
   0  28   2 13637.6 839.201  20
   0  28  -3 1220.39 427.222   2
   0  28   3 597.451 146.057   9
   0  28   3 585.202 162.128  19
   0  28  -3 617.021 207.174  17
   0  28   3 676.391 146.324  20
   0  28  -4 7707.10 905.156   2
   0  28   4 6437.16 446.931   9
   0  28   4 7218.88 458.074  20
   0  28   4 6708.97 471.314  19
   0  28  -4 6665.67 504.625  17
   0  28   5 902.868 156.441   9
   0  28   5 1096.08 171.311  20
   0  28   5 1204.68 190.474  19
   0  28  -5 1199.96 225.203  17
   0  28   6 16014.9 949.773   9
   0  28  -6 18477.3 1028.98  17
   0  28   6 17327.7 975.491  20
   0  28   6 17838.6 988.688  19
   0  28   7 61.1844 91.5190   9
   0 -28   7-159.647 128.128  25
   0  28   7 56.8120 120.413  20
   0  28   7 49.0266 126.230  19
   0 -28   8 1350.37 161.660  25
   0  28   8 1680.22 184.345  20
   0  28  -8 1449.54 203.217  22
   0  28  -9 21.8061 125.312  22
   0  28   9 151.987 114.942  20
   0  28 -10 5024.13 347.767  22
   0  28 -10 4436.81 311.744  16
   0  28  10 5457.93 338.809  19
   0  28  10 5064.11 332.411  20
   0 -28  11 124.816 100.467  10
   0  28  11 19.5516 74.6221  19
   0  28 -11-14.3790 86.6776  22
   0  28  11 43.9916 78.9572  20
   0 -28  12 9037.67 439.179  10
   0  28 -12 7581.07 428.447  22
   0  28  12 8413.01 430.280  19
   0  29   0 113.950 125.511   9
   0  29   0 287.758 156.178  19
   0  29   0-21.4562 108.307  20
   0  29   1 197.845 330.889   2
   0  29   1 529.463 147.501   9
   0  29  -1 729.594 189.065  17
   0  29   1 699.784 172.996  19
   0  29   1 578.883 134.356  20
   0  29   2 1772.13 208.766   9
   0  29  -2 1993.58 264.227  17
   0  29   2 1798.96 227.450  19
   0  29   2 1713.84 192.954  20
   0  29   3 7020.96 470.559   9
   0  29  -3 8470.03 543.235  17
   0  29   3 6756.91 464.491  20
   0  29   3 7320.91 492.806  19
   0  29   4-10.7791 112.478   9
   0  29   4 298.526 134.854  19
   0  29  -4 99.7349 165.389  17
   0  29   4 32.8109 107.385  20
   0  29   5 1181.44 165.949   9
   0  29  -5 1411.57 230.097  17
   0  29   5 1551.38 202.610  19
   0  29   5 1398.23 175.424  20
   0  29   6 3235.16 254.485   9
   0 -29   6 3266.15 273.293  25
   0  29  -6 3526.31 326.488  17
   0  29   6 2854.44 275.944  19
   0  29   6 3499.07 274.674  20
   0 -29   7 5783.83 394.018  25
   0  29   7 6241.24 406.852  20
   0  29   7 6098.85 412.043  19
   0 -29   8 559.770 113.279  25
   0  29   8 765.837 142.183  19
   0  29  -8 652.887 155.214  22
   0  29   8 822.442 139.219  20
   0  29  -9 256.459 123.784  22
   0  29   9 243.756 99.8663  20
   0  29   9 228.947 109.383  19
   0  29  10 7585.80 489.256  20
   0  29  10 9087.80 500.793  19
   0  29 -10 9073.91 512.709  22
   0 -29  11 269.653 92.6734  10
   0  29  11 120.240 66.4547  20
   0  29 -11 161.866 84.3953  22
   0  29  11 312.595 74.6638  19
   0  30   0 243.988 134.714   9
   0  30   0 320.079 148.872  19
   0  30   0 413.720 177.792  17
   0  30   1 11.8623 116.939   9
   0  30   1 149.346 142.747  19
   0  30   1-40.2091 102.232  20
   0  30  -1 209.008 175.717  17
   0  30   2 1905.42 208.141   9
   0  30   2 1764.22 219.149  19
   0  30  -2 2159.30 254.518  17
   0  30   2 1743.57 190.135  20
   0  30   3 887.701 158.471   9
   0  30  -3 1178.71 211.406  17
   0  30   3 1097.82 156.438  20
   0  30   3 1213.67 184.772  19
   0  30   4 1310.27 162.756   9
   0  30  -4 1296.98 224.598  17
   0  30   4 1445.20 193.822  19
   0  30   4 1023.50 157.894  20
   0  30   5 36.1011 89.7714   9
   0  30   5 59.2634 105.501  20
   0  30   5-59.1282 124.823  19
   0  30  -5-107.086 156.223  17
   0 -30   6 2796.99 238.337  25
   0  30   6 2697.48 248.225  19
   0  30   6 2532.28 226.994  20
   0 -30   7 814.947 137.928  25
   0  30  -7 1090.27 179.419  22
   0  30   7 1220.59 152.485  20
   0  30   7 1287.98 169.882  19
   0 -30   8 5523.44 341.173  25
   0  30   8 5318.44 352.282  20
   0  30  -8 5661.16 385.987  22
   0  30   8 5423.80 366.710  19
   0  30  -9 1006.93 126.292  16
   0  30  -9 1186.19 152.174  22
   0  30   9 703.353 115.790  20
   0  30   9 1137.73 133.887  19
   0  30  10 203.508 80.4241  19
   0  30  10 141.281 67.5669  20
   0  30 -10 69.3050 87.3333  22
   0 -30  11 592.876 85.9961  10
   0  30  11 439.934 69.8848  19
   0  30 -11 623.345 84.2477  22
   0  31   0 75.8644 147.530  17
   0  31   1 9405.18 626.939   9
   0  31  -1 11445.7 686.494  17
   0  31   1 10247.6 652.804  19
   0  31   1 12084.3 687.996  17
   0  31   2 9844.76 595.918   9
   0  31   2 10203.9 619.032  19
   0  31   2 8612.67 572.805  20
   0  31   3 88.9607 101.873   9
   0  31  -3-30.3424 156.294  17
   0  31   3 81.3130 96.2025  20
   0  31   3 120.754 124.423  19
   0  31   4 188.479 102.169   9
   0  31   4 254.559 128.065  19
   0  31  -4 516.061 177.113  17
   0  31   4 258.646 103.269  20
   0  31   5 12264.9 711.062  20
   0  31  -5 12937.0 771.318  17
   0  31   5 12645.4 734.585  19
   0 -31   6 909.369 141.173  25
   0  31   6 866.205 129.330  20
   0  31   6 1050.72 161.467  19
   0 -31   7 849.698 126.025  25
   0  31   7 850.093 140.087  19
   0  31   7 963.485 130.525  20
   0  31  -7 1207.55 169.444  22
   0 -31   8 850.739 106.967  25
   0  31   8 1061.19 134.331  19
   0  31   8 622.851 108.361  20
   0  31  -8 1117.66 149.444  22
   0  31   9 1841.76 156.198  20
   0  31  -9 2295.50 193.722  22
   0  31   9 2193.74 171.802  19
   0  31  -9 1974.94 163.065  16
   0 -31  10 75.6791 76.5701  10
   0  31 -10-50.8730 70.8171  22
   0  31  10 70.3484 59.4564  19
   0  32   0 44228.7 2346.85  17
   0  32   1 4147.76 344.493  17
   0  32  -1 3835.19 341.136  17
   0  32  -2 425.441 167.288  17
   0  32   2 349.903 136.264  19
   0  32   2 416.492 166.934  17
   0  32   3 6083.04 418.694  19
   0  32  -3 6235.34 449.401  17
   0  32  -4 10707.2 623.319  17
   0  32   4 10716.2 597.123  19
   0 -32   5 12589.4 684.399  25
   0  32   5 12085.9 689.668  19
   0  32   5 10938.8 654.459  20
   0 -32   6 46.7240 94.8092  25
   0  32   6 99.7090 81.1992  20
   0  32   6 89.4832 102.158  19
   0 -32   7 988.179 122.986  25
   0  32   7 862.958 113.682  20
   0  32   7 1132.84 138.856  19
   0  32  -7 1250.91 157.520  22
   0  32   8 1221.32 128.962  19
   0  32  -8 1200.88 148.140  22
   0  32  -8 1137.53 130.117  16
   0  32   8 934.529 102.681  20
   0  32  -9 2168.02 166.676  22
   0  32   9 2146.89 146.886  19
   0  32 -10 696.599 85.4563  22
   0  33   0 208.150 147.752  17
   0  33   1 7751.38 508.041  17
   0  33  -1 7076.13 500.196  17
   0  33  -2-64.0458 133.024  17
   0  33   2 50.7469 132.296  17
   0  33  -3 15259.4 897.064  17
   0  33   3 14775.7 869.766  19
   0  33   3 16581.2 902.471  17
   0 -33   4 3202.92 248.805  25
   0  33   4 2719.19 242.783  19
   0  33  -4 2967.66 268.010  17
   0 -33   5 39.0718 97.8637  25
   0  33  -5 259.016 121.389  22
   0  33   5 182.175 104.814  19
   0 -33   6 3933.87 269.521  25
   0  33   6 4141.13 282.929  19
   0 -33   7 1889.07 146.632  25
   0  33   7 1692.38 160.208  19
   0  33   8-54.5129 62.0703  19
   0  33  -8 54.2716 68.2998  16
   0  33  -8 12.6105 81.1853  22
   0 -33   9 250.329 66.9675  10
   0  33  -9 270.030 69.7360  22
   0  34   0-93.3748 132.773  17
   0  34  -1-34.7420 134.428  17
   0  34   1 254.854 136.676  17
   0  34   2 589.286 148.464  17
   0  34  -2 588.125 148.951  17
   0  34  -3 849.217 165.002  17
   0  34   3 1279.31 180.718  17
   0 -34   4 536.469 120.004  25
   0  34  -4 570.002 130.901  22
   0  34   4 452.553 140.133  17
   0 -34   5 106.291 89.0709  25
   0  34  -5 98.3366 106.207  22
   0  34   5 168.265 94.5937  19
   0  34   5 18.7926 110.922  17
   0 -34   6 362.798 84.4403  25
   0  34   6 336.530 88.8132  19
   0  34   7 356.345 78.3940  19
   0  34  -7 392.382 83.9220  16
   0  34  -8 1397.37 122.892  22
   0  35   0 71.0335 111.370  17
   0  35   1 738.217 147.227  17
   0  35  -1 721.140 141.539  17
   0  35  -1 630.924 112.851  22
   0  35  -2 9410.87 569.918  17
   0  35  -2 9334.23 546.454  22
   0  35   2 9669.87 577.151  17
   0 -35   3 3432.99 241.184  25
   0  35   3 3234.65 264.593  17
   0  35  -3 2949.07 256.257  17
   0  35  -3 3065.96 236.052  22
   0 -35   4 3100.42 214.732  25
   0  35  -4 2612.22 220.785  22
   0  35   4 2689.92 237.758  17
   0 -35   5 7942.29 471.426  25
   0  35   5 9007.54 504.994  17
   0  35  -5 8404.45 488.268  22
   0 -35   6 147.177 59.4052  25
   0  35  -6 235.386 82.3172  22
   0  36   0 8933.74 533.899  17
   0 -36   1 179.301 102.642  25
   0  36  -1 308.516 105.417  17
   0  36   1 67.8164 102.890  17
   0 -36   2 347.283 99.4978  25
   0  36  -2 264.195 101.067  17
   0  36  -2 141.607 74.8760  22
   0  36   2 370.696 108.781  17
   0 -36   3 2155.44 174.142  25
   0  36   3 2318.89 197.401  17
   0  36  -3 2024.35 168.617  22
   0 -36   4 9701.59 524.513  25
   0  36  -4 8842.48 527.259  22
   0  36   4 9964.24 551.807  17
   0 -36   5 2755.71 187.360  25
   0  36   5 3368.38 219.474  17
   0  36  -5 2789.13 200.429  22
   0  36  -6 13271.4 762.268  16
   0  36  -6 16215.4 770.474  22
   0  37   0-26.8317 81.6050  17
   0 -37  -1 7474.06 406.915  25
   0 -37   1 7199.79 405.603  25
   0  37   1 6535.10 413.455  17
   0  37  -1 6091.11 409.696  17
   0 -37   2 89.5455 73.2467  25
   0 -37  -2 119.146 71.0903  25
   0  37   2 76.7814 80.7389  17
   0 -37  -3 5344.49 335.956  25
   0 -37   3 6578.36 347.543  25
   0  37   3 6022.26 361.883  17
   0  37   4 2019.03 159.305  17
   0 -38   1 95.2884 53.7045  25
   0 -38  -1 3.73711 50.9220  25
   0  38   1 22.9673 53.3258  17
   0 -38   2 275.816 54.3018  25
   0  38   2 178.144 60.2531  17
  -1   0  18 5352.93 327.724  10
  -1   0  17-80.7488 103.129  10
  -1   0  17 67.8913 90.6459   8
  -1   0  16 25374.2 1369.07  10
  -1   0  15 133.989 140.062  10
  -1   0  14 38382.3 2008.28  10
  -1   0  14 34682.8 2355.72  31
  -1   0  13-13.5332 134.696  10
  -1   0  13 694.754 309.238  31
  -1   0  12 19953.0 1118.72  10
   1   0 -12 18061.6 1327.44  29
  -1   0  12 21802.2 1494.70  31
  -1   0  11 12.4642 134.204  10
  -1   0  11 170.427 179.917   7
  -1   0  11 51.1798 255.697  31
   1   0 -11 37.5439 206.701  29
  -1   0  10 1621.05 313.212   7
  -1   0  10 1543.82 359.693  31
   1   0 -10 1647.15 297.832  29
  -1   0   9 67.3062 171.099   7
   1   0  -9-85.7798 170.733  29
  -1   0   9-41.6857 222.629  31
  -1   0   8 1722.81 299.186   7
   1   0  -8 1824.31 277.523  29
  -1   0   8 2094.07 392.461  31
  -1   0   7 253.371 177.065   7
   1   0  -7 224.923 161.950  29
  -1   0   6 879.123 211.901   7
   1   0  -6 851.091 201.504  29
  -1   0   5 25.8630 127.491   7
   1   0  -5 98.0293 144.254  29
  -1   0   4 89097.0 4658.31   7
   1   0  -4 92958.0 4696.93  29
  -1   0   4 97958.7 4788.13  31
  -1   0   3 76.5340 122.812   6
  -1   0   3-140.191 199.905  31
  -1   0   2 969728. 47245.0   6
  -1   0   2 867252. 47258.3   3
  -1   0   2 999999. 47284.3  31
  -1   0   1 168.509 160.781   3
  -1   0   1 72.5085 106.941   6
  -1   0   1-13.3642 162.112  31
  -1   0   0 204611. 10110.6   6
   1   0   0 197780. 10096.8   7
   1   0   1-35.1278 131.743   7
   1   0   2 56935.9 3174.70   7
  -1   0  -2 65079.6 3201.92   5
   1   0   3 43.0210 189.427   7
  -1   0  -3 19.0725 192.261   5
  -1   0  -4 411950. 20720.4   5
   1   0   4 409282. 20774.4   7
  -1   0  -5 510.230 225.775   5
   1   0   5-64.4860 247.614   7
   1   0   6 60230.0 3290.46   7
  -1   0  -6 57860.8 3168.96   5
   1   0   7 44.6037 245.713   7
  -1   0  -7 168.394 183.803   5
   1   0   7 263.197 153.482   1
  -1   0  -8 39874.8 2271.68   5
   1   0   8 39155.0 2249.69   1
   1   0   8 41463.6 2448.83   7
   1   0   9 164.632 173.198   1
   1   0   9 58.6275 287.679   7
   1   0  10 124653. 6492.37   7
   1   0  10 122941. 6227.57   1
  -1   0 -10 116126. 5974.68  28
  -1   0 -10 116526. 5972.54  22
   1   0  11-71.1502 307.825   7
  -1   0 -11-23.3252 126.026  28
  -1   0 -11-11.0061 112.398  22
  -1   0 -12 130921. 6655.56  28
  -1   0 -13 12.2749 124.815  28
  -1   0 -14 2095.19 219.086  28
  -1   0 -15 191.543 111.884  28
   1   0  16 2879.93 265.215   8
  -1   0 -16 3582.26 249.290  27
   1   0  17 91.6921 89.6805   8
  -1   0 -17 76.6975 67.7400  27
   1   0  18 299.079 60.5982   8
  -1  -1  18 966.647 107.209  10
  -1   1  18 997.074 111.736  10
  -1  -1  17 323.407 110.433  10
  -1   1  17 345.435 110.259  10
  -1   1  17 192.162 96.9259   8
  -1   1  16 3921.58 310.738  10
  -1  -1  16 3780.03 312.249  10
  -1   1  15 2543.80 257.921  10
  -1  -1  15 2716.61 258.347  10
  -1  -1  14 12426.7 764.017  10
  -1   1  14 12600.6 766.139  10
  -1   1  14 13427.7 1095.70  31
  -1  -1  14 13869.9 1114.33  31
  -1  -1  13 2552.27 270.282  10
  -1   1  13 3230.15 287.829  10
  -1   1  13 3329.04 508.749  31
  -1  -1  13 2773.85 494.187  31
  -1  -1  12 13321.1 807.953  10
  -1   1  12 14315.1 816.093  10
   1   1 -12 12037.7 1014.45  29
  -1  -1  12 15156.0 1161.04  31
  -1   1  12 13696.9 1122.17  31
  -1   1  11 693.809 159.556  10
  -1  -1  11 679.944 161.624  10
  -1   1  11 331.252 219.866   7
  -1  -1  11 604.544 236.250   7
  -1   1  11 663.786 302.650  31
   1  -1 -11 624.024 231.973  29
   1   1 -11 922.569 280.490  29
  -1  -1  11 360.463 301.299  31
  -1  -1  10 9883.72 797.519   7
  -1   1  10 8853.78 764.317   7
  -1  -1  10 9161.79 838.088  31
  -1   1  10 11063.8 878.432  31
   1  -1 -10 9243.65 733.728  29
   1   1 -10 10018.6 771.226  29
  -1   1   9 663.609 226.659   7
  -1  -1   9 584.140 206.015   7
   1  -1  -9 380.530 185.982  29
  -1   1   9 373.987 269.600  31
  -1  -1   9-41.6801 289.763  31
   1   1  -9 239.045 190.156  29
  -1  -1   8 20845.3 1287.70   7
  -1   1   8 20050.5 1271.38   7
   1  -1  -8 20474.2 1235.07  29
   1   1  -8 21594.8 1268.59  29
  -1   1   8 20193.4 1350.38  31
  -1  -1   7 57875.8 3215.70   7
  -1   1   7 59009.0 3215.51   7
   1  -1  -7 60910.4 3189.05  29
   1   1  -7 62415.5 3215.49  29
  -1   1   7 61124.7 3308.69  31
  -1  -1   6 18271.1 1072.93   7
  -1   1   6 18457.4 1070.96   7
   1   1  -6 17937.9 1077.97  29
   1  -1  -6 17616.7 1044.98  29
  -1   1   5 14628.8 885.248   7
  -1  -1   5 15311.2 895.076   7
  -1  -1   5 15690.9 987.760  31
   1   1  -5 15964.8 919.521  29
   1  -1  -5 16017.5 896.367  29
  -1  -1   4 138332. 6850.46   7
  -1   1   4 126367. 6831.02   7
   1  -1  -4 140332. 6867.17  29
  -1  -1   4 149903. 6976.79  31
  -1  -1   3 235.459 55.4174   7
  -1   1   3 294.682 166.680   3
  -1  -1   3 120.318 188.854  31
  -1   1   3-17.6628 196.897  31
  -1   1   2 389748. 21383.5   3
  -1   1   2 423815. 21368.2   6
  -1  -1   2 440787. 21382.0   6
  -1   1   2 441225. 21421.6  31
  -1  -1   2 441057. 21418.0  31
  -1  -1   1 526.444 178.886   3
  -1  -1   1 360.955 127.419   6
  -1   1   1 545.454 121.098   6
  -1   1   1 339.220 177.465   3
  -1   1   1 686.837 189.374  31
  -1  -1   1 378.636 172.822  31
   1  -1   0 12506.3 735.263   7
   1   1   0 13579.5 741.177   7
  -1   1   0 12797.2 799.994   3
  -1  -1   0 14265.2 760.128   6
  -1   1   0 13951.5 739.428   6
  -1  -1  -1 1200.52 232.363   3
   1  -1   1 1559.92 199.471   7
  -1   1  -1 1245.45 141.284   6
   1   1   1 1602.08 193.693   7
   1   1   2 15795.4 908.440   7
  -1  -1  -2 15049.7 914.546   5
   1  -1   2 14524.0 911.469   7
  -1   1  -2 14333.9 899.754   5
   1   1   3 1366.94 255.024   7
   1  -1   3 1086.96 245.122   7
  -1  -1  -3 1440.60 253.191   5
  -1   1  -3 979.094 237.509   5
  -1  -1  -4 6945.11 549.728   5
  -1   1  -4 7366.46 551.402   5
   1  -1   4 6843.55 589.639   7
   1   1   4 7137.34 590.639   7
  -1   1  -4 6916.30 527.535  29
   1   1   5 61165.8 3297.95   7
  -1   1  -5 58536.9 3207.29   5
  -1  -1  -5 60522.9 3211.21   5
   1  -1   5 60042.1 3294.22   7
   1  -1   6 42062.9 2422.48   7
   1   1   6 42662.7 2429.68   7
  -1  -1  -6 43077.9 2317.32   5
   1  -1   6 40245.9 2244.24   1
  -1   1  -6 40806.1 2311.36   5
   1   1   7 878.197 213.133   1
  -1  -1  -7 1161.72 241.111   5
   1  -1   7 494.121 297.567   7
   1   1   7 935.233 337.029   7
  -1   1  -7 885.266 254.417   5
   1  -1   7 1106.84 217.350   1
   1   1   8 28513.4 1809.96   7
  -1   1  -8 26175.7 1615.69   5
   1  -1   8 27470.1 1590.27   1
   1  -1   8 28837.0 1799.74   7
   1   1   8 25405.9 1594.68   1
  -1  -1  -8 26522.9 1612.94   5
   1   1   9 15455.4 1057.88   1
   1  -1   9 15660.4 1034.77   1
   1   1   9 18001.7 1288.49   7
   1  -1   9 15483.0 1231.00   7
  -1  -1  -9 14516.1 846.937  28
  -1   1  -9 15281.4 857.243  22
   1  -1  10 93581.7 4833.58   7
   1   1  10 85133.6 4791.04   7
   1   1  10 86598.7 4562.68   1
  -1  -1 -10 80938.2 4291.51  28
  -1  -1 -10 84165.4 4292.55  22
  -1   1 -10 84646.0 4297.18  22
   1  -1  11 13794.1 1254.28   7
   1   1  11 13125.8 1216.31   7
  -1  -1 -11 14115.1 809.253  28
  -1   1 -11 14598.5 815.295  28
  -1   1 -11 13873.5 806.414  22
  -1  -1 -11 13665.3 804.018  22
  -1   1 -12 38410.5 1995.99  28
  -1  -1 -12 37372.0 1992.82  28
  -1   1 -12 37102.2 1982.58  22
  -1   1 -13 2486.72 256.453  28
  -1  -1 -13 3061.78 264.511  28
  -1   1 -14 5991.14 411.685  28
  -1  -1 -14 5724.18 404.019  28
  -1  -1 -15 558.570 134.142  27
  -1  -1 -15 530.067 126.694  28
  -1   1 -15 604.459 136.222  28
  -1   1 -16 1256.14 154.603  27
  -1  -1 -16 1282.50 146.244  27
   1  -1  16 1207.24 171.163   8
   1   1  16 1049.56 169.512   8
  -1   1 -17 3774.44 245.426  27
   1  -1  17 3587.64 265.318   8
   1   1  17 3985.41 267.374   8
   1  -1  18 1527.12 116.783   8
   1   1  18 1422.50 116.380   8
  -1   2  18 335.980 84.5018  10
  -1  -2  18 130.732 77.6113  10
  -1  -2  17 1669.28 174.071  10
  -1   2  17 1640.80 172.699  10
  -1   2  17 1453.78 155.986   8
  -1  -2  16 28796.7 1549.75  10
  -1   2  16 29195.0 1549.44  10
  -1   2  15 496.435 159.658  10
  -1  -2  15 534.723 163.886  10
  -1   2  14 753.578 178.537  10
  -1  -2  14 861.344 187.059  10
  -1   2  14 992.900 339.710  31
  -1  -2  14 403.315 314.864  31
  -1   2  13 1908.30 239.084  10
  -1  -2  13 2266.13 246.544  10
  -1   2  13 2840.01 479.407  31
  -1  -2  13 1846.68 455.187  31
  -1  -2  12 965.188 186.938  10
  -1   2  12 1130.82 185.733  10
  -1  -2  12 556.986 311.073  31
   1   2 -12 1036.13 314.810  29
  -1  -2  11 25.5193 122.897  10
  -1   2  11 12.3338 129.188  10
  -1   2  11 81.4760 203.544   7
  -1  -2  11-87.7810 207.213   7
   1   2 -11 198.148 211.675  29
  -1  -2  11 51.6638 243.902  31
   1  -2 -11 361.594 223.884  29
  -1   2  11 305.531 284.437  31
  -1   2  10 11876.3 940.216   7
  -1  -2  10 11677.3 948.740   7
   1   2 -10 13026.4 949.696  29
  -1   2  10 13920.7 1056.57  31
  -1  -2  10 14866.3 1064.08  31
   1  -2 -10 13652.8 921.955  29
  -1   2   9 328.867 194.159   7
  -1  -2   9 566.277 224.034   7
  -1   2   9 866.837 298.580  31
   1  -2  -9 1213.58 227.107  29
   1   2  -9 407.437 207.584  29
  -1  -2   9 701.942 131.672  23
  -1   2   8 49809.7 2881.07   7
  -1  -2   8 52475.2 2904.80   7
   1   2  -8 56368.6 2897.06  29
   1  -2  -8 53868.4 2838.55  29
  -1   2   8 50733.2 2955.97  31
  -1  -2   7 16628.5 1076.15   7
  -1   2   7 17658.7 1077.00   7
   1   2  -7 17909.9 1084.58  29
  -1   2   7 17027.1 1149.53  31
   1  -2  -7 17313.6 1029.34  29
  -1   2   6 210557. 10610.7   7
  -1  -2   6 203222. 10615.4   7
   1  -2  -6 205023. 10574.6  29
   1   2  -6 211785. 10629.2  29
  -1   2   6 219888. 10713.5  31
  -1  -2   5 8390.55 548.784   7
  -1   2   5 7729.14 526.733   7
   1   2  -5 8300.80 571.573  29
  -1  -2   5 7986.41 626.270  31
   1  -2  -5 9044.05 531.815  29
  -1  -2   4 305110. 14975.9   7
  -1   2   4 288257. 14946.7   7
  -1   2   4 292423. 14998.5   3
   1  -2  -4 296830. 14964.2  29
  -1  -2   4 326202. 15085.9  31
  -1   2   3 21006.0 1157.39   3
   1  -2  -3 20257.7 1101.28  29
  -1  -2   3 22497.2 1211.82  31
  -1   2   2 63534.4 3570.27   3
  -1  -2   2 71134.9 3581.46   6
  -1  -2   2 73878.4 3616.46  31
  -1   2   2 71389.4 3620.72  31
  -1   2   1 4629.02 303.706   6
  -1  -2   1 4299.31 326.646   6
  -1   2   1 4666.16 354.139   3
  -1   2   1 5014.59 381.970  31
  -1  -2   1 4066.17 352.916  31
  -1   2   0 3588.74 307.832   5
  -1   2   0 2953.83 213.839   6
  -1  -2   0 3256.26 260.291   6
   1   2   0 2931.54 231.379   7
  -1   2  -1 2878.82 201.400   6
  -1  -2  -1 3002.13 320.911   3
   1   2   1 2831.70 258.785   7
   1   2   2 783.706 207.095   7
   1  -2   2 905.807 234.007   7
   1  -2   3 5030.43 467.366   7
  -1  -2  -3 5842.71 473.350   5
  -1   2  -3 5989.88 462.109   5
   1   2   3 4984.25 459.936   7
  -1   2  -3 5825.73 439.784  29
   1  -2   4 9247.34 716.472   7
  -1   2  -4 8993.68 671.725   5
   1   2   4 9068.66 706.185   7
  -1  -2  -4 10123.7 686.375   5
  -1   2  -4 9798.07 653.991  29
   1  -2   5 526.918 276.942   7
  -1   2  -5 489.643 219.777   5
  -1  -2  -5 210.299 204.196   5
   1   2   5 774.436 289.580   7
   1  -2   5 342.634 137.991   1
  -1   2  -5 140.220 215.815  29
  -1   2  -6-78.4787 213.955   5
   1   2   6 305.424 267.364   7
   1  -2   6 72.7739 142.785   1
   1  -2   6-78.0261 252.569   7
  -1  -2  -6 454.692 221.231   5
  -1   2  -7 495.518 217.779   5
   1  -2   7 914.138 198.341   1
  -1  -2  -7 957.655 233.703   5
   1   2   7 446.259 281.665   7
   1  -2   7 500.178 277.113   7
  -1  -2  -8 1516.05 283.088   5
   1  -2   8 1334.95 252.866   1
   1   2   8 1492.32 370.796   7
   1  -2   8 1306.76 404.484   7
   1   2   8 1618.44 286.633   1
   1   2   9 757.101 361.115   7
   1  -2   9 712.049 332.038   7
   1   2   9 540.407 250.763   1
  -1  -2  -9 344.738 113.646  28
  -1   2  -9 361.816 132.137  22
   1   2  10 23561.5 1468.39   1
   1   2  10 24314.4 1666.18   7
   1  -2  10 23985.4 1670.20   7
  -1  -2 -10 21551.2 1191.70  28
  -1  -2 -10 20861.6 1185.87  22
  -1   2 -10 22120.1 1198.62  22
   1   2  11 281.358 327.063   7
   1   2  11 1234.75 304.954   1
   1  -2  11 504.943 392.661   7
  -1  -2 -11 827.739 154.493  28
  -1   2 -11 657.602 157.177  28
  -1   2 -11 506.779 153.230  22
  -1  -2 -12 6516.41 443.486  28
  -1   2 -12 6610.12 449.810  28
  -1   2 -12 6523.58 442.803  22
  -1  -2 -13 1147.41 178.310  28
  -1   2 -13 853.743 174.485  28
  -1  -2 -14 6157.21 415.349  28
  -1   2 -14 6190.63 427.567  28
  -1  -2 -15 112.076 104.456  27
  -1   2 -15 121.945 116.037  28
   1   2  15 61.5092 130.468   8
  -1  -2 -16 5442.83 350.552  27
  -1   2 -16 6019.37 364.735  28
  -1   2 -16 5803.65 373.271  27
   1   2  16 5358.99 381.332   8
  -1   2 -17 738.098 105.792  27
   1   2  17 737.536 119.690   8
   1  -2  17 621.026 124.099   8
   1   2  18 751.336 82.1565   8
  -1   3  18 282.213 85.5756  10
  -1  -3  18 278.912 85.1366  10
  -1  -3  17 4105.68 279.642  10
  -1   3  17 3755.08 275.441  10
  -1   3  17 3486.44 256.918   8
  -1   3  16 1607.65 192.380  10
  -1  -3  16 1529.54 193.256  10
  -1   3  16 1278.89 171.268   8
  -1  -3  15 4059.21 328.909  10
  -1   3  15 4075.13 326.118  10
  -1  -3  14 3460.28 307.136  10
  -1   3  14 3721.80 304.384  10
  -1   3  14 2797.95 505.277  31
  -1  -3  14 2536.64 469.868  31
  -1   3  13 22900.0 1254.28  10
  -1  -3  13 23433.3 1255.85  10
   1   3 -13 18187.8 1478.69  29
  -1  -3  13 21263.7 1588.28  31
  -1   3  13 23809.5 1615.24  31
  -1   3  12 16840.6 950.899  10
  -1  -3  12 15542.0 949.831  10
  -1   3  12 18244.1 1314.83  31
   1   3 -12 16041.4 1190.51  29
  -1  -3  12 18268.5 1324.05  31
  -1   3  11 20431.8 1124.49  10
  -1  -3  11 20651.1 1133.83  10
  -1  -3  11 17927.8 1352.03   7
  -1   3  11 17125.4 1313.41   7
   1   3 -11 20670.5 1372.25  29
  -1  -3  11 22130.3 1466.49  31
  -1   3  11 21869.4 1446.66  31
  -1   3  10 24571.2 1599.87   7
  -1  -3  10 25042.1 1633.31   7
  -1   3  10 28282.2 1716.89  31
   1   3 -10 25594.1 1609.95  29
   1  -3 -10 25460.0 1541.37  29
  -1  -3   9-36.3447 208.828   7
  -1   3   9 422.314 205.850   7
  -1   3   9 494.203 277.751  31
   1   3  -9 131.154 193.436  29
   1  -3  -9 170.636 143.881  29
  -1  -3   9 75.2786 101.517  23
  -1   3   8 145701. 7835.08   7
  -1  -3   8 148866. 7864.66   7
  -1   3   8 161538. 7945.08  31
   1   3  -8 155175. 7854.69  29
   1  -3  -8 151273. 7773.99  29
  -1   3   7 30845.9 1748.05   7
  -1  -3   7 30977.9 1772.44   7
   1   3  -7 31204.7 1767.09  29
   1  -3  -7 29967.9 1689.89  29
  -1   3   7 31942.0 1837.49  31
  -1   3   6 11266.7 696.237   7
  -1  -3   6 10599.1 708.985   7
  -1   3   6 9380.99 613.085   3
  -1   3   6 11387.9 790.175  31
   1  -3  -6 10250.9 642.186  29
   1   3  -6 11765.1 737.792  29
  -1   3   5 24.8354 117.392   7
  -1   3   5 182.340 120.746   3
  -1  -3   5-31.2033 142.175   7
   1  -3  -5 245.044 107.943  29
  -1   3   5 147.273 217.470  31
  -1   3   4 56298.0 2965.41   7
  -1   3   4 54924.9 2983.88   3
  -1  -3   4 60790.8 3088.99  31
   1  -3  -4 60982.1 2965.96  29
  -1   3   3 39014.5 2052.17   3
   1  -3  -3 38716.6 1999.90  29
  -1  -3   3 41259.8 2124.40  31
  -1   3   2 68108.2 3717.38   3
  -1  -3   2 79635.5 3773.32  31
  -1  -3   1 95617.7 4773.44   6
  -1   3   1 95935.7 4778.25   5
  -1  -3   1 88445.5 4777.90  31
   1   3   0 1790.90 178.646   7
  -1   3   0 1390.46 213.412   5
  -1  -3   0 1104.18 254.427   3
  -1   3   0 1766.65 143.458   6
  -1  -3   0 1693.21 192.757   6
  -1  -3   0 1752.67 205.521  31
  -1  -3  -1 16920.9 933.163   3
  -1   3  -1 13832.9 776.513   6
   1   3   1 15980.2 878.958   7
  -1   3  -1 16266.4 893.423   5
   1   3   2 3651.30 344.134   7
  -1  -3  -2 3194.90 362.869   3
  -1   3  -2 3887.54 312.802  29
  -1   3  -3 3511.66 337.831   5
   1   3   3 2890.10 354.344   7
  -1  -3  -3 3043.85 353.594   5
  -1   3  -3 3473.10 321.621  29
   1   3   4 6260.08 513.393   7
   1  -3   4 4371.28 472.469   7
  -1   3  -4 4850.29 434.251   5
   1  -3   4 4621.01 337.914   1
  -1  -3  -4 5158.66 450.978   5
  -1   3  -4 5217.44 436.894  29
  -1  -3  -5 33052.5 1797.79   5
   1   3   5 32716.4 1873.90   7
   1  -3   5 29516.5 1856.66   7
   1  -3   5 30358.7 1687.53   1
  -1   3  -5 30918.2 1788.15   5
  -1   3  -5 32273.3 1801.58  29
   1  -3   6 60552.3 3553.25   7
   1  -3   6 64228.5 3377.98   1
  -1   3  -6 64825.7 3461.02   5
  -1  -3  -6 62219.2 3447.53   5
   1   3   6 67919.9 3589.74   7
  -1   3  -6 67188.8 3484.78  29
  -1   3  -7 1073.14 262.948   5
  -1  -3  -7 1007.95 228.521   5
   1  -3   7 1563.90 364.324   7
   1   3   7 897.988 282.625   7
   1  -3   7 920.067 194.133   1
   1   3   8 773.398 323.215   7
   1   3   8 228.474 213.981   1
   1  -3   8 1058.97 377.683   7
  -1  -3  -8-58.7044 230.643   5
   1  -3   9 20042.8 1483.42   7
  -1  -3  -9 18608.2 1279.25   5
   1   3   9 22313.7 1364.00   1
  -1  -3  -9 19245.0 1095.99  28
  -1   3  -9 20804.9 1112.61  22
   1  -3  10 600.169 351.158   7
   1   3  10 517.831 351.676   7
   1   3  10 169.920 251.332   1
  -1  -3 -10 538.319 131.985  28
  -1   3 -10 306.118 128.372  22
  -1  -3 -10 447.589 128.404  22
   1  -3  11 26138.5 1873.12   7
   1   3  11 25441.3 1660.62   1
   1   3  11 24980.8 1832.37   7
  -1  -3 -11 24846.0 1371.64  28
  -1   3 -11 25748.7 1378.92  22
  -1  -3 -12 13346.0 775.042  28
  -1   3 -12 14406.3 795.058  28
  -1   3 -12 12141.5 766.746  22
  -1  -3 -13 2948.50 259.697  28
  -1   3 -13 2671.97 267.225  28
  -1  -3 -14 3637.16 286.842  28
  -1   3 -14 3824.37 308.031  28
  -1  -3 -15 334.661 111.249  27
  -1   3 -15 289.760 127.354  28
   1   3  15 391.221 146.039   8
  -1   3 -16 229.661 112.234  27
  -1   3 -16 124.713 94.9405  28
   1   3  16 203.194 120.479   8
   1   3  17 13175.1 767.448   8
  -1   3 -17 15391.3 764.650  27
   1  -3  17 13479.3 771.976   8
   1   3  18 5464.31 310.261   8
  -1  -4  18 3950.78 267.611  10
  -1   4  18 4412.49 270.204  10
  -1   4  17 85.4063 97.9121  10
  -1  -4  17 134.942 109.475  10
  -1   4  17 79.3912 83.7020   8
  -1   4  16 442.787 143.392  10
  -1  -4  16 113.027 152.656  10
  -1   4  16 518.823 137.910   8
  -1   4  15 262.163 137.645  10
  -1  -4  15 108.590 140.286  10
  -1  -4  14 690.125 195.769  10
  -1   4  14 1077.41 194.696  10
  -1  -4  14 572.604 322.538  31
  -1  -4  13 96.5636 157.620  10
  -1   4  13 365.891 163.087  10
  -1   4  13 109.269 263.160  31
   1   4 -13 93.0853 228.499  29
  -1  -4  13 114.998 266.089  31
  -1  -4  12 9855.65 648.883  10
  -1   4  12 11070.5 650.783  10
   1   4 -12 8899.51 852.159  29
  -1  -4  12 10127.1 940.289  31
  -1   4  12 11411.6 958.309  31
  -1  -4  11 1170.55 185.802  10
  -1   4  11 1139.02 182.755  10
  -1   4  11 1023.96 278.788   7
  -1  -4  11 1189.95 301.360   7
   1   4 -11 761.949 298.855  29
  -1   4  11 1252.74 339.076  31
  -1  -4  10 1014.61 310.200   7
  -1   4  10 1820.46 323.535   7
  -1   4  10 2153.41 384.221  31
   1   4 -10 1389.23 317.791  29
  -1  -4  10 1409.96 183.228  23
  -1  -4   9 975.978 276.331   7
  -1   4   9 420.851 183.568   7
   1   4  -9 479.775 228.681  29
  -1   4   9 824.683 265.922  31
   1  -4  -9 750.591 183.691  29
  -1  -4   9 615.015 123.460  23
  -1   4   8 18361.2 1189.99   7
  -1  -4   8 19892.4 1244.78   7
   1   4  -8 19745.3 1230.77  29
   1  -4  -8 17894.9 1111.90  29
  -1   4   8 21182.7 1300.85  31
  -1  -4   7 4326.49 443.789   7
  -1   4   7 4485.62 418.809   7
   1   4  -7 5733.59 476.361  29
  -1   4   7 4252.64 485.377  31
   1  -4  -7 4542.40 363.116  29
  -1   4   6 8917.10 557.388   7
  -1  -4   6 9324.73 598.506   7
   1   4  -6 9480.93 606.028  29
   1  -4  -6 8676.72 496.332  29
  -1   4   6 9417.35 658.675  31
  -1   4   5 4144.71 324.110   7
  -1  -4   5 5067.14 392.523   6
  -1   4   5 4647.72 431.256  31
   1  -4  -5 4455.61 289.203  29
  -1   4   4 6055.05 397.070   3
  -1  -4   4 7344.73 497.119   6
  -1   4   4 6092.37 412.731   7
   1  -4  -4 6888.40 387.751  29
  -1   4   4 8212.87 555.269  31
  -1  -4   3 16758.8 994.473  31
   1  -4  -3 16663.9 854.145  29
  -1   4   2 637226. 32615.5   5
  -1  -4   2 672631. 32665.4  31
  -1   4   1 56020.1 2963.16   5
  -1  -4   1 58667.2 2979.85  31
  -1   4   0 21379.9 1096.59   5
  -1  -4   0 18953.5 1135.58   3
  -1  -4   0 19410.7 1079.69   6
   1   4   0 18686.5 1055.23   7
  -1  -4   0 18427.7 1057.52  31
  -1   4  -1 442.232 180.798   5
  -1   4  -1 340.704 50.8456   6
  -1  -4  -1 597.602 210.174   3
   1   4   1 538.951 164.444   7
  -1  -4  -2 426992. 19073.3   3
   1   4   2 416464. 19041.0   7
  -1   4  -2 451754. 18997.7  29
   1   4   3 128969. 5876.88   7
  -1  -4  -3 124710. 5859.74   5
  -1   4  -3 127191. 5809.63  29
   1  -4   4 497462. 25766.4   1
   1   4   4 534643. 25956.1   7
  -1   4  -4 532697. 25900.3   5
  -1  -4  -4 527353. 25910.3   5
  -1   4  -4 517474. 25881.4  29
  -1  -4  -5 5341.59 483.876   5
   1   4   5 5526.87 543.751   7
  -1   4  -5 6097.33 501.084   5
   1  -4   5 5023.06 369.087   1
   1  -4   5 5439.18 541.509   7
  -1   4  -5 5515.58 496.164  29
   1   4   6 60689.6 3202.87   7
  -1   4  -6 58492.3 3081.02   5
   1  -4   6 54473.1 3176.39   7
   1  -4   6 54940.5 2964.49   1
  -1  -4  -6 55325.0 3060.32   5
  -1   4  -6 58121.2 3095.17  29
  -1   4  -7 3228.54 399.911   5
   1   4   7 3834.07 503.982   7
   1  -4   7 3076.00 493.867   7
  -1  -4  -7 3647.54 398.824   5
  -1   4  -7 3849.66 449.105  29
   1   4   8 76305.2 3942.06   7
   1  -4   8 66415.7 3888.67   7
  -1  -4  -8 66086.4 3684.93   5
   1   4   9 28015.5 1758.17   7
   1  -4   9 24618.0 1720.91   7
   1   4   9 26587.9 1575.52   1
  -1  -4  -9 23261.7 1481.11   5
  -1  -4  -9 23560.9 1300.05  28
  -1   4  -9 24241.2 1315.62  22
   1   4  10 6448.63 625.684   1
   1   4  10 5703.84 721.166   7
  -1  -4 -10 5947.21 389.850  28
  -1   4 -10 5684.54 398.210  22
   1  -4  11 219.354 365.311   7
   1   4  11-239.451 271.326   1
   1   4  11 140.376 324.667   7
  -1  -4 -11 259.279 132.172  28
  -1   4 -11 48.4242 127.885  22
   1   4  12 108864. 5746.34   1
  -1  -4 -12 106401. 5385.40  28
  -1   4 -12 107646. 5398.45  28
  -1   4 -12 102334. 5385.57  22
  -1  -4 -13 14010.5 790.033  28
  -1   4 -13 13893.7 807.537  28
  -1   4 -13 13174.2 786.753  22
  -1  -4 -14 7767.41 499.600  27
  -1   4 -14 8312.01 523.214  28
  -1  -4 -15 10007.7 603.044  27
  -1   4 -15 11659.3 638.410  28
   1   4  15 10076.2 640.850   8
  -1   4 -16 550.885 121.551  28
  -1   4 -16 706.108 134.784  27
   1   4  16 513.200 129.596   8
   1   4  17 4948.29 329.630   8
   1  -4  17 4692.66 329.438   8
   1   4  18 7280.68 399.123   8
  -1  -5  18 279.549 78.8589  10
  -1   5  18 156.174 76.8630  10
  -1   5  17 1537.83 162.851  10
  -1  -5  17 1337.56 157.891  10
  -1   5  16 39561.7 1997.45  10
  -1  -5  16 39911.4 2001.72  10
  -1   5  16 35176.2 1982.13   8
  -1   5  15 1216.83 175.943  10
  -1  -5  15 816.905 170.210  10
  -1   5  15 897.657 163.749   8
  -1  -5  14 36691.8 1988.23  10
  -1   5  14 38343.8 1989.34  10
  -1  -5  14 35044.0 2352.39  31
  -1   5  13 8927.40 560.176  10
  -1  -5  13 8634.06 560.018  10
  -1   5  13 8888.51 832.107  31
   1   5 -13 6278.92 739.515  29
  -1  -5  13 9050.70 858.314  31
  -1  -5  12 34332.1 1899.18  10
  -1   5  12 37258.9 1904.33  10
  -1   5  12 36975.3 2248.57  31
   1   5 -12 33005.4 2170.11  29
  -1  -5  12 34644.4 2243.09  31
  -1   5  11 5364.58 363.921  10
  -1  -5  11 5263.85 368.634  10
  -1  -5  11 4161.70 523.324   7
  -1   5  11 3193.45 449.826   7
   1   5 -11 4012.90 533.072  29
  -1   5  11 4140.99 552.187  31
  -1   5  10 4304.10 503.235   7
  -1  -5  10 4448.64 539.881   7
   1   5 -10 6002.59 601.214  29
  -1  -5  10 5244.31 364.420  23
  -1   5  10 4696.84 567.436  31
  -1  -5   9 6685.50 616.019   7
  -1   5   9 6180.96 559.395   7
  -1  -5   9 6016.52 406.457  23
  -1   5   9 6607.83 628.653  31
   1   5  -9 6849.21 609.431  29
  -1  -5   8 768.594 233.329   7
  -1   5   8 585.490 189.813   7
   1   5  -8 632.523 242.162  29
  -1   5   8 476.040 243.430  31
   1  -5  -8 371.131 151.710  29
  -1   5   7 9237.57 688.392   7
  -1  -5   7 10475.4 739.788   7
   1   5  -7 11403.9 759.682  29
  -1   5   7 11395.7 802.406  31
   1  -5  -7 8531.30 590.887  29
  -1   5   6 2138.40 245.970   7
  -1   5   6 1947.71 325.392   1
   1  -5  -6 1287.64 164.584  29
  -1   5   6 1923.47 308.801  31
   1   5  -6 2383.50 308.277  29
  -1   5   5 48460.9 2442.53   1
  -1  -5   5 47436.2 2402.94   6
  -1   5   5 44090.6 2327.08   7
   1  -5  -5 41065.3 2257.35  29
  -1   5   5 47741.2 2444.16  31
  -1  -5   4 31192.4 1469.49   6
  -1   5   4 28286.4 1479.18   1
  -1   5   4 29057.8 1495.27  31
  -1   5   3 262.046 95.9598   5
  -1  -5   3 406.937 149.232   6
  -1   5   3 673.370 211.161  31
  -1  -5   3 364.850 186.083  31
  -1   5   2 466278. 23910.9   5
  -1  -5   2 495542. 23969.2  31
  -1   5   1 835.470 160.347   5
  -1  -5   1 982.645 194.198  31
  -1   5   0 80882.3 4254.00   5
   1   5   0 86963.7 4249.65   7
  -1  -5   0 86184.5 4332.09   3
  -1  -5   0 79513.1 4226.48  31
   1   5   1 2199.32 239.841   7
  -1   5  -1 2266.95 261.325   5
  -1  -5  -1 1789.59 298.048   3
  -1   5  -1 2050.66 197.270  29
  -1  -5  -2 74273.1 3930.43   3
   1   5   2 78098.7 3915.96   7
  -1   5  -2 75376.7 3896.37   5
  -1   5  -2 72672.1 3854.03  29
   1   5   3 91056.5 4694.12   7
  -1   5  -3 88662.4 4631.52  29
   1   5   4 281.588 227.503   7
  -1   5  -4 131.152 186.175   5
  -1  -5  -4 254.958 217.006   5
  -1   5  -4 396.011 201.085  29
   1   5   5 71854.0 3761.93   7
  -1   5  -5 68367.1 3664.62   5
  -1  -5  -5 69902.4 3674.60   5
  -1   5  -5 66192.0 3670.56  29
  -1  -5  -6 39246.9 2157.40   5
   1  -5   6 35326.3 2256.75   7
  -1   5  -6 35965.3 2155.35   5
   1   5   6 42279.7 2297.13   7
  -1   5  -6 39678.2 2197.54  29
   1   5   7 35473.4 2084.77   7
  -1  -5  -7 33000.3 1905.69   5
   1  -5   7 30868.9 2044.67   7
  -1   5  -7 33603.6 1970.04  29
  -1  -5  -8 3478.78 404.650   5
   1  -5   8 4345.54 567.354   7
   1   5   8 3446.64 503.784   7
  -1   5  -8 3471.56 474.776  29
  -1  -5  -9 1164.47 245.775   5
   1   5   9 588.106 354.555   7
   1   5   9 1102.14 307.375   1
   1  -5   9 553.647 370.563   7
  -1  -5  -9 1121.52 145.721  28
  -1  -5  -9 890.384 137.135  22
  -1   5  -9 1066.50 161.229  22
  -1   5  -9 905.261 146.681  16
   1   5  10 4233.03 624.499   7
   1  -5  10 3819.15 611.753   7
   1   5  10 3667.83 505.748   1
  -1  -5 -10 3862.07 295.737  28
  -1   5 -10 4038.90 315.951  22
   1   5  11 14290.0 1281.27   7
   1  -5  11 14074.2 1293.38   7
   1   5  11 16089.8 1175.20   1
  -1  -5 -11 15525.0 862.168  28
  -1   5 -11 14719.2 871.437  22
   1   5  12 2652.70 451.853   1
  -1  -5 -12 2360.72 236.572  28
  -1   5 -12 2774.06 258.682  22
  -1  -5 -13 12455.1 716.332  28
  -1   5 -13 12839.7 744.910  28
  -1   5 -13 11687.5 720.117  22
  -1  -5 -14 4855.83 352.873  27
  -1   5 -14 5800.63 392.491  28
   1   5  14 5349.77 400.583   8
  -1   5 -15 2877.94 249.552  28
   1   5  15 2403.15 252.779   8
   1   5  16 1428.80 173.379   8
  -1   5 -16 1564.92 180.211  27
  -1   5 -16 1554.92 168.062  28
  -1   5 -17 474.266 98.7830  27
   1   5  17 376.114 100.278   8
   1  -5  17 483.508 103.055   8
  -1   6  18 1187.51 111.811  10
  -1  -6  18 998.542 110.739  10
  -1  -6  18 863.438 93.9398   8
  -1   6  17 22.3885 99.6790  10
  -1  -6  17 91.9072 98.9180  10
  -1  -6  16 9142.70 543.553  10
  -1   6  16 9254.22 539.521  10
  -1   6  16 7954.59 518.867   8
  -1   6  15 618.853 155.321  10
  -1  -6  15 394.528 149.039  10
  -1   6  15 284.868 131.621   8
  -1  -6  14 27485.0 1533.91  10
  -1   6  14 28833.5 1534.39  10
  -1  -6  13 6715.30 489.148  10
  -1   6  13 8297.02 500.786  10
  -1   6  13 6690.51 719.418  31
   1   6 -13 5346.22 690.113  29
  -1  -6  13 6786.22 758.743  31
  -1  -6  12 10115.8 648.430  10
  -1   6  12 10489.9 648.223  10
   1   6 -12 10059.4 893.069  29
  -1   6  12 10521.4 912.240  31
  -1   6  11 465.126 158.368  10
  -1  -6  11 462.335 158.000  10
  -1  -6  11 571.495 259.393   7
  -1   6  11 482.491 254.747  31
   1   6 -11 456.856 277.211  29
  -1  -6  10 61621.4 3710.13   7
  -1   6  10 60533.0 3645.16   7
   1   6 -10 68513.5 3723.13  29
  -1   6  10 68541.9 3744.89  31
  -1  -6  10 69413.7 3442.94  23
  -1   6   9 98.1460 154.481   7
  -1  -6   9-119.221 234.337   7
  -1   6   9 322.730 249.777  31
   1   6  -9 225.617 210.060  29
  -1  -6   9 60.1430 94.7140  23
  -1   6   8-114.321 185.058   7
  -1  -6   8 482.477 210.924   7
   1   6  -8 196.261 109.223  30
  -1   6   8 36.4064 222.813  31
   1   6  -8 100.077 206.589  29
  -1  -6   7 233.602 198.798   7
  -1   6   7-34.5782 223.807   1
  -1   6   7-94.8640 151.862   7
  -1   6   7 65.1652 208.635  31
   1   6  -7-146.898 214.854  29
  -1   6   6 37622.9 2076.51   7
  -1   6   6 38125.7 2170.53   1
   1   6  -6 36427.8 2126.52  29
  -1   6   6 40430.8 2174.30  31
  -1   6   5 17626.1 1032.15   7
  -1   6   5 18148.6 1125.67   1
  -1  -6   5 18889.1 1102.10   6
  -1   6   5 17163.4 1115.43  31
  -1   6   4 112965. 5951.24   1
  -1  -6   4 117534. 5944.33   6
  -1   6   4 115266. 5959.49  31
  -1   6   3 11846.7 676.022   5
  -1  -6   3 13383.8 799.079   6
  -1   6   3 13444.6 788.958   1
  -1   6   3 13522.6 815.448  31
  -1  -6   2 140913. 6996.14   6
  -1   6   2 134546. 6922.38   5
  -1  -6   2 138139. 6983.30  31
  -1   6   1 2960.30 255.005   5
  -1  -6   1 2761.75 264.117  31
  -1   6   0 37098.0 1934.61   5
  -1  -6   0 35672.8 1900.01  31
  -1  -6  -1 18036.3 1092.21   3
  -1   6  -1 18996.9 1039.20   5
   1   6   1 16843.6 1035.22   7
  -1   6  -1 17739.0 977.255  29
   1   6   2 476.134 183.013   7
  -1  -6  -2 403.374 217.811   3
  -1   6  -2 653.977 199.115   5
  -1   6  -2 701.939 158.391  29
   1   6   3 7520.50 599.423   7
  -1  -6  -3 7746.13 602.658   3
  -1   6  -3 8163.73 561.006  29
   1   6   4 13550.1 890.212   7
  -1   6  -4 11387.0 818.890   5
  -1  -6  -4 12232.6 835.060   5
  -1   6  -4 12881.5 826.252  29
   1   6   5 933.642 298.908   7
  -1   6  -5 534.501 231.152   5
  -1  -6  -5 452.383 229.525   5
  -1   6  -5 603.137 235.451  29
   1   6   6 1940.55 388.101   7
  -1  -6  -6 2370.48 328.735   5
   1  -6   6 2508.69 441.061   7
  -1   6  -6 2067.37 350.069  29
  -1  -6  -7 246.901 183.221   5
   1   6   7 93.2125 271.295   7
   1  -6   7 96.5253 257.811   7
  -1   6  -7-107.032 242.952  29
  -1  -6  -8 1052.55 247.139   5
   1   6   8 2069.75 401.474   7
   1  -6   8 2097.57 442.318   7
  -1   6  -8 1611.00 343.962  29
  -1  -6  -9 641.226 208.883   5
   1   6   9 1006.22 359.524   7
   1   6   9 678.486 264.856   1
   1  -6   9 562.119 360.386   7
  -1   6  -9 1312.74 327.352  29
  -1  -6  -9 796.439 137.681  28
  -1   6  -9 646.572 139.474  16
  -1   6  -9 562.735 140.918  22
   1   6  10 20122.5 1491.71   7
   1  -6  10 19421.7 1509.65   7
   1   6  10 22150.4 1404.03   1
  -1  -6 -10 17858.1 1045.16  28
  -1   6 -10 19733.3 1072.17  22
   1   6  11 1334.99 351.388   1
   1  -6  11 669.315 369.769   7
  -1  -6 -11 1196.19 165.956  28
  -1   6 -11 1322.94 197.763  22
  -1  -6 -12 5262.20 379.400  28
  -1   6 -12 5598.26 400.987  22
   1   6  13 574.961 185.832   8
  -1   6 -13 429.433 160.197  28
  -1   6 -13 342.567 142.585  22
  -1   6 -14 6272.98 426.978  28
   1   6  14 5880.54 439.986   8
  -1   6 -15-74.3066 114.708  28
   1   6  15 70.0577 128.084   8
   1   6  16 4471.75 327.294   8
  -1   6 -16 4805.02 324.399  28
  -1   6 -17 603.096 99.6421  27
   1   6  17 423.169 98.8131   8
   1  -6  17 457.777 102.217   8
  -1  -7  18 1117.82 115.687  10
  -1   7  18 1278.14 114.638  10
  -1  -7  17 1237.92 146.326  10
  -1   7  17 1063.96 137.179  10
  -1   7  16 2064.55 200.683   8
  -1  -7  16 2429.04 223.460  10
  -1   7  16 2274.36 217.446  10
  -1  -7  15 2324.64 245.382  10
  -1   7  15 2608.82 249.744  10
  -1   7  15 2561.43 242.749   8
  -1   7  14 553.872 165.581  10
  -1  -7  14 266.133 168.195  10
  -1   7  14 318.498 153.301   8
  -1   7  13 25296.3 1360.96  10
  -1  -7  13 24821.8 1365.73  10
   1   7 -13 21551.3 1646.41  29
  -1  -7  12 2405.74 263.053  10
  -1   7  12 2526.47 252.652  10
   1   7 -12 1538.41 405.570  29
  -1   7  12 2015.06 396.580  31
  -1  -7  11 12856.1 764.067  10
  -1   7  11 13541.9 759.696  10
  -1  -7  11 10852.6 976.319   7
   1   7 -11 10107.7 975.011  29
  -1   7  11 12784.9 1009.74  31
  -1  -7  11 12756.8 748.884  23
  -1   7  10 475.818 224.216   7
  -1  -7  10 45.4855 257.893   7
   1   7 -10 174.394 297.023  29
  -1   7  10 349.035 285.589  31
  -1  -7  10 202.748 146.611  23
  -1   7   9 893.542 236.261   7
  -1  -7   9 450.650 237.705   7
   1   7  -9 551.979 254.731  29
  -1   7   9 757.482 276.109  31
  -1  -7   9 699.204 136.677  23
  -1   7   8 7727.23 611.660   7
  -1   7   8 7529.72 694.807   1
  -1  -7   8 7460.63 642.570   7
  -1   7   8 8789.56 686.183  31
   1   7  -8 7806.77 655.458  29
   1   7  -8 5662.69 463.488  30
  -1   7   7 4994.15 454.489   7
  -1   7   7 5300.14 538.256   1
   1   7  -7 4752.61 508.964  29
  -1   7   7 5247.55 526.179  31
  -1   7   6 827.545 193.774   7
  -1   7   6 1342.81 287.837   1
  -1   7   6 1094.21 266.564  31
   1   7  -6 819.970 241.368  29
  -1  -7   5 67.1244 178.163   6
  -1   7   5 234.878 187.803   1
  -1   7   5 174.989 193.338  31
  -1   7   4 26503.4 1503.04   1
  -1  -7   4 26999.3 1495.79   6
  -1   7   4 24384.3 1483.85  31
  -1   7   3 9772.65 547.190   5
  -1  -7   3 11028.3 682.180   6
  -1   7   3 11169.4 681.332   1
  -1   7   2 163979. 8317.48   5
  -1  -7   2 169247. 8403.16   6
  -1   7   2 171586. 8371.09   1
  -1  -7   2 156620. 8375.22  31
  -1   7   1 27960.7 1485.99   5
  -1  -7   1 27627.6 1536.15   6
  -1  -7   1 27551.4 1502.41  31
  -1   7   0 23056.7 1206.27   5
  -1  -7   0 20641.6 1160.13  31
   1   7   1 4938.18 405.403   7
  -1  -7  -1 5070.00 454.714   3
  -1   7  -1 5306.93 389.480   5
  -1   7  -1 4404.96 328.625  29
   1   7   2 2675.66 323.074   7
  -1  -7  -2 2890.11 356.934   3
  -1   7  -2 2759.16 279.437  29
  -1  -7  -3 39175.8 2230.62   3
   1   7   3 40481.9 2243.02   7
  -1   7  -3 41583.2 2197.10  29
   1   7   4 290449. 14605.5   7
  -1  -7  -4 290957. 14558.9   5
  -1   7  -4 280242. 14530.3  29
   1   7   5 7019.81 637.649   7
  -1   7  -5 6373.67 564.765   5
  -1  -7  -5 7079.28 562.025   5
  -1   7  -5 6635.83 574.027  29
  -1  -7  -6 403.801 194.611   5
   1   7   6 614.842 290.295   7
  -1   7  -6 286.668 219.856  29
   1   7   7 34238.0 2000.73   7
   1  -7   7 28507.0 1947.69   7
  -1  -7  -7 29304.3 1791.82   5
  -1   7  -7 33627.6 1900.93  29
   1   7   8 2986.38 482.019   7
  -1  -7  -8 2341.58 317.000   5
   1  -7   8 1914.59 425.906   7
  -1   7  -8 1904.35 361.893  29
  -1   7  -8 2116.88 213.832  22
  -1  -7  -9 595.395 203.637   5
   1   7   9 887.846 340.833   7
   1  -7   9 444.971 360.954   7
  -1   7  -9 92.1348 262.154  29
  -1  -7  -9 555.297 122.173  28
  -1   7  -9 443.690 134.389  16
  -1   7  -9 532.137 145.412  22
   1   7  10 3872.31 489.617   1
   1   7  10 3545.29 538.057   7
   1  -7  10 3089.16 575.401   7
  -1  -7 -10 2665.62 235.587  28
  -1   7 -10 2038.90 454.677  29
  -1   7 -10 2323.96 240.088  16
  -1   7 -10 3297.34 270.382  22
   1   7  11 14838.0 1126.34   1
   1  -7  11 12472.5 1216.67   7
  -1  -7 -11 13232.8 755.416  28
  -1   7 -11 12679.4 776.866  22
   1   7  12 107.660 273.872   1
   1   7  12 388.356 170.082   8
  -1   7 -12 102.184 146.571  22
   1   7  13 17984.7 1008.36   8
   1   7  13 15076.0 1362.55   7
  -1   7 -13 18727.9 992.219  28
  -1   7 -13 15767.5 961.864  22
  -1   7 -14 3699.78 305.168  28
   1   7  14 3583.44 321.234   8
  -1   7 -15 648.597 140.211  28
   1   7  15 491.223 142.678   8
  -1   7 -16 97.7768 102.664  28
   1   7  16 8.78317 116.710   8
   1   7  17 1854.31 167.230   8
  -1   7 -17 2371.34 179.675  27
   1  -7  17 2238.27 174.469   8
  -1  -8  18 7223.46 416.910  10
  -1   8  18 7599.88 415.767  10
  -1   8  17 119.147 93.6532  10
  -1  -8  17 36.0155 90.2977  10
  -1   8  16 11267.6 675.804   8
  -1   8  16 12467.9 696.533  10
  -1  -8  16 12607.9 703.151  10
  -1   8  15 715.277 159.950  10
  -1  -8  15 646.474 165.748  10
  -1   8  15 562.472 137.353   8
  -1   8  14 8602.27 534.259  10
  -1  -8  14 8235.21 534.295  10
  -1   8  14 7337.34 513.263   8
  -1  -8  13 3998.24 346.190  10
  -1   8  13 4228.14 332.582  10
   1   8 -13 2957.67 489.092  29
  -1   8  13 3781.95 321.215   8
  -1   8  12 13266.5 736.063  10
  -1  -8  12 11161.3 728.158  10
   1   8 -12 11021.8 984.882  29
  -1   8  12 11714.6 965.872  31
  -1  -8  12 11498.6 1014.44  31
  -1  -8  11 5850.44 413.013  10
  -1   8  11 5968.41 403.529  10
  -1  -8  11 4700.49 592.270   7
  -1  -8  11 5112.47 391.375  23
   1   8 -11 6207.15 667.631  29
  -1   8  11 4869.63 579.777  31
  -1  -8  10 11740.1 968.798   7
  -1   8  10 11610.6 908.244   7
  -1  -8  10 11980.4 719.322  23
   1   8 -10 11900.1 975.926  29
  -1   8  10 13569.3 979.859  31
  -1  -8   9 2524.60 398.205   7
  -1   8   9 3066.93 388.846   7
   1   8  -9 3593.53 461.456  29
  -1  -8   9 3254.78 256.235  23
  -1   8   9 2327.67 403.700  31
  -1  -8   8 44331.9 2543.75   7
  -1   8   8 44703.6 2487.28   7
  -1   8   8 48907.7 2630.21   1
   1   8  -8 47897.2 2570.86  29
  -1   8   8 50990.6 2575.87  31
  -1   8   7 25.9015 164.113   7
  -1   8   7 290.024 227.085   1
  -1   8   7 64.7630 186.023  31
   1   8  -7 98.4803 203.285  29
  -1  -8   6 2683.76 343.247   6
  -1   8   6 2714.79 306.782   7
  -1   8   6 2543.03 364.368   1
  -1   8   6 2145.04 327.190  31
  -1  -8   5 3425.20 381.413   6
  -1   8   5 4354.86 420.633   1
  -1   8   5 3437.53 390.475  31
  -1  -8   4 4884.44 433.755   6
  -1   8   4 4679.34 441.722   1
  -1   8   4 4794.91 428.898  31
  -1   8   3 558.448 181.091   1
  -1  -8   3 235.720 163.848   6
  -1   8   2 226405. 11106.2   1
  -1  -8   2 220716. 11139.6   6
  -1  -8   2 211921. 11106.3  31
  -1   8   1 7659.58 497.048   5
  -1  -8   1 8989.35 562.527   6
  -1  -8   1 7588.55 510.974  31
  -1   8   0 25630.4 1317.34   5
  -1   8   0 22692.3 1229.95  29
  -1  -8   0 24129.7 1264.55  31
  -1   8  -1 14482.2 862.630   5
  -1  -8  -1 13664.9 929.697   3
   1   8   1 16268.1 902.818   7
  -1   8  -1 13568.0 807.237  29
  -1   8  -2 192849. 9831.09   5
  -1  -8  -2 188154. 9874.43   3
   1   8   2 200776. 9865.74   7
  -1   8  -2 192162. 9796.43  29
  -1   8  -3 1263.63 238.310   5
   1   8   3 1221.99 251.103   7
  -1  -8  -3 1069.13 243.890   3
  -1   8  -3 707.239 202.627  29
   1   8   4 43277.4 2432.23   7
  -1   8  -4 43039.0 2377.45  29
   1   8   5 16784.9 1139.08   7
  -1  -8  -5 15569.7 1037.38   5
  -1   8  -5 16839.3 1077.70  29
  -1  -8  -6 86340.6 4665.45   5
   1   8   6 93391.8 4817.17   7
  -1   8  -6 87363.3 4717.31  29
  -1  -8  -7 6579.55 564.915   5
   1   8   7 6816.62 703.364   7
   1  -8   7 6112.57 692.775   7
  -1   8  -7 6986.68 635.268  29
  -1  -8  -8 614.274 198.397   5
   1   8   8 913.741 334.468   7
   1  -8   8 868.042 342.862   7
  -1   8  -8 637.896 268.455  29
  -1   8  -8 648.221 140.588  22
   1   8   9 7030.36 732.687   7
   1  -8   9 5252.89 697.184   7
  -1   8  -9 5811.27 632.109  29
  -1  -8  -9 6147.17 381.724  28
  -1   8  -9 5508.60 396.937  22
  -1   8  -9 5250.41 388.689  16
   1   8  10 1514.88 357.476   1
   1   8  10 1674.50 435.794   7
   1  -8  10 2285.83 482.144   7
  -1   8 -10 1081.61 354.473  29
  -1   8 -10 1242.59 180.642  16
  -1   8 -10 1550.73 197.971  22
   1   8  11 1191.57 347.551   1
   1  -8  11 227.938 380.246   7
   1   8  11 320.481 171.374   8
  -1   8 -11 831.899 340.086  29
  -1   8 -11 395.507 144.788  22
   1   8  12 76029.2 3832.80   8
   1   8  12 81334.7 4242.71   1
  -1   8 -12 70415.1 3798.75  22
   1   8  13 1092.02 199.927   8
   1   8  13 784.337 353.160   7
  -1   8 -13 1022.46 186.480  28
  -1   8 -13 1167.54 175.398  22
   1   8  14 910.664 185.977   8
  -1   8 -14 1230.25 185.844  28
  -1   8 -14 829.811 146.817  22
  -1   8 -15 455.693 134.038  28
   1   8  15 389.042 139.643   8
   1   8  16 2024.69 192.996   8
  -1   8 -16 2111.32 196.633  28
   1   8  17 1245.73 132.710   8
   1  -8  17 1228.18 133.273   8
  -1  -9  18 304.579 66.0279  10
  -1  -9  17 7532.01 436.767  10
  -1   9  17 6941.86 433.550  10
  -1  -9  16 329.721 128.033  10
  -1   9  16 310.508 124.777  10
  -1   9  15 12368.2 725.601  10
  -1  -9  15 13572.4 742.703  10
  -1   9  15 11306.2 706.117   8
  -1   9  14 139.363 143.548  10
  -1  -9  14 66.4418 153.150  10
  -1   9  14-48.1280 124.452   8
  -1  -9  13 7959.43 515.352  10
  -1   9  13 7767.26 501.077  10
   1   9 -13 7097.03 754.339  29
  -1  -9  13 6758.13 749.602  31
  -1   9  13 6540.85 479.749   8
  -1   9  12 7500.77 483.183  10
  -1  -9  12 6739.43 478.849  10
  -1   9  12 6396.25 459.092   8
  -1  -9  12 6248.23 717.705  31
   1   9 -12 6549.75 727.871  29
  -1   9  11 1477.02 203.872  10
  -1  -9  11 1766.91 215.838  10
  -1  -9  11 1662.21 344.347   7
   1   9 -11 1070.04 334.600  29
  -1   9  11 1435.37 313.449  31
  -1  -9  11 1356.47 197.955  23
  -1   9  10 152.435 219.998   7
  -1  -9  10 765.092 286.405   7
  -1   9  10 414.789 242.443  31
   1   9 -10 236.608 286.949  29
  -1  -9  10 613.636 172.620  23
  -1   9   9 35.1370 172.439   7
  -1  -9   9-43.4023 200.799   7
  -1   9   9-96.3466 261.309   1
  -1   9   9 154.441 218.764  31
   1   9  -9 258.981 230.570  29
  -1  -9   9 174.130 115.892  23
  -1   9   8 27767.8 1449.05  10
  -1   9   8 25545.1 1620.46   7
  -1   9   8 30988.7 1765.89   1
   1   9  -8 22791.0 1494.03  30
   1   9  -8 28357.8 1706.50  29
  -1   9   8 27532.9 1664.75  31
  -1  -9   8 28071.7 1442.97  23
  -1   9   7 14207.9 975.072   1
  -1   9   7 13995.9 897.091   7
   1   9  -7 12315.2 926.512  29
  -1   9   7 14118.3 928.199  31
  -1   9   6 16939.6 1091.04   1
  -1  -9   6 14252.7 1015.13   6
  -1   9   6 16433.2 1047.18  31
  -1   9   5 1042.58 249.041   1
  -1  -9   5 910.181 218.434   6
  -1   9   5 691.542 214.258  31
  -1   9   4 6367.05 533.701   1
  -1  -9   4 6932.45 530.202   6
  -1   9   3 14201.6 900.839   1
  -1  -9   3 14697.9 915.366   6
  -1   9   2 77722.0 3925.72   1
  -1  -9   2 78403.2 3971.11   6
  -1  -9   2 71957.9 3915.14  31
  -1   9   1 13268.3 743.601   1
  -1  -9   1 13706.3 832.878   6
  -1  -9   1 12351.9 763.126  31
  -1  -9   0 39282.9 1984.80  31
  -1   9   0 37356.4 1960.21  29
  -1  -9  -1-102.680 220.854   3
  -1   9  -1 98.2762 155.498   5
  -1   9  -1 115.143 254.993   2
  -1   9  -1 174.186 117.756  29
  -1   9  -2 247.987 171.046   5
  -1  -9  -2-49.3656 227.274   3
   1   9   2 271.295 189.883   7
  -1   9  -2 156.791 142.982  29
   1   9   3 32159.6 1793.61   7
  -1  -9  -3 31527.3 1779.09   3
  -1   9  -3 30259.0 1838.86   2
  -1   9  -3 30074.2 1728.43  29
   1   9   4 143438. 7377.96   7
  -1   9  -4 140903. 7322.86  29
   1   9   5 70766.8 3771.62   7
  -1  -9  -5 68238.9 3676.57   5
  -1   9  -5 67314.7 3698.17  29
  -1  -9  -6 2036.27 301.767   5
   1   9   6 1986.43 370.531   7
  -1   9  -6 1941.47 342.729  29
   1   9   7 2083.15 399.554   7
  -1  -9  -7 1794.71 275.001   5
  -1   9  -7 1247.71 312.611  29
  -1  -9  -8 165.107 158.306   5
   1  -9   8 595.211 302.758   7
   1   9   8 543.852 312.460   7
   1   9   8 119.603 127.096   8
  -1   9  -8 438.931 284.249  29
  -1   9  -8 166.896 117.818  22
  -1   9  -8 139.619 108.668  16
   1   9   9 4002.11 559.985   7
   1  -9   9 3643.86 585.485   7
   1   9   9 4208.07 326.236   8
  -1   9  -9 4450.71 546.484  29
  -1   9  -9 3344.74 300.283  22
  -1   9  -9 3400.03 292.746  16
   1   9  10 712.260 172.047   8
   1   9  10 1039.06 330.220   1
   1   9  10 706.098 364.692   7
   1  -9  10 654.206 364.215   7
  -1   9 -10-52.3972 281.234  29
  -1   9 -10 718.622 152.236  16
  -1   9 -10 377.253 152.018  22
   1   9  11 14689.8 1173.33   1
   1  -9  11 12092.4 1258.09   7
   1   9  11 15150.6 886.632   8
  -1   9 -11 13899.6 1175.33  29
  -1   9 -11 14918.2 863.160  22
   1   9  12 4601.95 369.530   8
   1   9  12 5247.14 630.595   1
  -1   9 -12 3860.85 336.822  22
   1   9  13 3372.47 308.408   8
  -1   9 -13 2775.04 265.598  22
   1   9  14 7154.65 469.833   8
  -1   9 -14 7412.48 467.297  28
  -1   9 -14 5903.95 422.814  22
  -1   9 -15 115.734 123.995  28
   1   9  15 248.118 126.301   8
  -1   9 -16 1797.32 168.953  28
   1   9  16 1025.97 152.314   8
   1   9  17 2220.94 178.618   8
  -1   9 -17 2689.87 191.805  27
  -1   9 -17 2615.24 177.423  28
   1  -9  17 2401.12 180.446   8
  -1 -10  18 751.066 80.4563  10
  -1 -10  17 26.2410 86.9625  10
  -1  10  17 76.9692 85.6712  10
   1  10 -17 43.5732 60.2327  28
  -1 -10  16 218.921 119.151  10
  -1  10  16 194.210 115.341  10
  -1 -10  15 9106.72 547.629  10
  -1  10  15 7816.09 513.160   8
  -1  10  15 8809.44 536.754  10
  -1 -10  14 16181.8 934.090  10
  -1  10  14 15244.5 911.547   8
  -1  10  14 17081.0 933.411  10
  -1  10  13 1804.63 228.306  10
  -1 -10  13 1240.79 218.907  10
  -1 -10  13 1715.66 397.889  31
   1  10 -13 2170.35 420.200  29
  -1  10  13 1731.26 211.505   8
  -1  10  12 9395.49 581.173  10
  -1 -10  12 8954.55 594.439  10
  -1  10  12 8737.02 568.210   8
   1  10 -12 8532.07 864.201  29
  -1 -10  12 8878.71 859.642  31
  -1  10  11 183.828 145.195  10
  -1 -10  11 86.9387 147.432  10
  -1  10  11 61.8202 123.097   8
  -1 -10  11 257.366 238.129   7
  -1  10  11 163.877 215.421  31
   1  10 -11 262.446 289.001  29
  -1 -10  11 25.2812 120.645  23
  -1 -10  10 99098.4 5909.29   7
  -1  10  10 108397. 5606.51   8
  -1 -10  10 111980. 5616.50  23
  -1  10  10 114258. 5879.04  31
   1  10 -10 117322. 5975.80  29
  -1  10   9-20.9481 102.295   8
  -1 -10   9-45.0504 203.980   7
  -1  10   9 48.6719 234.308   1
   1  10  -9-225.321 255.272  29
  -1  10   9-37.4924 200.236  31
  -1 -10   9 44.8738 123.066  23
  -1  10   8 5169.85 350.365  10
  -1  10   8 6252.43 606.363   1
   1  10  -8 4251.55 397.826  30
   1  10  -8 4826.22 552.520  29
  -1 -10   8 4663.98 344.300  23
  -1  10   8 5057.44 509.176  31
  -1  10   7 7199.62 635.567   1
  -1  10   7 6076.28 545.163  31
   1  10  -7 6772.25 606.274  29
  -1 -10   6 34053.5 1820.48   4
  -1  10   6 39380.0 2100.11   1
  -1 -10   6 35426.3 2019.10   6
  -1  10   6 38437.9 2036.39  31
  -1  10   5 14412.3 971.719   1
  -1 -10   5 13956.6 936.174   6
  -1 -10   4 73734.2 3797.81   6
  -1  10   4 69267.3 3798.78   1
  -1 -10   3 33561.0 1780.29   6
  -1  10   3 29444.1 1744.60   1
  -1  10   2 22641.8 1226.26   1
  -1 -10   2 21747.3 1260.50   6
  -1 -10   2 20104.3 1202.93  31
  -1  10   1 13457.6 770.994   1
  -1 -10   1 13836.9 857.062   6
  -1 -10   1 13091.0 783.310  31
  -1 -10   0 50509.6 2589.77  31
  -1  10   0 50323.3 2581.81  29
  -1  10  -1 977.839 296.483   2
  -1 -10  -1 1321.18 304.264   3
  -1  10  -1 1003.27 162.919  29
   1  10   2 829.245 226.439   7
  -1 -10  -2 707.464 246.566   3
  -1  10  -2 739.012 189.427  29
   1  10   3 849.696 238.910   7
  -1 -10  -3 671.614 221.365   3
  -1  10  -3 598.979 285.665   2
  -1  10  -3 364.725 175.437  29
  -1  10  -4 19175.6 1327.09   2
  -1 -10  -4 20995.0 1262.77   3
   1  10   4 22398.0 1325.43   7
  -1  10  -4 19168.4 1238.00  29
  -1 -10  -5 138.960 208.423   5
   1  10   5 259.321 261.858   7
  -1  10  -5 122.759 233.742  29
   1  10   6 4251.94 527.085   7
  -1 -10  -6 4208.74 444.712   5
  -1  10  -6 4950.89 508.764  29
   1  10   7-32.7627 112.000   8
  -1 -10  -7-28.1755 157.370   5
   1  10   7-243.958 298.529   7
  -1  10  -7 121.378 241.583  29
  -1  10  -7-10.5058 102.598  22
  -1  10  -7 158.128 127.361  20
   1  10   8 272.524 282.185   7
   1 -10   8 553.673 353.558   7
   1  10   8 244.779 130.437   8
  -1  10  -8 45.0055 236.976  29
  -1  10  -8 265.558 129.532  16
  -1  10  -8 367.570 129.057  22
   1  10   9 487.303 148.183   8
   1  10   9 179.420 288.318   7
   1 -10   9-204.193 265.395   7
  -1  10  -9 544.032 299.376  29
  -1  10  -9 401.788 142.094  22
  -1  10  -9 212.786 121.700  16
   1  10  10 16854.1 960.656   8
   1  10  10 18217.2 1372.72   7
   1 -10  10 14163.8 1326.64   7
   1  10  10 17796.4 1292.34   1
  -1  10 -10 19402.8 1320.06  29
  -1  10 -10 15523.3 928.443  16
  -1  10 -10 15768.0 939.616  22
   1  10  11 3455.01 517.574   1
   1 -10  11 2971.57 602.303   7
   1  10  11 3404.55 316.041   8
  -1  10 -11 3000.04 506.122  29
  -1  10 -11 2960.03 287.315  22
   1  10  12 4539.30 372.780   8
  -1  10 -12 3503.44 572.430  29
  -1  10 -12 4486.73 362.048  22
   1  10  13 72.2979 152.745   8
  -1  10 -13 155.595 129.964  22
   1  10  14 8198.10 505.927   8
  -1  10 -14 8092.22 502.595  28
  -1  10 -15 62.2547 118.801  28
   1  10  15 51.8954 116.389   8
  -1  10 -16 11227.6 593.383  27
  -1  10 -16 10092.7 578.017  28
  -1  10 -17 329.722 85.4108  27
  -1  10 -17 209.686 67.4612  28
   1 -10  17 225.374 67.2324   8
   1  10  17 192.200 73.2156   8
  -1 -11  17 18.5041 80.4786  10
  -1  11  17-30.3233 79.5429  10
   1  11 -17 3.93523 57.3160  28
  -1  11  16 7403.15 466.103  10
  -1 -11  16 7862.61 475.136  10
  -1  11  15 1693.17 183.796   8
  -1  11  15 1952.61 208.740  10
  -1 -11  15 2076.41 219.797  10
  -1  11  14 357.968 146.092  10
  -1 -11  14 288.812 157.759  10
  -1  11  14 155.385 121.942   8
  -1 -11  13 15331.5 853.969  10
  -1  11  13 13730.2 817.697   8
  -1  11  13 14255.1 833.464  10
   1  11 -13 11525.2 1111.30  29
  -1 -11  13 13283.8 1131.39  31
  -1  11  12 11257.2 652.124  10
  -1 -11  12 10896.4 664.110  10
  -1 -11  12 7817.37 858.583  31
   1  11 -12 8460.81 906.605  29
  -1  11  12 9975.98 627.689   8
  -1  11  11 7341.99 465.682  10
  -1 -11  11 6363.24 466.771  10
  -1  11  11 6939.97 452.604   8
   1  11 -11 5725.55 710.456  29
  -1 -11  11 5850.59 443.142  23
  -1 -11  10 354.286 266.642   7
  -1  11  10 473.946 138.337   8
   1  11 -10 255.038 308.866  29
  -1  11  10 338.049 198.246  31
  -1 -11  10 247.254 153.667  23
  -1  11   9 127.409 106.043   8
  -1 -11   9 46.8945 207.880   7
  -1  11   9 147.712 232.623   1
  -1  11   9 251.503 189.104  31
  -1 -11   9 157.114 110.975  25
   1  11  -9 704.596 304.180  29
  -1 -11   9 335.809 128.318  23
  -1  11   8 330.975 116.490  10
  -1  11   8 221.958 262.031   1
  -1 -11   8 219.983 111.672  25
  -1  11   8 167.361 187.378  31
   1  11  -8 132.902 143.918  30
   1  11  -8 514.626 259.556  29
  -1 -11   8 276.802 124.150  23
  -1  11   7 34751.6 1898.65   1
   1  11  -7 32358.8 1855.38  29
  -1  11   6 499.382 257.107   1
  -1 -11   6 789.317 240.480   6
   1  11  -6 942.427 223.494  30
  -1  11   5 5133.22 516.447   1
  -1 -11   5 5737.26 500.704   6
  -1 -11   4 36595.0 2085.78   6
  -1  11   4 37824.7 2103.50   1
  -1  11   3 16067.6 1056.97   1
  -1 -11   3 19082.9 1099.90   6
  -1  11   2 75097.5 3803.30   1
  -1 -11   2 76241.7 3849.06   6
  -1 -11   2 68774.4 3775.68  31
  -1  11   1 9740.23 572.349   1
  -1 -11   1 8598.58 640.936   6
  -1 -11   1 8768.13 568.235  31
  -1 -11   0 36560.5 1917.96  31
  -1  11   0 36577.4 1927.72  29
  -1  11  -1 5951.12 600.101   2
  -1  11  -1 5371.37 409.903  29
   1  11   2 46107.9 2333.67   7
  -1 -11  -2 44023.2 2349.53   3
  -1 -11  -3 14249.3 919.904   3
   1  11   3 14170.0 937.902   7
  -1  11  -3 13004.6 995.062   2
  -1  11  -3 12337.7 856.971  29
   1  11   4 32092.2 1845.55   7
  -1  11  -4 32154.1 1909.01   2
  -1 -11  -4 29670.7 1782.92   3
  -1  11  -4 30394.1 1788.04  29
  -1  11  -5 44024.2 2694.76   2
   1  11   5 50035.1 2701.58   7
  -1 -11  -5 48524.7 2613.79   5
  -1  11  -5 45154.5 2626.43  29
   1  11   6 26482.1 1623.72   7
  -1 -11  -6 26302.8 1505.03   5
   1  11   6 22564.8 1387.90  30
  -1  11  -6 25406.4 1561.62  29
   1  11   7 1340.18 352.417   7
   1  11   7 1143.35 160.327   8
  -1 -11  -7 985.052 232.919   5
  -1  11  -7 1571.63 327.251  29
  -1  11  -7 1216.08 183.516  20
  -1  11  -7 1129.78 159.042  22
   1  11   8 12472.8 711.452   8
   1 -11   8 11621.5 1068.39   7
   1  11   8 15327.2 1108.52   7
  -1  11  -8 14406.6 1025.20  29
  -1  11  -8 10572.7 688.771  16
  -1  11  -8 11353.5 725.616  20
  -1  11  -8 11726.4 701.429  22
   1  11   9 287.891 138.508   8
   1  11   9 480.955 300.762   7
   1 -11   9 70.2104 296.868   7
  -1  11  -9 251.631 251.922  29
  -1  11  -9 399.853 142.388  22
  -1  11  -9 316.307 130.418  16
   1  11  10 30315.6 1951.06   7
   1 -11  10 24618.1 1949.80   7
   1  11  10 29000.8 1865.67   1
   1  11  10 29094.1 1521.84   8
  -1  11 -10 27010.8 1844.99  29
  -1  11 -10 28999.0 1505.88  22
  -1  11 -10 24817.9 1479.65  16
   1 -11  11 1744.12 489.481   7
   1  11  11 1085.46 211.972   8
   1  11  11 2362.55 463.073   1
  -1  11 -11 1826.94 390.482  29
  -1  11 -11 1484.57 202.974  22
  -1  11 -11 1067.24 176.083  16
   1  11  12 121.191 156.125   8
   1  11  12-115.093 297.630   1
  -1  11 -12 175.489 247.047  29
  -1  11 -12 201.157 136.485  22
   1  11  13 10275.7 621.068   8
  -1  11 -13 8796.23 583.847  22
   1  11  14 3400.11 291.876   8
  -1  11 -14 3208.42 292.102  28
  -1  11 -14 2958.97 254.469  22
  -1  11 -15 91.2019 121.842  28
   1  11  15 79.6437 110.093   8
  -1  11 -16 56.8046 102.096  27
  -1  11 -16 74.8191 98.3071  28
   1  11  16 210.057 94.9380   8
   1  11  17 5058.82 312.093   8
  -1  11 -17 5839.91 324.942  27
  -1  11 -17 5361.65 314.071  28
  -1 -12  17 252.000 87.2382  10
   1  12 -17 129.515 59.0360  28
  -1  12  17 246.373 62.8736  18
  -1  12  16 3071.60 248.105  10
  -1 -12  16 3312.02 256.663  10
  -1  12  15 6715.80 434.055   8
  -1  12  15 7376.19 462.787  10
  -1 -12  15 7347.01 466.590  10
  -1 -12  14 4759.02 365.749  10
  -1  12  14 5090.06 364.847  10
  -1  12  14 4192.99 329.300   8
  -1  12  13 317.902 156.895  10
  -1 -12  13 419.644 167.795  10
  -1  12  13 616.319 146.860   8
  -1 -12  12 3050.04 298.141  10
  -1  12  12 2958.50 279.288  10
  -1  12  12 2736.44 258.422   8
   1  12 -12 3087.26 527.150  29
  -1 -12  12 2664.14 273.747  23
  -1 -12  12 2162.60 428.904  31
  -1  12  11 148.298 137.785  10
  -1  12  11 158.130 125.395   8
   1  12 -11-110.645 233.644  29
  -1 -12  11 90.9202 137.756  23
  -1  12  10 1240.71 174.686   8
  -1 -12  10 784.320 322.030   7
  -1 -12  10 1249.47 192.387  23
  -1 -12   9 2368.03 226.448  25
  -1 -12   9 2288.02 233.333  23
   1  12  -9 2540.67 425.317  29
  -1  12   9 2197.29 423.687   1
  -1  12   9 2119.83 213.347   8
  -1  12   8 3619.64 287.216  10
  -1  12   8 3533.93 493.552   1
  -1 -12   8 3651.64 275.185  25
   1  12  -8 3729.64 499.098  29
  -1 -12   8 2973.96 276.163  23
   1  12  -8 3451.66 355.863  30
  -1  12   7 1370.44 171.712  10
  -1  12   7 1925.73 350.190   1
   1  12  -7 929.853 224.323  30
   1  12  -7 1546.69 341.535  29
  -1 -12   7 1337.92 171.792  23
  -1 -12   6 13094.0 931.306   6
  -1  12   6 14752.5 1021.61   1
   1  12  -6 13096.4 891.209  30
  -1 -12   5 14036.3 916.579   6
  -1  12   5 12479.9 929.419   1
  -1  12   4 1164.95 275.739   1
  -1 -12   4 1389.88 274.575   6
  -1 -12   3 15882.0 978.146   6
  -1  12   3 14136.1 955.171   1
  -1 -12   2 79835.1 4055.25   6
  -1  12   2 74153.7 4001.83   1
  -1 -12   2 77013.7 3981.31  31
  -1 -12   1 18669.3 1122.41   6
  -1  12   1 18295.9 1029.17   1
  -1 -12   1 17781.7 1016.28  31
  -1  12   0 2536.29 192.508   1
  -1 -12   0 2895.36 337.890   6
  -1  12   0 2690.03 225.450  29
  -1 -12  -1 23280.2 1440.19   3
  -1  12  -1 24895.4 1519.22   2
  -1  12  -1 22289.6 1282.58  29
  -1 -12  -2 139321. 6556.49   3
  -1  12  -2 117303. 6428.73  29
   1  12   3 52527.5 2780.12   7
  -1 -12  -3 50912.0 2747.84   3
  -1  12  -3 49353.3 2874.90   2
  -1  12  -3 46892.7 2695.26  29
  -1  12  -4 83598.9 4556.76   2
  -1 -12  -4 84317.4 4414.87   3
   1  12   4 83236.9 4468.75   7
  -1  12  -4 81539.6 4409.78  29
  -1  12  -5 8026.59 768.056   2
   1  12   5 7015.80 698.336   7
  -1 -12  -5 9679.02 694.482   5
  -1  12  -5 9767.94 737.794  29
   1  12   6 3898.08 497.599   7
  -1 -12  -6 4145.64 424.322   5
   1  12   6 3157.54 332.722  30
  -1  12  -6 3896.46 478.871  29
   1  12   7 322.644 118.835   8
   1  12   7-50.6746 253.697   7
  -1  12  -7 254.981 227.564  29
  -1  12  -7 365.147 150.696  20
  -1  12  -7 436.575 128.493  22
   1  12   8 81934.4 4041.90   8
   1  12   8 86453.2 4470.88   7
  -1  12  -8 83156.5 4364.07  29
  -1  12  -8 76652.8 4029.48  22
  -1  12  -8 76026.1 4022.98  16
  -1  12  -8 76570.9 4051.18  20
   1  12   9 9711.30 621.183   8
   1  12   9 11079.2 964.628   7
   1 -12   9 9080.66 974.484   7
  -1  12  -9 9360.00 885.966  29
  -1  12  -9 10058.8 616.287  22
  -1  12  -9 9298.78 601.403  16
   1  12  10 5018.53 376.577   8
   1  12  10 5374.86 661.962   7
   1 -12  10 4959.66 715.335   7
   1  12  10 4448.62 618.105   1
  -1  12 -10 4656.16 607.980  29
  -1  12 -10 4310.74 349.039  16
  -1  12 -10 4154.90 351.494  22
   1  12  11 869.012 184.259   8
   1 -12  11 804.212 389.247   7
  -1  12 -11 229.502 268.426  29
  -1  12 -11 714.436 159.432  16
  -1  12 -11 930.554 185.504  22
   1  12  12 20330.0 1130.72   8
   1  12  12 21752.2 1495.69   1
  -1  12 -12 19546.8 1110.32  22
   1  12  13 1285.56 207.084   8
  -1  12 -13 1264.73 186.777  22
   1  12  14 6250.75 436.932   8
  -1  12 -14 7039.16 450.579  28
  -1  12 -14 5971.99 411.796  22
   1  12  15 1156.02 159.328   8
  -1  12 -15 1229.83 169.503  28
   1  12  16 713.351 119.208   8
  -1  12 -16 900.991 132.141  27
  -1  12 -16 825.881 128.046  28
   1  12  17 643.335 79.7207   8
  -1  12 -17 895.263 92.9127  27
  -1 -13  17 36.5549 70.6211  10
   1  13 -17 3.58351 50.5657  28
  -1  13  17 80.2971 48.3645  18
  -1 -13  16 1182.41 150.417  10
  -1  13  16 1018.41 138.350  10
  -1  13  15 2589.19 232.371  10
  -1 -13  15 2252.15 228.779  10
  -1  13  14 106.736 139.585  10
  -1 -13  14 203.724 152.701  10
  -1  13  14 138.851 110.632   8
  -1 -13  13 5303.99 398.570  10
  -1  13  13 5255.76 386.956  10
  -1  13  13 4661.51 357.671   8
  -1  13  12 15510.0 854.528  10
  -1  13  12 13485.9 819.433   8
  -1 -13  12 15003.7 863.042  10
  -1 -13  12 13377.6 831.476  23
  -1 -13  12 15057.7 1166.73  31
   1  13 -12 13058.6 1168.06  29
  -1  13  11-13.6806 141.485  10
  -1  13  11-12.0486 118.760   8
   1  13 -11-56.5258 277.297  29
  -1 -13  11 65.5172 131.505  23
  -1  13  10 6463.95 432.833   8
  -1 -13  10 6345.78 444.132  23
   1  13 -10 5710.03 706.356  29
  -1 -13  10 6543.31 708.743   7
  -1  13   9 2776.78 245.721   8
  -1 -13   9 3096.67 271.243  23
   1  13  -9 2950.67 484.731  29
  -1 -13   9 2878.29 250.406  25
  -1  13   9 2330.37 432.918   1
  -1  13   8 54748.3 2949.52   8
  -1  13   8 58594.2 2969.94  10
   1  13  -8 57130.9 3279.84  29
   1  13  -8 54368.4 3091.00  30
  -1 -13   8 57767.5 2966.73  23
  -1 -13   8 57833.9 2954.98  25
  -1  13   8 65600.7 3328.78   1
  -1  13   7 3870.15 292.118  10
  -1  13   7 4103.82 501.851   1
   1  13  -7 3400.47 391.041  30
  -1 -13   7 3728.41 285.265  25
  -1 -13   7 3833.03 294.351  23
   1  13  -7 4633.56 531.576  29
  -1  13   6 18730.3 1228.42   1
  -1 -13   6 17518.7 1164.49   6
   1  13  -6 17213.1 1121.87  30
  -1  13   5 13054.3 910.191   1
  -1 -13   5 11209.8 838.898   6
   1  13  -5 11734.8 833.586  30
  -1  13   4 30767.0 1821.04   1
  -1 -13   4 30901.6 1800.46   6
  -1 -13   3 56629.8 2980.31   6
  -1  13   3 52800.3 2962.66   1
  -1 -13   2 2766.31 327.585   6
  -1  13   2 2218.95 281.576   1
  -1 -13   2 2223.02 252.318  31
  -1 -13   1 175660. 8601.69   6
  -1  13   1 181092. 8714.91   2
  -1  13   1 171505. 8498.83   1
  -1 -13   1 157182. 8460.71  31
  -1  13   0 43511.3 2345.91   1
  -1 -13   0 50663.2 2542.13   6
  -1  13   0 45244.8 2384.47  29
  -1  13  -1 38360.5 2165.58   2
  -1 -13  -1 40677.6 2067.97   3
  -1 -13  -2 40868.3 2190.24   3
  -1  13  -2 35963.0 2078.91  29
  -1  13  -3 11593.3 939.333   2
  -1 -13  -3 9774.57 743.590   3
  -1  13  -3 9130.25 710.661  29
   1  13   4 3362.88 430.434   7
  -1 -13  -4 3362.28 393.250   3
  -1  13  -4 3056.45 506.979   2
  -1  13  -4 4104.60 438.973  29
  -1  13  -5 6063.35 678.637   2
  -1 -13  -5 6889.94 579.446   5
   1  13   5 6788.16 656.799   7
  -1  13  -5 6492.20 599.587  29
   1  13   5 6434.34 526.162  30
   1  13   6 13029.9 759.838   8
  -1 -13  -6 12914.5 912.578   5
   1  13   6 11599.5 828.167  30
  -1  13  -6 14399.6 1009.64  29
  -1  13  -6 13577.9 782.151  20
  -1  13  -6 13052.6 765.966  22
   1  13   7 10024.2 610.069   8
   1  13   7 9549.59 874.951   7
  -1  13  -7 9761.45 837.610  29
  -1  13  -7 9890.95 630.139  20
  -1  13  -7 10052.7 609.672  22
   1  13   8 56.8647 252.103   7
   1  13   8 260.926 145.724   8
  -1  13  -8 287.196 247.815  29
  -1  13  -8 389.101 136.347  22
  -1  13  -8 134.963 126.946  16
  -1  13  -8 252.846 165.403  20
   1  13   9 6606.90 434.864   8
   1  13   9 6168.67 711.728   7
   1 -13   9 5563.75 763.620   7
  -1  13  -9 5056.72 639.444  29
  -1  13  -9 5641.77 423.007  22
  -1  13  -9 5490.02 411.010  16
   1  13  10 1888.32 233.355   8
   1  13  10 1663.45 431.430   7
   1 -13  10 1268.18 457.105   7
   1  13  10 1612.00 386.217   1
  -1  13 -10 1768.86 406.596  29
  -1  13 -10 1412.03 217.552  22
  -1  13 -10 2011.98 224.872  16
   1  13  11 48705.1 2379.83   8
   1 -13  11 36973.2 2855.25   7
   1  13  11 49240.9 2803.23   1
  -1  13 -11 41034.5 2718.70  29
  -1  13 -11 40902.1 2330.57  16
  -1  13 -11 46883.5 2363.18  22
   1  13  12 14.6874 149.351   8
  -1  13 -12 115.876 267.972  29
  -1  13 -12 13.5009 136.694  22
   1  13  13 361.723 153.982   8
  -1  13 -13 389.418 145.622  22
   1  13  14 8799.46 548.859   8
  -1  13 -14 7825.48 519.962  22
   1  13  15 1550.33 176.392   8
  -1  13 -15 1699.04 183.203  28
  -1  13 -16-60.0019 92.7350  28
   1  13  16 119.434 82.4640   8
   1  13  17 1465.14 111.038   8
  -1  13 -17 1476.76 116.709  27
  -1 -14  17 172.411 66.9125  10
   1  14 -17 113.927 50.5704  28
  -1 -14  16 10711.2 587.290  10
  -1  14  16 9679.89 560.593  18
  -1  14  15 598.584 140.449  10
  -1 -14  15 692.324 147.212  10
  -1  14  14 13939.6 779.445  10
  -1  14  14 11907.7 743.823   8
  -1 -14  14 14670.3 795.150  10
  -1 -14  13 5934.68 425.989  10
  -1  14  13 4968.02 373.605   8
  -1  14  13 6061.58 413.607  10
  -1 -14  12 229.291 174.512  10
  -1  14  12 424.803 165.562  10
  -1  14  12 594.714 145.149   8
   1  14 -12 229.415 271.593  29
  -1 -14  12 275.909 245.303  31
  -1 -14  12 542.077 162.001  23
  -1  14  11 693.558 178.913  10
  -1  14  11 819.029 154.650   8
   1  14 -11 574.757 299.407  29
  -1 -14  11 683.776 167.715  23
  -1  14  10 20588.1 1166.32   8
  -1 -14  10 22239.3 1187.84  23
   1  14 -10 20556.4 1538.31  29
  -1 -14  10 19426.2 1491.00   7
  -1  14  10 21826.9 1536.67   1
  -1  14   9 1948.97 202.914   8
  -1 -14   9 1961.26 224.810  23
   1  14  -9 1688.05 407.014  29
  -1 -14   9 2034.08 213.001  25
  -1  14   9 1694.96 378.724   1
  -1  14   8 13316.9 778.972   8
  -1 -14   8 13547.3 785.333  25
   1  14  -8 14012.7 1099.92  29
   1  14  -8 13105.1 919.028  30
  -1 -14   8 14432.1 803.531  23
  -1  14   8 13792.8 1068.00   1
  -1  14   7 6118.80 402.556  10
  -1  14   7 6309.20 626.752   1
  -1 -14   7 5625.25 387.083  25
   1  14  -7 5773.59 617.584  29
   1  14  -7 5900.46 517.324  30
  -1 -14   7 5542.63 397.492  23
  -1  14   6 40560.7 2056.29  10
  -1  14   6 45628.1 2366.55   1
  -1 -14   6 39100.0 2260.91   6
   1  14  -6 35946.9 2199.56  30
  -1 -14   6 37065.9 2041.01  25
  -1 -14   6 40243.6 2060.73  23
  -1  14   5 7857.26 679.362   1
  -1 -14   5 7440.44 631.407   6
   1  14  -5 7985.62 637.427  30
  -1 -14   4 41204.1 2408.03   6
  -1  14   4 44988.7 2460.10   1
  -1 -14   3 766.835 233.982   6
  -1  14   3 405.223 222.177   1
  -1  14   2 2790.72 345.595   1
  -1 -14   2 4019.37 401.051   6
  -1 -14   2 3689.74 319.407  31
  -1  14   1 19111.2 1242.42   2
  -1 -14   1 17852.6 1116.80   6
  -1  14   1 16939.0 1030.33   1
  -1 -14   0 42822.0 2272.42   6
  -1  14   0 37218.1 2117.38  29
  -1 -14  -1 914.045 281.014   3
  -1  14  -1 809.350 393.273   2
  -1  14  -1 851.847 189.172  29
  -1 -14  -2 15716.2 1067.79   3
  -1  14  -2 15222.8 984.052  29
  -1 -14  -3 31.1895 193.126   3
  -1  14  -3-54.9496 377.694   2
  -1  14  -3-170.454 211.220  29
   1  14   4 77.6047 213.618   7
  -1  14  -4 52.9763 304.236   2
  -1 -14  -4 30.3136 174.097   3
  -1  14  -4 31.9168 195.294  29
  -1 -14  -5 743.102 232.241   5
   1  14   5 472.152 258.153   7
  -1  14  -5 1072.12 345.601   2
  -1  14  -5 536.078 240.580  29
   1  14   5 572.351 203.101  30
  -1  14  -5 592.012 148.646  20
   1  14   6 1308.05 174.000   8
   1  14   6 1346.21 337.085   7
   1  14   6 1346.70 228.089  30
  -1  14  -6 1393.96 330.230  29
  -1  14  -6 1362.28 177.058  22
  -1  14  -6 1289.47 195.278  20
   1  14   7 427.311 298.706   7
   1  14   7 317.675 135.835   8
  -1  14  -7 397.927 261.106  29
  -1  14  -7-14.0278 156.848  20
  -1  14  -7 532.768 155.015  22
   1  14   8 755.103 324.758   7
   1  14   8 279.493 139.566   8
  -1  14  -8 194.451 247.591  29
  -1  14  -8 94.8179 146.549  22
  -1  14  -8 566.830 190.255  20
  -1  14  -8 293.364 129.413  16
   1  14   9 671.076 174.126   8
   1 -14   9 856.503 442.477   7
   1  14   9 1174.88 370.903   7
  -1  14  -9 421.468 287.897  29
  -1  14  -9 677.894 159.185  16
  -1  14  -9 757.421 175.835  22
   1  14  10 13715.8 803.973   8
   1  14  10 12887.2 1159.30   7
   1 -14  10 11344.9 1218.67   7
  -1  14 -10 12517.3 1092.82  29
  -1  14 -10 13239.9 787.298  16
  -1  14 -10 13087.7 799.757  22
   1  14  11 3954.87 333.486   8
   1  14  11 4177.00 600.389   1
   1 -14  11 3036.95 629.840   7
  -1  14 -11 3089.12 533.074  29
  -1  14 -11 2872.28 293.268  16
  -1  14 -11 4005.47 334.476  22
   1  14  12 1003.99 194.767   8
  -1  14 -12 592.489 164.261  22
   1  14  13 841.684 170.701   8
  -1  14 -13 499.538 149.443  22
   1  14  14 8639.10 542.988   8
  -1  14 -14 9739.81 556.444  28
  -1  14 -14 7921.92 518.447  22
  -1  14 -15-44.6228 111.461  28
   1  14  15 42.1518 96.1699   8
   1  14  16 9110.06 547.694   8
  -1  14 -16 10689.3 560.436  28
  -1 -15  17 88.6902 57.2618  10
  -1 -15  16 3723.87 266.097  10
  -1  15  16 3596.42 238.463  18
  -1  15  15 45.8934 114.646  10
  -1 -15  15 19.0574 117.649  10
  -1 -15  14 2880.20 261.022  10
  -1  15  14 2591.99 245.350  10
  -1  15  14 2011.53 197.912   8
  -1  15  13 13146.1 791.185  10
  -1 -15  13 14411.3 814.499  10
  -1  15  13 12866.3 764.657   8
  -1  15  12 232.319 142.124  10
  -1 -15  12 350.030 167.730  10
  -1  15  12 67.5666 116.711   8
   1  15 -12 344.535 297.031  29
  -1 -15  12-54.8617 248.515  31
  -1 -15  12 111.636 127.437  23
  -1  15  11 8375.89 546.495   8
   1  15 -11 7162.07 829.458  29
  -1 -15  11 8644.82 569.282  23
  -1  15  10 184.756 121.533   8
  -1 -15  10 345.027 287.332   7
  -1  15  10 55.4006 250.905   1
   1  15 -10 228.905 264.741  29
  -1 -15  10-26.4397 131.027  23
  -1  15   9 7850.18 511.229   8
  -1 -15   9 8104.66 516.779  25
   1  15  -9 7310.93 803.455  29
  -1 -15   9 8892.51 538.285  23
  -1  15   9 7696.49 784.897   1
  -1  15   8 4298.63 312.974   8
  -1 -15   8 4306.95 332.524  23
   1  15  -8 4447.95 449.992  30
  -1 -15   8 3910.99 313.085  25
   1  15  -8 4659.16 578.393  29
  -1  15   8 4535.62 566.400   1
  -1  15   7 14666.5 828.501  10
  -1  15   7 13333.7 798.071   8
  -1  15   7 16378.6 1121.47   1
  -1 -15   7 14205.0 813.907  25
   1  15  -7 15268.7 989.488  30
   1  15  -7 13679.9 1095.91  29
  -1 -15   7 14536.4 825.778  23
  -1  15   6 7730.27 484.108  10
  -1 -15   6 8264.42 672.277   6
  -1 -15   6 7379.64 477.595  25
   1  15  -6 7563.05 635.826  30
  -1 -15   6 7050.05 484.142  23
  -1  15   5 5661.44 575.336   1
  -1 -15   5 5722.46 536.910   6
   1  15  -5 5893.18 544.953  30
  -1  15   4 794.764 259.326   1
  -1 -15   4 851.248 249.794   6
   1  15  -4 509.274 241.154  30
  -1  15   3 416.246 220.128   1
  -1 -15   3-60.2825 184.487   6
  -1  15   2 103.421 174.494   1
  -1 -15   2 258.526 206.680   6
  -1 -15   2 144.728 131.709  31
  -1  15   1 166913. 8224.09   2
  -1 -15   1 151492. 8073.45   6
  -1  15   1 155693. 7982.88   1
  -1  15   0 3825.32 539.143   2
  -1 -15   0 2892.80 362.885   6
  -1 -15  -1 8142.49 690.477   3
  -1  15  -1 5965.49 517.202  29
  -1 -15  -2 8166.12 688.327   3
  -1  15  -2 7486.59 612.091  29
  -1 -15  -3 686.887 244.794   3
  -1  15  -3 368.439 376.776   2
  -1  15  -3 534.616 222.597  29
  -1  15  -4 1652.20 429.971   2
  -1 -15  -4 2074.80 327.569   3
  -1  15  -4 2616.04 362.642  29
   1  15   4 2049.60 318.162  30
  -1 -15  -5 727.405 223.198   5
   1  15   5 655.243 132.322   8
   1  15   5 589.486 282.118   7
  -1  15  -5 273.346 323.538   2
   1  15   5 132.458 170.097  30
  -1  15  -5 514.975 224.121  29
  -1  15  -5 715.616 147.082  20
  -1  15  -5 644.985 147.801  17
   1  15   6 7336.98 454.106   8
   1  15   6 7857.10 749.939   7
  -1  15  -6 7296.30 666.864  29
   1  15   6 6167.80 529.831  30
  -1  15  -6 6536.85 473.756  20
  -1  15  -6 6267.32 469.540  17
  -1  15  -6 7027.32 461.092  22
   1  15   7 5880.57 397.749   8
  -1  15  -7 4676.96 568.035  29
  -1  15  -7 5077.46 411.133  20
  -1  15  -7 5336.55 400.715  22
   1  15   8 16946.3 994.743   8
   1  15   8 19947.6 1395.29   7
  -1  15  -8 17109.5 1286.25  29
  -1  15  -8 18283.3 1011.12  22
  -1  15  -8 16766.2 1025.50  20
   1  15   9 62.5880 277.153   7
   1  15   9 57.6310 134.657   8
   1 -15   9 321.925 364.398   7
  -1  15  -9 158.904 273.900  29
  -1  15  -9-29.6141 145.949  22
  -1  15  -9-68.3549 134.132  16
   1  15  10 13412.8 785.004   8
   1  15  10 14377.7 1174.63   7
  -1  15 -10 11941.9 1072.20  29
  -1  15 -10 13524.4 786.815  22
  -1  15 -10 12013.9 760.581  16
   1  15  11 53654.9 2696.69   8
   1 -15  11 45775.4 3235.30   7
   1  15  11 53303.3 3119.57   1
  -1  15 -11 45872.8 3047.32  29
  -1  15 -11 52497.4 2693.38  22
  -1  15 -11 49372.6 2665.24  16
   1  15  12 279.186 151.038   8
  -1  15 -12 53.5221 136.860  22
   1  15  13 111.920 135.905   8
  -1  15 -13-56.5561 122.692  22
   1  15  14 310.034 122.356   8
  -1  15 -14 160.236 100.997  22
   1  15  15 4163.91 299.700   8
  -1  15 -15 4533.97 311.936  28
  -1  15 -16 186.831 78.3533  27
  -1  15 -16 264.259 80.8710  28
   1  15  16 254.796 78.3093   8
  -1 -16  17-23.1278 43.6850  10
  -1 -16  16 4122.63 255.358  10
  -1  16  16 3303.07 225.980  18
  -1 -16  15 1539.92 180.411  10
  -1  16  15 1488.10 154.202  18
  -1  16  14 64.8790 125.056  10
  -1 -16  14 34.5340 135.763  10
  -1  16  13 1544.10 207.780  10
  -1 -16  13 1667.50 222.134  10
  -1  16  13 1418.28 167.688   8
  -1  16  12 12363.1 696.194  10
  -1 -16  12 11469.7 705.364  10
  -1  16  12 10233.9 650.102   8
  -1 -16  12 10672.4 668.810  23
  -1  16  11 1368.60 211.011  10
  -1  16  11 1592.44 185.423   8
   1  16 -11 1173.09 383.046  29
  -1 -16  11 1618.87 211.448  23
  -1  16  10 3038.55 256.810   8
   1  16 -10 2331.36 471.108  29
  -1 -16  10 2438.55 269.098  23
  -1 -16  10 2591.57 445.442   7
  -1  16  10 3608.03 531.715   1
  -1  16   9 3874.87 300.018   8
  -1  16   9 3210.01 525.990   1
  -1 -16   9 3817.22 323.620  23
  -1 -16   9 4236.98 318.437  25
   1  16  -9 3143.02 546.226  29
  -1  16   8 148.503 117.474   8
  -1 -16   8 34.0202 134.374  25
   1  16  -8 265.998 301.454  29
   1  16  -8 65.6573 169.937  30
  -1 -16   8 164.416 136.364  23
  -1  16   7 411.599 137.563  10
  -1  16   7 421.713 114.490   8
  -1  16   7 368.216 282.510   1
  -1 -16   7 578.003 138.813  25
   1  16  -7 557.548 222.264  30
   1  16  -7 496.310 285.902  29
  -1 -16   7 370.810 139.670  23
  -1  16   6 4093.76 313.566  10
  -1  16   6 4612.15 535.165   1
  -1 -16   6 4157.83 471.671   6
  -1 -16   6 4336.40 317.437  25
   1  16  -6 4256.21 455.865  30
  -1 -16   6 4037.55 314.504  23
  -1  16   5 4265.72 311.771  10
   1  16  -5 4344.60 325.255   9
  -1  16   5 4872.18 520.479   1
  -1 -16   5 3182.75 434.147   6
   1  16  -5 3991.92 461.583  30
  -1 -16   4 6004.32 554.513   6
  -1  16   4 5754.51 570.209   1
   1  16  -4 5770.36 559.735  30
  -1 -16   3 74541.6 3863.97   6
  -1  16   3 65592.9 3849.26   1
   1  16  -3 74644.9 3889.48  30
  -1  16   2 2051.39 319.470   1
  -1 -16   2 2138.31 308.177   6
  -1  16   1 33662.9 1951.29   2
  -1 -16   1 30091.7 1787.35   6
  -1  16   1 29530.8 1685.64   1
  -1  16   0 1306.34 369.658   2
  -1 -16   0 1221.48 255.729   6
  -1 -16  -1 8557.33 704.994   3
  -1  16  -1 10243.1 917.992   2
  -1 -16  -2 33873.4 1969.83   3
   1  16   2 33925.1 1932.57  30
  -1  16  -2 31221.6 1885.80  29
  -1 -16  -3 7269.30 604.286   3
   1  16   3 6637.62 573.128  30
  -1  16  -3 5707.68 554.845  29
   1  16   4 37891.5 2013.47   8
  -1  16  -4 41998.4 2487.45   2
  -1 -16  -4 39611.5 2215.92   3
   1  16   4 36043.3 2172.74  30
  -1  16  -4 36292.6 2211.45  29
  -1  16  -4 38871.2 2036.85  17
  -1  16  -4 39084.1 2027.29  20
   1  16   5 8024.37 507.462   8
  -1  16  -5 8328.60 848.540   2
  -1 -16  -5 8395.09 666.610   5
  -1  16  -5 8973.98 724.492  29
   1  16   5 7671.96 642.744  30
  -1  16  -5 7470.56 523.590  17
  -1  16  -5 8220.66 523.850  20
   1  16   6 68758.7 3498.46   8
  -1  16  -6 67376.8 3756.14  29
   1  16   6 62171.7 3604.45  30
  -1  16  -6 72092.3 3520.33  20
  -1  16  -6 63086.5 3518.56  17
  -1  16  -6 69951.6 3506.10  22
   1  16   7-25.8674 119.641   8
   1  16   7 56.9879 263.576   7
  -1  16  -7-182.848 251.644  29
  -1  16  -7 153.265 137.965  22
  -1  16  -7-104.727 154.728  20
   1  16   8 42523.8 2313.45   8
   1  16   8 49631.0 2774.79   7
  -1  16  -8 42752.6 2624.76  29
  -1  16  -8 45283.3 2325.77  22
  -1  16  -8 42284.9 2330.12  20
   1  16   9 203.288 154.712   8
   1  16   9 127.041 261.533   7
   1 -16   9 82.8957 391.395   7
  -1  16  -9-53.0568 240.369  29
  -1  16  -9 168.777 142.017  16
  -1  16  -9 275.059 162.152  22
   1  16  10 177.598 145.436   8
   1 -16  10-167.988 345.750   7
   1  16  10-64.3563 291.503   7
  -1  16 -10 442.212 281.151  29
  -1  16 -10 95.6573 152.325  16
  -1  16 -10 308.932 170.886  22
   1  16  11 40436.2 2017.76   8
   1 -16  11 30951.0 2489.20   7
   1  16  11 39708.0 2430.63   1
  -1  16 -11 32120.1 2328.96  29
  -1  16 -11 40082.5 2017.17  22
  -1  16 -11 35101.1 1979.36  16
   1  16  12 581.877 167.946   8
  -1  16 -12 858.540 175.113  22
   1  16  13 23.7824 130.440   8
  -1  16 -13-32.9022 127.236  22
   1  16  14 165.247 113.535   8
  -1  16 -14 207.862 103.369  22
   1  16  15 661.519 115.342   8
  -1  16 -15 660.906 118.614  27
   1  16  16 514.719 75.8754   8
  -1  16 -16 411.530 77.7976  27
  -1  16 -16 473.923 84.5133  28
  -1 -17  16 1057.15 113.409  10
  -1  17  16 507.984 76.0541  18
  -1 -17  15 1336.08 163.808  10
  -1  17  15 1313.45 139.040  18
  -1 -17  14 218.787 132.890  10
  -1  17  14 285.316 109.362  18
  -1  17  13 2930.53 275.344  10
  -1  17  13 2768.65 232.952   8
  -1 -17  13 3344.05 295.923  10
  -1  17  12 9436.51 616.777   8
  -1 -17  12 10919.6 678.187  10
  -1 -17  12 10252.4 641.660  23
  -1  17  11 113.150 157.019  10
  -1  17  11 221.699 114.855   8
   1  17 -11-117.412 277.210  29
  -1 -17  11 160.553 231.644  31
  -1 -17  11 128.931 139.495  23
  -1  17  10 7553.08 489.048   8
  -1 -17  10 8056.56 515.206  23
   1  17 -10 6736.48 793.004  29
  -1 -17  10 6828.80 791.367   7
   1  17 -10 7463.41 721.294   2
  -1  17   9 63776.9 3404.30   8
  -1 -17   9 68067.8 3417.12  25
   1  17  -9 60510.4 3780.13  29
  -1 -17   9 67752.0 3433.18  23
  -1  17   9 68068.6 3799.74   1
  -1  17   8 23552.7 1310.78   8
  -1  17   8 26036.9 1668.62   1
  -1 -17   8 24674.0 1335.64  23
   1  17  -8 21437.9 1496.31  30
  -1 -17   8 25351.3 1325.55  25
   1  17  -8 23423.4 1666.68  29
  -1  17   7 4823.17 346.299  10
  -1  17   7 4022.67 308.921   8
  -1  17   7 4571.32 560.298   1
   1  17  -7 4533.61 483.571  30
   1  17  -7 3058.77 519.120  29
  -1 -17   7 4381.35 334.986  25
  -1 -17   7 4482.58 339.712  23
  -1  17   6 446.890 130.660  10
  -1 -17   6 296.618 204.860   6
  -1  17   6 392.502 257.723   1
  -1 -17   6 395.842 134.090  25
   1  17  -6 70.5540 200.595  30
  -1 -17   6 339.327 126.685  23
   1  17  -5 11026.5 657.065   9
   1  17  -5 10939.6 848.548  30
  -1 -17   5 10005.3 828.084   6
  -1  17   5 11286.1 881.600   1
   1  17  -4 6085.73 397.139   9
   1  17  -4 5970.00 571.098  30
  -1 -17   4 5052.95 541.422   6
  -1  17   4 5671.90 569.338   1
   1  17  -3 1367.96 164.015   9
  -1  17   3 721.609 241.054   1
  -1 -17   3 1086.75 268.806   6
   1  17  -3 1204.47 307.913  30
  -1  17   2 3279.25 396.982   1
  -1 -17   2 4114.62 439.012   6
  -1  17   1 1299.95 360.793   2
  -1 -17   1 1186.30 274.966   6
   1  17  -1 1418.77 322.394  30
  -1  17   0 6604.89 706.541   2
  -1 -17   0 4808.47 490.189   6
   1  17   0 5248.62 550.213  30
  -1 -17  -1 3017.45 442.268   3
  -1  17  -1 3081.00 553.237   2
  -1 -17  -1 3223.27 393.009   6
   1  17   1 3306.95 416.354  30
  -1  17  -2 27542.5 2061.41   2
  -1 -17  -2 32251.5 1851.63   3
   1  17   2 32906.2 1819.48  30
  -1  17  -2 27094.2 1744.28  29
   1  17   3 6711.90 439.884   8
  -1 -17  -3 7098.55 629.437   3
   1  17   3 7244.45 633.388  30
  -1  17  -3 5958.47 577.661  29
  -1  17  -3 6620.11 441.248  19
  -1  17  -3 6275.10 461.883  17
  -1  17  -3 6813.04 447.195  20
  -1  17  -3 7525.14 434.443  15
   1  17   4 3803.15 310.682   8
  -1 -17  -4 4300.27 461.634   3
  -1  17  -4 4508.02 663.526   2
  -1  17  -4 4744.80 495.863  29
   1  17   4 4477.83 461.332  30
  -1  17  -4 4394.43 346.295  17
  -1  17  -4 4302.64 334.089  20
   1  17   5 3106.09 270.580   8
  -1  17  -5 3126.73 545.133   2
   1  17   5 3446.65 389.982  30
  -1  17  -5 3140.43 430.393  29
  -1  17  -5 2849.15 285.873  17
  -1  17  -5 3693.99 296.058  20
   1  17   6 49.8728 121.198   8
  -1  17  -6-127.011 203.812  29
  -1  17  -6-57.7209 140.268  20
  -1  17  -6 186.785 153.427  17
   1  17   7 6473.17 437.460   8
  -1  17  -7 5435.72 625.354  29
  -1  17  -7 6006.35 451.500  20
  -1  17  -7 5961.91 435.608  22
   1  17   8 12951.8 735.679   8
  -1  17  -8 10958.5 981.387  29
  -1  17  -8 10656.5 746.883  20
  -1  17  -8 12077.5 738.964  22
   1  17   9 4859.53 356.773   8
  -1  17  -9 3567.85 546.422  29
  -1  17  -9 3797.19 341.457  16
  -1  17  -9 4626.73 377.186  22
   1  17  10 161.435 153.825   8
   1 -17  10-169.664 375.719   7
  -1  17 -10 53.7490 263.768  29
  -1  17 -10 280.718 172.478  22
  -1  17 -10 123.918 146.659  16
   1  17  11 709.703 178.002   8
  -1  17 -11 808.384 194.238  22
  -1  17 -11 698.427 159.869  16
   1  17  12 7870.89 505.206   8
  -1  17 -12 6931.93 491.946  22
   1  17  13 3870.22 310.290   8
  -1  17 -13 3906.83 305.168  28
  -1  17 -13 3637.93 297.071  22
   1  17  14 3196.14 258.998   8
  -1  17 -14 3468.42 248.464  22
  -1  17 -15 180.781 86.5809  27
   1  17  15 38.9186 81.6437   8
  -1  17 -16 60.4283 48.8404  27
   1  17  16 126.251 53.2423   8
  -1 -18  16 5510.10 330.904  10
  -1 -18  15 4377.48 312.909  10
  -1  18  15 4705.32 289.637  18
  -1 -18  14 1507.70 189.420  10
  -1  18  14 1531.47 163.571  18
  -1 -18  13 1076.32 188.627  10
  -1  18  13 789.578 146.002  18
  -1  18  12 19.2614 93.6219   8
  -1 -18  12 71.9633 153.136  10
  -1  18  12-26.2789 141.445  10
  -1 -18  12 56.3203 122.188  23
  -1  18  11 1616.34 185.751   8
  -1  18  11 1931.21 232.871  10
   1  18 -11 1227.92 370.979  29
  -1 -18  11 1511.89 209.274  23
  -1  18  10 3824.40 307.770   8
  -1 -18  10 4272.83 342.198  23
   1  18 -10 4639.24 640.228  29
  -1 -18  10 4132.51 327.369  25
   1  18 -10 3766.55 496.549   2
  -1  18   9 41802.4 2190.19   8
  -1 -18   9 41283.0 2199.34  25
  -1 -18   9 41848.8 2214.37  23
   1  18  -9 41824.1 2615.00  29
  -1  18   9 41883.6 2566.07   1
  -1  18   8 30759.4 1629.05   8
  -1  18   8 32689.4 2002.26   1
  -1 -18   8 31570.8 1655.34  23
   1  18  -8 28519.1 1837.70  30
   1  18  -8 28718.9 2003.76  29
  -1 -18   8 29834.9 1635.70  25
  -1  18   7 25189.2 1421.25   8
  -1  18   7 27296.6 1452.34  10
  -1  18   7 28488.2 1772.28   1
   1  18  -7 26339.4 1796.44  29
  -1 -18   7 26981.1 1440.68  25
   1  18  -7 25607.7 1653.86  30
  -1 -18   7 27106.1 1450.13  23
  -1  18   6 31353.1 1689.10   8
  -1  18   6 32915.5 2013.33   1
  -1 -18   6 29694.2 1919.88   6
   1  18  -6 32684.8 1943.18  30
  -1 -18   6 34145.5 1714.67  25
  -1 -18   6 31125.8 1711.50  23
   1  18  -5 26312.7 1419.72   9
  -1  18   5 27333.7 1680.03   1
  -1 -18   5 21791.3 1588.53   6
   1  18  -5 27559.9 1649.64  30
   1  18  -5 26305.6 1414.71  17
  -1  18   5 26031.9 1403.59  18
   1  18  -4 23164.5 1271.05   9
  -1  18   4 23310.5 1500.77   1
  -1 -18   4 22359.4 1474.47   6
   1  18  -4 23873.7 1504.04  30
   1  18  -4 23233.0 1269.87  17
   1  18  -3 1091.44 160.837   9
  -1  18   3 447.018 229.390   1
  -1 -18   3 936.051 271.403   6
   1  18  -3 971.554 320.924  30
  -1 -18   2 24857.6 1538.63   6
   1  18  -2 24318.7 1331.54   9
  -1  18   2 24306.4 1324.30  18
  -1  18   2 25492.8 1339.16  20
   1  18  -1 16383.4 928.436   9
  -1 -18   1 17157.5 1134.82   6
  -1  18   1 18283.2 1295.11   2
   1  18  -1 17221.8 1170.62  30
  -1  18   1 16833.4 925.670  18
  -1  18   1 16365.0 937.522  20
   1  18   0 8212.82 520.578   8
   1  18   0 8419.82 520.897   9
  -1  18   0 9216.03 878.064   2
  -1 -18   0 9307.20 719.052   6
   1  18   0 8577.08 729.782  30
  -1  18   0 7943.38 515.908  19
  -1  18   0 8888.91 527.392  20
   1  18   1-123.244 113.909   9
   1  18   1 10.4031 107.594   8
  -1  18  -1-65.1877 337.089   2
  -1 -18  -1 127.871 238.071   3
  -1 -18  -1-71.6952 191.451   6
   1  18   1-71.5469 218.880  30
  -1  18  -1 32.1293 107.961  20
  -1  18  -1 10.3847 101.421  19
  -1  18  -2 1153.64 146.968  15
  -1 -18  -2 953.174 284.004   3
  -1  18  -2 901.194 437.950   2
   1  18   2 1228.96 166.267   8
  -1  18  -2 876.730 233.103  29
   1  18   2 845.241 268.099  30
  -1  18  -2 1126.07 162.076  20
  -1  18  -2 1266.13 165.668  19
  -1  18  -2 1385.02 183.615  17
  -1  18  -3 137.215 104.081  15
   1  18   3 76.0927 106.243   8
  -1 -18  -3 73.4777 183.585   3
   1  18   3-34.6969 199.300  30
  -1  18  -3 33.3760 189.109  29
  -1  18  -3 80.1428 131.725  17
  -1  18  -3 118.634 116.473  20
  -1  18  -3 69.1246 108.850  19
   1  18   4 1227.88 176.880   8
  -1  18  -4 1500.19 474.127   2
  -1 -18  -4 1530.04 295.916   3
   1  18   4 1524.60 293.187  30
  -1  18  -4 1448.16 306.467  29
  -1  18  -4 1405.41 197.203  20
  -1  18  -4 1678.85 215.104  17
   1  18   5 6431.22 432.788   8
  -1  18  -5 7359.72 784.878   2
   1  18   5 6263.96 567.234  30
  -1  18  -5 5536.53 597.177  29
  -1  18  -5 6269.83 454.023  17
  -1  18  -5 5887.42 442.630  20
   1  18   6 425.060 152.977   8
  -1  18  -6 428.526 247.065  29
  -1  18  -6 461.651 173.583  20
   1  18   7 519.449 156.829   8
  -1  18  -7 600.802 270.100  29
  -1  18  -7 361.829 173.061  20
  -1  18  -7 556.082 174.381  22
   1  18   8-85.9576 157.166   8
  -1  18  -8 197.114 263.187  29
  -1  18  -8-16.4979 172.052  20
  -1  18  -8 204.320 160.516  22
   1  18   9 820.061 189.158   8
  -1  18  -9 773.909 295.573  29
  -1  18  -9 879.509 200.030  22
  -1  18  -9 996.344 190.768  16
   1  18  10 5894.20 428.915   8
   1 -18  10 4759.19 789.720   7
   1  18  10 7135.55 747.501   1
  -1  18 -10 4697.48 638.963  29
  -1  18 -10 6655.11 459.023  22
  -1  18 -10 5221.92 418.495  16
   1  18  11 1244.61 202.123   8
  -1  18 -11 1222.76 206.210  22
  -1  18 -11 781.904 166.799  16
   1  18  12 561.868 158.844   8
  -1  18 -12 591.061 163.863  22
  -1  18 -12 639.527 127.689  16
   1  18  13 687.811 152.308   8
  -1  18 -13 807.845 151.566  28
  -1  18 -13 702.284 151.828  22
   1  18  14 7698.99 458.569   8
  -1  18 -14 7515.38 454.255  27
  -1  18 -14 7678.51 460.906  28
  -1  18 -14 7019.74 441.661  22
   1  18  15 121.023 72.7588   8
  -1  18 -15 76.7800 74.2990  27
  -1 -19  16 1261.75 95.3036  10
  -1  19  16 252.182 68.7976  20
  -1 -19  15 8497.63 487.556  10
  -1  19  15 8052.13 461.197  18
  -1 -19  14 2101.97 213.777  10
  -1  19  14 2114.08 183.494  18
  -1 -19  13 3162.19 287.176  10
  -1  19  13 3184.96 256.930  18
  -1  19  12 186.983 92.9510   8
  -1 -19  12 235.864 160.705  10
  -1  19  12 155.128 118.732  18
  -1 -19  12 203.321 122.440  23
  -1  19  11 6030.66 412.230   8
  -1 -19  11 6363.07 444.501  23
   1  19 -11 6032.16 415.012  22
  -1  19  11 7160.48 451.333  18
  -1  19  10 1154.71 165.542   8
   1  19 -10 1171.41 321.615   2
  -1 -19  10 1359.74 324.589  31
  -1 -19  10 1006.75 177.703  25
   1  19 -10 1312.19 374.142  29
  -1 -19  10 1495.61 206.025  23
  -1  19   9 4116.93 320.360   8
  -1  19   9 4900.97 595.887   1
  -1 -19   9 4801.29 347.860  25
  -1 -19   9 3927.68 349.725  23
   1  19  -9 3750.74 603.947  29
  -1  19   8 67495.7 3555.98   8
  -1  19   8 72692.5 3942.88   1
  -1 -19   8 70185.3 3571.90  25
   1  19  -8 62636.9 3787.30  30
  -1 -19   8 68790.6 3581.49  23
   1  19  -8 62904.1 3944.74  29
  -1  19   8 73883.4 3588.27  18
  -1  19   7 6793.98 435.598   8
  -1  19   7 6229.80 680.100   1
   1  19  -7 5884.97 619.852  30
  -1 -19   7 5814.68 453.544  23
  -1 -19   7 7151.70 459.043  25
  -1  19   7 7192.42 462.789  18
  -1  19   6 218.535 104.820   8
  -1 -19   6 117.487 202.711   6
  -1  19   6 413.268 263.852   1
  -1 -19   6 216.667 133.803  25
   1  19  -6 161.313 234.876  30
  -1 -19   6 101.207 146.070  23
   1  19  -6 185.469 129.690  17
  -1  19   6 121.580 126.584  18
   1  19  -5 2294.06 254.154   9
  -1 -19   5 3233.21 408.663   6
  -1  19   5 2867.15 418.572   1
   1  19  -5 2679.98 411.967  30
   1  19  -5 2428.78 250.318  17
  -1  19   5 2757.09 241.413  18
   1  19  -4 25644.4 1395.85   9
  -1  19   4 26278.8 1631.96   1
  -1 -19   4 23031.5 1591.23   6
   1  19  -4 27672.2 1667.20  30
  -1  19   4 25551.1 1383.34  18
   1  19  -4 25743.2 1397.32  17
   1  19  -3 83493.5 4139.83   9
  -1 -19   3 78669.8 4365.85   6
   1  19  -3 89583.4 4443.10  30
  -1 -19   2 2262.72 360.283   6
   1  19  -2 2284.64 209.567   9
  -1  19   2 1701.28 176.389  14
  -1  19   2 1984.37 214.158  20
   1  19  -1 1049.77 164.946   9
  -1  19   1 1315.00 395.877   2
  -1 -19   1 1658.46 311.259   6
   1  19  -1 760.115 304.370  30
  -1  19   1 1318.24 166.565  18
  -1  19   1 1300.39 180.257  19
  -1  19   1 1647.56 185.944  20
   1  19   0 3276.40 268.622   9
  -1 -19   0 3501.55 425.204   6
   1  19   0 2644.37 423.226  30
  -1  19   0 3160.34 262.500  19
  -1  19   0 3235.38 241.249  15
  -1  19   0 3012.81 266.185  20
   1  19   1 5988.62 393.559   8
  -1 -19  -1 5774.48 610.058   3
  -1  19  -1 5027.03 720.390   2
  -1 -19  -1 5892.03 574.662   6
   1  19   1 5287.60 569.941  30
  -1  19  -1 5866.43 387.860  19
  -1  19  -1 5712.28 393.498  20
  -1  19  -1 5143.59 360.463  15
  -1  19  -2 97.6924 103.349  15
  -1 -19  -2-123.529 249.049   3
  -1  19  -2 425.464 366.770   2
   1  19   2 213.374 121.156   8
   1  19   2 523.862 262.116  30
  -1  19  -2 151.175 123.501  19
  -1  19  -2 120.553 126.086  17
  -1  19  -2 236.393 118.896  20
   1  19   3 459.546 130.326   8
  -1 -19  -3 113.646 212.521   3
   1  19   3 368.979 249.569  30
  -1  19  -3 472.805 224.075  29
  -1  19  -3 563.523 143.265  20
  -1  19  -3 417.206 131.557  19
  -1  19  -3 226.668 152.038  17
   1  19   4 620.139 143.785   8
  -1  19  -4 863.528 414.641   2
   1  19   4 758.435 261.884  30
  -1  19  -4 371.287 224.279  29
  -1  19  -4 854.822 181.730  17
  -1  19  -4 727.069 173.423  20
   1  19   5 20305.8 1094.89   8
  -1  19  -5 18565.5 1508.30   2
  -1  19  -5 16596.4 1287.62  29
   1  19   5 19185.9 1273.70  30
  -1  19  -5 19950.6 1124.22  17
  -1  19  -5 19361.7 1111.06  20
   1  19   6 60349.1 3089.01   8
  -1  19  -6 53046.6 3326.28  29
  -1  19  -6 60595.2 3110.69  20
   1  19   7 3343.14 299.524   8
  -1  19  -7 3922.29 330.577  22
  -1  19  -7 3276.32 320.995  20
   1  19   8 259.751 145.255   8
  -1  19  -8-96.7132 228.540  29
  -1  19  -8 240.681 181.493  22
  -1  19  -8 365.582 185.964  20
   1  19   9 29.1156 148.138   8
  -1  19  -9 200.075 236.182  29
  -1  19  -9 161.655 179.376  22
  -1  19  -9 133.436 152.158  16
   1 -19  10 25504.7 2107.63   7
   1  19  10 29436.6 1576.72   8
  -1  19 -10 27115.6 1558.81  16
  -1  19 -10 30662.9 1594.33  22
   1  19  11 146.411 148.926   8
  -1  19 -11 222.332 138.245  16
  -1  19 -11 128.429 156.763  22
   1  19  12-11.8143 140.205   8
  -1  19 -12 108.729 135.437  22
  -1  19 -12-87.4042 105.032  16
   1  19  13 6579.69 400.357   8
  -1  19 -13 5833.28 387.922  28
  -1  19 -13 5164.90 385.331  22
   1  19  14 2330.55 195.523   8
  -1  19 -14 2081.89 178.286  27
  -1  19 -14 2242.46 189.996  28
  -1  19 -14 1716.94 169.528  22
   1  19  15 9.99929 61.7823   8
  -1  19 -15 76.4885 68.4748  28
  -1  19 -15 77.5846 60.1423  27
  -1 -20  15 4153.16 254.265  10
  -1  20  15 3329.44 223.846  18
  -1 -20  14 635.704 134.947  10
  -1  20  14 748.739 107.824  18
  -1 -20  13 4565.75 335.572  10
  -1  20  13 3856.77 292.584  18
  -1 -20  12 1336.65 215.797  10
  -1  20  12 1682.58 186.513  18
  -1 -20  12 1404.61 178.325  23
  -1  20  11 766.865 130.545   8
  -1 -20  11 703.404 160.120  23
   1  20 -11 631.448 135.962  22
  -1  20  11 918.773 162.428  18
  -1  20  10 3528.68 288.972   8
  -1 -20  10 4200.09 329.611  23
   1  20 -10 4334.14 600.784  29
  -1 -20  10 3746.82 312.429  25
  -1  20  10 4104.52 329.097  18
  -1  20   9 31620.0 1698.09   8
   1  20  -9 26798.8 1988.29   2
  -1  20   9 30661.7 2052.56   1
  -1 -20   9 28077.9 1972.47  31
  -1 -20   9 32356.5 1712.10  25
  -1 -20   9 32425.4 1726.80  23
  -1  20   9 34643.7 1732.97  18
  -1  20   8 10831.8 655.174   8
  -1  20   8 9481.68 915.908   1
  -1 -20   8 11040.6 672.550  25
   1  20  -8 9644.18 860.578  30
  -1 -20   8 11418.6 689.777  23
  -1  20   8 11756.4 685.607  18
  -1  20   7 3343.51 268.634   8
  -1  20   7 3348.60 474.630   1
  -1 -20   7 2917.77 276.580  25
   1  20  -7 3755.15 473.488  30
  -1 -20   7 2970.46 282.259  23
  -1  20   7 2962.43 279.313  18
  -1  20   6 140.347 225.482   1
  -1  20   6 153.953 105.397   8
  -1 -20   6-39.8318 184.561   6
   1  20  -6 728.048 271.455  30
  -1 -20   6 187.641 138.175  25
  -1 -20   6 274.802 143.972  23
   1  20  -6 233.489 133.962  17
  -1  20   6 377.777 143.095  18
   1  20  -5 41.5769 137.228   9
  -1  20   5 58.2005 99.0570   8
  -1 -20   5-80.1477 169.197   6
  -1  20   5 86.7304 208.759   1
   1  20  -5 86.6523 231.388  30
   1  20  -5-119.101 139.683  17
  -1  20   5-11.9814 126.972  18
   1  20  -4 7649.99 516.475   9
  -1  20   4 7726.61 691.091   1
  -1 -20   4 7859.68 709.828   6
   1  20  -4 8029.87 755.373  30
  -1  20   4 8448.00 512.141  18
   1  20  -4 7726.46 524.230  17
   1  20  -3 837.177 169.656   9
  -1 -20   3 992.494 273.518   6
   1  20  -3 1100.94 330.050  30
   1  20  -3 771.868 150.455  17
  -1  20   3 815.733 164.192  20
  -1 -20   2 11878.8 946.112   6
   1  20  -2 13672.7 767.204   9
  -1  20   2 12731.8 760.952  20
   1  20  -1 14365.8 802.355   9
  -1 -20   1 14968.7 1024.04   6
   1  20  -1 15844.6 1075.47  30
  -1  20   1 14481.5 803.412  19
  -1  20   1 12154.9 755.525  15
  -1  20   1 14029.3 795.431  18
  -1  20   1 14089.7 802.910  20
  -1  20   0 18599.0 1416.31   2
  -1 -20   0 17122.1 1193.98   6
   1  20   0 18116.0 1237.92  30
  -1  20   0 17587.0 989.829  20
  -1  20   0 16271.3 947.261  15
  -1  20   0 19062.3 990.310  19
  -1  20  -1 1029.36 143.750  15
  -1 -20  -1 1426.98 329.029   3
  -1  20  -1 277.181 390.251   2
   1  20   1 859.381 161.907   8
  -1 -20  -1 953.181 280.029   6
   1  20   1 805.739 291.471  30
  -1  20  -1 1208.54 186.305  17
  -1  20  -1 968.508 164.979  19
  -1  20  -1 1065.65 164.529  20
   1  20   2 13773.5 782.951   8
  -1  20  -2 12773.1 1218.31   2
  -1 -20  -2 14686.4 1040.74   3
  -1 -20  -2 14309.2 1021.94   6
   1  20   2 15162.6 1035.44  30
  -1  20  -2 14415.6 809.739  17
  -1  20  -2 12656.4 756.461  15
  -1  20  -2 13479.7 786.789  20
  -1  20  -2 12083.2 779.779  19
   1  20   3 1666.73 196.621   8
  -1 -20  -3 1932.78 331.087   3
   1  20   3 1849.14 348.681  30
  -1  20  -3 1704.51 220.705  17
  -1  20  -3 1548.73 201.601  20
   1  20   4 82366.5 4349.68   8
  -1  20  -4 101142. 5002.27   2
   1  20   4 91407.0 4616.37  30
  -1  20  -4 74700.9 4544.60  29
  -1  20  -4 84176.4 4367.32  20
  -1  20  -4 88027.6 4388.15  17
   1  20   5 70437.3 3521.51   8
  -1  20  -5 74626.2 4077.21   2
  -1  20  -5 59379.2 3731.85  29
   1  20   5 66160.9 3727.61  30
  -1  20  -5 69196.9 3542.32  20
  -1  20  -5 67021.3 3555.90  17
   1  20   6 69066.3 3435.36   8
  -1  20  -6 57097.8 3659.57  29
  -1  20  -6 66514.0 3450.63  20
   1  20   7 466.335 152.772   8
  -1  20  -7 545.521 235.878  29
  -1  20  -7 324.468 181.622  20
  -1  20  -7 282.383 158.639  22
   1  20   8 42971.8 2206.68   8
  -1  20  -8 39360.4 2222.97  20
  -1  20  -8 44530.4 2226.51  22
   1  20   9 3165.49 292.682   8
  -1  20  -9 2272.35 435.007  29
  -1  20  -9 2971.38 294.766  16
  -1  20  -9 3203.63 311.715  22
   1  20  10 2488.75 255.167   8
  -1  20 -10 2168.08 268.193  22
  -1  20 -10 2026.69 240.268  16
   1  20  11 2043.99 227.815   8
  -1  20 -11 1718.28 206.114  16
  -1  20 -11 1655.18 230.996  22
   1  20  12 3603.40 283.893   8
  -1  20 -12 3774.76 289.074  22
   1  20  13 2817.77 236.544   8
  -1  20 -13 2955.51 229.848  27
  -1  20 -13 2689.30 232.965  28
  -1  20 -13 2777.81 235.444  22
   1  20  14 2818.57 218.056   8
  -1  20 -14 2818.21 204.019  27
  -1  20 -14 2789.41 211.999  28
  -1  20 -14 2843.56 202.597  22
   1  20  15 831.108 92.6548   8
  -1  20 -15 758.950 86.7586  28
  -1  21  15 1147.37 95.4001  18
  -1  21  15 986.131 114.405  20
  -1 -21  14 376.451 115.838  10
  -1  21  14 293.064 88.1241  18
  -1 -21  13 176.551 127.515  10
  -1  21  13 15.9120 95.0804  18
  -1 -21  12 19375.4 1064.66  10
  -1  21  12 18303.4 1030.20  18
  -1  21  11 323.594 95.1608   8
  -1 -21  11 188.892 126.480  23
   1  21 -11 372.590 121.065  22
  -1  21  11 411.313 133.093  18
  -1  21  10 5288.24 387.419   8
  -1 -21  10 6294.34 431.328  23
  -1  21  10 6834.54 434.638  18
  -1  21   9 11140.9 691.684   8
  -1  21   9 10631.8 982.260   1
   1  21  -9 9891.01 953.023   2
  -1 -21   9 12086.1 729.009  23
  -1 -21   9 12279.7 717.056  25
  -1  21   9 13471.1 737.763  18
  -1  21   8 10815.4 642.980   8
  -1  21   8 8685.68 886.425   1
  -1 -21   8 10820.5 660.465  25
   1  21  -8 9637.24 869.953  30
  -1 -21   8 11019.7 676.706  23
  -1  21   8 11402.9 675.124  18
  -1  21   7 44648.6 2381.80   8
  -1  21   7 42740.6 2713.95   1
  -1 -21   7 46999.3 2407.06  25
  -1 -21   7 45654.5 2410.57  23
   1  21  -7 40673.0 2644.69  30
  -1  21   7 48151.1 2414.84  18
  -1  21   6 453.724 124.446   8
  -1  21   6 469.215 227.642   1
  -1 -21   6 722.402 250.064   6
  -1 -21   6 490.480 146.931  25
   1  21  -6 589.347 272.164  30
   1  21  -6 227.726 290.824  29
   1  21  -6 508.739 155.298  17
  -1 -21   6 726.232 172.210  23
  -1  21   6 853.516 159.825  18
   1  21  -5 14609.5 901.348   9
  -1  21   5 14410.5 858.534   8
  -1 -21   5 14573.9 1100.32   6
   1  21  -5 15770.1 1156.86  30
  -1  21   5 17165.5 892.641  18
   1  21  -5 15371.1 900.050  17
   1  21  -4 6781.40 464.006   9
  -1 -21   4 5700.70 620.159   6
   1  21  -4 7475.56 710.424  30
   1  21  -4 6738.18 462.647  17
  -1  21   4 6315.41 449.141  18
   1  21  -3 3446.21 308.569   9
  -1 -21   3 3680.94 472.127   6
   1  21  -3 4536.44 551.725  30
   1  21  -3 3504.95 309.657  17
  -1  21   3 4297.11 329.740  20
   1  21  -2 3549.79 285.988   9
  -1  21   2 3015.27 275.152  20
  -1 -21   1 1403.95 301.758   6
   1  21  -1 1982.62 394.837  30
   1  21  -1 1962.64 199.928  19
  -1  21   1 2002.79 218.760  19
  -1  21   1 2050.44 218.124  20
  -1  21   0 100.179 92.6550  15
  -1  21   0 134.926 305.474   2
  -1 -21   0 484.099 215.478   6
   1  21   0-218.995 237.567  30
  -1  21   0 62.9647 126.431  20
  -1  21   0-12.4797 111.830  19
  -1 -21  -1 14744.4 1120.17   3
  -1  21  -1 16080.6 1324.39   2
  -1 -21  -1 13806.7 1059.27   6
   1  21   1 16972.7 1123.71  30
  -1  21  -1 13639.5 810.587  15
  -1  21  -1 14657.9 846.406  19
  -1  21  -1 14715.0 869.539  17
  -1  21  -1 14937.9 852.667  20
   1  21   2 9622.99 628.942   8
  -1  21  -2 10505.8 1072.50   2
  -1 -21  -2 10516.2 860.496   3
  -1 -21  -2 11036.6 867.601   6
   1  21   2 12556.6 908.759  30
  -1  21  -2 9611.06 635.915  19
  -1  21  -2 10331.0 654.167  17
  -1  21  -2 10518.3 637.849  20
   1  21   3 1695.12 214.324   8
  -1  21  -3 2079.93 229.547  20
  -1  21  -3 2012.93 249.179  17
   1  21   4 8833.93 558.358   8
  -1  21  -4 7993.77 945.524   2
   1  21   4 8797.32 758.509  30
  -1  21  -4 9066.50 590.206  17
  -1  21  -4 7992.96 564.575  20
   1  21   5 203624. 10247.9   8
   1  21   5 194410. 10471.0  30
  -1  21  -5 207925. 10288.0  17
  -1  21  -5 200104. 10269.7  20
   1  21   6 12094.8 732.143   8
  -1  21  -6 11627.7 948.470  29
  -1  21  -6 11800.7 749.298  20
   1  21   7 1351.98 207.411   8
  -1  21  -7 1605.41 338.061  29
  -1  21  -7 1216.44 236.583  20
  -1  21  -7 1264.52 232.003  22
   1  21   8 1506.05 211.481   8
  -1  21  -8 1257.02 221.622  22
  -1  21  -8 1057.72 222.049  20
   1  21   9 8362.25 561.515   8
  -1  21  -9 8370.70 570.182  16
  -1  21  -9 8717.00 585.490  22
   1  21  10 3466.62 301.381   8
  -1  21 -10 3269.38 314.103  22
  -1  21 -10 2955.45 292.781  16
   1  21  11 4272.75 321.818   8
  -1  21 -11 3717.06 326.440  22
  -1  21 -11 3649.13 297.382  16
   1  21  12 11151.7 628.810   8
  -1  21 -12 9756.85 604.734  28
  -1  21 -12 10309.4 624.657  22
   1  21  13 336.500 106.066   8
  -1  21 -13 263.370 103.687  28
  -1  21 -13 354.144 99.7643  27
  -1  21 -13 182.905 103.379  22
   1  21  14 4015.54 268.273   8
   1  21  14 4065.96 256.242   9
  -1  21 -14 4583.83 268.174  28
  -1  21 -14 3689.31 249.358  22
   1  21  15 1031.44 89.0192   8
  -1 -22  15 1493.12 114.119  10
  -1  22  15 812.679 100.063  20
  -1 -22  14 1536.48 155.573  10
  -1  22  14 1335.16 126.153  18
  -1 -22  13 2216.56 222.916  10
  -1  22  13 2310.06 192.760  18
  -1 -22  12 1086.73 188.335  10
  -1  22  12 1241.65 162.079  18
  -1 -22  11 1265.39 171.563  23
   1  22 -11 1160.98 158.066  22
  -1  22  11 1154.81 170.541  18
  -1  22  10 36752.0 2067.03   8
  -1 -22  10 39864.3 2102.28  23
  -1  22   9 395.383 117.905   8
  -1 -22   9 461.261 153.028  25
  -1 -22   9 337.014 152.308  23
  -1  22   9 494.509 153.884  18
  -1  22   8 18073.3 1036.23   8
   1  22  -8 19868.9 1408.65   2
  -1 -22   8 18505.7 1064.73  23
  -1 -22   8 19524.3 1062.80  25
  -1  22   8 19713.5 1071.01  18
  -1  22   7 412.528 129.183   8
   1  22  -7 91.5945 237.233  30
  -1 -22   7 221.208 157.466  25
   1  22  -7-59.7321 309.194  29
  -1  22   7 525.374 163.965  18
  -1 -22   7 96.9750 152.610  23
  -1  22   6 11977.8 716.664   8
  -1 -22   6 12057.3 740.058  25
   1  22  -6 12467.5 1006.39  30
   1  22  -6 10590.9 1064.16  29
   1  22  -6 12434.2 758.300  17
  -1  22   6 13294.9 753.829  18
  -1 -22   6 12308.4 746.778  23
  -1  22   5 12438.0 734.963   8
  -1 -22   5 12596.1 979.944   6
   1  22  -5 10633.6 1054.70  29
   1  22  -5 13755.6 1058.79  30
   1  22  -5 13307.2 777.956  17
  -1  22   5 12900.4 767.637  18
   1  22  -4 32559.4 1777.46   9
  -1 -22   4 30763.1 1997.33   6
   1  22  -4 35051.6 2104.15  30
  -1  22   4 33952.1 1782.92  20
   1  22  -4 32182.6 1770.18  17
  -1  22   4 32813.6 1757.87  18
   1  22  -3 10272.6 666.641   9
  -1 -22   3 10424.3 878.219   6
   1  22  -3 11159.5 939.606  30
   1  22  -3 10014.9 659.479  17
  -1  22   3 12005.9 679.285  20
  -1 -22   2 6317.14 643.724   6
  -1  22   2 6855.58 455.764  19
  -1  22   2 6238.72 452.220  20
  -1 -22   1 4742.48 516.474   6
   1  22  -1 5145.97 582.066  30
   1  22  -1 3616.52 311.908  19
  -1  22   1 4729.64 349.788  20
  -1  22   1 4385.62 346.934  19
  -1 -22   0 10075.3 868.521   3
  -1 -22   0 8947.27 771.725   6
   1  22   0 10795.7 849.227  30
  -1  22   0 7833.46 511.046  15
  -1  22   0 9405.05 564.433  19
  -1  22   0 9525.18 567.000  20
   1  22   0 7592.76 525.282  19
  -1  22  -1 223.732 330.485   2
  -1 -22  -1 242.561 215.193   3
  -1 -22  -1 344.185 219.099   6
   1  22   1 454.278 261.185  30
  -1  22  -1 201.785 137.955  19
  -1  22  -1 444.257 150.914  20
   1  22   1 223.727 114.051  19
  -1  22  -1 105.075 138.705  17
   1  22   2-52.2236 126.930   8
  -1  22  -2-77.3253 334.549   2
  -1 -22  -2 89.1776 192.925   6
   1  22   2 358.014 249.967  30
  -1  22  -2-13.8662 136.069  20
  -1  22  -2 41.8297 132.972  19
   1  22   2 64.2771 98.6114  19
  -1  22  -2 140.889 147.073  17
   1  22   3 2520.59 246.176   9
   1  22   3 2337.21 244.453   8
  -1 -22  -3 2522.69 424.485   6
   1  22   3 2883.89 436.230  30
   1  22   3 2178.60 223.508  19
  -1  22  -3 2809.60 270.846  20
  -1  22  -3 2355.52 273.759  17
   1  22   4 260.952 144.590   9
   1  22   4 53.6792 145.417   8
   1  22   4 43.4292 242.811  30
  -1  22  -4 211.845 160.091  20
  -1  22  -4 391.495 174.903  17
   1  22   5 2369.50 260.168   8
   1  22   5 2533.43 422.947  30
  -1  22  -5 2431.86 274.467  22
  -1  22  -5 1697.59 271.781  20
   1  22   6 858.765 180.925   8
  -1  22  -6 1136.05 219.065  20
   1  22   7 142.594 141.846   8
  -1  22  -7-96.9007 170.480  20
   1  22   8 325.849 146.913   8
  -1  22  -8 349.149 169.059  22
  -1  22  -8 364.371 185.194  20
   1  22   9 1774.48 221.519   8
  -1  22  -9 2037.72 253.562  22
  -1  22  -9 1682.18 228.590  16
   1  22  10 3232.98 292.451   8
  -1  22 -10 3333.54 313.215  22
  -1  22 -10 3104.95 284.307  16
   1  22  11 1440.87 191.535   8
  -1  22 -11 1564.27 165.122  27
  -1  22 -11 1514.69 210.375  22
  -1  22 -11 1411.14 175.681  16
   1  22  12 415.344 129.481   8
  -1  22 -12 550.766 118.218  28
  -1  22 -12 327.113 131.525  22
   1  22  13 94.3887 76.2713   9
   1  22  13 66.1029 91.8896   8
  -1  22 -13 143.817 90.2347  28
  -1  22 -13 134.512 94.6780  22
   1  22  14 8088.15 460.410   9
  -1  22 -14 8126.49 468.190  28
  -1 -23  14 9720.58 547.390  10
  -1 -23  13 4531.73 309.788  10
  -1  23  13 4144.07 280.622  18
  -1 -23  12 786.421 164.687  10
  -1  23  12 839.570 133.229  18
  -1 -23  11 1636.78 185.002  23
   1  23 -11 1612.32 178.242  22
  -1  23  11 2090.48 200.761  18
  -1 -23  10 370.947 143.457  23
  -1  23  10 450.657 144.536  18
  -1  23   9 13364.5 815.511   8
  -1 -23   9 14792.9 847.515  25
  -1 -23   9 15234.1 857.457  23
  -1  23   9 15689.1 859.767  18
   1  23  -8-111.079 262.173   2
  -1  23   8-10.3261 95.5208   8
  -1 -23   8-12.4953 138.079  25
   1  23  -8-59.6371 270.021  29
  -1 -23   8-13.3848 141.847  23
  -1  23   8 39.8346 142.933  18
  -1  23   7 39332.2 2142.22   8
  -1 -23   7 43462.2 2175.05  25
  -1 -23   7 41244.9 2177.18  23
   1  23  -7 37394.5 2460.39  30
   1  23  -7 34670.5 2525.88  29
  -1  23   7 43027.1 2179.68  18
  -1  23   6 548.564 131.345   8
  -1 -23   6 497.282 162.827  25
   1  23  -6 1128.63 318.789  30
   1  23  -6 353.525 295.625  29
  -1 -23   6 639.247 164.584  23
   1  23  -6 377.619 155.133  17
  -1  23   6 616.156 166.669  18
  -1 -23   5 1621.69 321.043   6
  -1 -23   5 1574.29 216.567  25
   1  23  -5 1071.39 352.560  30
   1  23  -5 1493.35 398.596  29
  -1  23   5 1617.37 217.779  20
   1  23  -5 1481.22 204.749  17
  -1  23   5 1668.10 210.029  18
   1  23  -4 11046.8 693.307   9
  -1 -23   4 10598.6 886.178   6
   1  23  -4 9616.44 929.631  30
   1  23  -4 10395.0 681.026  17
  -1  23   4 11334.9 676.308  18
  -1  23   4 11883.0 703.614  20
  -1 -23   3 14240.8 1144.05   6
   1  23  -3 17500.6 1256.05  30
   1  23  -3 15287.3 929.227  17
  -1  23   3 16183.9 921.998  18
  -1  23   3 16826.1 941.904  20
  -1 -23   2 615.801 254.229   6
  -1  23   2 489.500 159.948  20
  -1  23   2 652.070 167.134  19
  -1 -23   1 5310.47 614.617   6
   1  23  -1 6442.42 696.491  30
   1  23  -1 6089.30 421.110  19
  -1  23   1 6734.47 447.176  19
  -1  23   1 5905.65 438.493  20
  -1 -23   0 8832.17 810.533   3
  -1 -23   0 7341.80 700.604   6
   1  23   0 8226.36 762.758  30
   1  23   0 6694.30 466.177  19
  -1  23   0 7369.71 504.681  19
  -1  23   0 6957.24 449.409  15
  -1  23   0 7723.74 502.505  20
  -1 -23  -1 7908.87 730.755   3
  -1 -23  -1 5952.79 648.724   6
   1  23   1 7475.89 716.469  30
  -1  23  -1 7088.11 482.010  17
  -1  23  -1 6446.54 463.044  19
   1  23   1 5837.35 430.350  19
  -1  23  -1 6623.19 463.008  20
   1  23   2 1137.07 183.242   9
  -1  23  -2 1274.13 454.108   2
  -1 -23  -2 638.242 277.186   6
   1  23   2 1703.76 369.448  30
  -1  23  -2 951.255 188.596  19
   1  23   2 910.605 154.751  19
  -1  23  -2 1200.39 212.015  17
  -1  23  -2 1127.53 191.880  20
   1  23   3 5110.21 388.413   8
   1  23   3 5115.67 389.154   9
  -1 -23  -3 4941.26 588.584   6
   1  23   3 6432.33 613.865   2
   1  23   3 5185.47 605.295  30
   1  23   3 5012.89 368.968  19
  -1  23  -3 5546.64 417.045  20
  -1  23  -3 5417.05 438.333  17
   1  23   4 36322.1 1913.79   9
   1  23   4 35577.6 1918.76   8
  -1 -23  -4 35633.8 2238.03   6
   1  23   4 37668.8 2211.23  30
  -1  23  -4 35609.2 1935.34  20
   1  23   4 36150.8 1895.96  19
  -1  23  -4 34144.0 1949.59  17
   1  23   5 102751. 5376.11   9
   1  23   5 106079. 5383.25   8
   1  23   5 96966.8 5618.40  30
  -1  23  -5 111835. 5397.80  22
  -1  23  -5 103306. 5401.36  20
   1  23   6 3204.67 305.669   8
  -1  23  -6 3484.04 333.484  20
   1  23   7 113.406 144.911   8
  -1  23  -7 158.056 176.050  20
   1  23   8 540.712 162.540   8
  -1  23  -8 293.944 172.675  22
  -1  23  -8 304.672 180.678  20
   1  23   9 1958.12 233.916   8
  -1  23  -9 2480.11 256.457  16
  -1  23  -9 2324.96 273.024  22
   1  23  10 8751.16 544.883   8
  -1  23 -10 8696.93 562.760  22
  -1  23 -10 8053.56 540.956  16
   1  23  11 950.159 158.814   8
  -1  23 -11 956.881 141.833  28
  -1  23 -11 1115.99 177.404  22
  -1  23 -11 721.003 144.494  16
   1  23  12 801.231 124.510   9
   1  23  12 966.705 135.973   8
  -1  23 -12 747.380 120.994  28
  -1  23 -12 764.776 142.135  22
   1  23  13 4581.67 298.495   8
   1  23  13 4801.12 285.530   9
  -1  23 -13 4418.42 284.095  28
  -1  23 -13 4444.16 293.865  22
   1  23  14 1820.21 138.737   8
  -1 -24  14 1650.33 140.958  10
  -1 -24  13 164.376 98.4421  10
  -1  24  13 101.139 72.0412  18
  -1 -24  12 568.172 142.202  10
  -1  24  12 660.835 114.087  18
  -1 -24  11 332.901 110.319  23
   1  24 -11 533.882 121.178  22
  -1  24  11 473.438 124.332  18
  -1 -24  10 907.483 161.543  23
  -1  24  10 944.723 159.279  18
  -1  24   9 19609.1 1147.54   8
  -1 -24   9 21986.7 1184.00  25
  -1 -24   9 21813.4 1187.58  23
  -1  24   9 23425.9 1197.70  18
  -1  24   8 7304.18 484.837   8
  -1 -24   8 8438.99 533.413  23
  -1 -24   8 8276.42 517.020  25
  -1  24   8 7879.96 523.553  18
   1  24  -7 4329.51 625.965   2
  -1 -24   7 5191.17 388.451  25
   1  24  -7 4123.24 575.955  30
   1  24  -7 3616.23 607.636  29
  -1 -24   7 5158.95 392.254  23
  -1  24   7 6116.66 404.499  18
   1  24  -6 706.468 318.350  30
  -1 -24   6 987.570 193.312  25
   1  24  -6 412.826 340.858  29
  -1  24   6 795.560 181.860  20
   1  24  -6 709.953 173.522  17
  -1  24   6 859.789 183.889  18
  -1 -24   6 668.067 173.120  23
  -1 -24   5 597.021 175.216  25
   1  24  -5 231.853 263.970  29
   1  24  -5 790.643 327.547  30
  -1 -24   5 601.263 159.299  23
  -1  24   5 465.672 174.473  20
   1  24  -5 696.106 168.405  17
  -1  24   5 545.120 161.776  18
  -1 -24   4 1886.54 366.707   6
   1  24  -4 2394.99 443.932  30
   1  24  -4 2552.46 263.353  17
  -1  24   4 2577.47 253.263  18
  -1  24   4 2446.87 265.133  20
  -1 -24   3 220.313 195.537   6
   1  24  -3 384.593 293.702  30
  -1  24   3 336.233 154.836  20
   1  24  -3 184.273 137.072  17
  -1 -24   2 17040.1 1281.43   6
  -1  24   2 18545.1 1047.29  20
  -1 -24   1 3544.21 478.287   6
   1  24  -1 4024.63 545.694  30
  -1  24   1 3110.31 302.451  20
  -1 -24   0 4493.26 593.669   3
  -1 -24   0 4949.97 566.981   6
   1  24   0 5258.30 605.880  30
  -1  24   0 4870.92 375.815  19
  -1  24   0 4715.95 388.499  17
   1  24   0 4067.36 339.430  19
  -1  24   0 4543.38 371.628  20
   1  24   1 13119.3 750.117   9
  -1 -24  -1 11461.4 963.764   6
   1  24   1 14026.5 1066.85  30
   1  24   1 11885.9 726.115  19
  -1  24  -1 12458.5 760.152  19
  -1  24  -1 12386.9 776.944  17
  -1  24  -1 12077.4 758.209  20
   1  24   2 22593.8 1226.44   9
  -1 -24  -2 21777.2 1487.27   6
   1  24   2 24327.4 1533.84   2
   1  24   2 23187.2 1554.14  30
  -1  24  -2 22515.1 1262.06  17
  -1  24  -2 21980.2 1242.65  19
   1  24   2 21695.7 1206.73  19
  -1  24  -2 20550.1 1232.82  20
   1  24   3 57371.3 3069.68   8
   1  24   3 58657.9 3064.17   9
  -1 -24  -3 59941.4 3388.18   6
   1  24   3 64614.7 3426.81  30
   1  24   3 58474.3 3047.47  19
  -1  24  -3 57537.0 3107.43  17
  -1  24  -3 60483.0 3088.18  20
   1  24   4 4346.57 340.051   9
   1  24   4 4260.63 351.073   8
  -1 -24  -4 4357.31 551.953   6
   1  24   4 4224.89 546.266  30
  -1  24  -4 4075.78 364.598  20
   1  24   4 4078.41 317.206  19
  -1  24  -4 3854.26 381.705  17
  -1 -24  -5 46910.4 2688.77   6
   1  24   5 44390.1 2331.70   8
   1  24   5 43615.1 2322.79   9
  -1  24  -5 45785.1 2342.53  22
   1  24   5 42634.2 2301.61  19
  -1  24  -5 43110.3 2346.58  20
   1  24   6 1767.29 221.800   8
   1  24   6 1372.16 203.928   9
  -1  24  -6 1370.53 230.344  20
  -1  24  -6 1571.68 233.618  22
   1  24   7 571.769 167.675   8
   1  24   7 722.945 165.629   9
  -1  24  -7 675.150 193.337  20
   1  24   8 20973.5 1195.02   8
  -1  24  -8 21917.9 1214.40  22
   1  24   9 1326.40 197.569   8
[truncated: 6,684,906 more chars]
