# Supplementary material for: Complexes of 2,4,6-tri­hydroxy­benzoic acid: effects of intra­molecular hydro­gen bonding on ligand geometry and metal binding modes
Source: Acta Crystallogr C Struct Chem. 2022 Oct 25;78(Pt 11):653–70. doi: 10.1107/S2053229622009901 (PMC9635592; doi:10.1107/S2053229622009901)
Supplement: Supplementary file 2 [file c-78-00653-1_li_h3thbasup2.hkl]

data_1_li_h3thba                                                                
_shelx_title ' th_li_htba_1to1_a.res in P-1'                                    
_shelx_refln_list_code          4                                               
_shelx_F_calc_maximum      100.12                                               
_exptl_crystal_F_000       280.00                                               
_reflns_d_resolution_high  0.7929                                               
                                                                                
loop_                                                                           
 _space_group_symop_operation_xyz                                               
 'x, y, z'                                                                      
 '-x, -y, -z'                                                                   
                                                                                
_cell_length_a     6.8553                                                       
_cell_length_b     8.5698                                                       
_cell_length_c    10.3468                                                       
_cell_angle_alpha  95.637                                                       
_cell_angle_beta  102.395                                                       
_cell_angle_gamma 108.297                                                       
                                                                                
_shelx_F_squared_multiplier     1.000                                           
                                                                                
loop_                                                                           
 _refln_index_h                                                                 
 _refln_index_k                                                                 
 _refln_index_l                                                                 
 _refln_F_squared_calc                                                          
 _refln_F_squared_meas                                                          
 _refln_F_squared_sigma                                                         
 _refln_observed_status                                                         
   1   0   0         60.89         66.70         2.48 o                         
   2   0   0       1838.95       1834.70        47.20 o                         
   3   0   0          6.57          3.67         0.56 o                         
   4   0   0        251.76        263.66         5.10 o                         
   5   0   0        121.50        115.74         2.58 o                         
   6   0   0        268.49        283.95         6.07 o                         
   7   0   0          8.79          9.54         0.64 o                         
  -8   1   0          0.22          0.16         0.22 o                         
  -7   1   0        140.42        144.44         3.34 o                         
  -6   1   0         18.22         16.79         0.76 o                         
  -5   1   0         42.86         40.53         1.40 o                         
  -4   1   0         10.72         15.04         0.85 o                         
  -3   1   0        138.57        170.76         4.28 o                         
  -2   1   0      10024.46       9908.87       245.63 o                         
  -1   1   0         41.50         40.56         2.03 o                         
   0   1   0        513.82        542.79        13.67 o                         
   1   1   0          0.60          1.02         0.36 o                         
   2   1   0        166.39        157.47         5.64 o                         
   3   1   0        164.75        174.65         3.68 o                         
   4   1   0         50.08         44.23         1.16 o                         
   5   1   0          1.78          1.56         0.28 o                         
   6   1   0         14.71         13.26         0.64 o                         
   7   1   0          2.09          2.48         0.49 o                         
  -8   2   0         16.39         15.23         1.80 o                         
  -7   2   0          7.30          7.34         0.63 o                         
  -6   2   0         11.85         12.19         1.14 o                         
  -5   2   0         43.31         46.53         1.93 o                         
  -4   2   0         35.84         44.94         1.51 o                         
  -3   2   0         46.93         48.44         2.26 o                         
  -2   2   0       2164.64       2326.81        59.92 o                         
  -1   2   0         14.21         14.71         1.25 o                         
   0   2   0       1319.03       1364.73        34.33 o                         
   1   2   0         11.46          9.92         1.10 o                         
   2   2   0         21.76         27.91         1.29 o                         
   3   2   0        306.18        275.33         5.42 o                         
   4   2   0        330.90        334.80         8.02 o                         
   5   2   0          0.80          0.46         0.34 o                         
   6   2   0         66.09         72.48         1.76 o                         
  -8   3   0         34.84         34.31         1.94 o                         
  -7   3   0         42.93         44.66         1.76 o                         
  -6   3   0         12.64         13.55         1.09 o                         
  -5   3   0        112.11        126.04         2.72 o                         
  -4   3   0        137.52        167.23         5.60 o                         
  -3   3   0       1139.30       1173.87        16.45 o                         
  -2   3   0       6053.59       5945.00       105.21 o                         
  -1   3   0        451.65        420.67         8.48 o                         
   0   3   0        130.06        121.53         4.09 o                         
   1   3   0       1283.61       1087.78        45.47 o                         
   2   3   0        310.32        315.06         5.89 o                         
   3   3   0         92.90         88.54         1.79 o                         
   4   3   0        196.11        201.23         4.27 o                         
   5   3   0          2.12          1.08         0.33 o                         
   6   3   0        297.60        287.37         8.22 o                         
  -8   4   0         17.37         16.52         1.04 o                         
  -7   4   0         25.36         28.57         1.06 o                         
  -6   4   0         23.66         21.60         0.86 o                         
  -5   4   0          6.52          7.78         0.55 o                         
  -4   4   0        235.54        243.66         3.30 o                         
  -3   4   0        370.29        379.24         5.49 o                         
  -2   4   0        104.33        113.78         2.24 o                         
  -1   4   0        423.88        530.01        12.03 o                         
   0   4   0       1105.92       1082.02        27.76 o                         
   1   4   0         32.61         24.52         2.34 o                         
   2   4   0          0.41          0.38         0.21 o                         
   3   4   0         41.40         43.61         1.25 o                         
   4   4   0        233.99        247.16         5.69 o                         
   5   4   0         67.95         73.00         4.55 o                         
  -8   5   0         15.22         13.58         0.89 o                         
  -7   5   0         12.43         12.66         0.91 o                         
  -6   5   0         37.61         35.99         1.50 o                         
  -5   5   0         91.47         98.00         2.19 o                         
  -4   5   0          0.76          2.90         0.35 o                         
  -3   5   0       1293.50       1418.69        19.03 o                         
  -2   5   0          5.83          8.49         0.55 o                         
  -1   5   0          1.00          0.24         0.34 o                         
   0   5   0         49.47         45.36         1.16 o                         
   1   5   0         19.79         23.53         0.62 o                         
   2   5   0        189.60        193.73         3.55 o                         
   3   5   0         64.85         71.07         1.97 o                         
   4   5   0        688.28        722.29        11.39 o                         
   5   5   0        174.42        159.79         4.90 o                         
  -7   6   0          8.76          9.29         0.52 o                         
  -6   6   0         94.99         96.19         2.20 o                         
  -5   6   0       1240.21       1230.09        16.79 o                         
  -4   6   0         13.83         12.54         0.56 o                         
  -3   6   0        462.91        462.98         5.63 o                         
  -2   6   0        421.96        424.80         5.10 o                         
  -1   6   0        308.26        287.84         3.43 o                         
   0   6   0         28.96         28.75         0.74 o                         
   1   6   0        171.18        166.77         2.41 o                         
   2   6   0         25.58         26.03         0.83 o                         
   3   6   0          0.80          0.44         0.32 o                         
   4   6   0         17.51         19.46         1.39 o                         
  -7   7   0        125.51        128.11         4.22 o                         
  -6   7   0          8.46          8.95         1.04 o                         
  -5   7   0         15.42         17.52         1.20 o                         
  -4   7   0        153.38        158.78         4.86 o                         
  -3   7   0         57.18         68.92         1.51 o                         
  -2   7   0        438.45        450.50         6.89 o                         
  -1   7   0         22.29         21.50         0.78 o                         
   0   7   0          1.55          2.03         0.30 o                         
   1   7   0         19.79         18.83         0.82 o                         
   2   7   0          9.12          9.08         0.71 o                         
   3   7   0         32.64         35.53         1.39 o                         
   4   7   0        179.97        162.60         3.34 o                         
  -7   8   0          0.16          0.18         0.20 o                         
  -6   8   0          0.66          0.92         0.42 o                         
  -5   8   0        103.77        112.49         3.05 o                         
  -4   8   0         18.24         20.87         1.19 o                         
  -3   8   0          0.66          0.87         0.43 o                         
  -2   8   0          0.51          0.42         0.43 o                         
  -1   8   0         40.98         39.16         1.30 o                         
   0   8   0          3.77          3.01         0.38 o                         
   1   8   0         26.14         25.07         0.94 o                         
   2   8   0          8.35          9.90         0.73 o                         
   3   8   0          0.06         -0.06         0.24 o                         
  -6   9   0          6.10          7.24         0.50 o                         
  -5   9   0         17.09         17.64         1.72 o                         
  -4   9   0        303.64        327.11         9.97 o                         
  -3   9   0         17.99         18.16         1.69 o                         
  -2   9   0         91.63         95.58         2.90 o                         
  -1   9   0         12.33         14.49         1.11 o                         
   0   9   0          0.51          1.29         0.48 o                         
   1   9   0         84.75         98.98         3.38 o                         
  -5  10   0         11.01          9.13         0.78 o                         
  -4  10   0         11.01         12.18         1.13 o                         
  -3  10   0         16.85         14.18         1.35 o                         
  -2  10   0          0.03          0.32         0.87 o                         
   1 -10   1         24.81         41.14         2.42 o                         
   2 -10   1         20.80         19.80         1.66 o                         
   3 -10   1          0.44         -0.06         0.47 o                         
   4 -10   1          3.50          2.01         0.54 o                         
   5 -10   1        261.79        247.68         5.83 o                         
  -1  -9   1         79.28         74.67         2.75 o                         
   0  -9   1         55.76         58.03         2.65 o                         
   1  -9   1          0.83          0.64         0.61 o                         
   2  -9   1          2.81          3.13         0.49 o                         
   3  -9   1        330.22        325.41        12.50 o                         
   4  -9   1        228.77        245.16         7.66 o                         
   5  -9   1         71.61         75.59         2.16 o                         
   6  -9   1          3.54          4.46         0.40 o                         
  -2  -8   1         18.06         19.36         1.02 o                         
  -1  -8   1         55.37         60.19         1.75 o                         
   0  -8   1          5.29          4.35         0.63 o                         
   1  -8   1         67.18         66.41         2.13 o                         
   2  -8   1          7.25          5.59         0.58 o                         
   3  -8   1         21.24         17.68         1.03 o                         
   4  -8   1         66.24         67.81         3.16 o                         
   5  -8   1          1.31          1.13         0.39 o                         
   6  -8   1         95.47         98.90         2.55 o                         
   7  -8   1          0.86          1.12         0.29 o                         
  -4  -7   1          2.02          1.54         0.30 o                         
  -3  -7   1         10.10         10.65         0.79 o                         
  -2  -7   1          5.08          6.35         0.53 o                         
  -1  -7   1         25.68         25.00         0.86 o                         
   0  -7   1        252.65        255.10         3.57 o                         
   1  -7   1         16.10         18.16         0.73 o                         
   2  -7   1         31.38         31.06         0.96 o                         
   3  -7   1        170.39        169.26         4.07 o                         
   4  -7   1         84.36         93.21         6.89 o                         
   5  -7   1         29.64         31.33         1.77 o                         
   6  -7   1          0.00         -0.21         0.47 o                         
   7  -7   1          8.16          8.55         1.13 o                         
  -5  -6   1         14.96         13.30         0.82 o                         
  -4  -6   1          0.23          0.40         0.27 o                         
  -3  -6   1        234.82        225.42         5.64 o                         
  -2  -6   1         65.27         66.82         1.51 o                         
  -1  -6   1         81.88         84.33         1.63 o                         
   0  -6   1         20.20         20.83         1.02 o                         
   1  -6   1       1314.68       1301.63        12.11 o                         
   2  -6   1         57.93         56.11         0.97 o                         
   3  -6   1          3.38          5.83         0.44 o                         
   4  -6   1          0.01          0.25         0.26 o                         
   5  -6   1         89.23         81.94         1.79 o                         
   6  -6   1          4.68          4.71         0.51 o                         
   7  -6   1         39.39         40.95         1.09 o                         
  -5  -5   1         13.96         12.40         0.76 o                         
  -4  -5   1         17.67         20.92         1.18 o                         
  -3  -5   1        132.04        132.10         2.63 o                         
  -2  -5   1        161.87        164.01         2.50 o                         
  -1  -5   1         58.66         60.12         1.70 o                         
   0  -5   1         66.79         70.61         2.52 o                         
   1  -5   1       1171.39       1229.18        23.20 o                         
   2  -5   1        284.40        296.86         4.80 o                         
   3  -5   1        448.64        480.40         6.46 o                         
   4  -5   1        140.71        136.63         2.15 o                         
   5  -5   1         22.54         23.47         1.13 o                         
   6  -5   1          5.23          5.35         0.49 o                         
   7  -5   1         22.31         20.05         1.42 o                         
   8  -5   1         14.92         11.44         1.62 o                         
  -5  -4   1          2.28          1.99         0.61 o                         
  -4  -4   1         78.89         81.21         2.04 o                         
  -3  -4   1         14.96         13.82         0.55 o                         
  -2  -4   1        358.49        355.11         5.29 o                         
  -1  -4   1        547.66        570.70        15.77 o                         
   0  -4   1         53.50         59.92         1.67 o                         
   1  -4   1       2307.86       2423.53        40.14 o                         
   2  -4   1        107.61        111.40         5.03 o                         
   3  -4   1         43.26         46.12         1.76 o                         
   4  -4   1        128.32        132.71         2.24 o                         
   5  -4   1          3.88          2.57         0.29 o                         
   6  -4   1         16.51         15.61         0.77 o                         
   7  -4   1         11.99          9.50         0.57 o                         
   8  -4   1         32.74         29.77         1.46 o                         
  -6  -3   1          3.69          5.05         0.43 o                         
  -5  -3   1         87.67         93.40         2.35 o                         
  -4  -3   1         21.41         19.93         0.87 o                         
  -3  -3   1         13.41         13.56         1.02 o                         
  -2  -3   1        676.59        657.10        17.43 o                         
  -1  -3   1       4359.11       4260.32        74.47 o                         
   0  -3   1        106.12        109.12         2.97 o                         
   1  -3   1        871.96        815.52        15.65 o                         
   2  -3   1        269.45        288.30         9.39 o                         
   3  -3   1        626.78        641.38        10.92 o                         
   4  -3   1         46.87         50.28         1.33 o                         
   5  -3   1        257.02        257.16         4.37 o                         
   6  -3   1        308.43        304.35         5.13 o                         
   7  -3   1        138.61        146.75         3.58 o                         
   8  -3   1         14.67         15.10         0.83 o                         
  -7  -2   1         24.65         24.49         1.20 o                         
  -6  -2   1          0.51          0.24         0.28 o                         
  -5  -2   1         78.09         80.50         2.62 o                         
  -4  -2   1        230.07        237.45         4.76 o                         
  -3  -2   1        131.58        136.99         3.69 o                         
  -2  -2   1        912.11        887.52        16.85 o                         
  -1  -2   1        182.16        196.99         6.48 o                         
   0  -2   1          3.59          5.45         0.61 o                         
   1  -2   1        102.12         98.34         3.54 o                         
   2  -2   1        124.09        112.72         5.23 o                         
   3  -2   1         26.92         25.82         1.34 o                         
   4  -2   1        154.55        157.98         3.24 o                         
   5  -2   1        175.97        168.31         4.43 o                         
   6  -2   1         39.49         36.54         2.05 o                         
   7  -2   1          3.90          3.82         0.37 o                         
   8  -2   1          0.07         -0.01         0.12 o                         
  -7  -1   1          0.28          0.16         0.31 o                         
  -6  -1   1         45.84         46.76         1.75 o                         
  -5  -1   1         45.42         49.13         1.40 o                         
  -4  -1   1          2.10          1.04         0.29 o                         
  -3  -1   1        156.77        135.51         3.37 o                         
  -2  -1   1       1699.68       1594.06        28.91 o                         
  -1  -1   1         58.83         54.67         1.13 o                         
   0  -1   1       2005.41       1883.79        33.12 o                         
   1  -1   1          2.49          1.05         0.57 o                         
   2  -1   1        909.38        939.78        26.01 o                         
   3  -1   1          2.39          6.57         1.39 o                         
   4  -1   1         98.54        104.43         3.31 o                         
   5  -1   1          7.68          7.95         0.51 o                         
   6  -1   1         91.31         92.77         2.29 o                         
   7  -1   1         75.85         73.37         6.67 o                         
  -8   0   1          4.63          4.22         0.40 o                         
  -7   0   1          4.57          4.85         0.43 o                         
  -6   0   1          5.87          6.62         0.53 o                         
  -5   0   1         34.32         32.49         6.08 o                         
  -4   0   1       1884.35       1890.70        35.42 o                         
  -3   0   1         32.71         36.95         1.57 o                         
  -2   0   1       4226.23       4231.44        74.79 o                         
  -1   0   1        148.48        145.62         4.61 o                         
   0   0   1         89.94         87.14         2.47 o                         
   1   0   1        305.96        323.55         9.40 o                         
   2   0   1       3818.82       3729.36        94.43 o                         
   3   0   1         11.18         12.48         0.85 o                         
   4   0   1         77.20         80.54         1.60 o                         
   5   0   1        632.89        636.65         8.37 o                         
   6   0   1        240.72        252.47         4.45 o                         
   7   0   1        305.96        325.60         9.03 o                         
  -8   1   1          0.20          0.30         0.28 o                         
  -7   1   1         17.43         16.29         0.90 o                         
  -6   1   1          1.24          1.05         0.36 o                         
  -5   1   1         44.34         37.57         4.00 o                         
  -4   1   1       2721.50       2933.62        53.42 o                         
  -3   1   1        281.33        311.77        10.99 o                         
  -2   1   1       6578.52       6532.93       162.78 o                         
  -1   1   1        418.53        427.72        11.51 o                         
   0   1   1        408.11        412.15        10.76 o                         
   1   1   1          2.96          1.10         0.34 o                         
   2   1   1         88.47         87.81         2.87 o                         
   3   1   1        153.70        154.10         3.43 o                         
   4   1   1        129.69        127.47         2.09 o                         
   5   1   1        194.95        213.32         3.30 o                         
   6   1   1         18.47         18.91         1.04 o                         
   7   1   1          4.68          5.46         0.57 o                         
  -8   2   1         26.84         27.75         1.77 o                         
  -7   2   1          0.44          0.29         0.34 o                         
  -6   2   1         62.42         68.12         2.69 o                         
  -5   2   1        199.74        214.95        10.80 o                         
  -4   2   1       5331.49       5762.25        83.59 o                         
  -3   2   1         25.49         33.03         1.73 o                         
  -2   2   1        194.08        208.56         4.95 o                         
  -1   2   1         16.53         17.77         1.25 o                         
   0   2   1        827.02        828.30        21.68 o                         
   1   2   1        595.28        636.38        12.41 o                         
   2   2   1        209.79        190.72         6.49 o                         
   3   2   1          3.79          4.01         0.36 o                         
   4   2   1          1.34          1.65         0.30 o                         
   5   2   1          4.87          4.36         0.44 o                         
   6   2   1         53.45         56.97         1.76 o                         
  -8   3   1         13.31         14.81         0.77 o                         
  -7   3   1         26.95         28.47         1.45 o                         
  -6   3   1       1156.23       1138.90        25.61 o                         
  -5   3   1         70.07         69.62         4.12 o                         
  -4   3   1         84.40         90.13         3.14 o                         
  -3   3   1        741.73        762.24        14.55 o                         
  -2   3   1         27.53         17.99         1.88 o                         
  -1   3   1         50.92         53.88         4.71 o                         
   0   3   1       1673.63       1677.81        43.43 o                         
   1   3   1         48.14         39.32         1.41 o                         
   2   3   1         99.42         98.44         3.08 o                         
   3   3   1         53.64         51.42         1.27 o                         
   4   3   1        247.14        241.33         3.54 o                         
   5   3   1         17.05         18.21         0.82 o                         
   6   3   1         18.98         22.10         1.12 o                         
  -8   4   1         54.41         51.27         1.53 o                         
  -7   4   1        104.23        102.96         2.42 o                         
  -6   4   1          9.46          8.29         0.69 o                         
  -5   4   1          8.69         10.09         0.86 o                         
  -4   4   1         20.69         22.52         1.38 o                         
  -3   4   1         23.98         17.16         1.44 o                         
  -2   4   1        153.74        158.66         3.93 o                         
  -1   4   1        263.26        310.70        10.19 o                         
   0   4   1         34.82         28.38         1.29 o                         
   1   4   1         17.98         18.13         0.80 o                         
   2   4   1        207.20        213.12         2.82 o                         
   3   4   1          0.90          0.49         0.26 o                         
   4   4   1        839.25        865.79        15.48 o                         
   5   4   1        107.31         95.77         2.50 o                         
   6   4   1         39.35         33.94         1.39 o                         
  -8   5   1         22.54         19.86         0.77 o                         
  -7   5   1          0.01          0.42         0.32 o                         
  -6   5   1        164.15        170.84         3.60 o                         
  -5   5   1         39.97         45.86         2.09 o                         
  -4   5   1         81.87         82.96         2.37 o                         
  -3   5   1          3.54          3.78         0.34 o                         
  -2   5   1          0.72          0.13         0.28 o                         
  -1   5   1         30.77         41.91         3.20 o                         
   0   5   1         61.80         54.85         1.14 o                         
   1   5   1        141.57        135.43         1.97 o                         
   2   5   1       1227.21       1254.35        13.41 o                         
   3   5   1         38.40         43.47         1.09 o                         
   4   5   1        162.91        160.84         8.46 o                         
   5   5   1          2.13          2.18         0.51 o                         
  -7   6   1         59.59         56.89         1.42 o                         
  -6   6   1        222.23        228.13         3.67 o                         
  -5   6   1         35.02         34.77         1.15 o                         
  -4   6   1         11.50         12.27         1.16 o                         
  -3   6   1        227.34        207.76         2.67 o                         
  -2   6   1          3.53          2.53         0.22 o                         
  -1   6   1         38.31         34.61         0.81 o                         
   0   6   1        120.56        123.11         2.20 o                         
   1   6   1        343.67        350.33         4.97 o                         
   2   6   1        973.16       1014.53        13.80 o                         
   3   6   1        154.10        157.64         3.83 o                         
   4   6   1          6.70          6.41         0.56 o                         
  -7   7   1        138.16        137.92         4.22 o                         
  -6   7   1        143.54        147.56         3.66 o                         
  -5   7   1          3.33          3.70         0.77 o                         
  -4   7   1         13.73         15.10         0.66 o                         
  -3   7   1          9.62          9.06         0.47 o                         
  -2   7   1          5.44          5.72         0.35 o                         
  -1   7   1         63.17         67.12         1.30 o                         
   0   7   1        837.84        859.68        10.62 o                         
   1   7   1         69.54         74.53         1.98 o                         
   2   7   1         75.20         77.10         1.80 o                         
   3   7   1         18.05         15.99         0.88 o                         
  -7   8   1         12.85         13.01         0.90 o                         
  -6   8   1          0.38          0.65         0.59 o                         
  -5   8   1          0.20          0.90         0.55 o                         
  -4   8   1         18.69         19.73         1.30 o                         
  -3   8   1          2.70          2.53         0.33 o                         
  -2   8   1          2.97          2.62         0.36 o                         
  -1   8   1         10.91          9.77         0.63 o                         
   0   8   1        108.05        112.65         3.33 o                         
   1   8   1          0.15          0.11         0.31 o                         
   2   8   1         34.48         33.49         1.82 o                         
  -5   9   1          3.76          4.02         0.68 o                         
  -4   9   1         10.82         11.43         0.84 o                         
  -3   9   1          0.00         -0.11         0.35 o                         
  -2   9   1        115.66        121.92         2.85 o                         
  -1   9   1         21.45         20.77         1.33 o                         
   0   9   1         14.61         14.62         1.14 o                         
  -5  10   1          2.93          3.03         0.49 o                         
  -4  10   1          8.08          6.58         1.13 o                         
  -3  10   1         24.80         20.16         1.69 o                         
  -2  10   1         39.82         51.64         2.57 o                         
   1 -10   2         54.16         53.79         1.80 o                         
   2 -10   2         45.69         40.29         1.23 o                         
   3 -10   2          1.69          0.44         0.84 o                         
   4 -10   2          9.35          8.49         1.26 o                         
   5 -10   2         77.82         68.16         2.33 o                         
  -2  -9   2          0.04          0.12         0.21 o                         
  -1  -9   2         83.13         89.02         3.61 o                         
   0  -9   2        244.80        250.09         5.91 o                         
   1  -9   2          0.34          0.81         0.43 o                         
   2  -9   2          8.52         10.46         0.76 o                         
   3  -9   2        211.70        207.17         4.12 o                         
   4  -9   2        175.49        182.53         4.90 o                         
   5  -9   2          3.13          2.88         0.59 o                         
   6  -9   2        175.92        178.95         5.07 o                         
  -3  -8   2          7.82          6.50         0.69 o                         
  -2  -8   2          0.02         -0.14         0.27 o                         
  -1  -8   2         65.83         64.66         2.29 o                         
   0  -8   2        125.34        132.02         2.69 o                         
   1  -8   2        362.91        343.95         6.40 o                         
   2  -8   2         30.41         33.09         1.26 o                         
   3  -8   2         22.28         19.49         0.92 o                         
   4  -8   2         13.55         13.40         0.95 o                         
   5  -8   2          6.33          5.79         0.82 o                         
   6  -8   2          0.01          0.08         0.35 o                         
   7  -8   2         11.77         10.68         0.71 o                         
  -4  -7   2          4.82          4.41         0.41 o                         
  -3  -7   2          0.32         -0.06         0.55 o                         
  -2  -7   2         61.54         65.01         1.87 o                         
  -1  -7   2        212.16        195.83         3.63 o                         
   0  -7   2          1.75          2.61         0.31 o                         
   1  -7   2         25.35         16.39         0.80 o                         
   2  -7   2          7.87          7.19         0.53 o                         
   3  -7   2          7.03          8.24         0.50 o                         
   4  -7   2         14.27         13.91         0.78 o                         
   5  -7   2          6.29          7.55         1.23 o                         
   6  -7   2         31.06         32.92         1.74 o                         
   7  -7   2         18.53         17.17         1.32 o                         
  -5  -6   2          6.09          4.47         0.52 o                         
  -4  -6   2        116.85        120.75         2.76 o                         
  -3  -6   2        238.89        251.31         7.69 o                         
  -2  -6   2          7.69          7.43         0.46 o                         
  -1  -6   2         32.79         22.96         0.68 o                         
   0  -6   2        100.23        103.00         1.73 o                         
   1  -6   2         76.83         68.93         1.41 o                         
   2  -6   2        156.56        175.72         2.70 o                         
   3  -6   2        302.61        321.57         4.62 o                         
   4  -6   2        331.66        337.33         6.04 o                         
   5  -6   2          6.22          7.63         0.56 o                         
   6  -6   2          4.87          4.35         0.41 o                         
   7  -6   2         84.28         88.99         2.17 o                         
  -5  -5   2          1.02          0.87         0.28 o                         
  -4  -5   2          7.14          8.15         1.14 o                         
  -3  -5   2        197.27        205.02         4.21 o                         
  -2  -5   2         36.75         36.93         0.90 o                         
  -1  -5   2        117.79        118.50         1.76 o                         
   0  -5   2        551.85        583.77         7.50 o                         
   1  -5   2        255.10        332.55        17.36 o                         
   2  -5   2        104.05         96.73         3.17 o                         
   3  -5   2         91.71         86.56         1.92 o                         
   4  -5   2          0.28          0.11         0.19 o                         
   5  -5   2          6.18          4.84         0.40 o                         
   6  -5   2          6.89          4.96         0.48 o                         
   7  -5   2          6.49          5.46         0.48 o                         
  -6  -4   2         11.08         10.50         0.63 o                         
  -5  -4   2          0.21          0.14         0.44 o                         
  -4  -4   2         59.86         60.37         2.06 o                         
  -3  -4   2         44.97         40.68         1.30 o                         
  -2  -4   2        156.55        163.58         2.29 o                         
  -1  -4   2        896.91       1052.23        19.54 o                         
   0  -4   2        132.35        119.91         2.72 o                         
   1  -4   2         50.59         52.46         5.16 o                         
   2  -4   2        111.93        145.92         4.50 o                         
   3  -4   2          4.51          5.39         0.70 o                         
   4  -4   2        134.12        125.17         1.99 o                         
   5  -4   2          1.53          1.34         0.27 o                         
   6  -4   2          6.44          6.46         0.52 o                         
   7  -4   2         96.11         93.03         3.29 o                         
   8  -4   2         82.58         73.46         2.22 o                         
  -6  -3   2         84.20         91.11         2.02 o                         
  -5  -3   2         57.41         64.51         2.15 o                         
  -4  -3   2         75.36         81.68         2.55 o                         
  -3  -3   2        530.97        577.33         7.28 o                         
  -2  -3   2       1304.74       1278.77        19.23 o                         
  -1  -3   2        166.46        211.86         4.48 o                         
   0  -3   2        480.56        437.93         8.97 o                         
   1  -3   2       1743.24       1774.82        32.50 o                         
   2  -3   2          3.36          2.88         0.60 o                         
   3  -3   2        260.06        248.29         9.10 o                         
   4  -3   2        599.61        602.74        12.79 o                         
   5  -3   2        442.18        426.03         5.06 o                         
   6  -3   2         13.16         14.20         0.58 o                         
   7  -3   2         54.26         49.46         2.11 o                         
   8  -3   2         42.92         41.68         1.40 o                         
  -7  -2   2         34.23         36.62         0.96 o                         
  -6  -2   2          3.24          3.44         0.42 o                         
  -5  -2   2        188.47        208.90         5.05 o                         
  -4  -2   2         65.77         71.80         1.78 o                         
  -3  -2   2        543.69        557.79         9.27 o                         
  -2  -2   2        487.47        531.12        15.72 o                         
  -1  -2   2        275.17        268.24         9.52 o                         
   0  -2   2        313.25        339.27         6.93 o                         
   1  -2   2        288.52        306.70         4.72 o                         
   2  -2   2        628.03        640.30        19.41 o                         
   3  -2   2          6.01          1.93         0.44 o                         
   4  -2   2         12.96         15.32         0.82 o                         
   5  -2   2          7.57          6.92         0.79 o                         
   6  -2   2          0.01          0.09         0.28 o                         
   7  -2   2          7.57          5.80         0.69 o                         
  -7  -1   2          3.72          3.92         0.37 o                         
  -6  -1   2         13.36         12.34         0.72 o                         
  -5  -1   2         25.10         28.12         1.60 o                         
  -4  -1   2         67.20         71.36         1.64 o                         
  -3  -1   2         95.63         78.08         3.86 o                         
  -2  -1   2        204.82        193.12         6.42 o                         
  -1  -1   2         70.52         78.27         3.04 o                         
   0  -1   2        488.13        452.61         7.42 o                         
   1  -1   2         49.57         53.76         2.61 o                         
   2  -1   2       1794.00       1873.00        49.71 o                         
   3  -1   2        184.57        185.38         7.21 o                         
   4  -1   2          4.13          3.16         0.43 o                         
   5  -1   2         23.32         26.75         1.06 o                         
   6  -1   2         11.20         12.26         0.78 o                         
   7  -1   2        143.04        145.41         3.13 o                         
  -8   0   2         18.12         17.52         1.56 o                         
  -7   0   2          9.86         10.15         0.53 o                         
  -6   0   2        113.24        115.49         4.68 o                         
  -5   0   2        264.34        280.05         4.79 o                         
  -4   0   2        953.87        968.16        18.89 o                         
  -3   0   2        117.67        123.61         5.55 o                         
  -2   0   2       5508.45       5211.10       130.09 o                         
  -1   0   2          3.03          1.81         0.22 o                         
   0   0   2         23.44         19.97         0.99 o                         
   1   0   2        112.20        139.10         4.69 o                         
   2   0   2       3915.28       3839.18        97.99 o                         
   3   0   2          8.24          8.65         0.67 o                         
   4   0   2        245.13        247.97         3.43 o                         
   5   0   2        219.75        244.64         3.68 o                         
   6   0   2         19.38         20.39         1.22 o                         
   7   0   2          0.57          0.51         0.30 o                         
  -8   1   2         19.98         17.56         0.74 o                         
  -7   1   2         15.91         14.85         1.16 o                         
  -6   1   2         55.39         54.33         2.39 o                         
  -5   1   2        149.28        168.38         5.06 o                         
  -4   1   2        877.62        917.25        27.48 o                         
  -3   1   2        206.30        195.65         7.68 o                         
  -2   1   2        620.38        616.67        17.44 o                         
  -1   1   2        143.96        130.57         4.38 o                         
   0   1   2        380.19        332.20         6.14 o                         
   1   1   2          3.49          3.28         0.45 o                         
   2   1   2          2.31          3.12         0.45 o                         
   3   1   2       1027.54       1125.61        17.88 o                         
   4   1   2          0.15          0.16         0.19 o                         
   5   1   2         64.45         71.32         1.59 o                         
   6   1   2         36.72         40.36         1.94 o                         
  -8   2   2          9.83         12.28         0.78 o                         
  -7   2   2        125.03        123.57         4.53 o                         
  -6   2   2       1096.59       1147.56        28.73 o                         
  -5   2   2         80.44         83.25         2.73 o                         
  -4   2   2       1265.42       1296.67        26.00 o                         
  -3   2   2        265.28        237.92         8.49 o                         
  -2   2   2        999.11       1030.33        19.72 o                         
  -1   2   2         64.45         85.10         3.21 o                         
   0   2   2        996.12       1020.94        26.48 o                         
   1   2   2       1509.57       1611.94        29.42 o                         
   2   2   2         51.98         50.51         1.48 o                         
   3   2   2        329.42        345.99         4.39 o                         
   4   2   2          5.09          4.80         0.31 o                         
   5   2   2         12.00         10.13         0.56 o                         
   6   2   2        117.95        120.65         3.91 o                         
  -8   3   2        675.11        648.64        17.30 o                         
  -7   3   2        314.12        322.67        10.20 o                         
  -6   3   2        451.85        450.49        10.28 o                         
  -5   3   2        108.55        113.24         3.98 o                         
  -4   3   2        248.47        248.69         7.12 o                         
  -3   3   2        903.43        890.36        14.73 o                         
  -2   3   2        187.22        215.24         8.82 o                         
  -1   3   2        999.47        954.79        25.43 o                         
   0   3   2        929.72        974.68        26.22 o                         
   1   3   2        103.95         99.71         2.74 o                         
   2   3   2         15.68         12.03         0.47 o                         
   3   3   2        123.59        120.37         2.05 o                         
   4   3   2          5.54          4.83         0.35 o                         
   5   3   2         60.52         60.03         2.55 o                         
   6   3   2        138.97        137.74         3.99 o                         
  -8   4   2        107.95        101.80         2.47 o                         
  -7   4   2         32.81         30.96         1.38 o                         
  -6   4   2         10.80          7.85         1.08 o                         
  -5   4   2         31.33         31.96         2.70 o                         
  -4   4   2        130.30        144.06         3.04 o                         
  -3   4   2        449.18        436.70        14.30 o                         
  -2   4   2         28.80         39.18         2.72 o                         
  -1   4   2          0.25          0.47         0.32 o                         
   0   4   2        411.16        389.71        12.70 o                         
   1   4   2         21.76         17.23         0.56 o                         
   2   4   2        283.37        278.69         3.70 o                         
   3   4   2        121.08        125.32         2.22 o                         
   4   4   2        259.46        260.85         4.83 o                         
   5   4   2          1.43          1.27         0.39 o                         
  -8   5   2         18.74         20.52         0.82 o                         
  -7   5   2         42.26         42.98         1.09 o                         
  -6   5   2         99.17        100.65         4.00 o                         
  -5   5   2         14.86         13.92         2.41 o                         
  -4   5   2        123.34        122.92         2.52 o                         
  -3   5   2          0.01          0.04         0.18 o                         
  -2   5   2         48.28         46.58         1.38 o                         
  -1   5   2         18.49         15.36         0.54 o                         
   0   5   2        247.36        230.99         2.99 o                         
   1   5   2         83.15         85.09         1.38 o                         
   2   5   2        508.79        516.67        12.69 o                         
   3   5   2        130.34        130.72         2.79 o                         
   4   5   2         88.69         83.99         3.31 o                         
   5   5   2          0.17          0.32         0.33 o                         
  -8   6   2         42.21         40.99         1.46 o                         
  -7   6   2        134.45        141.28         3.59 o                         
  -6   6   2         45.15         49.07         1.81 o                         
  -5   6   2         42.68         42.59         1.26 o                         
  -4   6   2        174.59        182.82         3.01 o                         
  -3   6   2        311.56        311.81         3.48 o                         
  -2   6   2         14.77         14.94         0.49 o                         
  -1   6   2        454.39        450.53         4.80 o                         
   0   6   2       2024.20       2018.96        19.89 o                         
   1   6   2          2.31          2.03         0.38 o                         
   2   6   2        282.19        294.17         4.61 o                         
   3   6   2        140.10        148.88         3.21 o                         
   4   6   2         53.57         49.87         5.31 o                         
  -8   7   2          0.32          0.28         0.20 o                         
  -7   7   2          7.70          6.80         0.64 o                         
  -6   7   2          3.09          2.63         0.34 o                         
  -5   7   2         56.66         50.56         1.35 o                         
  -4   7   2         44.37         43.14         1.01 o                         
  -3   7   2         55.78         52.88         1.24 o                         
  -2   7   2       1497.05       1518.47        14.18 o                         
  -1   7   2         22.59         24.14         0.84 o                         
   0   7   2         96.27        100.00         1.73 o                         
   1   7   2         42.97         48.68         1.71 o                         
   2   7   2         81.47         84.75         2.62 o                         
   3   7   2         29.10         30.91         1.15 o                         
  -6   8   2          1.85          1.45         0.50 o                         
  -5   8   2         15.43         16.73         0.79 o                         
  -4   8   2        168.01        181.35         3.15 o                         
  -3   8   2         10.43         11.21         0.68 o                         
  -2   8   2        147.00        152.21         3.00 o                         
  -1   8   2          6.46          7.06         0.62 o                         
   0   8   2          4.51          4.39         0.66 o                         
   1   8   2         68.36         67.30         2.79 o                         
   2   8   2          3.49          2.38         0.36 o                         
  -6   9   2        110.53        119.30         3.78 o                         
  -5   9   2          3.64          3.81         0.63 o                         
  -4   9   2         18.91         18.62         1.03 o                         
  -3   9   2         65.96         68.77         2.24 o                         
  -2   9   2        339.39        338.82         5.98 o                         
  -1   9   2          0.05          0.65         0.61 o                         
   0   9   2        240.60        245.37         7.62 o                         
  -5  10   2         11.47          8.90         0.64 o                         
  -4  10   2        139.34        134.54         4.17 o                         
  -3  10   2         15.72         16.14         1.05 o                         
   1 -10   3         24.80         27.57         1.21 o                         
   2 -10   3         20.42         21.45         1.73 o                         
   3 -10   3         43.71         35.46         1.34 o                         
   4 -10   3          8.53          8.16         0.55 o                         
   5 -10   3          2.04          1.75         0.34 o                         
  -1  -9   3          0.21          0.72         0.48 o                         
   0  -9   3         51.74         56.01         2.12 o                         
   1  -9   3        273.99        257.87         4.93 o                         
   2  -9   3         81.55         92.73         2.33 o                         
   3  -9   3         97.11         96.94         2.81 o                         
   4  -9   3         10.86          9.98         0.75 o                         
   5  -9   3          0.92          1.16         0.30 o                         
   6  -9   3        108.40        107.76         3.39 o                         
  -3  -8   3         19.21         20.82         1.20 o                         
  -2  -8   3          5.16          5.45         0.60 o                         
  -1  -8   3         30.50         23.10         1.26 o                         
   0  -8   3          5.26          3.22         0.59 o                         
   1  -8   3        206.19        187.65         4.03 o                         
   2  -8   3         40.58         38.71         2.15 o                         
   3  -8   3          4.44          5.18         0.48 o                         
   4  -8   3          0.68          0.85         0.31 o                         
   5  -8   3         11.84         12.70         1.00 o                         
   6  -8   3        195.66        186.23         8.12 o                         
  -4  -7   3         14.77         13.79         1.02 o                         
  -3  -7   3          4.44          2.12         0.36 o                         
  -2  -7   3         59.63         67.51         2.32 o                         
  -1  -7   3        339.17        298.47         7.16 o                         
   0  -7   3          8.36         10.24         0.83 o                         
   1  -7   3          1.66          2.15         0.37 o                         
   2  -7   3         98.97        103.38         2.59 o                         
   3  -7   3          3.24          3.63         0.37 o                         
   4  -7   3          3.41          3.30         0.44 o                         
   5  -7   3         23.88         24.93         1.04 o                         
   6  -7   3         39.09         37.38         1.35 o                         
  -5  -6   3          1.34          0.28         0.32 o                         
  -4  -6   3        141.19        143.06         2.89 o                         
  -3  -6   3         26.73         25.11         0.84 o                         
  -2  -6   3         16.65         17.70         0.80 o                         
  -1  -6   3        345.34        349.43         4.12 o                         
   0  -6   3         18.29         16.94         0.73 o                         
   1  -6   3        330.20        308.65         4.46 o                         
   2  -6   3        202.08        214.78         3.05 o                         
   3  -6   3        530.41        507.31         8.58 o                         
   4  -6   3        112.27        115.50         3.62 o                         
   5  -6   3         72.22         76.55         8.32 o                         
   6  -6   3         38.87         40.69         1.46 o                         
   7  -6   3          0.03          0.18         0.20 o                         
  -5  -5   3         24.27         29.85         1.79 o                         
  -4  -5   3        183.03        196.95         4.02 o                         
  -3  -5   3          0.16         -0.07         0.33 o                         
  -2  -5   3         28.53         31.28         1.28 o                         
  -1  -5   3         19.38         21.38         0.71 o                         
   0  -5   3         41.45         46.30         1.44 o                         
   1  -5   3         88.86         81.83         2.67 o                         
   2  -5   3         23.77         22.83         1.57 o                         
   3  -5   3         15.37         16.05         1.42 o                         
   4  -5   3        124.36        118.55         2.26 o                         
   5  -5   3         46.62         49.84         1.29 o                         
   6  -5   3          2.16          2.73         0.46 o                         
   7  -5   3        194.40        186.09         5.34 o                         
  -6  -4   3         12.78         13.01         0.96 o                         
  -5  -4   3          0.05         -0.15         0.50 o                         
  -4  -4   3          2.61          2.59         0.45 o                         
  -3  -4   3          1.40          1.37         0.28 o                         
  -2  -4   3         11.97          5.36         0.47 o                         
  -1  -4   3        139.21        161.19         3.96 o                         
   0  -4   3        203.76        233.56         4.56 o                         
   1  -4   3         40.21         41.59         2.08 o                         
   2  -4   3          0.18         -0.06         0.35 o                         
   3  -4   3         44.10         41.20         3.41 o                         
   4  -4   3         70.14         66.84         1.89 o                         
   5  -4   3        413.00        403.66         6.04 o                         
   6  -4   3        128.14        125.99         3.91 o                         
   7  -4   3        157.27        156.59         4.72 o                         
  -6  -3   3        125.76        132.93         3.23 o                         
  -5  -3   3          6.65          8.25         0.78 o                         
  -4  -3   3         19.48         28.53         1.12 o                         
  -3  -3   3       1356.93       1319.24        15.56 o                         
  -2  -3   3        239.31        213.67         4.12 o                         
  -1  -3   3         35.94         22.22         1.49 o                         
   0  -3   3       2169.82       2003.84        36.43 o                         
   1  -3   3        751.78        809.45        15.43 o                         
   2  -3   3        136.06        119.96         3.23 o                         
   3  -3   3         28.19         26.90         1.81 o                         
   4  -3   3          2.12          1.33         0.32 o                         
   5  -3   3         60.10         63.04         1.87 o                         
   6  -3   3         25.19         23.83         1.53 o                         
   7  -3   3         93.67         97.64         3.18 o                         
  -7  -2   3         52.12         50.66         3.19 o                         
  -6  -2   3        395.42        432.06         8.22 o                         
  -5  -2   3        624.69        638.18         9.40 o                         
  -4  -2   3          0.14          0.12         0.24 o                         
  -3  -2   3          0.14          0.91         0.61 o                         
  -2  -2   3         57.73         65.86         3.54 o                         
  -1  -2   3         70.04         68.01         2.17 o                         
   0  -2   3        462.22        454.43         9.12 o                         
   1  -2   3          9.68          9.13         0.57 o                         
   2  -2   3         38.11         42.60         2.40 o                         
   3  -2   3        417.43        455.02        15.00 o                         
   4  -2   3         33.17         33.82         1.35 o                         
   5  -2   3        104.32         95.16         2.28 o                         
   6  -2   3          0.14          0.19         0.51 o                         
   7  -2   3          0.43          0.61         0.22 o                         
  -7  -1   3         86.43         89.82         2.73 o                         
  -6  -1   3         84.04         83.83         2.97 o                         
  -5  -1   3         61.15         62.87         1.80 o                         
  -4  -1   3        247.66        259.40         4.52 o                         
  -3  -1   3         38.40         48.11         1.53 o                         
  -2  -1   3          0.54          0.97         0.52 o                         
  -1  -1   3          2.36          3.53         0.40 o                         
   0  -1   3        914.94        845.74        19.27 o                         
   1  -1   3         12.15         23.99         1.78 o                         
   2  -1   3        260.31        263.55        12.96 o                         
   3  -1   3        233.79        225.75         5.97 o                         
   4  -1   3        425.64        404.62         7.19 o                         
   5  -1   3          0.21          0.33         0.24 o                         
   6  -1   3          0.86          1.04         0.29 o                         
   7  -1   3         18.87         19.54         0.69 o                         
  -8   0   3        149.26        125.44         2.64 o                         
  -7   0   3         75.92         73.23         1.66 o                         
  -6   0   3         25.65         30.10         1.87 o                         
  -5   0   3         22.36         21.85         0.98 o                         
  -4   0   3        163.02        137.49         3.15 o                         
  -3   0   3        395.00        427.65        13.50 o                         
  -2   0   3       6686.91       5877.22       118.59 o                         
  -1   0   3        298.18        303.39         8.73 o                         
   0   0   3       1914.20       1872.98        33.58 o                         
   1   0   3        203.16        179.81         4.22 o                         
   2   0   3         39.86         59.43         1.83 o                         
   3   0   3        163.26        166.30         3.79 o                         
   4   0   3        838.89        781.34        11.17 o                         
   5   0   3        189.98        193.97         4.79 o                         
   6   0   3         16.94         18.53         0.75 o                         
  -8   1   3          3.19          2.69         0.41 o                         
  -7   1   3        101.82        107.93         2.91 o                         
  -6   1   3         19.44         20.79         1.31 o                         
  -5   1   3         20.27         19.58         1.02 o                         
  -4   1   3         49.51         69.58         5.22 o                         
  -3   1   3        213.81        238.35         5.89 o                         
  -2   1   3          4.99          2.76         0.72 o                         
  -1   1   3        113.77        120.67         4.12 o                         
   0   1   3         15.73          9.28         0.68 o                         
   1   1   3        526.82        609.75        12.20 o                         
   2   1   3         37.03         32.46         1.59 o                         
   3   1   3       1043.07       1070.71        14.59 o                         
   4   1   3          0.00          0.26         0.23 o                         
   5   1   3          7.25          5.98         0.44 o                         
   6   1   3         46.26         50.37         2.05 o                         
  -8   2   3        140.74        133.29         3.06 o                         
  -7   2   3          8.37          7.65         1.12 o                         
  -6   2   3        869.57        912.99        18.62 o                         
  -5   2   3         49.52         45.15         1.88 o                         
  -4   2   3         22.78         21.48         1.66 o                         
  -3   2   3         93.70         95.94         3.25 o                         
  -2   2   3        516.39        581.50        16.76 o                         
  -1   2   3        764.82        866.89        22.57 o                         
   0   2   3        503.48        438.03        12.13 o                         
   1   2   3       2065.42       2185.52        39.97 o                         
   2   2   3        636.47        598.79         8.41 o                         
   3   2   3         26.88         22.38         0.62 o                         
   4   2   3         10.11          8.53         0.51 o                         
   5   2   3          4.51          3.92         0.45 o                         
   6   2   3          5.06          4.86         0.57 o                         
  -8   3   3        382.45        350.65         5.64 o                         
  -7   3   3          0.48          1.46         0.67 o                         
  -6   3   3         18.66         16.53         3.20 o                         
  -5   3   3        302.05        320.74         5.96 o                         
  -4   3   3        390.88        379.09         8.75 o                         
  -3   3   3        773.46        796.30        16.52 o                         
  -2   3   3        299.74        298.39        11.10 o                         
  -1   3   3       3494.03       3534.65        50.30 o                         
   0   3   3          8.51         13.95         1.00 o                         
   1   3   3        523.52        510.74        10.54 o                         
   2   3   3       1211.57       1166.61        13.85 o                         
   3   3   3          2.60          2.71         0.29 o                         
   4   3   3          6.30          5.21         0.55 o                         
   5   3   3         48.11         55.79         2.32 o                         
  -8   4   3        231.65        227.88         4.52 o                         
  -7   4   3         13.85         14.60         0.99 o                         
  -6   4   3          1.51          1.43         0.57 o                         
  -5   4   3        294.41        289.17         5.25 o                         
  -4   4   3         49.57         48.53         1.32 o                         
  -3   4   3         95.07        105.26         3.74 o                         
  -2   4   3        394.74        419.10        15.88 o                         
  -1   4   3         40.95         52.11         1.66 o                         
   0   4   3        112.92        134.90         3.48 o                         
   1   4   3        286.69        282.73         4.29 o                         
   2   4   3          3.42          3.26         0.31 o                         
   3   4   3         16.38         16.82         0.79 o                         
   4   4   3        291.56        289.68         6.36 o                         
   5   4   3         16.09         15.31         1.61 o                         
  -8   5   3         77.84         73.42         3.20 o                         
  -7   5   3        122.21        129.08         3.32 o                         
  -6   5   3          3.89          2.91         0.36 o                         
  -5   5   3         21.33         21.80         0.88 o                         
  -4   5   3          0.57          0.40         0.21 o                         
  -3   5   3        117.93        115.56         1.84 o                         
  -2   5   3         63.10         53.94         0.85 o                         
  -1   5   3         72.14         76.19         1.16 o                         
   0   5   3         18.69         19.56         0.65 o                         
   1   5   3          1.99          2.80         0.34 o                         
   2   5   3         40.61         42.46         1.44 o                         
   3   5   3         70.90         72.85         1.90 o                         
   4   5   3          3.99          3.27         0.42 o                         
  -8   6   3          8.39          8.48         0.56 o                         
  -7   6   3         83.96         88.60         1.67 o                         
  -6   6   3          7.24          6.81         0.45 o                         
  -5   6   3        188.31        183.96         2.70 o                         
  -4   6   3        155.68        162.85         3.02 o                         
  -3   6   3         75.88         76.24         2.59 o                         
  -2   6   3        185.80        193.59         2.57 o                         
  -1   6   3        561.70        545.20         6.51 o                         
   0   6   3        954.95        939.76        12.68 o                         
   1   6   3         75.56         78.33         2.09 o                         
   2   6   3         54.62         59.21         1.56 o                         
   3   6   3         37.61         37.63         1.19 o                         
  -7   7   3          5.49          5.23         0.43 o                         
  -6   7   3          5.57          5.59         0.54 o                         
  -5   7   3          2.22          1.90         0.31 o                         
  -4   7   3        716.46        754.66         8.56 o                         
  -3   7   3         31.58         29.86         0.79 o                         
  -2   7   3       1265.97       1288.27        18.31 o                         
  -1   7   3          8.37          7.73         0.57 o                         
   0   7   3          0.11          0.43         0.32 o                         
   1   7   3          2.44          2.83         0.49 o                         
   2   7   3        208.64        213.20         3.95 o                         
  -7   8   3          5.20          5.09         0.54 o                         
  -6   8   3        114.44        119.69         4.01 o                         
  -5   8   3        125.92        132.63         2.74 o                         
  -4   8   3        660.45        678.92         9.30 o                         
  -3   8   3          1.01          1.36         0.37 o                         
  -2   8   3         66.25         63.22         1.51 o                         
  -1   8   3         12.67         14.06         1.15 o                         
   0   8   3         38.86         39.40         1.39 o                         
   1   8   3          0.62          1.09         0.38 o                         
  -6   9   3        626.92        575.21        14.85 o                         
  -5   9   3         24.61         21.88         1.28 o                         
  -4   9   3        175.86        171.55         5.41 o                         
  -3   9   3         43.39         45.02         1.58 o                         
  -2   9   3         78.15         75.62         3.43 o                         
  -1   9   3         62.48         65.08         2.99 o                         
   0   9   3        173.80        190.88         5.92 o                         
   0 -10   4         54.76         46.47         1.96 o                         
   1 -10   4          5.41          7.14         0.79 o                         
   2 -10   4          2.37          1.32         0.68 o                         
   3 -10   4         12.85         11.82         1.07 o                         
   4 -10   4         16.91         12.42         0.89 o                         
  -1  -9   4         10.47         14.38         1.26 o                         
   0  -9   4          4.49          6.29         1.24 o                         
   1  -9   4         14.82         19.45         1.23 o                         
   2  -9   4        316.04        332.24         5.83 o                         
   3  -9   4        124.73        132.63         3.38 o                         
   4  -9   4          0.28          0.60         0.30 o                         
   5  -9   4          1.07          0.69         0.38 o                         
  -3  -8   4         18.73         17.91         1.07 o                         
  -2  -8   4          2.02          2.09         0.43 o                         
  -1  -8   4        157.55        143.23        10.98 o                         
   0  -8   4          0.54          0.55         0.68 o                         
   1  -8   4         23.73         24.86         1.20 o                         
   2  -8   4          4.54          4.28         0.46 o                         
   3  -8   4          9.78          8.88         0.51 o                         
   4  -8   4         48.05         46.90         1.49 o                         
   5  -8   4          1.69          1.54         0.32 o                         
   6  -8   4        569.65        560.38        14.75 o                         
  -3  -7   4        349.69        335.17         9.82 o                         
  -2  -7   4         80.42         82.03         2.66 o                         
  -1  -7   4        212.50        188.54         6.63 o                         
   0  -7   4        188.77        191.79         4.12 o                         
   1  -7   4          4.32          3.40         0.42 o                         
   2  -7   4          0.17          0.35         0.23 o                         
   3  -7   4         28.29         28.86         0.90 o                         
   4  -7   4        351.95        366.95         5.65 o                         
   5  -7   4          0.90          0.49         0.24 o                         
   6  -7   4        435.68        443.20        12.23 o                         
  -5  -6   4        239.32        239.93         6.84 o                         
  -4  -6   4         10.52         10.72         0.78 o                         
  -3  -6   4        267.41        257.65         4.10 o                         
  -2  -6   4        205.55        200.41         3.08 o                         
  -1  -6   4        194.86        173.16         4.97 o                         
   0  -6   4         74.43         70.68         1.63 o                         
   1  -6   4        347.50        338.10         5.43 o                         
   2  -6   4        159.14        160.52         2.74 o                         
   3  -6   4         36.81         35.70         1.17 o                         
   4  -6   4        151.07        162.77         3.54 o                         
   5  -6   4        330.68        347.28         6.15 o                         
   6  -6   4        178.24        185.16         5.19 o                         
   7  -6   4         22.42         23.88         1.21 o                         
  -5  -5   4         24.89         25.63         1.18 o                         
  -4  -5   4         27.04         26.37         1.16 o                         
  -3  -5   4         21.23         21.18         1.06 o                         
  -2  -5   4         38.99         38.25         1.25 o                         
  -1  -5   4        216.28        191.44         3.06 o                         
   0  -5   4          0.53          0.30         0.25 o                         
   1  -5   4        265.76        244.44         3.73 o                         
   2  -5   4         26.47         26.07         0.92 o                         
   3  -5   4        231.54        221.79         5.67 o                         
   4  -5   4         15.89         15.53         1.55 o                         
   5  -5   4          7.64          8.20         1.01 o                         
   6  -5   4          2.75          3.23         0.49 o                         
   7  -5   4          4.86          4.57         0.46 o                         
  -6  -4   4          0.97          1.19         0.43 o                         
  -5  -4   4         75.96         83.04         2.19 o                         
  -4  -4   4          4.07          4.15         0.54 o                         
  -3  -4   4         99.02         88.22         4.10 o                         
  -2  -4   4        400.67        397.46         8.47 o                         
  -1  -4   4        218.40        208.08         4.95 o                         
   0  -4   4         93.91         99.24         6.13 o                         
   1  -4   4          0.10          0.26         0.50 o                         
   2  -4   4         19.93         17.28         1.20 o                         
   3  -4   4          1.03          2.54         0.66 o                         
   4  -4   4        115.82        119.73         4.28 o                         
   5  -4   4        139.55        137.64         4.18 o                         
   6  -4   4         24.68         23.50         2.65 o                         
   7  -4   4          9.95         10.51         0.72 o                         
  -7  -3   4         20.41         21.05         1.10 o                         
  -6  -3   4         50.98         55.47         2.38 o                         
  -5  -3   4         32.10         34.49         1.21 o                         
  -4  -3   4        530.61        546.99         6.59 o                         
  -3  -3   4        153.57        130.41         3.01 o                         
  -2  -3   4         59.73         59.88         1.95 o                         
  -1  -3   4        609.96        584.25        11.31 o                         
   0  -3   4        688.13        717.63        20.01 o                         
   1  -3   4         11.50         16.42         0.72 o                         
   2  -3   4        302.19        318.89         6.40 o                         
   3  -3   4       3304.56       3217.81        53.01 o                         
   4  -3   4          0.09          0.14         0.21 o                         
   5  -3   4        212.25        197.56         4.65 o                         
   6  -3   4        107.40         93.97         2.84 o                         
  -7  -2   4         18.65         21.40         0.94 o                         
  -6  -2   4          3.58          5.33         1.18 o                         
  -5  -2   4          2.96          5.22         0.60 o                         
  -4  -2   4        127.51        124.16         3.37 o                         
  -3  -2   4         13.44          8.75         0.90 o                         
  -2  -2   4          0.22          0.51         0.47 o                         
  -1  -2   4        184.59        180.33         5.59 o                         
   0  -2   4        744.52        779.09        15.28 o                         
   1  -2   4       3460.75       3472.31        39.21 o                         
   2  -2   4          2.91          1.51         0.25 o                         
   3  -2   4        101.49        104.27         2.72 o                         
   4  -2   4        137.12        125.17         3.06 o                         
   5  -2   4         16.04         11.16         0.93 o                         
   6  -2   4         55.95         52.34         5.10 o                         
   7  -2   4          0.22          0.22         0.23 o                         
  -7  -1   4        168.95        180.47         3.23 o                         
  -6  -1   4          0.20          0.27         0.32 o                         
  -5  -1   4          2.77          2.36         0.35 o                         
  -4  -1   4        196.33        176.71         3.89 o                         
  -3  -1   4         24.10         24.66         1.20 o                         
  -2  -1   4        145.79        147.75         5.59 o                         
  -1  -1   4        253.44        217.47         6.27 o                         
   0  -1   4        270.20        225.00         4.76 o                         
   1  -1   4         99.56        124.09         3.94 o                         
   2  -1   4         83.56         79.92         3.24 o                         
   3  -1   4         61.83         57.87         2.62 o                         
   4  -1   4          1.65          1.48         1.29 o                         
   5  -1   4          0.16         -0.08         0.26 o                         
   6  -1   4         16.59         15.56         1.03 o                         
   7  -1   4          7.91          6.74         0.52 o                         
  -7   0   4         70.33         72.43         1.64 o                         
  -6   0   4         85.57         93.70         2.75 o                         
  -5   0   4         31.48         29.16         1.15 o                         
  -4   0   4         24.35         25.55         1.59 o                         
  -3   0   4          4.90          4.64         0.62 o                         
  -2   0   4        299.23        294.03         8.66 o                         
  -1   0   4        677.76        692.76        16.10 o                         
   0   0   4       2520.19       2361.81        42.56 o                         
   1   0   4        791.12        739.71        31.63 o                         
   2   0   4         51.48         59.95         3.30 o                         
   3   0   4          0.41          0.25         0.27 o                         
   4   0   4        776.22        758.41        12.53 o                         
   5   0   4        172.64        173.15         4.00 o                         
   6   0   4         77.19         77.38         1.66 o                         
  -7   1   4         71.06         69.56         3.03 o                         
  -6   1   4         44.52         42.18         1.90 o                         
  -5   1   4         47.10         49.47         1.98 o                         
  -4   1   4        116.76        113.90         5.13 o                         
  -3   1   4         34.46         36.92         2.87 o                         
  -2   1   4        217.05        240.84         5.10 o                         
  -1   1   4       1558.32       1467.81        25.92 o                         
   0   1   4         27.02         20.88         1.05 o                         
   1   1   4        608.28        658.24        13.46 o                         
   2   1   4        254.09        255.31        11.20 o                         
   3   1   4        105.55         93.39         2.21 o                         
   4   1   4          1.37          1.35         0.32 o                         
   5   1   4          7.84          7.17         0.49 o                         
   6   1   4          9.31         11.51         0.87 o                         
  -8   2   4         30.75         25.49         0.97 o                         
  -7   2   4          8.21         11.67         1.30 o                         
  -6   2   4        141.66        143.98         3.47 o                         
  -5   2   4         71.53         67.44         2.49 o                         
  -4   2   4        254.10        264.92         7.64 o                         
  -3   2   4         41.32         30.37         2.65 o                         
  -2   2   4        424.06        409.63        20.96 o                         
  -1   2   4       1794.33       1955.76        34.63 o                         
   0   2   4        489.03        492.47         9.87 o                         
   1   2   4        135.24        161.41         4.58 o                         
   2   2   4         35.78         33.37         0.85 o                         
   3   2   4          0.76          0.56         0.25 o                         
   4   2   4         31.04         35.21         1.03 o                         
   5   2   4          7.30          7.20         0.72 o                         
  -8   3   4         43.98         41.29         1.52 o                         
  -7   3   4         27.36         27.58         1.76 o                         
  -6   3   4          8.37          9.59         0.92 o                         
  -5   3   4         80.34         88.16         5.52 o                         
  -4   3   4         87.15        103.92        10.86 o                         
  -3   3   4          2.93          5.20         1.25 o                         
  -2   3   4        542.06        507.69         9.90 o                         
  -1   3   4        424.45        474.00         9.19 o                         
   0   3   4         19.88         15.05         1.09 o                         
   1   3   4        538.91        517.06         6.98 o                         
   2   3   4        391.61        368.57         8.82 o                         
   3   3   4          1.21          1.31         0.36 o                         
   4   3   4         38.86         42.57         2.53 o                         
   5   3   4         52.34         58.90         2.31 o                         
  -8   4   4          0.85          0.78         0.17 o                         
  -7   4   4          0.71          0.55         0.27 o                         
  -6   4   4          0.81          1.29         0.51 o                         
  -5   4   4        139.21        140.49         3.17 o                         
  -4   4   4         71.61         80.69         2.11 o                         
  -3   4   4       1673.76       1729.85        25.93 o                         
  -2   4   4         15.02         12.19         0.71 o                         
  -1   4   4        386.63        373.01         6.35 o                         
   0   4   4         80.13         74.87         1.32 o                         
   1   4   4         25.95         20.37         0.80 o                         
   2   4   4         84.22         79.59         3.75 o                         
   3   4   4         10.03          9.96         0.61 o                         
   4   4   4          5.98          5.25         0.58 o                         
  -8   5   4          3.06          3.92         0.36 o                         
  -7   5   4         52.40         55.44         1.88 o                         
  -6   5   4        146.70        153.71         5.56 o                         
  -5   5   4        216.25        220.66         3.90 o                         
  -4   5   4          1.42          1.66         0.63 o                         
  -3   5   4         30.56         29.60         2.22 o                         
  -2   5   4        322.31        331.19         4.52 o                         
  -1   5   4          4.15          4.56         0.44 o                         
   0   5   4         24.18         24.10         0.93 o                         
   1   5   4          0.30          0.22         0.24 o                         
   2   5   4         72.18         70.80         1.68 o                         
   3   5   4          0.43          0.33         0.25 o                         
   4   5   4          0.88          0.71         0.37 o                         
  -7   6   4          0.03          0.03         0.20 o                         
  -6   6   4          6.93          7.38         0.56 o                         
  -5   6   4         81.73         77.46         2.11 o                         
  -4   6   4          0.16         -0.08         0.27 o                         
  -3   6   4          4.61          4.93         0.33 o                         
  -2   6   4        609.51        575.79         8.49 o                         
  -1   6   4        214.06        213.90         3.87 o                         
   0   6   4        154.37        145.69         2.74 o                         
   1   6   4        218.96        232.14         4.57 o                         
   2   6   4          1.41          1.19         0.30 o                         
   3   6   4         15.56         13.36         0.76 o                         
  -7   7   4          0.38          0.24         0.16 o                         
  -6   7   4          8.39          9.32         0.68 o                         
  -5   7   4         52.91         50.78         1.25 o                         
  -4   7   4        375.76        396.33         6.60 o                         
  -3   7   4         52.62         53.98         1.33 o                         
  -2   7   4          2.29          0.89         0.32 o                         
  -1   7   4         12.99         13.58         1.16 o                         
   0   7   4         26.65         23.80         1.39 o                         
   1   7   4          0.31          0.38         0.32 o                         
   2   7   4          4.09          4.83         0.79 o                         
  -6   8   4        255.93        266.03         8.00 o                         
  -5   8   4          3.38          3.96         0.39 o                         
  -4   8   4        496.60        520.27         8.33 o                         
  -3   8   4         33.30         35.10         1.27 o                         
  -2   8   4          0.23          0.17         0.36 o                         
  -1   8   4          2.09          2.16         0.42 o                         
   0   8   4         81.41         84.61         2.97 o                         
   1   8   4         71.44         74.75         2.80 o                         
  -4   9   4        230.58        252.93         7.78 o                         
  -3   9   4          3.56          3.19         0.65 o                         
  -2   9   4          7.30          6.97         0.90 o                         
  -1   9   4         41.04         43.56         2.13 o                         
   0 -10   5         23.77         19.80         1.08 o                         
   1 -10   5          8.62          9.87         0.83 o                         
  -1  -9   5         18.34         16.21         1.26 o                         
   0  -9   5          4.35          3.70         0.81 o                         
   1  -9   5          8.84          6.44         1.33 o                         
   2  -9   5         61.45         65.92         2.32 o                         
   3  -9   5         16.29         19.48         1.42 o                         
   4  -9   5        427.38        445.44        12.13 o                         
   5  -9   5          3.69          3.63         0.44 o                         
  -3  -8   5         39.90         39.73         1.58 o                         
  -2  -8   5          8.97          9.50         1.77 o                         
  -1  -8   5         26.99         31.62         2.24 o                         
   0  -8   5         11.20          8.41         1.63 o                         
   1  -8   5         41.39         38.55         1.41 o                         
   2  -8   5         22.77         22.72         1.11 o                         
   3  -8   5         12.53         11.58         0.54 o                         
   4  -8   5        297.18        307.50         6.57 o                         
   5  -8   5          5.61          5.04         0.65 o                         
  -4  -7   5         30.96         30.67         1.50 o                         
  -3  -7   5         31.12         23.29         1.57 o                         
  -2  -7   5         88.20         90.01         3.24 o                         
  -1  -7   5         77.27         71.20         2.58 o                         
   0  -7   5          0.17         -0.03         0.36 o                         
   1  -7   5          3.70          3.13         0.43 o                         
   2  -7   5        130.89        132.12         2.34 o                         
   3  -7   5         13.11         15.18         0.79 o                         
   4  -7   5       1277.54       1356.57        20.77 o                         
   5  -7   5         21.52         23.58         1.01 o                         
   6  -7   5         22.19         23.10         1.24 o                         
  -5  -6   5         34.84         29.03         1.41 o                         
  -4  -6   5          8.17          8.68         0.60 o                         
  -3  -6   5          4.13          4.32         0.44 o                         
  -2  -6   5         17.48         17.03         1.18 o                         
  -1  -6   5          4.35          4.63         0.83 o                         
   0  -6   5         45.75         44.45         1.26 o                         
   1  -6   5        199.91        203.43         3.74 o                         
   2  -6   5       2087.91       2047.59        37.36 o                         
   3  -6   5         47.69         48.81         1.93 o                         
   4  -6   5         19.65         21.60         1.12 o                         
   5  -6   5         59.01         60.25         1.64 o                         
   6  -6   5         46.95         44.45         1.13 o                         
  -5  -5   5        179.68        192.76         4.37 o                         
  -4  -5   5         77.43         74.55         3.37 o                         
  -3  -5   5          7.21          7.56         0.56 o                         
  -2  -5   5         64.00         60.56         1.70 o                         
  -1  -5   5          5.30          3.37         0.44 o                         
   0  -5   5        572.58        555.77        11.37 o                         
   1  -5   5        315.77        309.46         5.16 o                         
   2  -5   5         24.81         23.12         1.62 o                         
   3  -5   5          0.53          0.29         0.58 o                         
   4  -5   5          8.82          7.71         1.01 o                         
   5  -5   5         10.08         10.98         0.80 o                         
   6  -5   5         61.79         64.16         1.86 o                         
  -6  -4   5         71.35         73.03         2.82 o                         
  -5  -4   5          9.82         10.54         1.06 o                         
  -4  -4   5         23.33         28.25         1.22 o                         
  -3  -4   5         19.12         16.98         1.15 o                         
  -2  -4   5          5.86          5.95         0.43 o                         
  -1  -4   5          6.12          6.19         0.56 o                         
   0  -4   5         65.32         67.57         4.45 o                         
   1  -4   5        151.60        141.53         3.86 o                         
   2  -4   5        313.10        307.94         6.79 o                         
   3  -4   5          1.30          0.61         0.23 o                         
   4  -4   5         76.78         78.96         2.42 o                         
   5  -4   5          4.28          5.15         0.72 o                         
   6  -4   5         20.28         22.35         2.60 o                         
   7  -4   5          1.96          1.38         0.24 o                         
  -7  -3   5          4.00          3.41         0.44 o                         
  -6  -3   5          9.27         11.44         0.80 o                         
  -5  -3   5         12.42         12.20         0.99 o                         
  -4  -3   5         87.22         90.97         2.47 o                         
  -3  -3   5        141.15        139.77         2.75 o                         
  -2  -3   5        142.48        134.36         2.90 o                         
  -1  -3   5       1243.47       1195.17        21.98 o                         
   0  -3   5         38.12         40.10         1.53 o                         
   1  -3   5         31.39         47.93         1.57 o                         
   2  -3   5        405.39        378.57         6.75 o                         
   3  -3   5         14.72         12.83         0.88 o                         
   4  -3   5         73.76         76.26         2.47 o                         
   5  -3   5        178.01        160.00         6.06 o                         
   6  -3   5          0.65          0.97         0.31 o                         
  -7  -2   5          0.20          0.56         0.26 o                         
  -6  -2   5         82.04         89.98         2.71 o                         
  -5  -2   5          7.49          6.12         0.47 o                         
  -4  -2   5        219.11        219.28         6.15 o                         
  -3  -2   5        240.59        216.63         5.62 o                         
  -2  -2   5         68.88         72.85         2.82 o                         
  -1  -2   5        865.59        938.13        73.05 o                         
   0  -2   5         81.92         70.00         2.04 o                         
   1  -2   5        764.66        855.85        14.43 o                         
   2  -2   5        745.88        744.85        12.11 o                         
   3  -2   5          0.01          0.43         0.29 o                         
   4  -2   5         54.39         47.68         1.69 o                         
   5  -2   5         15.07         13.05         1.04 o                         
   6  -2   5        155.03        146.35         5.24 o                         
  -7  -1   5         12.47         10.27         0.71 o                         
  -6  -1   5          3.87          3.78         0.41 o                         
  -5  -1   5         23.59         23.88         0.96 o                         
  -4  -1   5          6.29          6.28         0.61 o                         
  -3  -1   5         48.41         57.34         1.65 o                         
  -2  -1   5         40.42         33.08         2.17 o                         
  -1  -1   5       2376.49       2426.93        35.22 o                         
   0  -1   5          4.43          2.62         0.27 o                         
   1  -1   5        209.26        259.44         7.74 o                         
   2  -1   5          0.22          0.17         0.27 o                         
   3  -1   5          6.03          6.31         1.02 o                         
   4  -1   5         30.24         30.00         4.46 o                         
   5  -1   5         26.14         29.75         1.45 o                         
   6  -1   5         26.10         24.98         2.87 o                         
  -8   0   5          5.55          4.90         0.52 o                         
  -7   0   5          4.73          4.30         0.72 o                         
  -6   0   5         70.14         75.29         1.88 o                         
  -5   0   5        297.52        299.19         4.35 o                         
  -4   0   5        107.05        114.13         3.04 o                         
  -3   0   5        910.62        925.89        16.76 o                         
  -2   0   5         13.49         14.27         0.72 o                         
  -1   0   5        161.86        129.39         2.28 o                         
   0   0   5       2357.90       2329.27        46.62 o                         
   1   0   5         67.97         57.27         3.35 o                         
   2   0   5         14.01         10.75         0.86 o                         
   3   0   5          0.48          1.40         0.68 o                         
   4   0   5         98.97        102.70         4.70 o                         
   5   0   5          0.10         -0.04         0.32 o                         
   6   0   5        146.56        169.62         4.98 o                         
  -8   1   5          3.31          3.15         0.51 o                         
  -7   1   5         13.82         11.46         0.69 o                         
  -6   1   5          0.03          0.27         0.25 o                         
  -5   1   5        425.44        433.42         9.20 o                         
  -4   1   5         10.37         12.17         0.74 o                         
  -3   1   5        118.79        111.07         4.25 o                         
  -2   1   5        156.68        147.12         3.29 o                         
  -1   1   5         18.97         21.68         1.25 o                         
   0   1   5        569.62        549.70         7.72 o                         
   1   1   5          1.07          1.55         0.57 o                         
   2   1   5         11.08          8.55         0.75 o                         
   3   1   5         51.61         53.96         2.16 o                         
   4   1   5          1.56          1.77         0.36 o                         
   5   1   5         68.96         78.88         8.82 o                         
   6   1   5         16.54         15.95         0.88 o                         
  -8   2   5          1.76          1.90         0.29 o                         
  -7   2   5          0.28          0.44         0.28 o                         
  -6   2   5         22.77         26.00         1.32 o                         
  -5   2   5          0.68          0.53         0.35 o                         
  -4   2   5        204.99        200.96         5.52 o                         
  -3   2   5          0.11          0.46         0.29 o                         
  -2   2   5         37.47         37.34         1.28 o                         
  -1   2   5          2.41          2.24         0.38 o                         
   0   2   5         32.14         47.24         2.51 o                         
   1   2   5        195.94        207.87         5.32 o                         
   2   2   5         87.11         78.97         3.67 o                         
   3   2   5         15.55         14.35         0.88 o                         
   4   2   5         73.43         80.61         3.13 o                         
   5   2   5        122.92        132.03         3.13 o                         
  -8   3   5         27.38         30.06         1.50 o                         
  -7   3   5         98.00        107.79         2.36 o                         
  -6   3   5          0.05          0.33         0.26 o                         
  -5   3   5          6.67          6.24         0.55 o                         
  -4   3   5          5.34          4.87         0.48 o                         
  -3   3   5       2200.43       2169.64        56.29 o                         
  -2   3   5        408.77        418.95        17.48 o                         
  -1   3   5        163.81        175.52         3.91 o                         
   0   3   5         35.00         29.59         1.12 o                         
   1   3   5        132.22        123.45         2.70 o                         
   2   3   5          3.97          4.39         0.77 o                         
   3   3   5          0.35          1.01         0.52 o                         
   4   3   5        212.68        210.28         9.46 o                         
   5   3   5         77.19         71.10         2.44 o                         
  -8   4   5          1.20          1.83         0.28 o                         
  -7   4   5         48.49         48.05         1.36 o                         
  -6   4   5        147.32        156.91         3.26 o                         
  -5   4   5        904.63        945.88        14.67 o                         
  -4   4   5         46.52         57.88         1.82 o                         
  -3   4   5         12.45          9.97         0.78 o                         
  -2   4   5         38.72         31.96         2.75 o                         
  -1   4   5          6.36          7.59         0.63 o                         
   0   4   5        121.15        116.48         2.04 o                         
   1   4   5         43.95         48.18         1.16 o                         
   2   4   5         37.62         32.22         1.00 o                         
   3   4   5        183.82        177.96         4.26 o                         
   4   4   5         17.45         13.17         0.76 o                         
  -8   5   5         72.27         63.49         2.21 o                         
  -7   5   5         55.79         58.80         1.58 o                         
  -6   5   5          6.30          6.66         0.97 o                         
  -5   5   5          1.23          2.84         0.34 o                         
  -4   5   5          0.23          0.21         0.27 o                         
  -3   5   5         57.85         59.30         2.04 o                         
  -2   5   5          1.42          0.91         0.34 o                         
  -1   5   5         24.98         30.25         1.54 o                         
   0   5   5          1.72          1.89         0.37 o                         
   1   5   5         12.64          9.31         0.59 o                         
   2   5   5         69.56         63.31         1.76 o                         
   3   5   5         86.42         84.34         3.03 o                         
  -7   6   5         75.77         76.72         2.00 o                         
  -6   6   5        118.21        132.06         3.46 o                         
  -5   6   5        289.23        304.15         5.56 o                         
  -4   6   5          0.25          0.52         0.20 o                         
  -3   6   5         80.76         77.94         2.08 o                         
  -2   6   5        246.35        227.14         5.64 o                         
  -1   6   5         23.26         21.76         1.36 o                         
   0   6   5        163.84        150.65         3.36 o                         
   1   6   5         20.72         21.10         1.23 o                         
   2   6   5         55.62         49.49         2.21 o                         
   3   6   5         81.17         76.74         2.69 o                         
  -7   7   5        130.73        142.49         4.48 o                         
  -6   7   5         86.22         81.59         2.85 o                         
  -5   7   5          0.51          0.84         0.29 o                         
  -4   7   5          0.09          0.04         0.23 o                         
  -3   7   5          1.62          1.21         0.29 o                         
  -2   7   5          0.00          0.29         0.32 o                         
  -1   7   5         10.59         11.93         1.04 o                         
   0   7   5         61.28         58.52         3.14 o                         
   1   7   5         30.44         39.80         1.59 o                         
   2   7   5          4.47          3.71         0.55 o                         
  -6   8   5        287.95        299.66         8.31 o                         
  -5   8   5         11.07         11.27         0.72 o                         
  -4   8   5          0.04         -0.17         0.55 o                         
  -3   8   5         36.56         38.67         1.68 o                         
  -2   8   5          2.46          2.24         0.41 o                         
  -1   8   5          2.96          4.38         0.46 o                         
   0   8   5          3.10          3.21         0.46 o                         
  -4   9   5        124.04        125.49         4.25 o                         
  -3   9   5          1.33          1.27         0.39 o                         
  -2   9   5        199.53        202.23         6.09 o                         
  -1   9   5        116.08        119.16         3.75 o                         
  -1  -9   6         81.21         82.92         3.10 o                         
   0  -9   6         37.66         36.03         2.05 o                         
   1  -9   6          1.76          2.83         0.70 o                         
   2  -9   6         76.17         72.17         3.03 o                         
   3  -9   6         15.82         14.77         1.01 o                         
  -2  -8   6          1.17          0.96         0.45 o                         
  -1  -8   6         20.64         27.21         2.00 o                         
   0  -8   6         77.01         79.53         3.88 o                         
   1  -8   6         36.21         32.07         3.11 o                         
   2  -8   6         13.00         12.12         0.74 o                         
   3  -8   6         39.36         38.30         2.18 o                         
   4  -8   6         38.92         36.35         3.57 o                         
   5  -8   6          1.52          1.19         0.31 o                         
  -4  -7   6         11.86         11.86         0.80 o                         
  -3  -7   6         16.99         15.48         0.75 o                         
  -2  -7   6          0.75          0.92         0.36 o                         
  -1  -7   6          8.49          7.05         0.67 o                         
   0  -7   6        138.17        136.78         5.92 o                         
   1  -7   6         96.00         98.79         3.26 o                         
   2  -7   6        694.39        669.84        11.83 o                         
   3  -7   6          9.20         10.15         0.72 o                         
   4  -7   6        124.15        131.54         2.94 o                         
   5  -7   6          0.01          0.05         0.22 o                         
  -4  -6   6         36.52         36.16         2.20 o                         
  -3  -6   6         66.95         66.48         2.51 o                         
  -2  -6   6         13.71         11.06         1.53 o                         
  -1  -6   6         82.74         79.83         2.11 o                         
   0  -6   6       1701.22       1658.73        25.90 o                         
   1  -6   6        314.43        306.80         8.34 o                         
   2  -6   6        341.79        336.50         7.42 o                         
   3  -6   6         76.32         81.51         3.34 o                         
   4  -6   6          1.16          1.02         0.45 o                         
   5  -6   6         20.63         19.95         0.90 o                         
   6  -6   6          2.81          2.50         0.40 o                         
  -5  -5   6          4.14          3.73         0.41 o                         
  -4  -5   6         21.90         19.46         1.55 o                         
  -3  -5   6         32.34         31.51         1.22 o                         
  -2  -5   6        309.88        317.68         5.29 o                         
  -1  -5   6        223.58        222.10         6.70 o                         
   0  -5   6        793.13        769.59        13.67 o                         
   1  -5   6         89.94         87.33         2.74 o                         
   2  -5   6         60.37         60.41         3.07 o                         
   3  -5   6          1.25          1.38         0.43 o                         
   4  -5   6         36.87         36.57         1.49 o                         
   5  -5   6         24.70         22.64         0.93 o                         
   6  -5   6          1.39          1.57         0.26 o                         
  -5  -4   6          0.05         -0.22         0.35 o                         
  -4  -4   6          2.20          2.62         0.44 o                         
  -3  -4   6          3.02          3.55         0.40 o                         
  -2  -4   6        952.12        941.81        11.54 o                         
  -1  -4   6         36.15         34.30         1.93 o                         
   0  -4   6         33.37         31.26         1.56 o                         
   1  -4   6         22.83         19.87         1.20 o                         
   2  -4   6         63.69         69.58         1.69 o                         
   3  -4   6         13.26         11.82         0.82 o                         
   4  -4   6         45.79         48.36         1.39 o                         
   5  -4   6         32.01         33.16         1.64 o                         
   6  -4   6         13.99         14.67         0.93 o                         
  -6  -3   6         29.93         28.85         1.62 o                         
  -5  -3   6         57.47         62.46         1.86 o                         
  -4  -3   6         33.28         38.85         1.50 o                         
  -3  -3   6        104.89        107.62         2.35 o                         
  -2  -3   6       1078.44       1029.17        20.08 o                         
  -1  -3   6         20.66         23.20         1.87 o                         
   0  -3   6        200.63        199.74         6.58 o                         
   1  -3   6        291.61        286.31         4.83 o                         
   2  -3   6        358.47        374.17         7.63 o                         
   3  -3   6         12.28         14.87         0.84 o                         
   4  -3   6         17.85         16.41         1.91 o                         
   5  -3   6        152.07        147.34         5.39 o                         
   6  -3   6          0.02          0.10         0.32 o                         
  -7  -2   6         55.09         57.44         2.33 o                         
  -6  -2   6         33.55         34.44         1.46 o                         
  -5  -2   6         16.63         17.95         0.84 o                         
  -4  -2   6          0.26          0.12         0.24 o                         
  -3  -2   6         91.18         94.93         1.94 o                         
  -2  -2   6         79.12         69.23         3.44 o                         
  -1  -2   6        213.45        247.96         5.83 o                         
   0  -2   6        214.75        249.28         5.20 o                         
   1  -2   6          8.32          6.34         0.45 o                         
   2  -2   6         34.19         34.54         1.43 o                         
   3  -2   6         64.77         56.94         1.98 o                         
   4  -2   6          0.03          0.15         0.34 o                         
   5  -2   6          7.38          7.89         1.20 o                         
   6  -2   6        681.41        664.39        17.35 o                         
  -7  -1   6         16.95         16.06         0.82 o                         
  -6  -1   6         18.70         20.58         0.98 o                         
  -5  -1   6         16.46         15.11         1.07 o                         
  -4  -1   6          0.00          0.40         0.47 o                         
  -3  -1   6        206.09        208.56        10.07 o                         
  -2  -1   6        171.44        141.29         6.14 o                         
  -1  -1   6        550.71        563.35         9.21 o                         
   0  -1   6          3.30          4.91         0.62 o                         
   1  -1   6         11.92         11.31         0.67 o                         
   2  -1   6         54.40         59.06         1.99 o                         
   3  -1   6         17.80         19.13         1.71 o                         
   4  -1   6        485.87        506.68        21.17 o                         
   5  -1   6         19.19         20.23         0.82 o                         
   6  -1   6        328.99        292.17         7.74 o                         
  -7   0   6         12.37         12.88         1.05 o                         
  -6   0   6          0.15          0.45         0.69 o                         
  -5   0   6        774.67        796.66        11.15 o                         
  -4   0   6        945.03        901.30        10.98 o                         
  -3   0   6       1296.99       1344.57        20.22 o                         
  -2   0   6         20.76         18.36         1.18 o                         
  -1   0   6          2.08          0.40         0.22 o                         
   0   0   6        485.41        538.19        12.83 o                         
   1   0   6        157.44        163.19         4.33 o                         
   2   0   6        109.01        111.34         2.86 o                         
   3   0   6         92.26         96.99         2.71 o                         
   4   0   6        151.41        154.66         5.11 o                         
   5   0   6         18.53         19.85         1.49 o                         
  -8   1   6          3.07          1.47         0.29 o                         
  -7   1   6         27.14         27.62         1.93 o                         
  -6   1   6         30.14         31.02         1.18 o                         
  -5   1   6          6.82          7.59         0.52 o                         
  -4   1   6        149.45        153.08         2.30 o                         
  -3   1   6         44.44         42.63         1.00 o                         
  -2   1   6        126.99        116.13         3.42 o                         
  -1   1   6          6.86          6.54         0.61 o                         
   0   1   6          2.73          2.75         0.64 o                         
   1   1   6        390.07        395.71         8.21 o                         
   2   1   6         60.02         58.30         1.73 o                         
   3   1   6          0.00          0.06         0.29 o                         
   4   1   6         92.47        103.93         2.93 o                         
   5   1   6          0.37          0.29         0.28 o                         
  -8   2   6         33.24         25.45         1.18 o                         
  -7   2   6         18.06         17.49         0.65 o                         
  -6   2   6         21.68         24.83         1.01 o                         
  -5   2   6          9.16          8.40         0.58 o                         
  -4   2   6        157.18        150.22         4.64 o                         
  -3   2   6        164.18        167.35         8.20 o                         
  -2   2   6          1.07          0.46         0.34 o                         
  -1   2   6         97.13         97.13         6.50 o                         
   0   2   6         54.58         58.25         2.00 o                         
   1   2   6         31.72         30.28         1.34 o                         
   2   2   6          1.14          1.25         0.44 o                         
   3   2   6          4.49          6.52         0.95 o                         
   4   2   6         37.50         35.92         1.54 o                         
   5   2   6         24.21         23.38         1.20 o                         
  -7   3   6        145.77        155.32         4.86 o                         
  -6   3   6         31.34         32.92         1.15 o                         
  -5   3   6         72.03         72.09         1.60 o                         
  -4   3   6        193.39        202.67         4.78 o                         
  -3   3   6        106.71         90.05         4.95 o                         
  -2   3   6          0.61          1.26         0.40 o                         
  -1   3   6        622.53        623.82         9.00 o                         
   0   3   6        155.02        157.27         3.65 o                         
   1   3   6         19.43         17.61         0.93 o                         
   2   3   6          9.79         11.18         0.90 o                         
   3   3   6        346.61        332.23        10.44 o                         
   4   3   6          9.33         11.09         1.15 o                         
  -7   4   6        180.08        186.68         5.68 o                         
  -6   4   6         29.08         31.53         0.98 o                         
  -5   4   6        102.65        102.90         2.15 o                         
  -4   4   6         71.24         71.63         3.85 o                         
  -3   4   6         59.46         61.11         1.85 o                         
  -2   4   6          0.19          0.16         0.39 o                         
  -1   4   6        262.88        255.11         8.58 o                         
   0   4   6         46.33         56.35         2.16 o                         
   1   4   6        354.16        319.18         7.51 o                         
   2   4   6         41.71         50.72         3.63 o                         
   3   4   6         98.55         90.97         2.61 o                         
   4   4   6          0.71          0.61         0.30 o                         
  -8   5   6         22.84         13.67         0.73 o                         
  -7   5   6        247.68        253.34         8.53 o                         
  -6   5   6         19.12         18.49         1.04 o                         
  -5   5   6         57.81         63.25         2.50 o                         
  -4   5   6         34.11         36.70         1.12 o                         
  -3   5   6        105.50        100.31         2.93 o                         
  -2   5   6          3.62          3.05         0.51 o                         
  -1   5   6        110.68        102.08         3.09 o                         
   0   5   6         54.24         41.79         1.83 o                         
   1   5   6         64.99         58.82         3.38 o                         
   2   5   6         44.48         47.01         2.75 o                         
   3   5   6          0.26          0.21         0.42 o                         
  -7   6   6         11.25          9.59         0.57 o                         
  -6   6   6         72.32         75.96         1.97 o                         
  -5   6   6          0.18          0.19         0.22 o                         
  -4   6   6          0.04          0.82         0.51 o                         
  -3   6   6        182.68        184.60         3.83 o                         
  -2   6   6         38.67         34.35         1.42 o                         
  -1   6   6         11.40         14.20         1.15 o                         
   0   6   6          1.13          1.69         0.51 o                         
   1   6   6        107.88        105.69         4.40 o                         
  -7   7   6          6.68          7.17         0.62 o                         
  -6   7   6         51.96         56.42         2.46 o                         
  -5   7   6         61.48         62.94         2.05 o                         
  -4   7   6         67.36         66.67         2.61 o                         
  -3   7   6         17.02         16.21         1.14 o                         
  -2   7   6         35.93         34.94         1.78 o                         
  -1   7   6        110.89        115.48         4.11 o                         
   0   7   6         29.65         28.87         1.89 o                         
   1   7   6          0.14          0.42         0.26 o                         
  -5   8   6         19.54         20.83         1.35 o                         
  -4   8   6         42.02         42.13         2.27 o                         
  -3   8   6          7.65          7.18         0.90 o                         
  -2   8   6         33.96         36.17         3.52 o                         
  -1   8   6        206.64        236.26         7.93 o                         
   0   8   6          2.54          3.28         0.47 o                         
  -1  -9   7        263.67        249.85         6.98 o                         
   0  -9   7        118.41        136.48         4.57 o                         
   1  -9   7        150.36        170.98         5.51 o                         
   2  -9   7         37.49         37.92         1.80 o                         
  -2  -8   7         14.85         15.22         1.11 o                         
  -1  -8   7         56.32         55.11         2.77 o                         
   0  -8   7         21.89         25.54         1.93 o                         
   1  -8   7          6.17          6.04         1.05 o                         
   2  -8   7          3.53          2.92         0.51 o                         
   3  -8   7          0.00         -0.08         0.41 o                         
  -3  -7   7         54.10         52.56         2.40 o                         
  -2  -7   7        125.28        125.84         2.76 o                         
  -1  -7   7          2.72          2.01         0.42 o                         
   0  -7   7         25.60         22.70         2.76 o                         
   1  -7   7         16.47         18.69         1.31 o                         
   2  -7   7        146.01        145.87         4.14 o                         
   3  -7   7          1.59          1.79         0.47 o                         
   4  -7   7        125.55        133.74         3.63 o                         
  -4  -6   7        130.31        137.06         3.49 o                         
  -3  -6   7        167.57        160.63         6.78 o                         
  -2  -6   7         44.16         45.99         2.04 o                         
  -1  -6   7          8.20          7.99         0.70 o                         
   0  -6   7        320.89        322.78         6.62 o                         
   1  -6   7         42.93         46.60         2.65 o                         
   2  -6   7          0.56          0.69         0.76 o                         
   3  -6   7        156.93        165.77         4.56 o                         
   4  -6   7        112.92        113.23         3.03 o                         
   5  -6   7        111.08        114.63         4.37 o                         
  -5  -5   7         33.93         32.37         1.25 o                         
  -4  -5   7        114.90         98.12         3.71 o                         
  -3  -5   7        436.05        381.20         8.02 o                         
  -2  -5   7       1199.64       1200.29        19.31 o                         
  -1  -5   7         24.80         23.84         1.18 o                         
   0  -5   7        525.24        517.43         9.20 o                         
   1  -5   7         22.40         18.89         1.53 o                         
   2  -5   7          0.31          0.42         0.38 o                         
   3  -5   7         19.17         17.39         1.49 o                         
   4  -5   7         17.52         16.63         1.02 o                         
   5  -5   7        128.04        118.06         2.94 o                         
  -6  -4   7          1.52          1.05         0.36 o                         
  -5  -4   7        167.08        171.38         9.08 o                         
  -4  -4   7       1027.04       1057.69        16.36 o                         
  -3  -4   7         74.33         72.59         2.00 o                         
  -2  -4   7        533.42        526.39         8.08 o                         
  -1  -4   7         66.08         62.94         1.99 o                         
   0  -4   7         42.83         40.70         3.21 o                         
   1  -4   7         51.82         48.59         2.42 o                         
   2  -4   7         79.09         77.80         2.46 o                         
   3  -4   7          2.83          1.07         0.30 o                         
   4  -4   7          0.17          0.01         0.27 o                         
   5  -4   7         11.72          9.85         0.68 o                         
  -6  -3   7        423.37        444.75        12.59 o                         
  -5  -3   7        145.60        152.19         3.23 o                         
  -4  -3   7        324.42        328.42         6.18 o                         
  -3  -3   7         24.40         26.03         1.41 o                         
  -2  -3   7         86.59         78.26         3.95 o                         
  -1  -3   7          1.13          0.77         0.37 o                         
   0  -3   7        118.28        116.38         3.19 o                         
   1  -3   7        600.41        621.89        11.47 o                         
   2  -3   7         10.18         11.04         0.68 o                         
   3  -3   7        174.82        184.69         3.53 o                         
   4  -3   7        316.32        321.44         6.03 o                         
   5  -3   7         20.09         16.60         0.64 o                         
  -7  -2   7        144.14        137.15         4.24 o                         
  -6  -2   7          0.49          0.35         0.29 o                         
  -5  -2   7          0.61          0.23         0.31 o                         
  -4  -2   7        116.49        116.47         3.29 o                         
  -3  -2   7         10.13          4.99         0.82 o                         
  -2  -2   7        435.85        434.82        11.72 o                         
  -1  -2   7        265.85        248.60         5.04 o                         
   0  -2   7         73.01         74.36         2.53 o                         
   1  -2   7         30.05         33.42         1.68 o                         
   2  -2   7        102.72        106.90         4.59 o                         
   3  -2   7          0.04          0.17         0.36 o                         
   4  -2   7        319.48        326.42         9.43 o                         
   5  -2   7         98.70        104.06         3.09 o                         
  -7  -1   7          0.90          0.91         0.41 o                         
  -6  -1   7        174.19        183.45         4.30 o                         
  -5  -1   7          1.52          1.95         0.44 o                         
  -4  -1   7        101.90        109.42         5.15 o                         
  -3  -1   7        297.52        311.26        11.65 o                         
  -2  -1   7        117.14        125.48         2.22 o                         
  -1  -1   7          0.25          0.14         0.23 o                         
   0  -1   7         33.23         31.88         1.53 o                         
   1  -1   7         28.89         34.26         1.63 o                         
   2  -1   7        118.49        116.80         2.45 o                         
   3  -1   7         23.77         22.10         1.15 o                         
   4  -1   7        717.76        726.52        19.12 o                         
   5  -1   7         36.65         35.94         1.28 o                         
  -7   0   7          5.60          5.36         0.86 o                         
  -6   0   7         17.84         17.15         1.76 o                         
  -5   0   7        156.59        169.12         6.87 o                         
  -4   0   7        206.05        196.85         3.44 o                         
  -3   0   7        106.11        102.58         2.66 o                         
  -2   0   7        379.25        360.28         6.07 o                         
  -1   0   7         31.66         31.38         1.06 o                         
   0   0   7        145.53        143.15         3.06 o                         
   1   0   7         74.34         72.34         4.82 o                         
   2   0   7       3177.63       3181.03        46.03 o                         
   3   0   7         57.74         57.58         2.21 o                         
   4   0   7        435.03        469.55        12.88 o                         
   5   0   7         83.94         81.16         2.13 o                         
  -7   1   7        193.58        200.31         6.57 o                         
  -6   1   7          1.80          1.51         0.36 o                         
  -5   1   7        290.08        292.74        11.31 o                         
  -4   1   7          0.00          0.07         0.26 o                         
  -3   1   7        180.81        167.45         5.38 o                         
  -2   1   7         16.94         17.07         0.72 o                         
  -1   1   7          8.47          9.27         0.72 o                         
   0   1   7       1065.52       1040.38        14.37 o                         
   1   1   7          2.59          2.09         0.52 o                         
   2   1   7         83.51         85.09         4.72 o                         
   3   1   7        100.96        105.37         4.00 o                         
   4   1   7         15.64         14.51         0.78 o                         
   5   1   7          5.14          3.96         0.34 o                         
  -8   2   7         62.89         42.97         1.51 o                         
  -7   2   7        231.02        217.68         7.41 o                         
  -6   2   7          0.05          0.01         0.21 o                         
  -5   2   7         16.63         19.87         1.13 o                         
  -4   2   7        110.68        106.85         3.92 o                         
  -3   2   7          3.81          5.43         1.24 o                         
  -2   2   7         32.90         34.82         1.02 o                         
  -1   2   7          0.26          0.04         0.25 o                         
   0   2   7         12.42         14.93         0.81 o                         
   1   2   7         14.70         12.82         0.96 o                         
   2   2   7         65.97         59.70         2.09 o                         
   3   2   7          2.77          2.04         0.44 o                         
   4   2   7         61.96         58.45         1.49 o                         
  -7   3   7          2.07          1.91         0.43 o                         
  -6   3   7         14.61         11.70         0.68 o                         
  -5   3   7         84.73         85.17         4.73 o                         
  -4   3   7         31.73         32.17         1.46 o                         
  -3   3   7          1.01          1.43         0.56 o                         
  -2   3   7          7.99          9.10         2.12 o                         
  -1   3   7        114.28        112.41         2.98 o                         
   0   3   7        361.69        359.08         6.39 o                         
   1   3   7         88.03         93.35         2.00 o                         
   2   3   7        212.87        199.78         8.34 o                         
   3   3   7         20.03         17.23         1.05 o                         
   4   3   7         10.86          9.26         0.81 o                         
  -7   4   7          5.40          5.61         0.63 o                         
  -6   4   7         31.51         31.50         2.00 o                         
  -5   4   7        181.50        174.71         3.66 o                         
  -4   4   7         26.84         25.00         1.20 o                         
  -3   4   7         34.24         42.79         1.94 o                         
  -2   4   7         98.12         98.02         2.65 o                         
  -1   4   7         52.89         41.41         2.63 o                         
   0   4   7          0.01          0.41         0.44 o                         
   1   4   7        457.76        445.42        13.68 o                         
   2   4   7         67.10         66.81         3.41 o                         
  -7   5   7          4.32          4.23         0.39 o                         
  -6   5   7          0.43          0.52         0.25 o                         
  -5   5   7         17.50         17.49         0.89 o                         
  -4   5   7         27.59         26.21         1.31 o                         
  -3   5   7         99.55        101.90         2.80 o                         
  -2   5   7         73.79         82.99         6.83 o                         
  -1   5   7        284.24        250.62         6.16 o                         
   0   5   7          1.76          0.98         0.48 o                         
   1   5   7         10.47          5.68         1.04 o                         
   2   5   7         30.57         30.97         1.89 o                         
  -7   6   7         40.97         36.13         1.62 o                         
  -6   6   7         29.27         28.94         1.08 o                         
  -5   6   7          1.70          1.94         0.33 o                         
  -4   6   7         31.34         31.47         1.20 o                         
  -3   6   7        283.65        282.25        15.35 o                         
  -2   6   7          4.74          3.13         0.46 o                         
  -1   6   7        305.51        295.96         6.66 o                         
   0   6   7          2.89          3.10         0.76 o                         
   1   6   7          0.00         -0.06         0.42 o                         
  -6   7   7          0.04          0.20         0.27 o                         
  -5   7   7         94.27         98.17         2.56 o                         
  -4   7   7          0.30          0.27         0.35 o                         
  -3   7   7         15.51         12.30         0.89 o                         
  -2   7   7         16.10         14.51         1.42 o                         
  -1   7   7         43.11         35.33         1.33 o                         
   0   7   7         33.52         30.76         1.95 o                         
  -4   8   7          7.19          7.59         0.80 o                         
  -3   8   7         17.93         11.53         0.85 o                         
  -2   8   7          3.48          4.48         0.42 o                         
   0  -9   8          2.47          1.78         0.37 o                         
   1  -9   8         50.99         56.21         2.15 o                         
  -1  -8   8         47.44         51.38         2.41 o                         
   0  -8   8         21.78         23.25         1.66 o                         
   1  -8   8         46.66         49.60         2.54 o                         
   2  -8   8          1.49          1.27         0.51 o                         
  -3  -7   8         49.59         45.78         1.97 o                         
  -2  -7   8         50.67         49.84         1.41 o                         
  -1  -7   8          1.03          0.62         0.46 o                         
   0  -7   8          8.29          6.76         1.21 o                         
   1  -7   8          1.69          1.53         0.48 o                         
   2  -7   8        288.58        283.55         6.26 o                         
   3  -7   8         31.92         29.26         1.93 o                         
  -4  -6   8          0.05         -0.11         0.38 o                         
  -3  -6   8          0.47          0.30         0.39 o                         
  -2  -6   8         88.53         86.84         5.51 o                         
  -1  -6   8        205.86        209.40         5.25 o                         
   0  -6   8         14.06         11.93         1.02 o                         
   1  -6   8         28.83         26.38         2.32 o                         
   2  -6   8          3.23          1.88         0.80 o                         
   3  -6   8        117.71        116.76         7.35 o                         
   4  -6   8          1.74          2.75         0.66 o                         
  -5  -5   8          0.24          0.12         0.23 o                         
  -4  -5   8         13.99         13.38         1.44 o                         
  -3  -5   8         11.59         10.28         0.93 o                         
  -2  -5   8        126.97        132.37         3.26 o                         
  -1  -5   8        160.60        167.13         3.56 o                         
   0  -5   8         83.41         78.41         2.36 o                         
   1  -5   8         15.79         14.64         1.40 o                         
   2  -5   8         15.17         13.47         1.85 o                         
   3  -5   8        137.91        129.84         3.51 o                         
   4  -5   8          1.48          1.08         0.55 o                         
  -5  -4   8          6.34          5.53         0.66 o                         
  -4  -4   8        575.30        589.06        16.68 o                         
  -3  -4   8          5.23          5.10         0.54 o                         
  -2  -4   8          6.62          6.16         0.57 o                         
  -1  -4   8         22.03         19.39         1.11 o                         
   0  -4   8        146.62        141.55         5.75 o                         
   1  -4   8        234.49        218.30        13.71 o                         
   2  -4   8         14.83         12.41         1.91 o                         
   3  -4   8        225.87        206.08         5.03 o                         
   4  -4   8          0.16          0.16         0.32 o                         
  -6  -3   8        301.50        294.55         8.49 o                         
  -5  -3   8         99.40        105.53         3.32 o                         
  -4  -3   8          2.82          2.66         0.85 o                         
  -3  -3   8         87.00         73.88         2.61 o                         
  -2  -3   8         27.71         25.29         1.40 o                         
  -1  -3   8          3.75          4.62         0.59 o                         
   0  -3   8         97.59        102.87         2.96 o                         
   1  -3   8         95.33         75.32         3.91 o                         
   2  -3   8          1.10          0.52         0.42 o                         
   3  -3   8        314.23        310.97         7.07 o                         
   4  -3   8          3.83          4.24         0.79 o                         
  -6  -2   8        187.39        195.57         5.31 o                         
  -5  -2   8         29.10         27.01         1.71 o                         
  -4  -2   8          2.19          2.17         0.48 o                         
  -3  -2   8        100.57        102.41         2.58 o                         
  -2  -2   8         35.36         35.04         1.65 o                         
  -1  -2   8          0.06          1.50         0.48 o                         
   0  -2   8        175.07        173.35         8.79 o                         
   1  -2   8          5.05          2.47         0.64 o                         
   2  -2   8         44.16         45.61         2.05 o                         
   3  -2   8         57.22         62.50         2.40 o                         
   4  -2   8         79.61         79.70         3.48 o                         
   5  -2   8          8.10          7.32         0.75 o                         
  -7  -1   8         12.82         11.26         0.85 o                         
  -6  -1   8          7.01          6.89         0.69 o                         
  -5  -1   8          0.01          0.16         0.48 o                         
  -4  -1   8         24.78         22.50         0.93 o                         
  -3  -1   8         93.38         95.20         2.63 o                         
  -2  -1   8          5.78          6.83         0.49 o                         
  -1  -1   8        306.05        319.85         6.64 o                         
   0  -1   8        140.44        143.70         3.97 o                         
   1  -1   8          0.01          0.19         0.42 o                         
   2  -1   8        369.50        377.81         7.64 o                         
   3  -1   8         65.20         60.18         3.59 o                         
   4  -1   8        202.27        186.71         5.52 o                         
   5  -1   8          1.63          1.53         0.29 o                         
  -7   0   8        154.74        153.02         5.07 o                         
  -6   0   8          3.39          3.19         0.93 o                         
  -5   0   8          1.44          2.20         0.49 o                         
  -4   0   8          5.15          4.22         0.64 o                         
  -3   0   8         19.06         13.19         0.71 o                         
  -2   0   8        441.51        438.39         5.97 o                         
  -1   0   8        335.11        336.51         6.38 o                         
   0   0   8        347.05        358.53         7.11 o                         
   1   0   8         95.53         96.05         3.53 o                         
   2   0   8        458.81        450.32        10.82 o                         
   3   0   8          2.70          1.86         0.60 o                         
   4   0   8        174.18        175.63        10.13 o                         
  -7   1   8          3.47          2.02         0.55 o                         
  -6   1   8         10.41          9.43         1.27 o                         
  -5   1   8          0.60          0.39         0.53 o                         
  -4   1   8          3.96          3.79         0.52 o                         
  -3   1   8          6.55          6.42         0.55 o                         
  -2   1   8        524.99        532.41         7.22 o                         
  -1   1   8          1.30          1.74         0.38 o                         
   0   1   8       1428.52       1471.48        23.50 o                         
   1   1   8          2.29          2.40         0.44 o                         
   2   1   8          1.65          1.14         0.69 o                         
   3   1   8         30.32         32.52         1.36 o                         
   4   1   8         12.52         15.33         1.18 o                         
  -7   2   8          0.81          1.07         0.42 o                         
  -6   2   8         46.51         44.76         2.60 o                         
  -5   2   8         14.77         12.80         1.62 o                         
  -4   2   8         84.41         80.09         4.17 o                         
  -3   2   8        139.16        144.31         5.55 o                         
  -2   2   8       1447.66       1485.38        17.75 o                         
  -1   2   8         12.44         11.04         0.89 o                         
   0   2   8         67.44         65.89         2.47 o                         
   1   2   8         28.42         29.70         1.10 o                         
   2   2   8         67.20         77.52         2.58 o                         
   3   2   8         90.80         89.48         2.13 o                         
   4   2   8          0.59          0.91         0.34 o                         
  -7   3   8          3.36          3.90         0.51 o                         
  -6   3   8         38.97         37.72         2.92 o                         
  -5   3   8         42.29         37.33         1.73 o                         
  -4   3   8        262.66        263.27        15.23 o                         
  -3   3   8        254.63        246.85         6.92 o                         
  -2   3   8          0.33          0.35         0.53 o                         
  -1   3   8          1.84          1.41         0.43 o                         
   0   3   8        125.37        119.08         2.66 o                         
   1   3   8        115.93        118.55         3.29 o                         
   2   3   8         74.81         89.21         2.55 o                         
   3   3   8          3.26          2.45         0.60 o                         
  -6   4   8         21.71         20.64         1.65 o                         
  -5   4   8         12.09         11.45         1.02 o                         
  -4   4   8          0.02          0.13         0.37 o                         
  -3   4   8         16.01         14.73         0.92 o                         
  -2   4   8         30.35         25.37         1.82 o                         
  -1   4   8        180.22        170.21         6.34 o                         
   0   4   8          0.19          0.72         0.41 o                         
   1   4   8         57.83         65.80         3.30 o                         
   2   4   8          0.18          0.26         0.49 o                         
  -7   5   8         29.12         27.20         1.36 o                         
  -6   5   8          1.39          2.09         0.54 o                         
  -5   5   8          0.65          0.52         0.28 o                         
  -4   5   8         49.05         47.25         2.01 o                         
  -3   5   8          9.95          6.28         1.22 o                         
  -2   5   8         55.10         48.14         3.08 o                         
  -1   5   8         42.18         34.87         1.61 o                         
   0   5   8         10.32         10.09         1.19 o                         
   1   5   8         28.09         27.16         1.72 o                         
   2   5   8          7.47          7.22         0.64 o                         
  -6   6   8          2.49          1.74         0.44 o                         
  -5   6   8          0.88          0.43         0.28 o                         
  -4   6   8         64.22         66.45         2.33 o                         
  -3   6   8        253.51        240.39         6.36 o                         
  -2   6   8         13.29         12.24         1.36 o                         
  -1   6   8         92.56         98.82         7.93 o                         
   0   6   8          3.31          3.39         0.57 o                         
  -5   7   8        149.87        133.32         4.20 o                         
  -4   7   8         25.63         25.35         1.10 o                         
  -3   7   8         61.26         63.73         2.56 o                         
  -2   7   8          6.66          7.03         0.82 o                         
  -1   7   8          6.71          6.32         0.72 o                         
  -1  -8   9          0.80          1.02         0.36 o                         
   0  -8   9          4.17          4.68         0.67 o                         
   1  -8   9         38.14         39.35         1.88 o                         
   2  -8   9          0.01         -0.06         0.23 o                         
  -2  -7   9         22.17         21.03         1.30 o                         
  -1  -7   9         16.64         17.05         1.44 o                         
   0  -7   9         25.60         26.16         1.91 o                         
   1  -7   9         15.06         15.39         2.39 o                         
   2  -7   9          9.65          9.70         0.75 o                         
  -4  -6   9          7.72          6.59         0.63 o                         
  -3  -6   9          4.49          3.39         0.51 o                         
  -2  -6   9         75.93         76.33         2.44 o                         
  -1  -6   9         67.89         73.96         3.73 o                         
   0  -6   9        113.43        117.92         5.18 o                         
   1  -6   9         46.85         54.34         3.16 o                         
   2  -6   9          1.77          0.75         0.58 o                         
   3  -6   9          0.34          0.45         0.45 o                         
  -4  -5   9         92.16         97.10         3.85 o                         
  -3  -5   9          5.30          4.80         0.80 o                         
  -2  -5   9         25.56         29.75         1.42 o                         
  -1  -5   9         72.36         66.77         2.12 o                         
   0  -5   9          2.36          2.68         0.98 o                         
   1  -5   9         77.71         78.09         4.31 o                         
   2  -5   9         60.68         56.62         1.74 o                         
   3  -5   9        334.13        302.98        13.16 o                         
  -5  -4   9         61.59         64.74         2.78 o                         
  -4  -4   9          1.29          1.16         0.55 o                         
  -3  -4   9         41.28         39.44         1.62 o                         
  -2  -4   9          3.55          3.51         0.54 o                         
  -1  -4   9          7.18          7.67         0.71 o                         
   0  -4   9         63.29         59.59         2.16 o                         
   1  -4   9        175.13        165.80         6.01 o                         
   2  -4   9         30.81         36.73         1.74 o                         
   3  -4   9         31.89         25.40         1.27 o                         
   4  -4   9          0.98          0.75         0.43 o                         
  -5  -3   9         57.19         56.91         1.63 o                         
  -4  -3   9         59.21         54.14         2.20 o                         
  -3  -3   9          1.43          1.53         0.49 o                         
  -2  -3   9        228.62        231.18         5.17 o                         
  -1  -3   9         19.61         16.18         1.00 o                         
   0  -3   9         98.71         82.50         2.68 o                         
   1  -3   9        309.52        280.27         6.71 o                         
   2  -3   9        158.33        158.94         5.96 o                         
   3  -3   9        151.66        157.94         4.08 o                         
   4  -3   9          0.95          0.81         0.45 o                         
  -6  -2   9         14.69         15.59         2.94 o                         
  -5  -2   9         72.57         71.83         2.00 o                         
  -4  -2   9          1.73          1.13         0.48 o                         
  -3  -2   9          3.11          1.79         0.49 o                         
  -2  -2   9          0.05          0.14         0.46 o                         
  -1  -2   9        192.69        190.15         5.51 o                         
   0  -2   9          7.32          6.27         1.80 o                         
   1  -2   9        165.35        164.44        15.45 o                         
   2  -2   9         23.24         28.10         2.37 o                         
   3  -2   9          0.36          0.77         0.44 o                         
   4  -2   9         48.54         45.88         1.60 o                         
  -6  -1   9         27.30         28.27         1.87 o                         
  -5  -1   9          0.70          1.38         0.54 o                         
  -4  -1   9         36.21         38.09         1.90 o                         
  -3  -1   9          8.71         11.61         0.76 o                         
  -2  -1   9          5.42          4.12         0.47 o                         
  -1  -1   9          7.27          5.64         0.80 o                         
   0  -1   9          2.39          1.11         0.59 o                         
   1  -1   9          4.27          5.54         0.77 o                         
   2  -1   9         73.06         76.26         2.75 o                         
   3  -1   9          2.43          1.30         0.75 o                         
   4  -1   9         79.51         80.73         3.23 o                         
  -6   0   9         21.37         21.47         1.70 o                         
  -5   0   9        137.68        142.99         2.73 o                         
  -4   0   9          3.05          2.62         0.36 o                         
  -3   0   9          4.86          4.80         0.58 o                         
  -2   0   9         69.09         68.41         1.83 o                         
  -1   0   9        223.66        227.10         5.74 o                         
   0   0   9       1509.14       1603.33        29.77 o                         
   1   0   9          0.03          0.21         0.55 o                         
   2   0   9          4.64          3.96         0.89 o                         
   3   0   9         29.18         32.53         1.46 o                         
   4   0   9        150.81        144.59         3.24 o                         
  -7   1   9         43.14         42.80         1.83 o                         
  -6   1   9          0.34          0.32         0.25 o                         
  -5   1   9          0.90          1.17         0.45 o                         
  -4   1   9          0.55          0.55         0.35 o                         
  -3   1   9         21.55         23.69         1.16 o                         
  -2   1   9       1284.14       1364.49        18.05 o                         
  -1   1   9        159.16        168.18         5.47 o                         
   0   1   9        113.34        125.07         3.55 o                         
   1   1   9          4.78          4.49         0.58 o                         
   2   1   9         44.11         47.34         1.58 o                         
   3   1   9         17.19         15.89         0.76 o                         
  -6   2   9         48.38         49.43         3.71 o                         
  -5   2   9        222.76        231.38         9.37 o                         
  -4   2   9        464.08        490.43        10.06 o                         
  -3   2   9         17.76         22.30         1.28 o                         
  -2   2   9        392.31        401.26         6.21 o                         
  -1   2   9         27.60         27.98         1.63 o                         
   0   2   9         90.22         90.94         2.38 o                         
   1   2   9         30.13         30.68         1.28 o                         
   2   2   9         11.80         13.46         1.10 o                         
   3   2   9         59.44         67.66         1.82 o                         
  -6   3   9        271.28        257.88         5.62 o                         
  -5   3   9         28.58         26.41         1.01 o                         
  -4   3   9        549.45        586.44        18.75 o                         
  -3   3   9        226.84        240.49         7.52 o                         
  -2   3   9        178.00        178.63         6.86 o                         
  -1   3   9         62.51         61.11         3.04 o                         
   0   3   9          0.02          0.00         0.39 o                         
   1   3   9         84.92         78.80         3.56 o                         
   2   3   9         40.42         42.19         2.16 o                         
  -7   4   9          3.43          2.89         0.41 o                         
  -6   4   9        107.79        106.93         3.90 o                         
  -5   4   9          2.31          2.51         0.51 o                         
  -4   4   9        107.76        115.27         5.04 o                         
  -3   4   9         98.16         93.02         2.32 o                         
  -2   4   9         65.90         61.15         3.17 o                         
  -1   4   9         87.35         95.21         3.00 o                         
   0   4   9         67.20         68.70         3.07 o                         
   1   4   9          8.09          5.83         0.81 o                         
  -6   5   9          8.52          8.63         0.84 o                         
  -5   5   9         58.83         57.64         2.18 o                         
  -4   5   9         33.58         30.47         2.14 o                         
  -3   5   9         21.28         17.94         1.19 o                         
  -2   5   9         10.04          9.71         0.93 o                         
  -1   5   9         10.39          9.40         1.09 o                         
   0   5   9         25.30         19.23         1.21 o                         
  -5   6   9        307.74        283.65         7.98 o                         
  -4   6   9          2.99          2.22         0.52 o                         
  -3   6   9         26.16         19.64         1.36 o                         
  -2   6   9         46.52         52.04         2.44 o                         
  -4   7   9          0.27          0.27         0.23 o                         
  -3   7   9         53.88         47.07         1.86 o                         
  -1  -7  10          1.81          2.26         0.52 o                         
   0  -7  10          3.26          3.66         0.65 o                         
   1  -7  10         71.96         83.93         3.19 o                         
  -3  -6  10         10.57         11.54         0.91 o                         
  -2  -6  10          0.22          0.10         0.36 o                         
  -1  -6  10         57.54         67.09         3.14 o                         
   0  -6  10          2.66          1.90         0.44 o                         
   1  -6  10        225.79        227.30         7.46 o                         
   2  -6  10          1.04          1.14         0.48 o                         
  -4  -5  10        111.75        112.35         3.83 o                         
  -3  -5  10         37.68         42.41         2.33 o                         
  -2  -5  10        103.83        105.36         3.04 o                         
  -1  -5  10         81.94         81.93         2.74 o                         
   0  -5  10          1.03          1.14         0.49 o                         
   1  -5  10        118.89        113.42         3.30 o                         
   2  -5  10          3.49          3.45         0.80 o                         
  -5  -4  10          4.90          4.96         0.55 o                         
  -4  -4  10         63.60         65.55         3.00 o                         
  -3  -4  10         12.56         12.91         0.79 o                         
  -2  -4  10          3.95          3.34         0.45 o                         
  -1  -4  10         68.24         56.52         2.95 o                         
   0  -4  10          2.90          1.31         0.51 o                         
   1  -4  10        124.17        112.74         3.37 o                         
   2  -4  10          9.41          7.12         0.72 o                         
   3  -4  10         10.32          7.91         0.86 o                         
  -5  -3  10          0.05          0.10         0.26 o                         
  -4  -3  10          6.18          5.73         0.58 o                         
  -3  -3  10         28.30         27.54         1.43 o                         
  -2  -3  10          4.16          6.45         1.20 o                         
  -1  -3  10        855.88        819.65        23.00 o                         
   0  -3  10         13.92         19.96         1.13 o                         
   1  -3  10         27.57         22.89         1.73 o                         
   2  -3  10         90.26         94.11         2.91 o                         
   3  -3  10          5.70          3.85         0.74 o                         
  -6  -2  10         34.90         34.91         1.56 o                         
  -5  -2  10          2.21          2.32         0.37 o                         
  -4  -2  10        142.48        153.67         3.43 o                         
  -3  -2  10        697.87        707.27        14.26 o                         
  -2  -2  10         70.31         65.94         3.86 o                         
  -1  -2  10          0.02          0.30         0.54 o                         
   0  -2  10          3.17          2.68         0.68 o                         
   1  -2  10         13.42         13.58         1.69 o                         
   2  -2  10         48.69         54.45         3.04 o                         
   3  -2  10          3.70          3.35         0.67 o                         
  -6  -1  10         75.92         85.82         3.24 o                         
  -5  -1  10          1.86          1.20         0.51 o                         
  -4  -1  10        108.51        112.34         5.00 o                         
  -3  -1  10          5.91          5.42         1.23 o                         
  -2  -1  10        102.12        112.10         3.77 o                         
  -1  -1  10         25.65         23.26         1.28 o                         
   0  -1  10          1.56          1.23         0.74 o                         
   1  -1  10        105.32        112.00         5.50 o                         
   2  -1  10        103.62        108.58         3.19 o                         
   3  -1  10          1.30          1.44         0.37 o                         
  -6   0  10         13.96         15.96         1.27 o                         
  -5   0  10        142.78        143.25         5.58 o                         
  -4   0  10        101.44        108.70         2.90 o                         
  -3   0  10         52.36         47.89         6.04 o                         
  -2   0  10         18.05         18.03         1.11 o                         
  -1   0  10          4.14          3.99         0.61 o                         
   0   0  10        248.51        273.19         6.64 o                         
   1   0  10         43.73         45.86         1.99 o                         
   2   0  10        192.78        195.35         4.61 o                         
   3   0  10          0.00         -0.05         0.25 o                         
  -6   1  10         16.28         16.39         1.27 o                         
  -5   1  10        165.37        177.54         4.09 o                         
  -4   1  10        180.91        187.08         3.72 o                         
  -3   1  10         18.14         18.11         1.02 o                         
  -2   1  10        104.51        115.63         2.95 o                         
  -1   1  10         71.33         75.39         2.28 o                         
   0   1  10         11.27          9.68         1.08 o                         
   1   1  10          0.03         -0.05         0.30 o                         
   2   1  10         24.11         23.90         1.36 o                         
  -6   2  10        232.45        234.07         6.90 o                         
  -5   2  10          9.07          9.25         0.56 o                         
  -4   2  10       1079.25       1135.08        21.13 o                         
  -3   2  10         31.09         39.63         1.68 o                         
  -2   2  10         37.58         37.69         1.41 o                         
  -1   2  10         80.52         78.73         4.14 o                         
   0   2  10        124.55        128.32         3.47 o                         
   1   2  10         11.42         12.53         1.35 o                         
   2   2  10         63.86         64.00         2.51 o                         
  -6   3  10        576.29        433.12        11.46 o                         
  -5   3  10         14.81         14.72         0.62 o                         
  -4   3  10         14.19         14.52         0.91 o                         
  -3   3  10         30.91         27.37         2.08 o                         
  -2   3  10         29.09         30.04         2.23 o                         
  -1   3  10         59.68         64.44         3.34 o                         
   0   3  10         68.14         74.67         3.45 o                         
   1   3  10         91.72        109.28         8.45 o                         
  -5   4  10         25.64         26.34         2.16 o                         
  -4   4  10          4.82          3.82         0.84 o                         
  -3   4  10         90.21         94.35         4.22 o                         
  -2   4  10          9.25          9.17         1.19 o                         
  -1   4  10         17.14          9.71         0.87 o                         
  -5   5  10         94.11         92.89        10.62 o                         
  -4   5  10         19.85         19.05         0.99 o                         
  -3   5  10         23.79         23.29         1.22 o                         
  -2   5  10         19.61         18.65         1.40 o                         
  -4   6  10          0.47          0.09         0.22 o                         
  -1  -6  11         58.78         78.26         2.91 o                         
   0  -6  11         18.03         18.34         1.30 o                         
   1  -6  11         20.68         19.39         1.23 o                         
  -2  -5  11          3.36          3.04         0.51 o                         
  -1  -5  11          0.26          0.42         0.28 o                         
   0  -5  11         35.10         36.11         1.31 o                         
   1  -5  11         27.19         31.25         1.89 o                         
   2  -5  11          3.54          2.86         0.49 o                         
  -4  -4  11          4.62          4.28         0.59 o                         
  -3  -4  11         62.12         68.36         3.05 o                         
  -2  -4  11          3.86          4.24         0.67 o                         
  -1  -4  11         51.24         66.90         1.92 o                         
   0  -4  11          5.40          6.00         0.98 o                         
   1  -4  11         32.33         34.33         1.48 o                         
   2  -4  11          5.90          5.92         0.54 o                         
  -4  -3  11         28.81         26.45         1.55 o                         
  -3  -3  11        139.39        122.51         4.61 o                         
  -2  -3  11        108.17         98.98         2.97 o                         
  -1  -3  11          8.56          7.43         0.83 o                         
   0  -3  11         22.66         23.28         1.09 o                         
   1  -3  11        136.47        146.68         3.86 o                         
   2  -3  11         22.85         18.93         1.42 o                         
  -5  -2  11        120.70        125.19         4.14 o                         
  -4  -2  11          6.78          3.90         0.58 o                         
  -3  -2  11         20.98         22.96         1.90 o                         
  -2  -2  11         33.00         39.77         2.65 o                         
  -1  -2  11          3.10          3.10         0.68 o                         
   0  -2  11          2.87          2.93         0.49 o                         
   1  -2  11         12.68         12.73         0.97 o                         
   2  -2  11          5.01          3.39         0.35 o                         
  -4  -1  11          7.36          8.37         1.18 o                         
  -3  -1  11         64.11         64.99         3.46 o                         
  -2  -1  11         26.92         26.84         3.31 o                         
  -1  -1  11          0.30          0.49         0.42 o                         
   0  -1  11          0.19          0.14         0.37 o                         
   1  -1  11          3.03          1.73         0.49 o                         
   2  -1  11         52.09         47.50         2.95 o                         
  -6   0  11         27.90         24.38         1.21 o                         
  -5   0  11         52.82         54.26         2.62 o                         
  -4   0  11         17.58         16.92         1.12 o                         
  -3   0  11         78.25         83.08         3.41 o                         
  -2   0  11          0.03         -0.20         0.35 o                         
  -1   0  11          1.87          2.19         0.59 o                         
   0   0  11         26.02         30.79         1.93 o                         
   1   0  11          9.14          9.23         0.78 o                         
   2   0  11         62.94         67.08         3.61 o                         
  -5   1  11         28.14         31.10         1.85 o                         
  -4   1  11          5.97          7.33         0.70 o                         
  -3   1  11          1.25          2.45         0.55 o                         
  -2   1  11         83.67         85.80         3.89 o                         
  -1   1  11          2.83          2.77         0.46 o                         
   0   1  11          4.43          3.34         0.46 o                         
   1   1  11         90.25        102.79         2.72 o                         
  -5   2  11          1.58          1.36         0.43 o                         
  -4   2  11         34.59         39.82         2.28 o                         
  -3   2  11         24.30         25.04         1.95 o                         
  -2   2  11         66.45         75.93         3.71 o                         
  -1   2  11          4.79          5.93         1.04 o                         
   0   2  11         20.42         25.42         1.76 o                         
   1   2  11        373.76        407.75        11.21 o                         
  -5   3  11         28.08         27.04         1.49 o                         
  -4   3  11          1.98          1.01         0.37 o                         
  -3   3  11         16.46         15.18         0.96 o                         
  -2   3  11         69.30         74.57         2.33 o                         
  -1   3  11          5.73          9.40         0.72 o                         
   0   3  11          8.82          7.05         0.73 o                         
  -5   4  11          4.26          3.57         0.49 o                         
  -4   4  11          5.96          5.44         0.51 o                         
  -3   4  11          0.87          0.77         0.31 o                         
  -2   4  11          4.06          4.05         0.43 o                         
   0  -5  12          8.29          7.40         0.69 o                         
  -2  -4  12          4.11          3.17         0.60 o                         
  -1  -4  12         12.36         10.22         0.70 o                         
   0  -4  12          2.83          2.11         0.37 o                         
   1  -4  12          1.26          0.35         0.33 o                         
  -3  -3  12          4.56          3.12         0.63 o                         
  -2  -3  12          9.56          7.83         0.85 o                         
  -1  -3  12        138.46        141.22         3.55 o                         
   1  -3  12         60.32         60.47         4.21 o                         
  -4  -2  12         31.02         26.29         1.39 o                         
  -3  -2  12          5.55          6.17         1.22 o                         
  -2  -2  12         19.79         19.60         0.84 o                         
  -1  -2  12         40.28         40.46         1.60 o                         
   0  -2  12          5.28          5.93         0.61 o                         
  -3  -1  12         40.70         48.40         2.48 o                         
  -2  -1  12         19.14         19.53         1.07 o                         
  -1  -1  12         28.64         38.01         1.30 o                         
   0  -1  12          9.63         10.75         0.64 o                         
   1  -1  12        140.92        143.13        10.40 o                         
  -5   0  12          1.61          1.78         0.36 o                         
  -4   0  12          8.91         10.04         1.03 o                         
  -3   0  12         97.93        103.01         2.83 o                         
  -2   0  12         58.59         68.22         2.23 o                         
  -1   0  12         31.83         41.41         2.24 o                         
   0   0  12         45.47         51.56         2.34 o                         
   1   0  12          1.24          1.35         0.36 o                         
  -4   1  12         31.60         30.17         2.48 o                         
  -3   1  12         94.81        104.58         4.06 o                         
  -2   1  12         58.76         62.56         8.06 o                         
  -1   1  12         12.90         13.16         1.26 o                         
   0   1  12          0.53          0.39         0.37 o                         
  -4   2  12          7.10          6.61         0.39 o                         
  -3   2  12         17.11         17.96         0.91 o                         
  -2   2  12         55.95         59.99         1.85 o                         
  -1   2  12         20.06         20.41         0.87 o                         
  -3   3  12         16.14         17.34         1.12 o                         
  -2   3  12         24.67         24.32         1.25 o                         
  -2  -1  13          8.72          6.70         0.63 o                         
                                                                                
