# Supplementary material for: Complexes of 2,4,6-tri­hydroxy­benzoic acid: effects of intra­molecular hydro­gen bonding on ligand geometry and metal binding modes
Source: Acta Crystallogr C Struct Chem. 2022 Oct 25;78(Pt 11):653–70. doi: 10.1107/S2053229622009901 (PMC9635592; doi:10.1107/S2053229622009901)
Supplement: Supplementary file 3 [file c-78-00653-2_KH3thba_cc66bsup3.hkl]

data_2_KH3thba_cc66b                                                            
_shelx_title ' cc66b_a.res in P2(1)/c'                                          
_shelx_refln_list_code          4                                               
_shelx_F_calc_maximum      255.58                                               
_exptl_crystal_F_000       928.00                                               
_reflns_d_resolution_high  0.7886                                               
                                                                                
loop_                                                                           
 _space_group_symop_operation_xyz                                               
 'x, y, z'                                                                      
 '-x, y+1/2, -z+1/2'                                                            
 '-x, -y, -z'                                                                   
 'x, -y-1/2, z-1/2'                                                             
                                                                                
_cell_length_a     3.7774                                                       
_cell_length_b    30.1580                                                       
_cell_length_c    15.0081                                                       
_cell_angle_alpha  90.000                                                       
_cell_angle_beta   94.947                                                       
_cell_angle_gamma  90.000                                                       
                                                                                
_shelx_F_squared_multiplier     1.000                                           
                                                                                
loop_                                                                           
 _refln_index_h                                                                 
 _refln_index_k                                                                 
 _refln_index_l                                                                 
 _refln_F_squared_calc                                                          
 _refln_F_squared_meas                                                          
 _refln_F_squared_sigma                                                         
 _refln_observed_status                                                         
   1   0   0      14440.92      13947.92       495.15 o                         
   2   0   0       5106.54       5162.01       173.61 o                         
   3   0   0        509.58        508.16        25.23 o                         
   4   0   0       3309.31       3678.80       107.00 o                         
   1   1   0       1035.67        932.90        23.37 o                         
   2   1   0       6471.37       6684.38       173.09 o                         
   3   1   0        707.85        721.58        22.92 o                         
   4   1   0        611.30        635.47        14.62 o                         
   0   2   0         16.41         17.01         4.62 o                         
   1   2   0        254.85        217.33         9.60 o                         
   2   2   0       1162.35       1172.17        32.11 o                         
   3   2   0        229.00        233.63         9.71 o                         
   4   2   0        160.51        179.67        10.89 o                         
   1   3   0        119.73        116.09         5.99 o                         
   2   3   0       2933.99       2900.86        63.44 o                         
   3   3   0         97.55        101.82         5.23 o                         
   4   3   0          2.54          7.12         3.26 o                         
   0   4   0       1106.86       1177.39        63.94 o                         
   1   4   0       1304.25       1345.24        33.59 o                         
   2   4   0       1210.30       1167.11        34.35 o                         
   3   4   0         42.65         54.01         4.42 o                         
   4   4   0        292.32        296.68         8.51 o                         
   1   5   0       5861.79       5785.46       147.80 o                         
   2   5   0        429.37        401.80        14.64 o                         
   3   5   0        867.44        885.93        23.65 o                         
   4   5   0          4.90          3.00         3.62 o                         
   0   6   0          2.07         -5.72        10.96 o                         
   1   6   0       2778.30       2521.83        93.95 o                         
   2   6   0       1910.93       1743.56        48.14 o                         
   3   6   0       4953.87       4965.79        83.41 o                         
   4   6   0        338.49        356.35        12.45 o                         
   1   7   0       1582.36       1515.66        83.69 o                         
   2   7   0       2383.98       2413.85        59.44 o                         
   3   7   0        125.82        143.90         5.92 o                         
   4   7   0         79.85         85.52         6.01 o                         
   0   8   0        374.56        394.52        29.24 o                         
   1   8   0       1736.02       1673.28        50.78 o                         
   2   8   0        349.78        386.27        20.44 o                         
   3   8   0         45.86         60.87         3.87 o                         
   4   8   0        463.79        466.42        16.20 o                         
   1   9   0       3165.87       2656.66        96.66 o                         
   2   9   0       5542.94       5494.15       179.21 o                         
   3   9   0         68.08         73.31         4.24 o                         
   4   9   0         17.42         14.75         3.90 o                         
   0  10   0          5.26         20.47        13.32 o                         
   1  10   0       4080.29       3494.20       126.72 o                         
   2  10   0       1284.25       1160.39        54.01 o                         
   3  10   0       6184.42       6068.97        95.13 o                         
   4  10   0        947.54        994.79        27.60 o                         
   1  11   0       2803.36       2534.47        94.23 o                         
   2  11   0         13.23         12.32         3.69 o                         
   3  11   0       1751.42       1744.95        48.12 o                         
   4  11   0         22.33         25.31         3.53 o                         
   0  12   0       6665.83       5579.33       291.73 o                         
   1  12   0        128.96        183.93         9.31 o                         
   2  12   0        935.45        823.93        25.31 o                         
   3  12   0        266.55        247.80         7.64 o                         
   4  12   0          8.54          9.57         3.18 o                         
   1  13   0       3523.66       3219.90       136.66 o                         
   2  13   0       2789.39       2548.67        60.10 o                         
   3  13   0        226.59        209.77         7.13 o                         
   4  13   0         48.63         49.00         4.08 o                         
   0  14   0         22.45         22.29        15.65 o                         
   1  14   0       3206.93       2773.56       194.19 o                         
   2  14   0         65.99         58.64         4.18 o                         
   3  14   0        986.60        942.25        28.21 o                         
   4  14   0         21.03         25.95         3.43 o                         
   1  15   0        263.97        224.70        32.31 o                         
   2  15   0        806.67        708.47        16.27 o                         
   3  15   0          6.43          8.24         3.90 o                         
   4  15   0         83.95         86.43         5.73 o                         
   0  16   0      25019.55      25901.00      1313.72 o                         
   1  16   0         74.93         86.65        14.58 o                         
   2  16   0        757.14        730.02        19.20 o                         
   3  16   0         78.63         80.56         5.09 o                         
   4  16   0       1448.07       1600.27        55.04 o                         
   1  17   0        356.84        376.28        32.30 o                         
   2  17   0       1065.12       1007.28        25.80 o                         
   3  17   0        150.56        152.09         5.71 o                         
   4  17   0        576.36        593.27        34.75 o                         
   0  18   0          0.04          4.13         7.61 o                         
   1  18   0        692.10        592.78        15.56 o                         
   2  18   0        179.84        161.29         5.61 o                         
   3  18   0        320.50        310.50         8.39 o                         
   4  18   0         83.31         72.67         8.74 o                         
   1  19   0        276.23        219.70         8.24 o                         
   2  19   0        446.22        408.64         9.81 o                         
   3  19   0        117.67        119.27         5.00 o                         
   4  19   0         79.61         62.97         7.49 o                         
   0  20   0       6725.79       7428.42       222.94 o                         
   1  20   0       1228.30       1230.53        30.97 o                         
   2  20   0        338.12        332.24         8.42 o                         
   3  20   0         31.00         31.55         3.77 o                         
   1  21   0          1.96          5.64         4.59 o                         
   2  21   0        483.49        444.32        13.04 o                         
   3  21   0        451.14        442.31        13.43 o                         
   0  22   0         37.00         44.57         5.82 o                         
   1  22   0        685.71        621.27        26.13 o                         
   2  22   0        167.37        151.50         6.85 o                         
   3  22   0       1084.09       1099.41        31.12 o                         
   1  23   0        492.41        513.74        15.49 o                         
   2  23   0         30.36         28.36         4.74 o                         
   3  23   0         95.49         94.76         6.29 o                         
   0  24   0        522.50        447.00        15.78 o                         
   1  24   0        339.41        321.07        11.20 o                         
   2  24   0         75.11         67.61         5.11 o                         
   3  24   0         20.71         24.03         4.91 o                         
   1  25   0        454.10        428.42        16.65 o                         
   2  25   0        354.11        330.12        11.75 o                         
   3  25   0        114.31        127.95         9.50 o                         
   0  26   0         46.15         38.43         5.61 o                         
   1  26   0       1243.99       1233.36        32.48 o                         
   2  26   0          4.49          5.44         4.53 o                         
   3  26   0       3054.24       3325.57       121.22 o                         
   1  27   0       1804.05       1801.67        48.09 o                         
   2  27   0         10.69         11.89         4.42 o                         
   3  27   0        561.27        581.98        24.18 o                         
   0  28   0        391.16        245.02        12.71 o                         
   1  28   0        321.60        265.91        11.00 o                         
   2  28   0         39.40         41.71         4.89 o                         
   3  28   0        139.32        119.44         7.51 o                         
   1  29   0        383.31        398.74        13.08 o                         
   2  29   0        700.22        688.66        21.14 o                         
   3  29   0         53.50         32.73         6.08 o                         
   0  30   0         25.91         22.05         6.04 o                         
   1  30   0       1165.59       1182.70        42.31 o                         
   2  30   0         61.25         54.89         5.11 o                         
   1  31   0        492.99        537.49        17.84 o                         
   2  31   0          4.70          5.83         4.40 o                         
   0  32   0       2993.90       3065.35       162.65 o                         
   1  32   0        179.58        157.93         7.18 o                         
   2  32   0        118.09        120.06         8.95 o                         
   1  33   0          0.85          3.97         3.96 o                         
   2  33   0        327.25        347.98        15.94 o                         
   0  34   0          1.33         -6.47         9.20 o                         
   1  34   0        199.78        201.35         8.21 o                         
   2  34   0         10.42          5.14         3.49 o                         
   1  35   0        220.93        231.31        15.31 o                         
   0  36   0        515.71        619.17        37.00 o                         
   1  36   0         17.61         21.45         2.72 o                         
  -4   1   1        601.41        633.06        14.00 o                         
  -3   1   1          8.90         10.94         3.03 o                         
  -2   1   1       1527.55       1531.51        39.90 o                         
  -1   1   1         25.89         33.39         4.35 o                         
   0   1   1        803.77        730.63        43.12 o                         
   1   1   1        112.49         97.37         7.16 o                         
   2   1   1       6094.82       6148.65       133.09 o                         
   3   1   1        247.73        233.87        17.85 o                         
   4   1   1         11.67         14.80         3.13 o                         
  -4   2   1         40.92         40.58         4.23 o                         
  -3   2   1        650.16        644.45        19.17 o                         
  -2   2   1        270.84        239.87         9.15 o                         
  -1   2   1        341.08        314.76        10.56 o                         
   0   2   1          0.04          4.44         1.77 o                         
   1   2   1        258.18        200.30         9.87 o                         
   2   2   1         13.74         26.75         4.54 o                         
   3   2   1        307.25        319.98        13.16 o                         
   4   2   1         53.34         49.99         4.13 o                         
  -4   3   1        779.64        824.44        19.94 o                         
  -3   3   1        437.78        423.80        11.17 o                         
  -2   3   1       1619.74       1523.22        44.42 o                         
  -1   3   1       7094.90       6477.58       191.13 o                         
   0   3   1       1686.61       1522.13        45.05 o                         
   1   3   1       1227.38       1086.65        39.78 o                         
   2   3   1        731.48        658.93        36.35 o                         
   3   3   1        293.42        318.25        12.25 o                         
   4   3   1        184.94        194.54         7.31 o                         
  -4   4   1        134.91        143.24         5.68 o                         
  -3   4   1          4.64          7.91         2.64 o                         
  -2   4   1        111.26         87.18         6.31 o                         
  -1   4   1       3913.70       3975.91       145.62 o                         
   0   4   1       2481.39       2542.69       157.12 o                         
   1   4   1         46.82         27.14         4.55 o                         
   2   4   1        418.62        441.12        14.04 o                         
   3   4   1          0.09          4.32         3.63 o                         
   4   4   1          5.40         10.62         3.81 o                         
  -4   5   1        368.42        396.36        11.38 o                         
  -3   5   1         59.70         68.85         3.69 o                         
  -2   5   1        555.63        564.98        17.80 o                         
  -1   5   1         50.28         62.44         8.57 o                         
   0   5   1        582.00        505.05        24.02 o                         
   1   5   1        176.61        145.78         8.34 o                         
   2   5   1       1624.77       1558.75        50.45 o                         
   3   5   1        275.67        266.16         7.59 o                         
   4   5   1        852.35        868.95        34.61 o                         
  -4   6   1         83.85         87.29         4.69 o                         
  -3   6   1          6.00         10.08         2.96 o                         
  -2   6   1       1676.97       1670.49        46.83 o                         
  -1   6   1        184.51        198.77        12.71 o                         
   0   6   1          9.85         12.43         5.37 o                         
   1   6   1       1324.23       1242.41        35.82 o                         
   2   6   1        369.59        334.06        12.99 o                         
   3   6   1        314.67        331.54         8.03 o                         
   4   6   1         60.12         59.28         7.16 o                         
  -4   7   1        767.11        803.06        23.52 o                         
  -3   7   1        116.81        110.92         4.96 o                         
  -2   7   1        642.21        645.62        21.03 o                         
  -1   7   1       1956.30       1921.01        60.33 o                         
   0   7   1        801.13        739.38        30.68 o                         
   1   7   1        331.31        339.26        13.39 o                         
   2   7   1       1809.42       1647.88        69.27 o                         
   3   7   1        195.72        186.95         5.95 o                         
   4   7   1         88.14         93.62         6.45 o                         
  -4   8   1          2.12          1.63         4.14 o                         
  -3   8   1         49.70         53.77         3.95 o                         
  -2   8   1         15.45         21.31         4.38 o                         
  -1   8   1        510.64        558.84        29.48 o                         
   0   8   1       9363.25       9070.01       325.48 o                         
   1   8   1       1002.58       1007.08        36.16 o                         
   2   8   1       1350.28       1322.19        68.01 o                         
   3   8   1        248.03        269.12         6.49 o                         
   4   8   1         48.97         49.49         5.74 o                         
  -4   9   1        455.57        476.75        15.34 o                         
  -3   9   1       1096.31       1105.28        22.90 o                         
  -2   9   1         90.23         83.80         5.91 o                         
  -1   9   1        985.81        908.08        31.10 o                         
   0   9   1       1040.39        904.86        37.63 o                         
   1   9   1          8.19          6.22         5.67 o                         
   2   9   1          9.14         16.59         8.41 o                         
   3   9   1        127.67        131.97         4.34 o                         
   4   9   1        349.95        363.05        17.32 o                         
  -4  10   1        494.09        534.90        13.66 o                         
  -3  10   1          0.30         -1.14         3.88 o                         
  -2  10   1          0.81          4.43         3.70 o                         
  -1  10   1        945.24        931.96        32.06 o                         
   0  10   1         19.76         24.65         7.06 o                         
   1  10   1         85.28         74.20         8.96 o                         
   2  10   1          0.28         -1.23         8.64 o                         
   3  10   1         34.65         33.76         2.94 o                         
   4  10   1          4.04          7.93         3.48 o                         
  -4  11   1        392.00        410.73        12.11 o                         
  -3  11   1        199.45        200.65         8.03 o                         
  -2  11   1        734.49        736.19        39.33 o                         
  -1  11   1        731.98        630.27        23.97 o                         
   0  11   1       2393.23       2369.53        90.31 o                         
   1  11   1        483.66        385.96        23.46 o                         
   2  11   1       2408.03       2494.29       134.88 o                         
   3  11   1        473.70        460.47        10.07 o                         
   4  11   1        377.50        377.80        12.78 o                         
  -4  12   1         80.95         89.83         5.03 o                         
  -3  12   1        109.13        101.09         5.38 o                         
  -2  12   1        148.07        130.97         7.05 o                         
  -1  12   1       1198.32       1263.37        42.13 o                         
   0  12   1       6646.69       7123.19       211.76 o                         
   1  12   1       1618.61       1621.27        56.15 o                         
   2  12   1          5.19         13.47         5.44 o                         
   3  12   1          0.44          3.53         2.78 o                         
   4  12   1         27.13         35.17         4.40 o                         
  -4  13   1        708.25        725.46        20.97 o                         
  -3  13   1         38.54         36.15         3.62 o                         
  -2  13   1          2.10          1.85         3.28 o                         
  -1  13   1      11581.29      11895.93       296.89 o                         
   0  13   1       1694.05       1823.60        59.95 o                         
   1  13   1       2672.54       2744.99       103.65 o                         
   2  13   1        290.00        271.77        11.42 o                         
   3  13   1        280.38        288.21         8.56 o                         
   4  13   1          1.05          3.94         3.49 o                         
  -4  14   1        544.91        536.93        16.03 o                         
  -3  14   1         22.08         23.56         3.82 o                         
  -2  14   1         98.27         81.19         3.89 o                         
  -1  14   1       1087.08       1238.94        44.82 o                         
   0  14   1          5.77         11.91         7.06 o                         
   1  14   1         40.38         59.68        10.10 o                         
   2  14   1         88.37         79.22         3.74 o                         
   3  14   1        142.80        152.32         5.98 o                         
   4  14   1        127.20        133.48         9.66 o                         
  -4  15   1        567.45        606.69        20.62 o                         
  -3  15   1        505.70        512.84        18.94 o                         
  -2  15   1       1200.35       1107.40        23.37 o                         
  -1  15   1      10219.14      10962.29       323.78 o                         
   0  15   1       6958.66       7468.72       224.08 o                         
   1  15   1        708.45        478.89        75.44 o                         
   2  15   1       2407.23       2308.77        45.64 o                         
   3  15   1       3546.66       3624.28       105.45 o                         
   4  15   1        726.63        667.84        26.81 o                         
  -4  16   1        320.08        323.22        12.35 o                         
  -3  16   1         39.22         43.46         3.98 o                         
  -2  16   1         10.06          6.86         2.57 o                         
  -1  16   1       1764.32       2147.83        82.18 o                         
   0  16   1       1024.02       1078.66        40.45 o                         
   1  16   1        551.57        641.43        58.42 o                         
   2  16   1        152.42        135.61         4.60 o                         
   3  16   1       1067.16       1081.91        28.45 o                         
   4  16   1          3.48          5.92         5.17 o                         
  -4  17   1        333.40        331.89        30.32 o                         
  -3  17   1        213.99        214.20         7.20 o                         
  -2  17   1        212.13        192.71         6.36 o                         
  -1  17   1         61.94         89.81        12.54 o                         
   0  17   1       8749.47       9102.36       236.51 o                         
   1  17   1        213.81        220.21        15.26 o                         
   2  17   1         10.27         15.50         2.90 o                         
   3  17   1       1045.95       1072.44        27.73 o                         
   4  17   1         52.83         39.74         8.67 o                         
  -4  18   1       1719.23       1863.09        96.58 o                         
  -3  18   1        158.24        161.33         6.98 o                         
  -2  18   1       1014.52        922.09        19.11 o                         
  -1  18   1       1210.52       1172.36        29.37 o                         
   0  18   1         15.89         29.11         7.51 o                         
   1  18   1          1.54         -1.21         3.38 o                         
   2  18   1         46.82         45.80         3.75 o                         
   3  18   1         31.51         44.72         4.13 o                         
   4  18   1         10.58         14.36         5.70 o                         
  -4  19   1       1086.77        947.17        50.30 o                         
  -3  19   1         20.15         26.34         3.48 o                         
  -2  19   1       1381.77       1373.78        25.36 o                         
  -1  19   1        115.09         92.99         6.42 o                         
   0  19   1       1788.25       2054.01        81.70 o                         
   1  19   1        409.90        390.97        11.25 o                         
   2  19   1       2594.42       2551.87        44.17 o                         
   3  19   1       1203.52       1290.10        27.73 o                         
   4  19   1          6.84          3.85         4.57 o                         
  -3  20   1        145.98        148.59         6.63 o                         
  -2  20   1        382.56        380.14         9.14 o                         
  -1  20   1        934.49        981.03        22.13 o                         
   0  20   1        609.14        648.25        16.97 o                         
   1  20   1         71.96         70.21         5.12 o                         
   2  20   1       1202.24       1225.44        23.52 o                         
   3  20   1       1520.39       1585.64        43.94 o                         
  -3  21   1         24.99         29.45         4.33 o                         
  -2  21   1          0.05         -0.24         3.32 o                         
  -1  21   1        160.53        134.79         7.55 o                         
   0  21   1       1208.07       1098.73        28.24 o                         
   1  21   1       1125.25       1026.96        23.54 o                         
   2  21   1        787.64        718.22        17.79 o                         
   3  21   1         60.84         65.74         5.30 o                         
  -3  22   1         11.23         14.23         4.37 o                         
  -2  22   1        783.11        689.27        17.26 o                         
  -1  22   1        310.92        305.19        15.33 o                         
   0  22   1          0.13          3.49         2.88 o                         
   1  22   1         13.82         18.47         4.06 o                         
   2  22   1         13.74         23.53         4.26 o                         
   3  22   1        452.92        440.60        14.86 o                         
  -3  23   1        429.66        426.30        18.09 o                         
  -2  23   1        217.05        208.48         7.43 o                         
  -1  23   1        494.58        427.43        15.29 o                         
   0  23   1        916.96        960.04        21.93 o                         
   1  23   1        483.01        461.56        17.27 o                         
   2  23   1        819.90        791.71        17.89 o                         
   3  23   1          6.14          9.83         5.26 o                         
  -3  24   1          0.69          3.75         4.84 o                         
  -2  24   1         52.41         45.38         4.35 o                         
  -1  24   1        254.45        236.55        17.08 o                         
   0  24   1       1283.16       1323.94        29.73 o                         
   1  24   1        873.01        863.48        21.13 o                         
   2  24   1         66.44         74.39         5.11 o                         
   3  24   1        402.33        408.48        15.61 o                         
  -3  25   1          2.88          7.54         5.43 o                         
  -2  25   1          0.90          6.92         3.82 o                         
  -1  25   1        467.78        506.51        22.80 o                         
   0  25   1        319.26        272.99        13.55 o                         
   1  25   1        612.93        596.84        16.70 o                         
   2  25   1        550.79        549.51        16.00 o                         
   3  25   1       1317.32       1390.84        43.14 o                         
  -3  26   1         47.47         49.38        13.21 o                         
  -2  26   1         23.79         22.16         4.73 o                         
  -1  26   1       1114.55       1030.03        46.25 o                         
   0  26   1          0.12          2.14         3.34 o                         
   1  26   1         92.21         86.73         6.13 o                         
   2  26   1        171.03        169.67         7.99 o                         
   3  26   1        759.97        750.08        30.11 o                         
  -3  27   1        393.99        408.70        18.19 o                         
  -2  27   1         16.81         14.77         4.30 o                         
  -1  27   1        346.36        357.82        13.13 o                         
   0  27   1        430.24        386.10        13.02 o                         
   1  27   1        131.71        123.29         6.96 o                         
   2  27   1        123.99        125.11         6.83 o                         
   3  27   1        482.51        484.63        29.90 o                         
  -3  28   1         16.69         12.02         4.06 o                         
  -2  28   1        163.01        151.86         7.21 o                         
  -1  28   1        640.61        658.07        17.32 o                         
   0  28   1        649.20        621.81        19.83 o                         
   1  28   1         78.66         82.67         7.00 o                         
   2  28   1        234.42        249.05        10.51 o                         
   3  28   1        419.32        380.08        23.98 o                         
  -3  29   1        126.75         94.45         9.08 o                         
  -2  29   1         13.47         20.44         5.56 o                         
  -1  29   1       2564.84       2585.44        68.99 o                         
   0  29   1         56.73         40.91         5.29 o                         
   1  29   1       1255.17       1262.11        45.64 o                         
   2  29   1          2.33          3.54         4.30 o                         
  -2  30   1        251.20        251.90        15.98 o                         
  -1  30   1        119.71        122.42         7.91 o                         
   0  30   1          2.16          4.34         4.38 o                         
   1  30   1         68.81         57.13         5.98 o                         
   2  30   1         35.87         31.43         5.68 o                         
  -2  31   1        295.74        334.66        13.59 o                         
  -1  31   1       1328.35       1410.72        42.13 o                         
   0  31   1        769.39        749.80        38.79 o                         
   1  31   1        157.79        135.85         6.90 o                         
   2  31   1        532.85        516.62        18.77 o                         
  -2  32   1          5.99          7.91         3.86 o                         
  -1  32   1         14.83         19.18         4.98 o                         
   0  32   1        237.03        276.95        16.80 o                         
   1  32   1         17.15         20.55         4.11 o                         
   2  32   1        125.66        116.22         8.74 o                         
  -2  33   1         48.85         57.94         6.01 o                         
  -1  33   1        508.71        555.59        29.22 o                         
   0  33   1        528.39        514.53        24.70 o                         
   1  33   1        245.93        245.56         8.68 o                         
   2  33   1          1.03          1.05         6.84 o                         
  -2  34   1        209.32        204.91        10.04 o                         
  -1  34   1          7.07          6.76         3.14 o                         
   0  34   1         16.53          7.54        10.04 o                         
   1  34   1         57.66         48.00         5.01 o                         
   2  34   1         45.22         34.79         4.15 o                         
  -1  35   1        308.33        296.35         9.90 o                         
   0  35   1         33.98         47.73         5.25 o                         
   1  35   1         22.54         27.40         3.54 o                         
  -1  36   1        270.53        251.66        10.49 o                         
   0  36   1          9.64         12.77         4.15 o                         
   1  36   1          1.98          1.26         2.22 o                         
  -1  37   1         96.14         90.13         7.80 o                         
   0  37   1        489.06        476.41        20.48 o                         
   0  38   1          2.43          2.77         2.11 o                         
  -4   0   2       1698.53       1830.57        70.08 o                         
  -3   0   2        155.72        141.97         6.38 o                         
  -2   0   2        528.13        674.30        35.18 o                         
  -1   0   2      65320.51      65776.05      2506.22 o                         
   0   0   2       2980.34       3356.00       221.82 o                         
   1   0   2       4458.16       4244.69       282.21 o                         
   2   0   2       1808.16       1759.42        90.98 o                         
   3   0   2        144.57        149.99        14.59 o                         
   4   0   2        112.49        117.46         8.47 o                         
  -4   1   2        961.45       1074.57        30.78 o                         
  -3   1   2         15.22         23.04         3.08 o                         
  -2   1   2       4547.44       4879.37       127.87 o                         
  -1   1   2      29836.09      29679.78       663.13 o                         
   0   1   2       1340.31       1364.55        47.81 o                         
   1   1   2       1205.12       1035.77        31.48 o                         
   2   1   2        102.92        141.33         9.16 o                         
   3   1   2         35.78         41.82         5.01 o                         
   4   1   2        264.61        289.11         9.44 o                         
  -4   2   2        962.95       1091.06        31.24 o                         
  -3   2   2        104.33         98.89         4.66 o                         
  -2   2   2      21774.74      22153.46       497.37 o                         
  -1   2   2       5268.41       4862.83       125.45 o                         
   0   2   2        376.31        350.04        17.69 o                         
   1   2   2         54.35         58.34        10.75 o                         
   2   2   2      11616.55      10448.90       273.02 o                         
   3   2   2       4693.63       4854.64       104.15 o                         
   4   2   2        516.59        507.67        15.66 o                         
  -4   3   2        586.33        646.62        18.86 o                         
  -3   3   2        137.04        134.52         4.59 o                         
  -2   3   2        149.27        165.49         8.58 o                         
  -1   3   2       5523.27       5145.05       399.46 o                         
   0   3   2       3907.08       3598.23        81.76 o                         
   1   3   2        230.67        251.83        13.53 o                         
   2   3   2        220.35        290.57        13.79 o                         
   3   3   2       1356.64       1362.55        28.70 o                         
   4   3   2         41.46         42.27         3.47 o                         
  -4   4   2         33.00         32.84         4.36 o                         
  -3   4   2        765.98        792.24        14.18 o                         
  -2   4   2         12.68         28.66         5.06 o                         
  -1   4   2      46062.78      45422.30      1599.62 o                         
   0   4   2      15171.67      15049.35       336.70 o                         
   1   4   2      28886.35      29959.98       761.76 o                         
   2   4   2        159.93        183.66        10.78 o                         
   3   4   2          0.02         14.58         3.80 o                         
   4   4   2         74.52         71.50         3.94 o                         
  -4   5   2        109.35        119.69         5.70 o                         
  -3   5   2       1589.34       1550.05        24.88 o                         
  -2   5   2         73.00        114.42         6.99 o                         
  -1   5   2      35170.78      33358.73      1173.23 o                         
   0   5   2       4468.69       4215.69        95.30 o                         
   1   5   2       5119.21       5207.72       135.11 o                         
   2   5   2        609.97        641.31        24.14 o                         
   3   5   2       2730.82       2720.41        45.95 o                         
   4   5   2        546.19        530.32        11.94 o                         
  -4   6   2        395.79        437.71        13.11 o                         
  -3   6   2        215.94        226.36         8.68 o                         
  -2   6   2       2903.69       2670.33        66.01 o                         
  -1   6   2      10059.17       9556.87       278.78 o                         
   0   6   2        661.41        608.96        17.92 o                         
   1   6   2         35.50         40.66         6.43 o                         
   2   6   2        129.04        133.84        10.32 o                         
   3   6   2        136.49        131.65         4.91 o                         
   4   6   2        135.28        145.74         5.73 o                         
  -4   7   2        451.18        483.57        14.05 o                         
  -3   7   2        409.14        392.81         9.81 o                         
  -2   7   2         93.83         91.51         6.51 o                         
  -1   7   2      11563.99      11473.58       289.93 o                         
   0   7   2       4836.50       4581.19       136.16 o                         
   1   7   2        178.65        191.92        12.60 o                         
   2   7   2       2750.31       2840.97       110.70 o                         
   3   7   2        241.56        229.54         6.11 o                         
   4   7   2        415.04        427.97        28.35 o                         
  -4   8   2         49.02         46.98         4.53 o                         
  -3   8   2        232.28        241.02         9.54 o                         
  -2   8   2          0.54         10.53         4.27 o                         
  -1   8   2      15103.70      15236.45       444.85 o                         
   0   8   2      14702.05      15107.08       438.54 o                         
   1   8   2      12588.90      13417.07       341.05 o                         
   2   8   2       2263.93       2308.63        68.34 o                         
   3   8   2         85.33         91.89         4.58 o                         
   4   8   2        487.60        458.39        29.73 o                         
  -4   9   2         77.59         72.90        10.76 o                         
  -3   9   2        461.47        434.23        17.09 o                         
  -2   9   2        717.36        727.99        23.24 o                         
  -1   9   2       5549.02       5275.13       157.54 o                         
   0   9   2       6345.44       6207.64       183.82 o                         
   1   9   2          8.55         11.57         6.07 o                         
   2   9   2       2583.88       2806.67        82.58 o                         
   3   9   2        775.09        731.19        15.90 o                         
   4   9   2        252.87        242.25        11.16 o                         
  -4  10   2        199.92        199.71         9.61 o                         
  -3  10   2          1.09          2.63         4.06 o                         
  -2  10   2       2791.61       2588.97        69.99 o                         
  -1  10   2       1608.36       1492.03        49.19 o                         
   0  10   2        702.28        623.15        23.49 o                         
   1  10   2         63.78         52.74         8.68 o                         
   2  10   2        697.50        710.36        21.79 o                         
   3  10   2         63.08         65.65         3.47 o                         
   4  10   2        244.36        240.94        11.02 o                         
  -4  11   2        289.82        315.45        12.67 o                         
  -3  11   2       1233.85       1208.54        48.35 o                         
  -2  11   2          9.69         10.50         3.42 o                         
  -1  11   2       4977.42       5092.25       152.41 o                         
   0  11   2       1134.86        922.30        39.44 o                         
   1  11   2       3015.63       3125.51       114.75 o                         
   2  11   2        558.28        550.47        14.61 o                         
   3  11   2        509.25        494.23        10.14 o                         
   4  11   2        305.39        309.32        15.54 o                         
  -4  12   2        184.54        188.79         8.91 o                         
  -3  12   2        433.56        430.95        16.89 o                         
  -2  12   2        331.12        308.41         9.42 o                         
  -1  12   2       5169.50       5339.77       160.55 o                         
   0  12   2       3423.99       3707.73       168.64 o                         
   1  12   2       8416.48       8943.43       763.00 o                         
   2  12   2        202.62        188.18         7.29 o                         
   3  12   2        345.33        329.76         8.14 o                         
   4  12   2        135.21        135.49         8.22 o                         
  -4  13   2         95.63         90.11         5.26 o                         
  -3  13   2        150.13        157.52         8.86 o                         
  -2  13   2        666.50        644.15        15.42 o                         
  -1  13   2        189.41        164.93        11.50 o                         
   0  13   2        711.85        539.40        26.70 o                         
   1  13   2       2949.34       2664.47       169.99 o                         
   2  13   2         59.89         60.71         6.16 o                         
   3  13   2       2309.29       2259.99        39.67 o                         
   4  13   2        284.61        268.95        13.72 o                         
  -4  14   2        440.39        489.34        15.10 o                         
  -3  14   2         74.39         81.23         5.59 o                         
  -2  14   2       2731.57       2571.24        46.00 o                         
  -1  14   2        277.11        245.25        22.54 o                         
   0  14   2        564.48        491.62        25.56 o                         
   1  14   2       1169.60       1071.02        50.15 o                         
   2  14   2       3613.30       3376.27        78.29 o                         
   3  14   2       1537.49       1495.12        29.80 o                         
   4  14   2        770.09        810.80        66.32 o                         
  -4  15   2        709.50        787.26        22.24 o                         
  -3  15   2         22.40         23.44         4.25 o                         
  -2  15   2          0.92          9.19         3.04 o                         
  -1  15   2         15.37         11.23         6.49 o                         
   0  15   2       4675.37       4613.04       140.33 o                         
   1  15   2        504.76        540.68        31.70 o                         
   2  15   2        115.66         97.53         5.56 o                         
   3  15   2          2.69          9.54         3.29 o                         
   4  15   2        258.28        253.52        18.20 o                         
  -4  16   2        766.21        819.95        26.49 o                         
  -3  16   2        196.34        200.99         7.70 o                         
  -2  16   2        178.10        181.33         5.48 o                         
  -1  16   2        127.22        145.36        15.37 o                         
   0  16   2        654.03        664.35        27.56 o                         
   1  16   2       2340.41       2288.21        77.17 o                         
   2  16   2        572.02        583.96        13.79 o                         
   3  16   2        215.62        209.65         7.34 o                         
   4  16   2        110.03        110.33        10.47 o                         
  -4  17   2        196.82        176.51         7.98 o                         
  -3  17   2        610.40        565.26        16.57 o                         
  -2  17   2          3.30         17.75         3.79 o                         
  -1  17   2        331.61        256.59        28.95 o                         
   0  17   2       2177.46       2103.94        69.84 o                         
   1  17   2       2263.58       2095.69       105.25 o                         
   2  17   2         18.89         24.71         3.12 o                         
   3  17   2        231.70        218.27         8.09 o                         
   4  17   2        262.11        193.50        13.35 o                         
  -4  18   2        258.72        236.71        15.43 o                         
  -3  18   2         23.08         28.03         4.58 o                         
  -2  18   2       5570.87       5557.11        91.38 o                         
  -1  18   2       1761.30       1714.85        47.66 o                         
   0  18   2        486.41        412.03        26.04 o                         
   1  18   2         89.66         81.13         4.51 o                         
   2  18   2       6744.78       6567.96       141.69 o                         
   3  18   2       3021.88       3029.55        73.46 o                         
   4  18   2        320.48        301.84        19.65 o                         
  -4  19   2        619.66        454.68        25.14 o                         
  -3  19   2        127.34        139.34         6.13 o                         
  -2  19   2         49.87         61.57         4.72 o                         
  -1  19   2        133.19        139.60         8.62 o                         
   0  19   2        862.56        806.59        31.38 o                         
   1  19   2         13.85         12.49         3.78 o                         
   2  19   2        864.62        849.94        20.94 o                         
   3  19   2        304.83        299.97         9.55 o                         
   4  19   2         83.97         74.07         7.38 o                         
  -3  20   2        382.68        418.49        16.22 o                         
  -2  20   2          4.98          7.87         2.92 o                         
  -1  20   2        880.50        894.89        32.52 o                         
   0  20   2        967.90       1025.44        24.12 o                         
   1  20   2        982.65        945.91        20.98 o                         
   2  20   2         11.68         22.07         4.93 o                         
   3  20   2          0.80          6.73         4.95 o                         
  -3  21   2        804.51        844.81        24.95 o                         
  -2  21   2        156.95        162.82         6.07 o                         
  -1  21   2        224.64        228.30        18.52 o                         
   0  21   2        594.44        558.56        14.54 o                         
   1  21   2        749.18        724.68        18.17 o                         
   2  21   2        517.24        493.39        13.54 o                         
   3  21   2         67.81         63.42         6.94 o                         
  -3  22   2         17.03         15.87         5.34 o                         
  -2  22   2       3992.82       3874.71        65.48 o                         
  -1  22   2        515.37        451.35        19.91 o                         
   0  22   2        112.84         95.94         6.86 o                         
   1  22   2          4.61          4.11         3.59 o                         
   2  22   2       1562.32       1483.82        39.20 o                         
   3  22   2        263.22        263.36        15.47 o                         
  -3  23   2        197.66        201.27        13.75 o                         
  -2  23   2         11.10         14.96         3.83 o                         
  -1  23   2         35.33         40.67         7.29 o                         
   0  23   2        664.01        591.80        16.16 o                         
   1  23   2         66.12         75.23         5.80 o                         
   2  23   2         35.88         34.17         4.45 o                         
   3  23   2        740.64        767.67        22.63 o                         
  -3  24   2        381.47        382.38        15.09 o                         
  -2  24   2         52.46         56.65         5.47 o                         
  -1  24   2       1235.72       1245.63        56.20 o                         
   0  24   2         46.92         42.74         4.16 o                         
   1  24   2       1507.29       1541.84        32.40 o                         
   2  24   2         82.61         82.32         5.78 o                         
   3  24   2         18.04         20.35         4.83 o                         
  -3  25   2        778.11        807.26        33.10 o                         
  -2  25   2          1.61          6.10         3.57 o                         
  -1  25   2        834.30        793.15        30.80 o                         
   0  25   2        206.45        187.80         6.62 o                         
   1  25   2        283.24        265.99        13.02 o                         
   2  25   2        796.76        801.54        27.45 o                         
   3  25   2        581.72        591.96        25.12 o                         
  -3  26   2          1.55         -0.57         5.05 o                         
  -2  26   2        172.95        183.08         7.11 o                         
  -1  26   2          3.13          1.96         6.77 o                         
   0  26   2         73.99         73.12         5.42 o                         
   1  26   2         60.38         63.44         7.70 o                         
   2  26   2         10.15         11.00         4.21 o                         
   3  26   2         41.49         35.95         6.14 o                         
  -3  27   2        183.19        196.50        11.08 o                         
  -2  27   2        164.58        141.77         7.18 o                         
  -1  27   2        716.44        598.68        23.57 o                         
   0  27   2       1145.99       1130.61        29.23 o                         
   1  27   2        613.61        600.32        19.04 o                         
   2  27   2        312.41        334.09        12.69 o                         
   3  27   2        207.35        197.90        15.71 o                         
  -3  28   2        100.14        104.76         6.96 o                         
  -2  28   2         51.79         43.77         6.56 o                         
  -1  28   2       2726.10       2685.79        71.81 o                         
   0  28   2       1110.24       1049.89        32.70 o                         
   1  28   2       1124.68       1204.49        30.87 o                         
   2  28   2        147.45        166.16        10.17 o                         
  -3  29   2        193.43        154.64        12.08 o                         
  -2  29   2         31.81         41.51         6.34 o                         
  -1  29   2        778.93        792.97        24.65 o                         
   0  29   2        138.79        124.93         7.59 o                         
   1  29   2        155.02        155.71         8.78 o                         
   2  29   2          0.89          2.61         5.48 o                         
  -2  30   2        121.93        122.86         8.21 o                         
  -1  30   2         19.07         20.80         5.27 o                         
   0  30   2        130.33        130.12         7.43 o                         
   1  30   2        260.28        233.13        12.73 o                         
   2  30   2       1397.28       1500.06        47.36 o                         
  -2  31   2        104.67         99.68        10.53 o                         
  -1  31   2        226.59        190.54        10.65 o                         
   0  31   2        691.10        662.72        30.61 o                         
   1  31   2        564.19        579.36        19.16 o                         
   2  31   2        422.69        499.12        18.11 o                         
  -2  32   2          9.14         11.61         5.17 o                         
  -1  32   2          6.92          5.93         4.31 o                         
   0  32   2         36.73         27.30         6.19 o                         
   1  32   2        236.60        254.74         8.25 o                         
   2  32   2          4.39          5.08         3.78 o                         
  -2  33   2          7.44         10.52         7.31 o                         
  -1  33   2         15.01         10.66         3.98 o                         
   0  33   2          0.53         -0.45         6.50 o                         
   1  33   2        165.18        155.16         6.54 o                         
   2  33   2         60.25         60.01         5.98 o                         
  -2  34   2        912.62        804.29        39.45 o                         
  -1  34   2        289.11        261.20        12.03 o                         
   0  34   2         46.36         40.80         7.29 o                         
   1  34   2         46.61         42.83         3.70 o                         
   2  34   2        307.90        212.31         9.90 o                         
  -1  35   2        110.14        113.72         6.32 o                         
   0  35   2        635.43        656.22        22.57 o                         
   1  35   2         44.58         49.08         4.32 o                         
  -1  36   2        169.29        149.33        12.73 o                         
   0  36   2         10.27         18.99         3.23 o                         
   1  36   2        173.57        169.98         8.39 o                         
  -1  37   2        311.04        257.04        15.82 o                         
   0  37   2         13.41          6.65         2.99 o                         
   0  38   2         24.77         16.76         3.38 o                         
  -4   1   3        180.29        191.38         8.98 o                         
  -3   1   3        469.88        467.90         9.30 o                         
  -2   1   3        961.43       1024.79        29.66 o                         
  -1   1   3         25.26         13.77         4.28 o                         
   0   1   3        802.99        859.36        30.50 o                         
   1   1   3         83.89         85.83         8.57 o                         
   2   1   3         28.64         34.01         6.65 o                         
   3   1   3       3018.29       2976.68        71.73 o                         
   4   1   3        120.85        122.71         5.47 o                         
  -4   2   3        332.28        337.09        10.91 o                         
  -3   2   3         58.98         66.98         3.81 o                         
  -2   2   3       2420.77       2524.62        62.45 o                         
  -1   2   3       1703.35       1470.89        46.18 o                         
   0   2   3          3.52          6.02         3.32 o                         
   1   2   3        395.16        386.23        14.35 o                         
   2   2   3        333.47        291.52        21.62 o                         
   3   2   3          1.16         15.59         4.07 o                         
   4   2   3         19.75         20.58         3.61 o                         
  -4   3   3         18.58         18.40         4.05 o                         
  -3   3   3        470.03        465.05        14.08 o                         
  -2   3   3        309.08        331.81        11.79 o                         
  -1   3   3       3252.56       2747.51        82.31 o                         
   0   3   3       1164.81       1196.37        47.29 o                         
   1   3   3        264.11        226.64        11.82 o                         
   2   3   3        903.37        839.30        30.29 o                         
   3   3   3       1155.42       1102.42        26.65 o                         
   4   3   3        107.46        116.38         6.13 o                         
  -4   4   3         12.30          9.35         3.47 o                         
  -3   4   3        191.27        190.85         6.21 o                         
  -2   4   3         19.27         35.69         5.16 o                         
  -1   4   3       1356.64       1157.72        44.91 o                         
   0   4   3       1491.45       1353.27        37.04 o                         
   1   4   3       7484.66       8800.44       234.03 o                         
   2   4   3        109.64        140.18         9.97 o                         
   3   4   3          0.12          6.88         3.20 o                         
   4   4   3          0.92          1.63         3.28 o                         
  -4   5   3        153.40        185.61         7.46 o                         
  -3   5   3        542.59        525.64        12.55 o                         
  -2   5   3        850.07        892.91        23.82 o                         
  -1   5   3         17.88         27.21         4.84 o                         
   0   5   3       1649.89       1547.70        33.43 o                         
   1   5   3       5578.20       6227.86       228.50 o                         
   2   5   3         30.63         14.37         6.28 o                         
   3   5   3        365.46        350.24         9.76 o                         
   4   5   3          2.52          5.39         3.22 o                         
  -4   6   3          6.62         11.79         4.19 o                         
  -3   6   3         21.13         22.17         4.17 o                         
  -2   6   3        725.44        746.74        20.76 o                         
  -1   6   3        915.26        899.72        26.45 o                         
   0   6   3          1.24          6.40         2.85 o                         
   1   6   3        482.27        543.07        23.48 o                         
   2   6   3        497.25        517.65        20.09 o                         
   3   6   3        293.69        259.73         7.06 o                         
   4   6   3         85.32         83.33         4.61 o                         
  -4   7   3         48.25         59.43         6.73 o                         
  -3   7   3       1000.14       1012.46        26.07 o                         
  -2   7   3        215.74        212.58         9.71 o                         
  -1   7   3        817.02        731.93        30.45 o                         
   0   7   3       1378.43       1241.64        27.49 o                         
   1   7   3       2638.01       2803.42        88.96 o                         
   2   7   3       1102.20       1119.70        37.39 o                         
   3   7   3       1094.11       1072.15        19.49 o                         
   4   7   3         28.97         30.08         3.79 o                         
  -4   8   3          2.30         -0.39         3.99 o                         
  -3   8   3         10.79         17.86         3.96 o                         
  -2   8   3        770.80        778.77        21.25 o                         
  -1   8   3         21.10         27.12        11.18 o                         
   0   8   3        396.36        412.46        12.25 o                         
   1   8   3         71.17         75.05         8.02 o                         
   2   8   3        200.18        228.11        14.70 o                         
   3   8   3        335.62        326.97         8.29 o                         
   4   8   3          9.31         18.59         5.36 o                         
  -4   9   3        446.39        476.59        15.66 o                         
  -3   9   3       1582.56       1647.36        33.91 o                         
  -2   9   3       1169.10       1149.74        29.40 o                         
  -1   9   3        980.25       1001.49        44.50 o                         
   0   9   3       5297.55       4927.11       113.58 o                         
   1   9   3       1981.92       2150.10        61.81 o                         
   2   9   3        121.35        104.79         5.74 o                         
   3   9   3        189.29        178.88         6.54 o                         
   4   9   3         15.11         22.85         5.47 o                         
  -4  10   3          1.33          1.31         3.35 o                         
  -3  10   3        303.52        288.65         9.79 o                         
  -2  10   3        507.04        497.70        16.39 o                         
  -1  10   3       2144.21       2189.78       142.66 o                         
   0  10   3         39.41         41.03         4.92 o                         
   1  10   3         37.82         42.40         7.62 o                         
   2  10   3         36.03         37.78         3.65 o                         
   3  10   3         74.67         81.01         4.12 o                         
   4  10   3         72.99         74.17         9.31 o                         
  -4  11   3         27.07         29.51         3.57 o                         
  -3  11   3        368.65        370.96        28.39 o                         
  -2  11   3        349.27        359.06        10.42 o                         
  -1  11   3       1189.29       1222.91       104.49 o                         
   0  11   3       3501.18       3254.83        76.78 o                         
   1  11   3        922.12        932.75        32.00 o                         
   2  11   3        129.03         99.83         4.77 o                         
   3  11   3       1646.40       1595.70        26.47 o                         
   4  11   3         21.31         22.14         4.88 o                         
  -4  12   3         21.66         20.66         4.63 o                         
  -3  12   3         19.99         27.24         4.50 o                         
  -2  12   3       2348.58       2456.87        53.36 o                         
  -1  12   3        825.32       1042.31        60.50 o                         
   0  12   3       5811.42       5952.46       137.60 o                         
   1  12   3       3072.39       3463.76        96.07 o                         
   2  12   3        480.21        504.79        12.47 o                         
   3  12   3         29.91         30.68         3.26 o                         
   4  12   3          0.13          2.87         5.98 o                         
  -4  13   3        109.11        112.91         6.87 o                         
  -3  13   3        871.75        791.01        22.02 o                         
  -2  13   3        367.41        358.79         7.99 o                         
  -1  13   3       3589.31       3795.98       145.62 o                         
   0  13   3        993.42        925.41        25.85 o                         
   1  13   3        657.87        694.81        44.33 o                         
   2  13   3        404.36        386.74        10.83 o                         
   3  13   3        189.67        183.27         7.39 o                         
   4  13   3         73.91         67.54         8.41 o                         
  -4  14   3        329.91        352.24        16.01 o                         
  -3  14   3        510.05        512.61        14.47 o                         
  -2  14   3        355.27        363.28         8.45 o                         
  -1  14   3         39.24         40.85        12.53 o                         
   0  14   3          4.17          4.21         4.66 o                         
   1  14   3          0.02         -4.36         9.24 o                         
   2  14   3        289.44        273.80         7.69 o                         
   3  14   3         89.84         79.60         4.08 o                         
   4  14   3         10.35         20.19         5.34 o                         
  -4  15   3         18.45         18.59         3.49 o                         
  -3  15   3        564.33        598.21        20.94 o                         
  -2  15   3        112.56        123.72         6.37 o                         
  -1  15   3          8.06         10.88        16.51 o                         
   0  15   3        183.17        174.16         9.25 o                         
   1  15   3         46.52         38.17        10.46 o                         
   2  15   3       1616.10       1624.76        34.26 o                         
   3  15   3        812.53        827.26        19.39 o                         
   4  15   3          2.20          6.83         5.52 o                         
  -4  16   3          8.99          7.09         4.25 o                         
  -3  16   3         46.40         45.83         7.31 o                         
  -2  16   3       1105.31       1139.73        27.04 o                         
  -1  16   3       4496.57       4977.42       192.38 o                         
   0  16   3         48.25        101.08         8.80 o                         
   1  16   3        475.52        454.52        26.81 o                         
   2  16   3        709.05        675.42        18.29 o                         
   3  16   3         25.08         31.19         3.33 o                         
   4  16   3         10.97          9.92         5.68 o                         
  -4  17   3        101.13         82.77         6.17 o                         
  -3  17   3        428.27        476.15        16.12 o                         
  -2  17   3         57.93         57.66         3.97 o                         
  -1  17   3         54.16         83.88         7.81 o                         
   0  17   3       3048.07       2815.13        84.89 o                         
   1  17   3        547.39        472.24        12.01 o                         
   2  17   3       5017.98       5089.73       117.57 o                         
   3  17   3          2.91          7.30         3.41 o                         
   4  17   3         17.77         11.29         4.64 o                         
  -4  18   3         23.02         15.84         4.10 o                         
  -3  18   3         12.23         11.91         4.59 o                         
  -2  18   3       1698.87       1674.74        32.08 o                         
  -1  18   3         68.68         65.32         7.70 o                         
   0  18   3         52.30         44.16         7.56 o                         
   1  18   3          0.37          5.42         3.17 o                         
   2  18   3        479.80        499.75        15.55 o                         
   3  18   3          1.36         -3.90         4.38 o                         
   4  18   3         32.47         28.74         6.13 o                         
  -4  19   3         62.10         42.55         6.78 o                         
  -3  19   3         96.38        117.53         7.34 o                         
  -2  19   3       2189.20       2219.33        41.33 o                         
  -1  19   3       5552.04       5826.23       187.61 o                         
   0  19   3       1909.28       1861.13        33.46 o                         
   1  19   3         25.72         27.55         4.24 o                         
   2  19   3         14.03         23.23         4.88 o                         
   3  19   3       1410.07       1446.12        36.73 o                         
   4  19   3         99.46         82.76         7.29 o                         
  -3  20   3         92.18        106.70         8.97 o                         
  -2  20   3        334.32        319.51         9.38 o                         
  -1  20   3         64.06         59.12         5.89 o                         
   0  20   3        260.79        277.40         9.05 o                         
   1  20   3        110.69        117.51         7.37 o                         
   2  20   3       5215.74       5609.83       112.05 o                         
   3  20   3        300.49        307.54        21.14 o                         
  -3  21   3        193.64        202.51         9.00 o                         
  -2  21   3       1461.36       1515.45        28.54 o                         
  -1  21   3        237.29        265.81        14.12 o                         
   0  21   3        957.44        887.18        17.56 o                         
   1  21   3        147.35        133.72         9.19 o                         
   2  21   3        716.60        727.32        24.77 o                         
   3  21   3         99.48        101.47         9.80 o                         
  -3  22   3        175.82        192.61         9.98 o                         
  -2  22   3        366.31        343.98         9.18 o                         
  -1  22   3        743.85        748.92        22.92 o                         
   0  22   3         88.17         86.70         4.93 o                         
   1  22   3        192.79        171.38         7.26 o                         
   2  22   3         61.16         56.01         6.33 o                         
   3  22   3         92.00         85.89         8.63 o                         
  -3  23   3        521.60        581.26        20.83 o                         
  -2  23   3        182.21        180.62         7.06 o                         
  -1  23   3       1119.55       1112.53        34.17 o                         
   0  23   3         69.21         62.41         4.89 o                         
   1  23   3        376.83        367.50        10.99 o                         
   2  23   3        162.79        177.71         7.78 o                         
   3  23   3        723.69        709.23        24.52 o                         
  -3  24   3         24.51         27.84         5.01 o                         
  -2  24   3        286.31        268.72        10.06 o                         
  -1  24   3         17.20         18.52         6.02 o                         
   0  24   3          5.31         10.22         3.52 o                         
   1  24   3       3824.33       4124.26        82.78 o                         
   2  24   3       4158.37       4439.77       120.87 o                         
   3  24   3          0.24         -1.92         4.36 o                         
  -3  25   3        236.01        216.80         9.89 o                         
  -2  25   3       1070.29       1026.92        50.06 o                         
  -1  25   3        267.35        231.34        12.88 o                         
   0  25   3       2652.52       2621.31        55.46 o                         
   1  25   3        212.43        193.27         9.23 o                         
   2  25   3         14.08         26.12         5.93 o                         
   3  25   3        121.80        117.64         6.97 o                         
  -3  26   3        514.62        547.48        23.41 o                         
  -2  26   3         19.52         23.06         4.11 o                         
  -1  26   3        650.47        599.73        25.40 o                         
   0  26   3         52.18         58.74         6.14 o                         
   1  26   3         22.42         19.95         4.76 o                         
   2  26   3        592.45        593.50        20.67 o                         
   3  26   3          8.30         10.12         4.00 o                         
  -3  27   3        252.19        262.04        12.88 o                         
  -2  27   3         20.51         27.07         6.07 o                         
  -1  27   3        514.91        546.06        21.46 o                         
   0  27   3        743.35        743.53        21.94 o                         
   1  27   3        407.09        385.55        12.59 o                         
   2  27   3       1211.74       1249.48        45.69 o                         
   3  27   3        149.09        108.72         9.13 o                         
  -3  28   3        138.55        145.64        14.13 o                         
  -2  28   3        123.86        137.94         7.91 o                         
  -1  28   3          5.96          7.32         6.81 o                         
   0  28   3         43.14         46.02         5.47 o                         
   1  28   3        459.81        456.48        14.54 o                         
   2  28   3        191.76        220.14        12.34 o                         
  -2  29   3         16.94         17.10         5.54 o                         
  -1  29   3        227.71        244.95        12.44 o                         
   0  29   3        525.38        510.69        21.09 o                         
   1  29   3         71.98         77.45         5.67 o                         
   2  29   3       1828.88       2055.63        63.59 o                         
  -2  30   3         73.74         85.09         7.16 o                         
  -1  30   3          4.05          5.56         4.92 o                         
   0  30   3         73.91         75.51         6.02 o                         
   1  30   3         13.83         17.77         5.01 o                         
   2  30   3        238.80        244.39        16.10 o                         
  -2  31   3        161.17        167.78         8.92 o                         
  -1  31   3          5.00          7.92         4.03 o                         
   0  31   3          3.77          4.99         3.94 o                         
   1  31   3         26.10         26.97         4.98 o                         
   2  31   3         45.40         46.83         5.29 o                         
  -2  32   3         77.14         71.31         7.15 o                         
  -1  32   3        384.01        405.21        12.41 o                         
   0  32   3        391.60        426.57        21.23 o                         
   1  32   3         13.27         12.85         3.63 o                         
   2  32   3          7.01          7.04         3.85 o                         
  -2  33   3        136.71        140.64         8.50 o                         
  -1  33   3         51.20         53.86         4.07 o                         
   0  33   3       1017.83       1078.14        35.59 o                         
   1  33   3         50.51         63.12         4.16 o                         
   2  33   3       1047.60       1072.52        37.85 o                         
  -2  34   3        535.92        441.41        52.72 o                         
  -1  34   3         25.66         25.75         3.91 o                         
   0  34   3         73.25         75.45        14.90 o                         
   1  34   3          2.55          5.14         3.42 o                         
  -1  35   3        591.54        593.42        17.00 o                         
   0  35   3        209.80        220.67         8.62 o                         
   1  35   3         42.65         54.40         4.24 o                         
  -1  36   3        352.34        297.93        19.33 o                         
   0  36   3        134.54        149.52         7.16 o                         
   1  36   3        161.09        129.71         9.92 o                         
   0  37   3        437.23        416.54        20.36 o                         
  -4   0   4       2024.71       2232.75        76.53 o                         
  -3   0   4         19.73         21.54         4.32 o                         
  -2   0   4        497.24        646.94        32.18 o                         
  -1   0   4       6494.58       6472.97       188.61 o                         
   0   0   4      16974.73      18693.86       665.97 o                         
   1   0   4      25757.14      28459.03      1016.77 o                         
   2   0   4       1148.30       1019.35        49.27 o                         
   3   0   4        595.14        660.46        30.46 o                         
   4   0   4         31.22         37.06         4.59 o                         
  -4   1   4         94.12        106.46         8.96 o                         
  -3   1   4        368.31        354.39         7.98 o                         
  -2   1   4      13111.61      14069.41       322.24 o                         
  -1   1   4      10100.86       9641.70       255.45 o                         
   0   1   4       1897.08       1839.54        50.16 o                         
   1   1   4        496.75        488.40        17.36 o                         
   2   1   4        403.14        405.95        19.64 o                         
   3   1   4        657.53        668.40        21.77 o                         
   4   1   4        128.93        128.80         5.33 o                         
  -4   2   4          1.21          8.15         3.81 o                         
  -3   2   4        676.28        647.60        11.39 o                         
  -2   2   4       7419.69       7763.09       180.47 o                         
  -1   2   4      24047.82      20950.13       464.74 o                         
   0   2   4         32.97         34.90         6.79 o                         
   1   2   4        602.25        656.86        21.26 o                         
   2   2   4        682.78        676.87        24.21 o                         
   3   2   4        642.19        587.64        22.55 o                         
   4   2   4        454.12        459.18        11.68 o                         
  -4   3   4        261.34        279.20        11.75 o                         
  -3   3   4          3.24         13.68         3.03 o                         
  -2   3   4        522.16        618.73        18.01 o                         
  -1   3   4       4550.17       4042.79       105.54 o                         
   0   3   4        256.90        206.16         8.87 o                         
   1   3   4        426.61        350.12        14.43 o                         
   2   3   4         79.37        126.54        11.00 o                         
   3   3   4       1736.62       1650.59        41.38 o                         
   4   3   4        426.09        449.22        11.85 o                         
  -4   4   4        751.07        803.22        25.97 o                         
  -3   4   4        193.57        214.57         6.53 o                         
  -2   4   4        366.06        370.75        12.82 o                         
  -1   4   4        511.50        472.84        24.09 o                         
   0   4   4        424.11        405.13        15.10 o                         
   1   4   4      31475.97      36193.28       802.23 o                         
   2   4   4        587.09        519.67        29.98 o                         
   3   4   4        170.60        158.31         6.05 o                         
   4   4   4        409.17        414.48        10.80 o                         
  -4   5   4         26.88         25.38         4.58 o                         
  -3   5   4          2.71         13.40         4.40 o                         
  -2   5   4       3528.88       3815.53        84.06 o                         
  -1   5   4       2187.53       2049.72        59.27 o                         
   0   5   4         75.20         58.29         4.34 o                         
   1   5   4          6.74         18.22         7.14 o                         
   2   5   4        265.48        250.81        19.03 o                         
   3   5   4        421.68        395.85         9.21 o                         
   4   5   4         56.19         56.60         4.23 o                         
  -4   6   4         79.86         73.46         6.29 o                         
  -3   6   4       6790.31       6889.28       124.82 o                         
  -2   6   4      22838.36      23515.59       480.27 o                         
  -1   6   4       8278.61       7990.17       238.15 o                         
   0   6   4        806.88        700.94        18.02 o                         
   1   6   4        805.51        867.87        29.15 o                         
   2   6   4       2523.18       2433.40        62.80 o                         
   3   6   4        680.93        659.56        13.42 o                         
   4   6   4        957.36        936.76        21.20 o                         
  -4   7   4        192.37        191.52         7.40 o                         
  -3   7   4       1497.69       1528.71        33.18 o                         
  -2   7   4       2620.84       2614.56        59.53 o                         
  -1   7   4       1711.99       1802.12        59.79 o                         
   0   7   4        403.54        446.13        13.31 o                         
   1   7   4      17951.70      19910.81       582.80 o                         
   2   7   4       4442.94       4573.87       100.86 o                         
   3   7   4         11.41         16.71         3.17 o                         
   4   7   4        170.22        163.00         6.66 o                         
  -4   8   4        795.42        837.63        27.00 o                         
  -3   8   4         21.68         22.24         3.78 o                         
  -2   8   4         13.40         18.82         5.32 o                         
  -1   8   4        323.28        331.91        17.39 o                         
   0   8   4       5679.36       5710.28       109.20 o                         
   1   8   4       2061.29       2990.99       117.83 o                         
   2   8   4       2901.47       2986.01        53.81 o                         
   3   8   4        135.22        131.31         5.15 o                         
   4   8   4         64.90         55.79         6.80 o                         
  -4   9   4         43.53         46.43         4.11 o                         
  -3   9   4        477.88        466.33        11.45 o                         
  -2   9   4       1369.03       1388.21        28.07 o                         
  -1   9   4        521.41        461.83        26.07 o                         
   0   9   4       2957.48       2895.20        63.84 o                         
   1   9   4       9031.86       9853.51       360.22 o                         
   2   9   4       6512.62       6617.21       109.47 o                         
   3   9   4        354.17        331.51         9.92 o                         
   4   9   4        304.70        287.09        12.29 o                         
  -4  10   4         25.94         25.98         4.26 o                         
  -3  10   4       1704.94       1720.27        37.29 o                         
  -2  10   4       4050.33       3710.01        68.79 o                         
  -1  10   4       5099.44       4960.36       186.14 o                         
   0  10   4        461.77        457.31        12.26 o                         
   1  10   4       1418.59       1420.29        50.51 o                         
   2  10   4       4852.68       4528.70        75.80 o                         
   3  10   4        722.64        688.68        13.79 o                         
   4  10   4        682.43        692.88        24.32 o                         
  -4  11   4          9.27         17.52         3.97 o                         
  -3  11   4        449.94        432.45        14.89 o                         
  -2  11   4        373.24        372.53        10.10 o                         
  -1  11   4       2409.80       2579.24       102.65 o                         
   0  11   4       1045.35        866.72        20.37 o                         
   1  11   4       2132.64       2152.82        63.39 o                         
   2  11   4        566.06        529.93        11.70 o                         
   3  11   4         15.93         19.17         3.28 o                         
   4  11   4         15.87         12.63         6.66 o                         
  -4  12   4        803.93        892.26        31.63 o                         
  -3  12   4          2.69          7.55         4.39 o                         
  -2  12   4         33.58         36.25         3.02 o                         
  -1  12   4        100.42         89.25        13.48 o                         
   0  12   4        478.16        435.08        13.96 o                         
   1  12   4       5417.61       5764.80       154.60 o                         
   2  12   4       1892.77       1800.31        40.07 o                         
   3  12   4         93.93         87.60         4.13 o                         
   4  12   4          8.42         19.03         7.11 o                         
  -4  13   4         97.99         90.19         5.40 o                         
  -3  13   4        433.64        414.30        22.33 o                         
  -2  13   4       1404.60       1330.04        23.84 o                         
  -1  13   4       2026.45       2137.09        88.74 o                         
   0  13   4         65.95         99.40        10.61 o                         
   1  13   4        241.84        244.59        15.14 o                         
   2  13   4        231.04        201.51         6.59 o                         
   3  13   4       1520.04       1469.71        26.89 o                         
   4  13   4         15.84         13.37         5.47 o                         
  -4  14   4          0.04          0.71         3.58 o                         
  -3  14   4       1336.28       1393.10        64.78 o                         
  -2  14   4         25.27         18.10         3.03 o                         
  -1  14   4       3003.22       2989.83       131.15 o                         
   0  14   4        223.44        201.31        10.24 o                         
   1  14   4          0.29          3.22         7.23 o                         
   2  14   4        669.58        589.62        19.16 o                         
   3  14   4        242.90        227.32         6.63 o                         
   4  14   4        924.47        843.00        33.28 o                         
  -4  15   4        187.16        190.26        10.02 o                         
  -3  15   4        185.48        197.06         9.84 o                         
  -2  15   4       1076.58       1005.46        28.72 o                         
  -1  15   4         45.97         50.00         9.99 o                         
   0  15   4         15.58         19.91         5.39 o                         
   1  15   4        156.92        150.36        12.21 o                         
   2  15   4        562.39        552.87        16.28 o                         
   3  15   4         15.50         14.81         3.77 o                         
   4  15   4          4.52         -0.36         3.58 o                         
  -4  16   4       1361.51       1369.89        50.66 o                         
  -3  16   4         26.49         25.66         6.93 o                         
  -2  16   4         27.47         40.81         4.05 o                         
  -1  16   4        441.09        405.27        22.46 o                         
   0  16   4       3319.80       3414.33        83.25 o                         
   1  16   4       2575.76       2669.41        56.35 o                         
   2  16   4         24.46         25.47         3.94 o                         
   3  16   4        144.88        138.57         8.17 o                         
   4  16   4        131.32        103.77         9.61 o                         
  -4  17   4          1.00          0.53         2.81 o                         
  -3  17   4        178.63        202.06        11.03 o                         
  -2  17   4       1104.92       1084.19        23.44 o                         
  -1  17   4        399.78        401.24        17.38 o                         
   0  17   4        189.25        206.19        11.12 o                         
   1  17   4        293.86        297.44        10.52 o                         
   2  17   4       1009.84        969.98        31.86 o                         
   3  17   4        438.50        421.60        14.29 o                         
   4  17   4         11.08         13.57         4.39 o                         
  -4  18   4          3.01         -5.59         5.68 o                         
  -3  18   4        682.91        758.89        22.97 o                         
  -2  18   4        330.02        335.64         9.84 o                         
  -1  18   4       1755.10       1607.43        43.11 o                         
   0  18   4        383.44        336.28        14.36 o                         
   1  18   4        103.64        100.91         6.40 o                         
   2  18   4          8.62         13.89         4.97 o                         
   3  18   4        827.47        823.51        24.25 o                         
  -4  19   4         51.12         56.35         6.82 o                         
  -3  19   4          3.85          8.22         4.91 o                         
  -2  19   4        730.00        755.75        17.07 o                         
  -1  19   4       1896.04       1780.10        42.35 o                         
   0  19   4        231.90        212.19        12.21 o                         
   1  19   4         55.28         48.34         5.62 o                         
   2  19   4        222.99        223.31        13.86 o                         
   3  19   4         42.60         46.76         4.99 o                         
  -3  20   4        260.47        274.42        10.78 o                         
  -2  20   4         21.05         25.19         3.95 o                         
  -1  20   4        565.94        549.58        16.79 o                         
   0  20   4       6136.85       6541.79       128.83 o                         
   1  20   4       5759.97       6039.68       203.19 o                         
   2  20   4        524.06        552.40        18.51 o                         
   3  20   4         21.99         26.69         5.90 o                         
  -3  21   4         92.22         85.26         5.92 o                         
  -2  21   4        273.34        287.93         9.37 o                         
  -1  21   4        493.24        457.87        16.44 o                         
   0  21   4         15.20          8.34         3.70 o                         
   1  21   4        602.47        596.80        19.95 o                         
   2  21   4        554.70        575.41        16.53 o                         
   3  21   4        144.05        145.72         9.05 o                         
  -3  22   4         25.97         29.57         5.36 o                         
  -2  22   4         94.50         98.22         4.89 o                         
  -1  22   4       2350.76       2280.19        52.39 o                         
   0  22   4        365.67        328.98        10.36 o                         
   1  22   4         11.58         13.72         5.11 o                         
   2  22   4        122.19        116.42         7.66 o                         
   3  22   4        411.04        416.95        16.51 o                         
  -3  23   4        145.51        159.64        10.44 o                         
  -2  23   4        637.70        606.43        17.54 o                         
  -1  23   4        789.84        760.16        21.02 o                         
   0  23   4        301.13        298.10        10.78 o                         
   1  23   4       2474.74       2484.58        52.29 o                         
   2  23   4       3160.85       3436.58        90.99 o                         
   3  23   4          6.90         19.89         5.52 o                         
  -3  24   4        110.26        101.28         6.86 o                         
  -2  24   4          2.79          5.12         3.45 o                         
  -1  24   4        170.48        169.91         9.20 o                         
   0  24   4       1937.30       2014.89        56.27 o                         
   1  24   4        268.47        288.41        10.03 o                         
   2  24   4       1521.16       1650.86        46.24 o                         
   3  24   4         14.45         11.70         4.96 o                         
  -3  25   4          7.66          8.98         3.90 o                         
  -2  25   4        908.61        898.08        47.64 o                         
  -1  25   4        125.96        126.83         8.39 o                         
   0  25   4         80.58         77.92         6.09 o                         
   1  25   4       1082.73       1094.97        23.90 o                         
   2  25   4        935.61        949.01        28.54 o                         
   3  25   4        169.60        160.64         9.28 o                         
  -3  26   4        953.95        976.65        55.38 o                         
  -2  26   4       1620.32       1635.68        48.08 o                         
  -1  26   4        214.42        225.61        15.69 o                         
   0  26   4        274.80        262.19        10.54 o                         
   1  26   4        133.47        137.74         6.89 o                         
   2  26   4       2565.73       2714.26        76.01 o                         
   3  26   4        342.25        306.29        13.74 o                         
  -3  27   4         85.15        101.70         7.19 o                         
  -2  27   4          1.80         -3.53         5.77 o                         
  -1  27   4          7.83          9.61         5.40 o                         
   0  27   4        115.89        116.42         8.24 o                         
   1  27   4        399.83        383.18        14.07 o                         
   2  27   4        649.25        684.07        21.32 o                         
  -3  28   4          1.23         -2.21         3.17 o                         
  -2  28   4         48.24         53.25         7.48 o                         
  -1  28   4         29.88         23.04         5.31 o                         
   0  28   4        445.14        473.90        15.73 o                         
   1  28   4         36.02         39.03         5.37 o                         
   2  28   4         16.96         20.42         4.66 o                         
  -2  29   4        368.07        427.37        14.58 o                         
  -1  29   4          3.21          1.05         4.65 o                         
   0  29   4          8.31          6.62         4.32 o                         
   1  29   4          9.59         13.69         5.83 o                         
   2  29   4        157.59        152.69         9.03 o                         
  -2  30   4        194.98        253.26        11.66 o                         
  -1  30   4        103.99        101.15         6.22 o                         
   0  30   4         93.38         87.71         6.22 o                         
   1  30   4          4.64          7.18         5.26 o                         
   2  30   4        281.75        289.66        13.58 o                         
  -2  31   4        451.70        493.86        21.93 o                         
  -1  31   4         93.86         93.82         7.04 o                         
   0  31   4         11.70         19.47         4.12 o                         
   1  31   4         58.11         56.72         4.96 o                         
   2  31   4          3.98          1.27         3.99 o                         
  -2  32   4         10.39         12.21         4.81 o                         
  -1  32   4         90.41         92.58         4.94 o                         
   0  32   4        639.60        742.41        29.88 o                         
   1  32   4        740.64        829.04        32.49 o                         
   2  32   4         83.32         78.98         6.48 o                         
  -2  33   4       1183.38       1209.02        45.65 o                         
  -1  33   4        344.72        334.53        10.43 o                         
   0  33   4        209.52        206.03        10.10 o                         
   1  33   4        107.70        121.84         6.83 o                         
   2  33   4         78.64         56.03         6.55 o                         
  -2  34   4        186.30        123.71         9.81 o                         
  -1  34   4        249.01        266.44         9.34 o                         
   0  34   4         43.15         36.57         5.18 o                         
   1  34   4          7.27          8.38         2.91 o                         
  -1  35   4         44.69         50.84         5.22 o                         
   0  35   4        197.24        196.08        10.25 o                         
   1  35   4        556.85        617.29        34.62 o                         
  -1  36   4         46.58         31.71         7.07 o                         
   0  36   4        648.55        659.38        21.39 o                         
   0  37   4        149.61        139.93        11.04 o                         
  -4   1   5         54.37         52.60         4.37 o                         
  -3   1   5        190.68        198.48         6.15 o                         
  -2   1   5        638.66        670.08        22.42 o                         
  -1   1   5       1184.59       1075.97        28.35 o                         
   0   1   5        382.45        424.13        12.42 o                         
   1   1   5       3984.65       4163.08       112.69 o                         
   2   1   5         23.56         17.41         3.69 o                         
   3   1   5        989.13       1021.85        32.79 o                         
   4   1   5        405.28        429.11        11.18 o                         
  -4   2   5          9.96         10.82         3.86 o                         
  -3   2   5        777.50        805.44        15.05 o                         
  -2   2   5        724.04        716.01        24.24 o                         
  -1   2   5        638.96        577.35        17.29 o                         
   0   2   5        231.90        246.61         9.88 o                         
   1   2   5          0.00         26.77         5.78 o                         
   2   2   5        283.17        272.71         8.31 o                         
   3   2   5         57.16         68.99         8.38 o                         
   4   2   5          9.40         12.78         3.91 o                         
  -4   3   5        352.49        354.25        12.10 o                         
  -3   3   5        533.50        533.28        11.49 o                         
  -2   3   5        374.29        356.29        13.79 o                         
  -1   3   5          7.24          8.18         4.02 o                         
   0   3   5       2655.96       3011.26        93.62 o                         
   1   3   5       2051.07       2183.31        50.87 o                         
   2   3   5        451.00        436.52        11.32 o                         
   3   3   5        377.26        364.95        12.57 o                         
   4   3   5        383.43        358.98         9.78 o                         
  -4   4   5         11.25         14.23         3.71 o                         
  -3   4   5          6.25         11.35         3.35 o                         
  -2   4   5         78.84         76.45         6.03 o                         
  -1   4   5        362.53        314.62        12.00 o                         
   0   4   5        176.39        206.61        10.17 o                         
   1   4   5        378.91        377.82        13.48 o                         
   2   4   5        550.91        596.75        20.99 o                         
   3   4   5         16.48         17.27         3.74 o                         
   4   4   5          0.43          0.72         3.22 o                         
  -4   5   5         24.23         30.40         3.85 o                         
  -3   5   5         37.37         41.31         3.66 o                         
  -2   5   5        954.55        964.86        25.73 o                         
  -1   5   5       3373.20       3171.68        88.15 o                         
   0   5   5       3054.75       2868.59        89.07 o                         
   1   5   5       4401.57       4789.51       127.95 o                         
   2   5   5        976.98        934.79        23.34 o                         
   3   5   5        416.51        409.03        10.78 o                         
   4   5   5        592.28        545.38        12.87 o                         
  -4   6   5         23.45         21.94         3.49 o                         
  -3   6   5        120.13        124.83         4.94 o                         
  -2   6   5         87.27         75.63         7.60 o                         
  -1   6   5       1228.28       1245.48        37.84 o                         
   0   6   5          1.26         11.42         3.60 o                         
   1   6   5         29.13         42.64         8.47 o                         
   2   6   5          2.41          7.17         3.00 o                         
   3   6   5        341.33        347.33         9.57 o                         
   4   6   5        136.46        125.70         4.94 o                         
  -4   7   5         51.24         48.26         4.81 o                         
  -3   7   5        871.48        861.26        15.81 o                         
  -2   7   5        361.39        322.52        10.34 o                         
  -1   7   5         10.38         10.90         7.45 o                         
   0   7   5       3275.85       2980.02        78.23 o                         
   1   7   5        509.46        469.75        20.18 o                         
   2   7   5       2112.24       2089.42        34.67 o                         
   3   7   5        185.31        173.35         8.15 o                         
   4   7   5         72.34         67.60         4.16 o                         
  -4   8   5          5.24          5.61         3.82 o                         
  -3   8   5        669.62        658.51        15.70 o                         
  -2   8   5        203.72        197.56         7.25 o                         
  -1   8   5        224.10        260.09        20.34 o                         
   0   8   5        290.41        333.73        10.80 o                         
   1   8   5        975.23       1135.53        43.31 o                         
   2   8   5          2.83          6.46         2.66 o                         
   3   8   5         25.60         22.01         4.54 o                         
   4   8   5         19.12         20.77         4.09 o                         
  -4   9   5         20.93         23.11         4.91 o                         
  -3   9   5        967.99        985.46        22.82 o                         
  -2   9   5         17.10         12.30         3.44 o                         
  -1   9   5         45.10         61.63         9.03 o                         
   0   9   5         13.29         22.27         4.97 o                         
   1   9   5       4320.65       4766.65       148.64 o                         
   2   9   5        312.72        289.52         7.20 o                         
   3   9   5         35.68         33.89         3.88 o                         
   4   9   5        149.80        127.99         9.03 o                         
  -4  10   5          3.94          2.54         3.24 o                         
  -3  10   5        279.75        285.41        11.11 o                         
  -2  10   5        111.50         91.40         7.25 o                         
  -1  10   5        930.37        982.74        46.73 o                         
   0  10   5        398.29        344.11        11.84 o                         
   1  10   5          0.08         11.73         9.27 o                         
   2  10   5        113.50        101.30         4.38 o                         
   3  10   5         70.31         64.18         4.35 o                         
   4  10   5        267.58        256.95        15.63 o                         
  -4  11   5         35.87         49.64         4.06 o                         
  -3  11   5       1581.47       1654.46        38.51 o                         
  -2  11   5       2079.75       2086.19        38.10 o                         
  -1  11   5        411.68        378.51        24.91 o                         
   0  11   5       1136.80       1125.44        34.96 o                         
   1  11   5       2821.64       3261.37        93.84 o                         
   2  11   5          2.79          5.17         2.94 o                         
   3  11   5        783.50        772.27        16.23 o                         
   4  11   5       1952.52       2192.55        96.51 o                         
  -4  12   5         44.71         46.02         3.96 o                         
  -3  12   5        192.61        186.42         8.98 o                         
  -2  12   5       1007.76       1069.04        18.75 o                         
  -1  12   5        965.51        922.79        53.93 o                         
   0  12   5        644.76        784.12        23.60 o                         
   1  12   5        576.08        608.66        44.06 o                         
   2  12   5        166.78        171.99         5.72 o                         
   3  12   5         38.60         43.00         3.84 o                         
   4  12   5          5.68          8.67         4.36 o                         
  -4  13   5         65.68         75.24         6.91 o                         
  -3  13   5        369.81        369.28        20.23 o                         
  -2  13   5       3272.16       3278.40        51.90 o                         
  -1  13   5        883.19        831.04        34.37 o                         
   0  13   5         45.75         43.59         6.28 o                         
   1  13   5        540.58        454.41        18.62 o                         
   2  13   5        725.05        669.32        15.83 o                         
   3  13   5         69.98         66.87         4.02 o                         
   4  13   5         68.33         67.71         5.22 o                         
  -4  14   5         86.19         74.02         5.88 o                         
  -3  14   5        452.58        445.18        17.24 o                         
  -2  14   5         71.47         75.89         4.46 o                         
  -1  14   5        576.89        537.98        25.94 o                         
   0  14   5        304.12        299.26        14.48 o                         
   1  14   5         36.64         44.17         6.11 o                         
   2  14   5        117.56        112.73         5.02 o                         
   3  14   5         18.99         20.17         3.82 o                         
   4  14   5         35.38         30.25         3.74 o                         
  -4  15   5         33.22         26.05         3.84 o                         
  -3  15   5          0.32         -0.79         3.65 o                         
  -2  15   5        888.60        834.11        20.93 o                         
  -1  15   5        459.08        399.47        22.07 o                         
   0  15   5       1518.95       1546.99        62.48 o                         
   1  15   5         54.48         40.14         4.42 o                         
   2  15   5         37.22         42.64         4.75 o                         
   3  15   5        320.41        309.52        12.39 o                         
   4  15   5        428.02        356.19        15.67 o                         
  -4  16   5          9.57         13.68         5.32 o                         
  -3  16   5         60.07         61.09         4.64 o                         
  -2  16   5        425.15        481.26        12.52 o                         
  -1  16   5        348.26        291.01        14.62 o                         
   0  16   5        296.52        338.36        17.48 o                         
   1  16   5        550.82        561.08        15.84 o                         
   2  16   5        199.31        193.62        11.31 o                         
   3  16   5          4.87         11.37         4.69 o                         
   4  16   5         30.11         25.29         4.82 o                         
  -4  17   5        257.44        238.77        11.26 o                         
  -3  17   5         24.71         25.94         3.79 o                         
  -2  17   5       1871.43       1876.24        42.73 o                         
  -1  17   5        761.29        751.86        27.29 o                         
   0  17   5          9.66          6.23         4.38 o                         
   1  17   5        220.41        225.22         9.55 o                         
   2  17   5        217.68        194.62         8.05 o                         
   3  17   5         47.85         49.88         5.29 o                         
  -4  18   5         65.64         64.34         7.25 o                         
  -3  18   5        366.52        395.02        15.94 o                         
  -2  18   5          0.70          6.44         4.00 o                         
  -1  18   5       1854.48       1802.89        42.81 o                         
   0  18   5        332.11        296.09        10.21 o                         
   1  18   5        482.39        432.38        14.51 o                         
   2  18   5          2.96          7.48         4.73 o                         
   3  18   5        125.86        122.22         7.50 o                         
  -4  19   5        167.20        146.46        10.48 o                         
  -3  19   5        194.19        205.15         9.19 o                         
  -2  19   5         32.08         19.62         4.90 o                         
  -1  19   5        178.20        183.33         8.52 o                         
   0  19   5       2061.78       2075.32        45.16 o                         
   1  19   5       1323.24       1332.20        34.25 o                         
   2  19   5         48.53         57.41         8.83 o                         
   3  19   5        315.18        329.69        14.43 o                         
  -3  20   5        238.26        249.60         9.97 o                         
  -2  20   5        145.00        137.70         7.71 o                         
  -1  20   5          0.52          0.38         3.73 o                         
   0  20   5        401.61        422.56        13.42 o                         
   1  20   5       4525.40       4711.68       112.09 o                         
   2  20   5         48.27         47.69         7.76 o                         
   3  20   5        181.71        189.04        10.03 o                         
  -3  21   5        924.53        956.16        27.26 o                         
  -2  21   5          6.86          7.90         4.00 o                         
  -1  21   5       1108.90       1066.20        26.88 o                         
   0  21   5        292.88        302.85        15.41 o                         
   1  21   5      14190.38      13979.23       357.55 o                         
   2  21   5        161.91        151.20         9.02 o                         
   3  21   5        265.97        301.07        15.78 o                         
  -3  22   5         42.91         53.89         7.69 o                         
  -2  22   5         69.30         65.45         5.44 o                         
  -1  22   5        990.44        882.61        24.45 o                         
   0  22   5          6.07          0.58         3.99 o                         
   1  22   5        146.98        156.85        11.11 o                         
   2  22   5          1.49          6.75         5.14 o                         
   3  22   5        393.03        369.15        17.87 o                         
  -3  23   5         37.09         44.64         5.30 o                         
  -2  23   5        858.93        907.19        35.97 o                         
  -1  23   5        102.05        108.07         6.52 o                         
   0  23   5        301.16        310.38        11.91 o                         
   1  23   5       6952.20       7243.93       168.40 o                         
   2  23   5         23.36         33.47         9.45 o                         
   3  23   5         32.30         37.41         5.92 o                         
  -3  24   5        922.86        911.46        34.20 o                         
  -2  24   5        242.99        232.28         8.99 o                         
  -1  24   5         46.48         39.63         4.88 o                         
   0  24   5         23.78         27.55         5.73 o                         
   1  24   5       2755.97       3072.96        67.31 o                         
   2  24   5        529.52        575.69        22.26 o                         
   3  24   5         10.34         12.54         4.88 o                         
  -3  25   5        236.11        236.53        16.40 o                         
  -2  25   5          1.39          6.33         4.02 o                         
  -1  25   5          7.99         13.21         4.36 o                         
   0  25   5       1804.22       1843.60        51.88 o                         
   1  25   5         14.54         12.56         4.25 o                         
   2  25   5         25.79         32.15         6.37 o                         
   3  25   5         67.86         65.04         5.64 o                         
  -3  26   5         74.23         73.03         6.33 o                         
  -2  26   5         14.70         22.90         6.98 o                         
  -1  26   5        468.61        477.97        15.81 o                         
   0  26   5         87.22         76.59         6.25 o                         
   1  26   5        171.30        170.61         7.90 o                         
   2  26   5         64.97         64.39         6.95 o                         
  -3  27   5        201.94        191.18        13.69 o                         
  -2  27   5       1499.64       1674.06        97.11 o                         
  -1  27   5         72.06         78.27         6.82 o                         
   0  27   5       1140.48       1129.63        30.94 o                         
   1  27   5        152.35        131.80         7.74 o                         
   2  27   5         99.21        107.30        12.59 o                         
  -3  28   5          8.52          7.06         3.72 o                         
  -2  28   5          2.96          8.76         6.11 o                         
  -1  28   5        264.43        272.14        11.40 o                         
   0  28   5         85.59         75.40         6.27 o                         
   1  28   5        114.70        124.64         7.97 o                         
   2  28   5        151.69        162.33         9.01 o                         
  -2  29   5        353.44        352.75        17.36 o                         
  -1  29   5        211.79        223.43        10.00 o                         
   0  29   5         95.38         95.47         6.55 o                         
   1  29   5         84.13         80.77         7.36 o                         
   2  29   5         13.31         14.96         3.94 o                         
  -2  30   5         90.68         99.95         6.90 o                         
  -1  30   5        286.94        323.70        13.93 o                         
   0  30   5          0.54         -0.39         3.88 o                         
   1  30   5          2.57         -0.41         4.95 o                         
   2  30   5          5.65          1.60         4.80 o                         
  -2  31   5       1324.64       1520.81        57.63 o                         
  -1  31   5        119.81        131.03         6.44 o                         
   0  31   5        875.80        873.53        29.52 o                         
   1  31   5         95.73         92.72         6.98 o                         
   2  31   5        179.47        193.54        10.53 o                         
  -2  32   5         24.81         27.90         5.26 o                         
  -1  32   5        119.07        136.56         7.67 o                         
   0  32   5        809.88        823.60        30.27 o                         
   1  32   5         15.43         13.98         3.94 o                         
   2  32   5        163.36        168.36        13.07 o                         
  -2  33   5        264.29        255.56        11.65 o                         
  -1  33   5         92.84         90.24         4.85 o                         
   0  33   5          4.58         10.57         4.27 o                         
   1  33   5        406.51        418.04        17.19 o                         
  -1  34   5        217.95        210.94         7.06 o                         
   0  34   5          6.07          7.01         3.43 o                         
   1  34   5         58.81         63.38         4.08 o                         
  -1  35   5          4.97          4.61         2.70 o                         
   0  35   5        489.38        585.61        19.51 o                         
   1  35   5        136.74        121.54         7.17 o                         
   0  36   5        224.82        205.36        12.85 o                         
  -4   0   6         22.58         30.09         6.13 o                         
  -3   0   6       1116.85       1207.06        34.27 o                         
  -2   0   6        276.59        268.25        15.73 o                         
  -1   0   6         13.36         59.92        10.12 o                         
   0   0   6       1366.65       1797.92        60.26 o                         
   1   0   6       3533.87       4090.81       158.20 o                         
   2   0   6       2424.71       2438.31        60.76 o                         
   3   0   6        118.23        173.98        17.03 o                         
   4   0   6        181.46        181.07         9.13 o                         
  -4   1   6        324.11        340.88        13.95 o                         
  -3   1   6       1112.33       1228.68        24.04 o                         
  -2   1   6         22.37         33.07         5.58 o                         
  -1   1   6       1232.02       1252.45        36.96 o                         
   0   1   6       4261.06       4207.67        82.89 o                         
   1   1   6       2972.81       2894.04        72.58 o                         
   2   1   6         71.37         86.72         7.35 o                         
   3   1   6        418.21        443.11        26.11 o                         
   4   1   6        328.91        323.09         8.78 o                         
  -4   2   6        100.19         90.08         6.52 o                         
  -3   2   6       5778.67       6235.43       106.01 o                         
  -2   2   6       1785.91       1619.53        42.03 o                         
  -1   2   6      14626.64      14569.21       329.43 o                         
   0   2   6       5656.38       5431.34       104.18 o                         
   1   2   6          1.88          8.79         6.73 o                         
   2   2   6        238.70        223.98         7.20 o                         
   3   2   6       3348.68       3382.80       149.76 o                         
   4   2   6        138.18        135.51         7.15 o                         
  -4   3   6        514.47        504.95        16.54 o                         
  -3   3   6       4801.71       5011.67        78.91 o                         
  -2   3   6         55.23         70.94         5.84 o                         
  -1   3   6        733.23        742.89        21.64 o                         
   0   3   6        105.92         98.56         6.72 o                         
   1   3   6       3969.58       4475.21        98.57 o                         
   2   3   6       1329.55       1331.83        25.67 o                         
   3   3   6        357.09        369.10        16.12 o                         
   4   3   6        176.75        157.98         6.16 o                         
  -4   4   6          9.99          8.84         3.38 o                         
  -3   4   6       3640.26       3840.05        66.73 o                         
  -2   4   6         49.93         63.21         5.43 o                         
  -1   4   6        563.15        631.91        17.84 o                         
   0   4   6       1080.99       2024.91        66.95 o                         
   1   4   6       3136.30       3953.23        87.54 o                         
   2   4   6       2885.39       3036.38        56.03 o                         
   3   4   6        252.81        285.86        13.83 o                         
   4   4   6        525.05        498.11        14.87 o                         
  -4   5   6        146.48        164.55         8.42 o                         
  -3   5   6       1390.32       1381.20        24.55 o                         
  -2   5   6         31.55         40.14         4.95 o                         
  -1   5   6        117.31        128.27        10.76 o                         
   0   5   6       5791.63       6162.52       228.66 o                         
   1   5   6       2527.04       2676.46        78.29 o                         
   2   5   6         44.20         39.86         5.26 o                         
   3   5   6        244.54        257.23        10.70 o                         
   4   5   6       1503.10       1346.30        33.76 o                         
  -4   6   6        188.67        159.64         7.36 o                         
  -3   6   6       1683.99       1772.17        32.93 o                         
  -2   6   6       4757.49       4889.76       105.87 o                         
  -1   6   6       2835.15       2645.79        74.01 o                         
   0   6   6       2412.13       2412.12       115.57 o                         
   1   6   6        158.60        154.77        12.83 o                         
   2   6   6        649.87        588.39        16.19 o                         
   3   6   6        129.82        122.88         5.71 o                         
   4   6   6       1555.09       1455.71        38.67 o                         
  -4   7   6         51.55         43.56         4.54 o                         
  -3   7   6        706.02        698.02        16.73 o                         
  -2   7   6          8.01         13.29         3.51 o                         
  -1   7   6         60.99         69.99         8.29 o                         
   0   7   6       4354.56       4229.03       129.96 o                         
   1   7   6         21.54         29.01         9.03 o                         
   2   7   6          2.65          0.04         3.41 o                         
   3   7   6       1045.51       1009.87        26.13 o                         
   4   7   6       2060.26       2022.08        53.87 o                         
  -4   8   6        795.07        750.51        30.55 o                         
  -3   8   6         26.96         34.38         3.94 o                         
  -2   8   6         56.09         70.26         4.65 o                         
  -1   8   6        166.67        176.39        11.55 o                         
   0   8   6      49846.00      53689.37      1583.82 o                         
   1   8   6       4430.62       6172.38       189.35 o                         
   2   8   6       6981.20       7235.91       168.51 o                         
   3   8   6          0.99          2.31         4.20 o                         
   4   8   6        935.18        872.19        28.57 o                         
  -4   9   6        242.02        243.69         9.16 o                         
  -3   9   6         14.11         16.45         3.54 o                         
  -2   9   6         98.45        117.17         5.85 o                         
  -1   9   6       1105.72       1101.98        52.60 o                         
   0   9   6       3186.50       3003.38       115.81 o                         
   1   9   6        104.16        138.16        13.39 o                         
   2   9   6        252.12        221.14         6.84 o                         
   3   9   6        126.75        114.86         6.25 o                         
   4   9   6        505.62        445.34        27.34 o                         
  -4  10   6        117.85        103.94         5.77 o                         
  -3  10   6        533.21        542.24        13.46 o                         
  -2  10   6       2800.30       2700.32        51.38 o                         
  -1  10   6       2874.27       2546.87        83.41 o                         
   0  10   6       1738.52       1692.16        88.56 o                         
   1  10   6        330.80        310.18        19.59 o                         
   2  10   6        210.21        185.88         6.53 o                         
   3  10   6       1019.59        974.13        25.20 o                         
   4  10   6        110.11         98.41         6.60 o                         
  -4  11   6        767.64        685.11        31.46 o                         
  -3  11   6       1383.68       1374.49        27.90 o                         
  -2  11   6          4.84          8.58         2.81 o                         
  -1  11   6         36.86         53.93         9.57 o                         
   0  11   6       6204.91       6642.78       296.05 o                         
   1  11   6       1730.48       1741.73        53.67 o                         
   2  11   6        130.23        130.00         6.16 o                         
   3  11   6        503.85        475.90        20.42 o                         
   4  11   6         31.10         25.57         3.85 o                         
  -4  12   6        333.74        290.68        22.19 o                         
  -3  12   6        827.32        824.18        22.96 o                         
  -2  12   6          1.96          7.99         2.74 o                         
  -1  12   6        980.64        943.10        37.75 o                         
   0  12   6       1395.03       1347.10        41.63 o                         
   1  12   6        203.07        257.46        14.46 o                         
   2  12   6       1250.20       1297.21        29.42 o                         
   3  12   6         41.89         46.96         4.61 o                         
   4  12   6         24.30         27.39         3.64 o                         
  -4  13   6         47.48         49.25         7.90 o                         
  -3  13   6        132.47        117.79         6.27 o                         
  -2  13   6         19.13         20.21         3.00 o                         
  -1  13   6       1323.81       1233.46        46.78 o                         
   0  13   6         20.55         16.60         6.78 o                         
   1  13   6        965.82        906.74        23.48 o                         
   2  13   6         53.51         63.16         6.07 o                         
   3  13   6        194.85        166.98         7.55 o                         
   4  13   6        611.40        467.20        19.86 o                         
  -4  14   6         21.87         19.23         4.35 o                         
  -3  14   6        580.51        569.57        16.74 o                         
  -2  14   6       2295.48       2226.82        38.39 o                         
  -1  14   6       3123.13       2759.32        73.97 o                         
   0  14   6       1276.19       1249.98        39.10 o                         
   1  14   6        103.27         92.39         6.12 o                         
   2  14   6         67.22         69.64         5.24 o                         
   3  14   6        770.74        756.65        26.91 o                         
   4  14   6         25.52         22.21         5.27 o                         
  -4  15   6        225.61        175.62        16.92 o                         
  -3  15   6       1120.78       1113.07        28.18 o                         
  -2  15   6        574.00        583.40        13.75 o                         
  -1  15   6        586.17        522.59        16.52 o                         
   0  15   6       3574.42       3484.95        96.94 o                         
   1  15   6        509.58        476.27        14.85 o                         
   2  15   6         55.82         56.44         6.51 o                         
   3  15   6        168.44        177.44        10.12 o                         
  -4  16   6        138.88        113.68        23.45 o                         
  -3  16   6        968.81       1032.15        29.38 o                         
  -2  16   6        322.77        314.87        10.35 o                         
  -1  16   6        275.86        291.78        10.57 o                         
   0  16   6        261.44        241.28         9.01 o                         
   1  16   6       4697.40       4676.38       100.84 o                         
   2  16   6        841.99        839.89        22.27 o                         
   3  16   6        254.06        256.94        12.05 o                         
  -4  17   6        154.52        139.04        10.70 o                         
  -3  17   6        537.55        529.45        19.11 o                         
  -2  17   6         47.04         47.24         5.29 o                         
  -1  17   6         13.38         23.55         4.47 o                         
   0  17   6        197.21        203.30         8.75 o                         
   1  17   6          2.23          1.54         5.09 o                         
   2  17   6        679.49        677.33        26.29 o                         
   3  17   6         75.68         78.44        12.32 o                         
  -4  18   6         50.24         31.75         5.10 o                         
  -3  18   6        440.67        435.31        14.49 o                         
  -2  18   6       1178.88       1180.37        49.70 o                         
  -1  18   6       2428.93       2221.76        51.45 o                         
   0  18   6        771.72        714.41        20.31 o                         
   1  18   6         28.50         30.41         7.21 o                         
   2  18   6          1.26          2.47         4.06 o                         
   3  18   6       1792.00       1838.79        49.67 o                         
  -3  19   6        493.29        512.30        18.94 o                         
  -2  19   6          0.02         -3.61         5.25 o                         
  -1  19   6          8.80         12.71         3.59 o                         
   0  19   6        106.64         97.28         6.63 o                         
   1  19   6       4203.10       4049.14       154.77 o                         
   2  19   6        280.65        262.52         8.85 o                         
   3  19   6        449.96        464.50        17.97 o                         
  -3  20   6       1047.24       1122.74        41.44 o                         
  -2  20   6         78.30        103.14         8.12 o                         
  -1  20   6         16.88         16.37         3.85 o                         
   0  20   6        624.48        639.08        19.17 o                         
   1  20   6       4381.88       4498.60       221.74 o                         
   2  20   6       1211.64       1327.34        34.16 o                         
   3  20   6         70.13         72.53         8.66 o                         
  -3  21   6        593.57        596.35        23.78 o                         
  -2  21   6        510.25        519.92        19.87 o                         
  -1  21   6         34.39         41.06         4.10 o                         
   0  21   6        506.63        526.05        17.88 o                         
   1  21   6        861.22        823.27        31.77 o                         
   2  21   6        448.51        488.56        15.54 o                         
   3  21   6          3.54         12.11         4.30 o                         
  -3  22   6        116.11        110.83        10.32 o                         
  -2  22   6        103.91        109.63         6.27 o                         
  -1  22   6        920.41        852.26        20.96 o                         
   0  22   6          4.34         -1.09         4.87 o                         
   1  22   6         62.78         68.63         9.67 o                         
   2  22   6         70.11         72.81         6.17 o                         
   3  22   6       1800.59       1918.77        71.86 o                         
  -3  23   6         25.66         33.14         5.46 o                         
  -2  23   6         48.64         55.16         4.64 o                         
  -1  23   6         31.90         39.96         4.78 o                         
   0  23   6        449.32        445.41        15.06 o                         
   1  23   6        202.56        231.35        15.62 o                         
   2  23   6         30.78         29.23         5.14 o                         
   3  23   6        115.11        123.30         8.24 o                         
  -3  24   6        241.82        245.00        11.98 o                         
  -2  24   6         88.02        102.51         6.52 o                         
  -1  24   6         48.81         53.97         5.29 o                         
   0  24   6       7183.34       7691.22       184.58 o                         
   1  24   6        119.67        106.26         7.68 o                         
   2  24   6       1133.69       1246.02        35.79 o                         
   3  24   6         12.59         11.41         5.25 o                         
  -3  25   6         36.31         27.89         4.14 o                         
  -2  25   6        174.93        213.68        14.14 o                         
  -1  25   6        799.55        811.32        22.17 o                         
   0  25   6        316.49        284.77        12.32 o                         
   1  25   6         14.91         17.44         4.21 o                         
   2  25   6        161.63        170.28        10.93 o                         
  -3  26   6        124.68         95.61         9.57 o                         
  -2  26   6       1035.07       1157.64        35.05 o                         
  -1  26   6         21.39         28.18         4.83 o                         
   0  26   6         88.07         97.19         8.07 o                         
   1  26   6         94.75         89.26         6.06 o                         
   2  26   6          2.34          0.89         4.61 o                         
  -3  27   6         78.77         62.70         7.05 o                         
  -2  27   6         86.80        111.05        10.11 o                         
  -1  27   6         58.40         76.79         7.70 o                         
   0  27   6       1052.18       1122.28        32.36 o                         
   1  27   6         13.00         10.57         3.97 o                         
   2  27   6          9.54         10.02         4.82 o                         
  -2  28   6         70.01         81.63         9.10 o                         
  -1  28   6        103.21        123.37        12.80 o                         
   0  28   6       1117.26       1206.81        34.12 o                         
   1  28   6       1030.28       1156.66        38.19 o                         
   2  28   6        498.65        505.70        22.96 o                         
  -2  29   6        400.17        403.57        18.67 o                         
  -1  29   6       1111.92       1224.37        39.85 o                         
   0  29   6        206.82        227.17         8.62 o                         
   1  29   6         70.60         74.97         8.95 o                         
   2  29   6         24.35         27.28         5.05 o                         
  -2  30   6        561.85        624.78        25.84 o                         
  -1  30   6        140.05        147.94         8.69 o                         
   0  30   6        177.80        185.38         9.50 o                         
   1  30   6         22.21         27.65         6.46 o                         
   2  30   6          2.04          0.43         5.53 o                         
  -2  31   6          3.46          9.35         5.75 o                         
  -1  31   6          0.99          9.03         3.58 o                         
   0  31   6         68.51         64.77         5.69 o                         
   1  31   6        803.91        868.04        34.12 o                         
  -2  32   6         17.24         25.73         4.18 o                         
  -1  32   6        104.22        106.94         5.23 o                         
   0  32   6          5.70          5.51         3.66 o                         
   1  32   6       1203.56       1353.71        42.20 o                         
  -2  33   6         40.50         29.85         5.18 o                         
  -1  33   6        145.36        152.13         5.80 o                         
   0  33   6        244.36        279.66        13.53 o                         
   1  33   6          0.21          5.14         3.42 o                         
  -1  34   6        324.87        314.62        10.15 o                         
   0  34   6         31.19         24.31         4.24 o                         
   1  34   6          0.66          1.13         2.71 o                         
  -1  35   6          1.66          0.31         3.98 o                         
   0  35   6         18.24         12.76         3.34 o                         
   1  35   6        279.59        257.69        15.99 o                         
   0  36   6       1101.27       1030.92       102.02 o                         
  -4   1   7        534.71        533.78        16.08 o                         
  -3   1   7        132.84        142.28         6.29 o                         
  -2   1   7         50.69         44.33         3.92 o                         
  -1   1   7       4246.20       4179.43       100.06 o                         
   0   1   7       1405.96       1523.26        37.94 o                         
   1   1   7         64.01         66.50         7.08 o                         
   2   1   7        779.70        769.66        16.68 o                         
   3   1   7        169.43        170.11        16.06 o                         
   4   1   7          4.54          7.90         2.93 o                         
  -4   2   7         95.39         91.03         8.46 o                         
  -3   2   7        171.54        162.74         6.31 o                         
  -2   2   7        134.75        105.74         6.62 o                         
  -1   2   7       1245.83       1200.70        33.52 o                         
   0   2   7        159.30        157.56        13.79 o                         
   1   2   7         47.42         50.17         8.00 o                         
   2   2   7         11.47         19.52         3.87 o                         
   3   2   7         49.93         32.12         7.53 o                         
   4   2   7        464.22        445.22        11.42 o                         
  -4   3   7         45.72         60.34         5.91 o                         
  -3   3   7         20.40         20.00         4.35 o                         
  -2   3   7         81.36         74.32         4.34 o                         
  -1   3   7       2085.39       2146.22        54.58 o                         
   0   3   7        183.53        232.88        13.41 o                         
   1   3   7         50.99         73.38         7.74 o                         
   2   3   7       1986.27       2007.31        39.23 o                         
   3   3   7         19.67         21.50         7.28 o                         
   4   3   7       1055.96       1072.45        33.66 o                         
  -4   4   7        372.54        385.19        14.78 o                         
  -3   4   7          0.70          2.02         3.98 o                         
  -2   4   7         51.54         48.61         4.28 o                         
  -1   4   7        318.34        325.15        15.25 o                         
   0   4   7        218.04        199.10         9.64 o                         
   1   4   7        251.27        245.87        13.72 o                         
   2   4   7        812.48        882.52        20.01 o                         
   3   4   7         88.02         88.70         7.36 o                         
   4   4   7          1.78          2.30         3.01 o                         
  -4   5   7        340.28        372.90        16.92 o                         
  -3   5   7          2.27          5.03         3.58 o                         
  -2   5   7        439.93        424.42        10.97 o                         
  -1   5   7        707.90        700.51        37.42 o                         
   0   5   7       3369.95       3619.83       107.46 o                         
   1   5   7       2105.78       2307.28        69.23 o                         
   2   5   7       1178.39       1116.82        25.86 o                         
   3   5   7          4.29          8.46         5.85 o                         
   4   5   7         83.48         78.13         4.98 o                         
  -4   6   7        407.54        425.34        15.86 o                         
  -3   6   7          1.01          1.12         3.73 o                         
  -2   6   7         33.47         29.96         3.24 o                         
  -1   6   7          1.88          0.07         6.00 o                         
   0   6   7        348.29        304.89        15.38 o                         
   1   6   7          0.43          6.57         7.98 o                         
   2   6   7          0.28         12.70         4.43 o                         
   3   6   7         57.64         58.02         6.44 o                         
   4   6   7          1.22          4.25         2.95 o                         
  -4   7   7          3.67          5.76         4.25 o                         
  -3   7   7       1011.24       1043.96        24.79 o                         
  -2   7   7         31.48         25.38         3.31 o                         
  -1   7   7        305.57        351.31        17.46 o                         
   0   7   7        570.53        650.72        32.63 o                         
   1   7   7       1950.89       2184.54       100.58 o                         
   2   7   7       2517.01       2524.48        50.40 o                         
   3   7   7        322.47        317.48        16.46 o                         
   4   7   7       1110.30       1186.89        49.11 o                         
  -4   8   7          8.18          4.84         5.28 o                         
  -3   8   7         24.71         32.14         3.99 o                         
  -2   8   7         67.85         73.59         4.06 o                         
  -1   8   7          2.17          7.56         6.62 o                         
   0   8   7          3.49          8.88         6.15 o                         
   1   8   7        439.38        460.70        22.23 o                         
   2   8   7        220.06        204.20         7.66 o                         
   3   8   7         59.01         47.95         4.85 o                         
   4   8   7          4.10          8.22         3.80 o                         
  -4   9   7        403.01        414.81        18.85 o                         
  -3   9   7         92.15         97.45         5.21 o                         
  -2   9   7         94.50         96.40         5.57 o                         
  -1   9   7        894.15        949.20        32.24 o                         
   0   9   7        440.94        359.47        17.26 o                         
   1   9   7        118.66        119.88        14.71 o                         
   2   9   7       2823.84       2792.06        54.95 o                         
   3   9   7        399.02        367.45        15.05 o                         
   4   9   7        187.73        164.18         9.65 o                         
  -4  10   7        165.77        146.54        16.29 o                         
  -3  10   7        353.88        354.60        12.67 o                         
  -2  10   7        910.16        859.19        20.33 o                         
  -1  10   7        426.96        461.28        23.69 o                         
   0  10   7       1436.75       1302.75        56.21 o                         
   1  10   7          0.08          0.61         3.97 o                         
   2  10   7        115.09        118.51         7.23 o                         
   3  10   7         70.03         61.95         5.58 o                         
   4  10   7         81.34         71.31         8.63 o                         
  -4  11   7       1145.48       1151.55        44.02 o                         
  -3  11   7          3.15          9.14         2.97 o                         
  -2  11   7         80.09         73.59         4.56 o                         
  -1  11   7       2192.02       2326.65        91.97 o                         
   0  11   7         20.77         56.71        29.74 o                         
   1  11   7         85.44         82.34         5.78 o                         
   2  11   7         78.55         67.50         5.72 o                         
   3  11   7        426.27        425.21        16.23 o                         
   4  11   7         53.37         28.33         5.67 o                         
  -4  12   7          0.23         -0.95         5.17 o                         
  -3  12   7        385.13        391.90        11.04 o                         
  -2  12   7        274.02        260.62         8.00 o                         
  -1  12   7         96.13         95.70         8.42 o                         
   0  12   7        354.68        450.60        23.11 o                         
   1  12   7         14.20         21.32         4.78 o                         
   2  12   7         29.70         40.89         5.26 o                         
   3  12   7        699.69        638.53        22.60 o                         
  -4  13   7        319.50        306.72        19.83 o                         
  -3  13   7         10.39         13.97         3.53 o                         
  -2  13   7        786.76        757.20        17.06 o                         
  -1  13   7        305.81        267.41         9.84 o                         
   0  13   7       2547.06       2712.33        78.70 o                         
   1  13   7        700.74        686.76        21.26 o                         
   2  13   7       2556.80       2487.82        73.60 o                         
   3  13   7          3.34          7.20         3.70 o                         
  -4  14   7         10.47          7.28         4.66 o                         
  -3  14   7          4.16          2.94         3.95 o                         
  -2  14   7        940.22        909.84        24.09 o                         
  -1  14   7        458.34        404.71        13.08 o                         
   0  14   7       1563.48       1487.40        33.42 o                         
   1  14   7         25.68         22.38         5.44 o                         
   2  14   7        184.09        186.57         9.54 o                         
   3  14   7         29.09         24.87         4.34 o                         
  -4  15   7        144.94        128.07         7.15 o                         
  -3  15   7        174.23        168.75         7.79 o                         
  -2  15   7          1.10          4.58         4.11 o                         
  -1  15   7       1069.78       1005.34        23.56 o                         
   0  15   7        295.15        329.75        12.31 o                         
   1  15   7        371.15        371.59        15.13 o                         
   2  15   7         57.01         60.51         6.46 o                         
   3  15   7        201.49        195.72        10.38 o                         
  -4  16   7        108.59         94.66        21.61 o                         
  -3  16   7         70.25         69.10         6.02 o                         
  -2  16   7         12.51         15.19         5.28 o                         
  -1  16   7         37.71         31.91         4.16 o                         
   0  16   7         29.86         26.97         4.99 o                         
   1  16   7          2.57         -0.68         4.97 o                         
   2  16   7         88.84        103.02         6.73 o                         
   3  16   7        472.72        477.91        18.02 o                         
  -4  17   7        391.92        298.85        17.90 o                         
  -3  17   7         13.46         12.17         5.92 o                         
  -2  17   7        679.35        677.40        23.74 o                         
  -1  17   7        321.05        302.74        10.53 o                         
   0  17   7       2429.66       2338.55        52.91 o                         
   1  17   7        431.81        420.40        16.35 o                         
   2  17   7       1195.04       1170.86        29.18 o                         
   3  17   7        166.25        150.19        10.83 o                         
  -3  18   7         51.52         53.23         6.54 o                         
  -2  18   7         67.12         54.14         7.05 o                         
  -1  18   7       1951.72       1851.22        40.56 o                         
   0  18   7         58.86         75.50         8.67 o                         
   1  18   7         35.67         34.82         6.31 o                         
   2  18   7         12.71         14.43         4.24 o                         
   3  18   7        262.15        244.17        11.13 o                         
  -3  19   7        395.84        414.54        15.30 o                         
  -2  19   7          0.87          3.20         5.22 o                         
  -1  19   7        539.20        460.63        16.58 o                         
   0  19   7       3327.31       3338.96        81.55 o                         
   1  19   7        217.62        244.03        13.46 o                         
   2  19   7        137.55        143.31         6.64 o                         
   3  19   7        392.47        412.38        19.12 o                         
  -3  20   7        397.21        411.77        18.12 o                         
  -2  20   7        159.39        167.99         8.42 o                         
  -1  20   7        200.57        218.09         8.86 o                         
   0  20   7        171.55        198.31        11.84 o                         
   1  20   7         15.27         27.42         6.06 o                         
   2  20   7        127.28        123.78         8.33 o                         
   3  20   7         54.30         47.50         6.05 o                         
  -3  21   7        395.31        418.67        19.07 o                         
  -2  21   7        353.72        382.10        14.29 o                         
  -1  21   7       3129.06       3128.86        70.33 o                         
   0  21   7       3585.73       3624.29        89.07 o                         
   1  21   7         97.65         92.60         8.38 o                         
   2  21   7         54.41         47.08         7.31 o                         
   3  21   7        235.95        203.37        18.79 o                         
  -3  22   7         77.93         74.74         6.83 o                         
  -2  22   7        209.82        238.59         9.30 o                         
  -1  22   7          4.72         17.88         5.70 o                         
   0  22   7        556.36        542.04        18.76 o                         
   1  22   7          1.14          2.34         8.30 o                         
   2  22   7         36.07         46.20         7.26 o                         
   3  22   7         75.88         69.61        10.12 o                         
  -3  23   7        731.17        750.30        61.36 o                         
  -2  23   7         14.32         20.06         4.63 o                         
  -1  23   7       2796.70       2800.62        84.39 o                         
   0  23   7       8699.56       8964.55       191.71 o                         
   1  23   7          9.76          9.26         7.75 o                         
   2  23   7         49.88         50.50         5.42 o                         
   3  23   7        202.33        206.93        13.91 o                         
  -3  24   7          4.69          2.57         3.39 o                         
  -2  24   7         85.38         88.73         6.47 o                         
  -1  24   7        338.71        357.43        22.72 o                         
   0  24   7         33.33         59.15         7.06 o                         
   1  24   7         46.87         45.89         6.97 o                         
   2  24   7        560.52        608.48        22.54 o                         
  -3  25   7         38.74         33.38         6.65 o                         
  -2  25   7        138.06        135.35         7.76 o                         
  -1  25   7          2.45         10.95         5.10 o                         
   0  25   7       3071.42       3093.42        75.11 o                         
   1  25   7        302.69        284.51        11.60 o                         
   2  25   7        609.12        627.61        22.73 o                         
  -3  26   7          0.27         -2.57         3.98 o                         
  -2  26   7        586.00        675.75        24.03 o                         
  -1  26   7        412.08        460.09        15.97 o                         
   0  26   7       1999.70       1957.93        60.86 o                         
   1  26   7          3.10          4.73         4.30 o                         
   2  26   7         50.99         54.55         5.87 o                         
  -2  27   7        187.01        195.27         9.97 o                         
  -1  27   7        236.66        259.33        12.54 o                         
   0  27   7        255.13        250.26        13.64 o                         
   1  27   7         53.89         60.20         7.07 o                         
   2  27   7         43.33         43.81         5.26 o                         
  -2  28   7         51.89         51.94         6.65 o                         
  -1  28   7        172.84        197.56        12.82 o                         
   0  28   7          1.33          0.56         3.92 o                         
   1  28   7        371.44        412.73        20.21 o                         
   2  28   7         58.26         60.02         5.37 o                         
  -2  29   7        163.75        180.65        10.36 o                         
  -1  29   7         14.73         22.08         5.07 o                         
   0  29   7        410.53        418.71        16.17 o                         
   1  29   7        340.63        361.48        15.79 o                         
   2  29   7        519.25        517.53        17.76 o                         
  -2  30   7        256.50        250.19        16.99 o                         
  -1  30   7        130.71        129.70         8.73 o                         
   0  30   7         85.35         77.11         6.04 o                         
   1  30   7         19.19         16.76         4.76 o                         
   2  30   7          9.88         12.88         6.42 o                         
  -2  31   7         39.94         35.88         6.22 o                         
  -1  31   7        595.48        688.60        18.07 o                         
   0  31   7         62.09         66.52         4.81 o                         
   1  31   7        264.40        289.74        11.88 o                         
   2  31   7          8.78          5.02         3.93 o                         
  -2  32   7         45.90         41.94         4.85 o                         
  -1  32   7          2.75          3.42         2.70 o                         
   0  32   7         59.49         72.33         5.33 o                         
   1  32   7        235.42        241.51         9.99 o                         
  -1  33   7         12.04          8.79         2.62 o                         
   0  33   7        121.63        125.08         7.50 o                         
   1  33   7         47.55         59.08         5.69 o                         
  -1  34   7        151.05        124.66         7.42 o                         
   0  34   7         30.60         25.92         3.97 o                         
   1  34   7         18.17         13.30         4.41 o                         
  -4   0   8        352.64        365.06        24.65 o                         
  -3   0   8        854.35        922.87        27.59 o                         
  -2   0   8       1202.30       1202.44       136.31 o                         
  -1   0   8        119.02        128.54        12.52 o                         
   0   0   8        384.39        405.79        39.75 o                         
   1   0   8       2517.52       2780.37        92.77 o                         
   2   0   8        197.92        199.03        10.43 o                         
   3   0   8       1652.07       1825.83       101.46 o                         
   4   0   8          0.07          2.25         3.22 o                         
  -4   1   8         16.20         25.41         6.20 o                         
  -3   1   8          0.51          6.17         4.06 o                         
  -2   1   8       1622.39       1542.68        39.01 o                         
  -1   1   8       1529.45       1431.49        39.70 o                         
   0   1   8       1436.23       1632.99        45.33 o                         
   1   1   8       1720.63       1877.87        47.05 o                         
   2   1   8        312.84        319.95        10.32 o                         
   3   1   8        776.16        869.11        38.31 o                         
   4   1   8          2.95          3.81         4.50 o                         
  -4   2   8        155.94        148.84         8.59 o                         
  -3   2   8        147.83        167.21         6.65 o                         
  -2   2   8       1058.93       1015.69        29.42 o                         
  -1   2   8       3801.05       3657.52        89.72 o                         
   0   2   8       9726.32      10366.23       240.83 o                         
   1   2   8        100.75        101.81         9.46 o                         
   2   2   8        212.02        209.74         8.57 o                         
   3   2   8       2788.03       2857.46       119.53 o                         
   4   2   8       1428.57       1448.75        38.19 o                         
  -4   3   8         13.04         16.28         5.01 o                         
  -3   3   8         16.33         29.37         4.18 o                         
  -2   3   8        246.16        244.73         9.38 o                         
  -1   3   8      10801.76      10579.96       243.44 o                         
   0   3   8       2079.68       2324.93        61.18 o                         
   1   3   8         43.10         28.24        16.63 o                         
   2   3   8       4913.29       5009.70        89.95 o                         
   3   3   8       2966.91       3056.65        93.39 o                         
   4   3   8         46.14         48.25         3.86 o                         
  -4   4   8        190.34        238.45        11.09 o                         
  -3   4   8        783.07        848.83        20.76 o                         
  -2   4   8        721.57        702.92        15.04 o                         
  -1   4   8       1199.06       1342.32        37.52 o                         
   0   4   8        627.24        770.61        26.69 o                         
   1   4   8       4522.57       4832.75       221.07 o                         
   2   4   8          6.00         37.01         5.98 o                         
   3   4   8        120.55        115.08        11.30 o                         
   4   4   8          2.14          3.90         2.18 o                         
  -4   5   8        440.16        423.71        16.09 o                         
  -3   5   8          0.75          5.21         3.98 o                         
  -2   5   8       1783.15       1759.80        32.43 o                         
  -1   5   8         21.31         38.34         6.24 o                         
   0   5   8         18.66         53.95         7.44 o                         
   1   5   8        268.06        253.23        16.52 o                         
   2   5   8       1386.43       1259.54        33.96 o                         
   3   5   8        719.00        684.92        39.01 o                         
   4   5   8         18.57         14.96         2.63 o                         
  -4   6   8        143.70        143.96        10.90 o                         
  -3   6   8          1.82          0.99         3.43 o                         
  -2   6   8       4844.93       4894.37        89.66 o                         
  -1   6   8          8.68          9.96         5.55 o                         
   0   6   8       6209.66       6089.86       203.56 o                         
   1   6   8        103.50        113.54        15.04 o                         
   2   6   8       1779.71       1654.64        34.91 o                         
   3   6   8       2279.66       2145.80       107.97 o                         
   4   6   8        716.76        589.17        23.56 o                         
  -4   7   8       1868.23       1864.53        70.11 o                         
  -3   7   8         17.85         26.02         3.66 o                         
  -2   7   8       2655.20       2723.33        56.83 o                         
  -1   7   8        541.55        511.34        21.38 o                         
   0   7   8        389.06        337.56        14.92 o                         
   1   7   8        162.96        153.92        11.18 o                         
   2   7   8       2252.75       2175.23        44.54 o                         
   3   7   8         37.44         46.26         8.45 o                         
   4   7   8          8.06          5.10         2.63 o                         
  -4   8   8       4493.35       4770.88       197.51 o                         
  -3   8   8        966.99       1019.51        20.87 o                         
  -2   8   8        332.82        352.46         9.27 o                         
  -1   8   8       3200.01       3287.74        79.36 o                         
   0   8   8       8945.20      10472.21       385.92 o                         
   1   8   8         67.85         48.21         6.69 o                         
   2   8   8         46.65         56.43         5.20 o                         
   3   8   8       1412.38       1427.13        40.44 o                         
   4   8   8         14.62         11.46         2.91 o                         
  -4   9   8          6.62         15.06         5.04 o                         
  -3   9   8        133.77        140.78         5.60 o                         
  -2   9   8       1335.92       1308.45        25.68 o                         
  -1   9   8       1881.75       1894.58        50.02 o                         
   0   9   8        332.57        381.88        16.31 o                         
   1   9   8          3.46         16.44         4.95 o                         
   2   9   8        909.93        860.01        19.42 o                         
   3   9   8        212.14        204.33         8.91 o                         
  -4  10   8         74.87         63.64         5.80 o                         
  -3  10   8         80.13         87.68         5.28 o                         
  -2  10   8       3112.79       2982.89        54.07 o                         
  -1  10   8        323.45        343.73        14.14 o                         
   0  10   8       2700.00       2548.36        97.44 o                         
   1  10   8         25.57         19.51         4.71 o                         
   2  10   8        653.34        664.49        17.30 o                         
   3  10   8        139.86        138.96         8.62 o                         
  -4  11   8         77.40         52.98         5.32 o                         
  -3  11   8         15.97         17.67         3.30 o                         
  -2  11   8       1073.13       1079.52        25.25 o                         
  -1  11   8         17.31         17.78         3.84 o                         
   0  11   8          5.48         17.13         6.90 o                         
   1  11   8        844.98        847.85        37.05 o                         
   2  11   8       1018.77       1040.53        31.68 o                         
   3  11   8         69.77         69.42         5.76 o                         
  -4  12   8        262.13        252.96        46.03 o                         
  -3  12   8       1172.30       1138.86        26.11 o                         
  -2  12   8        312.48        323.82        12.30 o                         
  -1  12   8        225.92        240.60         9.39 o                         
   0  12   8        206.33        186.42        10.79 o                         
   1  12   8       5174.97       5546.86       117.48 o                         
   2  12   8        290.93        317.96        11.20 o                         
   3  12   8        517.91        533.31        17.34 o                         
  -4  13   8        177.88        149.46         7.93 o                         
  -3  13   8          0.84          8.15         3.52 o                         
  -2  13   8        457.63        429.28        21.41 o                         
  -1  13   8       4150.57       4020.72        80.33 o                         
   0  13   8         96.84        104.29         7.74 o                         
   1  13   8         12.73         16.54         4.56 o                         
   2  13   8        160.50        162.14         7.99 o                         
   3  13   8        160.38        180.87         9.78 o                         
  -4  14   8          8.54          8.22         3.33 o                         
  -3  14   8         53.16         51.52         4.91 o                         
  -2  14   8       2259.33       2201.64        63.04 o                         
  -1  14   8        996.64        949.58        24.97 o                         
   0  14   8       3160.05       3013.12        67.11 o                         
   1  14   8         23.01         22.38         5.71 o                         
   2  14   8        240.68        231.30        10.31 o                         
   3  14   8         88.60         95.38         6.07 o                         
  -4  15   8         28.12         23.18         3.31 o                         
  -3  15   8        106.19        109.57         6.14 o                         
  -2  15   8          8.75         14.86         4.69 o                         
  -1  15   8        310.18        296.52        10.89 o                         
   0  15   8       1574.51       1580.19        44.14 o                         
   1  15   8       1154.56       1226.30        35.37 o                         
   2  15   8       1654.26       1701.68        44.86 o                         
   3  15   8         10.12         16.07         5.06 o                         
  -4  16   8        146.25        102.13         7.74 o                         
  -3  16   8        486.93        483.31        29.46 o                         
  -2  16   8        220.54        203.78        16.04 o                         
  -1  16   8          2.08          8.52         4.60 o                         
   0  16   8          1.13         19.47         7.47 o                         
   1  16   8       2920.29       3076.30        81.36 o                         
   2  16   8          1.67          6.26         5.20 o                         
   3  16   8        523.61        515.35        18.78 o                         
  -3  17   8          8.78          7.41         3.94 o                         
  -2  17   8        582.92        574.96        25.91 o                         
  -1  17   8       1793.77       1675.70        40.86 o                         
   0  17   8        689.28        640.24        23.66 o                         
   1  17   8        839.92        819.89        34.16 o                         
   2  17   8         91.30         91.18        10.93 o                         
   3  17   8        521.16        530.76        23.30 o                         
  -3  18   8        130.28        140.00         9.79 o                         
  -2  18   8        179.91        198.48         9.53 o                         
  -1  18   8       2263.00       2109.45        50.15 o                         
   0  18   8       1827.91       1819.13        94.39 o                         
   1  18   8          5.14          4.30         6.14 o                         
   2  18   8         19.31         20.01         5.20 o                         
   3  18   8        313.08        313.91        15.46 o                         
  -3  19   8          2.72          6.96         5.02 o                         
  -2  19   8        165.76        179.02        10.40 o                         
  -1  19   8       4803.84       4762.83        96.92 o                         
   0  19   8        422.72        411.44        17.56 o                         
   1  19   8         13.59         14.57         6.18 o                         
   2  19   8        210.71        223.99        10.01 o                         
   3  19   8        289.06        297.12        14.31 o                         
  -3  20   8        476.34        503.92        21.88 o                         
  -2  20   8         91.27         93.59         8.30 o                         
  -1  20   8        747.07        757.24        22.00 o                         
   0  20   8       1243.65       1242.18        46.00 o                         
   1  20   8       2700.74       2938.53        93.81 o                         
   2  20   8         32.22         44.57         5.23 o                         
   3  20   8        469.71        475.96        23.56 o                         
  -3  21   8        250.76        257.04        12.85 o                         
  -2  21   8        300.00        300.62        14.21 o                         
  -1  21   8        749.08        739.06        22.77 o                         
   0  21   8        182.21        176.41         9.29 o                         
   1  21   8         89.11         90.65         8.73 o                         
   2  21   8          3.48          5.99         5.87 o                         
   3  21   8        695.44        682.37        85.91 o                         
  -3  22   8        217.62        208.88        13.16 o                         
  -2  22   8        113.43        135.65         9.34 o                         
  -1  22   8       1311.89       1322.51        34.34 o                         
   0  22   8        298.18        270.91        10.90 o                         
   1  22   8         23.37         23.91         6.59 o                         
   2  22   8         60.17         70.67         6.23 o                         
   3  22   8         36.32         24.72         5.05 o                         
  -3  23   8        160.83        136.50        21.69 o                         
  -2  23   8         55.18         60.03         7.34 o                         
  -1  23   8          1.54         -1.16         4.08 o                         
   0  23   8         64.24         65.87         5.89 o                         
   1  23   8         12.79         27.03         6.86 o                         
   2  23   8        561.08        607.38        19.22 o                         
  -3  24   8        384.67        410.52        24.76 o                         
  -2  24   8         81.91        104.14         6.84 o                         
  -1  24   8        538.95        552.44        17.80 o                         
   0  24   8       1318.89       1363.29        32.00 o                         
   1  24   8       1288.50       1486.53        59.03 o                         
   2  24   8         46.54         42.63         6.07 o                         
  -3  25   8          5.71          2.83         4.47 o                         
  -2  25   8        133.31        150.03         7.70 o                         
  -1  25   8         12.99         16.54         4.81 o                         
   0  25   8        939.90        952.33        31.70 o                         
   1  25   8         12.13         16.39         5.13 o                         
   2  25   8         33.33         54.54         6.02 o                         
  -3  26   8         20.30         12.87         3.58 o                         
  -2  26   8       1126.66       1308.26        41.73 o                         
  -1  26   8          4.77         11.91         4.70 o                         
   0  26   8        410.04        412.50        24.99 o                         
   1  26   8          4.21          3.73         4.05 o                         
   2  26   8        395.06        429.18        16.51 o                         
  -2  27   8        289.10        342.21        16.12 o                         
  -1  27   8          5.80         13.51         5.17 o                         
   0  27   8        380.64        378.77        13.07 o                         
   1  27   8        283.54        302.13        13.29 o                         
   2  27   8       1342.74       1520.43        46.90 o                         
  -2  28   8          2.12          4.89         3.22 o                         
  -1  28   8         25.10         34.72         5.67 o                         
   0  28   8         98.26        103.66         7.23 o                         
   1  28   8       1256.36       1427.64        55.18 o                         
   2  28   8         96.71        110.71         6.77 o                         
  -2  29   8         19.74         31.61         4.08 o                         
  -1  29   8       1101.66       1235.69        39.31 o                         
   0  29   8         49.43         48.65         4.67 o                         
   1  29   8         69.77         65.48         8.74 o                         
   2  29   8        312.81        287.61        13.01 o                         
  -2  30   8        407.19        401.05        41.07 o                         
  -1  30   8        329.72        381.02        12.57 o                         
   0  30   8        375.39        379.70        12.49 o                         
   1  30   8          2.61          5.44         4.53 o                         
   2  30   8        177.41        152.64        10.63 o                         
  -2  31   8         81.52         72.46         6.57 o                         
  -1  31   8        520.12        645.12        27.29 o                         
   0  31   8         60.47         62.97         7.06 o                         
   1  31   8        112.03        104.65         8.59 o                         
  -1  32   8        174.41        198.80        13.63 o                         
   0  32   8         93.94         76.79         4.30 o                         
   1  32   8       1297.48       1379.59        67.64 o                         
  -1  33   8        589.77        582.51        27.66 o                         
   0  33   8          3.76          0.12         2.77 o                         
   1  33   8        138.64        115.04         7.55 o                         
  -1  34   8        186.89        138.59         9.80 o                         
   0  34   8        112.06         96.85         8.52 o                         
  -4   1   9        111.83        101.92         7.87 o                         
  -3   1   9        445.31        512.52        14.79 o                         
  -2   1   9        221.49        238.87        10.97 o                         
  -1   1   9         22.56         26.40         6.19 o                         
   0   1   9       3244.21       3646.24        91.58 o                         
   1   1   9       1091.70       1077.49        28.67 o                         
   2   1   9       1226.75       1233.28        25.04 o                         
   3   1   9        794.60        837.57        36.56 o                         
   4   1   9          0.28         -1.27         3.40 o                         
  -4   2   9          6.31          7.87         4.09 o                         
  -3   2   9          0.06          3.68         4.24 o                         
  -2   2   9        246.35        280.17        10.78 o                         
  -1   2   9         53.68         49.75         7.81 o                         
   0   2   9         24.06         50.05         9.08 o                         
   1   2   9         17.97         32.23         5.81 o                         
   2   2   9          3.06          4.70         4.02 o                         
   3   2   9        775.03        822.08        36.60 o                         
   4   2   9        105.76         85.61         7.14 o                         
  -4   3   9          1.88          3.97         3.84 o                         
  -3   3   9         94.17        106.09         6.62 o                         
  -2   3   9        803.88        817.35        21.12 o                         
  -1   3   9          8.04         12.32         4.81 o                         
   0   3   9       2731.88       2916.51        75.61 o                         
   1   3   9       1408.44       1400.72        38.48 o                         
   2   3   9        111.59        116.50         9.02 o                         
   3   3   9        932.16       1006.74        42.37 o                         
  -4   4   9         69.07         57.33         5.96 o                         
  -3   4   9          7.64         13.79         4.75 o                         
  -2   4   9        144.29        133.82         6.60 o                         
  -1   4   9         33.95         45.68         5.35 o                         
   0   4   9        249.21        317.96        22.93 o                         
   1   4   9       1523.38       1724.39        44.85 o                         
   2   4   9         57.34         58.57         5.44 o                         
   3   4   9         78.46        101.23        11.03 o                         
  -4   5   9         66.82         68.66         6.28 o                         
  -3   5   9        326.04        359.94        11.50 o                         
  -2   5   9         94.86        119.60         6.58 o                         
  -1   5   9        448.17        442.61        16.76 o                         
   0   5   9        547.56        535.26        24.84 o                         
   1   5   9         78.42         68.48         4.97 o                         
   2   5   9       1047.36       1078.30        25.83 o                         
   3   5   9        225.25        282.27        26.78 o                         
  -4   6   9         78.27         73.01         6.76 o                         
  -3   6   9         55.29         55.58         4.99 o                         
  -2   6   9         50.85         55.32         4.68 o                         
  -1   6   9         12.20          7.21         4.78 o                         
   0   6   9        129.60        135.35        10.76 o                         
   1   6   9         61.83         51.22         4.92 o                         
   2   6   9         52.68         60.83         5.51 o                         
   3   6   9          4.34         11.93         6.85 o                         
  -4   7   9        422.44        399.86        40.33 o                         
  -3   7   9        506.54        578.97        14.55 o                         
  -2   7   9       2304.93       2308.31        44.62 o                         
  -1   7   9         39.46         47.58         6.39 o                         
   0   7   9        698.28        683.72        38.05 o                         
   1   7   9         39.07         35.28         4.62 o                         
   2   7   9        294.92        292.77        12.11 o                         
   3   7   9         13.79         22.92         8.55 o                         
  -4   8   9         68.06         59.22        14.32 o                         
  -3   8   9         83.71         88.14         5.79 o                         
  -2   8   9        700.05        707.63        16.25 o                         
  -1   8   9        190.68        211.97        13.89 o                         
   0   8   9        625.12        657.27        20.09 o                         
   1   8   9        388.95        400.01        15.38 o                         
   2   8   9          6.88          3.68         4.20 o                         
   3   8   9          1.03          2.32         5.01 o                         
  -4   9   9         18.03         13.71         3.57 o                         
  -3   9   9        227.96        249.47         8.69 o                         
  -2   9   9        125.55        134.75         6.06 o                         
  -1   9   9          2.45          6.36         5.07 o                         
   0   9   9       1883.53       1909.09        75.11 o                         
   1   9   9        283.71        260.67        11.74 o                         
   2   9   9       1537.90       1503.99        35.47 o                         
   3   9   9        527.92        553.59        28.99 o                         
  -4  10   9        101.55         80.41        20.56 o                         
  -3  10   9         68.33         79.80         5.10 o                         
  -2  10   9        256.12        240.67         9.04 o                         
  -1  10   9          1.31         -1.78         4.44 o                         
   0  10   9        831.09        801.89        24.44 o                         
   1  10   9         27.03         20.55         6.43 o                         
   2  10   9         47.02         38.04         7.40 o                         
   3  10   9        381.60        337.70        19.07 o                         
  -4  11   9         12.71         15.53         5.46 o                         
  -3  11   9        229.81        252.91         9.22 o                         
  -2  11   9        194.45        195.30        12.35 o                         
  -1  11   9         15.00         15.37         4.18 o                         
   0  11   9       1515.35       1437.40        31.94 o                         
   1  11   9         16.39         21.59         4.92 o                         
   2  11   9         23.87         29.41         5.16 o                         
   3  11   9        983.90        939.42        39.24 o                         
  -4  12   9        141.15        119.28         7.03 o                         
  -3  12   9         54.54         54.58         3.99 o                         
  -2  12   9          2.00          0.93         4.20 o                         
  -1  12   9        129.99        157.84         8.23 o                         
   0  12   9          6.23         10.22         3.63 o                         
   1  12   9        576.96        675.98        20.54 o                         
   2  12   9       1213.77       1130.27        27.48 o                         
   3  12   9        415.49        389.75        26.63 o                         
  -4  13   9          5.02          6.47         2.84 o                         
  -3  13   9        241.77        235.68         8.30 o                         
  -2  13   9          5.17          7.83         5.34 o                         
  -1  13   9        220.02        198.88         9.29 o                         
   0  13   9       1024.56        975.70        29.38 o                         
   1  13   9        412.10        405.19        14.47 o                         
   2  13   9          4.96          5.77         4.73 o                         
   3  13   9        975.35        967.42        27.34 o                         
  -4  14   9          0.09         -1.77         3.07 o                         
  -3  14   9          3.26          6.29         3.51 o                         
  -2  14   9        431.14        440.99        25.10 o                         
  -1  14   9        126.50        134.46         7.79 o                         
   0  14   9        738.15        714.14        22.50 o                         
   1  14   9         53.00         50.19         6.10 o                         
   2  14   9         33.08         25.33         5.95 o                         
   3  14   9        242.82        242.04        10.96 o                         
  -3  15   9        316.78        314.63        15.71 o                         
  -2  15   9        845.83        760.01        51.00 o                         
  -1  15   9        554.93        563.18        18.40 o                         
   0  15   9        627.84        616.13        18.66 o                         
   1  15   9          0.34          3.07         5.01 o                         
   2  15   9          2.64          7.89         4.91 o                         
   3  15   9        141.92        155.72         8.29 o                         
  -3  16   9          0.53          7.31         5.35 o                         
  -2  16   9         51.06         49.43         8.29 o                         
  -1  16   9        272.98        267.40        12.47 o                         
   0  16   9        104.87        110.50        11.02 o                         
   1  16   9         24.94         10.73         5.35 o                         
   2  16   9       2308.12       2309.71        55.88 o                         
   3  16   9        113.73         94.53         8.29 o                         
  -3  17   9        402.96        384.61        18.20 o                         
  -2  17   9        376.39        394.53        20.91 o                         
  -1  17   9       4613.18       4564.66       110.13 o                         
   0  17   9        629.32        645.52        22.61 o                         
   1  17   9        294.72        302.15        21.22 o                         
   2  17   9        331.29        343.66        12.33 o                         
   3  17   9        802.45        810.76        42.68 o                         
  -3  18   9         40.13         53.20        13.53 o                         
  -2  18   9         57.95         57.32         6.03 o                         
  -1  18   9       2893.97       2891.05        72.37 o                         
   0  18   9        421.53        422.16        19.87 o                         
   1  18   9         54.77         61.60         7.23 o                         
   2  18   9          0.06          1.86         4.85 o                         
   3  18   9         34.70         39.93         5.10 o                         
  -3  19   9        118.90        124.85         8.50 o                         
  -2  19   9         48.35         70.26        12.22 o                         
  -1  19   9        298.05        299.67        15.46 o                         
   0  19   9        550.47        589.37        20.95 o                         
   1  19   9          1.06          8.45         5.90 o                         
   2  19   9        467.52        450.32        20.27 o                         
   3  19   9          7.87         11.93         3.72 o                         
  -3  20   9          4.43          8.18         4.26 o                         
  -2  20   9       1286.04       1466.79        47.62 o                         
  -1  20   9       2099.35       2177.29        56.96 o                         
   0  20   9         77.52         87.08         8.35 o                         
   1  20   9        204.64        209.78        11.26 o                         
   2  20   9        163.25        130.67         8.40 o                         
   3  20   9        131.73        109.42         9.71 o                         
  -3  21   9        725.46        688.89        81.45 o                         
  -2  21   9        500.56        511.51        20.00 o                         
  -1  21   9        829.76        823.95        31.89 o                         
   0  21   9        378.03        398.14        17.94 o                         
   1  21   9        552.32        587.80        22.89 o                         
   2  21   9        911.22        921.78        38.58 o                         
  -3  22   9         19.42         14.12         3.32 o                         
  -2  22   9         31.37         36.47         6.45 o                         
  -1  22   9         17.45         29.14         4.90 o                         
   0  22   9        288.44        277.25        14.44 o                         
   1  22   9        104.97        126.70         9.34 o                         
   2  22   9          2.46          8.82         5.08 o                         
  -3  23   9        334.82        350.59        21.50 o                         
  -2  23   9        235.81        274.99        15.75 o                         
  -1  23   9        955.21       1024.80        29.26 o                         
   0  23   9        759.56        774.97        27.24 o                         
   1  23   9        147.59        156.32        10.12 o                         
   2  23   9         17.03         18.15         4.92 o                         
  -2  24   9          2.32         15.94         4.30 o                         
  -1  24   9       1377.48       1507.62        41.13 o                         
   0  24   9         29.93         38.50         6.93 o                         
   1  24   9         81.22         90.90         8.27 o                         
   2  24   9        182.68        200.73        12.12 o                         
  -3  25   9        257.48        173.96        11.49 o                         
  -2  25   9        144.33        160.91         7.72 o                         
  -1  25   9         48.11         49.27         9.48 o                         
   0  25   9        224.88        233.98        11.34 o                         
   1  25   9          3.61          4.52         3.08 o                         
   2  25   9        998.24       1104.52        35.23 o                         
  -2  26   9        463.93        505.64        15.64 o                         
  -1  26   9        278.88        300.57        11.39 o                         
   0  26   9        105.66        105.18         7.26 o                         
   1  26   9         22.21         20.73         4.62 o                         
   2  26   9         10.21         12.29         3.83 o                         
  -2  27   9       1063.22       1177.49        31.83 o                         
  -1  27   9       2752.01       3180.18        95.06 o                         
   0  27   9        375.00        422.23        21.75 o                         
   1  27   9        252.06        265.36        10.22 o                         
   2  27   9         13.58         13.07         5.15 o                         
  -2  28   9        610.10        678.32        22.07 o                         
  -1  28   9        188.10        222.64        16.34 o                         
   0  28   9          3.37          6.22         5.87 o                         
   1  28   9        473.19        515.70        18.47 o                         
   2  28   9       1019.80       1079.29        40.40 o                         
  -2  29   9         75.23         76.61         9.62 o                         
  -1  29   9        290.42        318.96        10.96 o                         
   0  29   9         12.13         16.81         4.39 o                         
   1  29   9        149.68        150.60         7.68 o                         
  -2  30   9          0.24          0.76         2.31 o                         
  -1  30   9        446.63        459.73        24.38 o                         
   0  30   9         67.52         70.26         6.14 o                         
   1  30   9         13.34         13.22         3.94 o                         
  -1  31   9        220.58        221.08        11.26 o                         
   0  31   9        150.36        143.15         6.73 o                         
   1  31   9         38.38         41.60         6.33 o                         
  -1  32   9          1.51          0.19         2.58 o                         
   0  32   9        155.29        149.44         7.64 o                         
  -1  33   9        478.52        394.68        22.53 o                         
   0  33   9         19.01         18.03         3.35 o                         
  -4   0  10       1015.59        917.19        49.98 o                         
  -3   0  10        771.32        860.30        30.88 o                         
  -2   0  10       1191.74       1288.89        51.10 o                         
  -1   0  10        106.30        111.71        12.83 o                         
   0   0  10        983.31       1080.72        40.76 o                         
   1   0  10       7993.03       8312.06       213.32 o                         
   2   0  10       8499.13       9601.96       272.22 o                         
   3   0  10         79.68        114.19        14.61 o                         
  -4   1  10        132.91        122.04         7.84 o                         
  -3   1  10        669.33        735.67        30.38 o                         
  -2   1  10       2431.39       2515.46        61.69 o                         
  -1   1  10        702.61        672.35        22.44 o                         
   0   1  10        135.33        118.09         7.14 o                         
   1   1  10       5994.63       5940.79       127.15 o                         
   2   1  10       8313.07       8765.67       153.24 o                         
   3   1  10        178.15        207.29        13.62 o                         
  -4   2  10         74.36         54.70         7.48 o                         
  -3   2  10         62.49         64.66         7.09 o                         
  -2   2  10       1828.32       1847.32        44.23 o                         
  -1   2  10        988.24        913.25        30.27 o                         
   0   2  10        856.30        838.65        22.47 o                         
   1   2  10       1652.02       1555.37        38.19 o                         
   2   2  10       1075.52       1116.92        29.79 o                         
   3   2  10        403.68        468.27        22.69 o                         
  -4   3  10        105.27         99.73         9.35 o                         
  -3   3  10        681.46        761.96        31.17 o                         
  -2   3  10        325.66        358.46        14.32 o                         
  -1   3  10       1820.20       1787.03        50.13 o                         
   0   3  10        436.87        444.41        15.55 o                         
   1   3  10         19.53         29.82         4.77 o                         
   2   3  10        936.70        964.51        26.15 o                         
   3   3  10        437.88        494.55        23.46 o                         
  -4   4  10        990.29        754.29        41.00 o                         
  -3   4  10        613.44        713.16        25.19 o                         
  -2   4  10       1997.06       2102.86        45.37 o                         
  -1   4  10         89.49        107.26        11.84 o                         
   0   4  10         26.06         33.73         5.28 o                         
   1   4  10        441.85        409.59        16.63 o                         
   2   4  10        467.73        488.41        14.25 o                         
   3   4  10         45.90         71.64         8.88 o                         
  -4   5  10        289.91        214.43        14.01 o                         
  -3   5  10        121.85        124.13         6.86 o                         
  -2   5  10        536.55        528.61        15.30 o                         
  -1   5  10        348.49        347.63        19.50 o                         
   0   5  10        454.37        452.88        15.64 o                         
   1   5  10        271.48        272.26        12.53 o                         
   2   5  10        646.26        616.55        29.49 o                         
   3   5  10        141.19        161.90         9.74 o                         
  -4   6  10         24.70          9.50         4.00 o                         
  -3   6  10          9.03         15.28         4.67 o                         
  -2   6  10        886.58        898.58        24.64 o                         
  -1   6  10       5058.44       4575.17       126.84 o                         
   0   6  10          0.66          3.76         4.30 o                         
   1   6  10       1405.78       1364.72        38.86 o                         
   2   6  10        899.71        872.92        25.17 o                         
   3   6  10        737.59        811.32        41.47 o                         
  -4   7  10        251.47        137.33         9.34 o                         
  -3   7  10          6.74          5.77         4.30 o                         
  -2   7  10        603.17        636.23        16.26 o                         
  -1   7  10          2.96         17.28         6.76 o                         
   0   7  10       1677.83       1703.28        42.03 o                         
   1   7  10        175.10        201.11        15.66 o                         
   2   7  10          7.25          5.78         4.46 o                         
   3   7  10        514.09        522.36        21.31 o                         
  -3   8  10         49.14         55.93         4.91 o                         
  -2   8  10       2023.47       2085.73        40.26 o                         
  -1   8  10        906.01        842.34        27.61 o                         
   0   8  10       2255.66       2394.30        92.67 o                         
   1   8  10         95.56        102.80         8.96 o                         
   2   8  10        391.27        400.57        15.41 o                         
   3   8  10         30.61         38.21         5.25 o                         
  -3   9  10        398.32        388.40        14.82 o                         
  -2   9  10       1275.97       1249.92        25.76 o                         
  -1   9  10         15.72         31.13         7.10 o                         
   0   9  10       3227.31       3338.01       100.51 o                         
   1   9  10         40.13         41.91         6.84 o                         
   2   9  10         99.13         96.39         7.10 o                         
   3   9  10         73.21         73.35         6.89 o                         
  -3  10  10         86.47         88.50         5.07 o                         
  -2  10  10       2160.76       2192.88        51.59 o                         
  -1  10  10       8033.96       7660.43       179.50 o                         
   0  10  10          6.92          5.28         4.10 o                         
   1  10  10       1185.38       1158.17        40.84 o                         
   2  10  10        136.33        148.02         7.60 o                         
   3  10  10        626.19        688.97        24.47 o                         
  -4  11  10         74.12         56.38         5.98 o                         
  -3  11  10         79.95         61.97         5.52 o                         
  -2  11  10          8.72         11.50         4.60 o                         
  -1  11  10         22.71         24.26         5.76 o                         
   0  11  10         50.62         44.68         4.48 o                         
   1  11  10       2004.60       1927.71        53.15 o                         
   2  11  10         12.05          8.90         4.69 o                         
   3  11  10        169.21        174.69        11.11 o                         
  -3  12  10        171.66        163.33         9.23 o                         
  -2  12  10       1073.45       1076.13        29.38 o                         
  -1  12  10         78.51         82.72         8.37 o                         
   0  12  10         46.69         53.03         4.71 o                         
   1  12  10        310.25        319.52        12.08 o                         
   2  12  10       2109.74       2231.57        54.12 o                         
   3  12  10        178.62        187.10        12.24 o                         
  -3  13  10        105.38        109.88         7.39 o                         
  -2  13  10        355.85        355.64        25.95 o                         
  -1  13  10        449.18        439.33        18.26 o                         
   0  13  10        999.00        929.41        29.61 o                         
   1  13  10        138.29        121.24         7.65 o                         
   2  13  10         17.72         22.17         5.08 o                         
   3  13  10          0.66          3.94         3.44 o                         
  -3  14  10          7.23          8.74         4.39 o                         
  -2  14  10         63.31         62.45         6.38 o                         
  -1  14  10       1652.72       1459.46        41.87 o                         
   0  14  10        200.07        200.70        12.43 o                         
   1  14  10        977.96        903.53        26.24 o                         
   2  14  10          0.33          4.40         4.79 o                         
   3  14  10        346.98        353.83        18.05 o                         
  -3  15  10        599.95        601.62        25.63 o                         
  -2  15  10        831.17        848.07        31.16 o                         
  -1  15  10          1.08          9.22         5.34 o                         
   0  15  10         40.49         40.84         5.12 o                         
   1  15  10        880.09        903.70        29.94 o                         
   2  15  10        822.64        921.56        24.82 o                         
   3  15  10        279.47        287.17        13.39 o                         
  -3  16  10        269.11        267.99        13.82 o                         
  -2  16  10        428.12        444.92        16.41 o                         
  -1  16  10        202.30        194.95        14.54 o                         
   0  16  10        848.74        966.49        32.42 o                         
   1  16  10          1.33         10.75         5.52 o                         
   2  16  10       3067.98       3531.09        82.70 o                         
   3  16  10          3.82          5.11         3.99 o                         
  -3  17  10        312.48        284.99        14.19 o                         
  -2  17  10        506.24        527.14        20.42 o                         
  -1  17  10        603.01        521.60        19.18 o                         
   0  17  10        328.57        323.84        13.28 o                         
   1  17  10         11.18          8.87         5.78 o                         
   2  17  10        100.58        102.31         6.35 o                         
   3  17  10         61.30         50.71         5.08 o                         
  -3  18  10        163.70        169.52         9.93 o                         
  -2  18  10        546.95        519.25        17.42 o                         
  -1  18  10        296.73        282.91        11.73 o                         
   0  18  10          3.77         10.01         4.73 o                         
   1  18  10        411.25        407.08        25.86 o                         
   2  18  10        386.31        398.18        12.68 o                         
  -3  19  10        374.09        373.24        24.95 o                         
  -2  19  10        472.65        503.02        19.76 o                         
  -1  19  10         81.75         85.66         6.38 o                         
   0  19  10        336.87        359.92        13.97 o                         
   1  19  10       1919.87       1982.95        74.82 o                         
   2  19  10        151.68        162.29         8.29 o                         
  -3  20  10        225.18        170.61        11.89 o                         
  -2  20  10        647.53        745.00        26.43 o                         
  -1  20  10        252.16        271.52        10.52 o                         
   0  20  10         20.56         23.99         5.37 o                         
   1  20  10        140.43        155.15        10.15 o                         
   2  20  10       1075.89       1269.62        34.90 o                         
  -2  21  10        290.49        320.23        14.03 o                         
  -1  21  10        399.22        425.77        27.73 o                         
   0  21  10        617.92        625.43        20.34 o                         
   1  21  10        210.25        224.43        12.10 o                         
   2  21  10          0.36          1.65         4.71 o                         
  -3  22  10         90.17         85.64         8.57 o                         
  -2  22  10         59.53         64.84         6.65 o                         
  -1  22  10       2731.27       2657.58       107.85 o                         
   0  22  10        312.69        308.65        13.70 o                         
   1  22  10        219.89        223.12        11.84 o                         
   2  22  10         14.92         21.63         4.23 o                         
  -3  23  10        579.16        486.86        27.30 o                         
  -2  23  10        163.87        175.82         9.40 o                         
  -1  23  10         14.99         28.51         7.06 o                         
   0  23  10        268.04        287.08        12.93 o                         
   1  23  10        524.53        589.54        21.98 o                         
   2  23  10         13.03         10.66         5.11 o                         
  -2  24  10        442.72        483.07        15.28 o                         
  -1  24  10         56.41         64.23         7.86 o                         
   0  24  10        171.00        188.30         8.38 o                         
   1  24  10         29.89         30.04         4.02 o                         
   2  24  10        925.99       1089.73        54.94 o                         
  -2  25  10        239.08        232.21        10.74 o                         
  -1  25  10        497.78        525.07        19.08 o                         
   0  25  10       1313.53       1330.74        57.79 o                         
   1  25  10        151.88        161.60         7.92 o                         
   2  25  10          0.32          3.32         3.76 o                         
  -2  26  10       1484.30       1613.76        42.48 o                         
  -1  26  10       1805.04       1962.12        51.97 o                         
   0  26  10        156.33        141.30         8.19 o                         
   1  26  10        175.90        164.87         7.56 o                         
   2  26  10         69.66         73.89         5.35 o                         
  -2  27  10         30.94         31.80         3.16 o                         
  -1  27  10          1.68          8.80         4.02 o                         
   0  27  10         17.85         15.19         5.24 o                         
   1  27  10         15.06         11.88         3.54 o                         
   2  27  10        196.91        200.66        13.18 o                         
  -2  28  10        163.16        159.08        11.98 o                         
  -1  28  10         24.64         18.62         3.90 o                         
   0  28  10        343.98        346.53        11.50 o                         
   1  28  10       1125.23       1278.63        39.38 o                         
  -2  29  10          8.00          5.57         3.46 o                         
  -1  29  10         60.56         53.16         5.75 o                         
   0  29  10        581.97        597.32        31.98 o                         
   1  29  10         71.86         75.64         4.69 o                         
  -1  30  10        254.83        258.93        13.23 o                         
   0  30  10          9.55          9.70         3.08 o                         
   1  30  10        214.20        219.42        15.23 o                         
  -1  31  10          1.63          2.38         3.07 o                         
   0  31  10          1.18          2.29         2.71 o                         
   1  31  10        697.20        597.41        32.55 o                         
   0  32  10         56.88         48.28         5.92 o                         
  -4   1  11         25.95         10.96         3.59 o                         
  -3   1  11        192.28        211.27         9.03 o                         
  -2   1  11        747.63        799.27        22.91 o                         
  -1   1  11         52.94         43.46         5.33 o                         
   0   1  11        704.54        665.28        20.69 o                         
   1   1  11        984.59        967.81        25.43 o                         
   2   1  11         83.77         92.11         5.78 o                         
   3   1  11        174.27        218.54        12.97 o                         
  -4   2  11          9.36          4.57         3.40 o                         
  -3   2  11          0.04          5.19         4.72 o                         
  -2   2  11          2.35          5.12         4.55 o                         
  -1   2  11          1.30          6.73         4.43 o                         
   0   2  11        212.70        224.31        19.55 o                         
   1   2  11         47.71         49.07         7.89 o                         
   2   2  11        110.48        118.02         6.81 o                         
   3   2  11         76.68         93.97         8.83 o                         
  -4   3  11         36.69         21.45         4.24 o                         
  -3   3  11         44.16         55.25         7.23 o                         
  -2   3  11        357.94        377.69        11.60 o                         
  -1   3  11       1395.03       1400.54        40.73 o                         
   0   3  11       1357.06       1396.51        39.77 o                         
   1   3  11       1678.54       1760.62        48.97 o                         
   2   3  11        364.24        377.28        16.55 o                         
   3   3  11        621.54        710.53        24.47 o                         
  -4   4  11         28.70         14.50         3.94 o                         
  -3   4  11          4.83         13.43         4.64 o                         
  -2   4  11         89.82        102.29         5.97 o                         
  -1   4  11         82.32         77.54         6.84 o                         
   0   4  11         18.22         27.11         5.41 o                         
   1   4  11         11.65          6.94         5.68 o                         
   2   4  11        187.33        208.78         8.72 o                         
   3   4  11         24.32         27.41         5.30 o                         
  -4   5  11         58.76         13.36         4.02 o                         
  -3   5  11        420.96        479.05        14.53 o                         
  -2   5  11        243.03        258.15        10.16 o                         
  -1   5  11        318.76        325.50        23.31 o                         
   0   5  11         47.73         52.26         5.81 o                         
   1   5  11       1116.35       1043.87        32.34 o                         
   2   5  11        808.18        854.04        33.91 o                         
   3   5  11        314.31        328.43        14.43 o                         
  -3   6  11         42.62         48.32         6.04 o                         
  -2   6  11          1.23         -0.29         4.49 o                         
  -1   6  11         33.95         33.48         6.24 o                         
   0   6  11        199.83        193.15         9.16 o                         
   1   6  11         84.92         83.99         7.93 o                         
   2   6  11          6.07          8.32         4.49 o                         
   3   6  11         15.27         12.54         3.86 o                         
  -4   7  11          0.89          0.91         3.28 o                         
  -3   7  11         38.53         45.30         4.32 o                         
  -2   7  11        892.21        942.21        22.78 o                         
  -1   7  11        862.51        864.66        31.14 o                         
   0   7  11        330.74        325.53        13.31 o                         
   1   7  11        958.13        917.92        31.40 o                         
   2   7  11        456.72        463.08        18.19 o                         
   3   7  11         37.57         34.81         4.05 o                         
  -4   8  11         50.37         29.94         4.16 o                         
  -3   8  11          0.82          3.02         4.14 o                         
  -2   8  11         48.56         52.34         4.74 o                         
  -1   8  11        383.36        384.15        17.27 o                         
   0   8  11        106.45        118.28        15.69 o                         
   1   8  11         34.74         37.11        11.19 o                         
   2   8  11         20.24         10.84         7.48 o                         
   3   8  11         59.91         68.41         7.04 o                         
  -3   9  11        198.55        223.05        10.13 o                         
  -2   9  11        375.31        388.11        13.62 o                         
  -1   9  11        106.48        104.70         6.98 o                         
   0   9  11        184.61        177.38         9.62 o                         
   1   9  11        976.03       1003.42        31.98 o                         
   2   9  11          2.49         -2.45         6.99 o                         
   3   9  11        451.38        504.27        38.20 o                         
  -3  10  11         82.05         77.21         7.37 o                         
  -2  10  11         17.37         18.96         5.82 o                         
  -1  10  11          3.90          8.69         4.15 o                         
   0  10  11        229.68        221.12        12.29 o                         
   1  10  11        199.48        220.06        12.15 o                         
   2  10  11         78.75         70.34         7.77 o                         
   3  10  11        137.62        153.58         9.53 o                         
  -3  11  11         45.09         45.22         6.56 o                         
  -2  11  11        904.64        987.74        27.18 o                         
  -1  11  11        484.37        456.16        20.27 o                         
   0  11  11         14.66         11.68         4.40 o                         
   1  11  11         61.11         98.26        12.55 o                         
   2  11  11         84.18         84.82         6.28 o                         
   3  11  11         44.37         34.07         5.27 o                         
  -3  12  11        165.77        159.95         9.95 o                         
  -2  12  11         29.03         37.38         6.05 o                         
  -1  12  11          7.39          6.53         5.06 o                         
   0  12  11        152.50        169.37         8.78 o                         
   1  12  11         79.80         53.04         6.37 o                         
   2  12  11        217.18        194.62         9.68 o                         
   3  12  11          9.48         10.99         3.77 o                         
  -3  13  11        132.64        129.56         7.62 o                         
  -2  13  11       1190.08       1212.94        39.82 o                         
  -1  13  11          0.41          0.25         5.01 o                         
   0  13  11        527.78        580.30        18.08 o                         
   1  13  11       3298.31       3093.33       133.90 o                         
   2  13  11        180.63        154.15         7.61 o                         
   3  13  11        613.73        624.37        35.44 o                         
  -3  14  11         12.91         13.20         4.13 o                         
  -2  14  11         18.62         28.19         5.06 o                         
  -1  14  11         37.21         50.27         6.33 o                         
   0  14  11        432.25        390.21        14.11 o                         
   1  14  11        270.01        249.33        16.22 o                         
   2  14  11          0.96          4.54         4.39 o                         
   3  14  11        153.33        123.82        10.16 o                         
  -3  15  11        821.24        821.48        52.66 o                         
  -2  15  11         46.17         56.68         5.16 o                         
  -1  15  11        563.68        574.69        25.59 o                         
   0  15  11         25.25         26.64         5.72 o                         
   1  15  11       3812.84       3503.29        95.23 o                         
   2  15  11         15.10          8.82         4.90 o                         
   3  15  11          1.60          0.83         3.76 o                         
  -3  16  11       1058.55       1129.62        67.43 o                         
  -2  16  11       1649.75       1784.27        48.81 o                         
  -1  16  11         96.61        105.07         7.71 o                         
   0  16  11          4.76          5.17         5.56 o                         
   1  16  11       2726.37       2574.17       113.93 o                         
   2  16  11        504.23        476.73        14.41 o                         
  -3  17  11        398.28        381.00        32.59 o                         
  -2  17  11        653.07        674.55        21.15 o                         
  -1  17  11         11.33          8.83         4.91 o                         
   0  17  11        155.66        138.60         7.40 o                         
   1  17  11         78.10         50.95         7.03 o                         
   2  17  11        117.71        112.75         6.08 o                         
  -3  18  11         19.64         17.07         3.51 o                         
  -2  18  11         57.83         67.69         5.95 o                         
  -1  18  11         93.97        114.30         8.74 o                         
   0  18  11         46.65         44.69         5.50 o                         
   1  18  11         69.97         75.44         9.75 o                         
   2  18  11         36.65         31.61         4.07 o                         
  -3  19  11        167.70        127.94        38.05 o                         
  -2  19  11       2133.77       2435.08        74.65 o                         
  -1  19  11        453.06        443.34        15.29 o                         
   0  19  11        521.71        527.40        17.73 o                         
   1  19  11          8.52         11.63         5.90 o                         
   2  19  11         95.19         87.24         5.02 o                         
  -3  20  11         21.30         21.28         4.98 o                         
  -2  20  11        271.91        300.40        13.18 o                         
  -1  20  11         53.95         52.62         5.03 o                         
   0  20  11        145.66        157.70         9.08 o                         
   1  20  11         97.02        125.88         8.83 o                         
   2  20  11          5.75          2.77         3.36 o                         
  -3  21  11         85.82         66.49         6.70 o                         
  -2  21  11        908.56        940.88        31.20 o                         
  -1  21  11         23.51         22.48         4.02 o                         
   0  21  11         74.80         68.73         6.50 o                         
   1  21  11        253.93        269.50        12.99 o                         
   2  21  11        269.28        261.62        11.54 o                         
  -2  22  11         44.26         52.70         5.79 o                         
  -1  22  11         91.22         82.74         6.66 o                         
   0  22  11        209.32        219.66        10.69 o                         
   1  22  11         99.04        103.10         6.36 o                         
   2  22  11          0.03          5.81         3.20 o                         
  -2  23  11        907.12       1014.30        28.13 o                         
  -1  23  11        112.50        123.71        10.23 o                         
   0  23  11       1283.69       1309.57        39.01 o                         
   1  23  11         50.41         65.09         5.33 o                         
   2  23  11          9.56          9.09         4.35 o                         
  -2  24  11        672.89        719.80        20.43 o                         
  -1  24  11         36.11         31.60         4.73 o                         
   0  24  11          5.03         13.15         6.01 o                         
   1  24  11         31.82         32.74         3.76 o                         
   2  24  11         41.97         46.52         4.80 o                         
  -2  25  11       1792.10       1904.92        50.80 o                         
  -1  25  11        127.36        116.83         6.08 o                         
   0  25  11         32.96         49.39         9.31 o                         
   1  25  11        126.77         99.76         5.57 o                         
   2  25  11        252.31        272.60        11.94 o                         
  -2  26  11         35.15         36.17         6.50 o                         
  -1  26  11         66.47         66.01         5.32 o                         
   0  26  11        114.35        127.04         9.13 o                         
   1  26  11        120.71        115.27         5.55 o                         
  -2  27  11        166.17        152.28        11.09 o                         
  -1  27  11        122.54        140.83         9.14 o                         
   0  27  11          6.03         11.71         3.84 o                         
   1  27  11         51.43         64.12         4.42 o                         
  -1  28  11          0.19         -3.12         3.12 o                         
   0  28  11          1.45          2.76         2.90 o                         
   1  28  11         49.60         60.12         4.76 o                         
  -1  29  11          5.41          5.61         3.11 o                         
   0  29  11         17.79         15.34         3.00 o                         
   1  29  11        937.79        934.91        50.00 o                         
  -1  30  11        135.26        121.80         6.70 o                         
   0  30  11         41.38         38.11         3.70 o                         
  -3   0  12        611.41        781.33        35.94 o                         
  -2   0  12          0.49          8.08         6.42 o                         
  -1   0  12       1286.24       1380.29        61.72 o                         
   0   0  12       8853.77       8949.46       270.66 o                         
   1   0  12       8394.23       9073.72       461.28 o                         
   2   0  12         85.56        106.80        10.74 o                         
   3   0  12        491.45        520.22        31.42 o                         
  -3   1  12       1303.45       1468.97        40.69 o                         
  -2   1  12        714.69        692.10        19.40 o                         
  -1   1  12        971.19        951.68        29.44 o                         
   0   1  12        237.13        267.08        12.97 o                         
   1   1  12       2684.76       2608.30        79.65 o                         
   2   1  12        338.73        364.85        13.96 o                         
   3   1  12        189.41        206.47        10.57 o                         
  -3   2  12         86.55        103.42         6.01 o                         
  -2   2  12       1058.50       1111.55        33.04 o                         
  -1   2  12         73.11         68.82         7.85 o                         
   0   2  12       1135.97       1069.09        38.71 o                         
   1   2  12        440.58        453.94        17.82 o                         
   2   2  12         57.03         56.18         5.06 o                         
   3   2  12         11.28         15.57         3.77 o                         
  -3   3  12         61.31         64.66         5.15 o                         
  -2   3  12          6.14         11.86         4.09 o                         
  -1   3  12       1132.11       1165.41        34.36 o                         
   0   3  12       1232.94       1252.03        35.11 o                         
   1   3  12        960.94        924.22        37.17 o                         
   2   3  12        407.03        453.77        14.32 o                         
   3   3  12        602.27        649.76        19.38 o                         
  -3   4  12       2447.61       2837.01        73.43 o                         
  -2   4  12          3.02         11.42         3.93 o                         
  -1   4  12        667.19        717.43        27.39 o                         
   0   4  12       1115.14       1124.02        31.23 o                         
   1   4  12       6884.15       7366.35       189.65 o                         
   2   4  12         82.85         98.10         7.52 o                         
   3   4  12        660.12        728.30        21.25 o                         
  -3   5  12          0.50          1.62         4.96 o                         
  -2   5  12        189.60        186.62         7.57 o                         
  -1   5  12       2430.91       2450.87        64.30 o                         
   0   5  12        598.16        575.64        20.31 o                         
   1   5  12        188.17        178.63        11.29 o                         
   2   5  12        364.53        399.86        12.97 o                         
   3   5  12        276.65        277.48        10.62 o                         
  -3   6  12         79.37         92.13         6.03 o                         
  -2   6  12         76.07         75.73         6.97 o                         
  -1   6  12        717.24        713.93        25.80 o                         
   0   6  12       2418.24       2295.58        61.39 o                         
   1   6  12        440.62        376.07        19.10 o                         
   2   6  12         80.69         79.14         5.92 o                         
   3   6  12        222.75        235.37        10.01 o                         
  -3   7  12         20.54         23.93         4.29 o                         
  -2   7  12        227.12        235.77         8.89 o                         
  -1   7  12        166.67        160.75        13.79 o                         
   0   7  12         15.19         17.24         5.75 o                         
   1   7  12         16.69         14.30         7.13 o                         
   2   7  12        244.10        271.02         9.98 o                         
   3   7  12        284.14        319.89        12.13 o                         
  -3   8  12       1411.86       1721.98        41.29 o                         
  -2   8  12        107.17        118.67         7.24 o                         
  -1   8  12        755.06        825.71        26.57 o                         
   0   8  12        173.41        179.94         9.94 o                         
   1   8  12       4780.67       5253.07       182.22 o                         
   2   8  12        378.81        372.50        13.99 o                         
   3   8  12        961.75        943.29        41.20 o                         
  -3   9  12         29.85         32.24         4.45 o                         
  -2   9  12        129.63        128.90         7.59 o                         
  -1   9  12        469.37        470.51        16.70 o                         
   0   9  12         67.90         59.86         7.02 o                         
   1   9  12        324.49        304.64        26.02 o                         
   2   9  12        135.21        136.90        11.22 o                         
   3   9  12         44.29         42.95         6.66 o                         
  -3  10  12        195.89        212.14         8.63 o                         
  -2  10  12         11.09         14.80         4.60 o                         
  -1  10  12        631.15        621.04        20.37 o                         
   0  10  12       1691.53       1624.74        39.05 o                         
   1  10  12        328.19        303.10        18.77 o                         
   2  10  12        116.40        109.68        10.41 o                         
   3  10  12        104.85         87.77         8.05 o                         
  -3  11  12         14.40         21.22         3.93 o                         
  -2  11  12         36.65         39.10         6.16 o                         
  -1  11  12        713.38        704.33        42.01 o                         
   0  11  12        160.09        162.68         8.52 o                         
   1  11  12          1.00          8.44         6.26 o                         
   2  11  12        392.40        439.03        21.60 o                         
   3  11  12        439.96        454.15        26.50 o                         
  -3  12  12       2532.60       2695.53        80.44 o                         
  -2  12  12          5.55          4.50         4.62 o                         
  -1  12  12        176.60        195.21         8.84 o                         
   0  12  12          3.85          3.58         4.21 o                         
   1  12  12       1108.41       1411.36        48.52 o                         
   2  12  12         44.71         62.52         6.63 o                         
   3  12  12        506.12        501.60        28.22 o                         
  -3  13  12        365.03        345.87        15.91 o                         
  -2  13  12         35.11         25.93         5.76 o                         
  -1  13  12        987.74        992.57        29.18 o                         
   0  13  12         13.12         21.70         4.45 o                         
   1  13  12          9.77          2.46         6.54 o                         
   2  13  12        134.55        145.12        10.46 o                         
   3  13  12         12.59         14.65         3.73 o                         
  -3  14  12         16.21         11.52         4.42 o                         
  -2  14  12        522.18        545.00        17.50 o                         
  -1  14  12         28.61         29.36         5.09 o                         
   0  14  12       1182.55       1184.47        27.57 o                         
   1  14  12         52.32         56.65        14.26 o                         
   2  14  12         60.50         56.29         5.44 o                         
  -3  15  12        854.59        879.80        60.26 o                         
  -2  15  12        795.86        910.72        26.82 o                         
  -1  15  12          3.47         11.52         4.40 o                         
   0  15  12        187.29        176.22         9.51 o                         
   1  15  12         10.14         11.14         7.82 o                         
   2  15  12        475.28        534.04        20.92 o                         
  -3  16  12        323.72        306.21        13.67 o                         
  -2  16  12          0.03          7.16         6.66 o                         
  -1  16  12        734.49        776.17        29.28 o                         
   0  16  12         11.90         20.25         5.02 o                         
   1  16  12         52.15         51.37         9.59 o                         
   2  16  12        827.84        960.02        27.19 o                         
  -3  17  12        230.96        186.93        24.57 o                         
  -2  17  12        648.24        679.47        20.67 o                         
  -1  17  12        751.22        706.41        25.77 o                         
   0  17  12        480.57        475.50        15.97 o                         
   1  17  12        508.45        514.17        32.54 o                         
   2  17  12        110.98        122.50         6.38 o                         
  -3  18  12        123.92        104.42         8.55 o                         
  -2  18  12       1405.38       1433.00        38.86 o                         
  -1  18  12          1.96          2.03         4.19 o                         
   0  18  12       1960.69       1927.90        52.02 o                         
   1  18  12         50.03         42.00         5.90 o                         
   2  18  12         33.66         36.60         5.01 o                         
  -3  19  12         35.27         19.04         3.96 o                         
  -2  19  12        374.81        398.93        15.41 o                         
  -1  19  12         15.05         13.31         4.06 o                         
   0  19  12        154.12        163.94         8.09 o                         
   1  19  12          6.90         -0.33         4.95 o                         
   2  19  12        412.49        415.10        18.76 o                         
  -2  20  12          0.68          3.58         4.17 o                         
  -1  20  12         93.49        103.92         7.67 o                         
   0  20  12        466.24        424.13        14.82 o                         
   1  20  12        222.05        255.71        14.04 o                         
   2  20  12        242.58        248.36        10.16 o                         
  -2  21  12          1.17          0.53         4.61 o                         
  -1  21  12       1173.90       1305.53        51.31 o                         
   0  21  12        209.46        201.56         8.66 o                         
   1  21  12        685.44        722.20        24.77 o                         
   2  21  12        268.75        244.07         9.61 o                         
  -2  22  12        163.03        180.86         8.36 o                         
  -1  22  12         76.92         81.83         8.51 o                         
   0  22  12       1575.01       1649.65        51.64 o                         
   1  22  12         21.38         31.43         5.04 o                         
   2  22  12         12.81         10.75         3.59 o                         
  -2  23  12        114.43        125.11         5.46 o                         
  -1  23  12         51.71         56.79         7.18 o                         
   0  23  12        372.16        401.75        15.61 o                         
   1  23  12         60.47         57.16         4.51 o                         
   2  23  12        358.57        340.35        16.68 o                         
  -2  24  12          5.37          6.46         2.79 o                         
  -1  24  12         37.04         43.51         6.17 o                         
   0  24  12         61.10         75.62         6.04 o                         
   1  24  12        492.54        507.51        18.02 o                         
  -2  25  12        424.73        338.41        14.06 o                         
  -1  25  12        137.83        146.76         8.21 o                         
   0  25  12         37.51         50.17         5.02 o                         
   1  25  12        410.53        469.03        16.13 o                         
  -1  26  12        154.54        153.83         9.84 o                         
   0  26  12       1435.23       1554.05        47.50 o                         
   1  26  12         36.95         32.13         7.49 o                         
  -1  27  12          2.99          2.12         3.81 o                         
   0  27  12         12.10         14.11         2.90 o                         
   1  27  12        144.82        140.19        10.61 o                         
  -1  28  12        116.59        116.94        14.18 o                         
   0  28  12        595.01        580.44        24.42 o                         
  -1  29  12         45.38         32.93         4.08 o                         
  -3   1  13         60.15         71.56         4.72 o                         
  -2   1  13          1.78         -0.07         3.70 o                         
  -1   1  13        193.24        204.39        12.34 o                         
   0   1  13        261.72        252.09        12.20 o                         
   1   1  13        220.67        193.73        19.93 o                         
   2   1  13        770.54        856.34        25.59 o                         
   3   1  13         56.80         59.62         7.18 o                         
  -3   2  13         42.50         46.13         4.81 o                         
  -2   2  13         80.10         68.59         5.15 o                         
  -1   2  13        146.64        150.58        13.52 o                         
   0   2  13         51.82         64.17         6.87 o                         
   1   2  13         77.44         70.62        10.18 o                         
   2   2  13          0.13          3.48         4.67 o                         
   3   2  13        153.18        154.62         6.62 o                         
  -3   3  13        188.90        194.62         7.44 o                         
  -2   3  13        196.66        186.43         7.70 o                         
  -1   3  13       1498.05       1541.04        58.61 o                         
   0   3  13        280.67        263.06        11.81 o                         
   1   3  13        202.69        195.51        12.91 o                         
   2   3  13        127.99        152.37        10.22 o                         
   3   3  13        126.18        143.08         8.57 o                         
  -3   4  13          0.82         -1.64         3.43 o                         
  -2   4  13          8.96         14.77         3.93 o                         
  -1   4  13          2.37         11.67         6.19 o                         
   0   4  13          0.44          2.04         5.52 o                         
   1   4  13        955.35        949.40        31.80 o                         
   2   4  13        685.86        831.45        24.64 o                         
   3   4  13        118.40        112.36         5.71 o                         
  -3   5  13        219.04        239.97         9.13 o                         
  -2   5  13         47.96         51.11         5.43 o                         
  -1   5  13        575.06        590.68        25.32 o                         
   0   5  13        109.30        113.62         8.87 o                         
   1   5  13        891.55        854.90        29.08 o                         
   2   5  13        736.05        765.40        23.41 o                         
   3   5  13        126.15        125.91         5.83 o                         
  -3   6  13         37.47         37.75         4.17 o                         
  -2   6  13         23.04         24.31         4.63 o                         
  -1   6  13        471.74        492.17        28.16 o                         
   0   6  13          4.58          5.93         5.59 o                         
   1   6  13         28.12         30.49         6.40 o                         
   2   6  13          6.80          6.43         3.89 o                         
   3   6  13         16.28         13.94         2.60 o                         
  -3   7  13          3.42          4.41         3.16 o                         
  -2   7  13         21.96         25.93         4.26 o                         
  -1   7  13       1582.80       1681.57        70.31 o                         
   0   7  13        256.50        255.92        12.63 o                         
   1   7  13       1204.31       1193.51        58.71 o                         
   2   7  13        367.88        423.30        20.04 o                         
   3   7  13         17.24          7.49         3.00 o                         
  -3   8  13        135.11        141.25         7.74 o                         
  -2   8  13          6.82         14.50         3.86 o                         
  -1   8  13        266.01        270.21        14.87 o                         
   0   8  13          4.19          6.22         5.71 o                         
   1   8  13         70.84         74.48         7.14 o                         
   2   8  13          0.03         -1.30         4.63 o                         
   3   8  13         45.58         51.80         5.96 o                         
  -3   9  13        297.23        299.79        11.87 o                         
  -2   9  13        107.87        112.61         5.96 o                         
  -1   9  13        474.09        508.13        18.45 o                         
   0   9  13        191.74        181.24         9.26 o                         
   1   9  13        231.30        211.96        20.70 o                         
   2   9  13        511.20        557.31        17.76 o                         
  -3  10  13         38.67         36.61         3.59 o                         
  -2  10  13          6.46          7.82         4.07 o                         
  -1  10  13        101.79        117.19         8.04 o                         
   0  10  13        666.43        567.41        25.14 o                         
   1  10  13          1.26          8.13         6.86 o                         
   2  10  13         33.93         26.01         8.29 o                         
  -3  11  13         93.79         85.21         8.56 o                         
  -2  11  13         72.62         79.51         5.73 o                         
  -1  11  13        917.55        967.89        34.74 o                         
   0  11  13       1333.07       1244.36        34.92 o                         
   1  11  13        694.24        661.72        51.27 o                         
   2  11  13        650.70        681.36        28.97 o                         
  -3  12  13        547.81        531.58        21.48 o                         
  -2  12  13         77.84         95.84         6.93 o                         
  -1  12  13         27.42         32.97         6.26 o                         
   0  12  13          5.95         14.66         5.05 o                         
   1  12  13         92.69         88.31         9.61 o                         
   2  12  13         67.58         67.46         6.20 o                         
  -3  13  13          7.82          3.42         3.48 o                         
  -2  13  13         19.78         19.46         3.75 o                         
  -1  13  13        341.67        351.02        15.20 o                         
   0  13  13        721.94        616.98        31.00 o                         
   1  13  13         47.21         26.06         7.33 o                         
   2  13  13         67.27         66.15         5.22 o                         
  -3  14  13        238.60        194.25        14.12 o                         
  -2  14  13          0.51          2.63         3.89 o                         
  -1  14  13        388.29        391.33        22.57 o                         
   0  14  13        140.92        115.14         8.66 o                         
   1  14  13         27.24         47.99        11.86 o                         
   2  14  13         15.75         10.31         3.75 o                         
  -3  15  13       1055.85        932.63        49.16 o                         
  -2  15  13         85.44         88.80         5.08 o                         
  -1  15  13        904.88        933.95        31.58 o                         
   0  15  13        517.67        422.85        14.63 o                         
   1  15  13         14.68          1.62         6.31 o                         
   2  15  13        162.93        159.83         7.01 o                         
  -2  16  13          0.84         -0.86         3.32 o                         
  -1  16  13        100.54        105.76         7.80 o                         
   0  16  13         13.50         16.79         3.85 o                         
   1  16  13          2.64         -0.34         6.31 o                         
   2  16  13          2.76          0.83         3.05 o                         
  -2  17  13        128.12        120.34         6.02 o                         
  -1  17  13        207.55        207.19        10.56 o                         
   0  17  13        878.24        796.48        23.35 o                         
   1  17  13        297.70        263.72        12.17 o                         
   2  17  13        421.11        436.43        15.29 o                         
  -2  18  13          0.25         -0.13         3.11 o                         
  -1  18  13         48.61         63.66         9.94 o                         
   0  18  13        749.92        680.56        24.05 o                         
   1  18  13         52.95         51.06         6.08 o                         
   2  18  13         14.89         18.10         3.14 o                         
  -2  19  13        102.32        109.78         6.19 o                         
  -1  19  13        207.61        220.04        13.27 o                         
   0  19  13        704.56        726.75        29.16 o                         
   1  19  13        438.99        408.76        24.17 o                         
   2  19  13        138.93        150.36         7.76 o                         
  -2  20  13         27.29         36.64         4.19 o                         
  -1  20  13        252.38        290.58        24.57 o                         
   0  20  13         32.83         39.21         5.19 o                         
   1  20  13        206.61        195.07         8.10 o                         
   2  20  13        350.60        326.89        16.11 o                         
  -2  21  13        217.26        199.67        12.21 o                         
  -1  21  13          2.59          5.86         5.57 o                         
   0  21  13          8.79          3.33         4.18 o                         
   1  21  13         20.65         19.98         3.57 o                         
   2  21  13        476.90        386.05        21.69 o                         
  -2  22  13          0.60          2.77         3.52 o                         
  -1  22  13        169.73        157.40        10.11 o                         
   0  22  13          2.63          4.19         4.89 o                         
   1  22  13          3.74          7.55         3.03 o                         
  -2  23  13          1.09          4.42         2.78 o                         
  -1  23  13        287.67        299.92        14.41 o                         
   0  23  13        164.25        153.49         7.60 o                         
   1  23  13        352.99        316.55        10.06 o                         
  -1  24  13          4.88          8.86         4.03 o                         
   0  24  13         52.40         62.67         5.12 o                         
   1  24  13         96.13        131.34         9.10 o                         
  -1  25  13         19.80         19.02         6.58 o                         
   0  25  13          6.27          8.61         2.93 o                         
   1  25  13          3.24          5.95         3.74 o                         
  -1  26  13         22.05         27.70         4.04 o                         
   0  26  13         91.98         86.85         5.38 o                         
  -1  27  13        642.18        492.54        65.73 o                         
   0  27  13        405.22        180.03        11.74 o                         
  -3   0  14        724.87        748.74        30.41 o                         
  -2   0  14       1845.59       2119.11        80.81 o                         
  -1   0  14       2506.57       2558.52       128.20 o                         
   0   0  14       8126.84       7808.42       207.70 o                         
   1   0  14        131.82        145.21        15.18 o                         
   2   0  14       1623.40       1920.22        72.18 o                         
  -3   1  14         86.66         98.76         6.44 o                         
  -2   1  14        306.90        335.62        13.00 o                         
  -1   1  14        857.79        894.31        30.83 o                         
   0   1  14       2712.58       2581.68        63.03 o                         
   1   1  14        396.06        406.01        19.99 o                         
   2   1  14        137.74        140.32         7.05 o                         
  -3   2  14        192.01        214.76         9.67 o                         
  -2   2  14        132.48        134.98         8.02 o                         
  -1   2  14         52.67         53.71         7.81 o                         
   0   2  14         24.19         24.48         9.32 o                         
   1   2  14        440.94        427.86        20.65 o                         
   2   2  14         20.67         22.80         4.93 o                         
  -3   3  14        613.58        668.85        20.97 o                         
  -2   3  14         53.71         42.19         6.41 o                         
  -1   3  14        206.58        234.68        18.48 o                         
   0   3  14       2329.18       2104.78        75.73 o                         
   1   3  14        264.03        258.27        14.55 o                         
   2   3  14          6.76         10.79         4.55 o                         
  -3   4  14        150.11        168.69         9.57 o                         
  -2   4  14        864.76        958.99        32.45 o                         
  -1   4  14         43.69         60.16        11.15 o                         
   0   4  14       2566.29       2393.25       174.26 o                         
   1   4  14        517.22        556.97        25.04 o                         
   2   4  14        677.67        801.60        35.38 o                         
  -3   5  14        165.02        171.80        12.27 o                         
  -2   5  14          7.31          5.20         4.55 o                         
  -1   5  14       2439.28       2558.25        83.66 o                         
   0   5  14        119.61        111.02         8.62 o                         
   1   5  14        380.81        369.34        15.77 o                         
   2   5  14          0.20          0.93         3.96 o                         
  -3   6  14         36.10         37.64         5.09 o                         
  -2   6  14         43.01         43.86         5.23 o                         
  -1   6  14       1786.30       1952.73        75.18 o                         
   0   6  14        953.63        886.69        29.79 o                         
   1   6  14        417.82        422.01        21.24 o                         
   2   6  14        259.85        273.68        14.62 o                         
  -3   7  14        301.18        348.24        14.44 o                         
  -2   7  14          1.72          7.36         6.74 o                         
  -1   7  14         15.10         26.67         6.48 o                         
   0   7  14         33.07         23.64         8.42 o                         
   1   7  14        215.49        252.66        15.33 o                         
   2   7  14         39.61         27.44         6.34 o                         
  -3   8  14         35.32         33.77         3.40 o                         
  -2   8  14       1140.58       1243.65        34.52 o                         
  -1   8  14        489.34        559.63        23.29 o                         
   0   8  14        166.62        156.75        12.48 o                         
   1   8  14         57.49         68.82         7.89 o                         
   2   8  14        459.89        575.81        71.55 o                         
  -3   9  14        258.14        190.81         9.46 o                         
  -2   9  14        100.97        107.64         7.45 o                         
  -1   9  14          0.43          3.28         5.55 o                         
   0   9  14        245.19        254.62        12.35 o                         
   1   9  14        426.02        473.16        29.99 o                         
   2   9  14          4.84         -3.13         5.33 o                         
  -3  10  14         29.24         29.81         2.86 o                         
  -2  10  14          9.07         10.22         4.59 o                         
  -1  10  14       1091.65       1122.04        37.06 o                         
   0  10  14        620.94        569.19        21.25 o                         
   1  10  14        525.22        564.51        24.71 o                         
   2  10  14        170.43        174.61        28.52 o                         
  -3  11  14        499.64        363.64        20.87 o                         
  -2  11  14         89.68         94.15         5.93 o                         
  -1  11  14         11.58         18.00         5.58 o                         
   0  11  14          4.45         10.66         5.40 o                         
   1  11  14        247.79        220.26        11.11 o                         
   2  11  14          5.14          9.29         7.88 o                         
  -2  12  14       1078.79       1181.34        32.39 o                         
  -1  12  14        325.19        324.15        15.99 o                         
   0  12  14        114.90        119.53         8.38 o                         
   1  12  14        419.79        445.05        20.22 o                         
   2  12  14        551.00        519.02        21.59 o                         
  -2  13  14        148.05        157.77         8.82 o                         
  -1  13  14          2.77         10.22         5.23 o                         
   0  13  14       1689.56       1690.08        53.04 o                         
   1  13  14        625.88        576.27        33.75 o                         
   2  13  14         31.09         30.98         3.88 o                         
  -2  14  14         52.25         50.29         5.42 o                         
  -1  14  14        921.88        938.68        51.59 o                         
   0  14  14        155.02        161.86         9.33 o                         
   1  14  14        592.27        609.11        32.14 o                         
   2  14  14        182.94        153.80         8.01 o                         
  -2  15  14        354.41        362.29        17.09 o                         
  -1  15  14        163.19        170.71        16.30 o                         
   0  15  14        176.14        167.09        14.55 o                         
   1  15  14         18.88         15.80         5.40 o                         
   2  15  14        125.61        104.73         6.60 o                         
  -2  16  14        957.19       1089.44        65.59 o                         
  -1  16  14          5.03          3.49         6.37 o                         
   0  16  14        147.80        188.20        12.09 o                         
   1  16  14          2.92         13.00         5.30 o                         
   2  16  14        283.84        293.91        18.13 o                         
  -2  17  14        405.32        427.43        26.07 o                         
  -1  17  14         16.44         17.69         5.85 o                         
   0  17  14       1194.48       1266.62        49.55 o                         
   1  17  14        223.06        231.73        12.43 o                         
   2  17  14         92.70         70.75         7.13 o                         
  -2  18  14         56.10         52.45         5.78 o                         
  -1  18  14         93.77        105.44         8.58 o                         
   0  18  14        433.43        451.04        41.98 o                         
   1  18  14        500.44        518.38        15.72 o                         
   2  18  14          4.53          4.98         3.06 o                         
  -2  19  14        140.97        139.08        15.84 o                         
  -1  19  14        150.90        146.17         9.65 o                         
   0  19  14         90.36        103.74         8.15 o                         
   1  19  14        139.44        145.22         7.74 o                         
  -2  20  14        453.97        440.02        28.60 o                         
  -1  20  14         51.49         49.14         5.84 o                         
   0  20  14          4.92          2.03         4.63 o                         
   1  20  14        184.29        195.32         7.24 o                         
  -2  21  14         64.30         50.99         4.09 o                         
  -1  21  14         24.11         22.78         4.86 o                         
   0  21  14        163.80        172.71         9.96 o                         
   1  21  14        283.90        284.06        10.10 o                         
  -1  22  14        111.72         98.55         6.98 o                         
   0  22  14        541.13        528.49        21.81 o                         
   1  22  14        608.46        561.87        22.75 o                         
  -1  23  14        607.53        673.70        37.94 o                         
   0  23  14         32.82         43.97         4.46 o                         
   1  23  14        159.34        126.15         9.62 o                         
  -1  24  14        108.12        114.38         9.77 o                         
   0  24  14          3.29          2.08         2.64 o                         
  -1  25  14        201.54        167.14        11.25 o                         
   0  25  14         11.27          2.02         2.32 o                         
  -3   1  15        197.05        207.34         9.93 o                         
  -2   1  15        614.59        658.02        20.24 o                         
  -1   1  15        168.34        182.48        12.65 o                         
   0   1  15       1723.16       1653.95        51.69 o                         
   1   1  15         43.55         39.11         5.29 o                         
   2   1  15         81.30         88.60         6.62 o                         
  -3   2  15         71.56         71.16         7.37 o                         
  -2   2  15         22.52         28.90         4.86 o                         
  -1   2  15         37.43         35.75         7.93 o                         
   0   2  15          9.31         11.98         5.13 o                         
   1   2  15          4.68          6.96         4.62 o                         
   2   2  15          3.02          5.41         4.01 o                         
  -3   3  15        150.98        150.79        11.06 o                         
  -2   3  15         16.54         20.43         4.01 o                         
  -1   3  15        252.91        281.89        16.05 o                         
   0   3  15        365.54        348.68        14.25 o                         
   1   3  15         18.59         23.30         5.04 o                         
   2   3  15        341.36        340.15        51.18 o                         
  -3   4  15          8.70         10.88         4.52 o                         
  -2   4  15         55.46         68.92         4.91 o                         
  -1   4  15          7.86         12.90         6.81 o                         
   0   4  15        333.02        313.30        16.35 o                         
   1   4  15        694.33        735.64        35.77 o                         
   2   4  15        404.94        439.79        64.80 o                         
  -3   5  15        306.33        283.71        17.37 o                         
  -2   5  15        315.35        334.00        10.66 o                         
  -1   5  15         61.38         69.26         8.19 o                         
   0   5  15        412.27        385.70        18.87 o                         
   1   5  15        170.14        184.70        16.45 o                         
   2   5  15         98.90         93.05        16.47 o                         
  -3   6  15          3.91          4.56         3.99 o                         
  -2   6  15         83.95         92.40         5.22 o                         
  -1   6  15         23.55         30.63         6.23 o                         
   0   6  15         24.44         20.44         5.39 o                         
   1   6  15          0.22         -0.42         5.92 o                         
   2   6  15          0.44          0.02         4.93 o                         
  -3   7  15        144.56        116.25         8.75 o                         
  -2   7  15          9.14         10.70         3.82 o                         
  -1   7  15        157.12        173.52         9.84 o                         
   0   7  15        630.80        618.69        22.28 o                         
   1   7  15         30.34         40.34         6.93 o                         
   2   7  15        451.38        457.24        90.33 o                         
  -3   8  15         13.30         12.96         3.36 o                         
  -2   8  15         15.04         15.60         4.33 o                         
  -1   8  15         48.58         44.31         6.11 o                         
   0   8  15         72.58         71.38        10.33 o                         
   1   8  15         19.49         29.46         6.70 o                         
   2   8  15        418.34        473.80        84.93 o                         
  -2   9  15        155.17        170.17         8.30 o                         
  -1   9  15        885.20        862.63        38.30 o                         
   0   9  15         17.63         28.84         7.79 o                         
   1   9  15         10.68         12.57         6.13 o                         
   2   9  15        259.27        281.97        60.61 o                         
  -2  10  15          4.25          8.71         3.27 o                         
  -1  10  15        597.68        594.91        24.77 o                         
   0  10  15          0.18          0.58         4.67 o                         
   1  10  15          0.99          3.95         5.76 o                         
   2  10  15         13.99         17.91         6.84 o                         
  -2  11  15         65.97         67.00         6.37 o                         
  -1  11  15        117.75        131.47         8.10 o                         
   0  11  15        840.77        852.63        28.54 o                         
   1  11  15          0.93          5.90         5.66 o                         
  -2  12  15        425.83        471.11        16.88 o                         
  -1  12  15        486.87        494.85        18.16 o                         
   0  12  15          1.19          4.42         4.66 o                         
   1  12  15         72.46         82.60         8.05 o                         
  -2  13  15         59.96         59.61         6.30 o                         
  -1  13  15        162.22        168.40        11.68 o                         
   0  13  15        633.10        572.46        27.67 o                         
   1  13  15        118.87        112.64         8.81 o                         
   2  13  15         43.09         38.02         5.51 o                         
  -2  14  15         19.80         17.89         4.55 o                         
  -1  14  15         34.51         44.82         7.04 o                         
   0  14  15         98.17         84.34         8.14 o                         
   1  14  15          1.06          0.14         5.05 o                         
   2  14  15          0.08         -0.25         3.31 o                         
  -2  15  15          1.61         -0.78         4.27 o                         
  -1  15  15          0.67          2.26         5.69 o                         
   0  15  15       1575.60       1582.97        59.92 o                         
   1  15  15        313.10        301.44        14.98 o                         
  -2  16  15        245.04        235.50        11.39 o                         
  -1  16  15        125.92        104.68         8.12 o                         
   0  16  15         95.53         99.19         7.76 o                         
   1  16  15         44.28         45.83         5.73 o                         
  -2  17  15         20.79         23.94         6.84 o                         
  -1  17  15         94.52         91.69         7.35 o                         
   0  17  15         33.07         43.79         5.66 o                         
   1  17  15          3.04          7.47         4.92 o                         
  -2  18  15          9.73          8.42         2.98 o                         
  -1  18  15        321.94        316.03        14.73 o                         
   0  18  15        151.27        138.25         8.51 o                         
   1  18  15          1.49          6.87         3.60 o                         
  -2  19  15         95.34         76.31         6.69 o                         
  -1  19  15        633.93        573.06        23.22 o                         
   0  19  15        171.45        190.48        14.77 o                         
   1  19  15          4.41          3.75         2.53 o                         
  -1  20  15        268.48        258.82        28.54 o                         
   0  20  15         10.34         12.26         3.48 o                         
   1  20  15         85.67         55.05         4.39 o                         
  -1  21  15        123.40         75.34         5.59 o                         
   0  21  15         16.99         13.40         2.96 o                         
   1  21  15         87.24         71.49         6.17 o                         
  -1  22  15        128.53         83.94        23.58 o                         
   0  22  15          3.64          4.63         3.20 o                         
   0  23  15        242.30        149.37        73.61 o                         
  -2   0  16        655.26        730.47        30.17 o                         
  -1   0  16       1658.84       1758.61        94.89 o                         
   0   0  16         20.37         19.90         8.30 o                         
   1   0  16        256.71        228.06        24.34 o                         
  -2   1  16         30.79         50.05         5.89 o                         
  -1   1  16        232.93        267.00        15.27 o                         
   0   1  16        336.28        309.15        15.53 o                         
   1   1  16         89.07         84.15         5.52 o                         
  -2   2  16        576.60        606.69        16.17 o                         
  -1   2  16       1920.39       2009.71        75.94 o                         
   0   2  16        652.48        585.57        20.28 o                         
   1   2  16        408.39        392.91        12.72 o                         
   2   2  16          2.55         -3.84         3.84 o                         
  -2   3  16        442.23        468.91        13.10 o                         
  -1   3  16         88.76        101.93         7.39 o                         
   0   3  16        107.15        105.40         6.72 o                         
   1   3  16          8.36         12.61         4.30 o                         
   2   3  16        409.32        369.71        21.42 o                         
  -2   4  16        638.41        684.36        22.39 o                         
  -1   4  16         33.20         26.23         7.68 o                         
   0   4  16        281.36        271.31        10.07 o                         
   1   4  16         35.54         41.35         5.13 o                         
   2   4  16        158.53        147.70        10.94 o                         
  -2   5  16       1660.35       1795.78        47.29 o                         
  -1   5  16       2604.93       2655.88        97.63 o                         
   0   5  16        153.14        144.41         7.00 o                         
   1   5  16         84.88        105.23         6.95 o                         
   2   5  16       1504.53       1604.34        83.02 o                         
  -2   6  16        830.93        837.78        23.50 o                         
  -1   6  16        626.90        609.95        26.82 o                         
   0   6  16        592.28        562.33        17.20 o                         
   1   6  16        314.47        321.99        15.97 o                         
   2   6  16        196.00        182.15        12.38 o                         
  -2   7  16         37.23         42.29         4.38 o                         
  -1   7  16        162.79        156.12         8.53 o                         
   0   7  16         45.86         46.33         4.59 o                         
   1   7  16          6.51          3.89         5.34 o                         
   2   7  16        472.46        543.69        30.09 o                         
  -2   8  16        194.15        182.19        10.57 o                         
  -1   8  16        833.68        840.32        27.67 o                         
   0   8  16         21.82         29.80         4.14 o                         
   1   8  16        129.85        143.33         9.55 o                         
   2   8  16       1788.51       2110.93       108.01 o                         
  -2   9  16        105.24        104.80         8.28 o                         
  -1   9  16         30.08         22.18         6.19 o                         
   0   9  16        412.43        399.52        20.66 o                         
   1   9  16        106.67        102.51        26.73 o                         
  -2  10  16         28.99         28.34         4.78 o                         
  -1  10  16         16.15         14.30         5.74 o                         
   0  10  16        403.16        357.12        13.73 o                         
   1  10  16        636.01        739.88        39.33 o                         
  -2  11  16        389.58        378.64        23.16 o                         
  -1  11  16        527.13        529.18        23.06 o                         
   0  11  16         15.43         14.94         4.01 o                         
   1  11  16          2.77          8.02         3.93 o                         
  -2  12  16        322.29        326.95        14.46 o                         
  -1  12  16        223.41        221.25        12.36 o                         
   0  12  16        134.07        124.39        13.60 o                         
   1  12  16         59.40         56.43         5.05 o                         
  -2  13  16         26.02         24.06         4.35 o                         
  -1  13  16         63.61         76.21         7.06 o                         
   0  13  16        121.83        121.26         8.21 o                         
   1  13  16          3.31          2.42         6.22 o                         
  -2  14  16          4.07          4.46         2.75 o                         
  -1  14  16        737.54        706.77        35.74 o                         
   0  14  16        380.79        390.71        19.03 o                         
   1  14  16        713.51        689.23        54.73 o                         
  -2  15  16        335.26        296.30        35.88 o                         
  -1  15  16        275.98        253.27        12.31 o                         
   0  15  16         47.76         51.47         5.18 o                         
   1  15  16         17.52         16.38         3.17 o                         
  -1  16  16        268.59        257.00        28.40 o                         
   0  16  16         14.50         18.55         3.25 o                         
   1  16  16         33.34         32.66         3.17 o                         
  -1  17  16         69.23         53.61        19.03 o                         
   0  17  16        459.18        439.69        16.90 o                         
   1  17  16          8.20          6.37         2.49 o                         
  -1  18  16        408.46        381.89        22.93 o                         
   0  18  16        379.66        340.28        19.62 o                         
  -1  19  16         94.79         68.05        34.98 o                         
   0  19  16         27.18         25.07         3.57 o                         
   0  20  16         11.58         10.18         3.77 o                         
  -2   1  17        432.79        434.99        16.95 o                         
  -1   1  17         18.13         19.66         4.21 o                         
   0   1  17        415.04        339.72        15.42 o                         
   1   1  17        280.11        262.51        10.36 o                         
  -2   2  17          7.16          7.23         3.28 o                         
  -1   2  17        112.16        109.80         6.68 o                         
   0   2  17        123.94         97.14        10.41 o                         
   1   2  17         43.43         49.07         4.63 o                         
  -2   3  17        195.34        210.13         9.49 o                         
  -1   3  17        279.20        262.14        10.81 o                         
   0   3  17         11.91         11.70         3.79 o                         
   1   3  17        974.87        976.51        46.17 o                         
  -2   4  17         22.75         18.27         2.66 o                         
  -1   4  17          4.56          6.76         3.81 o                         
   0   4  17         60.59         61.01         5.40 o                         
   1   4  17        346.59        334.32        16.15 o                         
  -2   5  17        879.69        898.66        27.88 o                         
  -1   5  17        100.62         99.91         7.86 o                         
   0   5  17        701.97        629.78        31.15 o                         
   1   5  17         26.96         31.16         4.03 o                         
  -2   6  17          2.87          5.46         3.24 o                         
  -1   6  17          0.29          3.97         4.87 o                         
   0   6  17         16.53         14.60         3.12 o                         
   1   6  17         31.84         35.16         4.01 o                         
  -2   7  17         19.95         21.67         3.82 o                         
  -1   7  17         81.45         79.84         6.94 o                         
   0   7  17        339.53        315.98        10.51 o                         
   1   7  17        169.79        150.03         9.65 o                         
  -2   8  17        415.38        343.26        14.47 o                         
  -1   8  17          1.23          5.32         4.51 o                         
   0   8  17         12.62          7.66         2.78 o                         
   1   8  17         83.91         85.74         6.52 o                         
  -2   9  17         38.40         35.11         5.15 o                         
  -1   9  17        556.81        502.25        21.33 o                         
   0   9  17          2.61          1.16         3.07 o                         
   1   9  17        191.97        172.51         6.83 o                         
  -2  10  17         30.28         23.20         2.99 o                         
  -1  10  17          6.17          3.35         2.97 o                         
   0  10  17        105.78         92.38         6.37 o                         
   1  10  17         21.92         16.62         2.51 o                         
  -2  11  17        579.32        452.64        24.88 o                         
  -1  11  17          1.81         -0.13         2.79 o                         
   0  11  17        182.14        174.37         9.00 o                         
   1  11  17        362.99        376.20        13.84 o                         
  -1  12  17         17.48         14.38         2.67 o                         
   0  12  17          2.04          3.10         2.52 o                         
   1  12  17         39.53         53.42         8.73 o                         
  -1  13  17          1.11          2.85         2.17 o                         
   0  13  17        125.33        114.86         6.93 o                         
   1  13  17        121.86        101.93         5.58 o                         
  -1  14  17          8.58          9.64         2.80 o                         
   0  14  17        300.98        256.11        15.16 o                         
  -1  15  17          2.35          6.15         3.97 o                         
   0  15  17        515.54        395.38        44.89 o                         
  -1  16  17          1.34         -1.60         3.03 o                         
   0  16  17         42.60         41.73         5.19 o                         
  -1   0  18        388.24        370.99        22.71 o                         
   1   0  18         26.46         20.73         4.20 o                         
  -1   1  18         74.10         68.02         5.36 o                         
   0   1  18        231.90        213.96        15.85 o                         
   1   1  18        131.42        102.33         5.71 o                         
  -1   2  18         15.06         16.87         7.11 o                         
   0   2  18        484.31        415.48        42.84 o                         
   1   2  18         67.44         52.07         5.69 o                         
  -1   3  18         26.93         19.44         4.18 o                         
   0   3  18        240.59        215.96        15.58 o                         
   1   3  18        466.74        378.71        21.50 o                         
  -1   4  18        325.97        290.55        16.00 o                         
   0   4  18         29.26         37.69         6.67 o                         
   1   4  18        592.61        504.60        27.66 o                         
  -1   5  18         14.60         15.40         4.28 o                         
   0   5  18          2.68          3.16         5.59 o                         
  -1   6  18         90.54         70.40         5.58 o                         
   0   6  18        850.19        794.52        43.42 o                         
  -1   7  18         92.30         83.45         5.64 o                         
   0   7  18        118.63        115.06         9.70 o                         
  -1   8  18        571.65        514.05        20.40 o                         
   0   8  18         80.38         88.90         8.09 o                         
  -1   9  18         20.71         21.11         4.58 o                         
   0   9  18         12.29          4.05         4.13 o                         
  -1  10  18         66.55         52.05         5.58 o                         
   0  10  18        498.59        378.64        21.71 o                         
                                                                                
