# Supplementary material for: Complexes of 2,4,6-tri­hydroxy­benzoic acid: effects of intra­molecular hydro­gen bonding on ligand geometry and metal binding modes
Source: Acta Crystallogr C Struct Chem. 2022 Oct 25;78(Pt 11):653–70. doi: 10.1107/S2053229622009901 (PMC9635592; doi:10.1107/S2053229622009901)
Supplement: Supplementary file 4 [file c-78-00653-3_Rb_H3thba_newrun_large_mask_twsup4.hkl]

data_3_Rb_H3thba_newrun_large_mask_tw                                           
_shelx_title ' newrun_large_mask_a.res in C2/c'                                 
_shelx_refln_list_code          4                                               
_shelx_F_calc_maximum      868.82                                               
_exptl_crystal_F_000      2064.00                                               
_reflns_d_resolution_high  0.8295                                               
                                                                                
loop_                                                                           
 _space_group_symop_operation_xyz                                               
 'x, y, z'                                                                      
 '-x, y, -z+1/2'                                                                
 'x+1/2, y+1/2, z'                                                              
 '-x+1/2, y+1/2, -z+1/2'                                                        
 '-x, -y, -z'                                                                   
 'x, -y, z-1/2'                                                                 
 '-x+1/2, -y+1/2, -z'                                                           
 'x+1/2, -y+1/2, z-1/2'                                                         
                                                                                
_cell_length_a    22.2677                                                       
_cell_length_b     6.9047                                                       
_cell_length_c    22.2964                                                       
_cell_angle_alpha  90.000                                                       
_cell_angle_beta   92.908                                                       
_cell_angle_gamma  90.000                                                       
                                                                                
_shelx_F_squared_multiplier     1.000                                           
                                                                                
loop_                                                                           
 _refln_index_h                                                                 
 _refln_index_k                                                                 
 _refln_index_l                                                                 
 _refln_F_squared_calc                                                          
 _refln_F_squared_meas                                                          
 _refln_F_squared_sigma                                                         
 _refln_observed_status                                                         
   4   0   0     175844.66     157488.45      6753.98 o                         
   6   0   0      74994.53      70781.50      3047.79 o                         
   8   0   0       9310.61      10165.77       461.70 o                         
  10   0   0     216532.00     208295.61      8939.27 o                         
  12   0   0       3458.64       2698.99       185.20 o                         
  14   0   0      10650.47       9529.37       456.80 o                         
  16   0   0      37184.62      35370.20      1548.30 o                         
  18   0   0        510.55        614.10        91.20 o                         
  20   0   0      59463.78      59282.23      1812.89 o                         
  22   0   0       1227.14       1014.10       110.40 o                         
  24   0   0       1900.33       2278.49       172.00 o                         
  26   0   0      13215.34      13925.66       630.90 o                         
   1   1   0       1331.59       1037.70        55.20 o                         
   3   1   0      13869.71      11842.67       515.90 o                         
   5   1   0      16039.51      14238.56       618.20 o                         
   9   1   0          6.32        -25.10        60.70 o                         
  11   1   0       3723.95       3959.49       196.00 o                         
  13   1   0      10581.28      11902.07       530.90 o                         
  15   1   0      10154.39      10270.47       938.90 o                         
  17   1   0       3403.22       3539.89       157.70 o                         
  19   1   0         38.07       -100.60       100.60 o                         
  21   1   0       2691.05       2661.19       205.30 o                         
  23   1   0       4666.11       4998.89       148.20 o                         
  25   1   0       2890.76       3177.79       173.90 o                         
   0   2   0     229037.89     258761.77     11090.47 o                         
   2   2   0      10652.33      12539.86       390.20 o                         
   4   2   0      75716.78      75082.98      3225.39 o                         
   6   2   0     117935.62     113707.38      4873.39 o                         
  10   2   0     117452.48     116147.07      4981.39 o                         
  12   2   0       1092.30       1012.60        74.30 o                         
  14   2   0      62162.71      63528.52      1939.29 o                         
  16   2   0      51414.15      49286.26      1512.80 o                         
  18   2   0        259.54        282.90       103.20 o                         
  20   2   0      31752.58      30561.31      2636.79 o                         
  22   2   0       7390.49       6863.28       309.20 o                         
  24   2   0      12296.25      13536.66       622.20 o                         
  26   2   0      22680.28      22909.13       595.00 o                         
   1   3   0       2885.10       2756.89       134.60 o                         
   3   3   0       7246.89       7504.58       232.10 o                         
   5   3   0      10211.43      11207.07       501.90 o                         
   7   3   0       5706.64       5716.88       634.00 o                         
  13   3   0       9398.04       9846.57       321.30 o                         
  15   3   0       5116.16       5486.38       202.50 o                         
  17   3   0        933.45       1251.60       140.60 o                         
  19   3   0         22.70         33.00       119.30 o                         
  21   3   0       1460.77       1601.00       179.50 o                         
  23   3   0       3569.80       3384.09       240.80 o                         
   0   4   0     754840.81     777118.25     33290.30 o                         
   2   4   0       5198.00       5826.48       206.10 o                         
   4   4   0      56984.67      57841.63      1445.10 o                         
   6   4   0      40316.65      40184.48      1241.40 o                         
   8   4   0       1979.40       1632.10        84.60 o                         
  14   4   0       7855.49       7618.78       502.10 o                         
  16   4   0      20396.09      19900.74       712.70 o                         
  18   4   0        553.05        451.40       118.80 o                         
  20   4   0      32963.16      33038.91      1027.10 o                         
  22   4   0        894.39        643.50       223.40 o                         
   1   5   0        122.74        197.60        65.80 o                         
   3   5   0       5260.10       5594.68       187.90 o                         
   5   5   0       5884.04       4540.49       157.50 o                         
   7   5   0       2110.67       1958.29       196.00 o                         
   9   5   0         35.22         83.00        68.60 o                         
  11   5   0        425.89        451.90       128.20 o                         
  17   5   0       2718.97       2902.29       158.50 o                         
  19   5   0          0.91         93.50       184.20 o                         
  21   5   0       1303.84       1541.20       234.30 o                         
   0   6   0       1517.29       1657.60       153.20 o                         
   2   6   0        634.99        762.40        83.30 o                         
   4   6   0      13181.04      13146.16       346.80 o                         
   6   6   0      21323.04      20801.24       465.50 o                         
   8   6   0          9.59         27.90        60.80 o                         
  10   6   0      34505.31      30846.71       494.80 o                         
  12   6   0        837.85        869.00        95.00 o                         
  14   6   0      13071.14      13396.96       722.50 o                         
  16   6   0      19300.67      18174.55       607.00 o                         
  18   6   0         12.87        -68.70        92.80 o                         
   1   7   0        939.88       1034.70       113.10 o                         
   3   7   0       1655.66       1580.20       179.20 o                         
   5   7   0       2953.07       2934.89       127.10 o                         
   7   7   0       1665.37       1623.50       119.80 o                         
   9   7   0         25.99         35.50        94.90 o                         
  11   7   0       1473.24       1285.90       125.60 o                         
  13   7   0       2503.65       1942.29       159.80 o                         
   0   8   0      74544.23      70572.10      3048.19 o                         
   2   8   0       1185.35        933.60       122.00 o                         
   4   8   0      11089.68      11631.17       484.50 o                         
   6   8   0       9989.94      10219.67       346.00 o                         
 -25   1   1         55.32        -97.40        97.40 o                         
 -23   1   1         20.31        179.40       119.30 o                         
 -21   1   1        699.37        801.10       128.10 o                         
 -19   1   1       1680.70       1645.90       122.80 o                         
 -17   1   1        168.92         82.40       107.80 o                         
 -15   1   1       4620.96       4490.99       229.10 o                         
 -13   1   1          6.15        -46.80        70.20 o                         
  -3   1   1       6148.02       6477.88       285.40 o                         
  -1   1   1          0.20         27.20        23.80 o                         
   1   1   1          2.46         25.60        18.30 o                         
   3   1   1        178.82        229.70        23.90 o                         
   5   1   1        607.25        760.70        58.80 o                         
   7   1   1       1227.35       1281.70        92.70 o                         
   9   1   1       8866.70       9725.67       306.90 o                         
  11   1   1       4893.71       5237.29       244.80 o                         
  13   1   1       4262.62       3872.19       196.10 o                         
  15   1   1        104.99        -24.60        82.00 o                         
  17   1   1       1077.93       1113.00       103.20 o                         
  19   1   1        195.28        338.90       102.30 o                         
  21   1   1          1.83         36.10        72.90 o                         
  23   1   1       1920.40       1896.99       110.10 o                         
  25   1   1        853.19        976.20       108.80 o                         
 -26   2   1        104.46        -26.00       137.30 o                         
 -24   2   1        135.81        200.60       168.30 o                         
 -22   2   1        117.49        173.90       168.60 o                         
 -20   2   1         49.75        213.70       227.60 o                         
 -18   2   1        208.16        297.50       103.90 o                         
 -16   2   1        106.15        211.60        77.80 o                         
 -14   2   1        493.20        461.50        67.00 o                         
 -12   2   1          4.12        -52.00        60.30 o                         
 -10   2   1        454.19        502.60        58.20 o                         
  -6   2   1        455.43        450.50        68.50 o                         
  -4   2   1        109.88         95.70        54.30 o                         
  -2   2   1        212.69        212.90        42.10 o                         
   0   2   1       2987.74       2669.49        69.00 o                         
   2   2   1       5729.50       5304.28       162.70 o                         
   4   2   1        708.43        715.00        69.90 o                         
   6   2   1        519.52        470.70        59.50 o                         
   8   2   1         26.91         -2.80        71.40 o                         
  10   2   1        852.81        873.90        64.30 o                         
  12   2   1         51.09        123.70        90.40 o                         
  14   2   1        133.81        107.40        79.20 o                         
  16   2   1        279.05        246.30        91.10 o                         
  18   2   1        136.90        160.40       135.50 o                         
  20   2   1         43.01         28.60       115.80 o                         
  22   2   1        194.75        266.20       124.40 o                         
  24   2   1         36.23         96.20        86.20 o                         
 -23   3   1         17.88       -101.00       176.40 o                         
 -21   3   1        423.05        317.50       163.60 o                         
 -19   3   1        787.70        705.70       122.90 o                         
 -17   3   1         51.83         27.80       102.40 o                         
 -15   3   1       2319.74       2545.39       128.60 o                         
 -13   3   1         14.22         45.00        78.80 o                         
  -7   3   1        364.79        290.40        89.70 o                         
  -5   3   1       2918.19       3155.49       157.90 o                         
  -3   3   1       1578.50       1774.49        58.60 o                         
  -1   3   1        251.59        294.80        40.80 o                         
   1   3   1        278.60        279.80        51.90 o                         
   3   3   1        487.62        516.10        48.80 o                         
   5   3   1        326.77        278.30        58.80 o                         
   7   3   1        443.30        363.10        63.10 o                         
   9   3   1       3720.39       4091.59       212.20 o                         
  13   3   1       2163.82       2106.19       157.70 o                         
  15   3   1         25.10        181.20       125.30 o                         
  17   3   1        635.13        735.50       143.40 o                         
  19   3   1         29.70        -45.30       114.20 o                         
  21   3   1         35.71         31.30       198.70 o                         
  23   3   1       1424.12       1344.10       185.40 o                         
 -22   4   1         14.00        -27.00       225.70 o                         
 -20   4   1        710.72        844.30       136.40 o                         
 -18   4   1         86.47        337.50       120.10 o                         
 -16   4   1        283.35        356.10       104.10 o                         
 -14   4   1        246.23        329.80       130.40 o                         
 -10   4   1        517.59        611.90       132.00 o                         
  -8   4   1       1802.05       1508.20       196.70 o                         
  -6   4   1        146.09        129.50        90.30 o                         
  -4   4   1       2677.75       2743.09        82.20 o                         
  -2   4   1        377.40        332.30        59.40 o                         
   0   4   1      11745.82      12324.96       576.10 o                         
   2   4   1        611.02        494.20       131.40 o                         
   4   4   1         16.29         38.20       127.20 o                         
   6   4   1       1176.87       1229.30        91.60 o                         
   8   4   1       1513.01       1396.30        57.00 o                         
  10   4   1         63.33        -21.80        77.40 o                         
  14   4   1        155.48        166.90        99.90 o                         
  16   4   1        295.93        355.60       109.20 o                         
  18   4   1        240.89        161.90       114.30 o                         
  20   4   1        235.59        219.70       125.30 o                         
  22   4   1        165.57         17.70       224.10 o                         
 -21   5   1        276.03        416.90       210.90 o                         
 -19   5   1        328.31        191.40       181.70 o                         
 -17   5   1        192.75        204.30       123.50 o                         
 -15   5   1        828.85        678.10       161.10 o                         
 -13   5   1          4.90        187.70       279.60 o                         
 -11   5   1       5146.77       5277.38       449.80 o                         
  -9   5   1        558.03        448.20        65.70 o                         
  -7   5   1        175.99        193.70        56.80 o                         
  -5   5   1        655.83        636.50        58.60 o                         
  -3   5   1         96.37        152.60        57.30 o                         
  -1   5   1         16.04         35.80        63.40 o                         
   1   5   1         24.51          2.40        65.40 o                         
   3   5   1        739.27        634.60        71.80 o                         
   5   5   1        121.73        173.40        63.40 o                         
   7   5   1        175.94          7.90       157.70 o                         
   9   5   1        657.53        522.50        64.00 o                         
  11   5   1       1144.09       1158.70       253.50 o                         
  15   5   1          9.56         63.30       163.00 o                         
  17   5   1        211.93        341.90       117.90 o                         
  19   5   1         98.16         74.70       184.30 o                         
  21   5   1         22.05        190.40       218.60 o                         
 -18   6   1        466.09        548.00       194.00 o                         
 -16   6   1        442.16        556.40        97.20 o                         
 -14   6   1       1267.57       1014.70       298.10 o                         
 -12   6   1         48.38         59.20        74.40 o                         
 -10   6   1       1029.52        885.10        87.20 o                         
  -8   6   1        162.92        122.80        56.40 o                         
  -6   6   1        546.03        503.50        74.10 o                         
  -4   6   1        473.59        621.70        81.70 o                         
  -2   6   1        503.35        597.10       180.00 o                         
   0   6   1        854.55        994.30       129.90 o                         
   2   6   1       5201.54       5248.29       203.70 o                         
   4   6   1       1060.16       1079.60        87.90 o                         
   6   6   1       1210.26       1075.30       122.60 o                         
   8   6   1         81.15        104.10        60.20 o                         
  10   6   1       1381.44       1271.00       118.40 o                         
  12   6   1        280.18        128.70       220.30 o                         
  14   6   1        359.44        206.60       121.80 o                         
  16   6   1       1087.23        929.30       176.30 o                         
  18   6   1        251.69        189.80       174.90 o                         
 -13   7   1          2.23         -0.50        90.80 o                         
 -11   7   1       1495.01       1295.00       113.60 o                         
  -9   7   1        142.42         89.40       149.60 o                         
  -7   7   1         52.01         88.70       110.20 o                         
  -5   7   1        112.07        201.30        91.70 o                         
  -3   7   1         44.28         48.80       105.00 o                         
  -1   7   1        285.37        305.90       105.00 o                         
   1   7   1        348.40        325.20       122.60 o                         
   3   7   1        285.12        164.20       128.60 o                         
   5   7   1        200.42        172.50        98.00 o                         
   7   7   1         11.90         59.30        93.20 o                         
   9   7   1        136.80        180.30        90.80 o                         
  11   7   1        432.98        346.40        83.40 o                         
  13   7   1         89.93         89.90        88.40 o                         
  -6   8   1        449.31        242.00       159.40 o                         
  -4   8   1       1877.01       2169.49       144.30 o                         
  -2   8   1        213.36        270.40       118.50 o                         
   0   8   1       4908.49       5088.79       336.50 o                         
   2   8   1         35.14        -79.30       170.80 o                         
   4   8   1         84.13         96.50       115.00 o                         
   6   8   1        863.69        902.50       123.80 o                         
 -26   0   2          5.15        -11.50       150.80 o                         
 -24   0   2      13431.66      14020.36       634.10 o                         
 -22   0   2       1822.26       2062.49       209.50 o                         
 -20   0   2       7400.50       7048.68       368.70 o                         
 -18   0   2      46307.52      45497.17      1983.19 o                         
 -16   0   2       2579.23       2501.79       202.00 o                         
 -14   0   2      66828.13      64631.21      2798.39 o                         
 -12   0   2      47825.31      48259.56      2097.39 o                         
 -10   0   2      16713.97      15133.36       682.80 o                         
  -8   0   2     343662.69     312738.50     13410.56 o                         
  -2   0   2       3462.21       3253.19       158.10 o                         
   2   0   2      22205.48      23070.53       998.80 o                         
   4   0   2      21598.75      24120.13       738.50 o                         
   6   0   2     184123.81     188765.86      5750.58 o                         
   8   0   2     107651.00     104564.80      3174.59 o                         
  10   0   2        342.57        346.30        49.40 o                         
  12   0   2     178332.34     181652.69      5497.98 o                         
  14   0   2        298.66        315.60        66.30 o                         
  16   0   2       1705.64       1746.99       112.70 o                         
  18   0   2      48570.39      47532.16      1451.70 o                         
  20   0   2        116.00        140.70        92.30 o                         
  22   0   2      44291.56      46483.27      1413.90 o                         
  24   0   2       4263.13       4188.79       233.90 o                         
  26   0   2      10834.33      11810.27       416.90 o                         
 -25   1   2        831.99       1307.40       171.60 o                         
 -23   1   2       3977.95       4268.39       192.60 o                         
 -21   1   2       5928.60       6363.18       497.30 o                         
 -19   1   2       3230.71       3194.29       501.50 o                         
 -17   1   2         39.90        194.80        82.40 o                         
 -15   1   2       3042.75       2937.49       197.30 o                         
 -13   1   2      10938.12       9226.97       428.70 o                         
 -11   1   2      17499.54      15933.45       707.20 o                         
  -1   1   2       9031.01       7622.08       258.10 o                         
   1   1   2       1864.30       1496.80        70.40 o                         
   3   1   2       2428.58       2015.49       102.70 o                         
   5   1   2      12994.01      13025.16       329.00 o                         
   7   1   2      15456.41      15356.26       384.10 o                         
   9   1   2       7633.95       8228.88       314.60 o                         
  11   1   2         39.28         60.00        59.70 o                         
  13   1   2       3215.25       3276.69       308.10 o                         
  15   1   2       7520.52       7565.18       352.90 o                         
  17   1   2       6389.17       6334.58       269.40 o                         
  19   1   2       1794.32       2026.99        92.50 o                         
  21   1   2         41.75        -49.80        70.70 o                         
  23   1   2       1681.17       1769.89       138.90 o                         
  25   1   2       3601.83       3814.49       188.40 o                         
 -24   2   2      33423.26      34712.40      1518.40 o                         
 -22   2   2      16890.55      16353.45       752.70 o                         
 -20   2   2       2374.92       2200.09       341.00 o                         
 -18   2   2      60861.61      57132.44      3584.59 o                         
 -16   2   2         34.78        -14.90        77.10 o                         
 -14   2   2      43002.20      39384.29      1001.30 o                         
 -12   2   2      36458.34      31821.41      1272.80 o                         
  -6   2   2       1708.20       1548.80       100.10 o                         
  -4   2   2      85007.56      85405.26      2564.09 o                         
  -2   2   2     306460.31     326923.97      6257.98 o                         
   0   2   2      11155.21      12532.46       244.00 o                         
   2   2   2     739421.81     769074.69     32925.00 o                         
   4   2   2      14207.91      13631.06       480.40 o                         
   6   2   2      45078.28      44892.97      1934.29 o                         
   8   2   2      65090.38      65333.11      2810.89 o                         
  10   2   2       1911.56       1858.79       108.40 o                         
  12   2   2      87758.54      85588.16      2605.29 o                         
  14   2   2       6687.71       7088.78       399.10 o                         
  16   2   2      74235.00      74970.59      2274.19 o                         
  18   2   2      24815.52      23568.53      1035.50 o                         
  20   2   2       2276.66       1961.59       171.10 o                         
  22   2   2      26277.63      25999.62       806.80 o                         
  24   2   2       2063.51       2078.89       192.60 o                         
 -23   3   2       3138.52       3660.39       251.20 o                         
 -21   3   2       4976.84       5525.78       305.80 o                         
 -19   3   2       2694.41       2991.29       161.90 o                         
 -17   3   2        192.67        239.90       103.70 o                         
 -15   3   2       2233.66       2412.79       148.20 o                         
 -13   3   2       8024.94       8168.98       383.00 o                         
 -11   3   2       4714.63       5408.78       266.70 o                         
  -9   3   2        594.57        527.80       103.20 o                         
  -7   3   2         12.45        -27.40        92.10 o                         
  -5   3   2       4138.56       4387.89       416.60 o                         
  -3   3   2      15668.23      16661.65       369.60 o                         
  -1   3   2      18713.87      18316.05       359.00 o                         
   1   3   2       2865.30       2738.79        86.10 o                         
   3   3   2        182.77        204.80        41.70 o                         
   5   3   2       5053.04       5328.48       199.30 o                         
   7   3   2       7740.71       7489.08       236.10 o                         
   9   3   2       2225.95       2024.39       119.00 o                         
  11   3   2         83.22         15.50       107.30 o                         
  13   3   2       2842.78       2953.99       185.90 o                         
  15   3   2       9098.22       9406.97       443.00 o                         
  17   3   2       7738.47       8119.88       393.60 o                         
  19   3   2       3078.44       3121.99       213.90 o                         
  21   3   2         26.60       -116.60       153.90 o                         
  23   3   2       1465.23       1496.50        98.20 o                         
 -22   4   2       1096.60       1353.70       239.20 o                         
 -20   4   2       4487.90       4885.49       290.90 o                         
 -18   4   2      29365.92      29821.12       940.90 o                         
 -16   4   2        799.70        683.20       108.10 o                         
 -14   4   2      34923.98      36526.50      1588.60 o                         
 -10   4   2       7612.66       7576.68       366.40 o                         
  -8   4   2     134345.91     135781.72      4145.09 o                         
  -6   4   2       1613.17       1491.00        74.00 o                         
  -4   4   2      52181.95      53321.95      1156.40 o                         
  -2   4   2       9119.26       8053.28       218.70 o                         
   0   4   2       5755.71       6175.28       330.00 o                         
   2   4   2      33251.45      31557.81      1393.60 o                         
   4   4   2       2877.31       3039.39       102.60 o                         
   6   4   2      57078.57      55545.34      1375.40 o                         
   8   4   2      45758.10      43262.78       928.70 o                         
  10   4   2         27.29         41.80        58.80 o                         
  14   4   2        260.74         71.60       139.00 o                         
  16   4   2       1349.03       1441.20       169.70 o                         
  18   4   2      29454.72      29416.22       913.70 o                         
  20   4   2        240.36        234.20       126.30 o                         
  22   4   2      24429.34      25790.13      1169.30 o                         
 -21   5   2       2296.68       2271.99       247.50 o                         
 -19   5   2       1299.02       1475.30       205.30 o                         
 -17   5   2          1.27         20.60       141.70 o                         
 -15   5   2       1416.99       1638.10       177.20 o                         
 -13   5   2       4368.87       4386.19       389.60 o                         
 -11   5   2       9782.19       9436.37       345.50 o                         
  -9   5   2       6057.08       6070.78       170.70 o                         
  -7   5   2         59.27         43.90        58.40 o                         
  -5   5   2       3067.12       2870.29       155.40 o                         
  -3   5   2       4066.32       4179.39       103.80 o                         
  -1   5   2       1423.42       1452.90        92.10 o                         
   1   5   2        441.23        588.10       135.10 o                         
   3   5   2       1528.10       1283.60       181.70 o                         
   5   5   2       5739.70       5372.58       308.30 o                         
   7   5   2       6743.65       6074.08       187.70 o                         
   9   5   2       4617.41       4059.49       138.70 o                         
  11   5   2         41.63        -25.20        79.90 o                         
  15   5   2       1658.03       1575.80       188.90 o                         
  17   5   2       1674.80       2115.39       161.80 o                         
  19   5   2        314.55       1081.00       221.50 o                         
  21   5   2         75.25         79.50        77.00 o                         
 -18   6   2      18490.64      19810.94      1437.20 o                         
 -16   6   2          5.61        101.20       159.40 o                         
 -14   6   2      15719.98      13727.16       384.60 o                         
 -12   6   2       8510.37       7926.58       216.00 o                         
 -10   6   2         96.16        165.10        71.90 o                         
  -8   6   2      25735.98      23374.83       956.30 o                         
  -6   6   2         52.70        104.40        84.80 o                         
  -4   6   2      24067.84      23914.53       607.40 o                         
  -2   6   2      45766.79      45332.57      1388.60 o                         
   0   6   2        817.06        612.20       179.00 o                         
   2   6   2     104069.59     103017.01      2543.89 o                         
   4   6   2       3013.22       3038.99       121.30 o                         
   6   6   2      14480.36      13829.16       365.60 o                         
   8   6   2      18799.71      16435.55       710.40 o                         
  10   6   2        200.42        103.90        61.20 o                         
  12   6   2      29238.76      28393.72       893.50 o                         
  14   6   2       2122.52       2862.59       359.30 o                         
  16   6   2      21176.84      19326.34       980.20 o                         
  18   6   2       8335.42       9818.87       491.60 o                         
 -13   7   2       1901.66       2168.29       160.80 o                         
 -11   7   2        531.76        376.10        83.80 o                         
  -9   7   2         23.56        104.20        96.90 o                         
  -7   7   2          5.56        -61.80        93.70 o                         
  -5   7   2       1158.66       1107.40       116.80 o                         
  -3   7   2       3507.25       3890.29       170.70 o                         
  -1   7   2       4358.61       4640.39       194.80 o                         
   1   7   2        475.55        616.10       106.40 o                         
   3   7   2         18.07          7.20        92.10 o                         
   5   7   2       1251.52       1367.80       103.80 o                         
   7   7   2       2043.92       2017.19       113.10 o                         
   9   7   2        673.72        607.90        74.40 o                         
  11   7   2         97.52        117.20        82.10 o                         
  13   7   2        617.33        640.50       100.40 o                         
  -6   8   2        343.24        555.50       163.70 o                         
  -4   8   2       7773.14       8766.17       429.90 o                         
  -2   8   2       1719.24       2062.99       142.00 o                         
   0   8   2       1483.73       1368.70       144.80 o                         
   2   8   2       6939.12       8206.38       288.80 o                         
   4   8   2        143.99        144.80       111.80 o                         
   6   8   2       7367.86       7748.98       332.50 o                         
 -25   1   3        217.68         52.00       161.10 o                         
 -23   1   3        149.53         50.80       178.40 o                         
 -21   1   3        605.51        655.30       119.30 o                         
 -19   1   3        411.04        387.80       201.10 o                         
 -17   1   3         82.87       -117.80       117.90 o                         
 -15   1   3        197.00        264.10       125.00 o                         
 -13   1   3       7125.77       6558.68       318.10 o                         
 -11   1   3        714.26        512.80        94.50 o                         
  -9   1   3     126492.92     142162.00      5752.88 o                         
  -3   1   3          0.30        -10.10        32.20 o                         
  -1   1   3       6273.40       7301.98       163.80 o                         
   3   1   3         35.83         14.10        47.30 o                         
   5   1   3       7268.36       8032.98       205.50 o                         
   7   1   3        292.94        364.60        42.70 o                         
   9   1   3      15666.64      16597.15       518.30 o                         
  11   1   3        831.79        848.10        71.10 o                         
  13   1   3        483.17        553.90        48.60 o                         
  15   1   3         15.86        -27.20        55.20 o                         
  17   1   3       9610.37       9513.77       303.00 o                         
  19   1   3        277.21        170.80        68.10 o                         
  21   1   3        323.69        255.10        75.60 o                         
  23   1   3        229.29        234.80        92.60 o                         
  25   1   3         87.46         53.80        98.80 o                         
 -24   2   3         90.42        266.10       175.30 o                         
 -22   2   3        102.28         49.30       127.50 o                         
 -20   2   3         90.81         26.20       155.20 o                         
 -18   2   3        150.50          6.10       101.10 o                         
 -16   2   3         24.06        262.60       129.20 o                         
 -14   2   3        120.47         92.10        85.20 o                         
 -12   2   3        852.28        654.30        81.40 o                         
  -8   2   3        269.63        280.50        50.00 o                         
  -6   2   3        233.45        182.70        67.50 o                         
  -4   2   3       1043.93        937.20        53.80 o                         
  -2   2   3       1171.12       1179.80        46.20 o                         
   0   2   3          2.50        -14.60        31.10 o                         
   2   2   3       1230.88       1163.60        43.60 o                         
   4   2   3        983.86        889.70        53.80 o                         
   6   2   3          4.26        -24.10        24.10 o                         
   8   2   3        949.96        930.60        53.90 o                         
  10   2   3         90.88        104.80        48.30 o                         
  12   2   3        106.60        209.90        78.50 o                         
  14   2   3        315.19        264.80       102.70 o                         
  16   2   3        752.29        656.20        88.50 o                         
  18   2   3         80.76         50.70       126.40 o                         
  20   2   3         16.14        106.90        69.50 o                         
  22   2   3         11.36        163.80        78.30 o                         
  24   2   3        186.82         51.00       157.60 o                         
 -23   3   3         56.79       -146.30       182.90 o                         
 -21   3   3        446.32        404.10       175.30 o                         
 -19   3   3        266.11        227.70       120.30 o                         
 -17   3   3        145.63         53.90       104.60 o                         
 -15   3   3        345.32        347.90       224.10 o                         
 -13   3   3       4027.47       4924.89       252.40 o                         
  -9   3   3      56065.78      60340.63      2602.49 o                         
  -7   3   3         98.74         94.70        79.90 o                         
  -5   3   3       1778.31       2014.29        75.10 o                         
  -3   3   3        112.56        133.00        41.00 o                         
  -1   3   3       1621.70       1739.59        70.90 o                         
   1   3   3        506.86        505.40        32.50 o                         
   3   3   3         12.18         50.30        40.20 o                         
   5   3   3       2789.13       2890.59       140.20 o                         
   7   3   3        336.70        394.30        56.20 o                         
   9   3   3       6037.48       5569.78       219.40 o                         
  11   3   3        274.40        256.60        74.80 o                         
  13   3   3        231.99         87.50       122.00 o                         
  15   3   3         99.15         64.40       126.80 o                         
  17   3   3       6045.50       5719.98       299.90 o                         
  19   3   3        133.58          9.10       150.40 o                         
  21   3   3        289.87        345.70        70.40 o                         
  23   3   3        146.13        227.40        72.70 o                         
 -22   4   3        231.61        -55.90       222.50 o                         
 -20   4   3         82.36        189.40       132.80 o                         
 -18   4   3        461.25        634.80       126.10 o                         
 -16   4   3        582.97        526.20       107.80 o                         
 -14   4   3        330.82        388.40       125.30 o                         
 -10   4   3        347.65        257.00       258.60 o                         
  -8   4   3        940.85        911.30        89.30 o                         
  -6   4   3        809.12        742.70        67.10 o                         
  -4   4   3          8.66         25.50        49.60 o                         
  -2   4   3        634.96        603.80        59.80 o                         
   0   4   3       1280.40       1194.70       195.30 o                         
   2   4   3        156.93         93.70        43.90 o                         
   4   4   3        314.49        298.00        47.10 o                         
   6   4   3       1157.66       1133.80        70.50 o                         
   8   4   3        377.83        423.50        52.80 o                         
  10   4   3        459.50        433.40        88.00 o                         
  12   4   3        646.76        532.10        56.40 o                         
  14   4   3        342.29        267.50        60.50 o                         
  16   4   3        156.47         68.10       155.30 o                         
  18   4   3       2736.88       2795.99       212.10 o                         
  20   4   3        488.08        313.10       170.90 o                         
  22   4   3        376.85        301.10        63.90 o                         
 -21   5   3        161.36        298.60       208.00 o                         
 -19   5   3        185.57        367.70       188.10 o                         
 -17   5   3         61.31         25.90       155.70 o                         
 -15   5   3        217.32        203.80       179.30 o                         
 -13   5   3       1704.23       1625.00       235.00 o                         
 -11   5   3         98.95        137.50        92.10 o                         
  -9   5   3      16944.69      17323.75       396.10 o                         
  -7   5   3        191.36        265.40        78.60 o                         
  -5   5   3        554.98        455.60        63.50 o                         
  -3   5   3          3.06         -1.40        52.00 o                         
  -1   5   3        124.55         62.00        69.30 o                         
   1   5   3        583.12        732.60        74.50 o                         
   3   5   3        439.89        432.20       176.30 o                         
   5   5   3        642.33        500.20        90.40 o                         
   7   5   3        138.47         59.30        83.20 o                         
   9   5   3       1264.27       1318.10       125.00 o                         
  11   5   3        108.92         95.30        88.70 o                         
  13   5   3         61.72        352.50        84.70 o                         
  15   5   3        160.62        159.20        72.50 o                         
  17   5   3       2640.68       2617.29       146.50 o                         
  19   5   3        241.80        202.20        79.60 o                         
  21   5   3          5.52         -9.60        53.60 o                         
 -18   6   3        569.39        444.70       120.90 o                         
 -16   6   3        152.61        197.40       120.00 o                         
 -14   6   3        372.74        350.80       140.20 o                         
 -12   6   3       1446.97       1430.90       112.90 o                         
 -10   6   3        329.73        441.30        74.60 o                         
  -8   6   3        765.85        706.60        59.90 o                         
  -6   6   3        822.95        780.70        78.90 o                         
  -4   6   3       1334.12       1269.40       101.90 o                         
  -2   6   3       2505.55       2632.69       130.40 o                         
   0   6   3         21.43        -25.60        82.70 o                         
   2   6   3       2141.88       2376.59       111.10 o                         
   4   6   3       1503.64       1648.60       118.90 o                         
   6   6   3         49.68         -5.30        97.70 o                         
   8   6   3       1832.68       1959.89       141.90 o                         
  10   6   3        368.20        349.00        64.00 o                         
  12   6   3        443.66        464.30       160.20 o                         
  14   6   3        896.47       1102.70       315.60 o                         
  18   6   3        131.92       1417.90       769.60 o                         
 -13   7   3        703.40        649.70       153.20 o                         
 -11   7   3         85.97        131.50        82.90 o                         
  -9   7   3       4713.94       4558.69       170.10 o                         
  -7   7   3        195.53        272.60        95.30 o                         
  -5   7   3        211.27        315.10       151.20 o                         
  -3   7   3        120.23        -91.90       152.60 o                         
  -1   7   3         38.10        -41.80       106.30 o                         
   1   7   3        295.56        271.70       107.00 o                         
   3   7   3          7.56        -81.50        95.60 o                         
   5   7   3         88.64         83.30        92.20 o                         
   7   7   3        123.79         53.40       110.20 o                         
   9   7   3        124.15         20.50        82.10 o                         
  11   7   3         56.77         93.50        82.00 o                         
  13   7   3        155.36        247.80        93.60 o                         
  -6   8   3        454.80        511.40       169.40 o                         
  -4   8   3         52.80         24.50       165.20 o                         
  -2   8   3        284.15        766.90       176.70 o                         
   0   8   3       1118.57       1032.20       191.20 o                         
   2   8   3        135.85        265.80       119.00 o                         
   4   8   3        450.05        695.60       262.00 o                         
   6   8   3        701.83        689.60       119.30 o                         
 -26   0   4      21581.16      24277.43      1071.40 o                         
 -22   0   4      20231.43      21839.74       978.80 o                         
 -20   0   4      16286.31      16307.55       746.40 o                         
 -18   0   4      12353.75      11673.17       552.30 o                         
 -16   0   4      72497.05      71401.59      3090.59 o                         
 -14   0   4        705.78        559.10       143.10 o                         
 -12   0   4      20902.45      17976.25       808.30 o                         
 -10   0   4      71467.70      66371.81      2872.09 o                         
  -4   0   4      30466.59      31522.61      1381.20 o                         
  -2   0   4     149250.84     153582.45      4663.79 o                         
   0   0   4     177637.61     182763.67      5535.18 o                         
   2   0   4      21533.68      24483.13       754.20 o                         
   4   0   4      71356.89      79288.67      3405.99 o                         
   6   0   4        510.13        373.30        33.50 o                         
   8   0   4      85518.79      87135.75      3735.89 o                         
  10   0   4      80133.36      80000.88      3432.09 o                         
  12   0   4        500.01        626.70        71.10 o                         
  14   0   4     114203.24     116236.16      4985.99 o                         
  16   0   4       2031.82       2192.69       133.30 o                         
  18   0   4     211231.09     214023.69      9173.77 o                         
  20   0   4      46176.77      47081.57      2333.49 o                         
  22   0   4       1072.06        904.30       115.30 o                         
  24   0   4      18824.52      19159.35       630.30 o                         
  26   0   4       3610.59       4152.69       293.90 o                         
 -25   1   4        103.97        192.30       168.40 o                         
 -23   1   4        946.93       1263.30       136.30 o                         
 -21   1   4       4622.23       4905.49       316.00 o                         
 -19   1   4       8195.52       8255.48       755.50 o                         
 -17   1   4       4517.79       4190.89       247.90 o                         
 -15   1   4        108.32         13.90       124.40 o                         
 -13   1   4       2568.98       2114.29       149.40 o                         
 -11   1   4      11891.76       8374.38       385.20 o                         
  -9   1   4      14725.39      13506.76       597.20 o                         
  -7   1   4       7459.30       8429.68       381.50 o                         
  -5   1   4        171.85        246.10        54.50 o                         
  -3   1   4       5108.74       4789.79       213.90 o                         
  -1   1   4      18408.84      16918.85       373.90 o                         
   3   1   4       3933.70       3276.29       166.20 o                         
   5   1   4       1333.27       1361.70       101.30 o                         
   7   1   4       9920.26      10390.77       287.00 o                         
   9   1   4      10216.57      10419.17       231.10 o                         
  11   1   4       4444.32       4712.99       132.70 o                         
  13   1   4        150.84        166.90        44.50 o                         
  15   1   4       2265.85       2256.59        93.50 o                         
  17   1   4       8037.67       8232.38       337.90 o                         
  19   1   4       6022.62       6233.18       184.90 o                         
  21   1   4       1808.04       1978.89        98.00 o                         
  23   1   4          2.48         98.10        78.90 o                         
  25   1   4       1152.74       1149.70       192.60 o                         
 -24   2   4         52.96        129.20       168.90 o                         
 -22   2   4      37131.59      29536.12      1307.90 o                         
 -20   2   4       4040.97       4509.49       264.20 o                         
 -18   2   4       1654.06       1492.00       160.20 o                         
 -16   2   4      59706.59      61863.72      2671.49 o                         
 -14   2   4       3818.94       4064.69       164.40 o                         
  -8   2   4       2296.88       2096.29       117.10 o                         
  -4   2   4      23133.88      25634.13       557.50 o                         
  -2   2   4      84749.09      85937.35      1500.70 o                         
   0   2   4      75864.84      77196.58      1648.60 o                         
   2   2   4      13793.62      14621.96       455.70 o                         
   6   2   4         47.52         60.70        22.40 o                         
   8   2   4      63493.71      67920.80      1684.30 o                         
  10   2   4      55247.03      54778.24      1358.20 o                         
  12   2   4       2401.61       2315.19       102.80 o                         
  14   2   4      77688.41      75927.28      1887.99 o                         
  16   2   4       1779.58       1634.80        76.00 o                         
  18   2   4      21503.72      22080.84       753.10 o                         
  20   2   4      14962.86      14388.66       455.40 o                         
  22   2   4         27.66        -29.90        72.10 o                         
  24   2   4      32152.73      33158.30       834.60 o                         
 -21   3   4       4634.94       5028.39       294.30 o                         
 -19   3   4       4743.91       5273.78       296.70 o                         
 -17   3   4       3091.98       2998.19       154.50 o                         
 -15   3   4        328.70        371.00        98.30 o                         
 -13   3   4       3931.99       4265.89       227.70 o                         
  -9   3   4      14326.85      15513.46       689.20 o                         
  -7   3   4       6195.31       6955.78       179.20 o                         
  -5   3   4         14.94         17.40        41.10 o                         
  -3   3   4       5230.21       5353.08       134.50 o                         
  -1   3   4       8277.75       8250.78       175.30 o                         
   1   3   4       4564.76       4402.89        99.20 o                         
   3   3   4        691.91        668.50        57.10 o                         
   5   3   4        346.66        286.00        53.30 o                         
   7   3   4       5022.94       4842.89       135.30 o                         
   9   3   4      11405.63      10931.07       246.30 o                         
  11   3   4       5808.44       5491.58       149.20 o                         
  13   3   4         35.39        -23.10        81.90 o                         
  15   3   4       1822.32       1679.80       109.00 o                         
  17   3   4       2277.47       2073.59       174.70 o                         
  19   3   4       3587.91       3701.99       137.90 o                         
  21   3   4       1569.04       1755.29       168.70 o                         
  23   3   4          0.65        -31.30        57.70 o                         
 -20   4   4      10084.80      10233.47       358.20 o                         
 -18   4   4       4541.35       4600.69       204.10 o                         
 -16   4   4      39921.59      42369.08      1843.29 o                         
 -14   4   4        175.01        199.00       124.10 o                         
 -12   4   4      19106.98      18740.85       836.80 o                         
 -10   4   4      24109.31      22704.34       866.30 o                         
  -8   4   4        679.92        644.70        77.90 o                         
  -6   4   4      55441.80      54747.74      1186.40 o                         
  -4   4   4       4369.98       4634.99       123.50 o                         
  -2   4   4      52599.15      54297.04      1343.90 o                         
   0   4   4      57541.11      60733.23      1844.99 o                         
   2   4   4       2875.85       3012.99       102.70 o                         
   4   4   4      47463.05      44653.97      1003.30 o                         
   6   4   4        487.84        488.40        61.80 o                         
   8   4   4      34510.00      33756.70       844.90 o                         
  10   4   4      35711.31      33806.00       852.00 o                         
  12   4   4         30.10         48.40        50.10 o                         
  14   4   4      63875.50      61986.82      1883.19 o                         
  16   4   4       1377.77       1398.90        75.00 o                         
  18   4   4      98659.09      96614.12      2894.89 o                         
  20   4   4      27082.09      26175.93      1157.20 o                         
 -21   5   4       1423.55       1613.20       230.10 o                         
 -19   5   4       3930.30       4039.89       276.30 o                         
 -17   5   4       1621.02       1250.10       165.10 o                         
 -15   5   4          5.09       -132.60       132.60 o                         
 -13   5   4        495.62        687.00       104.90 o                         
 -11   5   4       3644.08       3533.79       136.40 o                         
  -9   5   4       3343.67       3333.79       124.10 o                         
  -7   5   4       1500.30       1482.80        85.10 o                         
  -5   5   4          7.13         97.60       119.50 o                         
  -3   5   4       2175.58       2395.29        95.00 o                         
  -1   5   4       7843.58       8746.08       244.50 o                         
   1   5   4       8254.86       9012.47       313.30 o                         
   3   5   4       1910.36       1517.70       217.50 o                         
   5   5   4        751.92        550.60        78.90 o                         
   7   5   4       4549.58       4599.49       175.60 o                         
   9   5   4       3313.47       2973.29       153.10 o                         
  11   5   4       1490.67       1280.20       108.20 o                         
  13   5   4        151.58        225.40        69.70 o                         
  15   5   4        734.32        782.80        83.70 o                         
  17   5   4       5956.30       5806.58       262.20 o                         
 -18   6   4       1640.76       1704.80       131.30 o                         
 -16   6   4      20467.30      20249.64      1493.00 o                         
 -14   6   4        584.05        249.10       145.30 o                         
 -12   6   4      25375.25      24479.93       555.90 o                         
 -10   6   4      13445.06      12603.06       305.00 o                         
  -8   6   4       1691.90       1448.50        80.00 o                         
  -6   6   4      63956.98      59720.53      1663.00 o                         
  -4   6   4       2468.85       2457.99       197.30 o                         
  -2   6   4      23742.34      22578.74       997.90 o                         
   0   6   4      13166.03      13416.36       358.30 o                         
   2   6   4       2914.92       3084.19       125.30 o                         
   4   6   4      73760.58      74337.39      2258.19 o                         
   6   6   4        349.91        338.60        53.70 o                         
   8   6   4      17098.69      15376.46       643.80 o                         
  10   6   4      18704.89      16644.55       445.50 o                         
  12   6   4        161.86         64.60       153.70 o                         
  14   6   4      20972.84      20098.54       975.70 o                         
  16   6   4       1005.48       1363.50       105.80 o                         
 -13   7   4       1648.02       1515.70       129.10 o                         
 -11   7   4       3029.81       2750.79       206.90 o                         
  -9   7   4       4029.19       3777.79       180.10 o                         
  -7   7   4       1192.90       1182.60       131.10 o                         
  -5   7   4          6.20        -86.50       153.60 o                         
  -3   7   4       1334.75        950.00       166.40 o                         
  -1   7   4       1955.28       2113.39       197.40 o                         
   1   7   4       1030.08       1091.20       114.80 o                         
   3   7   4        116.07        102.40        95.40 o                         
   5   7   4         74.07        150.80        95.70 o                         
   7   7   4       1102.95       1105.00       120.70 o                         
   9   7   4       2847.58       2707.19       126.10 o                         
  11   7   4       1587.74       1515.20        94.60 o                         
  13   7   4         62.14         -9.70        92.60 o                         
  -6   8   4      10508.05      10793.67       513.30 o                         
  -4   8   4        260.19        -87.10       169.50 o                         
  -2   8   4       7792.54       8099.68       409.40 o                         
   0   8   4      11433.71      11458.07       546.50 o                         
   2   8   4        148.64        221.00       190.00 o                         
   4   8   4      13006.81      14388.06       670.40 o                         
 -25   1   5         21.49        121.50       170.10 o                         
 -23   1   5        130.24        255.10       129.50 o                         
 -21   1   5      14572.53      12750.06       615.00 o                         
 -19   1   5        124.74        161.50       126.90 o                         
 -17   1   5       2193.58       2149.99       179.40 o                         
 -15   1   5       5813.84       4865.99       258.20 o                         
 -13   1   5        283.93         60.30       100.80 o                         
 -11   1   5      28517.48      21008.04       919.30 o                         
  -9   1   5       1546.10       1058.90        92.90 o                         
  -5   1   5         63.34         73.20        55.80 o                         
  -3   1   5       4797.90       5346.28       117.70 o                         
  -1   1   5       7262.42       7566.08       157.50 o                         
   1   1   5        628.98        698.30        75.40 o                         
   3   1   5       7093.41       7370.78       338.70 o                         
   5   1   5         38.18         57.30        38.10 o                         
   7   1   5      29135.48      34764.30       857.10 o                         
   9   1   5       1299.15       1343.80        56.60 o                         
  11   1   5       3907.88       3356.19        91.40 o                         
  13   1   5       5944.14       6325.88       174.80 o                         
  15   1   5         42.59         12.40        51.00 o                         
  17   1   5         43.47        -53.70        57.60 o                         
  19   1   5       8499.46       8647.17       239.80 o                         
  21   1   5        885.05        736.90        77.10 o                         
  23   1   5         42.60         60.90        75.80 o                         
  25   1   5         45.15         77.30        77.90 o                         
 -24   2   5         64.83        379.50       176.20 o                         
 -22   2   5         63.00         59.80       179.40 o                         
 -20   2   5         13.12        -71.80       156.70 o                         
 -18   2   5          1.10        -32.50       150.50 o                         
 -10   2   5         21.49        112.90        49.80 o                         
  -8   2   5        268.42        338.80        42.40 o                         
  -6   2   5        717.92        687.30        92.70 o                         
  -4   2   5       1063.86       1131.70       112.10 o                         
  -2   2   5         12.56          6.50        30.10 o                         
   0   2   5       1420.39       1389.40        51.40 o                         
   2   2   5        304.08        249.00        61.80 o                         
   4   2   5       1136.90       1027.80       120.60 o                         
   6   2   5         52.39         30.30        51.50 o                         
   8   2   5        663.64        669.80       129.10 o                         
  10   2   5        114.55         26.90        51.20 o                         
  12   2   5        182.92        279.10        50.50 o                         
  14   2   5         17.06        179.90        82.80 o                         
  16   2   5        470.58        459.70        50.20 o                         
  18   2   5        198.38        239.80        54.30 o                         
  20   2   5        614.79        569.10        59.30 o                         
  22   2   5        163.86        214.60        64.60 o                         
  24   2   5        101.72         50.60        65.40 o                         
 -21   3   5       9892.83       9054.77       446.00 o                         
 -19   3   5         51.70       -159.70       159.70 o                         
 -17   3   5        982.64       1130.10       120.80 o                         
 -15   3   5       2864.86       2985.39       202.00 o                         
 -13   3   5        149.15         66.60       113.30 o                         
 -11   3   5      15150.68      16757.85       745.50 o                         
  -9   3   5       1112.70       1148.70       103.70 o                         
  -7   3   5       1692.00       1605.60        79.30 o                         
  -5   3   5         90.07        130.20        42.70 o                         
  -3   3   5       1982.23       2053.69        68.10 o                         
  -1   3   5       3087.66       3218.69        85.50 o                         
   1   3   5        284.99        378.50        43.30 o                         
   3   3   5       2948.17       2740.49       114.00 o                         
   7   3   5      11637.44      12684.76       324.70 o                         
   9   3   5        463.35        436.70        38.10 o                         
  11   3   5       1786.44       1675.80       103.00 o                         
  13   3   5       2906.78       2795.49       104.00 o                         
  15   3   5        344.43        335.90        92.00 o                         
  17   3   5         16.17        101.30       172.00 o                         
  19   3   5       5459.88       4987.29       205.50 o                         
  21   3   5        508.35        398.80       262.10 o                         
  23   3   5         84.43         -4.60       165.60 o                         
 -20   4   5        966.48        720.90       210.30 o                         
 -18   4   5        433.44        377.60       123.80 o                         
 -16   4   5        253.85        264.10       150.10 o                         
 -14   4   5         73.51        115.10       123.40 o                         
 -12   4   5        182.41        284.20        73.20 o                         
 -10   4   5       2942.56       2942.49       119.30 o                         
  -8   4   5        127.39         59.00        77.40 o                         
  -6   4   5        358.49        335.70        54.90 o                         
  -4   4   5        157.20        189.40        88.10 o                         
  -2   4   5       1136.38       1272.70       108.50 o                         
   0   4   5        585.37        597.70        54.70 o                         
   2   4   5        133.29        104.70        48.20 o                         
   4   4   5        134.97         85.20        39.00 o                         
   6   4   5       3165.72       3085.39       130.80 o                         
   8   4   5          5.52         45.80        49.40 o                         
  10   4   5       1441.08       1482.40        82.90 o                         
  12   4   5        229.14        196.90        65.40 o                         
  14   4   5       1044.50        970.00        55.20 o                         
 -21   5   5       4138.21       4410.09       309.80 o                         
 -19   5   5         60.97        203.90       268.40 o                         
 -17   5   5        357.43        336.40       149.40 o                         
 -15   5   5        841.86        665.10       106.80 o                         
 -13   5   5        193.55         17.80       105.70 o                         
 -11   5   5       5703.42       6256.18       185.90 o                         
  -9   5   5        610.77        756.40        93.20 o                         
  -7   5   5        318.59        363.60        60.40 o                         
  -5   5   5         77.58        106.90        70.60 o                         
  -3   5   5        465.86        473.70        77.30 o                         
  -1   5   5        566.96        688.00        80.70 o                         
   1   5   5        106.22        210.30       198.80 o                         
   3   5   5        559.66        556.70        69.60 o                         
   5   5   5        273.52        204.40       144.40 o                         
   7   5   5       3770.95       3504.79       189.40 o                         
   9   5   5        258.27        118.60        61.20 o                         
  11   5   5        202.52        193.00        93.90 o                         
  13   5   5       1388.79       1437.50        75.20 o                         
 -18   6   5         63.91         52.30       122.60 o                         
 -16   6   5        839.60        925.80       120.20 o                         
 -14   6   5        815.97        865.10       169.90 o                         
 -12   6   5        536.95        601.70       116.60 o                         
 -10   6   5        168.28        119.90        93.80 o                         
  -8   6   5        443.00        368.20       145.40 o                         
  -6   6   5       1265.77       1172.10        86.70 o                         
  -4   6   5       1600.74       1644.90       105.90 o                         
  -2   6   5        136.84         64.30       139.20 o                         
   0   6   5       1568.82       1784.49       143.20 o                         
   2   6   5        796.19        795.20       129.80 o                         
   4   6   5       1700.85       1787.59       125.90 o                         
   6   6   5         50.21         63.00        59.30 o                         
   8   6   5        938.22        778.20       161.10 o                         
  10   6   5        529.20        459.40       110.00 o                         
  12   6   5        311.83        337.30       103.20 o                         
  14   6   5         85.11        354.60       182.70 o                         
 -13   7   5         40.09        -78.50       112.00 o                         
 -11   7   5       2037.77       1838.79       152.60 o                         
  -9   7   5        364.05        230.40       136.40 o                         
  -7   7   5         60.50         49.80        83.80 o                         
  -5   7   5        157.98        213.10       158.70 o                         
  -3   7   5        269.44         83.00       160.30 o                         
  -1   7   5        132.83         96.50       160.70 o                         
   1   7   5        155.10        376.30       141.40 o                         
   3   7   5        111.72        203.90       140.70 o                         
   5   7   5         51.10        538.00       257.90 o                         
   7   7   5        923.53        561.30       241.10 o                         
   9   7   5         15.77        -63.50        63.50 o                         
  11   7   5         84.59        186.60       103.70 o                         
  13   7   5        467.51        348.40       122.30 o                         
  -4   8   5        253.12        350.40       178.60 o                         
  -2   8   5        468.62        257.80       183.10 o                         
   0   8   5       1063.28       1285.00       197.80 o                         
   2   8   5         87.93        284.90       188.50 o                         
   4   8   5        284.33        124.40       196.60 o                         
 -24   0   6      31376.15      31855.21      1403.40 o                         
 -22   0   6       1012.24       1302.20       195.00 o                         
 -20   0   6      72349.55      68991.10      2986.69 o                         
 -18   0   6      15336.67      15539.96       714.90 o                         
 -16   0   6       1347.56       1262.30       175.20 o                         
 -14   0   6      64268.40      60055.43      2604.19 o                         
 -12   0   6       9523.65       9085.47       439.30 o                         
  -8   0   6      72180.84      69014.50      3005.89 o                         
  -6   0   6       7467.16       7709.78       386.70 o                         
  -4   0   6     122864.07     122468.25      3732.69 o                         
  -2   0   6       6274.56       5346.98       192.20 o                         
   0   0   6      74374.56      73929.09      2254.59 o                         
   2   0   6     186583.45     200988.42      6071.88 o                         
   4   0   6        457.99        399.00        51.70 o                         
   6   0   6     232759.72     236253.33      7986.98 o                         
   8   0   6        943.28       1119.40        55.20 o                         
  10   0   6     101782.27     102703.80      4413.49 o                         
  14   0   6        942.05       1053.00       172.80 o                         
  16   0   6      15804.59      15310.26       870.80 o                         
  18   0   6       4542.04       4484.09       192.60 o                         
  20   0   6       1138.54       1311.80       240.10 o                         
  22   0   6      11988.91      11552.27       528.70 o                         
  24   0   6        703.63        661.60       167.10 o                         
 -25   1   6       1868.46       2355.19       214.20 o                         
 -23   1   6        172.63         59.40       202.00 o                         
 -21   1   6       1740.95       1693.10       226.00 o                         
 -19   1   6       6718.07       6628.78       257.00 o                         
 -17   1   6       8592.05       7678.58       378.40 o                         
 -15   1   6       5814.65       4217.19       232.80 o                         
 -13   1   6        635.73        369.60       102.30 o                         
 -11   1   6       3389.18       2074.29       132.80 o                         
  -9   1   6      13998.29      11120.37       494.80 o                         
  -7   1   6      17187.33      18541.95       848.40 o                         
  -5   1   6       8320.16       9075.47       259.80 o                         
  -3   1   6        165.03        206.20        24.60 o                         
  -1   1   6       5606.50       5327.68       122.80 o                         
   1   1   6      15356.69      13489.06       890.20 o                         
   3   1   6      13842.57      12750.96       571.40 o                         
   5   1   6       3322.44       3069.79       316.40 o                         
   7   1   6        231.43        178.90        34.00 o                         
   9   1   6       5298.04       5070.99       126.30 o                         
  11   1   6      10164.32      10055.57       376.70 o                         
  13   1   6       4230.23       4204.19       135.00 o                         
  15   1   6         77.93         34.40        96.50 o                         
  17   1   6       1968.10       1902.99        74.60 o                         
  19   1   6       4408.97       4422.39       125.50 o                         
  21   1   6       4449.42       4436.49       128.50 o                         
  23   1   6       1733.69       1677.80        95.70 o                         
  25   1   6         14.27          9.50       174.70 o                         
 -22   2   6         63.19       -176.60       176.60 o                         
 -20   2   6      11572.40      12245.76       570.40 o                         
 -10   2   6      38035.94      37482.99      1138.30 o                         
  -8   2   6      39337.25      39801.29       876.10 o                         
  -6   2   6      17754.25      17734.05       461.50 o                         
  -4   2   6     311151.50     326815.88      8103.28 o                         
  -2   2   6       1576.06       1733.40        59.60 o                         
   0   2   6     117979.02     121977.85      2628.49 o                         
   2   2   6      45787.15      47047.07      1162.00 o                         
   4   2   6         40.73         75.70        32.30 o                         
   6   2   6     177629.09     179755.19      5438.98 o                         
   8   2   6       2241.93       2259.39       124.80 o                         
  10   2   6      26095.40      26283.22       574.10 o                         
  12   2   6      34007.40      31412.21       967.10 o                         
  14   2   6        246.63        190.10        82.70 o                         
  16   2   6     157145.56     152131.47      3774.89 o                         
  18   2   6        452.28        322.00        81.90 o                         
  20   2   6      45304.71      45802.47      1138.20 o                         
  22   2   6      31642.53      32870.71      1540.50 o                         
  24   2   6        166.53         26.20       127.60 o                         
 -21   3   6        212.59        110.60       175.70 o                         
 -19   3   6       2993.57       3591.59       239.90 o                         
 -17   3   6       8105.99       8752.78       368.10 o                         
 -15   3   6       3415.34       3182.39       216.50 o                         
 -13   3   6          0.76         66.60       119.80 o                         
 -11   3   6       1946.23       1866.39       110.80 o                         
  -9   3   6       8656.38       8800.77       227.50 o                         
  -7   3   6      13394.15      14888.16       350.10 o                         
  -5   3   6       7086.53       7419.68       178.80 o                         
  -3   3   6        185.19        238.00        59.00 o                         
  -1   3   6       3135.22       3522.49        94.40 o                         
   1   3   6       9773.14       9600.47       225.60 o                         
   3   3   6       7245.81       7016.78       239.70 o                         
   5   3   6       1074.94        992.00       158.70 o                         
   7   3   6       2092.95       2197.09       105.50 o                         
   9   3   6       9119.98       9388.07       397.60 o                         
  11   3   6       5682.08       5794.98       322.60 o                         
  13   3   6       3978.45       4344.79       167.90 o                         
  15   3   6        313.39        273.00       129.60 o                         
  17   3   6        497.27        489.60       162.00 o                         
  19   3   6       4184.96       3842.69       268.60 o                         
  21   3   6       2663.44       2858.49       268.00 o                         
 -20   4   6      40779.66      38457.69      1698.90 o                         
 -18   4   6       7709.57       8284.38       298.80 o                         
 -16   4   6       1609.56       1350.50       168.80 o                         
 -14   4   6      36411.62      34345.00      1131.00 o                         
 -12   4   6       2440.82       2619.09       164.50 o                         
 -10   4   6      51029.52      51255.25      1118.60 o                         
  -8   4   6      32416.70      32819.41       723.70 o                         
  -6   4   6        271.26        269.50        54.30 o                         
  -4   4   6      55313.35      53423.65      1332.80 o                         
  -2   4   6       1585.54       1714.40       140.10 o                         
   0   4   6      39762.48      41816.68       907.50 o                         
   2   4   6      57674.73      58594.83      1123.70 o                         
   4   4   6        385.46        466.50       120.00 o                         
   6   4   6      94959.11      94946.62      2904.49 o                         
   8   4   6        150.89         32.10        82.90 o                         
  10   4   6      44589.98      44511.17      1368.40 o                         
  12   4   6      36641.11      33341.50      1030.70 o                         
  14   4   6        261.37        225.70       138.80 o                         
  16   4   6      10465.91      10172.77       483.60 o                         
  18   4   6       2791.44       2924.59       226.00 o                         
  20   4   6        777.10        933.90       215.20 o                         
 -19   5   6       3872.02       3881.79       333.20 o                         
 -17   5   6       2675.11       2758.49       241.70 o                         
 -15   5   6       2446.10       2519.49       161.50 o                         
 -13   5   6        431.01        501.20       109.80 o                         
 -11   5   6       2104.29       2208.09       129.90 o                         
  -9   5   6       5841.87       5876.48       173.40 o                         
  -7   5   6       5122.73       4809.29       249.20 o                         
  -5   5   6       1792.98       1482.80       102.30 o                         
  -3   5   6          6.17         19.40        99.90 o                         
  -1   5   6       2551.59       2693.29       114.80 o                         
   1   5   6       5600.78       5897.88       225.30 o                         
   3   5   6       5360.99       5226.08       167.10 o                         
   5   5   6       1450.78       1447.20       128.20 o                         
   7   5   6         37.67         43.00        81.40 o                         
   9   5   6        946.83        795.60        93.00 o                         
  11   5   6       5093.60       4673.19       189.70 o                         
  13   5   6       1632.57       1683.80       129.30 o                         
  15   5   6         48.98        320.20       162.20 o                         
 -16   6   6       2301.87       2651.49       140.90 o                         
 -14   6   6      27090.99      26883.22       715.30 o                         
 -12   6   6        130.45        139.60       107.30 o                         
 -10   6   6      16922.87      17000.45       397.00 o                         
  -8   6   6       7409.78       7558.78       242.10 o                         
  -6   6   6       2391.25       2357.29        94.80 o                         
  -4   6   6      64247.27      64634.02      1615.50 o                         
  -2   6   6         47.68        -25.90        99.80 o                         
   0   6   6      21302.36      22048.54       852.20 o                         
   2   6   6      15034.93      15616.25       769.70 o                         
   4   6   6        414.68        370.70        69.00 o                         
   6   6   6      40115.89      37615.49       949.00 o                         
   8   6   6        277.37        210.30        55.20 o                         
  10   6   6       8060.34       7718.88       276.50 o                         
  12   6   6      11892.54      10704.87       402.80 o                         
  14   6   6        267.11        376.30       179.00 o                         
 -13   7   6          8.59         22.00       126.30 o                         
 -11   7   6        249.15        445.70       232.50 o                         
  -9   7   6       1649.41       1579.80       150.30 o                         
  -7   7   6       2658.00       2687.19       130.20 o                         
  -5   7   6       1099.32       1183.70       127.00 o                         
  -3   7   6          6.42        174.80       164.30 o                         
  -1   7   6       1298.71       1174.50       179.70 o                         
   1   7   6       2807.73       3084.89       186.50 o                         
   3   7   6       1679.90       1667.30       163.20 o                         
   5   7   6        259.85        309.10       253.30 o                         
   7   7   6        813.66        718.00       261.70 o                         
   9   7   6       2803.55       2359.99       225.90 o                         
  11   7   6       1337.36        872.20       170.40 o                         
  -4   8   6      10446.76      10543.57       511.50 o                         
  -2   8   6        347.39        539.70       183.10 o                         
   0   8   6       9868.71      10465.27       511.40 o                         
   2   8   6       7229.80       8231.68       425.60 o                         
 -23   1   7       1589.78       1473.50       226.30 o                         
 -21   1   7        417.12        286.80       203.30 o                         
 -19   1   7       6085.86       4839.99       210.40 o                         
 -17   1   7        950.75        601.20       141.70 o                         
 -15   1   7        731.94        613.90       125.10 o                         
 -13   1   7       4086.32       2500.89       159.00 o                         
 -11   1   7        887.31        503.00        87.10 o                         
  -9   1   7       1276.61        957.70       118.30 o                         
  -7   1   7         11.47         10.40       135.50 o                         
  -5   1   7       4073.65       4036.19       115.70 o                         
  -3   1   7         20.32         72.00        43.20 o                         
  -1   1   7       1050.23       1128.70        53.80 o                         
   1   1   7       1126.57       1071.40        79.10 o                         
   3   1   7        244.27        317.30        52.00 o                         
   5   1   7      28757.09      34020.90      1038.90 o                         
   7   1   7          3.93         19.30        36.10 o                         
   9   1   7      67090.66      74183.29      1842.09 o                         
  11   1   7        731.13        677.30        59.60 o                         
  13   1   7          3.80         15.00        98.10 o                         
  15   1   7         90.49         80.40       168.70 o                         
  17   1   7         79.34        -81.40       114.00 o                         
  19   1   7       1115.35       1171.20       129.60 o                         
  21   1   7         79.60         46.80       132.30 o                         
  23   1   7        423.08        642.50       219.80 o                         
  25   1   7        351.54        339.50       226.50 o                         
 -22   2   7        159.86        229.20       182.10 o                         
 -10   2   7        112.41         59.30        53.90 o                         
  -8   2   7        475.80        513.80        65.70 o                         
  -6   2   7        337.19        364.00        41.70 o                         
  -4   2   7        187.58        169.00        45.10 o                         
  -2   2   7        466.22        427.10        46.00 o                         
   0   2   7         85.21        120.90        42.70 o                         
   2   2   7        137.29        214.00        81.30 o                         
   4   2   7        155.81        142.50        34.30 o                         
   6   2   7        643.11        672.40        67.90 o                         
   8   2   7        591.58        571.10        74.10 o                         
  10   2   7          1.45        -29.50        58.80 o                         
  12   2   7        193.35        163.70        67.20 o                         
  14   2   7        382.39        417.10        76.30 o                         
  16   2   7        449.95        407.30       119.60 o                         
  18   2   7          4.02       -109.50       109.50 o                         
  20   2   7        125.89       -123.90       146.30 o                         
  22   2   7        215.35        271.70       235.20 o                         
  24   2   7         14.41       -106.70       247.90 o                         
 -21   3   7        143.51        260.60       184.50 o                         
 -19   3   7       3315.65       3544.39       248.50 o                         
 -17   3   7        713.03        888.40       175.00 o                         
 -15   3   7        335.22        323.50       150.40 o                         
 -13   3   7       2047.75       2135.89       195.90 o                         
 -11   3   7        799.15        994.00        93.90 o                         
  -9   3   7        576.81        594.30        98.60 o                         
  -7   3   7         30.55         64.60        88.20 o                         
  -5   3   7       1596.78       1622.20        63.70 o                         
  -3   3   7        120.17        133.00        40.30 o                         
  -1   3   7        315.68        291.20        43.90 o                         
   1   3   7        452.88        519.00        50.10 o                         
   3   3   7        290.25        346.10        44.60 o                         
   5   3   7      11890.82      13064.66       343.90 o                         
   7   3   7        371.34        320.90        96.60 o                         
   9   3   7      34346.30      35611.50      1095.30 o                         
  11   3   7        464.24        639.60        95.10 o                         
  13   3   7         50.31        -10.90        82.50 o                         
  15   3   7        157.57        130.80       166.70 o                         
  17   3   7        181.68          6.30       162.50 o                         
  19   3   7        861.31       1179.10       315.90 o                         
  21   3   7         27.56        154.60       216.10 o                         
 -20   4   7        479.46        359.90       197.10 o                         
 -18   4   7         80.96         10.60       128.50 o                         
 -16   4   7        182.61        -42.50       110.80 o                         
 -14   4   7        629.77        710.80        85.70 o                         
 -12   4   7        715.63        817.00       107.30 o                         
 -10   4   7        321.27        427.60        92.60 o                         
  -8   4   7        711.55        787.20        88.00 o                         
  -6   4   7         84.70         67.70        72.10 o                         
  -4   4   7        861.45        913.50        96.70 o                         
  -2   4   7        712.90        763.50        72.10 o                         
   0   4   7        422.90        335.00        59.80 o                         
   2   4   7       2154.50       2158.39        72.80 o                         
   4   4   7        224.85        287.70       178.80 o                         
   6   4   7        294.47        358.80       101.60 o                         
   8   4   7        207.87        164.90        88.70 o                         
  10   4   7        749.27        682.80       171.70 o                         
  12   4   7        799.95        743.80       108.30 o                         
  14   4   7          8.33         28.00       139.80 o                         
  16   4   7          7.98       -158.60       158.60 o                         
  18   4   7       1386.61       1416.30       191.90 o                         
  20   4   7         21.75       -213.10       213.10 o                         
  22   4   7         76.58        398.40       226.00 o                         
 -19   5   7       1579.22       1521.00       139.60 o                         
 -17   5   7        328.99        319.40       118.30 o                         
 -15   5   7         17.68        -92.30        92.30 o                         
 -13   5   7        719.97        839.70        89.90 o                         
 -11   5   7        546.42        631.60       113.40 o                         
  -9   5   7         54.71         68.50        93.00 o                         
  -7   5   7          3.26        -10.10        61.60 o                         
  -5   5   7        354.23        173.70        59.70 o                         
  -3   5   7        149.69         73.90       126.30 o                         
  -1   5   7        216.35        321.20       103.10 o                         
   1   5   7        139.78        126.20        65.10 o                         
   3   5   7        150.94        217.60        70.80 o                         
   5   5   7       3518.63       3671.99       179.80 o                         
   7   5   7         11.25         17.90        79.40 o                         
   9   5   7      11058.90      10781.57       301.80 o                         
  11   5   7        557.36        409.20       197.10 o                         
  13   5   7         46.42        -65.80       113.10 o                         
  15   5   7         43.89        221.60       160.20 o                         
  17   5   7        518.13        659.20       194.50 o                         
  19   5   7        661.13        808.70       206.80 o                         
 -16   6   7        172.87         71.00       115.40 o                         
 -14   6   7        451.64        576.20       111.80 o                         
 -12   6   7        283.39        256.90       110.70 o                         
 -10   6   7        343.35        498.20        98.30 o                         
  -8   6   7       1076.68       1177.50       159.70 o                         
  -6   6   7        508.54        350.70       115.20 o                         
  -4   6   7        958.50        939.90       101.60 o                         
  -2   6   7        656.09        708.50       107.30 o                         
   0   6   7        246.02        357.50       132.30 o                         
   2   6   7        655.76        600.50       256.90 o                         
   4   6   7        510.62        623.20       163.00 o                         
   6   6   7        976.55       1062.00        86.40 o                         
   8   6   7       1391.59       1324.90       112.70 o                         
  10   6   7         98.12         78.90        86.10 o                         
  12   6   7        732.06        874.70       125.30 o                         
  14   6   7        839.89        808.60       191.20 o                         
 -13   7   7        237.99        216.80       176.10 o                         
 -11   7   7        336.33        239.50       137.30 o                         
  -9   7   7        105.13        150.80       138.90 o                         
  -7   7   7          6.22       -105.70       105.70 o                         
  -5   7   7         47.02         62.40        98.10 o                         
  -3   7   7        247.96        339.80       173.70 o                         
  -1   7   7         55.48        220.90       172.90 o                         
   1   7   7         14.75        -64.20       148.90 o                         
   3   7   7        112.05        146.90       291.70 o                         
   5   7   7       1007.77        934.60       274.60 o                         
   7   7   7        539.34        338.00        78.10 o                         
   9   7   7       3891.73       3302.49       163.50 o                         
  11   7   7        155.39         66.00       150.30 o                         
  -2   8   7        817.96        848.20       198.10 o                         
   0   8   7        431.56        569.40       199.80 o                         
 -24   0   8       9442.55       9216.27       459.70 o                         
 -22   0   8      13543.65      15441.06       709.00 o                         
 -20   0   8        563.58        625.70       178.90 o                         
 -18   0   8      39766.82      40925.48      1788.79 o                         
 -16   0   8      23962.96      23686.93      1053.90 o                         
 -14   0   8       4625.82       3975.49       245.50 o                         
 -12   0   8     120912.81     110810.38      4027.49 o                         
 -10   0   8        275.93        140.60       169.70 o                         
  -8   0   8     105142.33      99516.81      4318.09 o                         
  -6   0   8      72136.70      73814.89      2268.39 o                         
  -4   0   8        836.11        587.20        91.70 o                         
  -2   0   8     346902.62     379240.72     16272.25 o                         
   0   0   8       9762.59      10005.57       471.60 o                         
   2   0   8     107166.25     107141.70      3307.59 o                         
   4   0   8      86029.78      92039.23      2818.59 o                         
   6   0   8       1179.29       1078.80        87.10 o                         
   8   0   8     194445.53     188472.16      8074.48 o                         
  10   0   8       4935.47       4003.59       185.90 o                         
  12   0   8      23043.08      25758.23      1162.20 o                         
  14   0   8      20944.18      21384.44       987.00 o                         
  16   0   8        910.55       1022.40       241.10 o                         
  18   0   8      86219.70      90054.14      3924.99 o                         
  20   0   8        401.38        821.00       290.20 o                         
  22   0   8       1482.57       1987.19       333.50 o                         
  24   0   8      17476.60      20745.94      1004.80 o                         
 -23   1   8       2503.82       3018.39       259.80 o                         
 -21   1   8        263.35        598.80       212.90 o                         
 -19   1   8       1135.94       1173.10       134.50 o                         
 -17   1   8       6514.81       5807.88       302.30 o                         
 -15   1   8      11206.72       8625.38       405.90 o                         
 -13   1   8       6447.14       4650.89      1218.30 o                         
 -11   1   8        563.38        347.70       121.20 o                         
  -9   1   8       3480.19       3125.99       515.60 o                         
  -7   1   8      14187.73      13879.16       477.90 o                         
  -5   1   8      16989.02      17584.75       364.70 o                         
  -3   1   8       8188.51       8196.38       181.80 o                         
  -1   1   8        843.64        785.20        45.20 o                         
   1   1   8       4277.60       4386.89       196.20 o                         
   3   1   8      14318.41      14755.76       479.50 o                         
   5   1   8       8653.14       8899.17       290.70 o                         
   7   1   8       1493.59       1407.50        54.90 o                         
   9   1   8        723.44        710.30        50.40 o                         
  11   1   8       5629.71       5742.48       233.30 o                         
  13   1   8       7358.98       7357.38       186.10 o                         
  15   1   8       3862.63       4130.89       209.20 o                         
  17   1   8        226.39        251.00       111.20 o                         
  19   1   8        857.95        861.90       127.40 o                         
  21   1   8       3005.25       2768.59       162.30 o                         
  23   1   8       2883.67       3123.39       253.90 o                         
 -14   2   8       6869.45       6539.58       288.90 o                         
 -12   2   8      57785.86      56287.74      1449.40 o                         
 -10   2   8       2815.46       2787.99       100.40 o                         
  -8   2   8      46305.69      47843.86      1042.90 o                         
  -6   2   8      39844.03      41072.28       893.90 o                         
  -4   2   8       2280.92       2465.29        65.10 o                         
  -2   2   8     101020.08     103892.00      2240.09 o                         
   0   2   8       2591.68       2810.69       112.60 o                         
   2   2   8      64257.74      67778.41      2070.19 o                         
   4   2   8      65640.38      67995.30      2077.49 o                         
   6   2   8       2204.62       2350.09        76.60 o                         
   8   2   8     115039.53     117822.66      3561.49 o                         
  10   2   8        499.93        583.60        68.50 o                         
  12   2   8      59789.99      58066.54      1774.09 o                         
  14   2   8      57275.80      55340.14      1381.10 o                         
  16   2   8        253.05        303.60        98.50 o                         
  18   2   8      29106.71      29349.22       980.90 o                         
  20   2   8       3477.18       3786.29       442.60 o                         
  22   2   8      28377.95      30188.11       992.50 o                         
  24   2   8      13595.66      13383.56       969.00 o                         
 -19   3   8       1348.15       1608.90       392.80 o                         
 -17   3   8       5309.10       4697.19       379.90 o                         
 -15   3   8       6535.84       6579.88       292.40 o                         
 -13   3   8       4934.10       5272.79       222.40 o                         
 -11   3   8        200.07        208.70       126.20 o                         
  -9   3   8       1663.92       1931.69       230.10 o                         
  -7   3   8       8981.70       9548.27       321.80 o                         
  -5   3   8      14637.14      14858.36       344.10 o                         
  -3   3   8       8049.27       8163.18       175.50 o                         
  -1   3   8        165.07        264.70        48.60 o                         
   1   3   8       3506.94       3506.09       158.20 o                         
   3   3   8       6773.23       6719.38       190.40 o                         
   5   3   8      12021.51      12286.26       279.80 o                         
   7   3   8       3796.97       3754.19       151.00 o                         
   9   3   8         43.89        -50.50        90.40 o                         
  11   3   8       3280.65       3122.29       147.00 o                         
  13   3   8       5176.38       5012.09       352.20 o                         
  15   3   8       2281.77       2200.39       123.10 o                         
  17   3   8         63.69         94.40       161.50 o                         
  19   3   8        981.41        821.00       144.30 o                         
  21   3   8       3047.69       2821.29       269.20 o                         
 -20   4   8        335.15        606.00       205.00 o                         
 -18   4   8      22748.59      21663.64       521.00 o                         
 -16   4   8      11141.43      11729.97       310.50 o                         
 -14   4   8       3212.38       3180.09       116.80 o                         
 -12   4   8      59019.84      58250.83      1155.90 o                         
 -10   4   8         56.07        -20.00        93.50 o                         
  -8   4   8      50872.99      50993.65      1109.30 o                         
  -6   4   8      32481.01      32901.30       646.20 o                         
  -4   4   8        652.93        549.50        58.80 o                         
  -2   4   8     134436.75     139461.80      2444.19 o                         
   0   4   8       2057.70       2086.39        87.00 o                         
   2   4   8      45308.57      46518.97      1013.30 o                         
   4   4   8      35587.57      33678.50       853.90 o                         
   6   4   8        119.74         86.90        80.40 o                         
   8   4   8      79717.71      76457.78      1915.99 o                         
  10   4   8       1544.47       1646.40       188.60 o                         
  12   4   8      13197.50      13099.26       431.30 o                         
  14   4   8      14694.36      13075.06       598.00 o                         
  16   4   8        245.06        177.60       107.80 o                         
  18   4   8      49679.03      48822.06      2126.89 o                         
  20   4   8        327.29         15.30       216.30 o                         
 -19   5   8        354.49        544.00       133.70 o                         
 -17   5   8       2531.14       2871.69       346.80 o                         
 -15   5   8       5020.74       5478.48       160.90 o                         
 -13   5   8       2027.79       2122.19       104.10 o                         
 -11   5   8        215.52        253.30       104.60 o                         
  -9   5   8       1694.58       1747.40       118.90 o                         
  -7   5   8       5306.21       5925.58       254.20 o                         
  -5   5   8       4506.19       4411.49       156.40 o                         
  -3   5   8       1208.25       1261.20       113.10 o                         
  -1   5   8        401.29        577.00       108.70 o                         
   1   5   8       2101.52       2236.89       122.80 o                         
   3   5   8       6823.34       6776.18       179.60 o                         
   5   5   8       1757.10       1659.40       203.80 o                         
   7   5   8        117.28         68.40        75.40 o                         
   9   5   8        659.93        646.20       101.00 o                         
  11   5   8       2715.50       2868.99       182.80 o                         
  13   5   8       3413.57       3144.49       274.50 o                         
  15   5   8       2250.23       2455.09       210.10 o                         
  17   5   8        204.46        148.80       193.10 o                         
  19   5   8        227.32        322.50       203.30 o                         
 -16   6   8       2394.53       2718.89       171.70 o                         
 -14   6   8       1694.32       1914.89       124.50 o                         
 -12   6   8      21001.97      21053.54       575.40 o                         
 -10   6   8        323.83        334.70       100.80 o                         
  -8   6   8      15345.35      16060.55       704.00 o                         
  -6   6   8       7472.04       7008.38       300.90 o                         
  -4   6   8       1672.35       1758.90       137.20 o                         
  -2   6   8      26256.87      25482.73       794.90 o                         
   0   6   8         10.70         97.00        94.00 o                         
   2   6   8      18519.40      19965.44       649.40 o                         
   4   6   8      17214.88      17548.85       500.00 o                         
   6   6   8        226.28        229.40        82.60 o                         
   8   6   8      39899.29      37441.69       958.30 o                         
  10   6   8        223.96        232.50        87.50 o                         
  12   6   8      16689.21      16044.35       506.80 o                         
  14   6   8      16093.13      15865.25       502.60 o                         
  16   6   8        309.64        124.20       191.40 o                         
 -11   7   8          0.65        281.00       305.00 o                         
  -9   7   8        638.46        591.10       171.10 o                         
  -7   7   8       2230.96       2161.19       170.20 o                         
  -5   7   8       3239.39       3074.39       214.40 o                         
  -3   7   8       2103.70       2037.29       120.10 o                         
  -1   7   8         98.48        345.80       179.00 o                         
   1   7   8        831.17        909.20       162.00 o                         
   3   7   8       1537.40       1750.19       317.50 o                         
   5   7   8       3743.48       3411.89       340.40 o                         
   7   7   8       1199.75       1077.30       122.80 o                         
   9   7   8          4.13        -89.80        89.80 o                         
  11   7   8        820.80        932.50       160.20 o                         
 -23   1   9        159.78        173.40       208.00 o                         
 -21   1   9        776.90        782.50       208.40 o                         
 -19   1   9        644.41        606.10       126.90 o                         
 -17   1   9        138.17        127.70       137.30 o                         
 -15   1   9        644.57        557.50       257.00 o                         
 -13   1   9       7054.40       5667.08      1665.30 o                         
 -11   1   9        952.48        678.50       370.30 o                         
  -9   1   9        107.32         -5.30       100.00 o                         
  -7   1   9       1340.74       1665.90       141.60 o                         
  -5   1   9       1616.27       1679.40        74.20 o                         
  -3   1   9     128818.06     156467.55      3024.99 o                         
  -1   1   9       3372.61       4232.49        97.10 o                         
   1   1   9       8750.88       9294.87       260.60 o                         
   3   1   9      15876.69      17251.55       439.70 o                         
   5   1   9       1124.45       1343.30        78.90 o                         
   7   1   9      67088.95      74673.48      1599.10 o                         
   9   1   9         41.88         34.40        47.40 o                         
  11   1   9        583.25        547.00        59.20 o                         
  13   1   9         19.89         57.00        57.80 o                         
  15   1   9          1.33        -14.70       113.30 o                         
  17   1   9       1572.90       1763.09       140.70 o                         
  19   1   9         20.88         42.90       122.60 o                         
  21   1   9          4.12        -44.70       134.90 o                         
  23   1   9        416.13        678.40       254.70 o                         
 -20   2   9         31.91       -143.60       289.10 o                         
 -18   2   9        181.70        -57.70       236.90 o                         
 -16   2   9        255.05        347.80       179.60 o                         
 -14   2   9         46.83         92.10       184.40 o                         
 -12   2   9         51.32         33.60        82.70 o                         
 -10   2   9        262.29        347.90        85.20 o                         
  -8   2   9         89.58         51.70        57.30 o                         
  -6   2   9        598.84        642.60        52.40 o                         
  -4   2   9          4.20         -9.10        54.50 o                         
  -2   2   9         98.35        202.40        55.20 o                         
   0   2   9         61.30         95.60        56.10 o                         
   2   2   9        275.71        187.10        77.20 o                         
   4   2   9        382.11        437.60        68.90 o                         
   6   2   9        172.37        141.40        30.60 o                         
   8   2   9          3.02        -73.40        73.40 o                         
  10   2   9        208.79        211.30        59.90 o                         
  12   2   9         91.03        100.10        66.60 o                         
  14   2   9        418.66        338.20        70.20 o                         
  16   2   9          6.34        -78.00        93.90 o                         
  18   2   9         77.02         79.40       104.10 o                         
  20   2   9        159.07         94.10       131.70 o                         
  22   2   9        159.61        -58.60       202.90 o                         
 -21   3   9        714.46        923.00       213.10 o                         
 -19   3   9        522.80        538.00       168.20 o                         
 -17   3   9         48.37        -88.50       190.00 o                         
 -15   3   9        237.13        648.00       161.20 o                         
 -13   3   9       4630.12       4747.99       209.40 o                         
 -11   3   9        575.15        656.80       134.40 o                         
  -9   3   9          5.97         47.90        65.70 o                         
  -7   3   9        479.29        587.00       108.30 o                         
  -5   3   9       1067.28       1246.90        66.70 o                         
  -3   3   9      56551.77      63759.52      1131.90 o                         
  -1   3   9       1758.97       1905.49        92.50 o                         
   1   3   9       3991.58       4116.59       108.30 o                         
   3   3   9       5810.68       5705.18       149.40 o                         
   5   3   9        416.88        506.40        46.50 o                         
   7   3   9      33605.41      36298.39       911.90 o                         
   9   3   9          3.40         18.10        90.40 o                         
  11   3   9        310.85        246.10        96.30 o                         
  13   3   9         71.30         71.20        87.10 o                         
  15   3   9         38.04         14.80        94.70 o                         
  17   3   9       1302.72       1021.30       136.10 o                         
  19   3   9         60.65        -17.30       138.00 o                         
  21   3   9         14.30       -163.80       212.60 o                         
 -22   4   9         39.32        295.70       390.90 o                         
 -20   4   9        908.69        576.30       183.20 o                         
 -18   4   9         61.43       -119.50       198.30 o                         
 -16   4   9        218.11        194.80        96.70 o                         
 -14   4   9        268.85        235.20        89.50 o                         
 -12   4   9        880.13       1031.90        83.90 o                         
 -10   4   9        327.62        272.20        97.90 o                         
  -8   4   9        319.83        320.30        87.90 o                         
  -6   4   9        614.01        572.20        57.50 o                         
  -4   4   9        835.20        818.00        66.10 o                         
  -2   4   9       1363.46       1394.40        70.40 o                         
   0   4   9       1321.39       1312.40        71.30 o                         
   2   4   9         86.20         36.30        63.50 o                         
   4   4   9        981.66        722.90       157.20 o                         
   6   4   9        185.51        132.50        84.10 o                         
   8   4   9       1700.58       1561.60       103.30 o                         
  10   4   9        486.77        471.40       105.00 o                         
  12   4   9        213.49        253.30       110.90 o                         
  14   4   9        227.42        277.70        93.70 o                         
  16   4   9        419.73        413.50       126.90 o                         
  18   4   9        358.66        460.50       184.20 o                         
  20   4   9        132.38       -217.30       217.30 o                         
 -19   5   9        238.51        339.90       161.40 o                         
 -17   5   9        152.45        218.20       123.60 o                         
 -15   5   9         18.97        192.40        96.00 o                         
 -13   5   9       2287.63       2488.39       147.60 o                         
 -11   5   9        150.72        235.90       109.30 o                         
  -9   5   9        205.20        194.90        97.00 o                         
  -7   5   9         68.16        128.70        66.90 o                         
  -5   5   9        582.93        523.40        90.30 o                         
  -3   5   9      17468.30      17424.95       405.40 o                         
  -1   5   9        439.83        739.00        85.30 o                         
   1   5   9        564.56        550.40        94.20 o                         
   3   5   9       1333.56       1238.00        70.80 o                         
   5   5   9        210.27        215.90       119.10 o                         
   7   5   9      11246.53      11271.47       248.40 o                         
   9   5   9        298.76        255.30       101.20 o                         
  11   5   9         77.02         43.60       102.60 o                         
  13   5   9          5.16        -61.50       131.90 o                         
  15   5   9         11.32       -167.60       167.60 o                         
  17   5   9        523.39        400.50       133.30 o                         
 -16   6   9        794.90       1085.40       178.00 o                         
 -14   6   9         64.49         94.70       106.80 o                         
 -12   6   9        464.51        558.30       184.20 o                         
 -10   6   9        483.09        495.10       161.40 o                         
  -8   6   9        259.45        182.60        88.90 o                         
  -6   6   9       1096.99       1169.50       104.90 o                         
  -4   6   9        109.21        131.70        99.90 o                         
  -2   6   9        218.95        414.30       141.10 o                         
   0   6   9        498.62        515.40       121.40 o                         
   2   6   9        501.73        514.80       108.20 o                         
   4   6   9       1257.04       1206.70        94.60 o                         
   6   6   9        249.30        204.80       104.90 o                         
   8   6   9        204.25        276.30       111.60 o                         
  10   6   9        547.87        443.30       124.00 o                         
  12   6   9        218.14        267.80       187.10 o                         
  14   6   9       1013.51       1013.70       138.80 o                         
 -11   7   9         95.67        -97.30       321.30 o                         
  -9   7   9         46.16       -116.70       293.20 o                         
  -7   7   9        131.48         44.50        93.70 o                         
  -5   7   9        323.44        121.00       172.60 o                         
  -3   7   9       4582.47       4708.49       191.70 o                         
  -1   7   9        178.21        106.90       205.90 o                         
   1   7   9        175.24        196.20       162.00 o                         
   3   7   9         96.43        270.10       301.10 o                         
   5   7   9         13.15        -34.80       116.10 o                         
   7   7   9       3617.08       3385.09       117.10 o                         
   9   7   9          6.09          8.80       120.90 o                         
 -24   0  10        226.61        427.70       183.70 o                         
 -22   0  10       4210.25       4590.19       282.40 o                         
 -20   0  10      36991.75      34347.80      1104.70 o                         
 -18   0  10       1954.35       2071.19       169.00 o                         
 -16   0  10      37780.48      33697.50      1076.70 o                         
 -14   0  10      31198.32      28419.62       904.80 o                         
 -12   0  10      10164.36       8919.37       495.00 o                         
 -10   0  10      80036.50      77194.38      3377.89 o                         
  -8   0  10        246.07        555.40       127.20 o                         
  -6   0  10     116709.44     119531.55      3649.79 o                         
  -4   0  10      71549.75      73852.29      2267.99 o                         
  -2   0  10      16448.43      18533.15       849.30 o                         
   0   0  10     219324.00     219864.67      9452.97 o                         
   2   0  10        340.20        299.00        47.10 o                         
   4   0  10      78735.73      83919.26      2576.39 o                         
   6   0  10     105734.17     110889.28      3384.09 o                         
   8   0  10       4749.00       4563.49       211.30 o                         
  10   0  10     167800.75     170196.11      5162.69 o                         
  12   0  10        526.89        459.30       108.20 o                         
  14   0  10      16085.78      15897.95       764.00 o                         
  16   0  10      37820.98      39751.29      1772.19 o                         
  18   0  10        583.39        444.40       256.20 o                         
  20   0  10      59439.16      62472.52      2753.59 o                         
  22   0  10       1652.69       1591.60       325.50 o                         
  24   0  10      11602.42      14167.46       741.30 o                         
 -23   1  10       4494.16       4562.79       310.10 o                         
 -21   1  10       3056.36       2703.39       274.00 o                         
 -19   1  10        424.83        227.30       114.30 o                         
 -17   1  10       1154.36        841.00       128.30 o                         
 -15   1  10       6831.47       5756.18       628.10 o                         
 -13   1  10      11567.39       9156.27      1831.79 o                         
 -11   1  10       6784.36       5083.69      1112.70 o                         
  -9   1  10        528.87        343.40       114.30 o                         
  -7   1  10       3063.24       3312.79       120.20 o                         
  -5   1  10      14239.48      14959.06       316.10 o                         
  -3   1  10      22000.39      22572.34       514.20 o                         
  -1   1  10      10809.71      10840.87       211.60 o                         
   1   1  10         69.23        136.80        58.30 o                         
   3   1  10       3242.11       2944.99       221.20 o                         
   5   1  10       8384.62       8421.98       279.40 o                         
   7   1  10       9606.59       9644.57       256.50 o                         
   9   1  10       2263.88       2171.29        60.10 o                         
  11   1  10        322.66        340.30        54.00 o                         
  13   1  10       4207.35       3995.49       109.70 o                         
  15   1  10       5418.78       5620.18       195.00 o                         
  17   1  10       2866.67       3009.79       150.10 o                         
  19   1  10        149.68        329.90       125.00 o                         
  21   1  10        509.22        507.00       182.40 o                         
  23   1  10       2068.35       1679.60       237.00 o                         
 -20   2  10      22431.23      19612.04       687.30 o                         
 -18   2  10       3166.10       2709.19       237.80 o                         
 -16   2  10      46935.43      43388.07      1381.30 o                         
 -14   2  10       3259.81       3034.29       213.10 o                         
 -12   2  10       3491.19       3257.09       160.90 o                         
 -10   2  10      91398.25      91432.24      2293.59 o                         
  -8   2  10       2712.64       2885.59       128.30 o                         
  -6   2  10      38107.20      38268.79       757.90 o                         
  -4   2  10      36866.76      38151.59       686.80 o                         
  -2   2  10       1398.10       1788.49        79.20 o                         
   0   2  10     118026.73     121997.85      3040.19 o                         
   2   2  10       2036.48       1933.29       117.10 o                         
   4   2  10      54492.26      56408.74      1413.60 o                         
   6   2  10      26977.25      26701.82       843.80 o                         
   8   2  10        625.13        721.50        77.30 o                         
  10   2  10      64592.77      63356.42      1212.80 o                         
  12   2  10        702.00        684.50       139.60 o                         
  14   2  10      45301.95      45750.57       987.70 o                         
  16   2  10      21795.91      20936.54       440.70 o                         
  18   2  10        258.94        251.90       103.80 o                         
  20   2  10      23424.57      23547.43       857.50 o                         
  22   2  10       1180.98       1323.50       337.30 o                         
 -21   3  10       1956.64       1388.30       249.70 o                         
 -19   3  10        105.58          9.40       184.40 o                         
 -17   3  10       1455.45       1169.50       175.40 o                         
 -15   3  10       6193.02       6381.78       256.40 o                         
 -13   3  10       8097.54       8256.38       289.80 o                         
 -11   3  10       6280.99       6684.48       245.90 o                         
  -9   3  10        670.60        690.10        75.60 o                         
  -7   3  10       1661.30       1807.39        91.00 o                         
  -5   3  10       7634.07       7715.28       163.10 o                         
  -3   3  10       5439.21       5613.98       146.00 o                         
  -1   3  10       2560.58       2425.19       138.80 o                         
   1   3  10        750.74        696.70        62.50 o                         
   3   3  10       3494.01       3487.79       106.40 o                         
   5   3  10      11497.27      11384.17       239.60 o                         
   7   3  10       4505.87       4265.69       134.30 o                         
   9   3  10        958.26       1114.40       105.60 o                         
  11   3  10        117.19        217.20       101.40 o                         
  13   3  10       2132.21       2023.69       104.20 o                         
  15   3  10       4060.42       4094.79       167.40 o                         
  17   3  10       2085.23       1792.99       111.30 o                         
  19   3  10        225.59        107.30       130.40 o                         
  21   3  10        637.57        361.80       194.60 o                         
 -20   4  10      21239.11      17904.25       530.50 o                         
 -18   4  10        608.32        713.90       181.40 o                         
 -16   4  10      23263.70      23035.13       485.00 o                         
 -14   4  10      16328.89      16983.15       367.30 o                         
 -12   4  10       4566.02       4387.79       134.10 o                         
 -10   4  10      46499.50      47169.66      1044.20 o                         
  -8   4  10         44.81        206.10        91.70 o                         
  -6   4  10      51019.63      51334.45      1114.40 o                         
  -4   4  10      23920.62      23439.83       466.00 o                         
  -2   4  10       7546.65       7701.38       181.20 o                         
   0   4  10      93646.89      94564.43      2040.89 o                         
   2   4  10         34.27        165.20        67.70 o                         
   4   4  10      34943.55      33774.30       727.00 o                         
   6   4  10      45769.57      43467.88       945.70 o                         
   8   4  10       1483.36       1398.50       122.90 o                         
  10   4  10      84845.82      81360.27      2043.69 o                         
  12   4  10        641.57        523.30       117.10 o                         
  14   4  10      10152.87       9785.87       359.30 o                         
  16   4  10      21113.06      20868.04       658.70 o                         
  18   4  10        570.80        479.40       191.20 o                         
  20   4  10      32419.63      33047.61      1467.80 o                         
 -19   5  10        374.35        163.00       139.80 o                         
 -17   5  10        267.27        358.40       125.50 o                         
 -15   5  10       2375.72       2633.79       173.50 o                         
 -13   5  10       4934.63       5366.28       199.70 o                         
 -11   5  10       1785.19       2207.89       114.20 o                         
  -9   5  10         37.51         50.60        98.40 o                         
  -7   5  10       1638.29       1616.40       101.90 o                         
  -5   5  10       5787.76       6693.68       252.10 o                         
  -3   5  10      10940.21      10771.27       270.90 o                         
  -1   5  10       5010.75       4985.09       136.80 o                         
   1   5  10        145.82        149.60        64.10 o                         
   3   5  10       1314.75       1457.00        99.00 o                         
   5   5  10       2331.91       2272.59       157.20 o                         
   7   5  10       5405.01       5410.98       173.60 o                         
   9   5  10       1280.83       1362.70       130.10 o                         
  11   5  10        188.95        319.40       109.80 o                         
  13   5  10       2197.50       2178.39       152.00 o                         
  15   5  10       2317.62       2233.79       203.30 o                         
  17   5  10       1406.23       1389.80       145.80 o                         
 -16   6  10      15250.77      16045.55       474.80 o                         
 -14   6  10       1063.24       1425.40       186.20 o                         
 -12   6  10       1770.75       1754.19       158.70 o                         
 -10   6  10      25471.15      26710.12       775.50 o                         
  -8   6  10        298.25        230.70       146.00 o                         
  -6   6  10      16814.71      17142.55       456.20 o                         
  -4   6  10      14157.15      13332.36       363.90 o                         
  -2   6  10        112.21        -48.70        89.00 o                         
   0   6  10      34023.37      33183.91      1199.00 o                         
   2   6  10        210.59        171.60       107.20 o                         
   4   6  10      18481.56      18557.85       425.80 o                         
   6   6  10       8582.15       8488.28       358.00 o                         
   8   6  10        178.15        430.80       126.90 o                         
  10   6  10      19261.84      19028.15       708.10 o                         
  12   6  10        151.83         61.90       132.90 o                         
  14   6  10      13060.76      13844.06       646.30 o                         
 -11   7  10       1562.74       1546.40       336.60 o                         
  -9   7  10        124.57         91.00       292.90 o                         
  -7   7  10        372.06        388.00        96.70 o                         
  -5   7  10       1719.41       2093.39       146.60 o                         
  -3   7  10        873.90        987.80       162.40 o                         
  -1   7  10        227.82        249.70       144.10 o                         
   1   7  10        161.82        698.70       191.60 o                         
   3   7  10        951.90        942.10       309.80 o                         
   5   7  10       2868.34       3005.49       120.90 o                         
   7   7  10        669.04        718.70       100.00 o                         
   9   7  10        174.16        102.30       125.00 o                         
 -23   1  11        706.20        766.40       216.30 o                         
 -21   1  11         42.90        164.40       224.00 o                         
 -19   1  11       1387.01       1085.30       206.50 o                         
 -17   1  11         81.82         25.70       123.50 o                         
 -15   1  11        276.84        191.60       129.00 o                         
 -13   1  11       4626.04       3812.19       854.80 o                         
 -11   1  11         28.74         49.70        77.20 o                         
  -9   1  11        941.59        848.20       152.60 o                         
  -7   1  11        897.74       1188.90        99.70 o                         
  -5   1  11      29246.89      34900.40       693.90 o                         
  -3   1  11        730.77        836.80       106.50 o                         
  -1   1  11      37181.35      43735.18       784.70 o                         
   1   1  11       5184.79       5317.98       268.50 o                         
   3   1  11        901.64       1062.30       275.70 o                         
   5   1  11       3886.96       3584.59       235.00 o                         
   7   1  11        795.65        939.80        61.50 o                         
   9   1  11        643.14        555.90        36.40 o                         
  11   1  11          1.66          2.10        55.10 o                         
  13   1  11       2289.61       2675.89       100.00 o                         
  15   1  11        350.08        355.40        71.00 o                         
  17   1  11       1069.31        992.80       120.90 o                         
  19   1  11        285.71        264.80       125.10 o                         
  21   1  11          3.19         79.50       205.80 o                         
  23   1  11       2094.21       2423.79       244.60 o                         
 -20   2  11         67.57         91.60       208.50 o                         
 -18   2  11         97.33         46.80       200.80 o                         
 -16   2  11        162.33        162.90       219.20 o                         
 -14   2  11          8.27         -2.20       101.20 o                         
 -12   2  11        495.06        513.20       103.20 o                         
 -10   2  11        405.92        279.20       110.70 o                         
  -8   2  11        156.13         80.60        85.40 o                         
  -6   2  11         19.73          4.30        71.30 o                         
  -4   2  11        968.84       1075.60       128.50 o                         
  -2   2  11        102.22        146.30        61.20 o                         
   0   2  11        425.38        464.00        74.40 o                         
   2   2  11        130.89         54.90        72.80 o                         
   4   2  11         73.55        -75.40        79.20 o                         
   6   2  11        308.47        245.20        72.70 o                         
   8   2  11         16.96        -37.00        62.70 o                         
  10   2  11        200.48        164.30        58.00 o                         
  12   2  11        231.33        203.50        66.30 o                         
  14   2  11         97.53        124.70        71.30 o                         
  16   2  11        101.17         -9.40        76.70 o                         
  18   2  11         20.45        103.10       102.60 o                         
  20   2  11         37.05        -91.20       130.30 o                         
  22   2  11        141.29       -116.30       209.20 o                         
 -19   3  11       1071.19        955.50       195.90 o                         
 -17   3  11         19.83       -129.30       174.70 o                         
 -15   3  11        318.86        233.30       164.10 o                         
 -13   3  11       3886.81       4301.39       307.20 o                         
 -11   3  11         28.17         37.70       138.50 o                         
  -9   3  11        475.10        444.60       104.60 o                         
  -7   3  11        969.49        878.70        72.90 o                         
  -5   3  11      15069.64      17248.25       454.50 o                         
  -3   3  11        309.25        258.80        93.90 o                         
  -1   3  11      17592.60      19862.84       526.30 o                         
   1   3  11       2371.89       2669.09       105.10 o                         
   3   3  11        226.40        277.20        56.20 o                         
   5   3  11       1920.29       1870.59        70.90 o                         
   7   3  11        518.30        500.80        48.20 o                         
   9   3  11        299.40        115.70        90.60 o                         
  11   3  11         57.60          9.50        94.30 o                         
  13   3  11        974.42        915.80        86.60 o                         
  15   3  11        576.26        578.10       133.20 o                         
  17   3  11        432.75        274.90        96.90 o                         
  19   3  11        257.19         62.60       129.70 o                         
  21   3  11         51.15         83.40       197.20 o                         
 -20   4  11        383.00        349.70       220.80 o                         
 -18   4  11        104.69       -118.20       182.30 o                         
 -16   4  11         61.03        172.90       211.00 o                         
 -14   4  11       1840.31       2273.09       168.50 o                         
 -12   4  11         70.14        -38.10        83.80 o                         
 -10   4  11        184.35        178.50       117.10 o                         
  -8   4  11        502.42        529.80        84.80 o                         
  -6   4  11        921.07        905.50        79.10 o                         
  -4   4  11        177.82        169.70        58.90 o                         
  -2   4  11        239.94        247.90        93.50 o                         
   0   4  11        277.98        296.60        74.60 o                         
   2   4  11        893.78        934.50       137.50 o                         
   4   4  11        245.05        257.90        53.40 o                         
   6   4  11        964.32        972.70        75.70 o                         
   8   4  11        322.14        280.50        89.30 o                         
  10   4  11        479.14        275.40       102.80 o                         
  12   4  11        240.88         91.90       119.80 o                         
  14   4  11         89.18         57.40        98.40 o                         
  16   4  11        561.87        624.60       129.80 o                         
  18   4  11        271.58        364.90       109.70 o                         
  20   4  11        300.55        587.60       222.80 o                         
 -17   5  11         58.40        237.80       155.50 o                         
 -15   5  11        360.22        322.20       115.20 o                         
 -13   5  11       3122.68       3308.29       123.90 o                         
 -11   5  11         96.86         28.00        80.40 o                         
  -9   5  11        192.05        275.90        88.60 o                         
  -7   5  11        477.68        518.20        95.80 o                         
  -5   5  11       6260.07       5938.38       192.20 o                         
  -3   5  11        118.29        174.40        87.60 o                         
  -1   5  11       5082.35       5625.98       184.80 o                         
   1   5  11       1346.35       1053.90        89.80 o                         
   3   5  11        140.23        125.40        68.90 o                         
   5   5  11        181.14        266.00        96.30 o                         
   7   5  11        552.46        394.50        74.60 o                         
   9   5  11         90.87        102.90        99.80 o                         
  11   5  11         56.19        111.00       113.70 o                         
  13   5  11        399.59        544.20       139.50 o                         
  15   5  11        239.73         94.40       163.50 o                         
  17   5  11        378.52        349.80       137.40 o                         
 -14   6  11         16.35         66.50       109.30 o                         
 -12   6  11       1292.91       1451.50       112.30 o                         
 -10   6  11        930.42        951.30       123.10 o                         
  -8   6  11        487.77        359.80       211.60 o                         
  -6   6  11         55.49         65.30        98.50 o                         
  -4   6  11       2093.29       2173.09       208.80 o                         
  -2   6  11        194.88        285.60       107.80 o                         
   0   6  11       1247.38       1228.90       116.60 o                         
   2   6  11        464.95        424.10        80.60 o                         
   4   6  11        213.81        178.10       103.20 o                         
   6   6  11        766.69        820.00        99.80 o                         
   8   6  11        187.20         53.10       118.40 o                         
  10   6  11        488.93        571.00       124.00 o                         
  12   6  11        621.99        517.30       127.90 o                         
  14   6  11        344.82        276.30       183.70 o                         
  -9   7  11         80.67        377.00       310.60 o                         
  -7   7  11        425.38        486.60       286.50 o                         
  -5   7  11       1965.17       2029.09       124.60 o                         
  -3   7  11         75.79        104.10       141.70 o                         
  -1   7  11       1576.78       1420.00       140.20 o                         
   1   7  11        355.31        551.70       199.10 o                         
   3   7  11         71.61        287.90       200.10 o                         
   5   7  11        109.18         75.40       100.90 o                         
   7   7  11        182.08        201.10       127.70 o                         
 -24   0  12      17050.22      17987.55       813.70 o                         
 -22   0  12       2511.20       2437.39       213.50 o                         
 -20   0  12       8145.10       7280.38      1089.20 o                         
 -18   0  12      28709.44      28015.22       908.10 o                         
 -16   0  12       5241.57       5208.58       235.90 o                         
 -14   0  12      46973.97      43674.27      1421.00 o                         
 -12   0  12       6750.41       7105.08       626.50 o                         
 -10   0  12       9768.74       9919.07       384.40 o                         
  -8   0  12     121987.20     117864.46      3621.59 o                         
  -6   0  12       9826.03      11175.07       568.20 o                         
  -4   0  12      20599.21      20837.24       665.30 o                         
  -2   0  12      49615.48      54505.84      2391.59 o                         
   0   0  12       3360.69       3615.69       240.50 o                         
   2   0  12     180779.09     185172.17      5722.68 o                         
   4   0  12        413.26        522.70        78.70 o                         
   6   0  12      73792.05      77590.88      2394.69 o                         
  10   0  12        425.34        603.10        76.80 o                         
  12   0  12      85187.98      86604.35      2587.39 o                         
  14   0  12       1171.75        759.80       221.20 o                         
  16   0  12      40440.94      41215.88      1837.39 o                         
  18   0  12      26634.63      28386.62      1302.40 o                         
  20   0  12        324.66         80.10       297.20 o                         
  22   0  12      26321.89      28317.12      1312.90 o                         
 -23   1  12       2247.48       2158.79       238.60 o                         
 -21   1  12       4247.27       4071.79       287.30 o                         
 -19   1  12       2913.65       2075.19       192.90 o                         
 -17   1  12        380.55        346.30       127.80 o                         
 -15   1  12       1074.90       1176.90       123.70 o                         
 -13   1  12       7912.78       8154.78       324.50 o                         
 -11   1  12      11827.39      12364.06       412.50 o                         
  -9   1  12       8202.40       8584.28       231.70 o                         
  -7   1  12        603.83        519.00        77.40 o                         
  -5   1  12       1833.22       1771.09        88.50 o                         
  -3   1  12      10465.80      10345.77       259.00 o                         
  -1   1  12      13818.62      14193.96       273.20 o                         
   1   1  12       7144.89       7026.08       285.20 o                         
   3   1  12        250.42        150.70       141.50 o                         
   5   1  12       3189.49       3326.39       241.40 o                         
   7   1  12       8114.52       8158.88       235.70 o                         
   9   1  12       6978.36       7238.28       134.90 o                         
  11   1  12       1720.90       1659.30        55.80 o                         
  13   1  12        165.04        157.30        65.10 o                         
  15   1  12       2733.58       2734.89       105.10 o                         
  17   1  12       3392.13       3301.19       197.40 o                         
  19   1  12       2103.05       2169.59       216.90 o                         
  21   1  12        211.02        411.30       279.20 o                         
  23   1  12        489.41        659.10       224.40 o                         
 -20   2  12       4912.41       4322.09       288.30 o                         
 -18   2  12      34878.64      33223.30      1088.10 o                         
 -16   2  12       7210.54       7251.38       244.30 o                         
 -14   2  12      42831.71      41986.98      1075.60 o                         
 -12   2  12      82194.46      84321.76      2122.29 o                         
 -10   2  12       3614.17       3565.79       148.00 o                         
  -8   2  12      58520.01      58112.04      1140.30 o                         
  -6   2  12       1774.47       2188.29        90.90 o                         
  -4   2  12     110718.80     116306.57      2510.09 o                         
  -2   2  12      37164.48      36634.50       723.70 o                         
   0   2  12        931.88        976.60        89.90 o                         
   2   2  12      89262.16      88840.55      1905.79 o                         
   4   2  12       2503.22       2355.09       122.40 o                         
   6   2  12      32384.19      31949.91       705.00 o                         
   8   2  12      61657.17      60431.23      1165.20 o                         
  10   2  12        592.02        591.70        61.00 o                         
  12   2  12      70123.98      66332.11      1293.50 o                         
  14   2  12        420.50        435.50        78.90 o                         
  16   2  12       9930.39      10256.87       359.50 o                         
  18   2  12      17021.53      16003.15       490.30 o                         
  20   2  12        466.00        437.70       130.70 o                         
  22   2  12      27733.45      29446.92       963.60 o                         
 -21   3  12       4215.17       4225.19       468.20 o                         
 -19   3  12       3542.66       3386.79       245.30 o                         
 -17   3  12        416.85        740.40       186.10 o                         
 -15   3  12       1630.83       1435.50       201.70 o                         
 -13   3  12       4829.68       4752.69       222.60 o                         
 -11   3  12       9077.16       9729.07       318.70 o                         
  -9   3  12       4292.13       4208.49       138.30 o                         
  -7   3  12        750.78        710.10        66.00 o                         
  -5   3  12       3352.02       3617.99       143.80 o                         
  -3   3  12      10763.70      10993.97       270.00 o                         
  -1   3  12      12123.25      12472.06       354.50 o                         
   1   3  12       4672.21       4699.49       146.30 o                         
   3   3  12         59.38         32.20        58.40 o                         
   5   3  12       1614.65       1558.90        68.50 o                         
   7   3  12       5741.13       5741.78       125.60 o                         
   9   3  12       4410.75       4377.49       145.20 o                         
  11   3  12        987.63       1185.90       142.90 o                         
  13   3  12         69.84        -12.20        74.70 o                         
  15   3  12       1666.22       1462.60       108.70 o                         
  17   3  12       3973.44       4030.29       150.30 o                         
  19   3  12       1642.13       1689.50       156.00 o                         
  21   3  12         56.88         35.00       195.60 o                         
 -20   4  12       4404.43       3643.29       455.30 o                         
 -18   4  12      16243.34      15781.25       665.70 o                         
 -16   4  12       3038.68       3125.39       197.90 o                         
 -14   4  12      27318.50      28023.32       695.50 o                         
 -12   4  12       1698.50       2048.39       132.70 o                         
 -10   4  12       4409.91       4493.39       143.50 o                         
  -8   4  12      59328.32      60741.93      1094.40 o                         
  -6   4  12       2623.61       2728.29       226.00 o                         
  -4   4  12      18543.59      19461.74       395.20 o                         
  -2   4  12      23392.95      23657.53       482.20 o                         
   0   4  12       1670.36       1806.79       106.00 o                         
   2   4  12      79639.62      79710.77      1718.60 o                         
   4   4  12         37.12        -47.60        62.50 o                         
   6   4  12      36508.21      35053.30       630.40 o                         
   8   4  12      14078.03      12887.46       277.30 o                         
  10   4  12        544.29        556.40       101.30 o                         
  12   4  12      49916.25      48343.26      1075.80 o                         
  14   4  12        548.85        560.10       116.30 o                         
  16   4  12      22021.79      21831.24       502.40 o                         
  18   4  12      14762.65      14346.96       350.80 o                         
 -17   5  12        110.79         52.20       133.60 o                         
 -15   5  12        128.61        191.70       123.50 o                         
 -13   5  12       3275.19       3706.99       137.70 o                         
 -11   5  12       3664.64       3798.19       119.50 o                         
  -9   5  12       3595.91       3686.09       253.90 o                         
  -7   5  12         41.49         31.10        97.20 o                         
  -5   5  12        321.97        287.50        95.80 o                         
  -3   5  12       2876.59       2904.49       124.80 o                         
  -1   5  12       4038.33       3801.89       135.90 o                         
   1   5  12       2299.02       1976.89       106.10 o                         
   3   5  12         76.09         27.50        70.30 o                         
   5   5  12       1637.45       1684.40        89.10 o                         
   7   5  12       3260.14       3125.19       123.80 o                         
   9   5  12       3117.98       2741.59       161.10 o                         
  11   5  12        869.14        827.50       119.70 o                         
  13   5  12        120.21         75.90       120.30 o                         
  15   5  12       1712.17       1844.49       262.10 o                         
  17   5  12       1152.50       1197.50       202.70 o                         
 -14   6  12      15119.60      16880.85       411.60 o                         
 -12   6  12      20369.35      21999.34      1333.90 o                         
 -10   6  12       1777.44       1652.80       164.00 o                         
  -8   6  12      21268.02      22888.04       754.30 o                         
  -6   6  12        159.52        175.40        99.70 o                         
  -4   6  12      26040.14      25262.03       792.20 o                         
  -2   6  12       8532.55       8323.78       260.40 o                         
   0   6  12        832.10        896.20       111.90 o                         
   2   6  12      30052.18      29406.72       729.20 o                         
   4   6  12        189.60        240.70       106.50 o                         
   6   6  12      11322.67      11584.27       301.00 o                         
   8   6  12      17267.32      16477.85       444.90 o                         
  10   6  12        126.93        227.30       123.30 o                         
  12   6  12      19650.52      19429.14       498.90 o                         
  -7   7  12        209.30        207.60       289.60 o                         
  -5   7  12       1189.38       1280.10       110.90 o                         
  -3   7  12       2820.08       2768.79       136.00 o                         
  -1   7  12       2756.44       2698.29       133.50 o                         
   1   7  12        922.18       1007.60       208.40 o                         
   3   7  12          2.40         72.70       129.90 o                         
   5   7  12        595.25        543.90       146.80 o                         
   7   7  12       1900.48       1966.09       135.20 o                         
 -23   1  13        114.42        -26.40       205.20 o                         
 -21   1  13         17.76         91.50       199.40 o                         
 -19   1  13         54.33        188.10       169.80 o                         
 -17   1  13       2834.58       2759.39       351.40 o                         
 -15   1  13      24780.70      22066.34       733.80 o                         
 -13   1  13          4.69        -92.50        92.50 o                         
 -11   1  13       4481.80       5148.59       262.80 o                         
  -9   1  13       7107.34       7741.68       215.00 o                         
  -7   1  13       4354.29       4742.69       145.50 o                         
  -5   1  13        260.38        287.90        77.80 o                         
  -3   1  13       7336.84       9007.07       277.20 o                         
  -1   1  13          6.11         -9.70        69.10 o                         
   1   1  13       4167.96       4130.79       158.50 o                         
   3   1  13        428.42        430.10       102.30 o                         
   5   1  13       6116.86       6155.08       240.00 o                         
   7   1  13          3.32          6.70        71.90 o                         
   9   1  13         16.70         76.30        59.00 o                         
  11   1  13       2380.08       2775.29        84.30 o                         
  13   1  13         76.37        -84.90        98.60 o                         
  15   1  13      15976.15      14694.66       544.40 o                         
  17   1  13        338.12         82.90       179.40 o                         
  19   1  13        913.56        516.60       197.90 o                         
  21   1  13       1170.02       1394.30       495.70 o                         
 -20   2  13         85.73         69.70       150.10 o                         
 -18   2  13        145.45        268.50       145.20 o                         
 -16   2  13        496.71        367.30       122.20 o                         
 -14   2  13         28.42        102.30       114.30 o                         
 -12   2  13        672.57        550.10       108.60 o                         
 -10   2  13          9.30          4.40        99.00 o                         
  -8   2  13        138.04        130.80        89.40 o                         
  -6   2  13         94.37         29.00        71.30 o                         
  -4   2  13        661.56        651.00        80.60 o                         
  -2   2  13          5.30          2.60        66.50 o                         
   0   2  13        197.90        233.30        73.70 o                         
   2   2  13        300.53        262.90        54.40 o                         
   4   2  13        398.70        424.90        89.10 o                         
   6   2  13          1.33         31.40        64.00 o                         
   8   2  13        460.25        356.20        61.70 o                         
  10   2  13         74.60         76.70        59.30 o                         
  12   2  13        249.31        279.10        65.70 o                         
  14   2  13          5.90         41.70        79.70 o                         
  16   2  13         29.78         44.60        78.40 o                         
  18   2  13        110.35         93.60       105.10 o                         
  20   2  13         70.51        221.40       131.40 o                         
 -21   3  13         19.66        678.50       407.90 o                         
 -19   3  13         52.97        -33.10       193.60 o                         
 -17   3  13       1802.06       1437.60       199.00 o                         
 -15   3  13      16379.05      14820.76       541.80 o                         
 -13   3  13         93.63         84.20       125.00 o                         
 -11   3  13       3923.65       4049.39       155.40 o                         
  -9   3  13       4783.94       4934.79       195.50 o                         
  -7   3  13       1989.16       2293.79       137.50 o                         
  -5   3  13        184.65        233.90        50.50 o                         
  -3   3  13       4470.21       4905.29       138.00 o                         
  -1   3  13         11.06        -19.00       101.10 o                         
   1   3  13       2238.15       2326.69        97.90 o                         
   3   3  13        282.16        231.40        85.20 o                         
   5   3  13       2768.28       2936.79        95.00 o                         
   7   3  13         60.72         66.70        47.30 o                         
   9   3  13         56.72         15.60        80.60 o                         
  11   3  13       1084.32        876.20        90.30 o                         
  13   3  13          3.78        117.10        78.80 o                         
  15   3  13       9932.27       9733.87       246.00 o                         
  17   3  13        330.13        336.40        98.70 o                         
  19   3  13        717.53        666.20       138.30 o                         
 -20   4  13          9.31        174.60       388.50 o                         
 -18   4  13        172.81        180.80       292.50 o                         
 -16   4  13         84.92        128.90       183.10 o                         
 -14   4  13       1112.22       1207.70       138.60 o                         
 -12   4  13         11.62       -110.50       133.50 o                         
 -10   4  13        809.06        814.60       103.80 o                         
  -8   4  13        504.05        465.20        67.60 o                         
  -6   4  13        660.56        591.40       103.70 o                         
  -4   4  13         68.87         69.50        63.30 o                         
  -2   4  13       2686.83       2916.49       110.90 o                         
   0   4  13         43.25         25.60        79.80 o                         
   2   4  13        305.45        330.20        71.30 o                         
   4   4  13        290.56        267.70        63.50 o                         
   6   4  13        454.93        461.50        56.10 o                         
   8   4  13        393.56        443.10        82.60 o                         
  10   4  13        104.52         29.80        99.60 o                         
  12   4  13        226.25        255.10       107.00 o                         
  14   4  13        768.62        826.70       174.60 o                         
  16   4  13        203.80        181.50        97.70 o                         
  18   4  13        317.05        261.10       106.20 o                         
 -17   5  13        918.96       1277.20       196.00 o                         
 -15   5  13       7469.81       7623.88       234.60 o                         
 -13   5  13         12.83        -71.30        98.90 o                         
 -11   5  13       3014.00       3230.99       182.60 o                         
  -9   5  13       2334.61       2041.39       135.00 o                         
  -7   5  13        868.43        904.30       184.10 o                         
  -5   5  13        163.48        195.10        97.90 o                         
  -3   5  13       1649.61       2104.39       116.00 o                         
  -1   5  13          4.18         65.70        89.70 o                         
   1   5  13        484.36        463.90        88.80 o                         
   3   5  13         58.14         -3.20        67.20 o                         
   5   5  13       1515.85       1313.20        70.10 o                         
   7   5  13         51.67         17.90        76.20 o                         
   9   5  13          5.99         77.20        85.60 o                         
  11   5  13        364.74        437.50       154.00 o                         
  13   5  13        197.79        222.40       129.10 o                         
  15   5  13       5413.24       5767.88       313.00 o                         
 -12   6  13       1841.09       2148.79       155.90 o                         
 -10   6  13          6.09         74.10       142.90 o                         
  -8   6  13        420.29        615.00       163.10 o                         
  -6   6  13        338.37        470.50       104.90 o                         
  -4   6  13       1073.19       1259.30       136.20 o                         
  -2   6  13         82.74         89.80       112.40 o                         
   0   6  13        461.54        503.70       100.40 o                         
   2   6  13        943.84        969.30        88.80 o                         
   4   6  13        579.86        692.80       128.60 o                         
   6   6  13        107.30        123.30        87.50 o                         
   8   6  13       1091.22       1102.40       105.20 o                         
  10   6  13        202.47        440.20       131.00 o                         
  12   6  13        545.76        580.20       116.90 o                         
  -7   7  13        191.66        810.40       313.00 o                         
  -5   7  13         49.74        -77.10       169.90 o                         
  -3   7  13        846.05        848.60       112.90 o                         
  -1   7  13          1.79        -57.80       119.80 o                         
   1   7  13        114.98       -176.50       197.00 o                         
   3   7  13        144.67        -76.20       145.60 o                         
   5   7  13        381.57        371.80       122.30 o                         
 -22   0  14      25908.45      25316.73      1119.20 o                         
 -20   0  14        356.27        527.40       165.00 o                         
 -18   0  14       6348.73       5548.48       286.00 o                         
 -16   0  14      41017.21      40146.39      1281.70 o                         
 -14   0  14      51354.82      50849.16      1293.50 o                         
 -12   0  14      47621.68      45534.57      1632.50 o                         
 -10   0  14      32164.19      30717.91       998.00 o                         
  -8   0  14       4498.51       4454.99       320.90 o                         
  -6   0  14      66323.02      66065.41      1450.10 o                         
  -4   0  14        739.61        850.30        95.90 o                         
  -2   0  14      67201.69      66403.91      2048.19 o                         
   0   0  14      11618.96      10554.47       527.60 o                         
   2   0  14        314.98        271.00        75.50 o                         
   4   0  14     115514.75     121422.66      2648.69 o                         
   6   0  14       1002.50       1071.10        89.30 o                         
   8   0  14      19341.95      20064.44       664.40 o                         
  10   0  14      16745.70      16302.25       713.60 o                         
  12   0  14        986.56       1168.40       226.80 o                         
  14   0  14      59742.27      57804.73      2804.39 o                         
  16   0  14         65.47        -47.40       243.40 o                         
  18   0  14      14298.34      16034.45       791.70 o                         
  20   0  14      15491.82      16355.15       816.70 o                         
  22   0  14        475.88        505.70       322.00 o                         
 -23   1  14        204.19        287.70       203.10 o                         
 -21   1  14       2283.73       2883.99       248.90 o                         
 -19   1  14       4817.75       4122.59       239.40 o                         
 -17   1  14       3954.84       3813.39       281.00 o                         
 -15   1  14        267.43         66.40       214.40 o                         
 -13   1  14       2170.26       1934.19       177.10 o                         
 -11   1  14       7454.56       7940.78       249.60 o                         
  -9   1  14      11433.40      11488.67       299.70 o                         
  -7   1  14       8338.21       8790.97       219.10 o                         
  -5   1  14       1077.40       1056.90       102.20 o                         
  -3   1  14       2054.24       2146.29       120.30 o                         
  -1   1  14       9758.37       9596.37       247.40 o                         
   1   1  14      10980.96      10998.17       269.00 o                         
   3   1  14       4660.20       4566.99       197.90 o                         
   5   1  14        149.03        143.50        70.80 o                         
   7   1  14       2092.98       2064.09        96.00 o                         
   9   1  14       6165.23       6418.48       153.70 o                         
  11   1  14       5169.23       5173.58       178.60 o                         
  13   1  14       1453.14       1427.50        97.90 o                         
  15   1  14         16.76         -5.00        88.10 o                         
  17   1  14       1470.53       1639.70       200.60 o                         
  19   1  14       2908.43       3188.89       261.10 o                         
  21   1  14       1419.88       1499.80       224.20 o                         
 -22   2  14      22496.67      18788.15       840.90 o                         
 -20   2  14       4572.91       4324.59       279.30 o                         
 -18   2  14       6581.86       6334.58       227.00 o                         
 -16   2  14      26546.07      24865.23       586.10 o                         
 -14   2  14      34378.26      34714.30       793.00 o                         
 -12   2  14      42667.11      43808.57       870.10 o                         
 -10   2  14       3284.74       3177.29       129.00 o                         
  -8   2  14       6650.28       7094.98       184.70 o                         
  -6   2  14      87536.27      88369.45      1729.49 o                         
  -4   2  14       3970.78       4075.49       123.60 o                         
  -2   2  14      42355.53      43766.88       732.40 o                         
   0   2  14      63983.84      67887.51      1120.40 o                         
   2   2  14       6574.81       6802.68       188.10 o                         
   4   2  14      79607.98      77373.58      1676.20 o                         
   6   2  14        313.31        187.40        62.60 o                         
   8   2  14      57153.50      56269.64      1087.50 o                         
  10   2  14      48040.54      45271.77       807.80 o                         
  12   2  14        351.09        503.00        67.30 o                         
  14   2  14      54810.77      51790.45      1292.40 o                         
  16   2  14       1744.62       1610.30        98.50 o                         
  18   2  14      17032.19      17158.05       469.80 o                         
  20   2  14      14708.97      16020.35       447.80 o                         
 -21   3  14       2322.65       1804.89       429.70 o                         
 -19   3  14       4012.08       2641.39       695.10 o                         
 -17   3  14       2146.46       1734.30       328.70 o                         
 -15   3  14       1131.72       1170.30       143.70 o                         
 -13   3  14         20.05         86.60       118.30 o                         
 -11   3  14       5100.04       4682.79       199.50 o                         
  -9   3  14       8573.04       8793.38       281.30 o                         
  -7   3  14       3673.73       3564.19       267.60 o                         
  -5   3  14         95.29        108.20       105.90 o                         
  -3   3  14       1498.08       1622.40        91.70 o                         
  -1   3  14       7009.08       7030.78       202.50 o                         
   1   3  14      10596.49      10217.17       234.80 o                         
   3   3  14       5982.89       5975.08       235.60 o                         
   5   3  14        161.80        220.50        79.80 o                         
   7   3  14       1493.79       1388.90        77.90 o                         
   9   3  14       3871.96       3816.89       119.60 o                         
  11   3  14       3411.35       3584.79       105.10 o                         
  13   3  14        641.56        782.00        80.80 o                         
  15   3  14        326.92        213.70        87.80 o                         
  17   3  14       2091.51       2139.39       117.80 o                         
  19   3  14       1575.19       1470.10       145.50 o                         
 -18   4  14       4333.74       4881.89       255.00 o                         
 -16   4  14      25333.82      27184.92       747.70 o                         
 -14   4  14      22877.42      25228.63       923.60 o                         
 -12   4  14      26909.89      28263.12       868.50 o                         
 -10   4  14      16672.40      17087.75       414.90 o                         
  -8   4  14       3184.76       3389.49       137.00 o                         
  -6   4  14      37562.50      38569.89       973.00 o                         
  -4   4  14        207.50        217.50        66.80 o                         
  -2   4  14      35592.84      35952.00       655.20 o                         
   0   4  14       8447.46       7957.58       191.40 o                         
   2   4  14        219.06        195.00        73.40 o                         
   4   4  14      64501.56      65342.51      1067.30 o                         
   6   4  14        303.59        241.70        54.70 o                         
   8   4  14      13761.63      13704.46       379.80 o                         
  10   4  14      10591.50       9692.97       258.20 o                         
  12   4  14        448.12        516.90       111.30 o                         
  14   4  14      29317.96      28910.62       581.40 o                         
  16   4  14        166.51        165.20        99.60 o                         
  18   4  14       8496.45       9108.47       244.90 o                         
 -15   5  14         11.16         88.60       150.30 o                         
 -13   5  14       2961.18       3086.89       164.20 o                         
 -11   5  14       3195.10       3430.89       134.50 o                         
  -9   5  14       4367.83       4451.79       190.40 o                         
  -7   5  14       3658.36       3558.79       193.00 o                         
  -5   5  14        618.49        567.70       103.00 o                         
  -3   5  14        983.44       1015.40        87.00 o                         
  -1   5  14       3709.60       3735.89       127.70 o                         
   1   5  14       3082.82       2993.99       152.70 o                         
   3   5  14        902.73        908.50        75.10 o                         
   5   5  14         16.69         70.40        62.70 o                         
   7   5  14       1161.51       1048.30       135.10 o                         
   9   5  14       3155.72       3004.79       117.80 o                         
  11   5  14       2592.99       2866.59       182.80 o                         
  13   5  14        987.41       1058.90       186.90 o                         
  15   5  14         57.47        171.20       117.10 o                         
 -12   6  14      15810.61      17332.25       589.90 o                         
 -10   6  14       1132.94       1452.50       300.00 o                         
  -8   6  14       1620.02       1534.80       182.30 o                         
  -6   6  14      27201.18      28298.82       735.40 o                         
  -4   6  14        693.37        625.80       123.20 o                         
  -2   6  14      15002.10      16745.25       454.90 o                         
   0   6  14      13553.96      13561.96       267.50 o                         
   2   6  14       2154.14       2122.99        95.30 o                         
   4   6  14      21447.80      21003.94       436.20 o                         
   6   6  14        309.68        322.70        90.40 o                         
   8   6  14      15976.12      15327.66       306.10 o                         
  10   6  14      13872.87      13680.16       642.80 o                         
  -3   7  14        338.72        379.30       111.30 o                         
  -1   7  14       1740.57       1831.59       164.60 o                         
   1   7  14       2788.61       2524.49       189.30 o                         
   3   7  14       1571.52       1364.70       249.50 o                         
 -21   1  15        527.40        597.70       176.80 o                         
 -19   1  15       1475.37       1179.10       239.90 o                         
 -17   1  15        117.36        -76.80       232.60 o                         
 -15   1  15        108.15        133.20       170.90 o                         
 -13   1  15      24964.00      24198.63       756.50 o                         
 -11   1  15        290.23        322.30       109.50 o                         
  -9   1  15        701.69        651.70       108.10 o                         
  -7   1  15        856.93        931.60        95.70 o                         
  -5   1  15       5646.96       6814.68       209.90 o                         
  -3   1  15        204.57        180.80        96.80 o                         
  -1   1  15       4528.13       4685.39       155.10 o                         
   1   1  15         83.39         57.50        83.60 o                         
   3   1  15         18.39        114.60       114.40 o                         
   5   1  15         47.45         -5.50        67.40 o                         
   7   1  15        113.96        210.30        76.40 o                         
   9   1  15          1.20         33.90        88.10 o                         
  11   1  15        349.43        345.60        51.80 o                         
  13   1  15      15724.33      14977.66       398.70 o                         
  15   1  15         10.01          9.70        91.10 o                         
  17   1  15       5338.01       5046.99       308.10 o                         
  19   1  15        920.79       1075.20       208.20 o                         
  21   1  15         67.92        281.40       215.90 o                         
 -22   2  15         11.65         -5.30       186.20 o                         
 -20   2  15        141.39        173.50       159.40 o                         
 -18   2  15          9.32        252.10       158.60 o                         
 -16   2  15         18.64        276.60       128.40 o                         
 -14   2  15         34.85         67.20       111.40 o                         
 -12   2  15        286.17        167.30       108.70 o                         
 -10   2  15        174.32        165.10       122.50 o                         
  -8   2  15         18.77        -63.20        96.80 o                         
  -6   2  15        217.89        229.30        96.50 o                         
  -4   2  15        336.41        291.70        88.00 o                         
  -2   2  15          2.08         19.50        82.90 o                         
   0   2  15        306.47        199.20        71.90 o                         
   2   2  15        196.12        204.80        81.90 o                         
   4   2  15         16.84         94.70       108.70 o                         
   6   2  15        372.60        370.40       146.60 o                         
   8   2  15        194.66        161.70        88.60 o                         
  10   2  15        211.97        158.60        59.80 o                         
  12   2  15          4.79         90.80        67.50 o                         
  14   2  15        183.26        167.40        81.90 o                         
  16   2  15        145.18        119.40        86.90 o                         
  18   2  15         60.79         70.60        90.90 o                         
  20   2  15         49.92       -112.00       330.00 o                         
 -19   3  15        872.17        593.60       182.60 o                         
 -17   3  15        137.45        114.30       140.90 o                         
 -15   3  15         32.52        -15.40       125.30 o                         
 -13   3  15      16001.27      16441.55       623.40 o                         
 -11   3  15        400.39        123.90       115.80 o                         
  -9   3  15        290.26        232.70       111.10 o                         
  -7   3  15        415.73        247.70       151.30 o                         
  -5   3  15       3049.83       3317.69       149.50 o                         
  -3   3  15        268.56        305.40        84.80 o                         
  -1   3  15       2440.99       2596.99       127.20 o                         
   1   3  15         25.85         46.80        45.10 o                         
   3   3  15        117.59        151.70        55.90 o                         
   5   3  15        423.42        352.00       100.40 o                         
   7   3  15        203.00        149.90        56.70 o                         
   9   3  15         49.16         13.30        69.90 o                         
  11   3  15        565.38        592.50        72.10 o                         
  13   3  15      10046.40       9592.27       225.40 o                         
  15   3  15        124.76         23.30        87.90 o                         
  17   3  15       4000.73       3867.99       145.50 o                         
  19   3  15        530.59        444.00       104.00 o                         
 -18   4  15        188.54        377.60       407.00 o                         
 -16   4  15        585.10        358.50       161.30 o                         
 -14   4  15       1294.03       1480.60       194.30 o                         
 -12   4  15          5.25        -32.70       173.30 o                         
 -10   4  15        406.40        411.60       126.50 o                         
  -8   4  15        289.75        380.30        81.80 o                         
  -6   4  15        223.33        183.50        66.10 o                         
  -4   4  15        169.05        152.30        98.00 o                         
  -2   4  15        452.56        510.00        82.50 o                         
   0   4  15        630.52        665.00        84.60 o                         
   2   4  15          6.24        -24.30        76.60 o                         
   4   4  15       1246.65       1318.90        74.90 o                         
   6   4  15         59.54        -54.30        56.90 o                         
   8   4  15          5.63        -47.80       101.70 o                         
  10   4  15        517.16        531.50       109.40 o                         
  12   4  15        232.83        195.00        93.90 o                         
  14   4  15        124.97        127.70        89.50 o                         
  16   4  15        124.41        154.00       113.20 o                         
 -15   5  15        396.03         91.20       202.90 o                         
 -13   5  15       7974.05       7509.38       294.80 o                         
 -11   5  15        295.87        214.00       134.70 o                         
  -9   5  15         18.08        -55.90       124.80 o                         
  -7   5  15         22.75        -37.10       138.50 o                         
  -5   5  15        743.64        812.30       108.10 o                         
  -3   5  15        242.12        133.20        94.80 o                         
  -1   5  15        699.12        797.90        94.20 o                         
   1   5  15         11.14         16.80        84.70 o                         
   3   5  15        139.38        173.80        80.30 o                         
   5   5  15        419.39        513.20        66.20 o                         
   7   5  15         44.26        251.00        86.10 o                         
   9   5  15         14.54        -28.40        93.00 o                         
  11   5  15        257.64         94.50       129.90 o                         
  13   5  15       5312.37       5034.99       242.60 o                         
 -10   6  15        499.65        645.80       179.40 o                         
  -8   6  15         99.73         35.90       325.80 o                         
  -6   6  15        697.35        974.50       168.90 o                         
  -4   6  15        765.77        789.60       157.80 o                         
  -2   6  15         37.78        117.50       116.40 o                         
   0   6  15        784.99       1036.10       111.60 o                         
   2   6  15        601.05        518.60       145.60 o                         
   4   6  15         45.24         20.20        94.10 o                         
   6   6  15       1334.33       1322.90       110.50 o                         
   8   6  15        484.86        615.90       102.80 o                         
  10   6  15        698.66        770.80       143.60 o                         
 -22   0  16        129.42        115.30       257.10 o                         
 -20   0  16      30992.61      29632.62      2317.99 o                         
 -18   0  16       5600.55       5559.88       490.00 o                         
 -16   0  16       7165.68       7664.88       265.10 o                         
 -14   0  16      41844.89      41410.48      1070.10 o                         
 -12   0  16       5295.91       5281.28       293.70 o                         
 -10   0  16      37952.95      37791.29      1566.10 o                         
  -8   0  16      24710.81      25521.73       587.10 o                         
  -6   0  16       1246.64       1257.10       135.70 o                         
  -4   0  16      73493.19      76270.68      1662.30 o                         
  -2   0  16       2541.02       2866.49       131.40 o                         
   0   0  16      36995.05      38618.49       990.70 o                         
   2   0  16       1981.89       2070.99       159.50 o                         
   4   0  16       1793.02       2113.99       179.50 o                         
   6   0  16      16333.03      15668.16       433.20 o                         
   8   0  16       1031.46       1238.00       183.80 o                         
  10   0  16      36952.23      38167.29      1200.00 o                         
  12   0  16      42664.26      40038.39      1250.60 o                         
  14   0  16         56.17        153.40       158.60 o                         
  16   0  16      40885.93      39708.09      1772.29 o                         
  18   0  16       1303.02       1758.49       296.50 o                         
  20   0  16      16675.26      17708.55       869.60 o                         
 -21   1  16        315.79        367.10       171.00 o                         
 -19   1  16       2591.29       2356.29       215.90 o                         
 -17   1  16       5368.85       4803.49       275.80 o                         
 -15   1  16       4188.24       3640.49       266.20 o                         
 -13   1  16        943.11        977.40       126.70 o                         
 -11   1  16        765.59        824.40       118.40 o                         
  -9   1  16       6901.79       7240.08       216.10 o                         
  -7   1  16      10834.64      10999.87       289.80 o                         
  -5   1  16       5846.34       5584.88       185.40 o                         
  -3   1  16        519.44        601.50       105.50 o                         
  -1   1  16       2030.84       2210.89       120.30 o                         
   1   1  16       8204.48       8281.18       226.50 o                         
   3   1  16       9303.44       9032.57       272.00 o                         
   5   1  16       5210.09       5180.79       151.00 o                         
   7   1  16        212.99        211.70        99.70 o                         
   9   1  16       1387.74       1328.90        97.70 o                         
  11   1  16       4406.49       4582.59       139.60 o                         
  13   1  16       2945.39       2946.19       130.40 o                         
  15   1  16        704.30        819.80       102.20 o                         
  17   1  16         39.90        -35.80        96.70 o                         
  19   1  16       1104.94        930.60       206.80 o                         
 -20   2  16      20292.96      17816.55       627.50 o                         
 -18   2  16        405.64        542.80       148.50 o                         
 -16   2  16       6664.23       6229.68       195.70 o                         
 -14   2  16      26310.61      25773.43       557.60 o                         
 -12   2  16       7266.76       7886.78       266.70 o                         
 -10   2  16      46941.09      49172.26       975.80 o                         
  -8   2  16       5217.69       4900.99       142.40 o                         
  -6   2  16      10830.09      11486.07       267.60 o                         
  -4   2  16      62183.67      60932.93      1099.50 o                         
  -2   2  16         27.98         30.20        88.40 o                         
   0   2  16      51231.12      52004.45       931.50 o                         
   2   2  16      77517.23      77701.38      1515.70 o                         
   4   2  16       1551.12       1671.20       132.40 o                         
   6   2  16     159584.33     161366.94      4007.09 o                         
   8   2  16        317.23        432.10        84.90 o                         
  10   2  16      20854.52      21009.14       392.40 o                         
  12   2  16      10607.48      10086.47       253.40 o                         
  14   2  16       1447.31       1568.70       133.20 o                         
  16   2  16      37865.90      38244.49      1185.90 o                         
  18   2  16        255.74        211.70       128.90 o                         
 -19   3  16       1855.16       1160.30       202.80 o                         
 -17   3  16       3246.43       3323.89       262.60 o                         
 -15   3  16       2063.48       1480.30       190.00 o                         
 -13   3  16         12.69        103.30       129.40 o                         
 -11   3  16       1813.85       1652.80       134.80 o                         
  -9   3  16       4835.33       4866.49       173.70 o                         
  -7   3  16       7135.14       7202.38       254.30 o                         
  -5   3  16       6301.54       6718.08       220.30 o                         
  -3   3  16        772.45        701.40       113.30 o                         
  -1   3  16        560.41        681.10       108.60 o                         
   1   3  16       4588.93       4358.19       183.50 o                         
   3   3  16       6835.07       7085.38       208.40 o                         
   5   3  16       1769.55       1509.00       109.70 o                         
   7   3  16         42.11         16.90        65.40 o                         
   9   3  16       1253.56       1172.00        76.80 o                         
  11   3  16       2820.85       2680.49        94.40 o                         
  13   3  16       4607.32       4557.39       123.40 o                         
  15   3  16       1603.24       1681.20       101.60 o                         
  17   3  16          5.20        -40.10        97.60 o                         
 -18   4  16       3054.72       3729.29       325.80 o                         
 -16   4  16       3112.89       3464.09       264.50 o                         
 -14   4  16      25920.31      27135.52       727.90 o                         
 -12   4  16       3036.02       2971.79       165.50 o                         
 -10   4  16      23447.57      24348.13       810.60 o                         
  -8   4  16      11697.46      12168.67       447.90 o                         
  -6   4  16       1512.21       1766.99       145.60 o                         
  -4   4  16      40436.85      41236.28       741.00 o                         
  -2   4  16        818.70       1037.80       109.90 o                         
   0   4  16      20219.67      20789.84       434.00 o                         
   2   4  16       1516.68       1385.90        83.80 o                         
   4   4  16       1405.82       1537.80        75.40 o                         
   6   4  16      10886.44       9832.97       303.20 o                         
   8   4  16        284.72        328.00        84.80 o                         
  10   4  16      20491.02      19867.94       375.10 o                         
  12   4  16      23471.90      21969.14       445.10 o                         
  14   4  16        148.00        221.40        89.40 o                         
  16   4  16      24986.86      23886.73       545.40 o                         
 -15   5  16       2489.32       2510.49       249.60 o                         
 -13   5  16       1419.54       1496.70       177.10 o                         
 -11   5  16         23.13        -78.10       189.60 o                         
  -9   5  16       2737.89       3327.89       206.40 o                         
  -7   5  16       4552.02       4367.19       142.10 o                         
  -5   5  16       1544.28       1670.80       120.80 o                         
  -3   5  16         79.22        174.80        92.50 o                         
  -1   5  16       1457.65       1581.40       108.50 o                         
   1   5  16       4059.56       3949.09       134.10 o                         
   3   5  16       3361.32       3010.79       174.90 o                         
   5   5  16       2927.32       2884.29       112.70 o                         
   7   5  16         62.26         17.70        84.10 o                         
   9   5  16        567.79        456.70       172.60 o                         
  11   5  16       2404.14       2255.09       153.30 o                         
  13   5  16        616.63        546.30        99.80 o                         
 -10   6  16      15129.66      17051.15       709.50 o                         
  -8   6  16       2419.88       2363.49       367.80 o                         
  -6   6  16       2250.80       2589.49       307.90 o                         
  -4   6  16      21253.14      21656.64       684.90 o                         
  -2   6  16          6.38        -25.10       120.00 o                         
   0   6  16      19216.17      19650.14       409.50 o                         
   2   6  16      22344.56      21994.94       425.50 o                         
   4   6  16        783.81        897.70        79.90 o                         
   6   6  16      48855.77      47773.06       937.50 o                         
   8   6  16        357.12        236.20       104.00 o                         
 -21   1  17       1509.24       1787.79       172.10 o                         
 -19   1  17       1046.90        869.70       159.10 o                         
 -17   1  17          3.82       -196.40       196.40 o                         
 -15   1  17         92.71        -36.30       129.90 o                         
 -13   1  17       2764.10       2970.09       158.60 o                         
 -11   1  17         96.79        120.50       119.60 o                         
  -9   1  17        112.43         56.60       116.20 o                         
  -7   1  17        992.90       1267.50       131.40 o                         
  -5   1  17       2531.55       2823.09       121.00 o                         
  -3   1  17        103.25        124.90       101.70 o                         
  -1   1  17        208.35        198.20        90.30 o                         
   1   1  17       1132.46       1286.70       104.80 o                         
   3   1  17      10262.94      10110.77       263.40 o                         
   5   1  17         55.91         72.80        71.70 o                         
   7   1  17         88.15         45.40        80.70 o                         
   9   1  17       1458.08       1311.30        99.90 o                         
  11   1  17       1115.14       1092.30       132.30 o                         
  13   1  17        359.43        223.50        71.10 o                         
  15   1  17       5390.85       4889.19       178.90 o                         
  17   1  17          1.83         99.10       160.10 o                         
  19   1  17       1408.84       1789.79       218.60 o                         
 -20   2  17         33.72        107.80       250.10 o                         
 -18   2  17         59.96         86.50       157.20 o                         
 -16   2  17          5.41        -41.20       128.20 o                         
 -14   2  17        177.74         29.40       121.60 o                         
 -12   2  17         71.32        169.70       118.90 o                         
 -10   2  17         82.20         76.70       111.80 o                         
  -8   2  17         46.31        188.30       111.40 o                         
  -6   2  17        272.71        187.80       109.40 o                         
  -4   2  17          3.85         54.20       104.80 o                         
  -2   2  17        169.11        186.30        87.90 o                         
   0   2  17         73.99         45.40        90.90 o                         
   2   2  17       1281.15       1378.00        99.90 o                         
   4   2  17        196.04        119.30       115.60 o                         
   6   2  17        320.87        380.20       162.80 o                         
   8   2  17         13.07        -64.40        87.50 o                         
  10   2  17         37.04         48.10        46.80 o                         
  12   2  17         47.28         87.90        85.10 o                         
  14   2  17        137.56        140.70       112.80 o                         
  16   2  17          8.85         68.10       195.50 o                         
  18   2  17        109.31         13.60       194.20 o                         
 -19   3  17        860.66        362.80       179.20 o                         
 -17   3  17         29.46         95.60       177.30 o                         
 -15   3  17        107.27        195.00       138.70 o                         
 -13   3  17       1949.87       1573.60       201.10 o                         
 -11   3  17         16.17        -60.70       127.90 o                         
  -9   3  17         60.96        400.50       284.10 o                         
  -7   3  17        712.26        844.80       147.60 o                         
  -5   3  17       1137.89       1148.70       129.30 o                         
  -3   3  17        186.54         53.40       152.80 o                         
  -1   3  17         44.67          1.00       108.80 o                         
   1   3  17        542.37        485.30        97.70 o                         
   3   3  17       6430.07       6236.08       173.20 o                         
   5   3  17         15.66         39.20        64.40 o                         
   7   3  17        155.34        182.90        51.00 o                         
   9   3  17       1326.90       1340.20        77.50 o                         
  11   3  17        415.17        441.90        67.70 o                         
  13   3  17        336.17        390.90        74.70 o                         
  15   3  17       3977.89       3714.49       130.90 o                         
  17   3  17         31.17        -99.10        99.10 o                         
 -16   4  17        185.95         10.80       243.70 o                         
 -14   4  17        106.34        260.30       153.30 o                         
 -12   4  17        167.86         67.30       141.50 o                         
 -10   4  17         88.13        -13.50       189.60 o                         
  -8   4  17        767.35        980.60       198.70 o                         
  -6   4  17          3.48        -26.80       121.10 o                         
  -4   4  17        884.00       1025.30       143.70 o                         
  -2   4  17        307.58        538.20       118.50 o                         
   0   4  17         46.59        -68.30        89.30 o                         
   2   4  17         52.49         -6.30        78.50 o                         
   4   4  17       1560.46       1587.80        72.80 o                         
   6   4  17         68.26         67.20        61.00 o                         
   8   4  17        816.83        845.50        86.80 o                         
  10   4  17        109.64         69.80        83.80 o                         
  12   4  17        839.28        861.80        84.90 o                         
  14   4  17          5.80        -79.90        83.10 o                         
 -13   5  17        889.72       1326.60       223.70 o                         
 -11   5  17         54.65         46.30       189.10 o                         
  -9   5  17        132.22         54.50       129.40 o                         
  -7   5  17        385.51        225.70        80.20 o                         
  -5   5  17        448.33        338.50        67.50 o                         
  -3   5  17         49.54        -41.70        97.20 o                         
  -1   5  17        228.13        247.30       121.90 o                         
   1   5  17        217.65        239.70        93.00 o                         
   3   5  17       2715.96       2625.99       140.50 o                         
   5   5  17         40.35        110.10        68.40 o                         
   7   5  17        624.51        487.50       120.30 o                         
   9   5  17        448.91        507.00       132.60 o                         
  11   5  17        418.26        221.50       106.90 o                         
  -8   6  17        207.56        110.60       342.70 o                         
  -6   6  17        555.85        772.80       174.20 o                         
  -4   6  17        130.71        101.80       127.10 o                         
  -2   6  17        487.26        656.80       108.40 o                         
   0   6  17        315.36        446.30       102.30 o                         
   2   6  17       3049.77       3193.39       117.20 o                         
   4   6  17        287.47        313.30       114.00 o                         
   6   6  17       1021.32       1035.30       167.10 o                         
 -20   0  18        655.13        873.20       290.20 o                         
 -18   0  18      27785.17      27353.52      1672.70 o                         
 -16   0  18       5877.12       5936.98       317.40 o                         
 -14   0  18       6571.45       6739.78       371.70 o                         
 -12   0  18      29190.75      28265.62       739.70 o                         
 -10   0  18       2039.05       1941.39       104.60 o                         
  -8   0  18      39451.80      41125.98      1060.90 o                         
  -6   0  18      16478.33      16119.05       637.40 o                         
  -4   0  18      11884.38      12827.06       376.30 o                         
  -2   0  18      48355.41      47958.96       897.10 o                         
   0   0  18        521.58        539.40        83.20 o                         
   2   0  18      47631.84      46741.07      1472.30 o                         
   4   0  18     218789.28     229263.05      9889.97 o                         
   6   0  18       4475.73       4661.29       415.90 o                         
   8   0  18      88782.55      82321.96      2815.99 o                         
  10   0  18        711.83        899.80       274.50 o                         
  12   0  18      26028.89      26314.42       818.50 o                         
  14   0  18      15729.35      15433.16       495.90 o                         
  16   0  18       1043.81       1036.00       275.50 o                         
  18   0  18      20261.68      23061.73      1079.50 o                         
 -19   1  18        227.89        253.50       119.40 o                         
 -17   1  18       2703.13       2662.09       143.40 o                         
 -15   1  18       5098.94       5302.19       203.70 o                         
 -13   1  18       3189.72       3465.49       169.60 o                         
 -11   1  18        434.57        295.20       127.10 o                         
  -9   1  18        733.54        798.90       113.10 o                         
  -7   1  18       5250.29       5005.69       184.60 o                         
  -5   1  18       9125.91       9627.77       237.10 o                         
  -3   1  18       5567.85       5384.48       169.20 o                         
  -1   1  18        557.51        695.20       129.50 o                         
   1   1  18       1163.22       1245.50       115.20 o                         
   3   1  18       6122.36       6337.48       142.40 o                         
   5   1  18       8003.50       8037.88       195.80 o                         
   7   1  18       3131.88       3267.39       225.60 o                         
   9   1  18        159.15        184.00        96.30 o                         
  11   1  18        809.95        873.10        67.80 o                         
  13   1  18       2792.90       2662.09       159.10 o                         
  15   1  18       2839.78       3060.79       220.50 o                         
  17   1  18        790.42        853.50       143.80 o                         
 -18   2  18      24244.96      23442.73       642.80 o                         
 -16   2  18        379.75        399.40       192.00 o                         
 -14   2  18       6253.93       6964.28       206.60 o                         
 -12   2  18      35660.54      36219.20       736.80 o                         
 -10   2  18       3267.15       3358.69       145.30 o                         
  -8   2  18      38748.83      38595.59       780.50 o                         
  -6   2  18       7541.96       7102.78       218.30 o                         
  -4   2  18       1513.68       1690.30       121.30 o                         
  -2   2  18      62589.09      63623.22      1244.90 o                         
   0   2  18        296.36        199.30       103.10 o                         
   2   2  18      25155.59      25594.23       520.70 o                         
   4   2  18      20886.75      22998.13       659.60 o                         
   6   2  18        357.68        279.50       128.80 o                         
   8   2  18      29548.04      28603.12       637.30 o                         
  10   2  18        301.90        272.50        81.40 o                         
  12   2  18      16080.24      15991.25       341.70 o                         
  14   2  18      17803.01      16832.05      1011.90 o                         
  16   2  18        243.47        283.20       124.40 o                         
 -17   3  18       1514.30        922.90       197.10 o                         
 -15   3  18       3529.94       3643.29       247.70 o                         
 -13   3  18       4140.46       4085.59       234.60 o                         
 -11   3  18        727.62        694.00       132.80 o                         
  -9   3  18       1228.68       1359.20       239.20 o                         
  -7   3  18       5968.28       6278.88       271.30 o                         
  -5   3  18       6647.16       6862.98       376.70 o                         
  -3   3  18       4174.27       4124.89       214.10 o                         
  -1   3  18        470.68        465.60       101.80 o                         
   1   3  18        942.17        868.20       106.90 o                         
   3   3  18       3605.90       3621.99       138.80 o                         
   5   3  18       3175.24       2942.89       143.70 o                         
   7   3  18       2710.40       2409.59        97.70 o                         
   9   3  18         60.65         31.40        36.70 o                         
  11   3  18       1116.06       1166.40       133.20 o                         
  13   3  18       2570.88       2415.69       120.20 o                         
  15   3  18       1533.74       1555.80       101.90 o                         
 -16   4  18       3236.59       3829.79       296.20 o                         
 -14   4  18       4415.31       4664.99       207.00 o                         
 -12   4  18      16631.67      17322.05       621.70 o                         
 -10   4  18        610.77        688.20       209.70 o                         
  -8   4  18      22807.24      24142.13       805.70 o                         
  -6   4  18       8158.94       8640.98       316.20 o                         
  -4   4  18       4342.13       4557.19       196.70 o                         
  -2   4  18      30561.90      30756.01       706.20 o                         
   0   4  18        594.33        648.60       110.70 o                         
   2   4  18      28464.09      29267.32       496.20 o                         
   4   4  18     102554.03     101527.21      1641.60 o                         
   6   4  18       2538.43       2867.09       120.10 o                         
   8   4  18      50906.87      47243.27       919.40 o                         
  10   4  18        676.73        653.30        85.80 o                         
  12   4  18      14540.28      14451.56       322.90 o                         
  14   4  18       9189.84       9139.07       228.90 o                         
 -11   5  18         63.40        246.90       197.90 o                         
  -9   5  18         87.85        428.40       176.00 o                         
  -7   5  18       1311.06       1258.30       352.70 o                         
  -5   5  18       3441.64       3402.59       302.10 o                         
  -3   5  18       2108.07       1985.49        89.80 o                         
  -1   5  18        190.42        169.60        98.60 o                         
   1   5  18        462.12        482.10        88.00 o                         
   3   5  18       2982.17       2988.59       116.60 o                         
   5   5  18       5319.78       4795.79       128.00 o                         
   7   5  18       1148.72       1082.60        79.70 o                         
   9   5  18        101.56          9.30        98.10 o                         
  -4   6  18       1564.14       1865.59       149.30 o                         
  -2   6  18      18970.21      19600.84       457.20 o                         
   0   6  18         11.09         49.20       104.30 o                         
   2   6  18       8771.12       8741.17       263.90 o                         
 -19   1  19         85.73        107.80       120.10 o                         
 -17   1  19       1046.36        938.10       125.60 o                         
 -15   1  19       1567.90       1401.40       170.10 o                         
 -13   1  19         55.38        -76.90       137.80 o                         
 -11   1  19       1285.11       1354.10       140.10 o                         
  -9   1  19        711.46        613.80       131.30 o                         
  -7   1  19       5797.72       5763.08       174.20 o                         
  -5   1  19        103.21         81.00       108.20 o                         
  -3   1  19        377.32        283.20        98.20 o                         
  -1   1  19       1806.80       1980.79       128.90 o                         
   1   1  19        240.32        167.80       126.80 o                         
   3   1  19        290.65        314.30        73.50 o                         
   5   1  19       8931.82       8730.08       212.90 o                         
   7   1  19       1189.52       1397.90       179.70 o                         
   9   1  19         16.17        -69.50       101.50 o                         
  11   1  19        296.58        334.20        67.80 o                         
  13   1  19        834.11        888.20        69.50 o                         
  15   1  19        864.52        691.00       113.30 o                         
  17   1  19       1416.14       1473.20       118.40 o                         
 -18   2  19         52.14         82.90       171.60 o                         
 -16   2  19         24.87        213.50       169.00 o                         
 -14   2  19         99.48         82.30       130.80 o                         
 -12   2  19         57.19        230.80       126.30 o                         
 -10   2  19        162.97        391.60       155.90 o                         
  -8   2  19         17.19        158.10       122.40 o                         
  -6   2  19         98.61        170.60       118.40 o                         
  -4   2  19          0.97         57.40       114.80 o                         
  -2   2  19        192.44        160.00       111.30 o                         
   0   2  19         53.98        -23.90       111.10 o                         
   2   2  19          8.77        -76.80       100.40 o                         
   4   2  19         63.56        -17.90       102.80 o                         
   6   2  19        314.52        209.40       134.10 o                         
   8   2  19        154.57        116.00        94.50 o                         
  10   2  19         45.96         82.10        84.90 o                         
  12   2  19          6.07         47.30        92.20 o                         
  14   2  19        261.22        316.30       126.20 o                         
  16   2  19          1.37         -8.40       131.80 o                         
 -17   3  19        771.00       1219.10       249.90 o                         
 -15   3  19        888.26        487.80       200.30 o                         
 -13   3  19         60.19          0.30       142.50 o                         
 -11   3  19        896.81        600.40       188.60 o                         
  -9   3  19        662.76        345.60       357.60 o                         
  -7   3  19       3396.43       3446.19       192.80 o                         
  -5   3  19         57.24         10.90       133.20 o                         
  -3   3  19        236.22        273.60       145.50 o                         
  -1   3  19        750.56        790.90       132.90 o                         
   1   3  19         24.77        106.10        95.80 o                         
   3   3  19        125.17        162.10        98.00 o                         
   5   3  19       5756.77       5430.98       153.30 o                         
   7   3  19        891.06        918.20       135.00 o                         
   9   3  19         76.17         37.60        66.90 o                         
  11   3  19        310.82        113.20        91.60 o                         
  13   3  19        699.56        878.50       109.60 o                         
  15   3  19        500.63        558.90       134.90 o                         
 -14   4  19          9.96        129.90       231.50 o                         
 -12   4  19        233.04        413.60       217.90 o                         
 -10   4  19         48.73         22.90       207.00 o                         
  -8   4  19        218.01        153.40       185.40 o                         
  -6   4  19        429.96        378.40       131.50 o                         
  -4   4  19        387.34        347.00       151.10 o                         
  -2   4  19        128.69         18.90       127.30 o                         
   0   4  19        573.68        352.00       130.50 o                         
   2   4  19        149.44        140.90        86.10 o                         
   4   4  19       2908.73       2948.39       109.20 o                         
   6   4  19        105.37         56.00        56.10 o                         
   8   4  19        157.42        122.60        50.10 o                         
  10   4  19        367.70        273.20       107.30 o                         
  12   4  19        129.89        173.10        81.50 o                         
  -9   5  19        220.13        352.70       244.40 o                         
  -7   5  19       1402.86       1506.80       188.80 o                         
  -5   5  19         57.66       -165.10       165.10 o                         
  -3   5  19        189.07        256.00       108.20 o                         
  -1   5  19        406.16        313.30       107.40 o                         
   1   5  19        102.52        114.50        61.80 o                         
   3   5  19        307.97        236.10        69.60 o                         
   5   5  19       3038.68       2628.99       106.70 o                         
   7   5  19        741.16        760.20        87.60 o                         
   9   5  19         35.73         36.10       102.10 o                         
 -18   0  20        710.33        707.30       381.10 o                         
 -16   0  20      30885.58      32557.01      1031.50 o                         
 -14   0  20        370.87        357.10       107.60 o                         
 -12   0  20       7662.69       7612.28       214.50 o                         
 -10   0  20      37866.25      35523.30       936.10 o                         
  -8   0  20        553.19        341.10        69.20 o                         
  -6   0  20      73426.84      71077.20      1809.69 o                         
  -4   0  20      17162.60      16477.15       469.80 o                         
  -2   0  20       7204.30       7227.68       226.80 o                         
   0   0  20      62402.12      60665.73      1554.30 o                         
   2   0  20         91.28         22.50       184.10 o                         
   4   0  20      46890.99      45596.47      1445.90 o                         
   6   0  20       1403.35       1104.90       210.70 o                         
   8   0  20        319.16        694.90       202.90 o                         
  10   0  20      59746.16      60818.62      2698.59 o                         
  12   0  20        404.35        343.40       105.10 o                         
  14   0  20      14646.71      14950.96       489.60 o                         
  16   0  20      17217.99      17280.75       835.40 o                         
 -17   1  20        174.80        360.60       159.00 o                         
 -15   1  20       2252.46       2489.29       190.20 o                         
 -13   1  20       4371.47       4567.19       193.50 o                         
 -11   1  20       3457.97       3613.79       172.00 o                         
  -9   1  20        534.74        419.70       115.00 o                         
  -7   1  20       1125.80        899.20       120.70 o                         
  -5   1  20       5942.30       5747.48       192.80 o                         
  -3   1  20       7533.34       7512.98       196.90 o                         
  -1   1  20       4616.37       4520.69       220.40 o                         
   1   1  20        657.12        683.10       139.00 o                         
   3   1  20        526.13        589.70        81.20 o                         
   5   1  20       3513.53       3541.89       142.10 o                         
   7   1  20       4623.66       4661.29       193.90 o                         
   9   1  20       2342.19       2238.49       143.60 o                         
  11   1  20         88.35        167.90        75.50 o                         
  13   1  20        791.78        766.00        75.90 o                         
  15   1  20       1968.23       2297.59       156.70 o                         
 -16   2  20      20458.30      20698.14       586.00 o                         
 -14   2  20       4936.66       4908.99       234.80 o                         
 -12   2  20       5019.77       4986.49       283.30 o                         
 -10   2  20      23579.63      24268.23       660.40 o                         
  -8   2  20         22.19        -15.10       158.60 o                         
  -6   2  20      11381.76      12432.76       298.20 o                         
  -4   2  20       4662.91       4725.09       166.50 o                         
  -2   2  20       2098.61       2481.49       160.40 o                         
   0   2  20      32879.04      32929.00       668.00 o                         
   2   2  20       2329.45       2576.19       126.50 o                         
   4   2  20      14187.79      14592.16       323.60 o                         
   6   2  20      47661.46      46303.07      1024.00 o                         
   8   2  20       3330.53       3696.89       143.20 o                         
  10   2  20      24727.63      22847.94       471.60 o                         
  12   2  20        535.10        359.40       102.20 o                         
  14   2  20      14360.77      13834.76       566.50 o                         
 -15   3  20       1940.54       2141.19       373.30 o                         
 -13   3  20       4012.97       3703.99       330.40 o                         
 -11   3  20       2606.04       2595.29       196.20 o                         
  -9   3  20        399.04        361.80       167.30 o                         
  -7   3  20         77.49         78.30       143.80 o                         
  -5   3  20       1922.68       1692.10       148.70 o                         
  -3   3  20       5252.89       5203.69       180.10 o                         
  -1   3  20       3309.30       3473.39       170.30 o                         
   1   3  20        157.01        216.10       101.40 o                         
   3   3  20       1472.42       1522.60       111.60 o                         
   5   3  20       4735.95       4721.79       149.20 o                         
   7   3  20       4842.24       4418.49       178.90 o                         
   9   3  20       2021.38       1800.49        71.80 o                         
  11   3  20        190.69        140.10        98.30 o                         
  13   3  20        200.05        199.30       106.10 o                         
 -12   4  20       4143.14       4187.39       471.20 o                         
 -10   4  20      21414.60      23170.93       788.10 o                         
  -8   4  20        294.76        103.70       236.30 o                         
  -6   4  20      41183.38      41201.58      1323.50 o                         
  -4   4  20      10722.23      10305.47       423.50 o                         
  -2   4  20       4366.87       4872.79       537.60 o                         
   0   4  20      34391.98      33819.60       945.50 o                         
   2   4  20        210.67        117.20        92.60 o                         
   4   4  20      27814.56      27287.92       604.40 o                         
   6   4  20        951.41        879.70        81.50 o                         
   8   4  20        258.96        406.70       121.70 o                         
  10   4  20      32792.88      31910.11       725.30 o                         
  -7   5  20       1209.82        928.00       359.50 o                         
  -5   5  20       3942.30       4413.99       277.30 o                         
  -3   5  20       3205.75       3427.39       175.40 o                         
  -1   5  20       1846.10       1873.39       122.90 o                         
   1   5  20        421.23        578.70       107.10 o                         
   3   5  20         27.75        -72.70       119.90 o                         
   5   5  20        799.15        753.90        77.20 o                         
 -17   1  21       1647.31       1580.70       187.40 o                         
 -15   1  21        649.31        540.10       172.50 o                         
 -13   1  21         16.85        227.50       165.80 o                         
 -11   1  21         53.41        -47.30       160.20 o                         
  -9   1  21        799.83        733.70       150.40 o                         
  -7   1  21        375.68        388.00       118.20 o                         
  -5   1  21      14534.66      13094.86       304.00 o                         
  -3   1  21        594.04        670.20       110.40 o                         
  -1   1  21        695.41       1008.80       149.20 o                         
   1   1  21          1.79          0.40        79.30 o                         
   3   1  21        364.11        461.30        86.50 o                         
   5   1  21        775.16        946.30       112.60 o                         
   7   1  21         99.09        126.20       104.00 o                         
   9   1  21          3.51         -8.20       111.70 o                         
  11   1  21          3.41         68.80        83.40 o                         
  13   1  21       1283.50       1228.90       218.00 o                         
  15   1  21         86.24        163.70       145.40 o                         
 -16   2  21         69.98        148.30       184.70 o                         
 -14   2  21         85.78         84.70       176.10 o                         
 -12   2  21          8.26        -66.70       173.40 o                         
 -10   2  21         37.48        -24.30       170.60 o                         
  -8   2  21        157.04        109.00       132.40 o                         
  -6   2  21          3.35        -67.20       111.80 o                         
  -4   2  21        171.65        206.00       126.50 o                         
  -2   2  21         39.33         38.50       169.50 o                         
   0   2  21        158.42        268.50       123.10 o                         
   2   2  21         75.88         50.50       132.20 o                         
   4   2  21          8.02          9.90       112.50 o                         
   6   2  21        234.13        282.00        95.10 o                         
   8   2  21         58.82         25.30       102.60 o                         
  10   2  21          4.84         65.40        97.70 o                         
  12   2  21        189.90        244.60       106.80 o                         
  14   2  21          5.80          2.30       112.90 o                         
 -13   3  21         25.34       -183.00       183.00 o                         
 -11   3  21          4.40        -56.50       175.80 o                         
  -9   3  21        657.82        806.20       174.00 o                         
  -7   3  21        158.62        121.80       149.40 o                         
  -5   3  21       9456.73       9094.87       437.20 o                         
  -3   3  21        413.17        442.60       127.60 o                         
  -1   3  21        400.47        515.20       141.10 o                         
   1   3  21         42.02        -50.20       116.40 o                         
   3   3  21        374.09        330.60       106.70 o                         
   5   3  21        515.89        733.70       118.70 o                         
   7   3  21         30.50        128.10       171.50 o                         
   9   3  21         16.66         50.50        94.90 o                         
  11   3  21         63.80         60.70       100.80 o                         
 -10   4  21        238.56        204.10       261.90 o                         
  -8   4  21         56.27        166.20       234.70 o                         
  -6   4  21        234.65        322.60       216.40 o                         
  -4   4  21        189.98        178.80       223.20 o                         
  -2   4  21         76.65        -35.60       219.10 o                         
   0   4  21         74.04        263.80       149.20 o                         
   2   4  21        259.92        301.70       108.80 o                         
   4   4  21        132.70        152.40        90.20 o                         
   6   4  21        181.45         78.40       131.40 o                         
   8   4  21          9.35         19.30       126.30 o                         
  -5   5  21       4297.93       4010.69       258.00 o                         
  -3   5  21        179.95         26.10       170.60 o                         
  -1   5  21        278.48        259.10       111.90 o                         
   1   5  21         22.82        133.90       106.80 o                         
   3   5  21          6.67        218.00       159.00 o                         
 -16   0  22        162.04         29.50       191.90 o                         
 -14   0  22      26168.03      24775.33       840.40 o                         
 -12   0  22       2873.06       2530.29       249.70 o                         
 -10   0  22       4135.25       4589.19       376.90 o                         
  -8   0  22      14410.48      14035.96       422.40 o                         
  -6   0  22       1154.23       1009.10       182.60 o                         
  -4   0  22      20403.74      20780.34       730.40 o                         
  -2   0  22       2241.11       2321.79       227.80 o                         
   0   0  22       1018.96       1489.50       248.70 o                         
   2   0  22      46008.49      46105.57      1583.80 o                         
   4   0  22       1233.80        924.50       210.70 o                         
   6   0  22      11672.54      11465.87       692.80 o                         
   8   0  22       1715.99       2078.19       345.40 o                         
  10   0  22       1315.67        901.00       334.90 o                         
  12   0  22      28199.08      31418.91      1368.40 o                         
  14   0  22        540.87        229.30       262.40 o                         
 -15   1  22        188.13        223.70       175.80 o                         
 -13   1  22       2068.91       2309.39       196.40 o                         
 -11   1  22       4012.29       4054.49       214.00 o                         
  -9   1  22       3278.08       3318.09       153.70 o                         
  -7   1  22        458.34        407.00       126.50 o                         
  -5   1  22        454.00        424.10       121.00 o                         
  -3   1  22       3545.15       3554.09       188.00 o                         
  -1   1  22       5858.47       5318.48       211.50 o                         
   1   1  22       3812.91       3890.79       139.80 o                         
   3   1  22        375.14        341.40        89.10 o                         
   5   1  22        762.04        880.40       107.50 o                         
   7   1  22       3139.83       3413.29       349.80 o                         
   9   1  22       3284.82       3433.59       232.40 o                         
  11   1  22       1626.69       2050.79       130.60 o                         
  13   1  22        139.92        132.80       163.50 o                         
 -14   2  22      22521.97      23318.83       651.20 o                         
 -12   2  22       1538.84       1323.50       185.30 o                         
 -10   2  22       7111.46       7375.48       282.30 o                         
  -8   2  22      39506.30      38086.59       702.00 o                         
  -6   2  22         81.43         -0.90       116.60 o                         
  -4   2  22      37279.39      37191.99       760.50 o                         
  -2   2  22      18043.00      17524.65       549.30 o                         
   0   2  22       7221.21       7705.58       268.40 o                         
   2   2  22      27851.88      27126.72       566.50 o                         
   4   2  22         29.63         45.90        84.40 o                         
   6   2  22      31604.73      32370.61       654.20 o                         
   8   2  22      30702.23      29132.42       765.50 o                         
  10   2  22       1204.07       1542.50       112.90 o                         
  12   2  22      27595.71      26661.32       863.00 o                         
 -13   3  22       1654.97       1332.20       306.80 o                         
 -11   3  22       3292.45       3492.59       221.10 o                         
  -9   3  22       1853.26       1723.50       256.50 o                         
  -7   3  22        413.00        673.10       152.80 o                         
  -5   3  22        738.53        609.30       186.00 o                         
  -3   3  22       3603.25       3560.19       447.60 o                         
  -1   3  22       4186.13       3899.29       495.50 o                         
   1   3  22       2262.08       2753.89       279.50 o                         
   3   3  22        470.11        567.20       134.50 o                         
   5   3  22         88.38         87.90       134.20 o                         
   7   3  22       1763.01       1924.19       142.60 o                         
   9   3  22       3425.93       3553.69       153.40 o                         
  -8   4  22      10726.90      12079.47       614.70 o                         
  -6   4  22        362.15        397.80       227.50 o                         
  -4   4  22      12309.74      13003.96       506.50 o                         
  -2   4  22       1342.33       1441.80       241.50 o                         
   0   4  22        756.77       1200.20       233.60 o                         
   2   4  22      25502.26      26482.32       602.00 o                         
   4   4  22        955.02        948.20       166.00 o                         
   6   4  22       7016.14       7090.08       226.10 o                         
 -13   1  23        135.12         -3.00       183.00 o                         
 -11   1  23        760.72        733.20       185.90 o                         
  -9   1  23        200.75        332.60       132.20 o                         
  -7   1  23       1477.45       1299.40       135.20 o                         
  -5   1  23        122.06        149.40       126.50 o                         
  -3   1  23        116.00        193.70       132.20 o                         
  -1   1  23         21.31        -20.50        80.10 o                         
   1   1  23       1881.09       2015.59       111.70 o                         
   3   1  23        223.35        119.90       105.70 o                         
   5   1  23         54.52        -41.30       120.20 o                         
   7   1  23        388.10        261.10       160.30 o                         
   9   1  23        497.30        386.00       315.90 o                         
  11   1  23       2028.66       2691.79       174.80 o                         
 -12   2  23         51.40        -10.10       190.90 o                         
 -10   2  23         81.64       -186.50       186.50 o                         
  -8   2  23         85.24         84.80       142.90 o                         
  -6   2  23          1.24       -140.20       140.20 o                         
  -4   2  23         62.60        179.40       162.00 o                         
  -2   2  23        138.61         -8.10       183.70 o                         
   0   2  23         53.47        127.80       176.20 o                         
   2   2  23          9.73        -25.40       178.10 o                         
   4   2  23        169.07        115.20       102.00 o                         
   6   2  23         29.88        154.90        97.50 o                         
   8   2  23        227.36        436.80       124.90 o                         
  10   2  23         10.55        110.60       107.60 o                         
 -11   3  23        436.88        360.90       190.80 o                         
  -9   3  23        130.34        233.70       182.80 o                         
  -7   3  23       1183.35        907.20       160.50 o                         
  -5   3  23        205.79        320.40       189.30 o                         
  -3   3  23         59.61        -31.30       227.90 o                         
  -1   3  23         23.06        -10.20       233.70 o                         
   1   3  23       1427.05       1519.80       231.30 o                         
   3   3  23        173.89        156.10       138.00 o                         
   5   3  23        108.63        -14.40       137.30 o                         
   7   3  23        223.19        263.60       102.40 o                         
  -6   4  23        562.49        850.90       244.10 o                         
  -4   4  23         19.86       -145.20       237.10 o                         
  -2   4  23        160.50        156.90       234.20 o                         
   0   4  23         30.90        294.40       231.90 o                         
   2   4  23        348.80        568.60       165.60 o                         
 -12   0  24      17223.82      20890.64      1042.70 o                         
 -10   0  24        279.97         72.90       202.80 o                         
  -8   0  24       9164.26       9198.77       321.10 o                         
  -6   0  24      33065.12      31511.31      1159.20 o                         
  -4   0  24        240.29        308.80       170.10 o                         
  -2   0  24      13244.57      13377.06       416.30 o                         
   0   0  24       2136.71       2013.49       250.50 o                         
   2   0  24       3813.90       4566.29       298.00 o                         
   4   0  24      19722.27      19215.54       962.00 o                         
   6   0  24        734.80        567.90       374.60 o                         
 -11   1  24       1832.86       1941.49       287.00 o                         
  -9   1  24       3639.68       3288.99       221.40 o                         
  -7   1  24       2617.17       2631.89       177.60 o                         
  -5   1  24        427.45        422.00       153.10 o                         
  -3   1  24        416.05        440.00       192.30 o                         
  -1   1  24       2808.58       2864.89       123.70 o                         
   1   1  24       4103.25       4486.99       339.20 o                         
   3   1  24       2659.99       3165.19       282.30 o                         
   5   1  24        347.44        266.40       138.80 o                         
   7   1  24        353.44        370.50       217.80 o                         
   9   1  24       2088.60       2018.39       354.30 o                         
 -10   2  24       5197.28       5184.49       249.00 o                         
  -8   2  24       2217.67       2614.09       166.10 o                         
  -6   2  24      14644.94      14446.26       343.10 o                         
  -4   2  24         54.04          9.00       166.80 o                         
  -2   2  24      34047.93      35781.00       955.90 o                         
   0   2  24      13935.05      14407.16       443.00 o                         
   2   2  24       1982.87       2250.69       212.30 o                         
   4   2  24      34176.62      34714.90       788.90 o                         
   6   2  24        210.58        229.60       114.30 o                         
   8   2  24      13405.64      13763.56       347.90 o                         
  -7   3  24       1963.25       2262.99       177.40 o                         
  -5   3  24        353.83        624.80       200.20 o                         
  -3   3  24        256.93        426.90       243.80 o                         
  -1   3  24       2335.12       2045.69       257.90 o                         
   1   3  24       3792.32       3772.89       286.10 o                         
   3   3  24       2130.97       1977.29       311.50 o                         
   5   3  24        267.35        177.30       144.50 o                         
  -9   1  25         27.74         42.80       203.80 o                         
  -7   1  25          3.06          1.40       188.30 o                         
  -5   1  25         18.59        212.50       183.10 o                         
  -3   1  25        217.44         34.40        86.70 o                         
  -1   1  25         57.13         53.50       104.80 o                         
   1   1  25        833.32       1024.70       124.40 o                         
   3   1  25        111.25         42.20       237.10 o                         
   5   1  25         37.12        306.20       237.80 o                         
   7   1  25        443.33        243.40       330.80 o                         
  -8   2  25          5.30        -67.30       151.20 o                         
  -6   2  25         33.05         61.60       148.50 o                         
  -4   2  25         69.92        312.10       253.70 o                         
  -2   2  25         37.22        150.50       241.30 o                         
   0   2  25         63.43        309.80       246.50 o                         
   2   2  25         32.00        -76.20       104.80 o                         
   4   2  25         60.02        -38.20       111.20 o                         
   6   2  25         29.50          5.60       124.40 o                         
  -1   3  25         67.95        291.10       248.90 o                         
  -8   0  26       4536.45       3986.29       295.10 o                         
  -6   0  26       3261.21       3921.29       368.10 o                         
  -4   0  26      23492.43      22681.54      1131.50 o                         
  -2   0  26          4.46        242.70       357.10 o                         
   0   0  26      13090.48      13204.26       744.00 o                         
   2   0  26      12574.66      11878.57       690.80 o                         
   4   0  26       3724.61       4471.89       438.20 o                         
  -7   1  26       2797.47       2809.99       240.10 o                         
  -5   1  26       2008.05       2275.79       271.90 o                         
  -3   1  26        386.13        466.40       362.70 o                         
  -1   1  26        200.96         65.10       352.40 o                         
   1   1  26       2057.02       2214.49       349.30 o                         
   3   1  26       3345.64       3653.39       410.60 o                         
  -2   2  26        461.65        450.90       259.80 o                         
   0   2  26      23096.61      23736.33       979.60 o                         
                                                                                
