# Supplementary material for: Complexes of 2,4,6-tri­hydroxy­benzoic acid: effects of intra­molecular hydro­gen bonding on ligand geometry and metal binding modes
Source: Acta Crystallogr C Struct Chem. 2022 Oct 25;78(Pt 11):653–70. doi: 10.1107/S2053229622009901 (PMC9635592; doi:10.1107/S2053229622009901)
Supplement: Supplementary file 5 [file c-78-00653-4_Cs_H3thba_twinsup5.hkl]

data_4_Cs_H3thba_twin                                                           
_shelx_title ' twin2_twin1_hklf4_a.res in C2/c'                                 
_shelx_refln_list_code          4                                               
_shelx_F_calc_maximum      780.92                                               
_exptl_crystal_F_000      2272.00                                               
_reflns_d_resolution_high  0.8300                                               
                                                                                
loop_                                                                           
 _space_group_symop_operation_xyz                                               
 'x, y, z'                                                                      
 '-x, y, -z+1/2'                                                                
 'x+1/2, y+1/2, z'                                                              
 '-x+1/2, y+1/2, -z+1/2'                                                        
 '-x, -y, -z'                                                                   
 'x, -y, z-1/2'                                                                 
 '-x+1/2, -y+1/2, -z'                                                           
 'x+1/2, -y+1/2, z-1/2'                                                         
                                                                                
_cell_length_a    27.8456                                                       
_cell_length_b     3.9988                                                       
_cell_length_c    29.2588                                                       
_cell_angle_alpha  90.000                                                       
_cell_angle_beta   92.003                                                       
_cell_angle_gamma  90.000                                                       
                                                                                
_shelx_F_squared_multiplier     1.000                                           
                                                                                
loop_                                                                           
 _refln_index_h                                                                 
 _refln_index_k                                                                 
 _refln_index_l                                                                 
 _refln_F_squared_calc                                                          
 _refln_F_squared_meas                                                          
 _refln_F_squared_sigma                                                         
 _refln_observed_status                                                         
   0   0   4     123882.59     106935.26      1262.10 o                         
   0   0   6         19.43        -17.74        42.19 o                         
   0   0   8      43511.29      38714.19       765.60 o                         
   0   0  10       2360.33       2217.56       178.19 o                         
   0   0  12      69367.45      68175.23       994.83 o                         
   0   0  14       2211.56       2168.58       603.84 o                         
   0   0  16        289.10        130.72       471.20 o                         
   0   0  18       1593.72       2208.16       658.13 o                         
   0   0 -20      18495.85      21102.80      1026.56 o                         
   0   0  22       1737.37       1760.47       311.10 o                         
   0   0  24      45914.05      52348.49      1569.95 o                         
   0   0  26        439.66        728.85       233.19 o                         
   0   0  28      84250.06      95360.61      2312.32 o                         
   0   0  30         87.88        177.57       185.23 o                         
   0   0 -32      78078.88      98200.14      2145.84 o                         
   0   0 -34         59.80        198.73       178.84 o                         
   0   2   0     174298.16     177066.55      1528.04 o                         
   0   2  -1      36396.85      37025.70       488.36 o                         
   0   2  -2      41323.62      39155.97       520.46 o                         
   0   2  -3       3713.67       4304.36       169.75 o                         
   0   2  -4     129647.38     119402.33       444.96 o                         
   0  -2  -5     121107.23     113748.66       493.93 o                         
   0   2   6      16744.13      16215.31       189.30 o                         
   0  -2   7         78.40         25.45        27.49 o                         
   0   2   8      10503.40       8535.73       155.30 o                         
   0   2  -9      18909.41      15053.27       224.57 o                         
   0   2  10       6245.72       5794.59       138.74 o                         
   0   2  11      30254.35      27584.56       354.09 o                         
   0  -2 -12       9371.34       8026.25       211.36 o                         
   0   2 -13      55949.80      42795.21       607.74 o                         
   0  -2 -14        439.70        325.48        85.29 o                         
   0  -2  15      48235.30      38442.38       654.13 o                         
   0  -2 -16        104.39        190.07        58.21 o                         
   0  -2  17      47453.41      45872.36       508.32 o                         
   0  -2  18       4627.58       4149.27       159.47 o                         
   0   2 -19      63341.40      58429.23       591.53 o                         
   0   2  20       3046.12       3268.35       145.50 o                         
   0  -2  21      19879.04      19215.12       346.76 o                         
   0  -2  22        680.71        580.26        86.22 o                         
   0  -2  23      23094.91      22284.65       451.62 o                         
   0   2  24      20966.86      20387.86       409.13 o                         
   0  -2  25       1203.59       1065.26       109.93 o                         
   0   2  26       4499.73       4561.02       225.49 o                         
   0   2 -27      13704.16      12420.09       370.68 o                         
   0  -2 -28      19292.52      19740.22       432.51 o                         
   0  -2 -29        448.42        466.75        96.90 o                         
   0   2  30       7227.24       5296.72       291.69 o                         
   0   2 -31       3904.40       2940.22       243.39 o                         
   0  -2 -32      15811.38      12281.38       478.58 o                         
   0   4   0       2648.33       4943.67       302.18 o                         
   0   4  -1      56895.70      55166.62       557.09 o                         
   0  -4  -2      45887.74      43499.29       564.35 o                         
   0   4  -3       7540.82       6903.63       249.11 o                         
   0  -4   4       1371.52       2355.35       166.08 o                         
   0   4   5      25640.80      23967.62       422.53 o                         
   0   4   6      31023.00      29012.54       428.03 o                         
   0   4   7       2308.71       3019.65       214.38 o                         
   0  -4   8       1680.87       1482.27       146.40 o                         
   0  -4   9      14655.93      12746.50       488.97 o                         
   0  -4  10      10163.60       9672.89       435.11 o                         
   0   4  11         22.20        591.29        95.40 o                         
   0   4  12        296.26        489.90        54.54 o                         
   0  -4  13       5650.97       2136.02       998.29 o                         
   0  -4  14       3348.61       2959.44       195.86 o                         
   0   4  15       3390.22       2598.88       154.94 o                         
   0  -4  16         36.77        146.21        81.75 o                         
   0  -4  17       5132.36       5061.34       266.80 o                         
   0  -4  18       2105.73       2249.46       203.00 o                         
   0  -4  19       7395.36       6916.72       289.36 o                         
   1  -1 -34      13557.29      16596.12       603.12 o                         
   1   1 -33       2840.01       3230.25       277.50 o                         
   1  -1 -32        614.39        865.35       148.05 o                         
   1   1 -31       4216.64       4911.28       273.53 o                         
   1  -1 -30      38899.93      44047.69       736.03 o                         
  -1  -1  29       3501.27       4113.53       217.26 o                         
   1  -1 -28       3007.03       3146.79       202.16 o                         
  -1   1  27       4639.09       4913.27       244.60 o                         
  -1  -1  26      69420.96      75167.30       901.82 o                         
   1  -1 -25       8961.04       9756.21       324.60 o                         
   1  -1 -24       1545.20       1563.48       135.64 o                         
   1  -1 -23       9071.53       9712.21       312.32 o                         
  -1  -1  22      75570.78      80369.05       869.48 o                         
  -1  -1  21       7527.03       7570.98       271.20 o                         
  -1   1  20        792.93       1103.02       126.33 o                         
  -1  -1  19      10289.14      10721.90       348.79 o                         
   1  -1 -18      59363.25      58758.22       785.74 o                         
  -1  -1  17      13088.61      12651.34       396.84 o                         
  -1   1  16       1226.81       1264.54       127.05 o                         
   1  -1 -15      10146.81       9532.23       318.99 o                         
   1  -1 -14      94920.92      83476.87       870.87 o                         
  -1   1  13      10456.84       9538.80       242.62 o                         
   1  -1 -12       1625.79       1877.61        98.96 o                         
   1  -1 -11      38312.50      36936.21       400.61 o                         
  -1   1  10     173188.98     163637.36       804.84 o                         
  -1  -1   9      44722.55      42711.39       385.89 o                         
  -1  -1   8       3140.47       2687.94        83.15 o                         
  -1   1   7      63277.89      60882.52       325.99 o                         
  -1   1   6     426527.50     399429.78      1145.59 o                         
   1   1  -5     104325.64     103502.93       414.82 o                         
  -1  -1   4       5689.67       5898.17        90.93 o                         
   1   1  -3       3783.11       2991.29        54.92 o                         
  -1  -1   2      36425.83      32890.48       219.68 o                         
   1   1  -1      17453.80      17821.58       231.07 o                         
  -1   1   0       2891.06       2750.55        79.71 o                         
  -1   1  -1      23200.00      24085.83       401.45 o                         
   1   1   2      31609.52      28382.81       241.10 o                         
   1   1   3       3289.19       2636.96        62.15 o                         
   1   1   4       6640.25       6753.37        91.00 o                         
   1  -1   5      83642.15      81533.73       364.67 o                         
  -1   1  -6     609834.25     596406.94      1247.09 o                         
  -1   1  -7      42010.39      39253.38       303.33 o                         
  -1  -1  -8       4067.46       3391.23       108.03 o                         
   1   1   9      41136.53      37236.98       311.03 o                         
  -1  -1 -10     258516.28     244602.70       835.98 o                         
  -1  -1 -11      36805.11      35149.96       325.58 o                         
   1   1  12       2389.14       3044.71       104.96 o                         
   1  -1  13       7216.32       6379.62       175.38 o                         
  -1   1 -14     110438.94     105975.14       783.88 o                         
  -1   1 -15       6903.06       6028.13       247.63 o                         
  -1  -1 -16       1629.59       1586.09       137.57 o                         
  -1   1 -17       9131.66       8011.77       258.32 o                         
   1  -1  18      48938.93      46565.64       586.03 o                         
   1  -1  19      14621.54      14814.31       343.05 o                         
  -1  -1 -20        519.11        745.96        91.62 o                         
  -1   1 -21       9602.37       9120.91       287.76 o                         
  -1   1 -22      49369.30      50662.68       686.31 o                         
  -1  -1 -23      12143.97      11568.38       326.29 o                         
  -1   1 -24       1421.21       1402.42       129.04 o                         
   1  -1  25      13084.18      14279.65       386.18 o                         
  -1  -1 -26      45860.92      48700.25       710.77 o                         
  -1  -1 -27       4550.81       4552.41       233.16 o                         
  -1  -1 -28       3111.83       3410.06       208.05 o                         
  -1  -1 -29       5349.38       5921.02       276.55 o                         
  -1  -1 -30      29115.78      33018.79       631.67 o                         
   1  -1  31       3403.34       4206.32       283.21 o                         
   1  -1  32        771.09        896.91       150.47 o                         
   1  -1  33       4014.16       4892.75       313.65 o                         
  -1  -1 -34      16604.39      21441.90       650.72 o                         
  -1   3  27       9936.21      10622.10       354.32 o                         
  -1   3  26       2004.76       1570.17       150.92 o                         
  -1  -3  25      12081.78      12384.41       363.08 o                         
  -1  -3  24      12688.21      11756.17       346.98 o                         
  -1  -3  23      12380.54      12119.32       415.50 o                         
   1   3 -22        959.87        762.65       126.37 o                         
  -1  -3  21      21043.33      20863.94       507.84 o                         
   1  -3 -20      19390.39      17509.55       456.58 o                         
  -1  -3  19      11967.87      11671.71       357.97 o                         
   1  -3 -18       6388.87       5332.30       247.72 o                         
   1   3 -17       9300.58       8426.43       335.69 o                         
  -1  -3  16       8651.62       6964.00       282.15 o                         
   1   3 -15       5911.15       5999.71       255.71 o                         
  -1  -3  14        437.77        496.90       115.54 o                         
   1  -3 -13      25933.00      24805.39       342.44 o                         
  -1  -3  12      18890.28      17394.58       274.93 o                         
  -1  -3  11      47728.84      44121.05       443.77 o                         
   1   3 -10      11907.09      10299.08       214.31 o                         
  -1   3   9      46593.41      42865.19       405.07 o                         
  -1   3   8      26043.35      21030.93       268.78 o                         
   1   3  -7      34710.01      29482.89       376.60 o                         
   1   3  -6       1517.80       1447.42       138.92 o                         
   1  -3  -5      35888.45      35626.19       512.20 o                         
  -1   3   4      23798.47      22467.07       345.72 o                         
   1   3  -3      36762.78      34809.02       425.80 o                         
   1   3  -2       4248.53       4326.47       186.71 o                         
  -1   3   1      20621.70      20785.00       406.15 o                         
  -1   3   0      27506.42      27968.45       472.97 o                         
  -1   3  -1      31380.49      32122.78       512.44 o                         
   1   3   2       3260.56       3178.34       165.61 o                         
   1   3   3      24333.29      23693.52       314.18 o                         
  -1   3  -4      33794.36      32190.18       403.06 o                         
  -1   3  -5      46104.39      48325.06       920.45 o                         
  -1   3  -6       2315.03       2906.89       171.30 o                         
  -1   3  -7      30687.78      23835.32       330.80 o                         
  -1  -3  -8      39867.20      33219.23       317.91 o                         
  -1   3  -9      40097.32      38137.57       343.95 o                         
   1   3  10      16963.26      12871.33       305.58 o                         
  -1   3 -11      52772.66      47419.29       388.31 o                         
   1   3  12      24606.56      21787.97       478.85 o                         
  -1   3 -13      20313.24      19099.99       389.38 o                         
   1  -3  14        650.79        670.55       109.50 o                         
   1  -3  15       8436.80       7392.90       315.22 o                         
   1  -3  16       9113.12       7795.81       333.92 o                         
   1  -3  17       8920.52       7742.20       343.69 o                         
   1  -3  18       4742.01       4221.27       230.83 o                         
   1  -3  19      17139.48      14552.81       424.57 o                         
  -1  -3 -20      14951.17      14051.99       427.07 o                         
  -1   3 -21      17651.19      16998.04       481.04 o                         
   1  -3  22        642.04        358.75        81.59 o                         
  -1  -3 -23      12758.41      13082.62       353.77 o                         
  -1   3 -24       8323.17       7829.60       282.13 o                         
   1  -3  25      12472.89      12850.63       369.59 o                         
   1  -3  26       1764.95       1437.80       142.81 o                         
   1   3  27       8068.42       8795.24       316.51 o                         
   2   0 -34       2085.28       2952.00       302.54 o                         
   2   0 -32        115.18        111.85       101.38 o                         
   2   0 -30        954.56       1075.37       316.36 o                         
   2   0 -28       2733.15       4283.28       547.75 o                         
   2   0 -26       3092.85       4142.51       543.19 o                         
  -2   0  24      75079.44      92603.20      2237.02 o                         
  -2   0  22       2553.10       2471.12       363.69 o                         
  -2   0  20     226538.00     243797.38      2988.25 o                         
  -2   0  18       1943.76       1923.84       592.47 o                         
  -2   0  16     388316.53     398439.31      6603.40 o                         
  -2   0  14       4362.76       5387.80       768.55 o                         
  -2   0  12     292662.25     308630.38      5090.16 o                         
  -2   0  10       4791.04       5620.94       681.93 o                         
  -2   0   8     207099.41     239100.31      3643.98 o                         
  -2   0   6      16752.21      20202.26      1187.06 o                         
  -2   0   4      28300.73      27592.92       794.99 o                         
   2   0   4      26327.66      24999.91       371.10 o                         
   2   0   6      17119.36      19988.88       495.95 o                         
   2   0   8     209409.53     226011.58      1925.97 o                         
   2   0  10       5075.19       4910.08       319.74 o                         
   2   0  12     301074.00     256370.97      2367.28 o                         
   2   0  14       4847.42       5614.81       389.35 o                         
   2   0  16     384510.12     352362.19      3243.36 o                         
   2   0  18       2496.78       2673.17       317.89 o                         
   2   0  20     221204.77     217726.91      2145.09 o                         
  -2   0 -22       2047.20       1643.66       302.55 o                         
   2   0  24      72668.73      75809.87      1955.45 o                         
   2   0  26       4351.56       3943.18       490.60 o                         
   2   0  28       3552.45       3471.51       461.21 o                         
  -2   0 -30       1004.42       1077.52       207.56 o                         
  -2   0 -32         78.50         29.03       175.65 o                         
  -2   0 -34       2388.97       2639.24       527.14 o                         
  -2  -2  32          3.54        383.88       100.11 o                         
   2  -2 -31      11072.12       8954.86       366.01 o                         
  -2   2  30        155.84        196.39        74.46 o                         
  -2   2  29      20869.14      19464.88       434.43 o                         
   2   2 -28       2500.91       2265.22       163.03 o                         
  -2  -2  27       7596.27       7008.60       256.46 o                         
   2  -2 -26       3246.90       3585.77       185.45 o                         
   2   2 -25      26714.78      26543.41       466.76 o                         
  -2  -2  24      13218.53      13534.11       331.02 o                         
  -2  -2  23       1033.26       1057.80       102.84 o                         
  -2   2  22      14020.51      13101.83       308.45 o                         
   2  -2 -21      19576.94      18807.18       362.80 o                         
   2  -2 -20      45612.36      42998.18       523.87 o                         
   2   2 -19       7627.25       7993.95       225.69 o                         
  -2  -2  18      21254.74      21513.57       358.64 o                         
  -2   2  17      33961.45      36691.62       464.63 o                         
  -2  -2  16      80970.55      80907.09       825.04 o                         
   2   2 -15      24588.34      25801.50       446.60 o                         
  -2  -2  14      18195.91      17041.59       419.11 o                         
  -2   2  13       5112.54       5476.84       228.37 o                         
  -2   2  12      73727.18      74514.28       472.84 o                         
   2  -2 -11      49106.66      49780.21       418.93 o                         
  -2   2  10      10494.54       9768.20       187.82 o                         
  -2  -2   9      16458.19      16534.51       269.15 o                         
  -2   2   8      26738.75      26085.15       278.56 o                         
  -2   2   7      31938.41      28794.28       318.95 o                         
  -2  -2   6       9384.51       9074.47       164.86 o                         
   2  -2  -5      23190.06      22576.52       238.53 o                         
   2   2  -4      32858.84      32940.20       273.51 o                         
   2  -2  -3     131024.45     144332.02       669.27 o                         
   2   2  -2       3015.55       3306.09       135.64 o                         
   2   2  -1      97699.11      96469.54       622.13 o                         
   2   2   0       8601.54       8497.90       190.72 o                         
   2   2   1      93468.61      95371.55       640.52 o                         
  -2   2  -2       4392.26       5233.46       258.60 o                         
  -2   2  -3     136235.75     139872.88       624.22 o                         
  -2   2  -4      46519.31      50261.52       767.42 o                         
   2  -2   5      16292.04      15586.14       217.95 o                         
   2  -2   6      12897.39      12071.29       216.84 o                         
   2  -2   7      42608.98      35279.77       342.66 o                         
  -2  -2  -8      17717.29      16125.57       253.13 o                         
  -2   2  -9      24921.82      20957.76       358.56 o                         
  -2  -2 -10      12177.28      10591.84       185.80 o                         
   2   2  11      51451.34      49758.46       513.21 o                         
  -2  -2 -12      75676.08      71091.41       670.69 o                         
  -2   2 -13       4784.66       4502.98       220.94 o                         
   2   2  14      19214.17      17708.10       474.27 o                         
  -2   2 -15      27682.08      27991.95       514.74 o                         
   2   2  16      87297.72      81780.11       916.78 o                         
  -2  -2 -17      31919.72      30306.63       592.54 o                         
  -2  -2 -18      25457.82      22619.43       499.91 o                         
  -2   2 -19      11605.98      11315.34       245.25 o                         
   2  -2  20      39526.82      35634.30       448.52 o                         
  -2  -2 -21      13304.44      12478.77       280.68 o                         
  -2  -2 -22       9301.90       8592.72       243.18 o                         
  -2   2 -23        767.84        908.92        92.92 o                         
  -2   2 -24      13651.86      13428.19       327.84 o                         
   2  -2  25      23245.88      22326.11       428.46 o                         
   2  -2  26       2174.17       1949.77       140.68 o                         
  -2  -2 -27       8784.01       7970.66       275.18 o                         
  -2   2 -28       2412.54       2035.37       156.54 o                         
   2  -2  29      18339.05      14364.47       388.82 o                         
  -2   2 -30        122.84         82.40        72.91 o                         
  -2  -2 -31      11643.05       8078.22       361.22 o                         
  -2  -4  19      10369.46      11092.45       374.97 o                         
   2   4 -18      25710.46      25893.18       512.92 o                         
  -2  -4  17      18377.07      18243.40       413.03 o                         
   2   4 -16       4406.10       4259.42       213.30 o                         
  -2  -4  15      26871.69      22123.54       367.43 o                         
   2  -4 -14      31836.80      27686.84       463.08 o                         
  -2   4  13      11165.38      10377.02       272.44 o                         
   2  -4 -12       2406.00       2503.51       171.84 o                         
  -2  -4  11      15023.86      12193.18       974.69 o                         
  -2  -4  10      23300.44      23528.92       573.73 o                         
  -2   4   9       2892.24       3244.64       276.92 o                         
  -2   4   8       1694.00       2487.09       193.32 o                         
  -2   4   7      19953.85      18973.67       503.06 o                         
  -2   4   6      13332.55      14026.26       445.18 o                         
  -2   4   5        275.85       1571.99       163.43 o                         
   2  -4  -4       4464.32       4867.86       206.59 o                         
   2   4  -3      13828.47      13020.15       256.75 o                         
  -2  -4   2       5133.67       6644.51       230.18 o                         
   2   4  -1       3993.23       4946.96       242.47 o                         
   2   4   0        650.40       1003.44        89.64 o                         
  -2  -4  -1       3568.93       4039.86       174.26 o                         
  -2   4  -2       4510.37       6165.30       215.68 o                         
  -2   4  -3      18174.31      18015.40       382.74 o                         
  -2   4  -4       3478.32       4021.14       182.15 o                         
   2   4   5        191.62       1239.66       117.26 o                         
  -2   4  -6      12921.40      13806.11       292.49 o                         
   2   4   7      24240.92      24848.40       381.06 o                         
   2   4   8       1111.69       1750.97       135.27 o                         
   2   4   9       3129.51       3540.26       131.85 o                         
   2  -4  10      21673.30       4861.35      1354.38 o                         
   2  -4  11      18553.08       5251.87      1350.58 o                         
   2  -4  12       3584.94       2236.39       984.54 o                         
   2  -4  13       9502.57       5473.31       206.21 o                         
   2   4  14      33962.85      22431.48       501.64 o                         
   2   4  15      24090.46      18263.11       557.52 o                         
  -2   4 -16       2928.62       2569.28       199.95 o                         
   2  -4  17      19303.69      18059.74       502.42 o                         
   2  -4  18      24396.86      23494.93       593.20 o                         
   2  -4  19      10355.64      10318.59       353.87 o                         
   3  -1 -34      20068.17      26120.14       716.28 o                         
   3  -1 -33        920.62       1787.44       198.92 o                         
   3  -1 -32       1337.64       1303.69       176.47 o                         
   3  -1 -31       5405.61       6352.45       351.13 o                         
  -3   1  30      19717.39      22847.63       511.71 o                         
  -3  -1  29       5815.46       6422.97       271.81 o                         
   3   1 -28       2693.79       2894.40       226.88 o                         
   3   1 -27        779.81        906.79       138.30 o                         
  -3   1  26      30399.33      33722.48       693.71 o                         
  -3  -1  25      10372.84      11950.24       402.33 o                         
   3  -1 -24       3461.20       3671.14       224.14 o                         
   3   1 -23      16880.24      17524.63       452.10 o                         
   3  -1 -22      60316.01      58823.42       813.35 o                         
   3  -1 -21       5005.43       4703.74       226.72 o                         
   3   1 -20       1862.60       1607.90       139.39 o                         
  -3  -1  19       8044.27       6821.45       259.18 o                         
   3  -1 -18      67575.11      67513.74       781.24 o                         
   3   1 -17      18092.93      17966.67       393.65 o                         
   3   1 -16      30051.64      29230.54       542.73 o                         
  -3   1  15      24657.48      23139.85       470.24 o                         
   3   1 -14     105691.39     100674.84       949.71 o                         
  -3  -1  13      21176.23      19318.79       390.87 o                         
   3  -1 -12      27329.48      27217.68       388.47 o                         
  -3   1  11      48211.96      49705.61       639.10 o                         
   3   1 -10     173886.42     184704.17       665.65 o                         
  -3   1   9       3197.16       4150.81       163.14 o                         
  -3   1   9      28418.41      29544.46       343.06 o                         
  -3   1   8       2849.42       3077.51        91.27 o                         
  -3   1   7       5529.36       5225.34       182.53 o                         
  -3  -1   7       9997.91       9002.60       184.81 o                         
  -3   1   6     243517.61     210620.84      1294.38 o                         
  -3   1   6     243517.61     248510.86      1065.89 o                         
  -3   1   5       3945.83       4135.41       110.66 o                         
  -3   1   5       5892.73       6528.99       222.24 o                         
  -3   1   4         23.28         76.47        88.58 o                         
  -3  -1   4       7826.78       8315.23       155.22 o                         
  -3   1   3       1989.79       5572.01       171.81 o                         
  -3  -1   3      92426.24     102853.89      2599.34 o                         
  -3   1   2     251564.67     237981.42       733.79 o                         
  -3  -1   2     264588.50     205740.12      3017.47 o                         
   3   1  -1       1060.40       1684.05       112.27 o                         
  -3  -1   1      26321.35      37617.25      1023.67 o                         
  -3   1   0       3238.41       3187.58       150.92 o                         
   3   1   1      38718.68      34723.61       268.94 o                         
   3   1   2      19962.10      18783.74       194.05 o                         
  -3   1  -3     138616.34     133975.30       431.56 o                         
  -3   1  -4      11960.78      10810.94       127.77 o                         
  -3  -1  -5       2984.08       2534.42        86.82 o                         
   3   1   5       5558.42       5373.17       140.40 o                         
  -3  -1  -6     163445.30     160440.47       541.64 o                         
  -3   1  -7      10456.76       9649.09       189.04 o                         
   3   1   8       3040.35       3150.66        93.59 o                         
  -3  -1  -9      38657.79      39409.91       288.79 o                         
  -3   1  -9      40743.74      42385.98       354.86 o                         
   3  -1  10     119107.72     116430.41       717.42 o                         
   3   1  11      32767.15      32532.51       405.07 o                         
   3  -1  12      38203.00      36210.87       455.43 o                         
   3  -1  13      27640.92      25383.06       450.72 o                         
   3   1  14      87305.42      84393.18       850.60 o                         
  -3   1 -15      23247.23      22735.15       468.31 o                         
  -3   1 -16      28806.79      28153.36       536.23 o                         
   3   1  17      25202.40      24658.17       403.74 o                         
   3  -1  18      71383.54      69792.84       677.28 o                         
   3  -1  19       5474.39       4983.40       194.76 o                         
   3   1  20       1628.75       1374.36       114.37 o                         
  -3   1 -21       4515.39       4515.15       195.86 o                         
   3  -1  22      91934.02      89852.25      1097.31 o                         
  -3  -1 -23      11199.90      11621.19       416.25 o                         
   3  -1  24       4337.11       4336.63       273.92 o                         
  -3  -1 -25      11476.36      12764.77       464.13 o                         
   3  -1  26      46387.94      47074.22       893.86 o                         
   3  -1  27        612.33        694.54       100.48 o                         
   3  -1  28       1833.05       1715.81       142.50 o                         
  -3   1 -29       3930.25       4004.60       211.61 o                         
   3  -1  30      25163.48      28484.35       560.21 o                         
  -3  -1 -31       4562.82       4881.08       284.54 o                         
   3  -1  32       2001.59       1872.93       193.76 o                         
  -3   1 -33        859.14       1549.24       177.52 o                         
  -3  -1 -34      15566.68      19319.59       559.67 o                         
  -3   3  27       5229.93       4892.39       226.17 o                         
   3  -3 -26       1585.01       1374.54       129.75 o                         
  -3  -3  25       9480.18      10129.90       302.32 o                         
  -3  -3  24       8044.16       7953.19       299.61 o                         
   3  -3 -23      19654.48      19366.97       456.53 o                         
   3  -3 -22       2888.78       2366.24       176.90 o                         
   3  -3 -21      18775.83      20384.83       422.21 o                         
   3  -3 -20      10057.35      10866.59       302.08 o                         
   3   3 -19      26332.35      25547.95       451.03 o                         
  -3  -3  18        692.94        793.13       101.44 o                         
  -3  -3  17      22796.66      24471.07       401.03 o                         
  -3  -3  16      25133.11      25815.63       460.09 o                         
   3   3 -15      33406.59      29766.74       616.57 o                         
  -3  -3  14       9812.64      10119.10       239.35 o                         
  -3   3  13      27234.49      25577.32       348.39 o                         
   3   3 -12      32612.65      30523.44       346.39 o                         
  -3  -3  11      39971.23      39195.29       379.57 o                         
  -3  -3  10      10080.33       9655.22       158.37 o                         
  -3  -3   9      27501.12      26561.43       275.91 o                         
  -3   3   8      26919.79      25402.22       363.89 o                         
  -3  -3   7      31275.84      30507.41       340.16 o                         
  -3  -3   6       4620.63       4889.10       233.68 o                         
  -3   3   5      29021.83      29039.12       500.73 o                         
  -3   3   4      28481.03      28413.27       479.51 o                         
  -3   3   3      13229.31      13141.40       275.49 o                         
   3   3  -2       2558.37       2602.19       153.93 o                         
   3   3  -1      16684.96      15515.56       356.17 o                         
   3   3   0      10391.09       9447.66       254.22 o                         
   3   3   1      11667.54      11744.73       230.08 o                         
  -3  -3  -2        150.02        212.38        38.07 o                         
   3   3   2       1755.30       1906.89       100.72 o                         
  -3   3  -3      18444.88      19250.31       333.73 o                         
  -3   3  -4      27472.36      28765.02       409.06 o                         
  -3   3  -5      27307.20      28459.91       715.46 o                         
   3   3   6       1792.12       1507.21       109.34 o                         
  -3   3  -6       4043.89       4207.99       286.13 o                         
   3   3   7      15896.83      16213.92       330.10 o                         
  -3   3  -7      29535.36      29546.05       564.20 o                         
   3   3   8        999.83       4319.94       175.64 o                         
   3  -3   8      18137.33      18551.80       412.20 o                         
   3   3   9      37379.26      33310.91       596.88 o                         
  -3  -3 -10      13905.40      13221.23       264.29 o                         
  -3   3 -11      27664.39      28671.49       368.31 o                         
   3   3  12      24187.19      22219.85       341.70 o                         
   3   3  13      41545.31      40013.91       526.68 o                         
   3  -3  14       8162.92       8217.18       317.56 o                         
   3  -3  15      23673.30      25306.80       564.34 o                         
   3  -3  16      23747.17      26204.50       589.37 o                         
  -3   3 -17      34585.22      32849.86       553.43 o                         
   3  -3  18       1006.72       1127.98       128.81 o                         
  -3  -3 -19      17186.07      18351.86       438.42 o                         
   3  -3  20      13606.70      13344.67       393.55 o                         
   3   3  21      24009.01      23698.60       391.68 o                         
   3   3  22       2724.66       2707.15       152.68 o                         
   3   3  23      15396.69      15599.33       341.06 o                         
  -3  -3 -24      12323.61      11053.43       304.27 o                         
   3  -3  25       8634.27       8947.70       285.08 o                         
  -3   3 -26       2040.35       1726.64       143.13 o                         
  -3  -3 -27       5648.71       5097.87       230.60 o                         
   4   0 -34        410.29        370.26       147.30 o                         
   4   0 -32      62588.04      86740.46      1445.92 o                         
   4   0 -30        438.38        522.97       128.62 o                         
   4   0 -28     104054.20     126575.09      1575.99 o                         
   4   0 -26        752.27        709.88       224.80 o                         
   4   0 -24      32802.60      35270.36      1147.01 o                         
  -4   0  22      30317.56      32524.65      1067.27 o                         
   4   0 -20      30401.22      32572.33      1012.88 o                         
  -4   0  18      54685.87      56714.55      2849.35 o                         
  -4   0  16       7929.91       6675.47      1026.38 o                         
  -4   0  14        338.05        959.11       397.86 o                         
  -4   0  12     112709.62     113725.25      3243.58 o                         
  -4   0  10      68964.27      74948.80      2190.70 o                         
  -4   0   8     279037.91     307966.88      3606.90 o                         
  -4   0   6      20505.89      20704.47       776.54 o                         
  -4   0   4     321655.47     327888.44       992.33 o                         
   4   0  -2         59.72         49.09        35.77 o                         
   4   0   0     160825.52     197272.80      1035.37 o                         
  -4   0  -2        271.37        340.00        36.43 o                         
  -4   0  -4     346523.56     339499.91      1040.19 o                         
  -4   0  -6      21738.36      20376.56       284.26 o                         
   4   0   8     179427.44     183180.64      1486.15 o                         
   4   0  10      49673.52      57704.04       965.03 o                         
   4   0  12     101364.11     111368.02      1466.76 o                         
   4   0  14        468.52        643.96       148.43 o                         
   4   0  16       7149.76       6736.19       394.11 o                         
   4   0  18      60194.99      52738.21      1177.72 o                         
   4   0  20      28588.98      28701.11       564.15 o                         
   4   0  22      32812.21      32645.70       628.65 o                         
   4   0  24      34159.22      36784.50       703.60 o                         
   4   0  26        573.93        623.96       143.86 o                         
   4   0  28      96876.03     116139.23      1646.13 o                         
   4   0  30        651.82        808.06       178.95 o                         
  -4   0 -32      63639.64      76700.80      2147.13 o                         
  -4   0 -34        270.22        127.29       197.60 o                         
   4  -2 -31       5554.65       5214.29       277.49 o                         
  -4  -2  30       1792.97       1124.94       571.21 o                         
   4   2 -30       3463.56       3261.49       184.63 o                         
   4   2 -29        454.53        439.92        82.46 o                         
  -4   2  28      18829.38      19346.47       389.03 o                         
  -4   2  27      16884.45      18093.49       372.07 o                         
  -4  -2  26       4760.89       4973.49       199.41 o                         
  -4  -2  25        826.70        823.27        93.62 o                         
  -4   2  24      10243.31      11145.41       281.57 o                         
   4  -2 -23      34066.04      35804.02       480.58 o                         
   4   2 -22      14716.06      15377.09       301.61 o                         
   4  -2 -21       4029.06       4024.03       159.33 o                         
  -4  -2  20      13661.98      13449.69       265.99 o                         
   4  -2 -19      23465.66      22890.98       331.07 o                         
  -4   2  18       1660.02       1395.53        92.49 o                         
  -4   2  17      47918.67      47261.96       522.74 o                         
  -4   2  16        942.47       1186.18       102.06 o                         
  -4   2  15      36449.69      37109.86       474.74 o                         
  -4   2  14       4914.46       5374.56       136.42 o                         
   4   2 -13      56508.00      57810.05       401.00 o                         
   4  -2 -12      11302.84      10873.35       177.10 o                         
  -4   2  11      13561.94      12439.45       332.83 o                         
  -4  -2  11      22702.33      21743.92       295.36 o                         
   4  -2 -10      16059.26      17452.32       209.91 o                         
  -4   2   9      62933.82      61520.11       788.51 o                         
  -4  -2   9      88739.91      87818.54       513.73 o                         
  -4  -2   8      46073.45      43640.40       402.69 o                         
  -4   2   8      54784.18      53004.00       517.32 o                         
  -4  -2   7       3655.64       3724.70       114.40 o                         
  -4  -2   7       6183.16       6002.05       152.68 o                         
  -4   2   6      32527.60      30013.81       272.76 o                         
  -4  -2   6      32844.09      27355.15       586.34 o                         
  -4   2   5      72978.40      71152.13       396.99 o                         
  -4   2   5      74404.52      68217.03       966.33 o                         
   4  -2  -4      32202.84      33910.38       463.16 o                         
  -4  -2   4      90574.55      80035.58      2433.54 o                         
   4   2  -3      16342.43      22063.36       564.53 o                         
   4   2  -2      32380.05      29480.65       510.95 o                         
   4  -2  -1      44266.35      41385.74       321.71 o                         
  -4  -2   1      45123.61      41453.04       308.09 o                         
   4   2   0      45676.80      41037.93       223.15 o                         
  -4  -2   0      75477.38      76943.20       579.59 o                         
   4   2   1       1313.98       2965.35       151.12 o                         
   4   2   1      30194.35      28593.45       374.90 o                         
  -4   2  -2      27800.71      27693.66       236.49 o                         
  -4   2  -3      25018.29      25491.31       245.80 o                         
  -4   2  -4     110479.16     128850.70       624.74 o                         
   4  -2   5      49798.66      52590.38       363.05 o                         
  -4  -2  -6        485.13       1306.99       224.88 o                         
  -4   2  -6      21706.88      20288.92       230.01 o                         
  -4  -2  -7       3874.05       3680.97       243.94 o                         
   4  -2   7       6259.06       6242.65       125.81 o                         
  -4   2  -8      43410.72      41108.76       325.12 o                         
  -4   2  -9      80613.81      81352.56       482.24 o                         
   4   2  10        952.88       1590.88        99.99 o                         
   4  -2  10      11024.72      10726.87       181.29 o                         
   4   2  11      14009.68      11845.62       300.56 o                         
   4   2  11      22857.91      22000.90       277.68 o                         
   4  -2  12       7640.59       6598.77       134.54 o                         
  -4   2 -13      45782.92      43557.73       561.17 o                         
   4  -2  14       3453.97       3249.25       143.34 o                         
   4  -2  15      40909.68      40813.65       505.46 o                         
   4  -2  16        833.75       1227.60       103.69 o                         
   4   2  17      40335.96      39110.23       478.60 o                         
  -4  -2 -18       1807.99       1415.03       105.75 o                         
   4  -2  19      27757.16      28581.90       554.28 o                         
   4  -2  20      20935.09      18770.60       476.98 o                         
  -4  -2 -21       4173.94       4326.61       236.87 o                         
  -4   2 -22      22555.96      19357.67       343.49 o                         
  -4   2 -23      43834.00      42082.91       484.71 o                         
  -4  -2 -24      11033.21      10940.25       240.06 o                         
  -4   2 -25       1197.58       1061.68        93.51 o                         
   4  -2  26       6067.98       5683.90       197.33 o                         
   4   2  27      21838.56      20254.02       370.78 o                         
   4  -2  28      17479.20      14104.85       337.72 o                         
   4  -2  29        461.59        479.88        91.94 o                         
  -4  -2 -30       3730.38       2160.76       218.85 o                         
  -4   2 -31       7407.02       4561.17       358.56 o                         
  -4  -4  19       7729.75       7640.07       260.52 o                         
  -4  -4  18        217.17        205.99       140.75 o                         
  -4  -4  18        244.05        731.54       127.21 o                         
  -4  -4  17       2812.11       1474.35       228.45 o                         
   4   4 -17       3131.47       2471.51       160.95 o                         
  -4  -4  16       7937.29       6091.64       390.92 o                         
  -4  -4  16      12298.62      11141.73       426.68 o                         
   4   4 -15       1545.47       2003.60       201.20 o                         
  -4  -4  15       4360.67       5649.75       210.85 o                         
   4   4 -14          3.23         36.25        77.23 o                         
  -4  -4  14        912.48       1976.15       170.71 o                         
   4   4 -13      21401.46      17737.42       439.27 o                         
  -4  -4  13      23891.35      27197.57       394.21 o                         
   4   4 -12        538.19        288.91        68.50 o                         
  -4  -4  12       1508.89       2214.67       180.35 o                         
  -4  -4  11        866.62          2.83       627.51 o                         
  -4   4  10      13079.24      14591.33       461.93 o                         
  -4   4   9      23022.01      25433.28       506.71 o                         
  -4   4   8       2431.08       2398.52       175.66 o                         
  -4   4   7       4983.44       7889.13       300.52 o                         
  -4   4   6      27199.02      32132.44       604.07 o                         
  -4   4   5      25251.09      29746.58       583.14 o                         
  -4   4   4       1816.61       3132.01       215.52 o                         
  -4   4   3      14973.09      19744.20       522.12 o                         
  -4   4   2      37083.36      42402.15       978.54 o                         
  -4   4   1      18498.03      21293.83       691.13 o                         
  -4   4   0       2836.61       5470.57       359.55 o                         
  -4   4  -1      16731.56      14885.54       395.94 o                         
  -4   4  -2      34254.74      31595.64       410.72 o                         
  -4   4  -3      15389.81      15795.68       250.58 o                         
  -4   4  -4       2780.98       3477.41       169.91 o                         
  -4   4  -5      20199.29      20677.44       324.97 o                         
   4   4   6      18306.11      20284.59       555.89 o                         
   4   4   6      28259.26      29614.34       405.12 o                         
   4   4   7       2448.70       2764.58       200.47 o                         
  -4   4  -7       4657.71       5324.54       185.23 o                         
   4   4   8       2845.67       2512.58       143.32 o                         
   4   4   8       3220.48       3647.65       205.68 o                         
   4   4   9      17395.02      18629.44       361.75 o                         
  -4   4 -10      14370.56      16088.54       603.90 o                         
  -4   4 -11        766.69        755.22       151.15 o                         
   4  -4  12       1487.85        554.99        96.09 o                         
   4   4  13       3816.37       4178.37       316.70 o                         
   4  -4  13      17779.17      17776.64       620.49 o                         
   4   4  14       1393.65        355.09       165.96 o                         
   4  -4  14       1395.76        949.70       258.74 o                         
   4  -4  15       5323.29       3438.50       446.48 o                         
   4  -4  16      11863.29       7518.52       640.03 o                         
   4  -4  17       2324.21       2531.85       251.20 o                         
  -4   4 -18        182.89        881.51       135.94 o                         
   4  -4  19      11266.94      10273.64       374.16 o                         
   5  -1 -34      15774.02      28119.96       702.82 o                         
   5  -1 -33       5836.65       7783.26       380.47 o                         
   5  -1 -32       9567.19      11860.30       462.76 o                         
   5  -1 -31       6962.76       9376.39       415.53 o                         
  -5  -1  30      13103.48      16929.01       488.97 o                         
  -5   1  29       3392.00       4640.64       253.77 o                         
   5  -1 -28      10023.68      10982.21       375.56 o                         
   5  -1 -27      14302.29      15068.55       419.57 o                         
   5  -1 -26      46807.85      44270.72       675.59 o                         
   5  -1 -25       4692.56       5860.94       252.43 o                         
   5   1 -24       3639.39       3661.10       202.00 o                         
  -5   1  23       5450.44       5190.35       229.54 o                         
   5  -1 -22     104169.80      95151.06       894.55 o                         
   5  -1 -21      12000.33      13998.44       338.69 o                         
  -5   1  20       3456.99       3623.26       177.80 o                         
   5  -1 -19       2308.85       1999.91       135.63 o                         
   5  -1 -18      61311.46      57893.67       627.81 o                         
   5  -1 -17       8429.49       9420.69       254.86 o                         
   5   1 -16      10631.83       9750.58       290.39 o                         
  -5  -1  15       4785.28       5295.97       207.19 o                         
   5  -1 -14      78585.09      79082.92       737.09 o                         
  -5   1  13       4586.50       4380.54       253.41 o                         
  -5   1  12      33069.58      36583.52       574.45 o                         
  -5   1  12      38550.23      31781.99       586.21 o                         
  -5   1  11       3659.51       3126.65       168.68 o                         
  -5   1  11       5934.67       4502.21       165.16 o                         
   5   1 -10       8903.72       9414.27       299.77 o                         
   5  -1 -10      73310.20      66351.55       582.61 o                         
  -5   1   9      14798.48      14017.90       311.33 o                         
  -5  -1   9      18551.97      17181.95       268.52 o                         
  -5   1   8      13549.05      12215.68       204.51 o                         
   5   1  -8      20231.15      17063.19       488.07 o                         
  -5   1   7      26490.33      23859.21       227.05 o                         
   5   1  -7      28646.11      12111.80       978.26 o                         
   5  -1  -6       9958.69      10778.69       163.29 o                         
   5   1  -6      75041.45      52932.32      1915.06 o                         
   5  -1  -5      19941.16      17691.53       224.29 o                         
   5   1  -5      32880.89      18933.11      1108.49 o                         
  -5   1   4      39124.50      37261.77       308.53 o                         
   5   1  -4      45076.07      25811.40      1170.98 o                         
   5  -1  -3      55681.92      56154.11       392.81 o                         
   5   1  -3      70495.73      45775.80      1418.90 o                         
   5   1  -2      84301.80      83876.04       581.21 o                         
   5   1  -1        383.65        828.90        97.20 o                         
  -5  -1   0      45025.41      48974.59       357.51 o                         
  -5   1  -1      88879.53      90647.62       469.58 o                         
   5   1   2     268841.97     272385.34       522.34 o                         
   5   1   3      22705.84      21800.12       156.77 o                         
  -5   1  -4       9122.29       9600.72        98.71 o                         
   5   1   5      19833.22      18719.98       206.49 o                         
  -5   1  -6      99755.55      95626.89       476.07 o                         
  -5   1  -7       3304.22       3459.58        96.62 o                         
  -5  -1  -8      10241.98      11243.22       171.73 o                         
  -5  -1  -9       5753.21       5216.38       105.34 o                         
  -5   1  -9      15408.07      10788.09       448.59 o                         
   5   1  10     104527.89      94132.71       602.34 o                         
  -5   1 -11       3487.24       2977.81       199.87 o                         
   5   1  11       5874.84       5417.42       183.53 o                         
   5   1  12      29975.76      30410.85       414.18 o                         
   5   1  13       6094.26       6217.31       204.43 o                         
  -5   1 -14      94578.83      85952.06       765.99 o                         
   5  -1  15       4312.78       4492.93       182.16 o                         
   5   1  16      13767.80      11967.36       313.04 o                         
  -5  -1 -17       7118.79       7394.39       221.17 o                         
  -5   1 -18      57358.16      53773.98       604.19 o                         
   5   1  19       3121.65       3087.40       167.06 o                         
  -5   1 -20       5215.30       4574.42       201.89 o                         
  -5  -1 -21      14015.49      13598.81       337.19 o                         
   5  -1  22      71936.05      69385.70       744.89 o                         
   5   1  23       8293.00       8214.74       282.86 o                         
  -5  -1 -24       5395.19       4947.39       205.03 o                         
   5  -1  25       5634.52       6098.26       231.62 o                         
   5  -1  26      35397.41      36911.47       702.81 o                         
  -5   1 -27      10272.00      11370.04       400.61 o                         
   5  -1  28      13387.57      14498.65       476.08 o                         
  -5   1 -29       4948.46       6036.99       333.21 o                         
   5  -1  30      14888.97      18921.76       558.83 o                         
  -5   1 -31       4746.06       4950.94       412.33 o                         
  -5  -1 -32       9967.90      12131.46       403.89 o                         
   5  -1  33       8303.63       9944.60       376.49 o                         
  -5   3  27      25491.08      15609.38       397.41 o                         
  -5  -3  26       4325.63       4524.25       226.06 o                         
  -5  -3  25       7575.13       8472.42       283.33 o                         
  -5  -3  24       6366.81       5845.56       229.37 o                         
   5   3 -23      10190.94       9671.89       283.98 o                         
  -5  -3  22       2861.13       2831.42       166.53 o                         
  -5  -3  21       8247.32       8627.66       250.57 o                         
  -5  -3  20      10873.63      10475.47       263.85 o                         
   5   3 -19       4391.21       5412.79       189.02 o                         
  -5  -3  18       2033.05       1930.16       121.86 o                         
   5   3 -17      12528.66      12226.92       322.25 o                         
  -5  -3  16       8045.89       6632.22       611.83 o                         
  -5   3  16      10842.42      11738.65       258.76 o                         
  -5  -3  15       4374.13       4385.59       174.38 o                         
  -5  -3  14       2861.16       2578.24       333.56 o                         
  -5   3  14       2991.25       3427.55       145.63 o                         
  -5  -3  13       2834.89       2489.53       153.40 o                         
   5   3 -13       4544.76       4774.57       171.86 o                         
  -5  -3  12       2268.74       3082.56       160.64 o                         
   5  -3 -12      12414.60      13892.97       252.13 o                         
  -5  -3  11       8117.45       7051.06       221.72 o                         
   5  -3 -11       8460.15      10086.40       253.92 o                         
  -5  -3  10       6270.81       5686.64       192.54 o                         
  -5   3  10       9175.56      11053.38       211.19 o                         
  -5   3   9      24252.43      28218.41       370.02 o                         
  -5   3   8      10201.73      10653.41       201.14 o                         
  -5   3   7      41089.96      43039.24       529.82 o                         
   5  -3  -7      43079.35      51885.10       603.38 o                         
   5   3  -6       4212.95       4451.38       185.20 o                         
  -5  -3   6       5063.06       6826.53       168.72 o                         
   5   3  -5       5826.77       8045.12       185.02 o                         
   5  -3  -5      24936.61      25453.09       433.48 o                         
  -5   3   4      23822.86      26588.45       373.90 o                         
  -5   3   3      76140.07      83316.59      1165.69 o                         
  -5   3   2      16499.44      18519.99       539.99 o                         
  -5   3   1      55892.37      57939.46       960.25 o                         
   5   3   0      29545.71      19382.46       215.65 o                         
  -5   3   0      48822.03      52016.00       938.41 o                         
   5   3   1      81395.52      62183.58       398.71 o                         
  -5   3  -1      83214.53      95580.60      1192.61 o                         
   5   3   2       5233.32       5308.26       144.17 o                         
  -5   3  -2      13770.34      14885.24       491.22 o                         
   5   3   3       1417.40       4085.17       149.46 o                         
  -5   3  -3      51092.91      51356.52       879.95 o                         
   5  -3   4      27518.35      18429.51       324.72 o                         
  -5   3  -4      31347.59      36908.98       765.74 o                         
   5  -3   5      29290.58      15890.15       360.44 o                         
  -5   3  -5      33092.09      38961.01       783.01 o                         
  -5   3  -6       4051.63       5594.31       308.03 o                         
   5   3   7       3049.23       4937.65       246.21 o                         
  -5   3  -7      29857.25      28363.00       660.82 o                         
  -5   3  -8      15218.88      16931.69       542.55 o                         
  -5   3  -9      28752.08      30282.29       698.35 o                         
   5  -3  10       8543.48       9907.81       308.92 o                         
  -5  -3 -11        525.27       1028.30       194.93 o                         
   5  -3  11       5821.27       5752.54       198.21 o                         
  -5  -3 -12      15551.03      15068.70       608.86 o                         
   5  -3  12      17031.22      19901.63       364.24 o                         
  -5   3 -13       4470.34       4116.54       176.58 o                         
  -5   3 -14       2066.10       1918.04       131.32 o                         
   5   3  15       6585.50       6486.14       279.57 o                         
   5  -3  16       9535.74       9025.09       327.77 o                         
   5  -3  17       8281.24       8384.87       279.37 o                         
   5  -3  18       1499.00       1461.62       135.57 o                         
   5   3  19       5869.29       6335.17       256.40 o                         
   5   3  20        910.25        989.75       112.03 o                         
   5   3  20       7617.00       8252.07       300.80 o                         
   5   3  21       7444.30       6011.30       256.32 o                         
  -5   3 -21       9656.31       9487.33       320.82 o                         
   5   3  22       2813.29       2500.81       184.25 o                         
  -5  -3 -22       3482.46       3306.39       206.73 o                         
   5   3  23       4429.04       4365.36       252.49 o                         
  -5   3 -23       9192.60       9664.28       342.86 o                         
   5   3  24        836.38        909.68       137.58 o                         
  -5  -3 -24       4634.22       4874.16       257.58 o                         
   5  -3  25      10974.29      10900.98       277.57 o                         
   5  -3  26       5572.84       5399.65       212.74 o                         
   6   0 -34      17597.53       9984.51       484.62 o                         
   6   0 -32         39.94        -47.83        97.86 o                         
   6   0 -30       8788.51      10620.51       431.95 o                         
  -6   0  28      71629.97      77663.41      1080.37 o                         
   6   0 -26      31746.77      36530.41       709.87 o                         
  -6   0  24      19186.16      22346.67       539.03 o                         
   6   0 -22      14836.41      16585.22       451.60 o                         
   6   0 -20     102947.98     108789.79      1080.12 o                         
  -6   0  18       8697.44       9786.32       317.73 o                         
   6   0 -16     174664.05     177854.45      1541.65 o                         
  -6   0  14      19839.08      22565.62       520.41 o                         
  -6   0  12     252867.38     250274.80      3697.97 o                         
  -6   0  10      10159.10       9130.26       667.86 o                         
  -6   0   8     194079.41     205034.36      2676.37 o                         
  -6   0   6      59344.17      59732.27       515.68 o                         
   6   0  -4      42989.89      45002.08       392.23 o                         
   6   0  -2      66620.79      74450.08       767.31 o                         
   6   0   0        231.18        612.73        80.61 o                         
   6   0   2      56056.01      63471.20       915.81 o                         
   6   0   4      43041.37      50353.10       804.12 o                         
   6   0   6      65420.51      66752.72       941.10 o                         
   6   0   8     179612.53     181678.98      1635.62 o                         
   6   0  10      31746.90      29658.73       693.03 o                         
   6   0  12     137948.05     147337.28      1652.92 o                         
   6   0  14      16539.20      23311.91       727.40 o                         
   6   0  16     168317.88     171120.20      1897.09 o                         
   6   0  18       9845.09       9460.16       277.60 o                         
  -6   0 -20     103211.05      96900.57       892.08 o                         
   6   0  22      12059.64      11750.80       341.33 o                         
   6   0  24      21102.54      22228.31       488.75 o                         
   6   0  26      34954.10      36953.28       666.87 o                         
   6   0  28      62898.51      65795.09       900.13 o                         
   6   0  30       8812.14       9993.77       474.01 o                         
   6   0  32         56.49        346.58       200.65 o                         
   6   0  34       7627.66       9015.49       787.63 o                         
   6  -2 -31       8497.65       8363.27       326.70 o                         
   6  -2 -30       4225.98       4471.29       200.85 o                         
  -6  -2  29      15825.27      16836.98       346.96 o                         
  -6  -2  28       7036.62       7497.37       230.70 o                         
  -6   2  27       2487.23       3377.94       157.21 o                         
  -6  -2  26       7989.76       8139.59       225.69 o                         
  -6  -2  25      28761.67      30722.92       851.38 o                         
  -6  -2  25      30066.57      30953.47       483.01 o                         
   6  -2 -24      20259.58      20198.78       329.13 o                         
   6  -2 -23        346.93        845.61       114.01 o                         
   6  -2 -22      15211.48      15736.50       275.18 o                         
  -6  -2  21      40086.78      39651.96       870.69 o                         
   6  -2 -21      40835.67      42271.35       494.27 o                         
  -6  -2  20      15847.19      18218.27       277.16 o                         
  -6  -2  19      10922.16      10950.45       440.40 o                         
  -6   2  19      14060.46      14211.36       277.16 o                         
  -6  -2  18       4327.24       4552.74       276.50 o                         
   6  -2 -18       5620.60       6115.43       177.86 o                         
  -6  -2  17      18867.89      18870.94       293.20 o                         
  -6   2  16      37166.02      40453.40       556.12 o                         
  -6   2  16      47724.74      50721.42       527.19 o                         
  -6   2  15      16369.82      17681.57       245.06 o                         
  -6  -2  14       4202.73       4067.53       148.94 o                         
  -6   2  14      10765.95      10126.27       237.53 o                         
  -6  -2  13      10099.41      10308.58       227.84 o                         
   6   2 -13      11289.31      12562.44       310.89 o                         
  -6   2  12      30442.67      30117.69       377.58 o                         
   6   2 -12      57147.56      59872.14       808.89 o                         
  -6  -2  11      10363.70      11907.48       237.88 o                         
  -6   2  11      56249.45      61340.43      1272.66 o                         
  -6  -2  10       2241.97       2606.43       131.51 o                         
  -6  -2  10      22185.29      36631.25      2074.41 o                         
  -6  -2   9       2676.99       2676.37       132.84 o                         
  -6  -2   9       8475.58      12056.25      1184.19 o                         
   6  -2  -8      13760.47      14173.34       191.41 o                         
  -6   2   7       1669.26       3983.67       172.94 o                         
  -6  -2   6       2204.64       2724.38        99.10 o                         
   6  -2  -6      36703.03      41626.79      1484.07 o                         
   6  -2  -5       6201.23       5208.32       133.17 o                         
   6   2  -4          5.10        630.15       147.79 o                         
   6   2  -3      29390.69      27075.88       464.23 o                         
   6   2  -2       2724.59       3125.34       185.56 o                         
  -6   2   1      26255.03      24448.97       355.63 o                         
   6  -2   0       7033.10       6858.34       104.69 o                         
   6   2   1      15601.09      14357.35       181.82 o                         
  -6   2  -2       7338.24       6109.56       148.19 o                         
  -6   2  -3      42347.81      41250.76       383.86 o                         
  -6   2  -4       6637.83       6455.23       123.24 o                         
   6  -2   5       2648.75       2124.91        67.12 o                         
  -6   2  -6      52877.35      49021.53       450.92 o                         
  -6  -2  -7     173244.91     174218.56       819.65 o                         
   6  -2   7     174333.86     179230.67      1456.35 o                         
   6   2   8      62048.84      63117.82       515.40 o                         
   6  -2   8      71026.59      79532.88      1042.65 o                         
  -6  -2  -9       8887.79       7038.46       279.58 o                         
   6  -2   9      10634.33      11623.63       244.98 o                         
  -6  -2 -10      30568.10      23287.82       388.01 o                         
   6  -2  10      32030.89      34663.13       520.07 o                         
  -6   2 -11      70331.23      63165.10       862.49 o                         
   6   2  11      77092.88      78062.09       619.55 o                         
  -6   2 -12      60793.52      60141.90       444.35 o                         
   6   2  13       8412.90       8434.39       174.50 o                         
  -6   2 -14      12801.81      12348.72       216.05 o                         
   6  -2  15      22810.42      23915.56       355.59 o                         
  -6  -2 -16      40431.83      40635.57       428.09 o                         
   6  -2  17      12376.33      11671.96       237.99 o                         
  -6   2 -18       4805.58       5012.31       167.41 o                         
  -6   2 -19      11936.12      11864.38       254.87 o                         
  -6   2 -20      16409.87      18315.23       326.57 o                         
  -6  -2 -21      27301.23      28871.78       414.64 o                         
   6  -2  22      10089.95      10406.74       261.07 o                         
  -6   2 -23        231.12        633.73        93.33 o                         
   6  -2  24      17323.66      18628.79       479.84 o                         
  -6  -2 -25       2000.09       2030.20       107.44 o                         
   6  -2  25      20764.85      23762.16       558.48 o                         
  -6  -2 -26          8.33        120.09        51.69 o                         
   6  -2  26       5217.46       5624.97       284.41 o                         
  -6  -2 -27       1922.26       1292.92       105.38 o                         
  -6   2 -27       2726.76       3666.47       243.54 o                         
   6  -2  28       4639.59       2874.46       254.30 o                         
  -6  -2 -29      11880.67       6013.20       392.27 o                         
  -6  -2 -30       3062.06       1631.49       215.69 o                         
  -6  -2 -31       8789.62       4653.01       375.56 o                         
  -6  -4  18      11923.27      10049.27       385.08 o                         
   6  -4 -18      17900.75      17920.83       593.63 o                         
   6   4 -17       9279.74       7289.67       308.30 o                         
   6  -4 -17      10945.41      10491.15      1323.21 o                         
   6   4 -16        220.25        258.35       118.42 o                         
   6  -4 -16        653.50       1703.55       168.21 o                         
   6  -4 -15       1223.56       1148.68       130.79 o                         
   6  -4 -15       5975.53       6430.69       394.69 o                         
  -6   4  14      16083.66      16248.61       272.48 o                         
  -6   4  13       6380.41       5495.11       185.17 o                         
   6   4 -12        928.62       1293.33       155.09 o                         
  -6   4  11       8449.89       5390.94       293.48 o                         
  -6   4  10      13410.69      16897.60       569.68 o                         
  -6   4   9       1817.16       2786.78       263.26 o                         
  -6   4   9       4701.08       6073.22       387.72 o                         
  -6   4   8       9769.17      12751.73       547.77 o                         
  -6   4   8      10952.55      14305.48       567.17 o                         
  -6   4   7       1854.99       2568.64       276.46 o                         
  -6   4   7      22191.54      22407.54       732.30 o                         
  -6   4   6       8721.79       9433.73       517.10 o                         
  -6   4   6      10874.48      12442.34       513.96 o                         
  -6   4   5       1053.91       2036.68       271.77 o                         
  -6   4   5       1857.52       2971.49       266.50 o                         
  -6   4   4       5747.21      10878.28       604.51 o                         
  -6   4   4       8761.56      12534.62       514.84 o                         
  -6   4   3         99.51        609.01       192.07 o                         
  -6   4   3      14628.83      16150.76       610.87 o                         
  -6   4   2       1528.77       1833.63       288.36 o                         
  -6   4   2       1532.23       2885.27       168.79 o                         
  -6   4   1       7947.79      10241.64       445.75 o                         
  -6   4   0      11434.29      15044.21       547.52 o                         
  -6   4  -1       5249.45       5803.00       363.20 o                         
  -6   4  -2       1002.70       1963.86       231.65 o                         
  -6   4  -3      22334.71      28765.21       748.30 o                         
  -6   4  -4       8369.85      10496.13       461.04 o                         
   6   4   5       1231.72        538.11        38.82 o                         
  -6   4  -5       1919.32       3416.29       265.88 o                         
   6   4   6       3299.52       2493.66       164.10 o                         
  -6   4  -6       8989.82      11654.49       486.54 o                         
   6   4   7      31170.88      24688.63       281.62 o                         
  -6   4  -7      32381.06      39131.04       840.60 o                         
   6   4   8       1813.81       1137.41       113.65 o                         
  -6   4  -8       8187.45       8718.19       422.94 o                         
   6   4   9       4420.33       3245.27       182.40 o                         
  -6   4  -9       5605.89       7992.56       404.94 o                         
  -6   4 -10      20224.28      22885.91       666.60 o                         
   6   4  11      23598.48       9912.69       292.47 o                         
  -6   4 -11      29111.27      36508.16       852.50 o                         
   6  -4  12        132.74        128.38       114.69 o                         
  -6   4 -12        738.59       1720.95       210.75 o                         
   6  -4  13       4279.85       1125.35       240.66 o                         
  -6   4 -13       8442.58      10450.54       465.43 o                         
   6  -4  14      13545.64       6334.23       663.57 o                         
   6  -4  15       7283.57       3452.06       495.69 o                         
   6  -4  16        664.07       1305.41       350.16 o                         
   6  -4  17       2552.99       2319.27       556.88 o                         
   6  -4  18      16941.00      19192.32       649.16 o                         
   7  -1 -33       4397.76       5781.01       316.41 o                         
   7  -1 -32       3510.84       4139.17       264.45 o                         
   7  -1 -31       7003.35       9364.79       369.31 o                         
  -7   1  30      12406.65      14272.53       409.52 o                         
  -7  -1  29        789.55       1509.54       145.37 o                         
   7  -1 -28       7959.82       8023.42       294.20 o                         
  -7   1  27      19196.97      20324.40       439.11 o                         
  -7   1  26       3308.23       5469.13       231.91 o                         
   7   1 -25       6203.74       6589.56       249.88 o                         
  -7   1  24      14208.96      12954.00       337.20 o                         
   7  -1 -23      30120.34      30071.55       480.31 o                         
  -7  -1  22      36652.98      38082.97       531.35 o                         
   7  -1 -21      10868.16      13089.04       307.53 o                         
  -7   1  20      20829.73      22120.30       355.78 o                         
   7  -1 -19      33116.49      34986.91      1053.68 o                         
  -7   1  19      79303.44      76452.44       698.52 o                         
  -7  -1  18      55916.04      53888.45       518.02 o                         
   7  -1 -17       2497.21       2449.72       274.40 o                         
   7   1 -17      32032.40      31864.71       501.63 o                         
   7  -1 -16      39709.85      34413.43      2364.20 o                         
   7   1 -16      42274.78      39350.58       542.82 o                         
  -7  -1  15      63207.49      59282.33       841.58 o                         
  -7   1  14      71994.23      54660.43      1530.38 o                         
  -7  -1  14      97091.48      91409.15       789.73 o                         
  -7   1  13      12538.91      12118.92       298.08 o                         
   7  -1 -13      37921.45      35141.95       536.92 o                         
   7   1 -12      21002.39      22148.12       339.18 o                         
   7  -1 -12      29658.22      27342.56       667.78 o                         
  -7  -1  11      17217.76      15700.22       241.36 o                         
   7   1 -11      22056.40       9425.37      1094.42 o                         
  -7   1  10      58168.17      53930.27       414.48 o                         
  -7  -1   9         83.84        206.90        42.01 o                         
   7   1  -9       6460.29       4173.04       721.58 o                         
   7  -1  -8       2432.52       2326.96        79.49 o                         
   7   1  -7       8777.96       7508.37       162.76 o                         
  -7   1   6      83956.63      78443.34       498.59 o                         
   7  -1  -5         61.43        134.79        41.93 o                         
  -7   1   4        902.13        846.82        53.58 o                         
   7  -1  -3       1424.99       1549.78        85.86 o                         
  -7   1   2     158344.59     167072.19       618.25 o                         
   7   1  -1       1131.46       1138.36        38.35 o                         
  -7   1   0      41760.14      41876.90       250.06 o                         
  -7  -1  -1       1158.93       1099.35        36.82 o                         
   7   1   2      83690.45      83784.95       296.51 o                         
  -7   1  -3      13436.68      13973.55       128.13 o                         
   7   1   4      71317.24      71522.94       292.02 o                         
  -7   1  -5      12460.07      12563.79       118.71 o                         
   7   1   6        751.67        681.20        49.14 o                         
  -7   1  -7         16.27        234.84        43.55 o                         
  -7   1  -8       9773.49       8553.75       120.16 o                         
  -7   1  -9       8967.08       8041.53       121.72 o                         
   7   1  10       7416.43       8161.49       128.97 o                         
  -7   1 -11      13267.17      13012.29       203.60 o                         
   7   1  12      38905.01      36965.28       358.85 o                         
  -7   1 -13      38467.66      39898.43       416.01 o                         
  -7   1 -13      85438.33      60417.64      1130.71 o                         
   7   1  14      43839.64      50391.42       697.66 o                         
   7   1  14      66417.06      60747.64       871.35 o                         
   7  -1  15       3931.30       3585.89       325.38 o                         
  -7   1 -15      29838.91      28185.01       429.08 o                         
   7  -1  16      45269.88      48733.45       699.23 o                         
  -7   1 -16      46899.11      40781.10       569.49 o                         
  -7   1 -17      49819.73      48850.36       462.15 o                         
   7  -1  18      70792.98      70958.02      1352.97 o                         
   7   1  18      92398.91      90025.46       711.85 o                         
   7   1  19      14135.61      15008.23       275.43 o                         
   7   1  20      15705.21      16365.53       292.68 o                         
   7   1  21      41268.52      42779.38       478.74 o                         
   7  -1  22      37743.99      39123.62       471.58 o                         
   7  -1  23      10419.43      10700.10       260.36 o                         
  -7   1 -24       4057.35       4333.15       179.39 o                         
   7   1  25       2887.88       5466.99       212.09 o                         
   7   1  26      27045.92      27422.99       431.90 o                         
  -7  -1 -27       5244.47       6011.90       225.85 o                         
   7  -1  28       1166.84       1239.96       119.23 o                         
   7  -1  29       8099.57      10121.54       391.57 o                         
   7  -1  30      10477.40      11259.19       516.54 o                         
  -7   1 -31       2386.65       3538.72       324.17 o                         
   7  -1  32       6182.92       6325.32       445.57 o                         
   7  -1  33         81.49       8289.15       517.70 o                         
  -7  -3  26        995.44       1001.36       182.93 o                         
  -7  -3  26       6631.85       7520.71       490.21 o                         
   7  -3 -26        995.43       2097.58       287.79 o                         
  -7  -3  25       9965.46      10209.04       355.54 o                         
   7  -3 -25      12525.69      11532.35       562.96 o                         
  -7  -3  24        886.24       1153.64       149.59 o                         
   7  -3 -24       4198.11       3887.17       350.17 o                         
  -7  -3  23      19889.50      17221.77       611.88 o                         
   7   3 -23      20972.54      21015.79       756.91 o                         
   7  -3 -23      19897.67      18271.78       670.20 o                         
   7   3 -22      17922.61      19871.62       456.69 o                         
  -7   3  22       8014.59       9821.41       511.45 o                         
  -7  -3  21         18.17        560.04       150.54 o                         
   7   3 -21      11605.69      16898.60       645.22 o                         
   7  -3 -21      11009.04      13893.37       559.60 o                         
  -7  -3  20       7066.47       6047.09       341.20 o                         
   7   3 -20       7143.80       8579.83       449.33 o                         
   7  -3 -20      18654.02      17979.91       593.38 o                         
  -7  -3  19      38983.29      34070.49       668.89 o                         
   7   3 -19      44469.52      50212.24       972.42 o                         
   7  -3 -19      39060.71      46430.06      1072.21 o                         
  -7  -3  18      14727.74      14381.99       416.58 o                         
   7   3 -18      56822.77      65707.49      1054.27 o                         
   7  -3 -18      20213.98      27846.66       667.01 o                         
  -7   3  17        470.91       1209.32       134.85 o                         
   7   3 -17       6867.07      11372.43       434.92 o                         
   7   3 -16      52328.07      11681.66       427.59 o                         
   7  -3 -16      16623.94      16665.56       642.46 o                         
  -7   3  15      61077.05      67493.84       709.38 o                         
   7   3 -15      68261.37      77317.98      1266.13 o                         
  -7   3  14       1074.71       2172.98       202.12 o                         
   7   3 -14      36079.01      38691.49       837.69 o                         
  -7   3  13       2904.90       3744.42       135.31 o                         
   7   3 -13       5306.42      10322.57       434.32 o                         
  -7  -3  12      11264.78      11028.60       208.56 o                         
   7   3 -12      11350.78      12704.44       462.52 o                         
  -7   3  11      23736.96      21888.11       281.64 o                         
   7   3 -11      25619.96      28668.31       656.67 o                         
   7  -3 -11      23822.96      26552.37       656.75 o                         
  -7   3  10       6658.31       6175.01       245.73 o                         
   7   3 -10      19716.49      21989.45       540.93 o                         
   7  -3 -10       8541.40      11585.90       412.98 o                         
  -7   3   9        329.75        632.84       134.11 o                         
   7   3  -9        932.60       2869.38       204.81 o                         
   7  -3  -9      13387.93      12826.19       417.00 o                         
  -7   3   8      20126.61      23598.75       703.45 o                         
   7   3  -8      28723.26      29241.99       576.40 o                         
   7  -3  -8      20729.46      23060.71       525.59 o                         
  -7   3   7      24258.48      25298.29       756.20 o                         
   7   3  -7      36464.41      38030.06       617.53 o                         
   7  -3  -7      32855.11      37800.91       635.17 o                         
  -7   3   6       1696.85       4087.30       334.10 o                         
   7   3  -6      13708.68      15421.89       361.00 o                         
   7  -3  -6      13902.81      18047.00       417.59 o                         
  -7   3   5       2261.94       3139.24       301.48 o                         
   7   3  -5       2740.00       4721.09       204.57 o                         
   7  -3  -5      14273.78      13816.82       346.35 o                         
   7  -3  -4      14277.15      13331.38       221.53 o                         
   7  -3  -3       5278.96       4729.22       136.53 o                         
  -7   3   3       8139.89       9230.16       400.52 o                         
  -7   3   2        114.71        160.93        45.72 o                         
   7   3  -2        390.79        669.26        78.54 o                         
   7  -3  -1        525.20        546.52       152.82 o                         
   7   3  -1       6746.63       7109.39       247.47 o                         
   7  -3  -1        801.28       1609.70       196.90 o                         
  -7   3   0       9535.91      10011.49       426.43 o                         
   7   3   0       9878.55      10833.09       209.49 o                         
   7  -3   0      15757.36      16278.13       261.97 o                         
  -7   3  -1        423.16        410.97       110.20 o                         
   7   3   1        498.00        706.25        67.38 o                         
   7  -3   1        765.81       1049.30        81.25 o                         
  -7   3  -2       2576.46       2227.52       138.66 o                         
   7   3   2       6020.59       7273.99       239.57 o                         
   7  -3   2       2651.30       3454.55       203.37 o                         
   7  -3   3       4385.08       4304.70       182.46 o                         
   7   3   3      13699.82      13566.51       311.27 o                         
  -7   3  -3       7829.20      10884.21       252.12 o                         
   7   3   4        732.74        555.11        69.94 o                         
   7   3   4       2208.48       3048.21       163.62 o                         
   7  -3   4      10047.49      10056.04       272.36 o                         
   7   3   5      18411.10      18836.85       355.47 o                         
   7   3   5      19518.17      18852.57       401.10 o                         
   7  -3   5      19886.87      21057.41       347.64 o                         
  -7   3  -6      18708.68      19182.87       281.20 o                         
   7   3   6      34535.42      31394.76       548.94 o                         
   7  -3   6      19815.74      25869.59       495.10 o                         
  -7   3  -7      13176.47      12900.95       274.37 o                         
   7   3   7      26307.52      25566.02       526.60 o                         
   7  -3   7      29003.25      30548.57       564.20 o                         
   7   3   8       1139.15       1148.97       142.63 o                         
  -7   3  -8      14055.08      12529.29       305.60 o                         
  -7   3  -9      20014.90      22944.09       639.09 o                         
   7   3   9      24358.94      23229.24       551.88 o                         
   7  -3   9      20230.04      22360.41       536.92 o                         
   7   3  10      18372.77      16921.14       494.54 o                         
   7  -3  10       7230.34      10071.81       236.02 o                         
   7   3  11       7481.22       6788.36       338.79 o                         
   7  -3  11      15618.35      16602.35       303.19 o                         
  -7   3 -12       3680.92       3918.26       349.46 o                         
   7   3  12       5576.14       5772.69       330.91 o                         
   7  -3  12      11030.31      12306.41       271.34 o                         
  -7   3 -13      53652.74      55885.84      1266.49 o                         
   7   3  13      54353.96      56122.25       999.44 o                         
   7  -3  13      55547.96      63870.88       618.65 o                         
  -7   3 -14      11011.85      15137.98       700.47 o                         
   7   3  14      50859.83      47429.70       950.78 o                         
   7  -3  14      11713.02      20028.36       359.75 o                         
  -7   3 -15          8.09        651.33       232.87 o                         
   7   3  15       6680.94       7439.08       410.15 o                         
   7  -3  15      39856.14      42590.09       526.34 o                         
  -7   3 -16       9803.75       8617.90       571.71 o                         
  -7  -3 -16      10110.93      10689.64       594.92 o                         
   7  -3  16       9803.75      16147.87       428.84 o                         
  -7   3 -17      64521.02      60983.56      1527.18 o                         
  -7  -3 -17      74129.80      82272.36      1624.90 o                         
   7  -3  17      64828.26      73193.32      1290.04 o                         
  -7   3 -18       8409.02      10456.41       699.02 o                         
  -7  -3 -18      33842.59      33654.59      1062.19 o                         
   7  -3  18      18017.74      36825.16       926.48 o                         
  -7  -3 -19       4728.85       6537.35       517.86 o                         
   7  -3  19      25552.18      28029.52       643.40 o                         
   7   3  20      17760.76      14576.20       332.95 o                         
  -7  -3 -20      17772.61      19482.40       858.12 o                         
   7  -3  20      22371.16      25290.18       626.27 o                         
   7   3  21      16846.38      13988.18       360.61 o                         
  -7  -3 -21      21368.75      23811.73       966.40 o                         
  -7   3 -21      16858.11      22158.63       589.59 o                         
   7   3  22       1660.03       1565.24       152.12 o                         
  -7  -3 -22      14636.39      13159.91       755.15 o                         
  -7   3 -22       6182.33       9331.69       395.53 o                         
   7   3  23         12.56         93.95        85.34 o                         
   7   3  23        585.42       1317.72       313.26 o                         
   7  -3  23      12988.91      14334.75       503.12 o                         
   7   3  24       5088.81       4502.53       256.69 o                         
  -7  -3 -24       9424.42       8697.99       616.00 o                         
   7  -3  24       5661.67       6440.15       341.92 o                         
   7   3  25       9013.07       7438.74       351.94 o                         
  -7  -3 -25       9503.38       8844.77       626.82 o                         
   7  -3  25      13348.65      12664.78       675.35 o                         
   7   3  26        373.87       2911.35       391.65 o                         
   7  -3  26        864.17       1670.93       301.69 o                         
   8   0 -34         23.96        129.24       218.46 o                         
   8   0 -32      17264.80      21836.60       706.37 o                         
  -8   0  30        462.56        684.05       142.59 o                         
   8   0 -28      34894.68      31076.81       780.97 o                         
   8   0 -26       7578.82       5982.78       346.64 o                         
   8   0 -24      44317.23      39835.12       808.96 o                         
  -8   0  22      26792.43      23784.85       613.43 o                         
   8   0 -20      10291.62       8899.62       352.59 o                         
  -8   0  18      29665.07      20651.36       695.54 o                         
  -8   0  16        117.99        100.65        82.29 o                         
  -8   0  14      27814.35      24687.03      1248.36 o                         
  -8   0  12      55168.50      60726.23      1712.05 o                         
  -8   0  10     184243.28     188126.55      1677.48 o                         
  -8   0   8     121875.03     120699.91      1160.58 o                         
  -8   0   6      50218.16      55196.98       518.17 o                         
  -8   0   4     150534.78     166737.70      1075.81 o                         
   8   0  -2       2405.86       2695.44       174.98 o                         
   8   0   0      63167.73      73154.49       915.04 o                         
   8   0   2       1726.88       2283.41       108.88 o                         
   8   0   4     176368.59     176982.94       981.84 o                         
   8   0   6      54583.29      54788.85       566.96 o                         
   8   0   8     137299.64     131384.12       937.38 o                         
   8   0  10     151823.31     148229.22      1065.13 o                         
   8   0  12      21892.18      21355.50       649.45 o                         
   8   0  14      34748.74      33044.48       852.66 o                         
   8   0  16        501.00        430.20        91.29 o                         
   8   0  18      30577.66      27764.09       509.94 o                         
   8   0  20       5528.59       6009.01       243.43 o                         
   8   0  22      20784.02      21469.53       465.97 o                         
   8   0  24      63125.41      61956.62       827.16 o                         
   8   0  26      20117.91      20692.82       481.51 o                         
   8   0  28      22603.59      24344.65       553.28 o                         
  -8   0 -30       3262.69       2970.82       409.29 o                         
   8   0  32       8254.80      11972.78       765.26 o                         
   8   2 -31       1866.73       3022.87       204.77 o                         
   8  -2 -30       1694.69       2068.94       143.65 o                         
  -8  -2  29       8078.04       8784.84       252.21 o                         
  -8   2  28      20460.84      21651.25       376.13 o                         
  -8  -2  27       9437.82       9599.22       250.38 o                         
  -8   2  26       1790.92       2041.41       123.23 o                         
  -8  -2  25      11517.34      11586.40       261.42 o                         
   8   2 -24      28307.67      30477.00       398.78 o                         
  -8  -2  23       5767.09       6697.87       191.42 o                         
  -8  -2  22       2143.87       2184.43       116.36 o                         
  -8   2  21       6647.51       7007.16       184.85 o                         
  -8   2  20      21273.52      22818.86       313.77 o                         
   8  -2 -19      18248.95      19555.51       284.28 o                         
  -8  -2  18       4708.92       4682.68       284.86 o                         
   8  -2 -18       9196.50      10196.49       237.78 o                         
  -8   2  17      16806.63      17841.19       250.41 o                         
  -8   2  16       6936.61       8753.53       334.70 o                         
   8   2 -16      19332.90      20031.94       309.87 o                         
  -8   2  15        731.46        917.61       126.56 o                         
   8  -2 -15       8817.21      10360.79       367.08 o                         
  -8   2  14      21261.69      22002.34       538.98 o                         
  -8  -2  14      22625.25      23385.53       359.08 o                         
  -8   2  13      52110.09      48410.62       503.13 o                         
   8  -2 -13      52233.98      55182.55       879.81 o                         
  -8   2  12      24424.62      23676.05       342.26 o                         
   8  -2 -12      27464.40      24508.35       546.12 o                         
  -8  -2  11       7189.15       6940.11       181.55 o                         
   8   2 -11      11210.13      12021.86       553.50 o                         
  -8  -2  10      30503.10      27870.35       406.56 o                         
   8   2 -10      31089.99      29756.84       723.97 o                         
  -8  -2   9     155217.42     152477.31       702.47 o                         
   8   2  -9     166669.95     150472.97      3274.79 o                         
  -8   2   8      46752.03      43076.87       353.10 o                         
   8   2  -8      50286.62      38814.08      1501.74 o                         
  -8   2   7      11200.35       9381.47       173.98 o                         
   8   2  -7      12893.46      10439.88       733.20 o                         
  -8  -2   6      40237.38      35920.10       275.53 o                         
   8  -2  -5      82601.08      76122.45       866.96 o                         
  -8   2   4      37109.58      34214.78       565.33 o                         
  -8  -2   3       1891.60       1501.36        92.76 o                         
  -8   2   2       5637.37       5440.11       135.93 o                         
   8  -2  -1      26445.03      24010.97       253.70 o                         
   8  -2   0      28336.53      26670.93       256.08 o                         
   8  -2   1       3185.81       3258.26        89.76 o                         
   8  -2   2        857.17        904.57        57.54 o                         
   8   2   3       4218.69       3832.06       136.47 o                         
   8  -2   4       7346.82       7230.44       177.44 o                         
   8   2   5        614.86        775.99       116.12 o                         
   8   2   6       2594.93       2758.57        98.97 o                         
   8   2   7       5417.61       5113.85       226.78 o                         
   8   2   7      35919.71      33667.98       673.91 o                         
   8   2   8      17553.85      17894.25       259.32 o                         
   8  -2   8     118821.20     128149.39       968.53 o                         
   8   2   9        899.56       2167.03       114.12 o                         
   8  -2   9      20800.41      21381.18       300.77 o                         
   8  -2  10       6163.12       6450.15       173.39 o                         
   8   2  10      10853.51      10475.67       254.90 o                         
  -8   2 -11       4659.23       6137.13       328.14 o                         
   8  -2  11      20594.40      20735.97       321.09 o                         
  -8   2 -12      34187.69      36573.51       391.99 o                         
   8  -2  13      15961.55      18061.79       274.88 o                         
  -8   2 -14      12870.65      12246.19       228.37 o                         
   8  -2  15      23525.96      22880.83       296.43 o                         
  -8  -2 -16      12823.49      12936.04       264.33 o                         
   8  -2  17       9950.50       9585.93       234.13 o                         
  -8  -2 -18      16809.95      18256.74       327.54 o                         
  -8   2 -19      29534.25      31134.50       433.96 o                         
   8  -2  20       9054.84       9144.75       245.98 o                         
  -8  -2 -21       2483.76       2597.74       147.50 o                         
  -8  -2 -22       8796.84      10478.16       278.44 o                         
   8  -2  23      42073.48      47288.09       507.30 o                         
   8  -2  24      17615.56      18567.18       332.50 o                         
   8   2  25       2707.84       2880.85       148.82 o                         
   8  -2  26      14458.01      15975.16       324.65 o                         
  -8   2 -27      27793.31      32257.47       668.21 o                         
  -8   2 -28      10035.18       4491.93       327.09 o                         
   8   2  29        647.32        598.89       216.62 o                         
  -8  -2 -29       1477.44        284.03       150.71 o                         
  -8   2 -30       2674.42        738.87       201.37 o                         
   8  -4 -18       2283.57       2051.01       251.04 o                         
  -8   4  17       7709.66       9336.02       274.20 o                         
  -8   4  16       3221.25       4566.18       248.81 o                         
   8   4 -16       5638.23       5520.74       332.61 o                         
  -8   4  15        188.95        312.51        87.89 o                         
   8   4 -15        411.22        360.81       137.03 o                         
   8  -4 -14        240.90        202.69        55.82 o                         
  -8   4  13      17020.03      16018.16       338.39 o                         
   8  -4 -12      12539.65      10360.50       349.02 o                         
   8   4 -12      14387.08      14476.65       385.98 o                         
   8  -4 -11       5992.23       6200.34       294.29 o                         
   8   4 -11      10957.18      10187.83       289.17 o                         
  -8   4  10       1619.86        985.22       100.31 o                         
  -8   4  10       1629.37       6969.38       405.46 o                         
  -8   4   9      31344.07      38366.43       955.25 o                         
  -8   4   9      34551.00      37669.11       976.86 o                         
  -8   4   8       1241.86       1065.97       205.61 o                         
  -8   4   8       1523.61       2099.95       186.95 o                         
  -8   4   7       2135.39       4707.04       383.57 o                         
   8  -4  -7      11753.60      15140.37       419.25 o                         
  -8   4   6       8381.87      11231.27       582.77 o                         
  -8   4   6       8642.30      15284.07       411.16 o                         
  -8   4   5      26704.02      21802.16       536.75 o                         
  -8   4   5      27942.81      34373.61       621.86 o                         
  -8   4   4        319.14        229.87       196.63 o                         
  -8   4   4       4710.13       5696.14       249.92 o                         
  -8   4   3       2142.64       5628.20       470.28 o                         
   8  -4  -3      10815.48      14777.38       388.05 o                         
  -8   4   2      14104.48      15796.08       780.31 o                         
  -8   4   2      16639.30      21107.88       663.86 o                         
  -8   4   1      13446.34      13194.26       727.05 o                         
  -8   4   1      14662.36      16436.65       613.23 o                         
  -8   4   0       1863.85       4277.72       457.73 o                         
  -8   4   0      10636.55      12710.67       527.57 o                         
  -8   4  -1      13087.33      20378.90       646.22 o                         
   8   4   2      13293.27      14498.65       429.32 o                         
  -8   4  -2      14691.19      19283.80       659.66 o                         
   8   4   3       6730.28       6702.80       283.16 o                         
  -8   4  -3       6938.50       8006.10       408.13 o                         
   8   4   4       1898.76       2263.48       161.84 o                         
  -8   4  -4      19321.06      24903.94       710.52 o                         
   8   4   5        399.17        852.18       104.01 o                         
  -8   4  -5       5867.69      11628.81       499.40 o                         
   8   4   6      14742.29      15032.22       314.92 o                         
  -8   4  -6      16135.48      18726.85       657.75 o                         
   8   4   7        431.86        499.33        64.75 o                         
  -8   4  -7       1242.07       3539.25       295.55 o                         
   8   4   8       4915.39       2465.59        82.08 o                         
  -8   4  -8      25365.00      33004.06       839.32 o                         
   8   4   9         14.58        135.79        57.54 o                         
  -8   4  -9       1071.41       5012.31       335.70 o                         
   8   4  10       7610.01       4176.78       182.03 o                         
  -8   4 -10      11519.50      15259.38       575.74 o                         
   8  -4  11       2831.64       1966.55       146.36 o                         
  -8   4 -11      11012.79      15543.53       568.77 o                         
   8   4  12      17569.39      12406.26       304.41 o                         
  -8   4 -12      28673.67      30883.49       814.91 o                         
   8   4  13        969.29       1042.84       139.78 o                         
  -8   4 -13       1126.45       1596.98       218.64 o                         
   8  -4  14        340.68        -68.22       225.72 o                         
  -8   4 -14        463.96       1345.40       197.87 o                         
   8  -4  15       3704.60       2796.59       564.19 o                         
   8  -4  16       4274.01       2610.83       605.72 o                         
   8  -4  17        503.91        182.21       374.59 o                         
   9  -1 -33       7569.11       9135.74       387.39 o                         
   9  -1 -32      11331.56      14513.38       474.70 o                         
   9  -1 -31      17561.08      19835.09       542.72 o                         
   9   1 -30      30218.33      33906.09       579.64 o                         
  -9   1  29       6894.67       7600.00       263.55 o                         
   9  -1 -28       3954.77       4401.21       199.98 o                         
  -9   1  27       2791.91       3612.53       183.05 o                         
   9  -1 -26      17859.55      19013.49       388.33 o                         
  -9   1  25      18536.53      19271.31       378.81 o                         
  -9  -1  24        963.02       1089.73       105.39 o                         
  -9  -1  23       7618.68       6825.39       250.53 o                         
  -9  -1  22      26924.48      24930.42       447.07 o                         
  -9  -1  21      24834.58      24015.30       415.31 o                         
  -9   1  20       3490.45       3184.24       208.25 o                         
   9  -1 -19       8273.66       8296.17       306.00 o                         
  -9   1  18      40565.48      33796.29       781.23 o                         
  -9  -1  17      13967.22      14352.02       510.65 o                         
  -9  -1  16      44723.28      43422.79       607.19 o                         
   9  -1 -15      35612.29      34180.39       398.15 o                         
  -9  -1  14      32387.55      31365.20       376.30 o                         
  -9   1  13       5656.56       5939.33       145.50 o                         
   9   1 -12      26993.25      18828.68      1307.29 o                         
  -9   1  12      27034.24      26339.19       287.06 o                         
   9   1 -11      15243.16      15447.12       416.71 o                         
   9   1 -11      48383.46      49556.73       459.04 o                         
  -9   1  10       3433.24       3262.88       205.35 o                         
   9   1 -10       4188.09       3999.77       126.61 o                         
  -9  -1   9        398.72        317.47        57.10 o                         
   9   1  -9        537.36        498.10        60.42 o                         
   9   1  -8      20680.59      17933.77       349.80 o                         
   9   1  -8      21741.45      20469.14       333.97 o                         
   9  -1  -7       5344.05       5234.80       212.63 o                         
   9   1  -7      40304.31      38888.05       524.00 o                         
   9  -1  -6      25113.46      26571.58       288.43 o                         
   9   1  -6      52506.47      59273.37       834.89 o                         
  -9   1   5      10658.10      11456.79       198.78 o                         
   9   1  -5      22817.47      25095.22       527.09 o                         
  -9   1   4     140837.00     148580.61       698.25 o                         
  -9   1   3      75823.09      82617.79       496.75 o                         
  -9  -1   2      71111.69      78935.10       365.35 o                         
  -9  -1   1       5901.17       5376.50       103.76 o                         
  -9   1   0     111282.25     115591.73       414.50 o                         
   9   1   1      81037.46      82265.89       344.29 o                         
  -9  -1  -2      93900.48      99848.61       315.29 o                         
  -9  -1  -3       9789.79       9956.39       111.05 o                         
   9  -1   4      18637.13      19808.21       180.72 o                         
   9   1   5      41986.59      41649.59       267.19 o                         
  -9  -1  -6      53585.32      53073.68       403.26 o                         
   9   1   6      57071.89      51344.57       571.99 o                         
   9  -1   7       1626.05       1275.51        78.58 o                         
  -9  -1  -7      15118.51      11876.33       202.33 o                         
   9  -1   8        212.50        347.63        50.31 o                         
   9   1   8        472.63        582.05        54.82 o                         
   9   1   9       1157.02       1028.29        83.43 o                         
  -9  -1  -9       3396.93       2760.07       104.70 o                         
   9   1  10      60740.73      58562.12       362.40 o                         
  -9   1 -11         62.82        706.01       128.61 o                         
  -9   1 -11      17673.83      16629.62       223.86 o                         
   9  -1  12       3467.60       3182.63       268.49 o                         
   9   1  12       5682.06       5368.19       133.37 o                         
  -9   1 -13      23300.13      22737.78       295.66 o                         
   9  -1  14      53609.10      51474.97      1097.37 o                         
  -9   1 -14      54024.36      54283.65       474.12 o                         
  -9  -1 -15      30111.09      31517.80       408.83 o                         
  -9   1 -16      21385.91      22780.94       353.45 o                         
  -9   1 -17      26739.90      27464.40       398.26 o                         
  -9   1 -18      11949.05      11250.98       257.47 o                         
  -9   1 -19       2778.97       2752.06       144.01 o                         
  -9   1 -20      36449.33      33635.83       454.47 o                         
   9   1  21      18317.25      17680.47       355.16 o                         
  -9  -1 -22       4972.46       4622.55       195.95 o                         
  -9  -1 -23        986.66       1110.48       112.70 o                         
   9   1  24      28408.49      29238.21       483.99 o                         
  -9  -1 -25      12440.57      13091.53       346.39 o                         
  -9  -1 -26       1883.13       2185.94       160.76 o                         
   9  -1  27       2640.91       2648.65       177.41 o                         
   9   1  28       9392.00      10365.62       314.58 o                         
  -9  -1 -29      30267.98      32370.50       735.63 o                         
  -9   1 -30      18596.64      19022.95       747.40 o                         
  -9   1 -31       9147.40       8965.62       553.77 o                         
  -9  -1 -32      10282.46       9349.46       580.31 o                         
  -9  -3  26       8808.26       9752.22       324.80 o                         
  -9   3  25        901.88        986.17       123.08 o                         
   9  -3 -24      13945.77      13690.74       347.03 o                         
  -9  -3  23      11800.91      11817.59       313.49 o                         
   9  -3 -22       3086.36       3339.01       170.10 o                         
   9   3 -21          6.61         60.32        62.37 o                         
   9  -3 -20       3015.99       2836.66       145.81 o                         
  -9   3  19       7959.47       8759.90       233.58 o                         
  -9   3  18       1605.88       1928.09       117.65 o                         
  -9   3  17       1622.67       2130.22       119.22 o                         
  -9  -3  16       3890.04       3800.83       150.27 o                         
   9  -3 -15        958.40        855.95        72.46 o                         
  -9  -3  14       2817.23       2520.33       158.35 o                         
  -9   3  14       5090.81       5675.74       191.55 o                         
  -9  -3  13       1951.39       2336.23       146.71 o                         
   9   3 -13       9734.98      10284.14       250.23 o                         
  -9  -3  12        144.95        153.69        55.44 o                         
   9   3 -12        145.07        781.37       121.15 o                         
  -9  -3  11      10856.95       8760.55       222.67 o                         
   9   3 -11      11231.49      13009.60       355.65 o                         
  -9   3  10      13651.81      14507.81       330.27 o                         
   9  -3  -9       5729.42       6461.40       277.89 o                         
  -9   3   8       3331.37       5267.60       254.59 o                         
   9  -3  -7      28944.93      29586.47       581.31 o                         
  -9   3   6      46756.69      52494.32       665.66 o                         
  -9   3   5        273.84       2602.97       289.54 o                         
   9  -3  -5       8449.30      10207.15       284.15 o                         
  -9   3   4       1829.53       1762.64       164.34 o                         
   9  -3  -4       1925.34       3994.87       170.46 o                         
   9  -3  -3      62180.61      56116.78       510.83 o                         
   9  -3  -3      71036.84      75707.34       677.88 o                         
  -9   3   2      24587.82      23327.89       842.00 o                         
   9  -3  -2      92644.30     102936.02       612.65 o                         
   9  -3  -1      16136.25      18609.13       245.65 o                         
  -9   3   0      24695.55      27732.98       261.88 o                         
   9   3   1     104313.45     118050.51      1187.82 o                         
   9  -3   1     120355.13     125988.27       617.62 o                         
   9   3   2      13574.37      14703.42       403.08 o                         
   9  -3   2      54142.41      59168.35       417.42 o                         
   9   3   3        146.85        814.89       101.76 o                         
   9   3   3       1340.48       1945.98       135.27 o                         
   9   3   4      12530.89      13146.97       341.96 o                         
   9  -3   4      12709.58      14592.97       208.99 o                         
   9   3   5      50383.62      48550.58       595.96 o                         
   9   3   5      59442.70      61311.56       554.11 o                         
   9   3   6       7539.17       4873.92       120.21 o                         
  -9   3  -6      26423.51      29234.32       409.09 o                         
   9   3   7       2812.32       2096.78        68.78 o                         
  -9   3  -7       3788.71       4497.43       176.35 o                         
   9   3   8       8023.08       5529.01       180.92 o                         
  -9   3  -8       8346.04       9901.04       253.38 o                         
   9   3   9      12839.44       9799.81       263.54 o                         
  -9   3  -9      16281.02      16859.52       326.62 o                         
   9   3  10        574.08        442.84        79.76 o                         
   9  -3  10       7657.42       8932.17       218.79 o                         
  -9   3 -11         94.75        248.74        98.17 o                         
  -9   3 -12      13203.43      13143.89       218.13 o                         
   9   3  13       5322.88       5497.60       149.79 o                         
  -9   3 -14        628.03        690.30        60.81 o                         
  -9   3 -15       2708.20       2438.89       100.14 o                         
   9   3  16       2266.62       2551.42       105.76 o                         
   9   3  17       1169.84       1383.08        93.72 o                         
   9   3  18       8686.97       8698.09       209.26 o                         
   9   3  19       1968.00       2134.74       117.04 o                         
   9  -3  20          6.03         68.98        50.08 o                         
   9  -3  21       4480.70       3812.44       149.09 o                         
  -9   3 -22      10207.81      10023.83       222.21 o                         
  -9  -3 -23       9099.19       8299.16       218.57 o                         
   9   3  24        882.00        645.27       140.46 o                         
   9   3  25      12973.10      12689.11       427.05 o                         
  10   0 -32        665.74        457.94       153.80 o                         
  10   0 -30      24137.13      24823.56       780.23 o                         
 -10   0  28       2600.63       2239.91       231.80 o                         
 -10   0  26      29214.21      24390.04       700.93 o                         
 -10   0  24      26977.25      22350.65       630.62 o                         
 -10   0  22      10683.19       8303.84       500.19 o                         
 -10   0  20      56691.64      43292.93       962.43 o                         
 -10   0  18       4400.08       3744.11       259.31 o                         
  10   0 -16      39856.68      35132.59       715.45 o                         
 -10   0  14          9.34         92.40        96.62 o                         
 -10   0  12      54318.03      49410.90       957.48 o                         
 -10   0  10     105916.13     112752.20      1228.70 o                         
 -10   0   8      88728.59      96066.38       763.44 o                         
 -10   0   6      95678.80     108632.51      1015.26 o                         
  10   0  -4      51812.62      56533.88       874.94 o                         
  10   0  -2      96057.05     104994.12      1216.65 o                         
  10   0   0        219.08        358.42        91.42 o                         
  10   0   2      83970.36      88293.38       734.04 o                         
  10   0   4      53760.27      56139.68       615.04 o                         
  10   0   6     106648.70     113363.41       748.61 o                         
  10   0   8      60170.04      61750.06       695.07 o                         
  10   0  10     127049.84     133040.06      1047.07 o                         
  10   0  12      59976.05      65122.17       756.33 o                         
  10   0  14        128.67        151.19        51.45 o                         
  10   0  16      29634.11      29639.97       493.50 o                         
 -10   0 -18       4652.95       5284.22       230.04 o                         
  10   0  20      38490.32      44763.82       655.24 o                         
 -10   0 -22      13971.43      15361.11       398.45 o                         
  10   0  24      38297.47      36008.84       637.13 o                         
 -10   0 -26      23329.20      26944.78       547.57 o                         
 -10   0 -28         16.91        -65.88        74.01 o                         
  10   0  30      27395.08      24312.99      1030.84 o                         
 -10   0 -32        308.54        385.65       245.89 o                         
 -10  -2  30       7386.69       7950.95       297.18 o                         
  10  -2 -29      16638.92      17194.04       417.39 o                         
 -10   2  28       7918.96       7918.25       265.31 o                         
 -10   2  27       3726.26       4112.81       187.86 o                         
 -10  -2  26      12681.50      13305.75       324.22 o                         
  10  -2 -25      42107.76      41752.27       646.17 o                         
  10  -2 -24      23065.40      22717.78       468.06 o                         
 -10   2  23        881.57        906.98       110.02 o                         
  10  -2 -22       5400.22       5583.56       229.35 o                         
  10  -2 -21      33838.07      36223.21       555.88 o                         
  10  -2 -20      18568.96      18830.87       394.78 o                         
 -10   2  19       3296.91       3390.87       171.62 o                         
  10  -2 -18      14657.42      16487.97       333.05 o                         
  10  -2 -17      23178.43      24400.89       481.96 o                         
  10  -2 -16      29568.95      29638.48       501.65 o                         
  10  -2 -15      10091.40      11124.71       310.97 o                         
 -10   2  14       7455.75       7378.96       241.49 o                         
  10   2 -13      23431.59      22884.42       402.82 o                         
 -10   2  12      48670.05      49419.51       591.13 o                         
  10   2 -11      12174.89      11889.66       312.58 o                         
  10   2 -10       4393.69       4417.82       254.42 o                         
  10   2  -9      41196.27      39411.80       526.40 o                         
  10   2  -8      64770.63      58181.85       623.89 o                         
 -10  -2   7        100.33       1430.01        82.29 o                         
  10  -2  -7      25698.09      25894.27       541.35 o                         
 -10  -2   6      25928.46      20586.16       222.08 o                         
  10   2  -6      29027.66      28904.38       369.73 o                         
  10  -2  -5      36664.17      37543.88       390.26 o                         
  10  -2  -4       2081.93       9955.20       613.23 o                         
  10   2  -4      41531.73      43467.44       424.81 o                         
  10   2  -3      20827.76      21432.59       263.46 o                         
  10  -2  -2       9345.39       7568.79       459.63 o                         
  10   2  -2      12831.03      12101.75       199.82 o                         
  10   2  -1      30279.74      29662.32       332.00 o                         
  10  -2   0      22778.38      22586.33       234.98 o                         
  10  -2   1       5342.60       5625.86       340.79 o                         
 -10   2  -1      11439.74       9232.10       234.47 o                         
  10  -2   2      30912.96      28487.73       389.40 o                         
  10  -2   3      60466.74      57395.95       355.02 o                         
  10   2   3      61824.93      70408.53       549.75 o                         
  10  -2   4      35143.12      32383.54       327.83 o                         
 -10   2  -4      44104.80      46563.85       435.84 o                         
  10   2   5      21666.62      19786.11       206.79 o                         
  10   2   6      39300.35      38856.39       265.23 o                         
  10   2   7      98622.38      93181.55       799.57 o                         
  10   2   7      98901.06      98768.55       505.48 o                         
 -10   2  -8      52003.18      47100.35       420.07 o                         
  10  -2   9       5836.35       5611.98       135.03 o                         
  10  -2  10      17524.67      17080.02       226.58 o                         
  10   2  11      67911.21      64695.61       444.86 o                         
  10   2  12      25643.52      23787.79       290.68 o                         
  10   2  13       7944.35       7829.10       170.09 o                         
 -10   2 -14      11159.63      11989.41       217.65 o                         
 -10  -2 -15      37307.05      37579.82       389.56 o                         
  10   2  16      19936.03      19925.38       294.57 o                         
  10   2  17      11574.62      11543.59       233.06 o                         
 -10   2 -18       2930.23       2882.59       137.18 o                         
  10  -2  19      17897.41      17867.07       329.15 o                         
  10   2  20      27667.52      29165.39       427.99 o                         
  10   2  21       4179.83       4294.01       183.11 o                         
  10   2  22        688.41        929.77        93.36 o                         
  10   2  23      15050.26      14799.68       347.08 o                         
 -10  -2 -24      27535.73      29795.96       496.43 o                         
 -10  -2 -25       8310.91       8744.13       279.21 o                         
  10  -2  26       3939.59       4040.30       222.53 o                         
 -10  -2 -27       5639.33       6055.45       277.03 o                         
 -10  -2 -28      11718.89      13366.82       525.68 o                         
 -10  -2 -29       4924.07       5899.96       524.94 o                         
 -10   4  16       7057.31       6899.60       287.19 o                         
  10   4 -15       4657.23       4509.81       233.00 o                         
  10   4 -14       9406.76      10251.49       348.13 o                         
  10   4 -13       4972.62       5332.90       251.95 o                         
  10  -4 -12      24275.88      23325.80       455.13 o                         
  10  -4 -11       1501.01       1929.61       135.34 o                         
 -10   4  10      13383.19      12998.75       247.00 o                         
 -10   4   9       1551.43       2154.04       119.99 o                         
  10  -4  -8      25272.91      25232.64       254.63 o                         
  10  -4  -7         32.12         -7.76        31.45 o                         
 -10   4   7       1311.49       1679.78       116.64 o                         
 -10  -4   6       6010.91       5035.56       239.20 o                         
 -10   4   6       7925.77       9132.00       322.05 o                         
 -10  -4   5       3913.78       3497.01       161.36 o                         
 -10   4   5      11760.53      13966.03       378.25 o                         
 -10   4   4      20504.45      22795.22       486.76 o                         
  10   4  -3        857.60       1539.57       115.40 o                         
 -10   4   2       1651.64       2630.23       233.09 o                         
  10   4  -1      20466.53      21826.35       423.11 o                         
  10   4   0      21813.18      23816.46       437.97 o                         
 -10   4  -1       2230.76       2962.20       165.47 o                         
  10   4   2       1252.51       2127.52       218.33 o                         
 -10   4  -3      21839.21      24110.02       440.54 o                         
 -10   4  -4      14580.53      16619.42       349.80 o                         
  10   4   5       2935.01       3159.50       176.53 o                         
 -10   4  -5       6856.66       8783.45       526.28 o                         
 -10   4  -6       1981.91       5237.44       389.67 o                         
  10  -4   7      32538.38      22675.47       402.70 o                         
  10  -4   8       2305.10       1444.78       177.08 o                         
  10  -4   9      12846.23       9915.18       362.92 o                         
  10   4  10       2254.42        975.07        38.99 o                         
  10  -4  10       2274.12       2622.34       259.68 o                         
  10  -4  11      31142.04      26850.31       822.19 o                         
 -10   4 -12       4987.81       4840.91       376.36 o                         
 -10   4 -13       6207.65       7450.58       451.76 o                         
 -10   4 -14       6564.13       7005.56       452.56 o                         
 -10   4 -15      10127.69      10549.98       546.12 o                         
  10  -4  16        616.10       8282.93       483.54 o                         
  11   1 -32       7090.54       4752.15       310.32 o                         
  11  -1 -31       7992.16       8018.39       386.65 o                         
  11  -1 -30       5324.52       5803.00       326.00 o                         
  11   1 -29       2493.70       2435.98       183.59 o                         
 -11   1  28      18407.36      18338.77       445.56 o                         
 -11   1  27       9028.17       9965.80       321.15 o                         
 -11   1  26       1807.80       1711.13       140.51 o                         
 -11  -1  25       2172.33       2057.91       150.16 o                         
 -11  -1  24      36933.88      36421.26       635.32 o                         
 -11  -1  23      12241.54      12350.16       422.64 o                         
 -11  -1  22      10581.83      10527.23       536.78 o                         
  11   1 -21       7514.78       7882.16       450.17 o                         
  11   1 -20      56971.23      52240.98       875.30 o                         
 -11   1  19      40344.61      37782.29       707.24 o                         
  11   1 -18      26816.87      25762.32       494.73 o                         
  11  -1 -17      30756.07      30929.78       531.26 o                         
  11   1 -16      26512.78      27185.82       405.31 o                         
  11  -1 -15      50159.80      50150.03       534.96 o                         
 -11   1  14      75847.06      76351.89       634.94 o                         
 -11   1  13      38838.11      36956.66       436.34 o                         
 -11   1  12      18903.20      19085.16       317.78 o                         
 -11   1  11      18351.40      18380.43       288.96 o                         
 -11  -1  10      66311.66      65982.24       528.87 o                         
  11   1  -9      60082.13      59407.26       504.96 o                         
  11   1  -8       3258.31       4141.69       131.49 o                         
  11  -1  -7      14536.30      15296.21       269.28 o                         
 -11   1   6      54872.73      59855.21       531.03 o                         
  11   1  -5      72158.69      73002.19       562.01 o                         
  11  -1  -4       5493.88       5497.90       148.46 o                         
  11  -1  -3       6900.43       9919.01       530.91 o                         
  11   1  -3      22317.67      23160.80       467.41 o                         
  11   1  -2      16980.38      17662.31       202.58 o                         
  11   1  -1      46307.99      46256.30       338.03 o                         
  11   1   0      68234.73      71921.62       387.96 o                         
 -11  -1  -1      12222.71      11983.79       150.72 o                         
  11  -1   2      23630.76      24018.64       760.51 o                         
 -11  -1  -2      28132.75      28688.76       208.72 o                         
 -11  -1  -3       4364.15       4052.00        83.53 o                         
  11   1   4     107451.36     109823.07       445.84 o                         
  11   1   5      38521.60      37191.04       269.33 o                         
  11  -1   6      11395.88      10977.73       215.68 o                         
 -11  -1  -7       3615.33       4079.38       119.82 o                         
  11  -1   8      88774.19      88080.34       545.60 o                         
 -11  -1  -9      54652.51      52637.67       427.40 o                         
  11  -1  10      15754.93      15986.61       248.62 o                         
 -11   1 -11      15151.01      14392.49       242.09 o                         
  11   1  12      55206.41      53085.62       442.14 o                         
  11  -1  13      71432.11      70952.55       520.84 o                         
  11  -1  14      46001.52      44972.71       422.95 o                         
 -11   1 -15      18103.86      17093.36       273.75 o                         
  11   1  16      46073.37      45495.73       484.69 o                         
 -11   1 -17      25907.77      25815.58       426.90 o                         
 -11  -1 -18      44959.53      47389.13       592.08 o                         
 -11  -1 -19      38436.32      39189.12       550.30 o                         
 -11  -1 -20      10084.61      10649.18       288.61 o                         
 -11  -1 -21      15273.75      14165.22       377.14 o                         
  11   1  22      14518.55      14586.55       393.44 o                         
  11  -1  23      26206.04      27880.25       551.97 o                         
 -11  -1 -24       1899.44       1690.40       152.82 o                         
 -11  -1 -25       2510.71       2146.37       170.62 o                         
  11   1  26      11298.54      12167.30       380.86 o                         
  11   1  27      12370.30      12145.15       398.47 o                         
  11  -1  28       3548.93       2752.38       258.45 o                         
 -11  -1 -29       4771.45       5252.77       463.77 o                         
 -11  -1 -30      12203.36       9010.56       620.38 o                         
 -11   1 -31       2399.03       2873.93       389.20 o                         
 -11  -1 -32       5265.86       4407.17       457.00 o                         
  11  -3 -25       2458.37       2138.85       170.19 o                         
 -11  -3  24        931.66       1019.31       125.17 o                         
 -11  -3  23      11303.79      11771.11       351.95 o                         
  11  -3 -22      23058.95      23162.94       468.32 o                         
  11  -3 -21       3684.60       4056.00       202.89 o                         
 -11   3  20       2206.54       2414.38       131.27 o                         
  11  -3 -19      39921.48      42798.89       607.32 o                         
 -11  -3  18      36655.52      39411.25       568.71 o                         
  11   3 -17       2088.19       2247.62       147.05 o                         
 -11   3  16       6461.72       6018.32       175.25 o                         
  11  -3 -15      63447.27      64052.05       520.17 o                         
 -11   3  14      37869.78      38748.58       396.88 o                         
 -11  -3  13       3749.31       3112.51       137.92 o                         
 -11  -3  12       7154.78       5226.09       165.97 o                         
 -11  -3  11      47768.52      31912.99       314.39 o                         
 -11   3  11      61522.78      66913.48      1094.16 o                         
 -11   3  10      25890.61      26837.37       642.44 o                         
 -11   3   9       2528.70       3513.15       241.96 o                         
  11  -3  -8      22693.96      26679.99       647.03 o                         
  11  -3  -7      14947.89      15345.54       364.90 o                         
  11  -3  -6       7301.84       8809.33       228.32 o                         
  11  -3  -5       2189.17       2507.73       109.61 o                         
  11  -3  -4       3838.30       4059.11       135.52 o                         
  11  -3  -3      16095.04      16236.12       275.88 o                         
  11  -3  -2       5657.34       5686.49       163.30 o                         
  11   3  -1        893.27        916.63        71.44 o                         
  11   3   0        702.83        750.92        63.98 o                         
  11   3   1       4653.12       5038.15       145.52 o                         
  11   3   2      13752.32      14043.83       231.47 o                         
  11   3   3       2754.40       2861.87       106.74 o                         
  11  -3   4       1428.30       1463.81        79.60 o                         
  11  -3   5      10718.28      11494.42       311.72 o                         
 -11   3  -6      13368.16      12916.87       226.51 o                         
  11   3   7        642.77       1565.12       100.45 o                         
 -11   3  -7      15175.22      13331.03       324.15 o                         
 -11   3  -8       2975.51       2750.83       146.10 o                         
  11   3   9      35397.10      32596.07       358.42 o                         
 -11   3 -10      52247.03      48410.91       589.26 o                         
 -11   3 -11       5016.10       4667.74       152.83 o                         
  11   3  12       5512.78       4857.73       160.08 o                         
  11   3  13      48038.81      47300.44       493.26 o                         
  11   3  14      52070.22      49941.98       519.95 o                         
 -11   3 -15       4219.38       3213.08       147.26 o                         
 -11   3 -16       2618.94       2890.91       142.43 o                         
 -11   3 -17      44361.14      45598.21       496.60 o                         
  11   3  18      29472.55      30058.16       413.66 o                         
  11   3  19       1583.50       1725.00       126.08 o                         
  11   3  20       5559.52       4529.04       176.30 o                         
  11   3  21      27931.33      23007.95       332.14 o                         
  11   3  22       8793.94       8404.43       223.60 o                         
  11   3  23       1215.67       1597.14       146.95 o                         
  11  -3  24       2813.56       2707.26       187.86 o                         
  12   0 -32       7808.52       7298.28       688.88 o                         
  12   0 -30       2412.92       2222.82       248.48 o                         
  12   0 -28      11145.00       9757.55       461.25 o                         
 -12   0  26       6480.07       6165.05       350.51 o                         
  12   0 -24      13180.09      10694.32       580.89 o                         
  12   0 -22      47312.09      39046.32       929.49 o                         
  12   0 -20       2459.03       1789.16       172.76 o                         
  12   0 -18      82082.62      69127.88       953.66 o                         
  12   0 -16         15.28         48.48        57.31 o                         
 -12   0  14     113217.64     124601.09      1486.49 o                         
 -12   0  12       4786.92       5169.55       295.40 o                         
 -12   0  10      85767.94      81678.58      1810.50 o                         
 -12   0   8      29318.94      32725.88      1039.48 o                         
  12   0  -6      66097.47      71029.20      1134.15 o                         
  12   0  -4      54025.83      55070.07       677.14 o                         
  12   0  -2         74.98        279.52        46.71 o                         
 -12   0   0     126777.06     137434.50      1001.72 o                         
  12   0   2        105.42        720.89        69.18 o                         
  12   0   4      38057.50      35055.09       375.15 o                         
  12   0   6      72018.97      82814.38       694.65 o                         
  12   0   8      29253.95      27467.79       433.45 o                         
  12   0  10      55809.39      56263.12       706.71 o                         
  12   0  12       3082.40       2657.75       175.36 o                         
  12   0  14     120787.91     123956.54       980.10 o                         
 -12   0 -16        181.09        141.67        61.34 o                         
  12   0  18      90911.26      97117.58       953.82 o                         
  12   0  20       4759.33       5929.88       248.96 o                         
  12   0  22      42473.78      50001.70       732.91 o                         
 -12   0 -24       8189.01       8414.13       325.35 o                         
 -12   0 -26       8331.32       8103.55       325.45 o                         
 -12   0 -28       7267.53       7478.95       402.36 o                         
 -12   0 -30       3283.08       2463.92       395.35 o                         
 -12   0 -32       8322.48       6818.07       657.19 o                         
  12   2 -29      12949.47      12699.32       471.33 o                         
  12  -2 -28      14854.50      15559.31       501.58 o                         
  12  -2 -27       7189.05       8186.17       333.34 o                         
  12  -2 -26        892.06        952.46       128.55 o                         
  12  -2 -25       9303.58       9346.13       341.50 o                         
  12  -2 -24      19516.66      21378.44       449.21 o                         
  12  -2 -23       7191.96       7480.40       267.18 o                         
  12   2 -22      12833.66      13533.21       348.18 o                         
  12  -2 -21      10837.29      11501.29       320.10 o                         
  12   2 -20      19731.70      19632.31       484.18 o                         
 -12   2  19      11699.64      10489.11       330.59 o                         
 -12   2  18      19206.87      20397.77       454.22 o                         
 -12   2  17      21491.99      22252.80       454.25 o                         
 -12   2  16      18420.17      17576.45       392.11 o                         
 -12   2  15      16760.78      15260.03       358.39 o                         
 -12   2  14      21107.56      20439.97       416.54 o                         
  12  -2 -13      37789.10      36549.23       535.90 o                         
  12  -2 -12      12982.13      12053.72       304.32 o                         
 -12   2  11      17623.16      16844.74       329.34 o                         
 -12  -2  10      28843.84      27691.71       512.84 o                         
  12   2  -9      45366.20      40336.68       568.45 o                         
  12   2  -8      29443.53      29183.70       471.67 o                         
  12   2  -7       5967.13       5192.69       197.90 o                         
  12   2  -6      14128.45      13312.02       186.69 o                         
  12   2  -5      85644.89      86872.36       726.83 o                         
  12   2  -4      50152.80      50783.13       595.17 o                         
  12   2  -3       9619.53      10277.62       224.62 o                         
  12  -2  -2      31545.33      34523.27       477.38 o                         
  12   2  -1      61154.42      60968.63       627.04 o                         
  12   2   0      46076.05      46454.85       450.47 o                         
 -12   2  -1      27071.22      28477.83       423.67 o                         
 -12   2  -2       6684.50       6922.15       257.15 o                         
  12   2   3      44135.75      41084.02       514.65 o                         
  12   2   4      57487.61      51625.29       419.47 o                         
  12  -2   5      11759.04      10205.30       192.66 o                         
  12  -2   6       4229.24       3612.80       101.13 o                         
  12   2   7      22012.23      20312.41       224.50 o                         
 -12   2  -8      29599.37      26398.62       280.76 o                         
 -12   2  -9      22393.33      21101.85       334.61 o                         
 -12   2 -10      23787.71      22561.84       356.91 o                         
 -12   2 -11      10438.09       9662.23       232.55 o                         
 -12   2 -12      24874.54      23934.82       340.65 o                         
  12   2  13      14001.98      13669.34       266.06 o                         
 -12   2 -14      25634.11      23215.55       356.06 o                         
  12   2  15      20075.54      19831.40       336.02 o                         
 -12   2 -16      18297.10      17879.02       330.03 o                         
 -12   2 -17      12723.34      12371.07       287.00 o                         
 -12   2 -18      17724.99      17084.70       334.83 o                         
  12   2  19      28406.46      28203.78       478.94 o                         
  12   2  20      10680.75      10512.55       303.25 o                         
  12   2  21       9381.43       8806.89       282.33 o                         
  12   2  22      11017.63      10842.74       322.26 o                         
  12   2  23      28018.24      29533.76       527.49 o                         
  12   2  24      12119.50      12471.56       354.77 o                         
  12  -2  25       1360.42       1311.13       147.01 o                         
  12   2  26       8226.07       9476.63       365.74 o                         
  12   2  27      22092.59      22574.93       734.93 o                         
  12   2  28      13163.19      14064.83       604.84 o                         
 -12  -2 -29       1973.61       1835.96       341.06 o                         
 -12   4  15       3604.75       4182.78       284.45 o                         
  12   4 -14       3686.01       3562.51       261.79 o                         
  12   4 -13      14465.26      14819.54       507.55 o                         
  12   4 -12      12250.08      10822.09       448.47 o                         
  12   4 -11       4646.95       4743.40       214.67 o                         
 -12   4  10         87.70        526.68       121.90 o                         
  12  -4  -9      39293.60      37433.04       359.55 o                         
  12  -4  -8       8682.49       8283.68       165.51 o                         
  12   4  -7       4664.04       4182.44       112.39 o                         
  12  -4  -6        887.63       1234.16       137.62 o                         
 -12   4   5      30570.72      30852.34       274.49 o                         
  12  -4  -4       4501.38       4627.53       105.31 o                         
  12  -4  -3       5796.35       6323.03       110.30 o                         
  12   4  -2      11117.92      11109.83       154.78 o                         
  12   4  -1       9207.46       9912.84       177.01 o                         
  12  -4   0       6011.57       5201.40       161.58 o                         
  12   4   1       7629.90       6937.38       191.12 o                         
  12   4   2       8848.14       9004.69       165.28 o                         
  12  -4   3       6524.63       7013.03       176.85 o                         
  12   4   4      22309.69      19977.14       298.47 o                         
  12   4   5        626.08        827.99        69.44 o                         
  12   4   6       4778.19       4046.17       131.66 o                         
  12   4   7       5820.90       5479.88       207.34 o                         
  12   4   8      35402.03      31595.34       398.08 o                         
  12  -4   9        101.00        315.82        77.66 o                         
  12  -4  10       4556.94       4490.78       223.90 o                         
  12  -4  11      10044.45      11983.34       436.84 o                         
  12  -4  12      13033.76      14000.08       483.94 o                         
 -12   4 -13       5572.01       6456.07       531.43 o                         
 -12   4 -14       3350.14       4126.31       432.29 o                         
  13  -1 -32      14388.25      15921.41       699.86 o                         
  13  -1 -31       8234.71      10356.22       493.54 o                         
  13   1 -30      15388.75      17029.75       702.23 o                         
  13  -1 -29      18029.55      19107.21       721.34 o                         
  13  -1 -28       4611.52       4902.55       294.14 o                         
  13   1 -27       9398.14       8118.58       277.68 o                         
  13   1 -26      16383.49      16265.29       396.53 o                         
  13  -1 -25      27952.67      28712.86       548.54 o                         
  13  -1 -24        874.99        910.90       160.06 o                         
 -13  -1  23       5742.48       5494.31       328.31 o                         
  13   1 -22       7487.35       5617.50       327.97 o                         
  13  -1 -21      41631.21      40957.95       791.34 o                         
  13  -1 -20        116.05        104.41        75.43 o                         
  13   1 -19       6237.65       5647.42       254.35 o                         
  13  -1 -18      10986.34      11077.77       343.20 o                         
  13   1 -17      15934.56      14877.07       340.24 o                         
  13   1 -16      36555.05      35792.43       517.87 o                         
  13   1 -15       8826.15       8588.29       227.89 o                         
  13   1 -14      13941.45      14122.82       297.27 o                         
 -13   1  13       8087.82       8242.02       210.83 o                         
 -13   1  12     107204.03     109339.28       735.81 o                         
 -13   1  11      21987.10      21664.48       356.87 o                         
  13   1 -10      15538.34      15736.05       321.34 o                         
  13   1  -9       2715.70       3079.43       144.16 o                         
  13   1  -8     147094.56     157723.86       981.74 o                         
 -13  -1   7      58571.67      65019.13       866.79 o                         
 -13   1   6      10509.61      10148.61       275.07 o                         
  13   1  -5      15021.08      14720.59       322.24 o                         
  13   1  -4      93931.69     101292.52      1420.40 o                         
  13   1  -3      31268.38      30957.26       460.49 o                         
 -13  -1   2      35250.04      35874.70       381.57 o                         
 -13  -1   1      27095.90      23910.88       293.64 o                         
 -13  -1   0      39052.39      37918.87       365.19 o                         
 -13  -1  -1      44345.81      45002.23       423.99 o                         
 -13  -1  -2      41045.52      41909.75       365.22 o                         
 -13  -1  -3      64021.14      62628.05       396.08 o                         
 -13  -1  -4      21023.53      21035.26       266.66 o                         
 -13  -1  -5      15142.67      14923.36       230.51 o                         
 -13  -1  -6      60371.57      61450.93       500.46 o                         
 -13  -1  -7     100628.30     100117.88       596.14 o                         
  13   1   8       4149.50       4463.80       163.53 o                         
  13  -1   9      22157.60      22450.70       347.80 o                         
 -13   1 -10      26239.33      26051.90       331.16 o                         
 -13  -1 -11      75103.39      70627.03       565.22 o                         
 -13  -1 -12      10856.89      10719.06       224.62 o                         
  13  -1  13      17442.57      16845.74       287.86 o                         
 -13  -1 -14      13303.37      13179.92       260.11 o                         
 -13   1 -15      25382.88      23473.82       321.58 o                         
 -13   1 -16      24372.38      23704.82       362.87 o                         
 -13   1 -17       7196.29       7262.09       207.27 o                         
  13   1  18       5282.66       4658.10       186.88 o                         
 -13  -1 -19        153.48        274.22        59.24 o                         
  13   1  20      53712.80      57496.98       744.44 o                         
 -13  -1 -21       6181.58       6244.89       235.17 o                         
  13   1  22       3938.53       4205.57       212.54 o                         
  13   1  23       1212.93       1174.00       126.56 o                         
  13   1  24      41347.93      41859.82       666.83 o                         
 -13  -1 -25      13145.37      13557.75       391.64 o                         
 -13  -1 -26       7594.92       7946.42       309.06 o                         
 -13  -1 -27       3522.49       3952.26       231.47 o                         
 -13  -1 -28      27417.24      28328.90       733.45 o                         
 -13  -1 -29      13006.43      12182.92       748.85 o                         
 -13  -1 -30       5867.46       5496.45       532.75 o                         
 -13  -1 -31       9799.06       9002.75       666.96 o                         
 -13  -3  24       1308.06       1267.38       118.68 o                         
 -13  -3  23      12205.08      11470.03       326.36 o                         
 -13  -3  22       4658.49       4183.77       231.01 o                         
 -13   3  21       1701.70       1706.31       114.96 o                         
 -13   3  20       2140.82       2412.71       130.13 o                         
 -13   3  19       7848.34       8267.50       257.69 o                         
  13   3 -18       1268.88       1460.75       117.18 o                         
 -13   3  17       4922.09       3939.70       185.03 o                         
 -13   3  16       2743.53       2409.42       120.40 o                         
  13   3 -15       2914.42       2659.42       143.86 o                         
 -13   3  14      11576.75       9480.66       237.21 o                         
  13   3 -13       5540.78       4083.77       153.66 o                         
  13   3 -12       4513.06       2647.31       204.83 o                         
  13   3 -11      16329.79      16755.60       383.30 o                         
  13   3 -10      33873.66      34867.75       518.43 o                         
  13   3  -9       6326.34       6776.46       267.05 o                         
 -13   3   8       4161.95       4620.17       180.55 o                         
  13   3  -7      28481.33      30210.96       514.26 o                         
  13   3  -6      48102.11      48307.49       570.97 o                         
  13   3  -5       4402.48       4740.82       178.13 o                         
  13   3  -4       8012.61       8125.70       272.35 o                         
 -13   3   3      50417.26      50933.95       608.13 o                         
  13   3  -2      55192.86      53006.48       614.47 o                         
  13   3  -1       1323.15       1307.26       104.00 o                         
  13   3   0       2025.89       2195.34       125.70 o                         
  13  -3   1      63142.28      60838.72       619.61 o                         
  13  -3   2      39151.54      38613.50       485.60 o                         
  13   3   3       9185.78       8553.15       238.03 o                         
  13   3   4       6449.88       6769.79       210.41 o                         
  13   3   5      55949.85      51159.91       607.99 o                         
  13   3   6      19483.39      18119.32       356.10 o                         
 -13   3  -7       3374.54       2810.61       143.75 o                         
 -13   3  -8       8400.88       7021.19       206.40 o                         
 -13   3  -9      35818.68      29511.76       419.79 o                         
 -13   3 -10      10980.07       9058.34       239.44 o                         
 -13   3 -11       5879.52       5471.22       197.96 o                         
 -13   3 -12       6506.35       5864.92       200.09 o                         
 -13   3 -13      12248.52      11903.90       292.83 o                         
 -13   3 -14       4285.53       3789.78       173.95 o                         
 -13   3 -15       3488.51       3162.40       160.40 o                         
 -13   3 -16       3344.68       3438.18       169.75 o                         
 -13   3 -17       1540.93       1496.21       119.65 o                         
 -13   3 -18       7784.51       7589.20       258.25 o                         
 -13   3 -19       2528.02       2610.47       160.89 o                         
  13   3  20       1711.09        916.79       118.79 o                         
  13   3  21       6344.87       5002.16       218.22 o                         
  13   3  22      12766.11      12171.18       382.61 o                         
  13   3  23       1381.46       1706.48       160.09 o                         
  14   0 -32          7.02        -15.65        98.88 o                         
  14   0 -30      30284.84      38867.09       980.94 o                         
  14   0 -28         10.17        106.67        72.72 o                         
 -14   0  26      38071.66      32963.00       839.23 o                         
 -14   0  24      11274.54      11904.75       412.98 o                         
  14   0 -22      17201.55      15388.24       471.89 o                         
 -14   0  20      27994.97      24454.99       580.71 o                         
  14   0 -18         15.45        -41.60        66.76 o                         
  14   0 -16      15824.96      17236.25       519.78 o                         
  14   0 -14         14.01        -22.05        62.33 o                         
  14   0 -12      17909.73      20609.25       425.90 o                         
  14   0 -10      19537.12      17180.31       522.11 o                         
  14   0  -8      21012.51      25948.53       578.13 o                         
  14   0  -6      82016.02      89668.59       932.14 o                         
  14   0  -4       2612.58       3663.94       188.28 o                         
  14   0  -2     326075.72     402130.94      1391.24 o                         
 -14   0   0         57.44        318.40        66.24 o                         
  14   0   2     271683.72     286502.91      1559.04 o                         
 -14   0  -4       4110.79       4611.24       161.11 o                         
 -14   0  -6      70266.73      83706.81       624.43 o                         
  14   0   8      18844.25      22316.61       354.95 o                         
 -14   0 -10      15035.95      14625.03       290.64 o                         
  14   0  12      24635.65      23747.47       362.50 o                         
 -14   0 -14       2113.88       2463.88       125.25 o                         
  14   0  16      12156.24      11107.04       330.84 o                         
  14   0  18        622.36        517.86        91.24 o                         
  14   0  20      12292.66      13093.97       387.73 o                         
  14   0  22      18263.39      22411.57       500.39 o                         
 -14   0 -24       7002.55       7886.84       319.27 o                         
 -14   0 -26      32501.41      36287.22       696.64 o                         
 -14   0 -28          8.32          0.46       140.05 o                         
 -14   0 -30      29651.20      26036.72      1162.08 o                         
  14  -2 -28       4254.37       4367.64       264.92 o                         
  14  -2 -27       6164.07       5401.44       288.75 o                         
  14  -2 -26       7188.57       7955.88       309.77 o                         
  14  -2 -25      11993.13      13753.85       371.41 o                         
  14   2 -24       6338.52       6362.90       288.89 o                         
 -14  -2  23       4026.39       4953.10       193.89 o                         
  14   2 -22      22908.77      22833.55       669.79 o                         
  14   2 -21      42166.52      44547.55       816.03 o                         
  14   2 -20      30038.10      29204.91       537.51 o                         
  14   2 -19       5515.78       5150.58       228.13 o                         
 -14   2  18      12895.62      13071.77       349.53 o                         
 -14   2  17      31557.66      29991.61       551.82 o                         
  14   2 -16      20317.79      19703.69       411.29 o                         
 -14   2  15      15114.44      14860.65       356.11 o                         
 -14   2  14       1111.34       1036.48        95.89 o                         
  14  -2 -13      23143.03      22446.81       372.20 o                         
  14   2 -12      18276.23      17015.16       320.93 o                         
  14   2 -11      10928.40      10510.71       277.03 o                         
  14   2 -10       8638.80       9077.45       295.30 o                         
  14  -2  -9      15664.70      16031.70       369.55 o                         
  14   2  -8      34329.79      33498.00       535.86 o                         
  14   2  -7      22228.64      22775.06       403.38 o                         
 -14   2   6      19793.35      19178.88       255.36 o                         
  14   2  -5      21107.88      21131.17       253.85 o                         
  14   2  -4      36975.20      34343.49       308.90 o                         
 -14   2   3      32940.25      33890.07       527.04 o                         
 -14   2   2      54828.44      55489.15       651.09 o                         
 -14   2   1      23633.04      25036.99       436.47 o                         
  14   2   0      20915.38      20120.29       345.40 o                         
 -14   2  -1      36575.91      32946.67       430.90 o                         
  14   2   2      48274.11      50092.29       600.53 o                         
  14   2   3      48683.16      48468.90       587.68 o                         
 -14   2  -4      24429.10      24373.27       385.82 o                         
  14   2   5      13731.66      12240.96       209.19 o                         
  14   2   6      26523.29      24401.94       301.81 o                         
  14   2   7      52591.75      46886.03       415.35 o                         
 -14   2  -8      18822.89      17640.90       265.50 o                         
 -14   2  -9      12421.25      11628.01       255.14 o                         
 -14   2 -10       9537.61       8604.76       213.26 o                         
 -14   2 -11      27156.23      24743.72       381.10 o                         
 -14   2 -12      20273.64      19491.41       344.32 o                         
 -14   2 -13       1697.14       1433.42        97.79 o                         
 -14   2 -14      14810.53      12138.98       285.52 o                         
 -14   2 -15      28006.95      23871.86       372.87 o                         
 -14   2 -16      23382.51      21812.41       350.45 o                         
 -14   2 -17      18490.42      16952.05       339.36 o                         
 -14   2 -18       3781.74       3356.19       166.09 o                         
 -14   2 -19      32183.86      30961.93       470.15 o                         
  14   2  20      27736.50      27007.99       505.53 o                         
  14   2  21      19067.12      18515.71       418.42 o                         
  14   2  22       3268.64       3162.76       181.21 o                         
  14   2  23       5346.45       5051.83       236.79 o                         
  14   2  24       7913.74       8380.49       335.10 o                         
  14   2  25       5500.95       6092.43       292.29 o                         
  14   2  26       8795.02       8299.01       433.11 o                         
  14   2  27       2928.09       3012.00       280.77 o                         
  14   4 -13       2888.70       4177.91       207.71 o                         
  14   4 -12      11786.74      12419.59       327.47 o                         
 -14   4  11       1320.99       1792.50       124.09 o                         
 -14  -4  10       4510.34       5124.35       173.94 o                         
  14   4  -9       6206.47       6417.05       169.36 o                         
  14   4  -8      18446.37      18277.05       297.94 o                         
  14   4  -7        795.31        960.13        90.86 o                         
  14  -4  -6        692.25       1165.40       101.31 o                         
 -14   4   5      14081.91      15155.05       320.10 o                         
  14   4  -4      33944.06      33715.11       413.08 o                         
 -14   4   3      11893.38      12608.83       247.83 o                         
  14   4  -2      11468.95      13110.44       244.71 o                         
  14  -4  -1      26116.13      26630.86       356.27 o                         
  14   4   0      24213.36      24135.11       333.99 o                         
  14  -4   1      12193.08      13979.67       255.43 o                         
  14  -4   2       7816.49       8794.99       202.17 o                         
  14   4   3      33579.90      35863.30       449.55 o                         
  14   4   4      19391.65      21423.63       343.02 o                         
  14   4   5        749.99       1003.61       103.19 o                         
 -14   4  -6        583.03       1011.14       115.40 o                         
  14   4   7      20423.69      19175.60       488.05 o                         
 -14   4  -8       9363.83       9440.30       319.37 o                         
 -14   4  -9       3034.87       3324.19       197.72 o                         
 -14   4 -10       1098.88       1146.49       135.54 o                         
 -14   4 -11      15906.95      18211.95       528.32 o                         
 -14   4 -12       2131.69       2558.40       216.49 o                         
  15  -1 -31        351.01        484.21       145.86 o                         
  15  -1 -30        897.62       1053.34       164.17 o                         
  15  -1 -29       1463.38       1755.64       199.29 o                         
  15  -1 -28      35890.88      39536.18       852.55 o                         
  15  -1 -27       4130.88       4330.72       287.96 o                         
  15   1 -26       5663.21       5743.83       307.33 o                         
  15  -1 -25       1303.83       1082.79       172.44 o                         
  15  -1 -24      56106.86      50465.09       899.85 o                         
 -15  -1  23       8592.78       7871.16       361.07 o                         
  15  -1 -22       4681.69       5314.04       276.16 o                         
  15  -1 -21       2226.29       2008.18       181.19 o                         
  15   1 -20      26778.79      27802.61       540.34 o                         
  15   1 -19       6688.07       7108.49       276.93 o                         
  15   1 -18       9612.09       9977.99       314.50 o                         
  15   1 -17      11622.62      11582.77       286.55 o                         
  15   1 -16      49344.03      50361.56       581.33 o                         
  15   1 -15      20171.89      19548.05       359.52 o                         
  15   1 -14      21756.86      22026.78       403.03 o                         
 -15   1  13      91365.02      90862.64       806.50 o                         
  15   1 -12      15176.33      15249.62       328.91 o                         
 -15   1  11      18535.28      19912.88       362.16 o                         
  15  -1 -10      30866.88      33065.78       464.68 o                         
  15   1  -9     109963.82     108208.45       907.70 o                         
 -15  -1   8       2950.34       3441.57       185.02 o                         
 -15  -1   7      38140.35      40697.29       726.55 o                         
 -15   1   6       5292.45       5932.86       295.82 o                         
  15   1  -5      85220.09      83434.06      1055.45 o                         
 -15  -1   4      10006.50      11391.29       333.81 o                         
  15   1  -3      13536.22      14567.64       295.25 o                         
  15   1  -2      26887.27      28292.27       397.09 o                         
  15   1  -1      22331.05      21842.87       343.92 o                         
 -15  -1   0      29123.66      28901.89       412.85 o                         
 -15  -1  -1      20248.62      21532.09       347.50 o                         
  15   1   2       9066.55       9961.12       237.96 o                         
  15   1   3       6725.15       6349.81       174.93 o                         
 -15  -1  -4     116447.59     119241.07       653.98 o                         
 -15  -1  -5       3527.13       3193.90       115.17 o                         
 -15  -1  -6      29078.71      28256.19       357.84 o                         
 -15  -1  -7       4518.46       4839.42       155.16 o                         
  15   1   8     164832.42     164503.92       823.04 o                         
  15   1   9      30803.14      31185.26       363.59 o                         
  15  -1  10      12129.22      11432.60       248.95 o                         
 -15  -1 -11      10233.58       9933.50       237.43 o                         
 -15   1 -12     131084.08     129703.30       865.06 o                         
 -15   1 -13      17793.66      16899.79       295.72 o                         
 -15  -1 -14      16213.64      15481.81       286.62 o                         
 -15  -1 -15      37048.57      35671.63       441.03 o                         
 -15   1 -16      15233.40      14290.20       312.95 o                         
 -15   1 -17      12965.28      12464.59       296.94 o                         
 -15   1 -18       7327.78       7415.64       235.91 o                         
  15   1  19      17696.95      18919.12       416.61 o                         
  15   1  20       2400.37       2512.18       164.92 o                         
  15   1  21       6680.86       7306.99       281.08 o                         
  15   1  22       8195.32       8523.88       311.09 o                         
  15   1  23      39100.23      41665.12       663.82 o                         
  15  -1  24       1952.16       1661.91       148.85 o                         
 -15  -1 -25       8271.51       8600.43       285.52 o                         
 -15  -1 -26       4834.42       4464.69       284.31 o                         
 -15  -1 -27      25345.94      23775.50       626.62 o                         
 -15  -1 -28       1867.02        839.05       285.59 o                         
 -15  -1 -29       1343.29       1357.99       298.04 o                         
 -15  -1 -30        530.91        708.99       243.74 o                         
 -15  -3  23      11671.59      10454.96       339.48 o                         
  15  -3 -22      20608.01      18997.36       440.36 o                         
 -15   3  21       1302.77       1113.27       105.43 o                         
 -15  -3  20       2007.83       2680.49       184.71 o                         
 -15   3  19      16997.62      18635.91       458.76 o                         
 -15   3  18      22629.26      21628.70       530.48 o                         
 -15   3  17       1130.59        879.44        90.60 o                         
 -15   3  16       5783.20       5328.97       195.30 o                         
  15   3 -15      36431.81      34023.46       431.19 o                         
 -15   3  14      26010.62      22701.45       320.08 o                         
  15   3 -13        947.96        729.19        71.03 o                         
  15   3 -12       2292.83       2631.18       183.42 o                         
  15   3 -11      49139.31      51183.30       792.86 o                         
  15   3 -10      15856.87      16782.38       392.84 o                         
  15   3  -9      13415.44      14338.73       357.41 o                         
  15   3  -8      14078.92      16521.02       365.58 o                         
  15   3  -7      35577.84      38262.05       497.65 o                         
  15   3  -6       7208.15       7778.34       220.72 o                         
 -15   3   5      10962.47      13216.01       353.66 o                         
  15   3  -4       6915.85       7237.85       265.44 o                         
  15   3  -3      17801.01      18546.37       376.50 o                         
  15   3  -2       1884.17       1893.75       125.80 o                         
  15  -3  -1       2774.29       2658.82       142.64 o                         
  15  -3   0       2263.91       2041.97       126.98 o                         
  15   3   1       1302.21       1629.53       111.58 o                         
  15   3   2      23019.83      22999.79       464.26 o                         
  15   3   3       9481.50       9638.00       249.54 o                         
  15   3   4       7197.84       7850.21       222.30 o                         
 -15   3  -5      10951.24      11503.83       281.98 o                         
 -15   3  -6      31795.59      31111.45       461.97 o                         
 -15   3  -7      20461.59      20946.51       371.42 o                         
 -15   3  -8      12986.84      13517.68       429.52 o                         
 -15   3  -9      23224.63      21332.05       305.07 o                         
 -15   3 -10      46989.47      42541.52       462.86 o                         
 -15   3 -11       1615.50       1560.22       102.39 o                         
 -15   3 -12        970.24       1052.38        90.55 o                         
 -15   3 -13      32031.92      29300.27       461.98 o                         
 -15   3 -14      29818.71      28217.37       429.83 o                         
 -15   3 -15       4893.19       4898.64       194.40 o                         
 -15   3 -16       1590.42       1298.71       111.98 o                         
 -15   3 -17      27613.75      25698.67       447.80 o                         
 -15   3 -18      13894.29      13207.35       357.69 o                         
 -15   3 -19       1435.00       1246.63       126.73 o                         
 -15   3 -20       1973.23       1654.57       146.58 o                         
  15   3  21      21401.08      19318.10       514.03 o                         
  15   3  22       8761.25       8220.77       344.33 o                         
  16   0 -30        563.76       1068.44       201.60 o                         
  16   0 -28       2979.51       3912.96       256.53 o                         
  16   0 -26       4272.18       4993.25       312.32 o                         
  16   0 -24        255.63        434.99       113.82 o                         
  16   0 -22      54994.21      53691.86       855.78 o                         
  16   0 -20        533.68        704.05       123.47 o                         
  16   0 -18     190583.38     200291.02      1535.22 o                         
  16   0 -16       1703.50       2010.17       288.05 o                         
 -16   0  14      78505.87      87329.27      1621.38 o                         
  16   0 -12        962.83       1140.20       126.00 o                         
 -16   0  10      69078.07      85932.65       712.33 o                         
 -16   0   8       5553.02       6071.53       209.87 o                         
  16   0  -6      33451.13      36764.44       643.68 o                         
  16   0  -4      32293.66      35155.98       633.07 o                         
 -16   0   2      11790.44      12585.24       278.50 o                         
 -16   0   0         31.74        118.98        57.70 o                         
  16   0   2       2121.92       2249.68       156.62 o                         
 -16   0  -4      23677.95      25741.77       395.87 o                         
 -16   0  -6      38946.21      40348.03       500.62 o                         
  16   0   8       3080.10       2934.03       148.34 o                         
  16   0  10      67107.21      68222.02       667.61 o                         
 -16   0 -12        898.82        815.14        89.71 o                         
 -16   0 -14     105150.42      92122.39       744.33 o                         
  16   0  16        989.55        910.36       112.60 o                         
  16   0  18     174552.86     176154.22      1380.92 o                         
  16   0  20       2319.58       2641.50       200.24 o                         
  16   0  22      27486.63      30475.06       620.54 o                         
  16   0  24         20.29         47.64        75.03 o                         
  16   0  26       8325.21       9196.41       459.67 o                         
 -16   0 -28       1013.55       1039.87       340.05 o                         
 -16   0 -30       1000.60        871.63       310.88 o                         
  16  -2 -27       5677.11       5668.17       324.36 o                         
  16  -2 -26       5157.94       5726.45       376.11 o                         
  16   2 -25       2966.04       3134.66       236.84 o                         
  16  -2 -24      11305.44      11626.96       573.65 o                         
 -16   2  23      14130.02      14025.81       650.95 o                         
  16   2 -22       8926.92       7327.69       331.33 o                         
  16   2 -21       5311.86       5014.21       268.66 o                         
  16   2 -20      11087.65      10667.15       310.70 o                         
  16   2 -19      22990.50      23280.31       442.14 o                         
  16   2 -18      29277.56      28873.27       484.52 o                         
  16   2 -17      15067.61      14705.36       345.39 o                         
  16   2 -16      16718.66      16993.91       365.63 o                         
  16   2 -15      23553.94      23000.04       411.17 o                         
  16   2 -14      39578.91      42278.57       534.68 o                         
  16   2 -13      26944.31      28288.49       499.05 o                         
 -16   2  12       9223.79       8998.27       260.55 o                         
  16   2 -11       5353.07       5367.29       195.90 o                         
  16   2 -10      20051.59      18675.13       421.49 o                         
  16   2  -9      27048.45      27638.36       430.22 o                         
  16   2  -8      14080.53      14691.37       316.36 o                         
 -16  -2   7      11027.63      10547.99       196.50 o                         
  16   2  -6      23034.48      24010.28       313.50 o                         
 -16  -2   5      38072.59      37022.46       360.50 o                         
 -16  -2   4      25167.08      25403.81       286.77 o                         
 -16  -2   3      10004.87       9778.35       188.05 o                         
 -16   2   2      31939.36      32283.55       341.60 o                         
  16  -2  -1      53621.19      55747.47       485.99 o                         
  16   2   0      35510.56      35759.23       515.20 o                         
  16   2   1      45481.57      46714.31       496.09 o                         
  16   2   2       6825.25       6857.99       222.60 o                         
 -16   2  -3      32205.82      32460.20       473.84 o                         
  16   2   4      26641.70      25082.33       417.93 o                         
  16  -2   5      23687.09      23011.29       339.54 o                         
  16   2   6      12743.52      11292.54       189.69 o                         
  16   2   7      11761.30      10753.15       190.73 o                         
  16   2   8      18269.14      17519.91       266.70 o                         
 -16   2  -9      14015.59      13143.49       291.68 o                         
 -16   2 -10       7399.81       6612.21       212.34 o                         
  16  -2  11       6425.19       5850.99       203.97 o                         
 -16   2 -12      21896.18      20217.64       378.68 o                         
 -16   2 -13      34644.52      34598.68       475.64 o                         
 -16  -2 -14      34668.69      30487.90       343.83 o                         
 -16  -2 -15      20338.38      17544.50       261.95 o                         
 -16  -2 -16      15065.49      12543.33       220.75 o                         
 -16  -2 -17      21915.58      16575.92       332.78 o                         
 -16  -2 -18      29928.53      22194.86       391.92 o                         
 -16  -2 -19      11622.68       8146.41       249.19 o                         
 -16  -2 -20       7207.03       4530.07       224.77 o                         
  16   2  21       6601.48       6408.44       249.72 o                         
  16   2  22      16590.67      16169.13       429.05 o                         
  16   2  23      16051.71      14879.96       426.43 o                         
  16   2  24       3941.23       3687.22       228.98 o                         
  16   2  25       3705.31       3434.73       267.10 o                         
  16   2  26       4190.57       4229.57       296.41 o                         
  16   4 -10       2975.91       3470.46       162.46 o                         
  16   4  -9      15463.62      16963.10       388.92 o                         
  16   4  -8       7676.22       8515.62       279.61 o                         
  16   4  -7       3991.60       3994.82       186.55 o                         
  16   4  -6       2233.54       2597.49       151.16 o                         
  16   4  -5      15855.30      16560.69       348.06 o                         
  16   4  -4       4930.22       5823.46       211.22 o                         
  16  -4  -3        536.93        648.94        84.75 o                         
  16   4  -2       1982.60       2455.88       135.40 o                         
  16   4  -1       7646.44       8618.35       260.65 o                         
  16   4   0       5009.01       5279.59       207.30 o                         
  16   4   1       3005.12       3573.29       213.22 o                         
  16   4   2        380.84        892.69       115.74 o                         
 -16   4  -3       4526.03       5751.44       265.84 o                         
 -16   4  -4      14053.67      14751.10       410.53 o                         
 -16   4  -5       2244.55       2474.45       182.51 o                         
 -16   4  -6       5338.48       5588.38       267.78 o                         
 -16   4  -7       5064.20       5620.74       271.78 o                         
 -16   4  -8      13014.60      13967.08       377.86 o                         
 -16   4  -9       4550.08       5044.07       287.84 o                         
  17  -1 -30       1286.47       3431.16       280.90 o                         
  17  -1 -29      15545.91      17454.66       572.11 o                         
  17  -1 -28       2688.45       3358.08       229.10 o                         
  17  -1 -27      10023.60      11309.41       515.27 o                         
  17  -1 -26       5535.06       5547.52       362.49 o                         
 -17   1  25      46651.84      48061.31       806.84 o                         
  17  -1 -24        767.84        707.31       126.92 o                         
  17  -1 -23       6617.19       5947.25       286.93 o                         
  17  -1 -22       2331.95       2388.85       191.50 o                         
  17  -1 -21      28359.55      29746.78       592.97 o                         
  17   1 -20      12773.28      13385.43       345.66 o                         
  17   1 -19       2340.50       2162.14       147.50 o                         
  17   1 -18         22.42         79.69        50.77 o                         
  17   1 -17      11423.92      11147.65       257.71 o                         
  17   1 -16      19930.33      20055.23       348.61 o                         
  17   1 -15          5.49         26.78        46.28 o                         
 -17   1  14       5711.50       5581.02       187.85 o                         
 -17   1  13      25073.18      25724.89       388.39 o                         
 -17   1  12     108997.20     116204.93       793.95 o                         
  17  -1 -11       1980.35       1940.93       122.25 o                         
  17   1 -10      11740.26      12056.90       277.88 o                         
 -17  -1   9       2961.65       3143.17       156.69 o                         
 -17  -1   8     161111.09     176437.92      1105.65 o                         
 -17   1   7       7955.66       8915.20       374.62 o                         
 -17  -1   6      12222.69      11412.84       267.72 o                         
 -17  -1   5      10892.31      11048.95       201.23 o                         
 -17   1   4     102310.62     106245.91       597.44 o                         
 -17  -1   3      10528.15      11062.09       204.20 o                         
 -17   1   2      19169.66      20162.79       273.23 o                         
 -17   1   1      21024.58      21754.18       291.57 o                         
  17   1   0      30576.01      32640.92       372.55 o                         
  17   1   1      28459.58      30385.22       353.30 o                         
  17   1   2      10231.84      10409.42       628.83 o                         
 -17   1  -2      12745.40      13316.90       238.80 o                         
 -17  -1  -3      68150.52      66319.70       487.38 o                         
  17  -1   4      16691.03      14468.94       722.40 o                         
 -17  -1  -4      16692.79      16594.53       314.08 o                         
 -17  -1  -5      18458.41      17977.27       276.81 o                         
 -17  -1  -6       5854.98       5896.28       162.74 o                         
 -17  -1  -7     117244.73     114622.16       691.08 o                         
 -17  -1  -8       2388.63       2254.87       106.08 o                         
  17   1   9      14149.90      13449.19       255.34 o                         
  17   1  10       2696.31       2532.70       111.68 o                         
  17   1  11      78101.81      73746.79       720.97 o                         
  17   1  12      26529.50      25745.65       432.31 o                         
  17   1  13       8686.12       8094.44       243.73 o                         
  17   1  14          6.75         18.47        45.27 o                         
  17   1  15      13701.98      12617.59       307.49 o                         
  17   1  16      15000.50      14254.17       314.55 o                         
  17   1  17         16.10         18.56        44.46 o                         
  17   1  18       1543.71       1515.29       112.88 o                         
 -17   1 -19      12794.26      13042.40       299.21 o                         
  17   1  20      42009.45      41521.77       596.98 o                         
  17   1  21       1584.90       1764.42       137.22 o                         
  17   1  22       4345.83       4276.66       179.68 o                         
  17   1  23        731.09        762.30        97.54 o                         
  17   1  24      67321.48      74091.71       875.39 o                         
  17   1  25       4990.91       4550.09       266.00 o                         
  17   1  26       7364.92       7173.35       328.59 o                         
 -17  -1 -27       1771.87       1547.41       222.84 o                         
 -17  -1 -28      22219.71      20966.92       729.13 o                         
 -17   3  21       6937.06       5675.39       185.65 o                         
 -17   3  20       4461.39       5534.13       334.19 o                         
 -17   3  19       8087.71       9015.64       413.04 o                         
 -17   3  18       2910.29       3473.16       274.38 o                         
 -17   3  17       8684.62       8301.40       260.38 o                         
 -17   3  16       5858.02       5132.91       170.26 o                         
 -17  -3  15         15.99         86.37        45.25 o                         
  17   3 -15        622.95        925.03       114.63 o                         
 -17  -3  14      16152.67       8435.09       199.36 o                         
  17  -3 -14      18140.23      19386.68       439.54 o                         
  17   3 -13      12322.45      13723.04       367.57 o                         
  17   3 -12      10955.72      11978.96       313.20 o                         
  17   3 -11      10300.20      11065.43       321.34 o                         
  17   3 -10      29224.19      31674.93       466.53 o                         
  17   3  -9      12401.28      15100.31       314.65 o                         
  17   3  -8      11176.44      12908.36       264.92 o                         
  17   3  -7      19450.35      22350.60       414.01 o                         
  17   3  -6      36545.27      39688.39       550.49 o                         
  17   3  -5       3818.70       4567.24       189.11 o                         
  17  -3  -4        447.86        687.52       106.49 o                         
 -17   3   3      38269.82      40230.96       483.02 o                         
 -17   3   2      23795.43      23580.29       373.91 o                         
 -17   3   1       7870.98       7703.03       211.25 o                         
  17  -3   0       9384.76       9481.11       271.31 o                         
  17   3   1      30507.37      29554.71       394.01 o                         
  17   3   2      33705.90      33264.62       409.09 o                         
  17   3   3        339.60        759.99        76.32 o                         
  17  -3   4       3487.63       3673.35       134.81 o                         
  17   3   5      35904.57      38053.16       427.01 o                         
  17  -3   6      14166.17      15289.24       304.04 o                         
  17   3   7      11982.87      12416.71       412.02 o                         
 -17   3  -7      14174.06      14796.04       407.51 o                         
 -17   3  -8       8849.09       9870.78       348.71 o                         
 -17   3  -9      29229.07      29990.77       607.63 o                         
  17   3  10       1278.61       1579.37       114.65 o                         
 -17   3 -10       7454.51       7041.60       315.38 o                         
  17   3  11      12587.77      10619.86       292.52 o                         
 -17   3 -11      14377.45      14654.14       451.24 o                         
  17   3  12         33.08        969.55       114.26 o                         
 -17   3 -12       8058.48       8661.85       347.14 o                         
 -17   3 -13      13584.89      11831.18       257.57 o                         
 -17   3 -14        940.77       1111.73        94.06 o                         
 -17   3 -15       8974.89       8453.01       225.24 o                         
 -17   3 -16       5820.54       5658.86       220.55 o                         
 -17   3 -17       1933.66       1623.55       122.82 o                         
 -17   3 -18      10438.36      10226.01       285.33 o                         
 -17   3 -19       6835.28       7093.26       247.37 o                         
 -17   3 -20       4147.35       3968.41       187.57 o                         
  18   0 -30      36672.62      48317.79      1066.03 o                         
 -18   0  28         30.76       -105.21       105.21 o                         
 -18   0  26      31760.43      40067.61       873.68 o                         
  18   0 -24         69.99         76.88        95.05 o                         
  18   0 -22       5227.08       5580.87       293.43 o                         
  18   0 -20        932.23        924.75       165.77 o                         
  18   0 -18      28266.83      27749.00      1071.93 o                         
  18   0 -16       2039.21       2614.66       316.02 o                         
  18   0 -14      14197.54      15711.36       424.12 o                         
 -18   0  12        579.72        554.08        82.36 o                         
 -18   0  10      34241.56      43358.04       611.40 o                         
 -18   0   8        138.22        336.30        66.27 o                         
  18   0  -6      84338.08      97859.70       988.99 o                         
  18   0  -4         20.93         16.48        48.30 o                         
  18   0  -2     187406.50     217340.67      1104.64 o                         
  18   0   0        902.46       1591.74       139.49 o                         
 -18   0  -2     188622.20     213309.56      1222.05 o                         
 -18   0  -4          0.67         64.80        56.21 o                         
 -18   0  -6      72599.05      79701.10       646.68 o                         
 -18   0  -8         13.87          2.07        39.49 o                         
 -18   0 -10      38695.40      41258.82       483.44 o                         
  18   0  12       2213.51       2679.15       133.97 o                         
 -18   0 -14      10042.52      10606.52       260.40 o                         
 -18   0 -16        376.07        608.77        78.52 o                         
 -18   0 -18      19396.93      19195.26       417.70 o                         
  18   0  20        215.43        331.98        91.32 o                         
  18   0  22       2725.49       3245.24       221.26 o                         
  18   0  24        161.31         68.75       119.57 o                         
 -18   0 -26      22243.82      21995.03      1322.91 o                         
 -18   0 -28         13.32        -78.10       384.92 o                         
  18   2 -26      16356.27      17026.96       588.25 o                         
 -18  -2  25      11510.59      12063.07       639.95 o                         
 -18  -2  24       2075.97       2231.81       285.96 o                         
  18  -2 -23       4594.82       4629.98       289.75 o                         
  18  -2 -22      11711.97      11384.07       411.79 o                         
 -18   2  21      18781.84      17360.54       392.79 o                         
 -18   2  20       6900.31       6918.76       228.15 o                         
  18   2 -19      12587.20      11940.63       291.98 o                         
 -18   2  18       5921.66       6178.64       210.23 o                         
  18   2 -17      14735.32      14042.14       299.40 o                         
  18   2 -16      21882.13      21444.69       359.38 o                         
 -18   2  15      12366.32      11771.75       295.27 o                         
  18   2 -14      14437.18      14479.64       314.38 o                         
  18   2 -13      20708.03      21059.95       376.07 o                         
  18   2 -12      11662.41      11812.22       260.90 o                         
  18   2 -11      27896.40      30664.44       434.86 o                         
  18  -2 -10       3891.70       3990.34       159.71 o                         
  18   2  -9       6834.42       6471.05       215.47 o                         
  18   2  -8      20427.38      22094.87       270.65 o                         
 -18   2   7      33733.33      35646.79       362.46 o                         
 -18   2   6      22241.27      24808.03       532.89 o                         
 -18  -2   6      23441.71      23549.08       316.96 o                         
 -18   2   5       1238.63       1779.91        88.40 o                         
 -18  -2   4      22482.53      21645.62       256.34 o                         
 -18  -2   3      34047.75      33991.15       371.75 o                         
  18   2  -2      45446.41      51762.66      1057.93 o                         
 -18  -2   2      55128.18      58529.27       493.88 o                         
  18   2  -1       6426.45       9455.93       456.92 o                         
 -18   2   1      20729.67      21238.93       295.69 o                         
  18   2   0      21923.13      24157.55       716.66 o                         
 -18   2   0      26115.95      26705.32       326.15 o                         
  18   2   1      14839.71      20036.12       649.22 o                         
 -18   2  -1      44489.98      44268.43       513.79 o                         
  18   2   2      27581.80      29768.98       775.40 o                         
 -18   2  -2      38054.91      37344.64       564.84 o                         
  18   2   3      10871.11      12731.67       507.92 o                         
 -18   2  -3      20911.87      20428.58       422.65 o                         
  18   2   4        750.71        685.69       133.18 o                         
  18  -2   4       1239.29       1423.81       101.95 o                         
  18   2   5       1840.04       3403.68       290.48 o                         
  18  -2   5      16350.76      14879.21       286.31 o                         
  18   2   6      25637.64      26209.48       725.53 o                         
  18   2   6      36733.19      36039.10       435.66 o                         
  18   2   7      28596.20      27429.66       730.72 o                         
  18   2   7      29751.36      29187.73       308.33 o                         
  18   2   8       7808.22       6877.75       155.06 o                         
  18   2   9       3093.36       2712.22       101.22 o                         
 -18   2 -10      26937.24      26417.28       383.00 o                         
  18   2  11      17615.42      15262.86       443.12 o                         
 -18  -2 -11      17726.14      17520.31       295.58 o                         
 -18  -2 -12      16592.55      14969.25       233.93 o                         
 -18  -2 -13      21300.92      20308.03       278.43 o                         
 -18  -2 -14       8070.36       7003.87       165.48 o                         
 -18  -2 -15      32897.93      29366.12       341.65 o                         
 -18  -2 -16       9660.66       8307.97       215.88 o                         
 -18  -2 -17       9054.44       7806.51       183.40 o                         
 -18  -2 -18       9496.91       6808.07       210.13 o                         
 -18  -2 -19       8327.74       6049.43       223.28 o                         
 -18  -2 -20      12309.60       8693.56       290.13 o                         
 -18  -2 -21      12923.71       8554.29       317.09 o                         
 -18  -2 -22       5559.94       3574.67       221.14 o                         
 -18  -2 -23       1410.68       1029.35       115.92 o                         
 -18  -2 -24       8927.88       4523.59       280.37 o                         
  18   2  25      17778.96      16239.35       507.91 o                         
  18   4  -5       4041.80       5049.35       381.02 o                         
  18  -4  -5      10788.11      13591.15       366.44 o                         
  18   4  -4      12770.92      15821.41       649.58 o                         
  18  -4  -4      23964.71      25895.22       495.09 o                         
  18   4  -3       7236.53       8470.03       467.41 o                         
  18  -4  -3       8128.42      11753.93       313.85 o                         
  18  -4  -2       3445.77       5698.63       217.86 o                         
 -18   4   1      24645.39      27145.16       512.93 o                         
  18   4   0      27941.85      30051.69       548.32 o                         
  18   4   1       5168.14       6987.60       271.96 o                         
  18   4   2       6088.33       9138.13       293.19 o                         
  18   4   3      25489.28      26660.82       505.81 o                         
  18  -4   4      12977.37      16405.30       439.99 o                         
 -19   1  28      20749.76      25482.60       854.11 o                         
 -19   1  27        875.11       2129.71       249.73 o                         
  19  -1 -26       3710.35       3730.80       263.26 o                         
  19  -1 -25       3883.97       3478.60       248.83 o                         
  19  -1 -24      48153.01      48241.69       845.28 o                         
  19  -1 -23         34.79        306.14       129.34 o                         
  19  -1 -22      11002.52      11293.93       338.47 o                         
  19  -1 -21      10685.11      10487.72       273.62 o                         
  19  -1 -20      66421.62      67122.53       677.50 o                         
  19  -1 -19       9492.31       9147.63       282.16 o                         
  19  -1 -18       1106.81       1556.63       108.06 o                         
  19   1 -17      28472.94      28156.34       390.24 o                         
  19  -1 -16      19212.95      19885.61       322.12 o                         
  19  -1 -15      11861.28      12345.88       259.24 o                         
 -19   1  14        740.53        813.06       156.82 o                         
  19   1 -14       4165.56       4850.51       186.58 o                         
  19   1 -13       1728.44       3350.78       370.06 o                         
 -19   1  13      32044.26      30691.32       470.73 o                         
  19   1 -12      14075.67      15258.38       450.10 o                         
  19   1 -12      14175.38      14780.71       400.76 o                         
  19   1 -11       6689.42       6807.37       198.75 o                         
 -19   1  10         23.34        116.75        84.14 o                         
  19  -1 -10       2597.90       2561.35       235.01 o                         
  19   1  -9       4862.55       6998.65       342.58 o                         
  19  -1  -9      60181.24      53208.56       855.19 o                         
  19   1  -8         82.92        469.31       151.87 o                         
  19  -1  -8       7378.63       7124.37       264.03 o                         
  19   1  -7      12583.12      13712.29       309.38 o                         
 -19  -1   7      17563.08      16316.65       525.73 o                         
 -19  -1   6        542.05        795.48        89.40 o                         
 -19  -1   6        883.66       1256.31       124.60 o                         
  19   1  -5      25788.41      31462.30       741.88 o                         
 -19  -1   5      91793.95      93026.27       622.16 o                         
  19   1  -4      10973.48      12037.74       223.76 o                         
  19  -1  -4      14970.29      14875.18       430.24 o                         
  19   1  -3       3344.13       3256.08       111.84 o                         
 -19   1   3       3383.03       3832.81       215.77 o                         
 -19   1   2        204.43        324.46        86.81 o                         
 -19  -1   2        759.84        669.86        64.39 o                         
  19   1  -1       7275.80      10650.02       521.90 o                         
 -19  -1   1      41674.36      40765.47       377.48 o                         
  19   1   0      52724.33      57309.84       665.32 o                         
 -19  -1   0      57471.23      56583.65       625.71 o                         
 -19  -1  -1        851.31        773.73        86.38 o                         
 -19  -1  -1        984.69       1240.09       101.90 o                         
  19   1   2         59.64        133.71        42.88 o                         
 -19  -1  -2       2241.42       2165.76       165.78 o                         
  19  -1   3       6126.12       6518.09       277.16 o                         
 -19  -1  -3      13285.46      13238.51       296.57 o                         
  19  -1   4     101169.90     102514.94      1256.65 o                         
 -19  -1  -4     117994.84     119069.35      1025.02 o                         
  19   1   5        523.59        585.01        97.94 o                         
 -19  -1  -5        877.24       1113.15       139.41 o                         
  19  -1   6       7633.02       7347.40       383.26 o                         
 -19  -1  -6      15842.53      15402.53       317.53 o                         
 -19  -1  -7      11236.63      10556.15       206.58 o                         
  19  -1   8      84789.63      80820.49      1247.25 o                         
 -19  -1  -8      87961.93      82229.05       659.60 o                         
  19   1   9       3946.16       3574.93       274.32 o                         
 -19  -1  -9       3961.39       4015.44       144.35 o                         
  19   1  10       4523.29       4085.38       129.34 o                         
 -19  -1 -11       9336.11       8384.57       182.80 o                         
 -19   1 -12      47594.21      43528.16       487.63 o                         
  19   1  13       5249.67       5602.82       332.08 o                         
 -19   1 -13       5732.81       5589.83       224.23 o                         
 -19   1 -14       7775.67       7430.47       211.36 o                         
  19   1  15         36.65        135.84       139.81 o                         
  19   1  15      12555.99      11642.69       315.99 o                         
  19   1  16      41541.45      39107.54       531.81 o                         
  19  -1  17       1598.47       2268.65       140.94 o                         
 -19  -1 -18       6568.49       6316.21       205.58 o                         
 -19  -1 -19      48109.00      46075.23       496.21 o                         
 -19  -1 -20      16308.10      15248.93       293.64 o                         
 -19  -1 -21      15758.83      15297.06       310.59 o                         
  19   1  22         36.56        422.06       104.68 o                         
  19   1  23      32200.68      32010.79       580.61 o                         
  19   1  24       4204.04       3679.94       220.27 o                         
  19   1  25       4001.53       3872.85       229.15 o                         
 -19   1 -26        599.85       1550.63       198.10 o                         
 -19   1 -27      16560.09      14933.57       570.55 o                         
 -19  -3  19      14447.50      14657.93       758.50 o                         
 -19   3  19      16480.46      18757.76       701.72 o                         
 -19  -3  18       9206.78        -31.65       535.21 o                         
 -19   3  18      14053.38      14989.36       569.91 o                         
 -19  -3  17        322.61        358.38        63.17 o                         
 -19   3  17       1220.42       1423.45       207.42 o                         
 -19  -3  16        271.73        208.72        54.83 o                         
 -19   3  16        395.93        688.74       172.42 o                         
 -19  -3  15      11253.60       7485.92       369.90 o                         
  19  -3 -15      16348.20      18568.47       634.30 o                         
 -19  -3  14       5501.21       2422.40       229.40 o                         
  19  -3 -14      12799.28      12563.29       529.24 o                         
  19   3 -13       1609.57       1853.94       177.18 o                         
  19  -3 -13       3278.91       3516.59       297.57 o                         
 -19  -3  12         23.02        306.24        99.70 o                         
  19  -3 -12       3495.12       3826.36       262.00 o                         
 -19  -3  11      13597.60      15925.88       449.88 o                         
  19  -3 -11      22548.12      25721.26       838.06 o                         
 -19  -3  10       1427.45       2112.38       173.59 o                         
  19  -3 -10       8935.53       9039.92       497.20 o                         
  19   3  -9       7079.82       8024.76       489.04 o                         
  19  -3  -9       7974.24       9044.85       298.71 o                         
  19   3  -8        542.58        912.33       191.24 o                         
  19  -3  -8       4486.74       6615.79       262.34 o                         
  19   3  -7      13983.56      17779.92       713.68 o                         
  19   3  -7      28256.46      30042.38       534.55 o                         
  19   3  -6        129.98        289.56       141.48 o                         
  19   3  -6       3794.73       4366.67       209.30 o                         
  19   3  -5      18407.52      22143.89       772.65 o                         
  19   3  -5      20357.99      17964.73       390.04 o                         
  19   3  -4       1941.89       3543.17       326.63 o                         
 -19   3   4      11768.76      12108.12       325.94 o                         
  19   3  -3       2117.06       2185.18       260.79 o                         
 -19   3   3       8848.73       8770.41       224.33 o                         
  19   3  -2       7838.84       1874.67       438.33 o                         
  19   3  -2       8080.29       9199.35       257.64 o                         
  19   3  -1      33038.93      35877.44       903.41 o                         
 -19   3   1      33065.29      27117.79       523.21 o                         
  19   3   0         40.33       3991.41       320.78 o                         
  19  -3   0      21595.71      23510.76       392.18 o                         
  19   3   1        370.08        715.26       149.91 o                         
  19  -3   1       5484.34       5845.46       198.44 o                         
  19   3   2      10317.94      11355.55       493.76 o                         
  19   3   2      11699.16      12104.83       277.47 o                         
  19   3   3      15062.09      17215.55       587.16 o                         
  19   3   3      16329.02      18976.86       341.17 o                         
  19   3   4       2989.58       4527.82       310.71 o                         
  19   3   4      14999.07      15836.24       320.03 o                         
  19   3   5       5617.14       5128.58       314.40 o                         
  19   3   5       5701.95       6410.93       206.29 o                         
  19   3   6      21876.77      23453.67       650.49 o                         
 -19   3  -6      30999.99      32151.70       525.08 o                         
  19   3   7       6045.42       5992.99       320.55 o                         
 -19   3  -7       6399.41       7383.39       263.57 o                         
 -19   3  -8       5989.94       5699.43       232.75 o                         
 -19   3  -9      12439.31      11623.98       338.92 o                         
 -19   3 -10      22590.24      22642.72       460.59 o                         
  19   3  11       5321.89       4263.53       193.91 o                         
 -19   3 -11       5336.87       5885.93       277.35 o                         
  19   3  12       2558.67       2303.30       157.32 o                         
 -19   3 -12       3608.80       3812.80       221.94 o                         
  19   3  13      11186.18       9063.07       308.87 o                         
 -19   3 -13      14775.25      15168.84       427.60 o                         
  19   3  14       7808.65       6460.10       280.06 o                         
 -19   3 -14      15150.84      15662.39       435.68 o                         
  19   3  15        190.37        157.49        69.18 o                         
 -19   3 -15        367.65        610.87       112.67 o                         
  19   3  16       1376.10        936.19       122.44 o                         
 -19   3 -16       1586.59       2064.22       182.58 o                         
 -19   3 -17      13435.37      16632.76       484.96 o                         
 -19   3 -18      12541.84      14754.24       474.33 o                         
 -20   0  28       1700.20       2622.63       428.17 o                         
  20   0 -26      23140.63      20284.79       971.30 o                         
  20   0 -24         31.46        139.41       331.25 o                         
  20   0 -22      35917.50      39010.79       925.12 o                         
  20   0 -20       2568.97       2703.12       286.37 o                         
  20   0 -18      37268.92      33480.09      1235.35 o                         
  20   0 -16         90.00        154.65       219.80 o                         
 -20   0  14     112814.54     120951.77      1250.00 o                         
  20   0 -12       1357.26       1582.60       149.62 o                         
  20   0 -10     142904.34     178682.67      1295.75 o                         
  20   0  -8        889.81        984.04       129.35 o                         
  20   0  -6      17380.29      18800.06       471.02 o                         
 -20   0   4       1878.81       1809.79       116.84 o                         
 -20   0   2       6611.69       7033.09       219.25 o                         
 -20   0   0       5930.70       6514.75       280.59 o                         
 -20   0  -2       3651.63       4080.09       188.12 o                         
 -20   0  -4        395.66        419.28        74.17 o                         
  20   0   6      33427.91      34956.55       462.45 o                         
 -20   0  -8        569.84        701.23        85.24 o                         
 -20   0 -10      94850.12      99725.17       778.63 o                         
  20   0  12       1425.27       1364.08       117.28 o                         
 -20   0 -14      92294.92      88961.32       785.27 o                         
 -20   0 -16         31.74        176.25        71.73 o                         
  20   0  18      40141.55      43751.69       672.23 o                         
 -20   0 -20        104.00        208.28       117.94 o                         
 -20   0 -22      35305.32      38889.54       629.81 o                         
 -20   0 -24         89.58        469.50       277.08 o                         
 -20   0 -26      19973.20      20322.11       739.18 o                         
  20  -2 -24       4962.16       5982.93       401.17 o                         
 -20  -2  23      10682.72      12446.27       762.95 o                         
  20  -2 -23      15060.20      15225.58       786.81 o                         
 -20  -2  22       6061.37       5997.81       522.31 o                         
  20  -2 -22       6237.20       5670.26       464.59 o                         
 -20  -2  21         92.77         39.68       118.85 o                         
 -20   2  21       1251.80       1498.26       142.70 o                         
 -20  -2  20       5858.54       5816.99       501.32 o                         
 -20   2  20       9001.67       9321.24       304.31 o                         
 -20  -2  19       7584.63       9245.54       320.43 o                         
  20   2 -19      16583.11      16069.23       492.89 o                         
 -20  -2  18      10743.10      11912.01       472.12 o                         
 -20   2  18      13431.87      12490.17       409.23 o                         
 -20  -2  17        235.26        564.38        99.66 o                         
  20  -2 -17       4459.20       3980.83       343.23 o                         
  20   2 -16       5508.77       5102.35       288.00 o                         
 -20   2  16       6823.71       6143.45       305.28 o                         
 -20  -2  15      15674.97      17873.10       425.32 o                         
  20  -2 -15      28459.68      23527.23       741.72 o                         
 -20  -2  14      52043.81      58782.11       950.13 o                         
  20  -2 -14      59095.12      55975.93       804.17 o                         
 -20  -2  13      14734.90      14582.62       362.99 o                         
  20  -2 -13      18737.23      18864.42       715.10 o                         
  20   2 -12       5462.23       6027.13       299.50 o                         
  20  -2 -12       6422.51       6636.30       257.32 o                         
 -20  -2  11       2430.71       3583.62       204.71 o                         
  20   2 -11      14611.28      15095.38       494.62 o                         
 -20  -2  10      10569.20      11138.10       283.98 o                         
  20   2 -10      30151.93      32845.78       752.54 o                         
 -20  -2   9      15741.05      16535.35       359.54 o                         
  20  -2  -9      18750.31      19734.50       636.18 o                         
 -20  -2   8       2617.73       2608.47       134.04 o                         
  20   2  -8       5342.13       5761.74       426.55 o                         
 -20   2   7       2921.26       3964.24       180.74 o                         
 -20   2   7       8891.57       9696.53       317.28 o                         
 -20   2   6      35755.64      36657.33       371.62 o                         
 -20   2   5      23240.37      25584.34       467.02 o                         
 -20  -2   5      29974.36      30089.72       400.31 o                         
 -20   2   4        917.19       1175.02       120.47 o                         
 -20  -2   4       3873.98       4884.07       155.97 o                         
  20   2  -3       5811.66       6855.55       262.73 o                         
 -20  -2   3       9344.73       8831.97       222.15 o                         
 -20   2   2          6.00        346.18       112.52 o                         
 -20  -2   2      12473.86      13645.65       253.42 o                         
 -20   2   1      23931.60      24285.22       476.41 o                         
 -20  -2   1      24926.83      24842.28       369.08 o                         
 -20   2   0       1525.41       1665.94       132.98 o                         
 -20  -2   0      17138.94      18478.93       289.28 o                         
  20   2   1      19110.10      20917.89       486.10 o                         
 -20   2  -1      19114.00      20379.85       286.53 o                         
 -20   2  -2       5415.31       4728.76       169.91 o                         
 -20  -2  -2       9206.96       9663.23       252.46 o                         
  20   2   3       4532.01       4651.10       271.04 o                         
 -20   2  -3       5130.41       6642.67       278.96 o                         
  20  -2   4      10321.53      10273.15       300.87 o                         
 -20   2  -4      25484.07      24876.22       497.55 o                         
  20  -2   5      41286.55      41127.77       657.32 o                         
 -20   2  -5      47040.50      45637.23       594.43 o                         
  20   2   6       9150.99       8869.21       317.52 o                         
  20  -2   6      11056.88      10645.69       281.76 o                         
 -20   2  -7       4175.85       4132.56       346.21 o                         
  20   2   7       5883.69       5256.20       189.49 o                         
  20   2   8       4612.29       4074.76       239.97 o                         
  20   2   8      14882.11      14832.98       270.88 o                         
 -20   2  -9      30015.44      28616.24       463.70 o                         
  20   2   9      36910.98      36312.46       495.25 o                         
  20   2  10      18669.76      15843.96       467.76 o                         
  20   2  10      20255.61      19928.06       316.53 o                         
  20   2  11       1471.89       1275.07       119.21 o                         
 -20   2 -11       5035.58       5954.46       422.34 o                         
  20   2  12       6134.45       5792.70       304.17 o                         
 -20   2 -12      15747.89      14854.68       395.22 o                         
  20   2  13      10807.87      10366.47       349.01 o                         
 -20  -2 -13      44762.43      39822.58       491.06 o                         
  20   2  14      19595.56      16293.71       510.89 o                         
 -20  -2 -14      29822.27      26892.32       373.11 o                         
  20   2  15       2015.56       1270.84       157.24 o                         
 -20  -2 -15       5609.61       4505.04       158.09 o                         
  20   2  16       6474.18       5211.56       304.68 o                         
 -20  -2 -16       6627.67       6547.56       186.06 o                         
  20   2  17       4121.30       3365.49       265.49 o                         
 -20  -2 -17      11130.34       9411.43       235.91 o                         
  20   2  18      13792.40      11665.34       472.37 o                         
 -20  -2 -18      18740.79      16363.44       291.52 o                         
  20   2  19       4817.71       4087.82       286.50 o                         
 -20  -2 -19       8639.96       7589.60       202.65 o                         
  20   2  20       1776.48       1487.67       192.51 o                         
 -20  -2 -20       1837.00       1763.95       106.80 o                         
  20   2  21        269.46        354.03       130.14 o                         
 -20  -2 -21       4224.04       3006.66       224.20 o                         
  20   2  22       6709.62       6307.25       396.27 o                         
 -20  -2 -22      13679.27       6999.19       284.02 o                         
  20   2  23       2552.84       2307.92       257.49 o                         
 -20  -2 -23       4703.63       2961.04       157.67 o                         
 -21   1  27       2676.58       3228.40       300.87 o                         
  21  -1 -26      15837.36      17212.91       577.60 o                         
  21  -1 -25       5055.17       6320.94       362.73 o                         
  21  -1 -24        622.00        639.68       158.67 o                         
  21  -1 -23       3616.62       3302.84       262.56 o                         
  21  -1 -22      21431.58      23065.04       512.30 o                         
  21  -1 -21      14563.76      16070.23       378.05 o                         
  21  -1 -20      17838.55      18472.26       393.94 o                         
  21  -1 -19        787.43        893.85        88.54 o                         
  21  -1 -18      22376.20      22303.27       355.35 o                         
 -21   1  17      16228.64      17613.73       658.88 o                         
  21  -1 -17      24872.64      29084.01       462.16 o                         
 -21   1  16      56295.93      56176.01       995.50 o                         
  21  -1 -16      61049.22      67568.50       858.61 o                         
  21   1 -15       6417.44       6372.60       312.63 o                         
  21  -1 -15       7941.33       7621.55       316.43 o                         
 -21  -1  14       8075.45       8982.19       330.11 o                         
  21  -1 -14      16163.72      15544.03       652.19 o                         
 -21   1  13       1204.12       1587.59       219.65 o                         
  21  -1 -13       7391.28       8268.40       314.46 o                         
  21   1 -12      15860.68      17593.52       444.23 o                         
  21  -1 -12      17576.26      17268.55       585.03 o                         
  21  -1 -11          0.38        107.92        80.84 o                         
  21   1 -11       2510.70       2513.98       224.57 o                         
  21   1 -10        723.47        613.38        85.66 o                         
  21   1  -9      15426.40      16856.64       425.61 o                         
  21  -1  -9      16961.27      16794.27       748.42 o                         
  21   1  -8      71655.34      77869.46       735.37 o                         
  21  -1  -8      71685.93      75435.08      1505.15 o                         
  21   1  -7        997.04       1073.71        86.99 o                         
 -21  -1   7       7151.99       7876.29       352.82 o                         
  21   1  -6        182.92        235.61        54.61 o                         
 -21  -1   6      14959.33      15352.75       477.41 o                         
  21   1  -5        131.47        326.61        77.97 o                         
 -21  -1   5       4722.82       5341.21       254.26 o                         
  21   1  -4     113117.60     123920.20       823.48 o                         
 -21  -1   4     116313.35     118165.98       893.10 o                         
  21   1  -3       5191.45       5745.87       221.52 o                         
 -21   1   3      10735.31      10717.22       241.28 o                         
  21   1  -2        829.02        972.30        82.99 o                         
 -21  -1   2      25712.26      24544.38       433.50 o                         
  21   1  -1        447.91        755.12        71.96 o                         
  21   1  -1        740.13       1680.57       173.18 o                         
 -21  -1   0      38139.75      40092.80       451.72 o                         
 -21   1   0      38680.63      38685.97       676.46 o                         
 -21  -1  -1       8497.31       8962.33       242.50 o                         
  21   1   1      11884.33      11703.81       470.43 o                         
  21  -1   2       4898.31       5633.23       213.54 o                         
 -21  -1  -2      78698.77      78470.22       766.64 o                         
  21  -1   3       7037.40       7533.60       247.62 o                         
 -21  -1  -3       7123.17       7594.08       243.88 o                         
  21   1   4      22648.52      24477.09       846.74 o                         
 -21  -1  -4      22767.87      22922.54       357.79 o                         
  21  -1   5       9434.02       9379.87       321.34 o                         
 -21  -1  -5      10084.48      10448.89       384.14 o                         
  21  -1   6         46.83        199.26       107.02 o                         
 -21  -1  -6      46796.40      44137.63       788.86 o                         
  21  -1   7       2352.68       2196.78       239.05 o                         
 -21  -1  -7      12417.20      12429.70       246.77 o                         
 -21  -1  -8       1609.94       1523.39       141.44 o                         
 -21  -1  -8       2081.94       1715.44       102.06 o                         
  21   1   9       3847.68       3778.81       234.97 o                         
 -21  -1  -9       3847.93       3831.38       158.02 o                         
  21  -1  10      12977.43      12803.99       231.81 o                         
  21  -1  11      10268.96      10363.93       194.19 o                         
  21  -1  12      12397.32      12018.33       496.37 o                         
 -21   1 -12      17665.91      16444.32       319.06 o                         
 -21  -1 -13       6522.59       5890.75       173.39 o                         
  21  -1  14       7285.61       7507.02       401.77 o                         
 -21   1 -14      44014.35      40402.13       509.39 o                         
  21  -1  15      13249.08      13043.05       516.61 o                         
 -21  -1 -15      23836.98      25469.91       414.69 o                         
 -21  -1 -16      33701.91      31161.77       397.98 o                         
 -21   1 -17       1120.52       1137.94        90.77 o                         
 -21   1 -18      12722.73      11949.44       263.42 o                         
  21  -1  19       7813.80       6621.07       554.14 o                         
  21   1  19      13989.53      14674.30       337.81 o                         
  21   1  20      31472.65      29930.84       491.33 o                         
 -21  -1 -21       2410.45       2399.30       202.45 o                         
 -21  -1 -22        904.13        986.84       160.57 o                         
 -21  -1 -23       5273.94       6527.99       283.29 o                         
 -21  -1 -24      23967.63      24496.16       695.60 o                         
 -21  -1 -25       1747.02       1577.91       213.91 o                         
 -21  -3  17      11626.72       9190.99       394.97 o                         
  21  -3 -17      23274.57      28294.41      1750.19 o                         
 -21  -3  16        856.34        383.22        81.34 o                         
  21  -3 -16       2549.27       2845.78       270.63 o                         
 -21  -3  15        737.72        277.31        76.46 o                         
  21  -3 -15       1058.23       2563.65       552.16 o                         
 -21  -3  14       2975.33        850.87       183.71 o                         
  21  -3 -14       4585.70       5972.78       372.81 o                         
 -21  -3  13      12591.93      16368.32       408.13 o                         
  21  -3 -13      25254.18      22776.21       749.66 o                         
  21   3 -12        896.72        833.78       243.59 o                         
  21  -3 -12       1727.61       1977.26       189.57 o                         
  21   3 -11        479.84        892.09       217.87 o                         
  21  -3 -11       3830.19       5148.99       272.68 o                         
  21   3 -10      15772.71      17094.25       757.80 o                         
  21  -3 -10      16251.15      17038.21       476.25 o                         
 -21   3   9      18688.42      21418.96       610.64 o                         
  21  -3  -9      26714.81      25861.82       572.12 o                         
 -21   3   8       4344.90       5332.75       317.22 o                         
  21  -3  -8       5531.85       6697.37       295.62 o                         
 -21   3   7       4394.28       4767.58       297.14 o                         
  21  -3  -7      11599.77      13227.95       383.09 o                         
 -21   3   6      16791.62      18783.94       571.80 o                         
  21  -3  -6      18631.35      16851.66       432.51 o                         
 -21   3   5       1975.69       2893.56       357.90 o                         
 -21   3   5       2353.89       2391.72       176.42 o                         
  21   3  -4       1683.84       1741.01       236.90 o                         
 -21   3   4       5058.61       6310.24       195.95 o                         
 -21   3   3      13558.51      16047.08       518.04 o                         
 -21   3   3      24082.23      25233.19       397.07 o                         
 -21   3   2       8927.74       9335.53       337.29 o                         
 -21   3   2       9630.31       9254.79       303.09 o                         
 -21   3   1         71.89        185.74        96.78 o                         
 -21   3   1        118.79        432.50        82.02 o                         
  21   3   0       1076.86       1757.80       169.53 o                         
  21   3   0       6901.56       5905.54       251.14 o                         
 -21   3  -1      16130.22      17386.52       530.73 o                         
  21  -3   1      24976.10      21586.99       387.47 o                         
  21   3   2       5172.66       4991.01       292.36 o                         
  21  -3   2       6271.25       6234.48       211.38 o                         
 -21   3  -3        579.69        594.32       125.71 o                         
  21  -3   3       1868.68       1998.09       125.64 o                         
 -21   3  -4       2819.83       3573.23       291.20 o                         
  21  -3   4      13775.07       9541.19       379.02 o                         
  21   3   5      11044.18       4780.41       445.37 o                         
  21  -3   5      13911.13      14582.32       326.59 o                         
 -21   3  -6       1819.29       1866.91       187.39 o                         
  21  -3   6       4654.00       5768.66       256.61 o                         
 -21   3  -7      12302.43      14951.48       931.59 o                         
 -21   3  -7      24495.18      26178.38       530.29 o                         
 -21   3  -8        733.44       2721.69       470.65 o                         
 -21   3  -8      11023.87      13001.44       378.07 o                         
 -21   3  -9       5135.25       4657.75       529.88 o                         
 -21   3  -9       5448.31       5346.84       242.56 o                         
 -21   3 -10       1273.55       1210.87       338.78 o                         
 -21   3 -10       1858.59       3578.96       308.39 o                         
 -21   3 -11      19408.02      18855.76      1059.96 o                         
 -21   3 -11      27623.29      30595.90       582.34 o                         
 -21   3 -12       2468.35       2212.39       388.28 o                         
 -21   3 -12       4409.50       4388.75       235.56 o                         
 -21   3 -13        491.24        577.17       257.69 o                         
 -21   3 -13        972.55       1265.38       147.71 o                         
 -21   3 -14       2594.83       2056.30       422.93 o                         
 -21   3 -14       3153.53       4822.13       277.35 o                         
 -21   3 -15      25438.74      28784.68       583.57 o                         
  22   0 -26      27680.67      19753.06      2917.54 o                         
  22   0 -24      18903.41      21461.26      2446.24 o                         
  22   0 -22      23414.94      24272.08       978.94 o                         
  22   0 -20       7838.85       5316.08       593.60 o                         
  22   0 -18       7143.17       6123.94       585.13 o                         
  22   0 -16       6693.93       5811.47       926.70 o                         
  22   0 -14       8162.35       8169.50       323.70 o                         
  22   0 -12       3535.76       3942.00       660.58 o                         
 -22   0  12      46758.43      42576.85       753.41 o                         
 -22   0  10     103250.34     106262.83      1089.00 o                         
  22   0  -8      49124.21      51786.05       833.09 o                         
 -22   0   6      25963.20      29002.04       474.64 o                         
 -22   0   4      65125.84      67697.41       699.39 o                         
  22   0  -2      90978.53     109370.63      1935.76 o                         
 -22   0   2      91407.08      97149.44       785.10 o                         
  22   0   0      60013.32      59019.03       668.58 o                         
 -22   0  -2      99614.18     109278.56       961.62 o                         
 -22   0  -4      17252.62      17122.37       403.77 o                         
 -22   0  -6      60190.15      63812.64       766.12 o                         
  22   0   8      78767.12      75131.96       702.56 o                         
  22   0  10      68556.29      67009.55       679.93 o                         
  22   0  12       2166.42       2098.37       320.98 o                         
 -22   0 -12       6569.58       6372.55       244.94 o                         
 -22   0 -14       7344.34       6539.79       236.16 o                         
 -22   0 -16       6247.19       5808.83       227.23 o                         
  22   0  18       6893.81       5943.41       301.80 o                         
  22   0  20      19570.09      18639.89       622.24 o                         
 -22   0 -22      28807.57      26048.57      1225.40 o                         
 -22   0 -24      18876.60      17657.58       829.04 o                         
  22  -2 -23       8723.41      10289.17       627.67 o                         
  22  -2 -22       2782.66       3340.70       239.36 o                         
 -22   2  21       8236.60       8727.85       348.96 o                         
 -22   2  20       1910.70       1635.11       153.62 o                         
 -22   2  19       9362.22      10318.19       328.47 o                         
 -22   2  18       1055.63       1173.08       133.35 o                         
 -22   2  17      12437.09      12413.12       312.42 o                         
 -22   2  16        370.21        555.10       100.23 o                         
 -22   2  15      29793.82      31771.09       482.19 o                         
  22  -2 -14       2921.45       2968.15       160.80 o                         
  22  -2 -13      11076.72      10492.94       297.80 o                         
  22  -2 -12      10568.38      11097.13       333.63 o                         
  22  -2 -11      39634.15      42427.29       478.99 o                         
  22  -2 -10      29273.04      29048.02       421.15 o                         
 -22  -2   9       9274.68       9579.31       272.55 o                         
 -22  -2   8      16638.34      18744.47       306.01 o                         
 -22  -2   7      27566.12      29606.32       345.07 o                         
  22  -2  -6      18336.58      17589.79      1130.61 o                         
 -22  -2   6      23602.77      23147.51       309.95 o                         
  22  -2  -5        183.21       1183.07       323.23 o                         
  22   2  -5       7090.63       7075.35       176.37 o                         
 -22  -2   4      34421.34      34973.67       365.62 o                         
  22   2  -3      30875.01      36186.83      1027.94 o                         
 -22   2   3      31497.87      34673.34       400.51 o                         
 -22  -2   2       9504.08      10180.62       211.39 o                         
  22   2  -1       1342.47       1379.72       168.80 o                         
 -22  -2   1       2218.34       2274.64       111.29 o                         
  22  -2   0       1693.90       2068.12       328.92 o                         
 -22  -2   0       7173.55       6997.90       168.31 o                         
  22  -2   1        954.61       5153.17       499.73 o                         
  22   2   1      21098.19      22476.73       291.15 o                         
  22  -2   2      38390.80      36654.74       777.60 o                         
 -22   2  -2      44506.84      45493.54       458.21 o                         
  22  -2   3      10587.34       8728.50       607.69 o                         
 -22   2  -3      10706.87      10727.92       261.11 o                         
  22  -2   4      20035.00      19031.11       315.33 o                         
 -22   2  -5       2101.83       6350.70       562.76 o                         
  22  -2   5      19191.97      18533.43       324.31 o                         
  22  -2   6      18994.41      18761.44       354.08 o                         
 -22  -2  -7      11641.89      11134.56       224.80 o                         
  22  -2   8      20007.69      18487.14       339.40 o                         
  22  -2   9      25955.90      26221.03       433.65 o                         
  22  -2  10       8843.76       8303.69       204.01 o                         
 -22   2 -11      11694.46       9915.28       262.37 o                         
 -22   2 -12       1988.33       1914.78       128.60 o                         
 -22   2 -13      24619.18      23500.25       411.41 o                         
 -22   2 -14        259.67        595.83       118.58 o                         
 -22   2 -15      13440.60      12382.46       284.74 o                         
 -22   2 -16        955.96        913.80        98.57 o                         
 -22   2 -17      13190.05      12646.71       291.66 o                         
 -22   2 -18       2875.34       2527.69       156.81 o                         
 -22  -2 -19       6961.53       5383.02       189.48 o                         
 -22  -2 -20       3251.06       2653.58       141.48 o                         
 -22  -2 -21      13305.85      10876.84       330.56 o                         
  23  -1 -25       4724.36       4942.59       502.63 o                         
  23  -1 -24      27799.96      29345.56      1076.26 o                         
  23  -1 -23       1767.60       2137.39       335.29 o                         
  23  -1 -22       4402.19       4590.45       435.71 o                         
  23  -1 -21        946.12        851.16       224.32 o                         
  23  -1 -20      34446.62      37831.57       629.04 o                         
  23  -1 -19       5117.27       5389.29       260.14 o                         
  23  -1 -18      16222.33      15745.61       412.30 o                         
  23  -1 -17        549.60        502.64       106.05 o                         
  23  -1 -16      25682.47      28283.51       483.29 o                         
  23  -1 -15       2377.71       2680.22       187.63 o                         
  23  -1 -14      24630.13      24527.61       511.58 o                         
  23  -1 -13        409.02        475.49        99.88 o                         
  23  -1 -12      15010.90      16182.86       377.97 o                         
 -23   1  11       1172.01       1351.49       136.15 o                         
  23  -1 -10      41798.73      39920.93       601.07 o                         
  23   1  -9      14167.59      15693.50       332.25 o                         
 -23  -1   8        192.54        236.28        54.26 o                         
 -23  -1   7      17617.79      17297.47       277.40 o                         
 -23  -1   6      33199.04      31508.59       346.61 o                         
 -23  -1   5      24619.12      24632.53       329.02 o                         
 -23  -1   4      49391.84      50708.48       430.26 o                         
 -23  -1   3       1211.48       1282.18        77.03 o                         
 -23  -1   2      40485.54      42297.73       387.92 o                         
 -23  -1   1      43482.60      43034.16       408.33 o                         
 -23  -1   0      46525.75      49132.27       463.01 o                         
 -23  -1  -1       1563.08       1773.49        94.27 o                         
 -23  -1  -2      38237.19      36769.91       390.12 o                         
 -23  -1  -3      33997.59      34989.20       382.35 o                         
  23   1   4      41928.68      41712.65       421.69 o                         
 -23  -1  -5      14212.68      12591.46       286.32 o                         
 -23   1  -6        132.19        249.50        61.14 o                         
 -23   1  -7       9621.07       9742.87       236.41 o                         
 -23  -1  -8      63135.04      63041.66       581.11 o                         
  23  -1   9       1213.94       1232.79        82.86 o                         
  23  -1  10      10089.04       9633.02       225.74 o                         
  23  -1  11        324.82        310.35        56.60 o                         
  23  -1  12      33488.70      31588.08       377.93 o                         
 -23   1 -13       2446.83       2529.69       126.35 o                         
 -23   1 -14      16913.13      15935.49       308.40 o                         
 -23   1 -15        733.03        812.60        86.00 o                         
 -23   1 -16      24733.63      23540.27       381.98 o                         
 -23   1 -17       4125.59       3812.81       162.26 o                         
 -23   1 -18      24344.84      23191.96       476.47 o                         
 -23  -1 -19       1404.99       1518.64       141.66 o                         
 -23  -1 -20       6467.54       6252.60       266.95 o                         
 -23   1 -21       2626.87       2849.64       213.92 o                         
 -23   1 -22      19732.94      17525.13       531.46 o                         
 -23   1 -23       4044.50       3380.90       343.62 o                         
  23  -3 -14       3275.38       2676.64       283.95 o                         
  23  -3 -13       5684.27       5144.31       299.25 o                         
  23  -3 -12       8809.22       8752.99       371.65 o                         
  23  -3 -11      10611.74      10356.56       349.67 o                         
  23  -3 -10       1275.18       1406.19       167.22 o                         
  23  -3  -9      11472.87      12218.71       361.93 o                         
  23  -3  -8       3499.17       4021.57       250.15 o                         
  23  -3  -7       3376.11       3395.70       200.40 o                         
  23  -3  -6        769.85       1405.79       210.28 o                         
 -23   3   5      45219.20      44874.36       604.14 o                         
  23   3  -4      14889.66      14755.78       326.64 o                         
 -23   3   3        190.00        698.21       110.09 o                         
  23   3  -2      14352.55      15315.22       318.69 o                         
 -23   3   1      56494.00      55100.43       600.56 o                         
 -23   3   0      15153.76      14177.97       311.85 o                         
 -23   3  -1        208.05        670.72       129.98 o                         
 -23   3  -2      17452.53      17996.48       331.10 o                         
  23  -3   3      45809.20      45236.96       524.84 o                         
  23  -3   4       1153.45       1410.96       114.88 o                         
  23  -3   5       2693.69       2766.90       140.31 o                         
  23  -3   6       5116.56       5804.10       236.42 o                         
 -23   3  -7      11851.48      12950.52       392.30 o                         
 -23   3  -8       1932.18       1630.18       164.21 o                         
 -23   3  -9       9549.63       9413.87       347.70 o                         
 -23   3 -10      11799.66      10599.46       363.40 o                         
 -23   3 -11       6297.92       5845.36       279.15 o                         
 -23   3 -12       2525.47       2510.62       195.40 o                         
  24   0 -24      25749.25      28889.70      3277.82 o                         
  24   0 -22      24192.38      20205.65      2577.16 o                         
  24   0 -20      20093.29      23016.56      2623.83 o                         
  24   0 -18      40574.62      34971.53      2882.93 o                         
  24   0 -16      28551.75      30314.84      2531.25 o                         
  24   0 -14      59346.67      64537.34      1091.01 o                         
  24   0 -12      18337.59      17100.03       547.47 o                         
  24   0 -10      69290.37      73848.32      1661.87 o                         
  24   0  -8      49391.60      50422.28       819.24 o                         
 -24   0   6      62268.58      65357.59       854.54 o                         
 -24   0   4      18928.02      18755.07       402.34 o                         
  24   0  -2      14023.37      13583.63       332.32 o                         
  24   0   0      16358.85      15958.59       371.55 o                         
 -24   0  -2      18968.81      18895.43       664.88 o                         
 -24   0  -4      43034.70      42545.35       736.05 o                         
 -24   0  -6      62874.97      63868.39       931.08 o                         
 -24   0  -8      74099.58      73861.27      1077.06 o                         
  24   0  10      27168.50      27371.23       545.47 o                         
  24   0  12      39071.25      37534.77       637.31 o                         
 -24   0 -14      43208.33      40663.34       692.40 o                         
 -24   0 -16      27007.60      25135.44       558.75 o                         
  24   0  18      28857.05      27395.67       849.03 o                         
 -24   0 -20      15794.29      14171.00       967.13 o                         
 -24   0 -22      36745.37      35851.51      1583.34 o                         
 -24   2  20       8252.17       8874.83       412.04 o                         
 -24   2  19      16652.36      15994.87       531.66 o                         
 -24   2  18      17436.98      17820.88       556.12 o                         
 -24   2  17         14.86        -57.56        80.37 o                         
 -24   2  16      12811.54      13285.14       602.79 o                         
 -24   2  15      11825.17      11994.29       488.13 o                         
 -24   2  14       6686.08       7512.50       397.11 o                         
  24  -2 -13       6854.21       7393.54       285.70 o                         
  24  -2 -12      16354.62      15496.99       409.27 o                         
  24  -2 -11      32676.74      33963.33       528.67 o                         
  24  -2 -10      22072.60      23055.83       402.87 o                         
  24   2  -9       2669.90       3269.27       157.69 o                         
  24   2  -8       9639.12       9180.33       265.52 o                         
 -24  -2   7      26593.07      27143.27       447.53 o                         
 -24  -2   6       8403.11       9141.16       241.85 o                         
  24   2  -5       4190.29       4344.48       167.57 o                         
 -24   2   4       7840.08       7439.83       213.29 o                         
 -24  -2   3      21281.82      22905.47       394.73 o                         
 -24   2   2        888.18       1058.74        94.51 o                         
 -24   2   1      29004.29      29940.70       415.24 o                         
  24   2   0       1211.63       1308.58        91.96 o                         
 -24  -2  -1      21256.93      22838.62       361.40 o                         
 -24  -2  -2      10316.95      10385.48       242.67 o                         
 -24  -2  -3       3235.20       2968.66       127.02 o                         
 -24   2  -4      10404.27      10622.15       298.29 o                         
 -24   2  -5      39976.26      38543.47       538.16 o                         
 -24  -2  -6      14768.48      14071.30       320.11 o                         
 -24  -2  -7       2785.02       2661.80       140.61 o                         
 -24  -2  -8      20973.30      19432.53       382.42 o                         
  24  -2   9      41853.61      39798.59       541.35 o                         
  24  -2  10      20871.46      19574.97       372.68 o                         
 -24  -2 -11       6586.23       6428.50       192.64 o                         
 -24  -2 -12       7020.88       7352.68       208.21 o                         
 -24  -2 -13      17181.58      16050.47       343.54 o                         
 -24  -2 -14      15683.90      14499.50       315.16 o                         
 -24   2 -15         11.69         51.76        56.87 o                         
 -24   2 -16      12970.31      10708.56       393.62 o                         
 -24   2 -17      13968.00      12202.98       431.60 o                         
 -24   2 -18      10094.71       8353.66       361.92 o                         
  25  -1 -23       1682.71       1995.36       356.59 o                         
  25  -1 -22      21073.79      23698.20      1064.14 o                         
  25  -1 -21      12701.16      13735.19       795.26 o                         
  25  -1 -20      10871.26      10980.52       497.74 o                         
  25  -1 -19       1896.92       1832.59       273.73 o                         
  25  -1 -18      27288.46      25711.61       932.79 o                         
  25  -1 -17      16184.06      16733.30       635.04 o                         
  25  -1 -16      32647.78      33374.32       752.04 o                         
  25  -1 -15       4317.69       4682.67       297.51 o                         
  25  -1 -14      15289.97      14684.36       504.80 o                         
  25  -1 -13      24314.16      24474.40       627.06 o                         
  25  -1 -12      49882.87      52038.41       929.45 o                         
 -25   1  11        485.52        312.36        98.84 o                         
  25   1 -10        472.81        523.58        96.46 o                         
 -25  -1   9       5237.77       5335.29       218.89 o                         
 -25  -1   8      46466.61      47820.96       577.34 o                         
 -25  -1   7       2640.54       2785.82       134.89 o                         
 -25  -1   6       4409.90       3942.74       161.69 o                         
 -25  -1   5       6315.27       6337.61       200.67 o                         
  25   1  -4      39466.66      40405.62       518.04 o                         
 -25   1   3        910.81       1012.28        81.47 o                         
 -25  -1   2      23127.39      22525.01       350.57 o                         
 -25  -1   1        863.06       1054.16        88.33 o                         
 -25  -1   0      34932.65      36621.15       507.94 o                         
 -25  -1  -1       1279.77       1435.16       101.17 o                         
 -25  -1  -2      36452.11      35717.02       492.43 o                         
 -25  -1  -3       4313.93       4146.42       168.25 o                         
 -25  -1  -4       5740.04       5488.69       212.24 o                         
 -25  -1  -5       3946.82       4387.19       175.70 o                         
 -25  -1  -6      38850.93      36974.48       559.12 o                         
 -25  -1  -7       6973.39       7339.49       253.50 o                         
 -25  -1  -8        428.43        611.18        88.46 o                         
 -25   1  -9        700.99        609.28        87.53 o                         
 -25   1 -10      34157.44      31784.13       470.54 o                         
  25  -1  11      26294.52      25171.32       420.13 o                         
  25  -1  12      17621.99      15835.50       339.73 o                         
 -25   1 -13       4245.74       3899.22       196.24 o                         
 -25  -1 -14      33560.41      31224.73       496.90 o                         
 -25   1 -15      15206.56      14248.29       369.21 o                         
 -25  -1 -16      32686.32      31410.24       631.14 o                         
 -25   1 -17       2116.04       1804.08       169.77 o                         
 -25   1 -18      10799.45      10239.80       373.61 o                         
 -25   1 -19      11618.94      11129.68       394.92 o                         
 -25   1 -20      23740.62      23536.88       572.60 o                         
 -25   1 -21       1320.61       1433.65       249.27 o                         
  25  -3  -9      12212.96      11909.17       517.35 o                         
  25  -3  -8         78.78        272.36       104.69 o                         
  25  -3  -7       7857.63       7634.19       349.84 o                         
  25  -3  -6      10731.61      11863.38       436.60 o                         
 -25   3   5       9063.15       9321.69       322.88 o                         
  25   3  -4       2325.24       2183.14       166.97 o                         
 -25   3   3       1666.45       1623.52       142.02 o                         
 -25   3   2       5471.41       5760.20       251.10 o                         
  25   3  -1       3337.85       3008.01       184.05 o                         
  25   3   0       5049.91       4716.83       222.49 o                         
  25  -3   1       1608.79       1520.65       135.61 o                         
  25  -3   2       3004.95       3142.19       183.15 o                         
 -25   3  -3       9023.18       9248.97       298.11 o                         
 -25   3  -4       7067.99       7568.44       307.21 o                         
 -25   3  -5       8138.73       7583.87       308.16 o                         
  25  -3   6         78.22        377.10        88.43 o                         
  25  -3   7      12427.06      12974.41       389.84 o                         
  26   0 -22      18750.21      17737.62      2699.30 o                         
  26   0 -20      13032.16      12428.31      2081.07 o                         
  26   0 -18       9873.85      12349.71      1889.76 o                         
  26   0 -16      12539.91      10073.41      1645.29 o                         
  26   0 -14      15236.84      15650.74       642.13 o                         
  26   0 -12      28941.18      27378.54       832.34 o                         
  26   0 -10      20466.15      21272.08       730.79 o                         
 -26   0   8      73377.62      72124.70      1144.80 o                         
 -26   0   6      63067.24      62529.01      1036.03 o                         
 -26   0   4      29725.41      28354.89       589.46 o                         
  26   0  -2      39838.52      41500.52       707.57 o                         
  26   0   0      26071.10      25841.07       548.57 o                         
 -26   0  -2      45472.72      47150.62       801.98 o                         
 -26   0  -4      41332.10      38477.32       853.31 o                         
 -26   0  -6      84625.18      83935.27      1265.52 o                         
 -26   0  -8      22826.39      22260.21       663.91 o                         
  26   0  10      21127.44      20537.33       645.73 o                         
  26   0  12      21236.47      20831.74       541.15 o                         
 -26   0 -14       9509.86       9300.64       407.89 o                         
 -26   0 -16      15074.38      14548.18       519.41 o                         
 -26   0 -18       8524.40       7067.23       735.20 o                         
 -26   0 -20      18992.76      16049.17      1133.03 o                         
 -26   2  17       2164.31       1874.13       272.97 o                         
 -26   2  16       7137.10       5894.19       477.11 o                         
 -26   2  15      17896.89      18698.23       560.97 o                         
 -26   2  14      11551.18      10494.33       419.56 o                         
  26  -2 -13       2659.33       2466.50       211.72 o                         
  26  -2 -12       6081.95       6430.19       293.70 o                         
  26  -2 -11      21720.76      22870.38       546.96 o                         
  26  -2 -10      10526.75       9933.15       358.74 o                         
 -26  -2   9       2865.13       2686.76       177.68 o                         
  26   2  -8       9328.25       9122.80       334.87 o                         
  26   2  -7      33051.82      32521.02       607.35 o                         
 -26   2   6      18851.63      18829.58       424.86 o                         
 -26   2   5       2459.84       2408.48       148.71 o                         
 -26  -2   4      12485.74      12512.97       341.60 o                         
 -26   2   3      31633.35      31076.91       528.05 o                         
  26   2  -2      24600.17      22242.45       408.57 o                         
 -26  -2   1        145.90        253.88        62.67 o                         
 -26   2   0      19361.33      17766.93       317.61 o                         
 -26  -2  -1      25371.10      25855.35       430.17 o                         
 -26  -2  -2      13752.23      13206.05       313.22 o                         
 -26  -2  -3       1689.24       1674.86       101.38 o                         
 -26  -2  -4      13147.44      12589.42       285.39 o                         
 -26   2  -5      22508.24      20695.91       514.45 o                         
 -26  -2  -6       7517.69       7019.85       258.06 o                         
 -26  -2  -7       2044.48       1697.61       141.76 o                         
 -26  -2  -8       6886.22       6178.24       249.84 o                         
  26  -2   9      14173.24      13364.23       361.64 o                         
  26  -2  10       4014.18       3733.88       193.68 o                         
  26  -2  11       2625.45       2355.49       154.88 o                         
 -26  -2 -12      11606.32      10216.35       359.21 o                         
 -26  -2 -13      13910.88      12899.35       326.27 o                         
 -26  -2 -14       4886.99       3710.66       209.68 o                         
 -26  -2 -15       1985.04       1908.92       152.73 o                         
  27  -1 -20      17673.00      18398.89       878.83 o                         
  27  -1 -19          5.55         84.54       133.73 o                         
  27  -1 -18       4965.08       4990.76       462.72 o                         
  27  -1 -17        934.38        792.84       210.85 o                         
  27  -1 -16      11186.71      11004.06       629.65 o                         
  27  -1 -15         11.45        -11.04        91.37 o                         
  27  -1 -14      27920.63      26432.61      1004.46 o                         
  27  -1 -13       8433.19       8213.50       562.22 o                         
  27  -1 -12       2706.85       2777.49       205.01 o                         
 -27   1  11       2211.23       1863.62       147.27 o                         
 -27   1  10      36672.02      37904.74       602.54 o                         
  27   1  -9       9499.45      10089.53       327.76 o                         
  27   1  -8       3759.93       3482.27       149.55 o                         
 -27  -1   7       1602.86       1669.84       106.44 o                         
  27   1  -6      38331.40      38219.10       467.72 o                         
  27   1  -5      17759.13      18804.39       315.79 o                         
 -27  -1   4      10024.83      10459.05       241.35 o                         
 -27  -1   3       2774.51       2663.47       135.19 o                         
 -27  -1   2      40031.98      39012.68       542.90 o                         
 -27  -1   1      19070.74      19691.49       336.79 o                         
 -27  -1   0      41085.56      40150.09       491.09 o                         
 -27  -1  -1       3542.55       3654.91       149.05 o                         
 -27  -1  -2      10097.59      10107.10       242.26 o                         
 -27  -1  -3      20048.82      19804.93       357.95 o                         
 -27  -1  -4      41562.07      42297.28       504.90 o                         
 -27   1  -5       1236.10       1461.82        96.38 o                         
 -27  -1  -6       5275.52       5175.92       179.37 o                         
 -27  -1  -7       6923.52       7089.23       213.87 o                         
  27   1   8      38585.44      38387.98       551.14 o                         
  27  -1   9       1788.79       1663.01       130.81 o                         
  27  -1  10       1767.65       1882.02       132.45 o                         
  27  -1  11      11995.06      12478.67       322.47 o                         
 -27   1 -12      34194.73      32896.30       512.74 o                         
 -27   1 -13          8.89         29.91        64.57 o                         
 -27   1 -14       8612.41       8185.48       322.89 o                         
 -27   1 -15        610.91        441.44        95.52 o                         
 -27   1 -16       5772.82       5119.48       273.97 o                         
 -27   1 -17          8.09         31.63        66.16 o                         
 -27  -1 -18      17112.36      16901.83       390.08 o                         
  28   0 -20      14890.99      16219.59      2329.78 o                         
  28   0 -18      38960.43      32779.04      3091.68 o                         
  28   0 -16      19284.61      20876.13      2374.08 o                         
  28   0 -14      29985.97      29893.66      1125.50 o                         
  28   0 -12      19986.58      20041.64      2083.43 o                         
 -28   0  10      14883.19      16021.85       666.44 o                         
 -28   0   8       5176.36       5788.82       300.21 o                         
 -28   0   6      35702.15      35142.95       629.69 o                         
 -28   0   4      46203.46      47669.50       799.55 o                         
  28   0  -2      30363.93      30147.15       601.04 o                         
 -28   0   0      46012.70      47477.43       856.77 o                         
 -28   0  -2      31664.17      31780.10       617.23 o                         
 -28   0  -4      43808.39      42393.84      1143.18 o                         
 -28   0  -6       4851.79       5847.30       353.84 o                         
  28   0   8      12754.21      13480.80       531.80 o                         
 -28   0 -10      27513.89      25796.96       851.69 o                         
 -28   0 -12      24120.33      22990.63       809.33 o                         
 -28   0 -14      29493.34      28510.33       728.75 o                         
 -28   0 -16      25532.63      24571.86       869.35 o                         
 -28   0 -18      20499.09      19678.60       789.67 o                         
 -28   2  13        249.88        509.63       117.08 o                         
  28   2 -12      11378.03      10976.23       426.78 o                         
  28   2 -11      19650.47      18721.42       565.10 o                         
  28   2 -10       5275.51       5475.00       310.94 o                         
 -28  -2   9       1088.74       1060.98       143.59 o                         
 -28  -2   8       9396.63       7928.85       327.16 o                         
 -28  -2   7      16460.31      16574.03       451.34 o                         
 -28  -2   6       5312.59       6029.22       296.51 o                         
  28   2  -5       1924.38       2041.81       178.22 o                         
  28   2  -4       6109.66       5726.60       258.13 o                         
  28   2  -3      16863.49      17967.21       447.40 o                         
 -28  -2   2       9141.62       9145.74       289.44 o                         
 -28   2   1       1201.79       1255.20       118.27 o                         
 -28  -2   0      12684.86      12956.59       339.90 o                         
 -28  -2  -1      19531.39      21070.74       442.86 o                         
 -28   2  -2       5324.22       5277.80       227.52 o                         
 -28  -2  -3       2872.33       2887.77       145.53 o                         
 -28  -2  -4       8124.55       8201.85       258.30 o                         
  28  -2   5      24864.86      21831.97       549.42 o                         
 -28  -2  -6      13437.03      11163.03       485.39 o                         
 -28  -2  -7       1538.58       1447.45       185.74 o                         
 -28  -2  -8       6395.06       6403.51       356.31 o                         
 -28  -2  -9      25881.30      23624.73       665.05 o                         
 -28  -2 -10      16951.36      15062.23       531.96 o                         
 -28   2 -11        361.66        348.72       123.49 o                         
  29  -1 -17       7946.67       8628.31       586.20 o                         
  29  -1 -16      15052.71      14681.32       763.73 o                         
  29  -1 -15        988.56       1001.68       227.62 o                         
  29   1 -14      14055.55      14009.83       546.13 o                         
  29   1 -13      11610.54      12459.56       441.38 o                         
  29   1 -12      51688.17      51616.33       880.46 o                         
 -29   1  11       3533.22       3872.48       250.10 o                         
 -29   1  10       3213.47       3163.57       224.28 o                         
 -29  -1   9      11721.69      11848.20       420.66 o                         
  29   1  -8      41992.66      42092.02       625.14 o                         
  29   1  -7        989.61       1147.95       116.31 o                         
 -29  -1   6        947.01        953.34       106.79 o                         
 -29  -1   5       7478.09       7693.77       268.09 o                         
 -29  -1   4      19978.18      18748.70       418.90 o                         
 -29  -1   3        208.32        283.91        71.50 o                         
 -29  -1   2       7256.52       8026.10       271.95 o                         
 -29  -1   1          4.70         53.77        53.51 o                         
 -29  -1   0       9690.71      10350.89       261.91 o                         
 -29  -1  -1        236.22        450.42        68.26 o                         
 -29  -1  -2      21020.27      20408.97       365.75 o                         
 -29  -1  -3       5090.01       5223.90       197.91 o                         
 -29  -1  -4        654.69        838.24       103.55 o                         
 -29  -1  -5        730.95        639.68        97.46 o                         
 -29  -1  -6      44284.86      43246.20       654.22 o                         
 -29   1  -7      11143.79      10965.33       334.47 o                         
 -29  -1  -8       2960.67       2595.93       171.27 o                         
 -29  -1  -9       3399.41       3250.64       215.84 o                         
 -29  -1 -10      54477.02      53799.86       837.04 o                         
 -29  -1 -11      10347.81       9799.01       366.94 o                         
 -29  -1 -12       9331.93       8392.03       345.52 o                         
 -29  -1 -13        915.95       1134.72       139.65 o                         
 -29   1 -14      15822.91      16092.13       585.41 o                         
 -29   1 -15       7403.76       7141.99       322.63 o                         
  30   0 -16      19330.04      16071.07      2099.05 o                         
  30   0 -14      16069.66      16470.40       839.63 o                         
  30   0 -12      23943.45      23601.94      1017.08 o                         
 -30   0  10      12166.92      13370.45       740.04 o                         
 -30   0   8      23141.11      22083.42       687.50 o                         
 -30   0   6      30351.64      31007.38       700.72 o                         
 -30   0   4      23908.84      22634.26       542.90 o                         
  30   0  -2      20105.60      21918.67       525.05 o                         
 -30   0   0      13288.42      13494.59       453.55 o                         
 -30   0  -2      28460.61      26293.20       616.91 o                         
 -30   0  -4      21756.37      20895.20       597.84 o                         
 -30   0  -6      22382.84      21812.71       979.04 o                         
 -30   0  -8      15304.32      15355.14       626.73 o                         
 -30   0 -10      16425.95      15757.30       650.12 o                         
 -30   0 -12      24623.63      24920.32       805.03 o                         
 -30   0 -14      12613.06      12066.71       585.97 o                         
 -30  -2   7      16089.70      21333.15       567.80 o                         
 -30  -2   6       9304.99      10027.32       393.71 o                         
 -30  -2   5       2211.29       2803.62       216.76 o                         
 -30  -2   4       7854.25       7729.91       331.93 o                         
 -30  -2   3      32611.62      32716.92       604.19 o                         
 -30  -2   2      15048.25      15744.76       426.05 o                         
 -30  -2   1       5197.58       5638.61       257.21 o                         
 -30  -2   0      10467.90       9896.91       342.60 o                         
 -30  -2  -1      31072.87      29864.05       574.63 o                         
 -30  -2  -2       5872.76       6094.08       264.77 o                         
 -30  -2  -3       2285.72       2579.61       178.65 o                         
 -30   2  -4       6071.50       5807.24       296.98 o                         
  31   1 -12      10854.60        373.27       101.94 o                         
  31   1 -11       1943.42       1892.26       173.17 o                         
 -31   1  10      39087.32      39076.54       706.40 o                         
 -31   1   9       7550.64       8019.58       331.29 o                         
 -31  -1   8       1722.93       1721.87       137.95 o                         
 -31  -1   7        634.93        556.60        91.66 o                         
 -31  -1   6      40879.31      39434.55       597.90 o                         
 -31  -1   5       8623.25       9163.81       333.59 o                         
 -31  -1   4       6896.03       6028.92       264.68 o                         
 -31  -1   3       3086.93       3200.67       178.63 o                         
 -31  -1   2      21105.39      20981.30       398.74 o                         
 -31  -1   1      10691.62      11781.56       303.92 o                         
 -31  -1   0      18643.59      18211.50       371.80 o                         
 -31  -1  -1       2262.36       2320.33       145.14 o                         
 -31  -1  -2       9225.79       8728.40       255.79 o                         
 -31  -1  -3      10471.26      10603.83       281.97 o                         
 -31  -1  -4      35962.58      34756.91       508.65 o                         
 -31  -1  -5        757.04        958.65       106.00 o                         
 -31  -1  -6       2635.36       2657.55       158.18 o                         
 -31  -1  -7       8803.48       8619.30       277.39 o                         
 -31  -1  -8      32055.43      29679.94       519.10 o                         
 -31  -1  -9       2837.24       2885.88       166.97 o                         
 -31   1 -10        234.18        220.84        69.73 o                         
 -32   0  10      15434.34      15659.35       789.78 o                         
 -32   0   8      15488.42      16197.84       526.57 o                         
 -32   0   6      25619.89      25225.28       650.16 o                         
 -32   0   4      42562.07      43471.37       847.00 o                         
 -32   0   2      29848.58      28542.38       693.52 o                         
 -32   0   0      45680.66      44450.90       841.94 o                         
 -32   0  -2      28118.91      28245.59       701.54 o                         
 -32   0  -4      39217.23      39952.93       840.21 o                         
 -32   0  -6      10120.82       9749.24       464.74 o                         
 -32   0  -8      18081.82      18017.59       815.26 o                         
   3  -1  -5       2574.35       2772.54        96.80 o                         
  -3  -1   4         15.19        381.66       116.49 o                         
   3  -1  -3       1298.19       2787.30       288.45 o                         
   3  -1  -2     164126.50     152287.69       585.84 o                         
  -3   1   1        691.83       1393.64       127.40 o                         
  -3  -1   0       2112.81       2619.26       136.88 o                         
  -3  -1  -1      25260.95      28588.12       413.75 o                         
   3   1   2      13023.73      26762.41       542.02 o                         
   3   1   3      90436.45      98378.83       576.00 o                         
   3  -1   4       7803.49       7016.76       249.55 o                         
   3  -1   5       1946.89       2286.88        96.92 o                         
   3  -1   7       4468.62       3787.75       156.48 o                         
   3  -1   9      25221.25      22776.06       375.15 o                         
  -3  -3   9       3537.38       3154.73       112.77 o                         
  -3  -3   8      17137.57      13363.34       308.98 o                         
  -3  -3   7      13638.50      10795.01       264.02 o                         
   3   3  -2       1605.29       1089.37        72.80 o                         
  -3  -3  -6       1169.22       1160.15       118.04 o                         
  -4   0  10      23850.05      31361.41       729.28 o                         
  -4   0   8     105676.41     125878.77      1281.49 o                         
   4   0  -6      13378.51      14297.27       312.51 o                         
   4   0  -4     209855.34     215199.94       986.47 o                         
   4   0  -2         38.96         44.33        32.57 o                         
  -4   0   0     104926.22     113253.91       772.98 o                         
   4   0   2        177.05        233.72        27.42 o                         
   4   0   4     226079.84     216350.69       921.32 o                         
   4   0   6      14182.60      18024.85       753.99 o                         
  -4  -2  11       8848.22       8802.16       260.73 o                         
  -4  -2  10      10071.85       9873.57       222.52 o                         
   4   2  -7       2385.02       2106.15       181.23 o                         
   4  -2  -6      21221.75      17398.61       340.33 o                         
  -4  -2   1      28880.37      30735.17       318.01 o                         
  -4  -2   0      29800.58      32139.41       231.44 o                         
  -4   2  -1        857.27       2402.16       361.69 o                         
  -4   2  -4      58371.80      64974.34       651.14 o                         
   4   2   5       1426.13       4005.82       462.27 o                         
   4   2   6        316.51       1683.18       291.92 o                         
   4  -2   7       2527.53       2961.08       134.97 o                         
   4  -2   8       8710.72      12426.76       314.61 o                         
   4  -2  11       9140.27       9538.35       290.72 o                         
   4   2  17      10306.08      13942.89       570.57 o                         
  -4  -4  14          2.11         71.25       148.00 o                         
  -4  -4  13      13962.80       7488.76       402.58 o                         
  -4  -4  12        351.12        143.47        72.91 o                         
  -4  -4   9      13260.01       8615.51       120.94 o                         
  -4  -4   8        374.82        218.20        74.48 o                         
  -4  -4   7       2209.02       3381.70       225.52 o                         
  -4  -4   6       9953.15       8049.55       371.19 o                         
  -4  -4 -12        970.71        851.15       145.48 o                         
  -4  -4 -13       2489.89       2007.46       169.80 o                         
  -4  -4 -14        909.25        781.78       130.75 o                         
  -4  -4 -15       2815.20       2561.54       184.20 o                         
   4   4  16       4361.33       4219.21       393.43 o                         
   4   4  17        319.36        563.98       213.50 o                         
   4   4  18         26.88        474.82       211.24 o                         
   5   1 -12      21575.29      19917.36       694.74 o                         
   5  -1 -11       2387.55       1498.21       148.87 o                         
  -5  -1   9       9654.84       8052.93       140.84 o                         
  -5  -1   8       8839.70       8012.72       143.92 o                         
  -5  -1   7      17282.94      16043.95       192.39 o                         
   5   1  -6       6497.30       6516.05       121.08 o                         
   5  -1  -5      13010.07      11227.29       122.54 o                         
  -5  -1   4      25525.70      22461.25       178.53 o                         
  -5   1   3      36328.14      32884.80       244.70 o                         
  -5  -1   2      55000.41      53957.64       397.73 o                         
   5  -1  -1        250.30        529.40        44.25 o                         
   5  -1   0      29375.60      31240.06       364.34 o                         
  -5  -1  -1      57987.05      64695.12       628.62 o                         
  -5  -1  -2     175398.61     182764.03       946.69 o                         
   5   1   3      14813.81      16404.60       262.29 o                         
   5  -1   4       5951.59       7761.76       184.94 o                         
   5  -1   5      12939.65      13330.59       247.64 o                         
   5  -1   6      65082.79      60389.78       507.50 o                         
  -5   1  -7       2155.75       3245.76       130.97 o                         
  -5   1  -8       6682.12       7867.53       178.69 o                         
  -5   1  -9       3753.53       3540.34       159.74 o                         
  -5  -1 -10      64406.46      54898.84       780.67 o                         
   5  -1  11       2275.16       1790.71       130.27 o                         
  -5  -3  24       3797.84       3073.50       238.46 o                         
  -5  -3  23       4763.55       4140.68       251.95 o                         
  -5  -3  22        669.17        451.77       115.07 o                         
  -5  -3  21       2212.03       2393.40       181.36 o                         
   5   3 -12       1480.18       1562.08       206.17 o                         
   5   3 -11       5296.01       5609.14       362.09 o                         
  -5  -3   8        309.64        390.76        45.91 o                         
  -5  -3   5       3801.51       3967.86       162.59 o                         
  -5  -3   4       3829.24       3540.71       150.66 o                         
  -5  -3   3      49675.54      46593.27       484.06 o                         
  -5  -3   2       8537.03      11191.85       212.23 o                         
  -5  -3   1       1819.00       4698.07       138.53 o                         
  -5   3  -4      17953.60      13854.00       125.88 o                         
  -5  -3  -5      19109.85      19749.28       300.49 o                         
  -5  -3  -6        850.11       3177.11       176.06 o                         
   5  -3   7       1989.39       4194.47       494.19 o                         
   5   3   9      14686.88      16646.25       336.92 o                         
   5   3  10       2904.77       3788.33       176.26 o                         
   5   3  11        342.70        671.29        94.80 o                         
   5   3  12      10145.84      11890.91       349.09 o                         
   5   3  13       1709.86       1749.73       150.46 o                         
   5   3  14        130.12        164.97       164.74 o                         
   5   3  16       2796.55       4978.47       587.16 o                         
   5   3  17        121.81        944.92       179.80 o                         
  -6   0  12     106258.09     121314.11      1541.31 o                         
  -6   0  10       6628.03       6971.67       352.41 o                         
  -6   0   8     126621.82     148647.31      1536.58 o                         
  -6   0   6      38717.49      43146.75       777.33 o                         
  -6   0   4      28047.58      30208.22       635.69 o                         
  -6   0   2      43464.92      51061.86       699.23 o                         
  -6   0   0        150.83        283.90        57.40 o                         
  -6   0  -2      36572.21      38198.00       320.81 o                         
   6   0   4      28081.17      29692.23       322.22 o                         
   6   0   6      42681.83      39386.12       501.59 o                         
   6   0   8     117183.30     154481.67      2377.16 o                         
   6   0  10      20712.40      24164.52      1150.55 o                         
   6   2 -27        804.52        532.04        72.51 o                         
   6   2 -26       5209.16       2935.09       130.55 o                         
   6   2 -25      18764.77      10547.49       209.21 o                         
   6   2 -11       6761.51       9899.80       511.80 o                         
   6   2 -10       1462.71       1982.63       203.95 o                         
   6  -2  -9       1746.53       2240.96       174.25 o                         
  -6  -2   8       8977.60      10765.89       211.23 o                         
  -6  -2   7       1089.06       2487.76       348.11 o                         
  -6  -2   6       1438.36       1781.39       200.95 o                         
  -6  -2   5       4045.82       3717.52        91.80 o                         
   6  -2  -4          3.33        291.94        60.80 o                         
   6  -2  -3      19175.17      18849.24       255.58 o                         
   6  -2  -2       1777.59       1985.87        88.44 o                         
  -6  -2   1      17129.43      17357.70       263.88 o                         
  -6   2   0       4588.55       5099.62       130.52 o                         
   6  -2   1      10178.51      10930.89       244.59 o                         
   6  -2   2       4787.63       4113.99       181.82 o                         
   6  -2   3      27628.67      30484.86       503.17 o                         
  -6   2  -4       4330.67       4121.85       151.23 o                         
  -6   2  -5       1728.10       1692.85        93.01 o                         
   6  -2   6      34498.38      36665.29       329.67 o                         
  -6   2  -7     113028.84     124655.35       567.65 o                         
  -6   2  -8      40482.14      43372.17       356.98 o                         
   6  -2   9       5798.60       5393.57       150.79 o                         
   6   2  10      19943.32      21205.48       345.51 o                         
   6   2  11      45885.78      44614.65       624.42 o                         
   6   2  12      26704.95      26417.78       370.69 o                         
   6   2  13       1189.90       1350.80       117.30 o                         
   6  -2  14       6563.31       6077.85       268.92 o                         
  -6  -2 -16      10558.74      10649.28       498.92 o                         
   6   2  18       1293.35       2019.92       201.07 o                         
   6   2  19       3138.35       3780.49       271.19 o                         
   6   2  21        748.79       2109.42       224.94 o                         
   6   2  25       1304.91       2404.92       262.66 o                         
  -6   4  17       6054.34       3379.14       553.25 o                         
  -6   4  16        143.70        551.06       259.67 o                         
  -6   4  15        798.28        814.43       311.33 o                         
  -6  -4  14      10493.38       5342.36       374.00 o                         
  -6  -4  13       4162.72       2108.58       228.51 o                         
  -6  -4  12        605.85        381.96       168.64 o                         
  -6   4  11       5512.90       2326.39       188.91 o                         
  -6  -4  10       8749.46       8075.23       289.33 o                         
  -6  -4   9       1185.56       1312.60       126.10 o                         
  -6  -4   8       6373.63       5924.90       157.77 o                         
  -6  -4   7       1210.24       1145.78        60.78 o                         
  -6  -4   6       5690.31       4392.30       117.98 o                         
   6  -4   1         72.86       2633.08       339.81 o                         
   6  -4   2          3.45        820.60       217.45 o                         
   6  -4   3      14529.31      13337.06       673.15 o                         
   6  -4   4       3014.35       5039.34       416.48 o                         
   6  -4   5        803.61       1667.62       236.43 o                         
   6  -4   6       2152.68       4384.67       357.36 o                         
   6  -4   7      20336.55      17737.56       657.00 o                         
   6  -4   8       1183.38       4136.98       316.02 o                         
   6  -4   9       2883.92       3255.08       271.77 o                         
   6  -4  10       7486.45      10112.18       436.28 o                         
  -6  -4 -11      15396.18       9875.86       192.99 o                         
  -6   4 -12         86.60        277.08        83.73 o                         
  -6   4 -13       2792.27       3023.95       141.93 o                         
  -6   4 -14       8837.48       9224.33       240.26 o                         
  -6  -4 -15       4751.96       3232.97       246.29 o                         
  -6  -4 -16        433.25       1549.54       205.25 o                         
  -6  -4 -17       1665.62       2599.83       209.39 o                         
   6   4  18       5977.48       6867.05       302.58 o                         
  -7   1  19      21605.95      22029.57       776.40 o                         
  -7   1  17       1629.23       1909.30       159.85 o                         
  -7   1  16      25907.61      32349.35       918.08 o                         
  -7   1  15      22577.34      22618.58       530.23 o                         
  -7  -1  14      46970.72      44632.42       587.34 o                         
  -7  -1  13       8180.75       7433.26       165.01 o                         
  -7  -1  12      13702.44      13081.12       211.58 o                         
  -7  -1  11      11233.25       9812.60       141.43 o                         
   7  -1 -10      37950.24      34519.99       254.16 o                         
   7   1  -9         54.70        115.31        24.15 o                         
   7   1  -8       1587.03       1558.76        63.56 o                         
  -7  -1   7       5726.94       4881.80       102.57 o                         
  -7  -1   6      54775.20      46623.68       246.07 o                         
  -7  -1   5         40.08        197.76        59.99 o                         
  -7  -1   4        588.55        507.90        39.81 o                         
  -7  -1   3        929.70       1115.11        41.56 o                         
   7   1  -2     103307.48     101298.99       545.06 o                         
   7   1  -1        738.19        809.34        40.19 o                         
   7   1   0      27245.21      28191.33       323.55 o                         
   7   1   1        756.11        967.64        53.60 o                         
   7   1   2      54601.55      60835.24       425.42 o                         
   7  -1   3       8766.40       9464.93       218.27 o                         
   7  -1   4      46528.96      50498.93       442.93 o                         
   7  -1   5       8129.23       8542.89       204.71 o                         
   7  -1   6        490.41        757.44        72.40 o                         
  -7   1  -7         10.62          7.83        30.34 o                         
  -7   1  -8       6376.44       5219.47       154.64 o                         
  -7   1  -9       5850.33       5237.39       168.03 o                         
  -7   1 -10       4838.65       5264.86       152.04 o                         
  -7  -1 -11       8655.66       8292.14       228.64 o                         
  -7  -1 -12      25382.51      22199.29       408.38 o                         
  -7  -1 -13      25097.18      22832.40       462.14 o                         
  -7   1 -16      29535.10      34531.83      2462.89 o                         
  -7   1 -18      46186.95      48481.54      1181.42 o                         
  -7  -3  26        490.31        629.57       159.27 o                         
  -7  -3  25       4335.61       2999.05       250.32 o                         
  -7  -3  24        572.86        450.07       101.86 o                         
  -7  -3  23      12976.36      10695.52       373.65 o                         
  -7  -3  22       4522.37       4134.00       232.89 o                         
  -7  -3  21         11.85        506.81       101.47 o                         
   7  -3 -18       9608.71       8902.80       553.43 o                         
   7  -3 -16       6672.82       6794.78       336.35 o                         
   7  -3 -15      39848.06      36560.77      1008.30 o                         
   7  -3 -14        701.17       1893.11       295.76 o                         
   7  -3 -13       1895.22       8561.66       503.83 o                         
   7  -3  -9        215.13       2614.11       211.36 o                         
   7  -3  -7      15826.78      12357.73       305.51 o                         
   7  -3  -6       1107.06       1875.47       163.81 o                         
  -7  -3   5       1475.74       1721.13       152.19 o                         
   7  -3  -4       9314.74       9387.29       225.01 o                         
  -7   3   3       3444.12       3913.19       186.98 o                         
   7  -3  -2         74.84        270.57        91.12 o                         
   7  -3  -1        342.65        424.42       106.47 o                         
   7  -3   0       6221.45       6131.60       321.40 o                         
  -7   3  -1        276.08        337.80        66.25 o                         
   7  -3   2       1680.94       1652.88        99.36 o                         
  -7   3  -3       2860.93       3944.70       136.65 o                         
   7  -3   4        478.06       2099.23       240.94 o                         
   7  -3   5      12011.84      10431.87       516.62 o                         
   7  -3   6      12205.97      10909.39       503.28 o                         
   7  -3   7       8596.63      11665.24       510.11 o                         
   7  -3   8        602.85       3877.93       290.62 o                         
   7  -3   9      13058.18      12304.67       476.41 o                         
   7  -3  10       1883.09       3051.01       170.08 o                         
   7   3  11         86.00       1118.58       218.09 o                         
   7   3  12       2401.51       3247.57       129.17 o                         
   7   3  13      35004.30      34522.93       412.11 o                         
   7   3  14       7184.34       8341.81       289.47 o                         
   7  -3  15          5.28       4367.53       290.37 o                         
   7  -3  16       6396.19       5837.30       238.62 o                         
  -7   3 -17      42094.98      44298.14       621.60 o                         
   7   3  18       5486.23       8205.63       410.00 o                         
   7   3  19         77.33        983.18       274.87 o                         
   7   3  20      11587.52      12947.68       493.69 o                         
   7   3  22       1083.04       2100.29       247.75 o                         
   7   3  25       5880.33       6184.36       397.33 o                         
  -8   0  34         15.63        242.37       238.31 o                         
  -8   0  32      11263.95      11432.75       906.78 o                         
  -8   0  30        301.79        425.33       108.15 o                         
  -8   0  28      22766.09      20922.37       547.70 o                         
  -8   0  26       4944.59       4226.99       261.51 o                         
  -8   0  24      28913.57      24226.19       542.97 o                         
  -8   0  22      17479.99      15848.24       414.16 o                         
  -8   0  20       6714.48       6262.61       255.05 o                         
  -8   0  18      19354.16      19944.74       418.99 o                         
  -8   0  16         76.98        122.20        64.40 o                         
  -8   0  14      18146.71      19025.38       673.17 o                         
  -8   0  12      35993.18      32569.44       557.22 o                         
  -8   0  10     120204.51     127399.33      1004.77 o                         
  -8   0   8      79514.04      80127.16       750.51 o                         
  -8   0   6      32763.47      35592.54       470.11 o                         
  -8   0   4      98212.31      98946.23       760.15 o                         
  -8   0   2       1569.64       1551.47        90.28 o                         
  -8   0   0      41212.07      42198.63       681.59 o                         
  -8   0  -2       1126.66       1191.65       121.53 o                         
   8   0   4     115066.88     111390.91       838.36 o                         
   8   0   6      35611.38      33391.99       410.81 o                         
   8   0   8      89577.41      96727.86      1063.88 o                         
   8   0  10      99052.98     117157.09      2290.34 o                         
   8   0  12      14282.96      13447.55      1010.53 o                         
   8   0  14      22670.87      16939.41       533.77 o                         
   8   0  16        326.86        178.47       116.58 o                         
   8   0  18      19949.56      16083.77       580.81 o                         
   8   0  20       3606.98       3168.77       222.97 o                         
   8   0  22      13559.97      12561.75       438.51 o                         
   8   0  24      41184.45      40643.98       778.89 o                         
   8   0  26      13125.38      12727.74       453.87 o                         
   8   0  28      14747.10      16240.35       525.84 o                         
  -8   0 -30       2128.66       2170.85       232.08 o                         
  -8   0 -32       5385.62       7890.97       431.32 o                         
   8   2 -15        477.22       1634.88       270.43 o                         
   8  -2 -12      15935.17      13233.28       445.75 o                         
  -8   2  11       4690.27       4220.47       192.61 o                         
  -8  -2  10      19900.91      16254.04       262.37 o                         
  -8  -2   9     101267.37      87844.42       553.38 o                         
  -8  -2   8      30502.10      25102.89       339.82 o                         
  -8  -2   7       7307.44       6130.31       113.93 o                         
  -8  -2   6      26251.78      23533.05       219.82 o                         
  -8  -2   5      53890.74      50300.84       291.32 o                         
  -8  -2   4      24211.15      22490.41       202.86 o                         
  -8  -2   3       1234.12       1079.06        64.92 o                         
  -8   2   2       3677.95       3479.56       118.09 o                         
  -8   2   1      17253.34      16920.25       240.00 o                         
   8  -2   0      18487.39      18646.76       253.21 o                         
   8  -2   1       2078.49       2505.63       132.63 o                         
   8   2   2        559.23        688.69        70.05 o                         
   8  -2   3       2752.37       3644.61       196.70 o                         
  -8   2  -4       4793.23       7451.43       280.94 o                         
   8  -2   5        401.15       1359.93       201.37 o                         
   8  -2   6       1692.99       2754.37       132.74 o                         
  -8   2  -7       3534.56       5301.40       215.35 o                         
  -8   2  -8      11452.53      19636.94       412.74 o                         
   8   2   9        586.89       3644.68       284.03 o                         
   8   2  10       4020.98       4492.43       157.75 o                         
   8   2  11       3039.79       3651.68       189.40 o                         
   8   2  12        123.88       1256.64       178.00 o                         
   8  -2  13       1363.52       2038.57       173.93 o                         
   8  -2  14       8085.76       6129.96       286.26 o                         
   8  -2  15      12396.27      10425.20       364.09 o                         
  -8   4  18       1275.36        326.52       315.26 o                         
  -8   4  17       3210.70       1203.49       503.22 o                         
  -8   4  16       2101.62       2266.65       512.68 o                         
  -8   4  15        123.28        182.69       243.00 o                         
  -8   4  14        157.17        182.18        81.10 o                         
  -8  -4  13      11104.22       9627.49       254.55 o                         
  -8  -4  12       8181.15       5341.46       183.42 o                         
  -8  -4  11       3909.47       1805.02       231.21 o                         
  -8  -4  10       1056.84        442.70        78.48 o                         
  -8  -4   9      20449.59      15304.72       254.75 o                         
  -8  -4   7       1393.18       2143.19       120.03 o                         
  -8  -4   6       5468.51       4526.39       196.41 o                         
  -8  -4   5      17422.27      16034.19       386.35 o                         
  -8  -4   4        208.21        576.87       105.95 o                         
  -8  -4   3       1397.91       2601.97       190.61 o                         
   8  -4   0       1216.02       2025.84       315.70 o                         
   8  -4   1       2534.82       5226.98       478.18 o                         
   8  -4   2       8672.84       9813.00       616.24 o                         
   8   4   3       4390.99       2878.52       261.78 o                         
   8   4   4       1238.79       3163.05       194.53 o                         
   8  -4   5        260.42       7073.40       480.06 o                         
   8  -4   6       9618.21      11421.85       576.06 o                         
   8  -4   7        281.75       1247.90       215.78 o                         
   8  -4   8       3206.93       4427.24       351.99 o                         
   8  -4   9          9.51        314.17       226.70 o                         
   8  -4  10       4964.96       3757.65       255.38 o                         
  -8   4 -11       1847.43       1588.41       163.35 o                         
  -8   4 -12      11462.68      11600.43       239.58 o                         
  -8   4 -13        632.39       1074.50       188.26 o                         
   8  -4  14        222.27        268.37        88.04 o                         
   8  -4  15       2416.97       2209.08       184.49 o                         
  -9   1  15        415.26        556.74       174.42 o                         
  -9   1  13       2214.47       2465.26       257.05 o                         
   9  -1 -12      17611.02      16827.22       497.05 o                         
   9  -1 -10       2239.92       2022.46       114.74 o                         
   9  -1  -9        260.14        255.49        44.66 o                         
   9  -1  -8      13492.52      11415.68       208.54 o                         
   9  -1  -7       3486.58       3463.42       118.99 o                         
  -9  -1   6      16384.59      16597.02       173.16 o                         
  -9   1   5       6953.59       6619.08       144.42 o                         
  -9  -1   4      91885.25      86693.18       380.14 o                         
  -9  -1   3      49468.75      51229.10       286.50 o                         
  -9  -1   2      46394.88      48784.11       312.56 o                         
   9   1  -1       3850.05       4453.64       150.63 o                         
   9   1   0      72602.99      75932.30       426.33 o                         
   9   1   1      52870.68      59257.45       437.26 o                         
   9  -1   2      61262.86      67339.54       450.35 o                         
   9  -1   3       6387.09       7998.83       204.16 o                         
   9  -1   4      12159.29      13732.40       289.41 o                         
   9  -1   5      27393.02      28731.47       335.87 o                         
   9  -1   6      34960.27      33784.30       412.38 o                         
   9  -1   7       1060.87        957.81        90.38 o                         
  -9   1  -8        138.64        244.28        52.04 o                         
   9  -1   9        754.86        507.04        89.51 o                         
  -9  -1 -10      33140.30      27054.92       611.85 o                         
  -9  -1 -11         40.98        337.99       267.14 o                         
   9   1  29      11987.45      17608.70      1646.30 o                         
  -9  -3  11       7083.32       5955.51       222.10 o                         
  -9  -3  10       3441.59       4190.98       182.36 o                         
  -9  -3   9        322.91       1257.76       102.19 o                         
  -9  -3   8        976.38       1113.91        85.83 o                         
  -9  -3   7      18884.29      15514.26       266.53 o                         
  -9  -3   6       9059.08      12730.43       306.74 o                         
  -9  -3   5        178.66       1444.04       119.81 o                         
  -9  -3   4       1193.63       1119.03       110.78 o                         
  -9  -3   3      40568.00      42501.25       668.07 o                         
  -9  -3   2      16041.62      30667.13       607.55 o                         
   9   3   1      68056.46      63727.04       522.17 o                         
  -9   3  -2       8856.23      12335.88       292.49 o                         
   9   3   3         95.81        519.07       521.42 o                         
   9  -3   4       8175.46       7047.57       458.69 o                         
   9  -3   6       4918.73       6638.79       289.11 o                         
   9   3  10        374.54       1226.54        97.68 o                         
   9   3  11          0.12        119.91        53.45 o                         
   9   3  12       7783.59       6668.35       264.90 o                         
   9   3  13       2273.60       2671.07       185.03 o                         
   9   3  15        193.39        349.98        84.35 o                         
  10   0 -32        434.34        367.49       247.54 o                         
  10   0 -30      15747.61      17989.17       959.12 o                         
  10   0 -28       1696.71       1584.48       163.71 o                         
  10   0 -26      19060.01      17423.80       466.66 o                         
  10   0 -24      17600.57      15190.74       449.90 o                         
  10   0 -22       6969.95       6813.09       295.57 o                         
  10   0 -20      36986.91      37520.89       652.27 o                         
  10   0 -18       2870.71       3137.32       183.00 o                         
  10   0 -16      26003.40      22217.76       467.44 o                         
 -10   0  14          6.09        -41.75        46.83 o                         
 -10   0  12      35438.32      36135.51       595.53 o                         
 -10   0  10      69102.09      82192.73       806.38 o                         
 -10   0   8      57888.55      57778.20       690.99 o                         
 -10   0   6      62423.03      68691.37       578.89 o                         
 -10   0   4      33803.73      33295.13       478.14 o                         
 -10   0   2      62669.80      67654.11      1034.17 o                         
 -10   0   0        142.94        188.30        69.87 o                         
 -10   0  -2      54784.17      52752.64       861.80 o                         
  10   0   4      35074.42      35023.34       544.89 o                         
  10   0   6      69580.03      51541.18       994.03 o                         
  10   0   8      39256.30      40049.00       681.21 o                         
  10   0  10      82890.21      91566.92      1139.02 o                         
  10   0  12      39129.74      44143.95       901.88 o                         
  10   0  14         83.95         84.25        89.55 o                         
  10   0  16      19333.96      19338.36       538.70 o                         
  10   0  18       3035.69       2898.09       225.10 o                         
  10   0  20      25111.96      24219.87       708.54 o                         
  10   0  22       9115.28       9010.91       349.46 o                         
  10   0  24      24986.14      25046.84       598.39 o                         
  10   0  26      15220.50      17178.12       502.14 o                         
  10   0  28         11.04        101.07       101.50 o                         
 -10   0 -30      17873.17      23293.35       635.82 o                         
 -10   0 -32        201.30        168.06       164.03 o                         
 -10  -2   5       8961.71      11661.85       440.72 o                         
 -10   2   4       1358.30       4413.41       296.04 o                         
 -10   2   2       6097.14       4807.76       323.18 o                         
 -10   2  -1       3485.63       4121.32       351.08 o                         
 -10   2  -3      39449.88      41565.72      1176.91 o                         
  10   2   6      25597.73      23652.41       294.04 o                         
 -10  -4  11         19.68        241.15        49.26 o                         
 -10   4   7         20.96        395.54        58.71 o                         
 -10  -4   6       3921.66       3887.18       191.27 o                         
  10   4   4       7846.72       6219.15       211.44 o                         
  10   4   5       1914.87       2595.38       187.57 o                         
 -11   1   3       4502.00       3765.37       296.79 o                         
 -11   1  -2      15417.24      15022.21       643.58 o                         
 -11  -3   8      14532.45      10328.00       228.93 o                         
  11   3  10      13754.12      14700.23       216.29 o                         
  12   0 -32       5094.46       5381.18       584.13 o                         
  12   0 -30       1574.24       1764.98       330.42 o                         
  12   0 -28       7271.25       5630.19       294.60 o                         
  12   0 -26       4227.74       3867.95       232.05 o                         
  12   0 -24       8598.99       8234.50       345.10 o                         
  12   0 -22      30867.48      36317.18       627.73 o                         
  12   0 -20       1604.32       1824.82       144.98 o                         
  12   0 -18      53552.57      57895.66       744.60 o                         
 -12   0  16          9.97        111.03        55.80 o                         
 -12   0  14      73865.76      68786.94       928.34 o                         
 -12   0  12       3123.10       2736.45       194.32 o                         
 -12   0  10      55956.95      48394.74       618.56 o                         
 -12   0   8      19128.34      17291.80       359.94 o                         
  12   0  -6      43123.49      35503.50       421.80 o                         
  12   0  -4      35247.68      32544.06       415.57 o                         
 -12   0   2         48.92        156.35        66.19 o                         
  12   0   0      82712.24      85242.30       819.87 o                         
 -12   0  -2         68.78        404.01        73.67 o                         
 -12   0  -4      24829.57      20903.96       636.37 o                         
 -12   0  -6      46986.81      44701.75       701.67 o                         
  12   0   8      19085.94      14606.41       451.38 o                         
  12   0  10      36411.32      29306.69       702.65 o                         
  12   0  12       2011.02       2041.22       201.98 o                         
 -12   0 -14      78804.78      76930.25      1202.74 o                         
 -12   0 -16        118.15        171.18        73.46 o                         
 -12   0 -18      59312.57      66931.91       828.28 o                         
 -12   0 -20       3105.10       3055.34       217.61 o                         
  12   0  22      27710.86      22980.57       735.43 o                         
  12   0  24       5342.69       4614.51       273.38 o                         
  12   0  26       5435.54       5511.49       327.87 o                         
 -12   0 -28       4741.50       5713.02       339.30 o                         
 -12   0 -30       2141.96       1937.54       217.01 o                         
 -12   0 -32       5429.77       8192.10       665.78 o                         
  14   0 -32          4.58        128.04       193.24 o                         
  14   0 -30      19758.52      20398.07       968.56 o                         
  14   0 -28          6.64         -7.02        98.88 o                         
  14   0 -26      24838.82      27902.35       613.21 o                         
  14   0 -24       7355.76       6598.07       315.70 o                         
 -14   0  22      11222.68      13006.07       390.25 o                         
 -14   0  20      18264.56      19925.97       459.10 o                         
 -14   0  18         10.08         28.40        45.33 o                         
 -14   0  16      10324.56      13133.44       342.13 o                         
  14   0 -14          9.14         -5.94        38.15 o                         
  14   0 -12      11684.71      11117.49       272.73 o                         
 -14   0  10      12746.46      12944.70       335.74 o                         
 -14   0   8      13709.04      15456.13       305.61 o                         
  14   0  -6      53509.11      52104.10       566.17 o                         
  14   0  -4       1704.51       2347.47       116.87 o                         
 -14   0   2     212739.22     248202.27      1440.83 o                         
  14   0   0         37.48         86.66        52.00 o                         
 -14   0  -2     177252.62     207706.16      1283.86 o                         
 -14   0  -4       2681.97       3281.78       183.63 o                         
 -14   0  -6      45843.62      46950.34       700.57 o                         
 -14   0  -8      12294.42      14350.13       411.26 o                         
  14   0  10       9809.80      11213.00       590.25 o                         
 -14   0 -12      16072.86      20994.59       688.06 o                         
 -14   0 -14       1379.14       1458.12       161.18 o                         
 -14   0 -16       7931.01       7666.89       285.62 o                         
 -14   0 -18        406.04        322.33        95.37 o                         
 -14   0 -20       8020.01       8102.75       349.30 o                         
  14   0  22      11915.45       9873.17       407.89 o                         
  14   0  24       4568.62       3891.19       274.98 o                         
 -14   0 -26      21204.66      19149.52       529.00 o                         
 -14   0 -28          5.43         60.89        77.18 o                         
 -14   0 -30      19345.11      23540.72       791.72 o                         
  16   0 -30        367.81        477.98       260.31 o                         
  16   0 -28       1943.90       1898.38       389.53 o                         
 -16   0  26       2787.27       3650.40       239.21 o                         
 -16   0  24        166.78        303.56        97.83 o                         
 -16   0  22      35879.47      34241.21       683.62 o                         
 -16   0  20        348.19        476.72       113.95 o                         
 -16   0  18     124340.92     120753.17      1207.52 o                         
  16   0 -16       1111.40        888.42        85.87 o                         
  16   0 -14      51219.01      49682.96       545.00 o                         
 -16   0  12        628.17        416.42        89.43 o                         
 -16   0  10      45068.10      44000.25       585.47 o                         
  16   0  -8       3622.92       3137.60       160.57 o                         
  16   0  -6      21824.28      18640.09       383.93 o                         
  16   0  -4      21069.12      20481.83       517.26 o                         
 -16   0   2       7692.35       8848.80       307.84 o                         
  16   0   0         20.71         55.83        60.34 o                         
 -16   0  -2       1384.39       1415.39       109.49 o                         
 -16   0  -4      15448.03      14497.61       430.33 o                         
 -16   0  -6      25409.39      20349.79       553.81 o                         
 -16   0  -8       2009.53       1926.98       137.30 o                         
 -16   0 -10      43782.27      40815.00       557.64 o                         
 -16   0 -12        586.41        510.59        99.01 o                         
 -16   0 -14      68602.52      67852.20      1571.59 o                         
 -16   0 -16        645.60        784.77       147.00 o                         
 -16   0 -18     113882.25      94307.91      1193.28 o                         
 -16   0 -20       1513.34       1325.34       168.47 o                         
 -16   0 -22      17932.91      15945.00       530.09 o                         
 -16   0 -24         13.24         64.42        82.27 o                         
  16   0  26       5431.56       4572.84       365.74 o                         
 -16   0 -28        661.27        522.30       161.20 o                         
 -16   0 -30        652.82        364.14       151.75 o                         
 -17   1   5          1.76       2367.74       314.21 o                         
 -17  -3  13       8025.36       8678.92       324.37 o                         
 -17  -3  12       1789.71       2056.51       161.70 o                         
 -17  -3  11       6175.83       5507.70       222.49 o                         
 -17  -3   8       2191.19       1844.65       179.14 o                         
  17   3  12         21.58       1007.35        55.65 o                         
  17   3  13       1987.67       3013.12       141.21 o                         
  17   3  14        606.96        446.35        71.75 o                         
  17   3  19       4458.08       3588.65       226.32 o                         
  18   0 -30      23926.05      28374.50      1453.99 o                         
  18   0 -28         20.07       -159.87       224.11 o                         
 -18   0  26      20721.22      19261.61       704.78 o                         
 -18   0  24         45.66        -51.87        70.16 o                         
 -18   0  22       3410.27       3975.01       255.68 o                         
  18   0 -20        608.21        608.89       103.01 o                         
  18   0 -18      18441.92      15207.76       415.61 o                         
  18   0 -16       1330.43        927.77       105.28 o                         
  18   0 -14       9262.80       7803.32       253.20 o                         
 -18   0  12        378.22        464.68        78.13 o                         
 -18   0  10      22339.97      21726.50       377.82 o                         
  18   0  -8         90.18        172.54        62.25 o                         
 -18   0   6      55024.08      56499.54       576.61 o                         
  18   0  -4         13.65        272.20        88.75 o                         
 -18   0   2     122268.26     137081.61      1005.44 o                         
  18   0   0        588.78        865.47       106.63 o                         
  18   0   2     123061.41     137850.61       915.74 o                         
 -18   0  -4          0.44        247.10        74.20 o                         
  18   0   6      47365.27      44303.82       575.36 o                         
  18   0   8          9.05         -9.47        49.29 o                         
 -18   0 -10      25245.76      22037.48       485.37 o                         
 -18   0 -12       1444.14       1273.41       136.69 o                         
 -18   0 -14       6551.97       7037.12       524.51 o                         
 -18   0 -16        245.35        536.69       227.58 o                         
 -18   0 -18      12655.00      12096.37       806.63 o                         
 -18   0 -20        140.55        198.53       102.69 o                         
 -18   0 -22       1778.17       1264.97       178.67 o                         
 -18   0 -24        105.24         35.52       115.44 o                         
  18   0  26      14512.37      13862.41       879.91 o                         
  18   0  28          8.69         48.42       221.47 o                         
 -18  -2  12        110.72        541.71       125.29 o                         
 -18  -2   8       1155.16       1357.28       196.59 o                         
 -18  -2   7      11095.55      11193.59       479.77 o                         
 -18  -2   6      14510.68      13286.44       516.04 o                         
 -18  -2   5        488.56        665.43       139.56 o                         
 -18  -2   4      10040.77      10265.38       460.98 o                         
 -18  -2   3      10473.19      10513.80       470.43 o                         
 -18  -2   2      29650.27      28451.79       769.09 o                         
 -18  -2   1       4192.76       4401.21       315.32 o                         
 -18  -2   0      14303.15      13908.55       552.61 o                         
 -18  -2  -1       9681.77       9358.12       459.73 o                         
 -18  -2  -5       1200.48       1576.91       233.18 o                         
 -18  -4  -1       3317.01       3392.74       306.39 o                         
 -18  -4  -2        891.90       2139.65       270.45 o                         
 -18  -4  -3      11193.77      10690.49       526.28 o                         
 -18  -4  -4       6746.31       6803.14       426.07 o                         
 -19  -1  16      12519.34      10970.11       622.22 o                         
 -19  -1  14        483.15        280.30       113.75 o                         
 -19  -1  10         15.23        319.90       121.21 o                         
 -19   1   9       3172.44       3712.91       292.56 o                         
 -19   1   7       8209.49       8205.54       399.84 o                         
 -19  -1   6        353.65        762.14       117.34 o                         
 -19   1   5      16824.96      20541.02       573.10 o                         
 -19   1   4       7159.35       7189.77       288.00 o                         
  19  -1  -3       2181.78       1983.28       101.28 o                         
  19   1  -2        133.37        331.20        67.13 o                         
 -19  -1   1       4746.90       6118.71       211.79 o                         
 -19  -1   0      34398.55      34150.57       915.27 o                         
  19  -1   1        555.43        571.52        99.63 o                         
 -19  -1  -2         38.91        116.36        35.29 o                         
 -19  -1  -3       3996.82       4313.23       139.26 o                         
 -19  -1  -4      66005.54      70456.80      1111.68 o                         
  19   1   5        341.60        417.44        71.34 o                         
 -19  -1  -6       4979.95       5265.96       196.18 o                         
 -19  -1  -7       7295.74       7150.35       448.17 o                         
 -19  -1  -8      55318.59      62506.11      1492.19 o                         
  19  -1   9       2574.56       2076.24       230.56 o                         
 -19  -1 -11         99.71        206.67        85.77 o                         
 -19  -1 -12      30315.84      30401.64       995.52 o                         
  19  -1  13       3425.01       3212.33       278.98 o                         
 -19  -3  17        210.48        307.56       104.65 o                         
 -19  -3  16        177.29        215.10       107.30 o                         
 -19  -3  15       7342.11       8395.07       357.11 o                         
 -19  -3  14       3589.11       3704.38       232.64 o                         
 -19  -3  13       1050.12       1172.69       135.60 o                         
 -19  -3   8        353.99       1128.33       174.28 o                         
 -19  -3   7       9123.19       8418.46       402.26 o                         
 -19  -3   6         84.80        178.44       112.66 o                         
 -19  -3   5      12009.48      12203.98       489.61 o                         
 -19  -3   4       1266.93       1790.16       212.78 o                         
 -19  -3   3       1381.22       1293.18       185.96 o                         
 -19  -3   2       5114.24       4894.61       335.44 o                         
 -19  -3   1      21555.35      24074.53       726.93 o                         
 -19  -3   0         26.31        610.39       165.72 o                         
 -19  -3  -1        241.45        -63.82       229.73 o                         
 -19  -3  -2       6731.66       5669.46       393.12 o                         
 -19  -3  -3       9826.85      11977.16       570.76 o                         
 -19  -3  -4       1950.47       1692.45       254.62 o                         
 -19  -3  -5       3664.75       4009.00       361.41 o                         
 -19  -3  -6      14272.90      13964.09       632.33 o                         
 -19  -3  -7       3944.17       4791.60       385.85 o                         
 -19  -3  -8        894.40        525.59       174.58 o                         
  19   3   9       7508.08       7880.17       324.39 o                         
  19   3  10       8950.42       9215.32       358.84 o                         
  19   3  11       3472.12       3919.65       248.64 o                         
 -19  -3 -12       1669.33       1761.94       181.19 o                         
  19   3  13       7298.12       4725.63       235.49 o                         
  19   3  14       5094.54       4020.94       233.44 o                         
  19   3  15        124.20        158.07        61.86 o                         
  19   3  16        897.80        503.68       111.80 o                         
  19   3  17       4846.66       7207.59       553.30 o                         
  19   3  18       2032.89       2783.84       395.35 o                         
  20   0 -28       1109.25       2053.10       402.30 o                         
  20   0 -26      15097.47      11510.25       650.05 o                         
  20   0 -24         20.53        904.19       242.65 o                         
  20   0 -22      23433.39      23741.50       523.10 o                         
  20   0 -20       1676.05       1438.29       203.81 o                         
 -20   0  18      24315.09      24105.69       538.16 o                         
  20   0 -16         58.72        387.70       105.83 o                         
  20   0 -14      73602.77      71439.33       720.97 o                         
 -20   0  12        885.51       1480.67       123.08 o                         
 -20   0  10      93234.05      96652.70       792.04 o                         
  20   0  -8        580.54        754.53        85.66 o                         
  20   0  -6      11339.30      11778.72       334.40 o                         
  20   0  -4       1225.78       1413.30       125.68 o                         
  20   0  -2       4313.62       4870.18       208.45 o                         
  20   0   0       3869.32       4326.63       157.51 o                         
  20   0   2       2382.40       2645.69       141.10 o                         
 -20   0  -4        258.14        579.00        83.65 o                         
 -20   0  -6      21809.12      23070.62       533.01 o                         
 -20   0  -8        371.77       1627.71       167.43 o                         
  20   0  10      61882.37      59678.52       804.12 o                         
 -20   0 -12        929.88       1642.64       172.06 o                         
  20   0  14      60215.30      62328.42      1477.32 o                         
 -20   0 -16         20.71         18.41       241.18 o                         
 -20   0 -18      26189.26      24954.56       761.93 o                         
 -20   0 -20         67.85        181.26       229.85 o                         
 -20   0 -22      23034.00      21754.97      1086.58 o                         
 -20   0 -24         58.44        419.11       329.81 o                         
  20   0  26      13030.97      13000.09       852.34 o                         
 -20  -2  24       2150.79       2895.55       327.00 o                         
 -20  -2  23       6969.65       8052.73       495.23 o                         
 -20  -2  22       3954.58       4316.95       357.46 o                         
 -20  -2  21         60.53         95.60       116.82 o                         
 -20  -2  20       3822.25       4246.13       368.27 o                         
 -20  -2  19       4948.39       5607.30       388.99 o                         
 -20  -2  18       7009.04       7657.59       439.45 o                         
 -20  -2  17        153.49        162.60       116.54 o                         
 -20  -2  16       3594.05       3641.39       314.70 o                         
 -20  -2  15      10226.71      12163.31       536.63 o                         
 -20  -2  14      33954.57      34132.96       673.86 o                         
 -20  -2  13       9613.39       9706.73       444.17 o                         
 -20  -2  12       3563.68       3808.73       193.86 o                         
 -20  -2  11       1585.85       2569.40       246.88 o                         
  20  -2 -10       6895.60       8343.16       266.71 o                         
  20  -2  -8       1707.88       1806.55       169.61 o                         
 -20  -2   7       1905.90       2282.24       208.28 o                         
 -20   2   6       5753.95       6045.35       263.80 o                         
 -20   2   5      15162.55      15145.40       362.18 o                         
 -20  -2   4        598.40        594.95       122.42 o                         
  20  -2  -3       3791.67       4491.29       167.64 o                         
 -20  -2   2          3.91        134.42        78.26 o                         
  20  -2  -1      15613.52      15480.72       370.34 o                         
  20  -2   0        995.21       1484.53       235.39 o                         
  20  -2   1      12467.86      12757.05       442.62 o                         
  20  -2   2       3533.07       3496.50       193.93 o                         
  20  -2   3       2956.79       4027.45       206.96 o                         
  20  -2   4       6734.00       9340.20       352.04 o                         
  20  -2   6       5970.31       5537.02       192.31 o                         
  20   2   7       2724.40       3218.63       160.13 o                         
  20   2   8       3009.16       3673.44       188.04 o                         
  20   2   9      19582.73      21257.64       450.27 o                         
  20   2  10      12180.58      13084.76       378.43 o                         
  20   2  11        960.29       1237.34       171.24 o                         
  20   2  12       4002.25       5005.25       233.43 o                         
  20   2  13       7051.30       7691.13       371.79 o                         
  20   2  14      12784.59      12555.62       364.32 o                         
 -20  -2 -15       1315.00       1276.87       161.62 o                         
  20   2  16       4223.90       4120.25       220.77 o                         
  20   2  17       2688.83       2854.92       263.75 o                         
  20   2  18       8998.48       9035.45       380.44 o                         
  20   2  19       3143.18       2993.23       380.98 o                         
  20   2  20       1159.01       1305.08       291.18 o                         
  20   2  21        175.80        918.88       308.85 o                         
  20   2  22       4377.51       5765.92       558.68 o                         
 -21   1  21       6175.74       5935.25       532.16 o                         
 -21   1  17      10587.94      11578.88       480.53 o                         
 -21   1  16      36728.74      35775.06       823.24 o                         
 -21   1  14       5268.59       5095.78       327.93 o                         
 -21   1  11          0.25        129.20        76.84 o                         
 -21   1  10        472.00        320.23        80.33 o                         
 -21   1   9      10064.49       9090.59       439.77 o                         
 -21   1   8      46749.60      45032.34       693.34 o                         
 -21   1   7        650.51        586.19        94.97 o                         
 -21  -1   6        119.34        301.32       149.87 o                         
 -21   1   5         85.77        137.66        64.69 o                         
 -21   1   4      73800.55      70936.62       730.04 o                         
  21   1  -3       3387.02       3397.83       139.06 o                         
  21   1  -2        540.87       1223.86       108.97 o                         
 -21  -1   1        292.22        365.40        76.61 o                         
 -21  -1   0      24883.24      23276.82       399.52 o                         
 -21  -1  -1       5543.84       5844.56       220.20 o                         
 -21  -1  -2       3195.75       4961.47       192.46 o                         
 -21  -1  -3       4591.36       4196.89       148.68 o                         
 -21  -1  -4      14776.41      14712.03       310.11 o                         
 -21  -1  -5       6154.95       5937.24       182.73 o                         
 -21  -1  -6         30.55       1530.42       164.44 o                         
 -21  -1  -7       1534.93       2235.84       166.37 o                         
 -21  -1  -8       1050.36        926.11        98.03 o                         
 -21   1  -9       2510.32       2420.34       207.09 o                         
 -21  -1 -10       1715.59       2314.38       171.70 o                         
  21  -1  11       6187.16       5412.99       380.73 o                         
  21   1  12       8088.29       7829.95       309.53 o                         
 -21  -1 -13       1523.87       1430.40       158.48 o                         
  21  -1  14       4753.30       4864.08       305.93 o                         
  21  -1  15       8644.00       8456.74       465.95 o                         
  21  -3 -16        558.70       4497.26       655.12 o                         
  21  -3 -15        481.31        407.72       232.59 o                         
  21  -3 -14       1941.15       2282.88       394.76 o                         
  21  -3 -13       8215.27       7322.37       684.16 o                         
  21  -3 -12        585.04       4933.44       585.74 o                         
  21  -3 -11        313.05        327.05       210.79 o                         
  21  -3 -10      10290.43       9243.15       747.42 o                         
  21  -3  -9      12192.75      10743.60       798.01 o                         
 -21  -3   8       2834.69       3211.97       317.36 o                         
 -21  -3   7       2866.91       3819.57       262.14 o                         
  21  -3  -6      10955.24      10583.03       411.25 o                         
  21  -3  -5       1288.99       1135.44       149.75 o                         
 -21  -3   4       1098.57       1497.98       176.74 o                         
  21  -3  -3       8845.88       9911.70       405.91 o                         
  21  -3  -2       5824.66       6630.23       299.88 o                         
  21  -3  -1         46.90        193.85        94.03 o                         
  21  -3   0        702.57       1267.58       145.41 o                         
  21  -3   1      10523.72      11082.45       434.73 o                         
 -21  -3  -2       3374.76       2481.79       286.10 o                         
  21  -3   3        378.20        556.65       190.43 o                         
  21  -3   4       1839.72       3356.70       262.30 o                         
  21  -3   5       7205.49       8785.29       398.49 o                         
  21  -3   6       1186.95       1688.08       199.74 o                         
  21  -3   7       8026.39       9078.20       405.75 o                         
 -21  -3  -8        478.51       1888.72       297.91 o                         
 -21  -3  -9       3350.36       3241.28       345.78 o                         
 -21  -3 -10        830.89       1121.90       214.47 o                         
  21   3  11      12662.26      14190.61       386.23 o                         
  21   3  12       1610.40       1415.32       179.99 o                         
  21   3  13        320.50        251.98        83.26 o                         
  21   3  14       1692.91        775.92       114.75 o                         
  21   3  15      11647.81       9696.33       344.39 o                         
 -22   0  14       4403.16       3302.84       379.68 o                         
 -22   0   0        428.55       1166.07       235.32 o                         
 -22   0 -10      43222.66      47135.39      2031.43 o                         
  22  -2  -7      17090.14      14593.62       828.24 o                         
 -22   2   5        119.53        632.37       189.36 o                         
 -22   2   4       6116.04       7490.30       444.94 o                         
 -22   2   3      20143.59      15411.24       799.29 o                         
 -22   2   2       5479.66       3918.95       414.93 o                         
 -22  -2   1        875.86        857.51       143.94 o                         
 -22  -2  -1        622.82       8334.05       514.88 o                         
 -22   2  -3       6907.42       7303.95       703.90 o                         
 -22   2  -4       5266.22       5974.42       670.04 o                         
                                                                                
