# Supplementary material for: Complexes of 2,4,6-tri­hydroxy­benzoic acid: effects of intra­molecular hydro­gen bonding on ligand geometry and metal binding modes
Source: Acta Crystallogr C Struct Chem. 2022 Oct 25;78(Pt 11):653–70. doi: 10.1107/S2053229622009901 (PMC9635592; doi:10.1107/S2053229622009901)
Supplement: Supplementary file 6 [file c-78-00653-5_Cs_H4thba_H3thba_cc_c2thba_2to1sup6.hkl]

data_5_Cs_H4thba_H3thba_cc_c2thba_2to1                                          
_shelx_title ' cc_c2thba_2to1_a.res in Pbca'                                    
_shelx_refln_list_code          4                                               
_shelx_F_calc_maximum      544.67                                               
_exptl_crystal_F_000      1920.00                                               
_reflns_d_resolution_high  0.7879                                               
                                                                                
loop_                                                                           
 _space_group_symop_operation_xyz                                               
 'x, y, z'                                                                      
 '-x+1/2, -y, z+1/2'                                                            
 '-x, y+1/2, -z+1/2'                                                            
 'x+1/2, -y+1/2, -z'                                                            
 '-x, -y, -z'                                                                   
 'x-1/2, y, -z-1/2'                                                             
 'x, -y-1/2, z-1/2'                                                             
 '-x-1/2, y-1/2, z'                                                             
                                                                                
_cell_length_a     6.9742                                                       
_cell_length_b    15.2467                                                       
_cell_length_c    29.5616                                                       
_cell_angle_alpha  90.000                                                       
_cell_angle_beta   90.000                                                       
_cell_angle_gamma  90.000                                                       
                                                                                
_shelx_F_squared_multiplier     1.000                                           
                                                                                
loop_                                                                           
 _refln_index_h                                                                 
 _refln_index_k                                                                 
 _refln_index_l                                                                 
 _refln_F_squared_calc                                                          
 _refln_F_squared_meas                                                          
 _refln_F_squared_sigma                                                         
 _refln_observed_status                                                         
   2   0   0      81714.79      76755.79      4232.31 o                         
   4   0   0      11546.93      14521.86       970.94 o                         
   6   0   0        935.77        724.31       236.43 o                         
   8   0   0       8914.53       8017.23       490.71 o                         
   2   1   0      11994.65      12833.41       784.62 o                         
   4   1   0       9272.10      10114.75       518.17 o                         
   6   1   0      16443.57      16930.33       863.88 o                         
   8   1   0        620.44        981.05        88.91 o                         
   0   2   0      39680.39      52505.32      2940.56 o                         
   2   2   0     296661.84     283126.06     15372.73 o                         
   4   2   0      22138.04      22501.61      1004.94 o                         
   6   2   0       3239.57       3764.91       459.93 o                         
   8   2   0        282.54        249.21       120.20 o                         
   2   3   0       8903.47       9498.70       616.14 o                         
   4   3   0      16346.90      18324.32      1426.11 o                         
   6   3   0        478.11        631.76        64.46 o                         
   8   3   0       7668.05       9072.55       564.89 o                         
   0   4   0      29180.84      35901.15      2087.13 o                         
   2   4   0      28988.28      27961.50      1619.64 o                         
   4   4   0      56120.74      63322.67      3643.91 o                         
   6   4   0       2237.28       2562.04       163.15 o                         
   8   4   0        798.89        988.78       143.84 o                         
   2   5   0      23210.53      25953.93      1531.02 o                         
   4   5   0      11595.69      13111.35       461.30 o                         
   6   5   0      14584.30      14503.13       476.49 o                         
   8   5   0       4814.10       6381.17       444.84 o                         
   0   6   0       2283.28       2249.66       250.59 o                         
   2   6   0       4226.10       4574.36       395.85 o                         
   4   6   0       4037.77       4111.24       182.44 o                         
   6   6   0       1281.36       1506.87       165.97 o                         
   8   6   0         53.26        105.33       122.61 o                         
   2   7   0       1530.99       1160.65       215.76 o                         
   4   7   0      21690.92      24029.57      1230.16 o                         
   6   7   0      19458.95      16501.67       955.36 o                         
   8   7   0       9374.91      11520.99       713.27 o                         
   0   8   0       7667.09       7222.99       541.11 o                         
   2   8   0       1811.99       1768.87       296.75 o                         
   4   8   0        449.49        784.59       245.07 o                         
   6   8   0        284.84        245.78        79.00 o                         
   8   8   0         12.66         45.30        54.93 o                         
   2   9   0       1894.88       1633.68       203.05 o                         
   4   9   0       8079.83       7885.78       424.84 o                         
   6   9   0      13411.14      10234.90       620.96 o                         
   0  10   0      31130.12      29765.00      1212.77 o                         
   2  10   0      23547.33      24007.46      1236.11 o                         
   4  10   0       9127.08       7265.98       784.48 o                         
   6  10   0        355.43        375.75        84.38 o                         
   2  11   0        583.74        610.61        98.04 o                         
   4  11   0       3215.82       3368.86       238.84 o                         
   6  11   0       5760.46       5898.67       373.48 o                         
   0  12   0     113183.95     109742.20      4241.29 o                         
   2  12   0      42098.21      42361.59      1409.99 o                         
   4  12   0       1719.24       1846.17       192.26 o                         
   6  12   0       1664.51       1888.29       129.40 o                         
   2  13   0      11489.95      11484.67       607.89 o                         
   4  13   0       2252.64       2821.50       204.15 o                         
   6  13   0       1046.29       1146.59        66.37 o                         
   0  14   0      21891.67      19830.90      1543.90 o                         
   2  14   0      32284.59      34041.51      1076.86 o                         
   4  14   0      23763.00      26983.48      1512.33 o                         
   6  14   0       5006.07       4247.08       173.58 o                         
   2  15   0       2831.72       3051.90       134.27 o                         
   4  15   0       1014.03       1320.63       117.79 o                         
   0  16   0      16054.50      16163.70       654.35 o                         
   2  16   0      15382.55      16297.31       542.13 o                         
   4  16   0      21936.32      24068.12      1331.96 o                         
   2  17   0       6658.37       7086.39       300.52 o                         
   4  17   0       1471.18       1301.09       101.09 o                         
   0  18   0       5212.79       5673.00       347.15 o                         
   2  18   0      11123.87      11617.26       658.05 o                         
   1   1   1       4700.20       4499.49       190.85 o                         
   2   1   1       5415.06       6260.26       427.00 o                         
   3   1   1      19557.61      20340.69       874.96 o                         
   4   1   1       3239.29       2934.46       380.28 o                         
   5   1   1      22644.47      23904.93       835.84 o                         
   6   1   1      10229.02      10140.05       595.66 o                         
   7   1   1       6744.79       6596.08       445.12 o                         
   8   1   1       4594.62       5287.62       243.35 o                         
   0   2   1        574.13        869.42       107.42 o                         
   1   2   1       4241.19       4550.90       214.54 o                         
   2   2   1       4719.01       4849.02       356.49 o                         
   3   2   1       2730.61       2558.30       265.88 o                         
   4   2   1      21485.20      22941.38      1020.91 o                         
   5   2   1       7972.05       8704.29       363.80 o                         
   6   2   1         85.17        145.26        45.14 o                         
   7   2   1       1780.71       2113.18       197.64 o                         
   8   2   1         49.85        -16.33        51.41 o                         
   1   3   1       1436.50       1537.39        86.48 o                         
   2   3   1        779.06        632.00       126.29 o                         
   3   3   1      10220.21      11387.62       764.80 o                         
   4   3   1        301.87        318.42       115.29 o                         
   5   3   1       3022.39       3245.75       158.02 o                         
   6   3   1       3680.49       3939.14       171.34 o                         
   7   3   1       7542.35       8147.20       521.85 o                         
   8   3   1       6589.06       7532.19       482.78 o                         
   0   4   1       8613.80      11631.09       547.90 o                         
   1   4   1      36840.81      38113.28      1236.22 o                         
   2   4   1      26792.63      27951.59      1620.21 o                         
   3   4   1      24911.72      26802.54      1610.02 o                         
   4   4   1      12512.33      14802.18      1011.71 o                         
   5   4   1       4069.43       4207.80       221.35 o                         
   6   4   1       6473.31       6546.98       211.46 o                         
   7   4   1       2137.39       2175.53       346.44 o                         
   8   4   1         83.53         55.50        93.16 o                         
   1   5   1        420.41        425.55        79.77 o                         
   2   5   1       1241.53       1303.64       182.35 o                         
   3   5   1        225.94        149.51       132.80 o                         
   4   5   1       1137.91       1186.55        86.68 o                         
   5   5   1       3742.69       4030.14       219.03 o                         
   6   5   1        982.27       1182.17        96.39 o                         
   7   5   1        971.92       1072.48        86.58 o                         
   8   5   1        585.26        696.56       151.77 o                         
   0   6   1      25175.11      28258.49      1187.67 o                         
   1   6   1      87908.73      65036.02      2135.34 o                         
   2   6   1      28025.90      29790.96      1775.09 o                         
   3   6   1      13654.15      16128.76      1055.60 o                         
   4   6   1      15834.11      16273.44       718.98 o                         
   5   6   1       8747.46       9450.88       332.77 o                         
   6   6   1       4541.02       4279.94       219.84 o                         
   7   6   1       2524.79       2146.62       114.82 o                         
   8   6   1       1103.23       1380.09       189.71 o                         
   1   7   1        165.19        143.21        62.19 o                         
   2   7   1        539.48        433.75       124.34 o                         
   3   7   1        351.29        279.47       154.32 o                         
   4   7   1        732.56        742.53        60.73 o                         
   5   7   1        121.69        190.58        70.66 o                         
   6   7   1         72.38        197.61        70.08 o                         
   7   7   1         14.30         83.32        61.44 o                         
   8   7   1         10.68         60.03       106.75 o                         
   0   8   1      35512.68      35240.26      1461.57 o                         
   1   8   1      31336.71      33956.05      1024.79 o                         
   2   8   1      17862.50      15265.73       775.19 o                         
   3   8   1      30491.84      32003.98      1858.34 o                         
   4   8   1      18617.83      17304.93       989.20 o                         
   5   8   1       8411.32       7387.75       318.21 o                         
   6   8   1       3310.27       2511.89       262.48 o                         
   7   8   1       2059.90       1076.09        87.07 o                         
   8   8   1         86.92        122.89        62.29 o                         
   1   9   1        479.16        368.31        75.47 o                         
   2   9   1        367.43        268.23        59.03 o                         
   3   9   1       2769.82       2234.71       307.62 o                         
   4   9   1        456.12        418.74        70.06 o                         
   5   9   1       1414.48       1294.24       100.76 o                         
   6   9   1       2093.88       1595.81       271.55 o                         
   7   9   1        600.38        567.17        50.35 o                         
   0  10   1      16547.70      15545.78       577.49 o                         
   1  10   1      10977.80      10975.57       305.37 o                         
   2  10   1      20789.24      21317.43       783.19 o                         
   3  10   1      16157.94      15246.75       902.69 o                         
   4  10   1       4410.43       4371.83       324.94 o                         
   5  10   1      10100.49      10605.48       468.01 o                         
   6  10   1       1376.78       1130.12        87.69 o                         
   7  10   1        926.70        776.70        51.47 o                         
   1  11   1       4206.02       3932.40       139.65 o                         
   2  11   1       1040.07        912.60       102.58 o                         
   3  11   1       6300.99       5970.90       309.16 o                         
   4  11   1       2022.32       2238.23       155.64 o                         
   5  11   1       3178.23       4168.01       416.10 o                         
   6  11   1       2396.56       2469.78       132.44 o                         
   7  11   1       2901.65       2673.54       349.55 o                         
   0  12   1      19066.15      18271.10       663.93 o                         
   1  12   1       3149.52       2880.16       114.63 o                         
   2  12   1       5544.13       5433.05       215.80 o                         
   3  12   1       5297.67       5383.46       573.06 o                         
   4  12   1        111.14        144.93       127.99 o                         
   5  12   1       2181.64       2891.01       231.90 o                         
   6  12   1         53.55         83.73        29.85 o                         
   1  13   1         48.38         50.01        36.12 o                         
   2  13   1        392.63        397.33        59.47 o                         
   3  13   1       5114.96       5330.98       186.79 o                         
   4  13   1       3108.23       3576.77       190.00 o                         
   5  13   1       8847.14      10316.45       610.48 o                         
   6  13   1       4269.63       5032.54       269.14 o                         
   0  14   1       3103.16       2921.62       248.01 o                         
   1  14   1        243.99        234.52        44.60 o                         
   2  14   1         55.88         70.68        38.03 o                         
   3  14   1        357.03        486.28        68.49 o                         
   4  14   1         52.93        127.91        55.85 o                         
   5  14   1          7.78         53.23        49.84 o                         
   6  14   1          1.35         14.16        11.21 o                         
   1  15   1        556.90        582.33        64.90 o                         
   2  15   1       2143.69       2249.13        94.39 o                         
   3  15   1        525.89        594.84        61.59 o                         
   4  15   1        811.44        984.53       101.37 o                         
   5  15   1       3164.84       3403.70       122.33 o                         
   0  16   1       2693.29       2812.09       146.91 o                         
   1  16   1       1600.20       1689.94        75.82 o                         
   2  16   1        251.51        360.58        40.56 o                         
   3  16   1       2117.21       2421.86       135.01 o                         
   4  16   1       1308.95       1444.37       113.54 o                         
   1  17   1        147.78        149.34        35.18 o                         
   2  17   1        797.81        782.08        50.13 o                         
   3  17   1       1884.37       2223.83       110.22 o                         
   4  17   1        892.09        766.63        44.35 o                         
   0  18   1       5174.47       5868.66       357.34 o                         
   1  18   1       3780.53       3935.29       178.07 o                         
   2  18   1       3525.36       3717.28       235.87 o                         
   3  18   1       6046.16       5726.23       329.59 o                         
   1  19   1          9.39         68.52        26.33 o                         
   0   0   2       3563.82       2921.02       173.01 o                         
   1   0   2      50494.68      49745.69      2728.76 o                         
   2   0   2      43487.44      44173.79      2474.49 o                         
   3   0   2      97662.52      93363.07      5178.89 o                         
   4   0   2      13083.49      13193.86       898.17 o                         
   5   0   2      44449.07      45317.58      1865.39 o                         
   6   0   2         18.99       -108.73       165.08 o                         
   7   0   2       5341.30       5849.97       404.91 o                         
   8   0   2       1646.31       1069.19       123.46 o                         
   1   1   2        210.08        228.82        26.67 o                         
   2   1   2     186413.36     185573.44     10105.21 o                         
   3   1   2       2233.26       2093.60       167.47 o                         
   4   1   2       2013.86       2073.96       208.97 o                         
   5   1   2       4644.65       4706.39       221.94 o                         
   6   1   2       3157.22       3087.13       176.35 o                         
   7   1   2        364.08        989.91       148.94 o                         
   8   1   2        965.98        858.76        79.90 o                         
   0   2   2        248.79        289.68        42.18 o                         
   1   2   2      84591.98      83593.05      4150.34 o                         
   2   2   2      12233.34      12497.87       768.20 o                         
   3   2   2      81830.57      84024.93      4682.52 o                         
   4   2   2      20070.44      22154.96       989.29 o                         
   5   2   2      24386.61      25497.21      1101.28 o                         
   6   2   2       1028.53       1111.21        82.12 o                         
   7   2   2        923.08       1206.52       158.28 o                         
   8   2   2        441.31        315.47        59.09 o                         
   1   3   2       1136.09        939.88        51.84 o                         
   2   3   2       7482.45       7523.69       507.98 o                         
   3   3   2       1601.35       1687.03       228.79 o                         
   4   3   2       4670.52       5101.61       536.72 o                         
   5   3   2      14103.27      14054.50       456.10 o                         
   6   3   2       4972.20       5197.41       209.54 o                         
   7   3   2       9086.34      11486.72       703.07 o                         
   8   3   2         26.41         48.42        85.51 o                         
   0   4   2      13682.73      16878.50       745.95 o                         
   1   4   2      63101.10      63520.02      2024.88 o                         
   2   4   2        749.62        911.19       148.09 o                         
   3   4   2      26369.39      27416.71      1641.45 o                         
   4   4   2        138.53        122.89       133.93 o                         
   5   4   2       4820.33       5753.11       274.49 o                         
   6   4   2       1494.31       1449.34        75.93 o                         
   7   4   2       2435.12       2661.75       290.09 o                         
   8   4   2        436.55        251.72       112.70 o                         
   1   5   2        448.58        442.10        80.02 o                         
   2   5   2        225.12        464.37       129.68 o                         
   3   5   2      27687.42      31592.67      1877.60 o                         
   4   5   2         80.25        110.74        40.16 o                         
   5   5   2      14540.66      15611.72       499.83 o                         
   6   5   2        350.99        460.06        74.38 o                         
   7   5   2      12125.58      13865.84      1861.46 o                         
   8   5   2       1697.93       1640.60       196.51 o                         
   0   6   2        253.47        312.82        92.59 o                         
   1   6   2      33242.74      27639.62      1649.21 o                         
   2   6   2        651.07        744.70       167.06 o                         
   3   6   2        640.03        914.59       194.24 o                         
   4   6   2         90.94        160.76        37.83 o                         
   5   6   2         98.04        156.49        49.82 o                         
   6   6   2        291.30        368.34        46.31 o                         
   7   6   2        652.27        479.66        71.35 o                         
   8   6   2        234.30        -35.11       125.15 o                         
   1   7   2       8207.14       8718.02       314.78 o                         
   2   7   2         25.03         27.31       100.26 o                         
   3   7   2      12086.21      13577.25       952.81 o                         
   4   7   2        174.62        152.82        56.91 o                         
   5   7   2      20377.33      21692.35      1540.45 o                         
   6   7   2        562.17        478.81       126.15 o                         
   7   7   2      11814.50       9116.44       537.99 o                         
   8   7   2        121.82         18.97        96.27 o                         
   0   8   2       1952.21       2238.07       183.51 o                         
   1   8   2       4114.03       4938.66       227.04 o                         
   2   8   2        109.60        105.82        96.70 o                         
   3   8   2       1493.13       1568.21       192.90 o                         
   4   8   2         19.07         16.21        49.49 o                         
   5   8   2       1320.73       1338.27        98.62 o                         
   6   8   2         28.49        -21.88        44.34 o                         
   7   8   2         34.76         57.79        32.43 o                         
   8   8   2          1.35         10.48        49.55 o                         
   1   9   2       3765.27       4175.60       253.19 o                         
   2   9   2         62.57         63.27        48.64 o                         
   3   9   2      14462.86      10503.87       932.29 o                         
   4   9   2         55.55         91.65        58.88 o                         
   5   9   2      12783.63      12177.54       676.80 o                         
   6   9   2        383.19        315.35        58.85 o                         
   7   9   2       8851.85       7346.15       305.71 o                         
   0  10   2        943.01        783.23        70.92 o                         
   1  10   2      25541.75      26171.10       636.43 o                         
   2  10   2        894.22        854.93        96.66 o                         
   3  10   2      13545.28      13174.90       573.53 o                         
   4  10   2        121.73         72.71        59.16 o                         
   5  10   2       4325.71       4417.40       262.34 o                         
   6  10   2         39.54         53.81        44.87 o                         
   7  10   2        149.58        120.10        32.00 o                         
   1  11   2        176.15        183.98        38.45 o                         
   2  11   2       1058.18       1010.75       107.20 o                         
   3  11   2      10373.41       9803.79       488.77 o                         
   4  11   2        651.97        652.04       119.16 o                         
   5  11   2       6332.33       6595.23       442.00 o                         
   6  11   2       1302.94       1463.74       214.49 o                         
   7  11   2       2488.99       2668.85       489.72 o                         
   0  12   2       6974.29       6857.58       293.86 o                         
   1  12   2      30443.79      28790.64       703.22 o                         
   2  12   2       1125.82       1185.14       120.44 o                         
   3  12   2      25510.21      27215.47      1522.89 o                         
   4  12   2        343.61        327.61       111.85 o                         
   5  12   2       7443.73       9469.25       585.85 o                         
   6  12   2         49.21         41.32        27.12 o                         
   1  13   2       1160.26        953.32        66.48 o                         
   2  13   2      13741.52      14163.00       594.42 o                         
   3  13   2         20.99         18.86        43.43 o                         
   4  13   2        841.23       1079.54       114.54 o                         
   5  13   2        782.51       1015.88        82.49 o                         
   6  13   2       1428.69       1411.64        61.16 o                         
   0  14   2       2801.85       2980.33       193.13 o                         
   1  14   2      42367.43      40014.29      1251.34 o                         
   2  14   2         51.34         16.85        38.41 o                         
   3  14   2      15250.02      17254.71       704.39 o                         
   4  14   2       6388.33       7486.27       328.55 o                         
   5  14   2       8038.41       8852.26       516.76 o                         
   6  14   2        712.47        552.81        34.13 o                         
   1  15   2        281.69        351.19        49.60 o                         
   2  15   2        558.34        557.14        49.84 o                         
   3  15   2         28.12         38.15        40.33 o                         
   4  15   2        280.78        391.43        51.68 o                         
   5  15   2        492.24        607.91        44.71 o                         
   0  16   2        562.50        517.89        95.71 o                         
   1  16   2      23673.85      25021.46       812.96 o                         
   2  16   2        444.19        553.30        45.59 o                         
   3  16   2      14775.84      17096.50       560.23 o                         
   4  16   2         54.48         96.84        43.89 o                         
   1  17   2        116.30        148.24        35.99 o                         
   2  17   2        346.57        367.87        36.62 o                         
   3  17   2       1536.00       1700.16       102.93 o                         
   4  17   2          4.06         17.93        19.11 o                         
   0  18   2       2400.68       2484.11       174.99 o                         
   1  18   2      12783.53      14451.13       578.83 o                         
   2  18   2        486.52        420.40        36.89 o                         
   3  18   2       2653.04       2706.11       165.93 o                         
   1  19   2         76.22         71.35        27.18 o                         
   1   1   3       4501.33       4529.24       162.63 o                         
   2   1   3      85106.00      86074.16      2759.56 o                         
   3   1   3        294.33        370.19        48.95 o                         
   4   1   3      28797.78      29749.08      1275.98 o                         
   5   1   3       4146.41       4686.88       285.76 o                         
   6   1   3       7018.89       7074.34       265.28 o                         
   7   1   3       4259.15       5556.62       387.36 o                         
   8   1   3       6904.10       6602.87       294.30 o                         
   0   2   3      34898.34      37433.71      3083.13 o                         
   1   2   3      10169.86      10136.02       349.72 o                         
   2   2   3      18493.23      17464.29       731.90 o                         
   3   2   3       4693.01       4887.53       397.83 o                         
   4   2   3       2523.28       3442.10       258.62 o                         
   5   2   3        899.20        965.43       170.84 o                         
   6   2   3       3104.58       3491.21       126.05 o                         
   7   2   3        389.57        343.18       108.45 o                         
   8   2   3         39.46         70.31        52.25 o                         
   1   3   3       1019.49        896.87        49.51 o                         
   2   3   3       6327.14       6379.20       313.60 o                         
   3   3   3      19181.04      21178.54      1297.70 o                         
   4   3   3      20077.63      20878.50       949.64 o                         
   5   3   3       1518.27       1782.36        91.56 o                         
   6   3   3      15241.11      15953.26       579.60 o                         
   7   3   3       1517.80       2039.19       219.30 o                         
   8   3   3       3118.13       3476.85       265.60 o                         
   0   4   3      42135.91      48206.32      1511.85 o                         
   1   4   3      30555.19      31114.87      1074.06 o                         
   2   4   3      39648.99      39030.29      2220.78 o                         
   3   4   3       6973.84       7520.58       558.10 o                         
   4   4   3      28920.17      33250.54      2016.06 o                         
   5   4   3        527.86        577.02        71.39 o                         
   6   4   3       1617.07       1703.40        92.38 o                         
   7   4   3       3385.86       3728.06       283.15 o                         
   8   4   3        606.22        622.89        88.85 o                         
   1   5   3       7571.73       7336.88       260.41 o                         
   2   5   3       1052.80       1045.41       167.34 o                         
   3   5   3         32.68         94.01       118.36 o                         
   4   5   3       8719.14       9534.59       301.54 o                         
   5   5   3       2667.05       2840.10       106.78 o                         
   6   5   3       7914.86       8078.23       255.34 o                         
   7   5   3        918.09       1201.42       112.98 o                         
   8   5   3       1182.23       1303.16       170.88 o                         
   0   6   3      61028.35      62168.28      2559.57 o                         
   1   6   3      42635.66      34012.22      1439.64 o                         
   2   6   3      49665.66      52680.02      3018.71 o                         
   3   6   3       4616.31       4201.73       397.55 o                         
   4   6   3      19790.58      20522.70       763.25 o                         
   5   6   3       3518.32       3675.82       160.49 o                         
   6   6   3       9225.00       9490.23       284.34 o                         
   7   6   3        479.17        570.56        77.02 o                         
   8   6   3        532.75        502.28       128.98 o                         
   1   7   3       1926.77       2056.65       126.98 o                         
   2   7   3       2830.48       2941.85       263.76 o                         
   3   7   3        431.60        442.57       165.36 o                         
   4   7   3        227.76        397.59        75.31 o                         
   5   7   3        314.29        376.23        69.60 o                         
   6   7   3        387.56        419.90        61.66 o                         
   7   7   3          7.55         90.04        53.23 o                         
   8   7   3         11.41        181.74        65.39 o                         
   0   8   3      35465.05      32405.47      1361.21 o                         
   1   8   3      12891.96      11994.43       425.15 o                         
   2   8   3      41235.96      31360.60      1479.12 o                         
   3   8   3      13086.21      10896.79       483.10 o                         
   4   8   3      33150.91      34187.15      1451.53 o                         
   5   8   3       2979.44       2860.59       182.27 o                         
   6   8   3       4733.34       3596.77       269.70 o                         
   7   8   3       2105.57       1357.44       118.08 o                         
   8   8   3        250.09        197.92        52.10 o                         
   1   9   3        144.19        105.67        60.02 o                         
   2   9   3       1789.71       1521.27        86.94 o                         
   3   9   3       1937.09       1593.30       142.06 o                         
   4   9   3       3413.98       3358.20       163.91 o                         
   5   9   3        311.99        297.86        78.53 o                         
   6   9   3       2654.91       2182.28       339.22 o                         
   7   9   3        154.85         97.97        44.74 o                         
   0  10   3      34469.60      32778.81       935.92 o                         
   1  10   3       4685.40       4540.83       123.89 o                         
   2  10   3      28244.19      28879.68       773.38 o                         
   3  10   3       4408.59       3780.76       160.11 o                         
   4  10   3       7626.82       7660.65       453.58 o                         
   5  10   3       6850.66       6444.31       437.47 o                         
   6  10   3       3108.55       2908.91       155.27 o                         
   7  10   3        383.51        345.45        52.10 o                         
   1  11   3       1315.39       1308.70        60.92 o                         
   2  11   3      13103.26      13468.52       444.25 o                         
   3  11   3        340.96        392.97        58.68 o                         
   4  11   3       7829.70       8490.32       430.65 o                         
   5  11   3        474.87        472.58       112.13 o                         
   6  11   3       1266.18       1390.89       167.20 o                         
   7  11   3       2303.23       2205.10       140.16 o                         
   0  12   3      46333.38      44348.73      1270.61 o                         
   1  12   3       1335.38       1358.08        71.18 o                         
   2  12   3       4447.25       4792.10       175.30 o                         
   3  12   3       8274.07       8239.59       736.76 o                         
   4  12   3        292.13        517.04       124.30 o                         
   5  12   3       2508.61       2834.66       227.66 o                         
   6  12   3        441.08        479.90        34.83 o                         
   1  13   3        751.55        690.62        46.40 o                         
   2  13   3       1351.32       1423.84        90.85 o                         
   3  13   3       1125.23       1092.64        65.38 o                         
   4  13   3       4127.28       5354.59       266.31 o                         
   5  13   3       1857.10       2281.50       187.02 o                         
   6  13   3       9245.33       9568.20       270.65 o                         
   0  14   3       4975.45       4923.76       276.36 o                         
   1  14   3        503.43        564.28        52.05 o                         
   2  14   3        241.56        265.36        47.90 o                         
   3  14   3        287.81        326.79       112.13 o                         
   4  14   3        693.94        948.67        68.91 o                         
   5  14   3       1834.24       1947.79        83.63 o                         
   6  14   3        100.23        131.62        19.30 o                         
   1  15   3        194.36        147.86        56.89 o                         
   2  15   3       1987.47       2190.25       109.60 o                         
   3  15   3        111.81        140.19        48.68 o                         
   4  15   3       8498.80       9879.41       410.00 o                         
   5  15   3       6124.49       6084.09       249.57 o                         
   0  16   3       6242.38       6224.02       398.96 o                         
   1  16   3        954.45        910.47        62.68 o                         
   2  16   3       4817.64       5521.40       176.68 o                         
   3  16   3        720.52        871.17        56.32 o                         
   4  16   3         92.20        137.62        30.88 o                         
   1  17   3         13.19         37.29        33.44 o                         
   2  17   3        866.65        902.52        46.13 o                         
   3  17   3       1389.96       1470.82        66.41 o                         
   4  17   3       2543.33       2511.63       108.82 o                         
   0  18   3      10715.23      12019.81       486.13 o                         
   1  18   3       2641.95       2957.73        98.86 o                         
   2  18   3       6187.30       6809.66       284.80 o                         
   3  18   3       1870.32       1511.20       179.80 o                         
   1  19   3        519.54        414.08        32.73 o                         
   0   0   4      17412.85      16089.96       886.84 o                         
   1   0   4      11547.84      11744.15       428.40 o                         
   2   0   4     103455.38      96901.45      3761.04 o                         
   3   0   4       1041.48       1565.39       394.43 o                         
   4   0   4      57541.11      59123.36      2004.97 o                         
   5   0   4       4535.83       4188.58       266.47 o                         
   6   0   4      11764.96      12585.29       510.20 o                         
   7   0   4       1448.64       1582.35       125.50 o                         
   8   0   4        477.44        602.14        92.87 o                         
   1   1   4          0.70        -11.10        23.23 o                         
   2   1   4      11349.23      12273.56       548.62 o                         
   3   1   4       3593.22       3585.64       132.87 o                         
   4   1   4       3411.54       4052.28       193.66 o                         
   5   1   4        917.49        826.87        55.71 o                         
   6   1   4        242.31        404.35        71.84 o                         
   7   1   4        141.24        148.06        69.28 o                         
   8   1   4        454.89        810.21        54.38 o                         
   0   2   4     157385.62     175447.05      6750.23 o                         
   1   2   4      20267.10      20265.53       812.79 o                         
   2   2   4      43164.29      40411.40      1608.86 o                         
   3   2   4       8774.91       9115.46       446.09 o                         
   4   2   4      23609.93      24508.50       764.04 o                         
   5   2   4        112.62        144.10        33.53 o                         
   6   2   4      11210.99      12027.87       426.23 o                         
   7   2   4        132.96        107.24        56.48 o                         
   8   2   4       2434.16       2503.56        99.93 o                         
   1   3   4       2164.98       2373.40        95.51 o                         
   2   3   4      13891.38      14335.09       617.15 o                         
   3   3   4       4925.21       5490.33       363.15 o                         
   4   3   4       8846.68      10141.88       376.83 o                         
   5   3   4        379.53        460.99        44.89 o                         
   6   3   4       8840.70       9766.76       307.79 o                         
   7   3   4        224.15        301.64        83.14 o                         
   8   3   4       2074.95       2419.30       145.80 o                         
   0   4   4      23228.53      24169.39       801.98 o                         
   1   4   4       6888.60       6592.41       194.64 o                         
   2   4   4      30094.89      29608.20      1208.93 o                         
   3   4   4       2228.76       2593.05       266.87 o                         
   4   4   4      11272.09      11485.71       418.00 o                         
   5   4   4       1837.10       2016.48        85.45 o                         
   6   4   4       6299.74       6567.19       194.69 o                         
   7   4   4         10.73         53.08        38.24 o                         
   8   4   4        985.91        940.71       189.57 o                         
   1   5   4      14762.89      14365.14       537.32 o                         
   2   5   4       9809.46      11033.42       510.75 o                         
   3   5   4        302.09        230.63        84.09 o                         
   4   5   4      19628.08      21503.10       564.83 o                         
   5   5   4        111.68        176.40        37.26 o                         
   6   5   4      10948.81      12039.47       314.01 o                         
   7   5   4        139.92        102.50        51.53 o                         
   8   5   4       8596.42       9479.53       934.41 o                         
   0   6   4        443.67        339.16       100.05 o                         
   1   6   4       1639.68       1380.51        86.79 o                         
   2   6   4       1449.48       1338.21       142.75 o                         
   3   6   4        720.44        685.11       122.89 o                         
   4   6   4       6594.32       7094.36       247.50 o                         
   5   6   4         74.35         68.83        37.91 o                         
   6   6   4        555.72        708.78        49.47 o                         
   7   6   4         50.47         71.07        47.29 o                         
   8   6   4          6.30        -34.88        66.06 o                         
   1   7   4       7844.19       8772.02       386.58 o                         
   2   7   4       9955.56       9221.77       416.29 o                         
   3   7   4        111.81        270.05       107.47 o                         
   4   7   4      15967.69      17916.25       605.15 o                         
   5   7   4        862.34        862.61       117.15 o                         
   6   7   4      15429.60      13659.80       565.91 o                         
   7   7   4       1192.14        710.43        85.23 o                         
   8   7   4       7513.34       7686.42       513.22 o                         
   0   8   4       6056.27       6327.41       350.49 o                         
   1   8   4       1593.37       1570.57       176.93 o                         
   2   8   4        962.51        790.93       119.79 o                         
   3   8   4         33.67         29.15        42.65 o                         
   4   8   4        319.95        497.83        67.59 o                         
   5   8   4         58.77         73.86        58.23 o                         
   6   8   4        629.58        425.40        63.27 o                         
   7   8   4          2.45         -9.34        45.02 o                         
   1   9   4         68.25         17.33        56.82 o                         
   2   9   4       1579.01       1152.87        91.93 o                         
   3   9   4        157.26         47.41        50.32 o                         
   4   9   4      10380.78       9539.50       636.80 o                         
   5   9   4        133.92        120.06        69.94 o                         
   6   9   4      13261.87      11860.20       707.04 o                         
   7   9   4       1500.36       1035.78        97.41 o                         
   0  10   4      20016.45      18851.37       561.01 o                         
   1  10   4       2791.17       2721.62        85.45 o                         
   2  10   4      12120.68      12410.68       382.20 o                         
   3  10   4       2059.60       2005.83       112.16 o                         
   4  10   4       6679.12       6720.34       447.89 o                         
   5  10   4        155.74        186.32        97.97 o                         
   6  10   4       3040.35       2834.90       237.14 o                         
   7  10   4        138.47         80.13        39.36 o                         
   1  11   4        158.02        147.23        27.46 o                         
   2  11   4       2734.07       2807.35        99.24 o                         
   3  11   4        573.49        671.19        64.71 o                         
   4  11   4       4860.86       5076.46       503.24 o                         
   5  11   4       1415.08       1696.66       173.86 o                         
   6  11   4       2221.27       2540.19       277.77 o                         
   7  11   4        446.67        337.19        34.40 o                         
   0  12   4       8544.21       8505.98       291.63 o                         
   1  12   4       1982.92       1784.17        70.28 o                         
   2  12   4      27652.55      29002.33       643.83 o                         
   3  12   4        360.07        346.20        48.73 o                         
   4  12   4      26358.04      30437.96      1732.06 o                         
   5  12   4       4129.18       5149.73       350.83 o                         
   6  12   4       3832.41       4602.25       168.55 o                         
   1  13   4       5350.70       5403.59       192.76 o                         
   2  13   4        150.77        136.70        33.58 o                         
   3  13   4        408.01        450.10        51.98 o                         
   4  13   4         56.58        138.33        47.52 o                         
   5  13   4          6.63         41.16        35.05 o                         
   6  13   4       1951.91       2085.80        70.68 o                         
   0  14   4      40582.36      39776.94      1135.64 o                         
   1  14   4       1799.56       1711.56        99.79 o                         
   2  14   4      21647.65      22739.68       579.06 o                         
   3  14   4       4288.74       4639.40       180.69 o                         
   4  14   4      10892.28      12667.52       426.48 o                         
   5  14   4        207.15        316.61        47.00 o                         
   6  14   4       3515.88       2823.33       167.91 o                         
   1  15   4        398.04        407.55        38.93 o                         
   2  15   4         10.21          6.52        31.17 o                         
   3  15   4       1047.18       1092.71        93.11 o                         
   4  15   4        229.69        290.85        38.46 o                         
   5  15   4        185.65        189.05        38.65 o                         
   0  16   4      21080.01      21841.24       876.46 o                         
   1  16   4       1993.58       2133.08        76.83 o                         
   2  16   4      16877.75      18382.11       426.26 o                         
   3  16   4       1139.74       1209.07        79.49 o                         
   4  16   4       5692.69       6360.25       186.50 o                         
   1  17   4        386.43        343.53        32.06 o                         
   2  17   4        297.37        323.66        36.73 o                         
   3  17   4         97.42        110.87        23.70 o                         
   4  17   4       1505.07       1315.69        62.37 o                         
   0  18   4       5657.34       5941.26       253.98 o                         
   1  18   4       1581.80       1688.29        71.99 o                         
   2  18   4       5310.49       5601.97       189.96 o                         
   1  19   4        423.70        346.43        28.33 o                         
   1   1   5       1080.89       1033.16        57.31 o                         
   2   1   5       1388.39       1154.16        72.82 o                         
   3   1   5       6960.54       7207.78       225.42 o                         
   4   1   5       3831.10       3900.12       229.24 o                         
   5   1   5      15506.32      16579.86       429.49 o                         
   6   1   5       4457.24       5209.92       247.21 o                         
   7   1   5      17706.42      18528.48       763.60 o                         
   8   1   5       2254.72       2269.59       310.04 o                         
   0   2   5      29861.40      31639.62       885.69 o                         
   1   2   5      31491.78      31119.41      1226.75 o                         
   2   2   5       2924.55       2623.55       160.46 o                         
   3   2   5      18038.96      19016.03       587.31 o                         
   4   2   5        478.83        525.84        80.73 o                         
   5   2   5        991.30        916.79        64.64 o                         
   6   2   5        173.81        215.52        42.87 o                         
   7   2   5        314.56        388.43        51.09 o                         
   8   2   5        797.57        799.34        56.16 o                         
   1   3   5       2992.56       2889.93       133.60 o                         
   2   3   5        199.01        270.19        65.81 o                         
   3   3   5        472.13        548.41       141.58 o                         
   4   3   5       2663.13       2920.68       169.76 o                         
   5   3   5      17224.69      18384.53       439.17 o                         
   6   3   5       3378.34       3785.55       180.32 o                         
   7   3   5       8313.97       9519.10       369.67 o                         
   8   3   5        531.66        563.65       192.97 o                         
   0   4   5      37660.98      38443.51      1913.22 o                         
   1   4   5     102051.93     102885.59      2518.70 o                         
   2   4   5       5122.79       4837.41       258.67 o                         
   3   4   5      32705.56      34413.89      1426.47 o                         
   4   4   5       1628.49       1551.89        79.36 o                         
   5   4   5      11101.79      11681.04       300.29 o                         
   6   4   5        948.10       1052.18        64.23 o                         
   7   4   5        140.73        170.64        40.94 o                         
   8   4   5         94.15        126.84        60.28 o                         
   1   5   5       1803.18       1896.10        90.32 o                         
   2   5   5       1696.52       1549.37       136.45 o                         
   3   5   5       3662.34       3823.34       289.81 o                         
   4   5   5       1053.15       1104.17        62.82 o                         
   5   5   5       1545.45       1629.49        68.78 o                         
   6   5   5         38.72        111.30        38.49 o                         
   7   5   5       2893.93       2366.04       175.27 o                         
   8   5   5        472.40        357.67        65.05 o                         
   0   6   5       6943.53       9504.88       466.27 o                         
   1   6   5     178430.48     160855.75      3295.41 o                         
   2   6   5      24907.92      26100.89       924.84 o                         
   3   6   5      39985.94      41390.48      1714.19 o                         
   4   6   5      19055.87      21921.37       621.51 o                         
   5   6   5       2897.88       3041.31       118.80 o                         
   6   6   5        636.15        668.71       103.61 o                         
   7   6   5       2662.04       2236.07       167.34 o                         
   8   6   5        946.11        804.92        83.56 o                         
   1   7   5      10064.13      10755.06       394.35 o                         
   2   7   5        169.07         27.38        76.81 o                         
   3   7   5       3754.19       4356.82       216.47 o                         
   4   7   5          7.12        -23.08        41.36 o                         
   5   7   5        258.53        353.29        67.08 o                         
   6   7   5        739.43        607.08        66.95 o                         
   7   7   5        363.77        423.60        70.51 o                         
   8   7   5        137.50        195.42        46.16 o                         
   0   8   5      40215.06      39689.84      2333.90 o                         
   1   8   5      82641.66      82538.61      2053.97 o                         
   2   8   5       3005.84       2275.59       213.50 o                         
   3   8   5      36552.11      34864.70      1105.91 o                         
   4   8   5       4200.98       4119.96       315.88 o                         
   5   8   5      15534.23      14266.20       807.41 o                         
   6   8   5        229.49        141.76        47.75 o                         
   7   8   5        683.17        317.42        62.58 o                         
   1   9   5        156.20        121.00        44.28 o                         
   2   9   5       5276.82       5152.91       297.16 o                         
   3   9   5        253.54        237.06        44.76 o                         
   4   9   5        400.68        491.89        68.73 o                         
   5   9   5       1714.58       1557.01       115.70 o                         
   6   9   5       5072.36       5014.66       335.82 o                         
   7   9   5       4096.09       3735.37       239.83 o                         
   0  10   5       8403.47       7763.94       308.36 o                         
   1  10   5      32681.70      32156.73       664.15 o                         
   2  10   5       8692.35       8790.01       254.64 o                         
   3  10   5      32960.68      32037.26       927.25 o                         
   4  10   5        874.24       1331.85       180.04 o                         
   5  10   5       3569.26       3479.97       276.08 o                         
   6  10   5       2171.61       1732.93       250.03 o                         
   7  10   5        400.68        393.30        56.06 o                         
   1  11   5         52.11         62.04        27.15 o                         
   2  11   5       2436.88       2504.94       101.17 o                         
   3  11   5       2863.39       2948.15       189.79 o                         
   4  11   5       1742.31       1640.23       144.06 o                         
   5  11   5       7663.27       9662.93       605.10 o                         
   6  11   5       1664.57       1809.45       237.42 o                         
   7  11   5       5283.80       4827.35       161.02 o                         
   0  12   5        408.35        566.01        59.05 o                         
   1  12   5      11658.96      10945.58       271.11 o                         
   2  12   5         66.54        111.61        30.62 o                         
   3  12   5       2579.56       2912.29       101.72 o                         
   4  12   5       4376.05       4914.43       353.66 o                         
   5  12   5       3738.12       4788.42       329.31 o                         
   6  12   5        233.99        281.44        48.88 o                         
   1  13   5       4022.78       4203.40       141.16 o                         
   2  13   5      15291.92      15586.64       384.49 o                         
   3  13   5       6460.84       6957.41       266.47 o                         
   4  13   5       1136.90       1514.62       135.93 o                         
   5  13   5       7755.50       9369.45       323.79 o                         
   6  13   5        129.49        160.66        20.16 o                         
   0  14   5         21.84         39.11        33.64 o                         
   1  14   5        336.16        337.05        37.20 o                         
   2  14   5        297.29        354.99        39.02 o                         
   3  14   5        110.60        255.28        41.40 o                         
   4  14   5        102.83        114.25        38.62 o                         
   5  14   5        258.90        257.40        48.56 o                         
   1  15   5        307.61        318.02        36.94 o                         
   2  15   5       1469.05       1574.19        66.34 o                         
   3  15   5       8577.04       9414.04       322.58 o                         
   4  15   5       2385.62       2767.75       175.68 o                         
   5  15   5       5059.64       5345.95       179.99 o                         
   0  16   5       1289.48       1170.59        88.97 o                         
   1  16   5       3199.59       3480.16       123.70 o                         
   2  16   5        997.13       1116.59        47.90 o                         
   3  16   5       1802.43       1861.32       114.82 o                         
   4  16   5         17.90         33.49        17.27 o                         
   1  17   5       1334.93       1306.82        54.11 o                         
   2  17   5        241.32        241.84        33.78 o                         
   3  17   5       2318.99       2662.21       101.16 o                         
   0  18   5       2891.37       2719.34       129.94 o                         
   1  18   5       8454.77       9112.17       301.28 o                         
   2  18   5       1178.37       1228.72        52.90 o                         
   0   0   6      20015.50      19117.45      1058.15 o                         
   1   0   6      74578.50      73273.34      2290.99 o                         
   2   0   6      43844.70      43139.15      1402.07 o                         
   3   0   6      88804.60      87118.02      2798.35 o                         
   4   0   6       5350.44       5209.95       377.64 o                         
   5   0   6      17304.82      17952.44       661.35 o                         
   6   0   6       2014.60       2011.78       152.36 o                         
   7   0   6       1079.74       1176.83       201.89 o                         
   8   0   6         51.67         49.62        45.25 o                         
   1   1   6       1450.59       1436.45        86.53 o                         
   2   1   6       9079.58       9012.91       253.57 o                         
   3   1   6         53.26        226.54        35.90 o                         
   4   1   6        250.51        302.49        68.48 o                         
   5   1   6        210.10        322.37        54.35 o                         
   6   1   6        169.33        174.67        39.09 o                         
   7   1   6       1734.59       2206.90       104.25 o                         
   8   1   6        588.73        697.27        49.67 o                         
   0   2   6      17845.57      19924.23       578.30 o                         
   1   2   6      86333.73      83351.16      2629.92 o                         
   2   2   6       7755.01       7490.63       348.62 o                         
   3   2   6      33281.48      33038.36       967.89 o                         
   4   2   6      12375.41      12820.51       597.40 o                         
   5   2   6      16897.51      18247.52       475.19 o                         
   6   2   6       3061.66       3123.63       199.55 o                         
   7   2   6       3690.73       3832.97       158.10 o                         
   8   2   6        309.48        285.27        59.86 o                         
   1   3   6        754.51        962.35        67.12 o                         
   2   3   6        516.60        644.72        82.57 o                         
   3   3   6        761.00        785.26       163.24 o                         
   4   3   6        446.97        374.08        77.53 o                         
   5   3   6       7770.74       8122.98       223.81 o                         
   6   3   6       4312.44       4433.05       145.44 o                         
   7   3   6       4769.09       5717.94       281.13 o                         
   8   3   6       1338.98       1501.08       164.51 o                         
   0   4   6       3798.04       3387.67       229.86 o                         
   1   4   6      50555.03      51174.78      1423.81 o                         
   2   4   6       4798.64       5212.90       384.67 o                         
   3   4   6      15312.32      16267.19       918.13 o                         
   4   4   6       6785.86       7359.22       219.89 o                         
   5   4   6       3669.66       3985.48       132.09 o                         
   6   4   6        742.02        700.35        72.66 o                         
   7   4   6       1180.79       1221.25        75.10 o                         
   8   4   6         37.20         71.91        58.08 o                         
   1   5   6       1720.66       1418.19       126.63 o                         
   2   5   6        818.79        868.89       109.30 o                         
   3   5   6       5257.10       5389.26       446.11 o                         
   4   5   6       4229.02       4240.94       215.27 o                         
   5   5   6      10484.09      10794.30       284.15 o                         
   6   5   6       5356.42       5546.83       314.55 o                         
   7   5   6       7416.33       6919.73       420.20 o                         
   8   5   6       1231.94       1259.23       136.69 o                         
   0   6   6       2898.65       3349.85       225.82 o                         
   1   6   6       6997.52       6472.14       249.50 o                         
   2   6   6       3225.10       3485.96       243.25 o                         
   3   6   6       3261.32       3214.29       241.01 o                         
   4   6   6        173.73        197.96        33.50 o                         
   5   6   6        329.28        409.67        41.38 o                         
   6   6   6        163.11        121.17        54.14 o                         
   7   6   6         30.46        120.06        53.52 o                         
   8   6   6         13.74          6.65        43.76 o                         
   1   7   6       3683.67       3478.19       134.26 o                         
   2   7   6        504.87        389.68       101.04 o                         
   3   7   6      10801.63      10940.33       574.41 o                         
   4   7   6       8234.01       8730.46       349.06 o                         
   5   7   6       7471.55       6888.77       346.51 o                         
   6   7   6       4494.06       4171.30       204.52 o                         
   7   7   6       7570.36       6766.54       410.01 o                         
   8   7   6        999.57        787.98       229.21 o                         
   0   8   6       4594.90       5111.94       467.91 o                         
   1   8   6        388.89        454.81        62.76 o                         
   2   8   6         66.52        138.93        95.02 o                         
   3   8   6       2189.60       2069.54        96.51 o                         
   4   8   6       1841.23       1936.96       175.40 o                         
   5   8   6        597.82        518.14        76.87 o                         
   6   8   6        775.82        653.51       168.34 o                         
   7   8   6         31.71         32.28        46.15 o                         
   1   9   6         51.37         74.01        46.09 o                         
   2   9   6       2253.68       1898.66       103.65 o                         
   3   9   6       4499.13       3803.41       220.10 o                         
   4   9   6       1158.19        945.43       155.91 o                         
   5   9   6       5985.47       4911.10       213.07 o                         
   6   9   6       1354.62       1292.60       136.48 o                         
   7   9   6       5092.22       4904.80       302.13 o                         
   0  10   6       3441.10       3264.83       220.08 o                         
   1  10   6      15930.40      15248.86       337.37 o                         
   2  10   6       3701.04       3627.08       137.51 o                         
   3  10   6       6666.11       6369.76       358.11 o                         
   4  10   6        636.54        842.94       110.49 o                         
   5  10   6       1963.27       1776.79       186.60 o                         
   6  10   6        841.63        805.85        73.71 o                         
   7  10   6       3360.72       3392.47       212.65 o                         
   1  11   6        158.17        188.14        27.22 o                         
   2  11   6       4399.21       4528.57       168.88 o                         
   3  11   6        879.98        951.31        72.87 o                         
   4  11   6        105.91        181.70        84.01 o                         
   5  11   6       1890.03       2140.65       202.17 o                         
   6  11   6         69.47         71.98        38.20 o                         
   7  11   6       5843.79       5070.85       167.56 o                         
   0  12   6      12788.53      12894.35       416.93 o                         
   1  12   6      32895.78      32421.58       708.55 o                         
   2  12   6       3897.32       4086.44       120.26 o                         
   3  12   6      10925.95      11664.81       363.44 o                         
   4  12   6       4114.91       5273.94       565.46 o                         
   5  12   6       7201.73       8354.19       519.87 o                         
   6  12   6        468.86        495.33        62.33 o                         
   1  13   6       2424.34       2288.39        78.81 o                         
   2  13   6         45.89         52.75        29.88 o                         
   3  13   6         18.22         34.17        38.74 o                         
   4  13   6        634.27        699.89        60.60 o                         
   5  13   6        485.08        586.55        47.06 o                         
   6  13   6         56.09         90.52        14.02 o                         
   0  14   6       5495.84       5775.49       253.48 o                         
   1  14   6      18487.70      18563.27       423.85 o                         
   2  14   6       7354.74       7934.09       220.38 o                         
   3  14   6      24227.57      26456.40       742.13 o                         
   4  14   6       1849.45       2180.61       146.95 o                         
   5  14   6       5769.38       6131.46       209.08 o                         
   1  15   6         60.10         49.63        27.89 o                         
   2  15   6         55.33         33.99        29.30 o                         
   3  15   6        976.74        986.26        63.12 o                         
   4  15   6        279.93        276.03        28.89 o                         
   5  15   6        549.92        599.12        51.93 o                         
   0  16   6       4196.68       4525.29       214.33 o                         
   1  16   6      16767.00      18044.31       515.65 o                         
   2  16   6       4063.69       4467.82       168.21 o                         
   3  16   6       8415.05       9367.93       348.88 o                         
   4  16   6       2111.15       2272.46        76.71 o                         
   1  17   6         83.87        105.71        25.02 o                         
   2  17   6        475.15        526.25        40.89 o                         
   3  17   6        847.45        971.99        57.26 o                         
   0  18   6       3462.15       3565.67       160.68 o                         
   1  18   6       6438.87       6711.83       225.92 o                         
   2  18   6       1017.69        958.52        44.12 o                         
   1   1   7        276.46        303.44        56.63 o                         
   2   1   7      17734.82      17576.22       461.95 o                         
   3   1   7       2155.95       2084.64        95.67 o                         
   4   1   7      20927.13      21739.63       599.76 o                         
   5   1   7       1363.14       1498.19        99.30 o                         
   6   1   7      16288.98      17428.48       455.62 o                         
   7   1   7        441.06        723.73       180.44 o                         
   8   1   7       9352.93      10272.91       310.92 o                         
   0   2   7      33713.12      37023.69      1032.77 o                         
   1   2   7       2442.92       2600.59       117.15 o                         
   2   2   7      23319.25      23782.34       972.67 o                         
   3   2   7       1878.04       1826.08       112.48 o                         
   4   2   7       3009.41       3205.85       174.81 o                         
   5   2   7         67.60         69.69        34.97 o                         
   6   2   7       1321.62       1409.97        87.27 o                         
   7   2   7         11.10         45.38        38.03 o                         
   8   2   7        192.15        179.10        52.53 o                         
   1   3   7       3421.24       3762.41       210.56 o                         
   2   3   7       6188.71       6218.44       352.67 o                         
   3   3   7       4445.49       4600.93       270.50 o                         
   4   3   7      15394.92      16514.71       611.76 o                         
   5   3   7        586.73        684.41        53.14 o                         
   6   3   7       8900.46       9242.10       253.63 o                         
   7   3   7        345.31        356.09        48.01 o                         
   8   3   7       5063.99       5638.77       503.45 o                         
   0   4   7     105320.27     102330.01      3389.51 o                         
   1   4   7       6139.10       6956.01       246.80 o                         
   2   4   7      58590.52      60289.19      2381.61 o                         
   3   4   7       1309.49       1143.85       130.53 o                         
   4   4   7      12805.74      12988.00       365.71 o                         
   5   4   7       1266.09       1376.71        68.96 o                         
   6   4   7       2311.93       2251.54        93.56 o                         
   7   4   7          9.24         66.88        36.51 o                         
   8   4   7       1054.70       1047.17        90.32 o                         
   1   5   7       3746.30       3957.31       282.45 o                         
   2   5   7      16468.51      17848.81       779.84 o                         
   3   5   7       2132.73       2576.20       511.94 o                         
   4   5   7       1773.05       1678.64       126.19 o                         
   5   5   7         73.50         36.22        35.15 o                         
   6   5   7       1618.47       2121.42       109.42 o                         
   7   5   7         10.71         50.68        53.23 o                         
   8   5   7       1552.15       1405.50       106.47 o                         
   0   6   7      99237.75     100546.43      5552.94 o                         
   1   6   7        488.61        471.89        45.00 o                         
   2   6   7      48447.98      49305.25      2016.49 o                         
   3   6   7       8937.53       9649.05       667.25 o                         
   4   6   7      40349.47      42809.82      1150.60 o                         
   5   6   7       2068.60       1949.63        78.03 o                         
   6   6   7       6691.72       6431.00       411.99 o                         
   7   6   7        114.35        133.93        53.23 o                         
   8   6   7        235.65        202.00        42.51 o                         
   1   7   7      10181.13       8857.68       367.26 o                         
   2   7   7      13636.02      12537.50       525.07 o                         
   3   7   7       9498.40      10391.55       413.14 o                         
   4   7   7        435.48        379.67        92.30 o                         
   5   7   7        270.50        283.63        65.83 o                         
   6   7   7        777.17        871.55       116.66 o                         
   7   7   7        917.60        739.88        86.08 o                         
   0   8   7      72330.46      72449.61      3086.38 o                         
   1   8   7      17616.24      17445.18       557.93 o                         
   2   8   7      85263.92      79041.62      3692.02 o                         
   3   8   7        651.13        746.24        92.65 o                         
   4   8   7       8560.65       6744.04       465.81 o                         
   5   8   7        164.05        269.90        57.11 o                         
   6   8   7       6607.58       5370.97       396.42 o                         
   7   8   7         14.14         22.37        45.02 o                         
   1   9   7       4680.86       4692.98       405.71 o                         
   2   9   7       1118.41        974.46        62.70 o                         
   3   9   7       4061.46       3943.76       157.09 o                         
   4   9   7       3436.01       3212.67       250.74 o                         
   5   9   7          9.33         53.21        56.14 o                         
   6   9   7        259.86        334.74       122.18 o                         
   7   9   7        237.60        248.04        52.38 o                         
   0  10   7      52325.56      49548.74      1966.04 o                         
   1  10   7       8616.40       8700.97       212.38 o                         
   2  10   7      15713.89      15195.22       428.06 o                         
   3  10   7       2205.72       1952.21       143.26 o                         
   4  10   7      22646.22      23813.14       898.18 o                         
   5  10   7         37.88         88.81        59.55 o                         
   6  10   7       1822.01       1812.38       202.31 o                         
   7  10   7         44.99         66.69        20.13 o                         
   1  11   7        125.92        141.33        25.83 o                         
   2  11   7        795.47        722.77        44.89 o                         
   3  11   7        886.01        859.39       241.25 o                         
   4  11   7       4811.85       5691.21       265.03 o                         
   5  11   7       2612.98       2964.06       242.38 o                         
   6  11   7      12128.10      12298.37       500.33 o                         
   7  11   7         25.57         54.06        19.26 o                         
   0  12   7       1250.96       1211.96        78.09 o                         
   1  12   7       4229.58       4273.89       121.48 o                         
   2  12   7      10413.54      11281.08       288.39 o                         
   3  12   7        701.49        823.69        61.80 o                         
   4  12   7       4671.98       5825.83       223.45 o                         
   5  12   7        276.04        292.49        44.25 o                         
   6  12   7       2784.23       2901.08       105.49 o                         
   1  13   7         51.95         33.96        26.75 o                         
   2  13   7       3771.76       3933.03       137.88 o                         
   3  13   7         65.37        124.47        41.54 o                         
   4  13   7       9520.14      10723.76       369.31 o                         
   5  13   7        572.01        557.65        57.06 o                         
   6  13   7       6195.92       5923.32       191.27 o                         
   0  14   7        135.33        123.16        57.40 o                         
   1  14   7        463.93        401.56        36.08 o                         
   2  14   7         48.96         79.29        32.17 o                         
   3  14   7          0.13         20.36        32.61 o                         
   4  14   7         49.53        134.26        35.89 o                         
   5  14   7         62.01         72.36        19.57 o                         
   1  15   7          2.97         41.20        26.16 o                         
   2  15   7       2627.67       2985.11        98.70 o                         
   3  15   7        113.45        115.13        36.14 o                         
   4  15   7       6030.40       6752.74       200.09 o                         
   5  15   7        421.95        459.81        28.84 o                         
   0  16   7       5044.97       5416.52       246.36 o                         
   1  16   7        119.79        119.78        34.53 o                         
   2  16   7       3412.90       3812.25       147.05 o                         
   3  16   7        275.90        260.81        27.66 o                         
   4  16   7        894.29        917.67        38.13 o                         
   1  17   7         67.32         49.91        26.10 o                         
   2  17   7       1274.16       1268.95        62.51 o                         
   3  17   7         16.02        -12.93        23.90 o                         
   0  18   7       8492.01       8958.94       364.20 o                         
   1  18   7        145.82        131.52        25.73 o                         
   2  18   7       7973.06       7607.10       248.09 o                         
   0   0   8       6382.32       6059.79       360.17 o                         
   1   0   8      40209.36      37317.03      1286.08 o                         
   2   0   8      75234.95      71797.02      2285.00 o                         
   3   0   8      14455.45      15177.84       540.20 o                         
   4   0   8      35167.38      33907.82      1520.79 o                         
   5   0   8       9218.32       9229.95       377.84 o                         
   6   0   8      10569.55       9454.06       619.95 o                         
   7   0   8       1701.79       1804.74       127.10 o                         
   8   0   8       1170.29       1189.08       112.41 o                         
   1   1   8       7769.51       6880.51       209.16 o                         
   2   1   8       7969.26       8027.87       210.34 o                         
   3   1   8       4792.60       4888.82       152.01 o                         
   4   1   8       4511.05       5002.77       195.49 o                         
   5   1   8        217.47        256.96        39.86 o                         
   6   1   8         83.98        230.34        52.57 o                         
   7   1   8         18.54        223.39        51.58 o                         
   8   1   8         68.56        195.17        36.83 o                         
   0   2   8     118141.93     124728.76      3363.02 o                         
   1   2   8      30115.72      29344.94       830.25 o                         
   2   2   8      31572.13      29951.12      1793.78 o                         
   3   2   8      18417.34      18576.04       666.26 o                         
   4   2   8      18991.44      19716.12       494.38 o                         
   5   2   8       4724.05       4839.99       147.33 o                         
   6   2   8       6480.26       6987.56       238.83 o                         
   7   2   8       2350.30       2268.16       154.28 o                         
   8   2   8        194.54        183.08        48.24 o                         
   1   3   8       5700.53       6334.33       223.43 o                         
   2   3   8       9811.70      10492.55       548.19 o                         
   3   3   8      24876.29      27197.23      1141.76 o                         
   4   3   8       2747.64       3052.59       113.44 o                         
   5   3   8       2714.18       3061.96       120.49 o                         
   6   3   8       2865.33       3108.30       131.41 o                         
   7   3   8        507.79        649.61        74.68 o                         
   8   3   8       3107.15       3338.25       177.90 o                         
   0   4   8      29086.99      27147.78       698.92 o                         
   1   4   8       7380.66       6804.29       295.99 o                         
   2   4   8      21519.31      20349.16       858.44 o                         
   3   4   8       9775.17       9395.86       460.68 o                         
   4   4   8      11105.09      11162.91       275.10 o                         
   5   4   8       7150.09       7502.95       198.67 o                         
   6   4   8       1128.84       1208.11        65.74 o                         
   7   4   8         74.44         41.34        48.14 o                         
   8   4   8        462.54        495.48        71.69 o                         
   1   5   8      21446.66      21974.07       607.44 o                         
   2   5   8        969.02       1070.85       125.18 o                         
   3   5   8      14721.26      15301.28       700.97 o                         
   4   5   8       4248.23       4145.15       145.79 o                         
   5   5   8       6570.15       6699.45       194.55 o                         
   6   5   8      13110.33      13352.54       392.47 o                         
   7   5   8       2538.61       2413.61       176.69 o                         
   8   5   8       6923.35       4275.78       734.64 o                         
   0   6   8       2678.68       2627.67       244.36 o                         
   1   6   8        703.01        541.01        68.85 o                         
   2   6   8       4911.83       4678.85       253.28 o                         
   3   6   8       2843.83       2713.89       361.87 o                         
   4   6   8       3062.25       3033.86       153.34 o                         
   5   6   8         74.52        115.93        39.56 o                         
   6   6   8        528.66        617.84       100.80 o                         
   7   6   8        232.75        162.25        58.33 o                         
   8   6   8         21.03         19.54        39.92 o                         
   1   7   8         35.39         13.51        32.93 o                         
   2   7   8        198.65        204.44        56.80 o                         
   3   7   8      11520.04      12186.72       488.26 o                         
   4   7   8       6348.95       4678.39       445.26 o                         
   5   7   8       6850.75       6973.24       233.28 o                         
   6   7   8      12343.31      12412.36       736.48 o                         
   7   7   8       5464.29       4467.61       284.85 o                         
   0   8   8        200.14        164.51        86.93 o                         
   1   8   8        407.06        324.57        80.07 o                         
   2   8   8       5598.33       5804.09       343.31 o                         
   3   8   8       2323.19       2517.27       180.73 o                         
   4   8   8       1815.43       1425.12       118.88 o                         
   5   8   8         20.61         90.15        48.48 o                         
   6   8   8        180.92        244.36        82.11 o                         
   7   8   8         84.20         65.69        44.74 o                         
   1   9   8        762.25        550.68        96.56 o                         
   2   9   8       5259.97       4627.26       257.73 o                         
   3   9   8       2710.85       2598.21       152.62 o                         
   4   9   8       8226.00       7441.12       483.89 o                         
   5   9   8      11007.98       8434.37       487.17 o                         
   6   9   8       5040.17       4478.14       961.31 o                         
   7   9   8       3496.83       2789.35       185.75 o                         
   0  10   8       5644.05       5338.55       227.91 o                         
   1  10   8       4819.95       4909.92       127.40 o                         
   2  10   8      11769.98      11349.06       476.60 o                         
   3  10   8       3609.02       3456.57       463.81 o                         
   4  10   8       8418.92       9221.10       485.06 o                         
   5  10   8       4762.41       5135.71       272.54 o                         
   6  10   8       1943.38       1892.46       331.86 o                         
   7  10   8        125.29        118.89        18.95 o                         
   1  11   8         40.22         35.40        23.91 o                         
   2  11   8       4194.15       4553.69       135.03 o                         
   3  11   8       2559.99       2456.24       405.05 o                         
   4  11   8       3766.56       4168.94       656.92 o                         
   5  11   8       2633.62       2996.62       239.27 o                         
   6  11   8       3530.19       3601.60       218.74 o                         
   7  11   8        818.84        555.27        59.18 o                         
   0  12   8      25803.83      25443.02       765.90 o                         
   1  12   8       8604.50       8937.06       221.53 o                         
   2  12   8      10283.26      11048.06       281.37 o                         
   3  12   8      11161.91      11496.60       396.67 o                         
   4  12   8       9755.03      11499.70       398.67 o                         
   5  12   8       2213.96       2639.26       113.43 o                         
   6  12   8       3836.91       3865.25       207.55 o                         
   1  13   8        188.73        187.84        29.66 o                         
   2  13   8         93.18        129.07        31.33 o                         
   3  13   8        145.86        146.87        40.65 o                         
   4  13   8        632.83        734.94        68.91 o                         
   5  13   8        104.98        157.98        26.91 o                         
   6  13   8         94.14         51.25        42.19 o                         
   0  14   8      18711.70      19057.46       669.90 o                         
   1  14   8      16144.94      16018.69       423.48 o                         
   2  14   8      20989.25      22301.96       565.16 o                         
   3  14   8       4261.53       4800.21       218.94 o                         
   4  14   8       5690.17       6130.78       168.72 o                         
   5  14   8       2118.47       2321.50       108.34 o                         
   1  15   8         83.34         88.50        32.47 o                         
   2  15   8          6.11         16.60        31.00 o                         
   3  15   8         57.25         55.10        32.21 o                         
   4  15   8         47.73         59.92        20.77 o                         
   5  15   8         32.01         36.81        21.24 o                         
   0  16   8      16656.71      17380.83       701.17 o                         
   1  16   8       8286.68       9177.03       273.48 o                         
   2  16   8       9168.66       9937.39       409.45 o                         
   3  16   8       4613.22       5052.29       174.92 o                         
   4  16   8       4345.98       4299.11       173.88 o                         
   1  17   8         60.31         31.35        23.46 o                         
   2  17   8         38.82         61.24        22.37 o                         
   3  17   8        490.83        502.60        38.23 o                         
   0  18   8       2444.17       2615.41       120.53 o                         
   1  18   8       2873.71       2948.87        87.76 o                         
   2  18   8       3335.99       2915.64       180.94 o                         
   1   1   9        317.59        305.66        28.45 o                         
   2   1   9       6306.20       6426.48       193.27 o                         
   3   1   9      15942.15      15416.44       429.92 o                         
   4   1   9       3072.21       3101.43       126.25 o                         
   5   1   9      20409.88      21603.00       542.97 o                         
   6   1   9        181.56        232.61        77.46 o                         
   7   1   9      16471.88      17950.21       749.35 o                         
   8   1   9         27.41        150.58        46.80 o                         
   0   2   9       2557.61       2935.51       130.95 o                         
   1   2   9      15550.33      16246.35       612.65 o                         
   2   2   9        178.89        167.89        46.91 o                         
   3   2   9      11480.40      12022.76       352.56 o                         
   4   2   9       1108.18       1008.82        82.02 o                         
   5   2   9       4213.23       4447.74       126.69 o                         
   6   2   9        169.07        133.45        37.26 o                         
   7   2   9       1126.41       1202.42        74.54 o                         
   8   2   9         46.05          4.64        36.81 o                         
   1   3   9       7380.54       7486.81       228.14 o                         
   2   3   9        184.28        190.43        60.40 o                         
   3   3   9      10166.79      10340.23       353.87 o                         
   4   3   9       2112.95       2157.26        98.47 o                         
   5   3   9      20935.26      20763.91       453.43 o                         
   6   3   9        202.15        357.44        59.56 o                         
   7   3   9       5590.47       6105.25       286.89 o                         
   8   3   9         51.21         80.15        35.63 o                         
   0   4   9         13.79         49.58        31.80 o                         
   1   4   9      30693.22      28995.72      1372.68 o                         
   2   4   9        217.64        215.73        86.93 o                         
   3   4   9      29897.54      31053.97      1293.22 o                         
   4   4   9        437.21        498.76        39.80 o                         
   5   4   9      19834.27      19690.84       441.80 o                         
   6   4   9         16.21         57.04        34.50 o                         
   7   4   9       2660.02       2750.84       195.09 o                         
   8   4   9         32.17         36.66        41.16 o                         
   1   5   9       3301.93       3880.90       147.59 o                         
   2   5   9         95.84         97.82        61.22 o                         
   3   5   9      12925.72      13610.92       683.96 o                         
   4   5   9        288.84        303.69        40.45 o                         
   5   5   9        833.90        995.98        64.20 o                         
   6   5   9        682.85        739.01        68.20 o                         
   7   5   9       2458.04       2508.18       182.35 o                         
   8   5   9        238.82        305.52        57.20 o                         
   0   6   9      15529.34      15895.80       915.92 o                         
   1   6   9      28852.02      25599.30       887.78 o                         
   2   6   9        178.35         57.77        75.55 o                         
   3   6   9      59206.62      61105.43      1957.41 o                         
   4   6   9        365.36        447.44        69.44 o                         
   5   6   9      24897.48      25195.50       662.11 o                         
   6   6   9         65.27          7.08        67.11 o                         
   7   6   9       3009.56       2876.42       162.81 o                         
   1   7   9        277.23        240.88        43.78 o                         
   2   7   9       2316.67       2524.98       152.14 o                         
   3   7   9        335.04        373.11        65.12 o                         
   4   7   9        882.54        758.65       124.18 o                         
   5   7   9         78.17        142.71        45.41 o                         
   6   7   9       1008.61        649.84        99.67 o                         
   7   7   9          7.89        212.93        60.60 o                         
   0   8   9       1784.46       2085.72       250.31 o                         
   1   8   9      52015.34      47970.86      1604.30 o                         
   2   8   9       1647.60       2020.41       144.06 o                         
   3   8   9      30273.66      27547.29      2836.32 o                         
   4   8   9        109.23         49.48        95.91 o                         
   5   8   9      13677.33      12002.86       507.57 o                         
   6   8   9        354.55        584.15        98.82 o                         
   7   8   9       4971.39       4565.53       204.95 o                         
   1   9   9        565.51        522.42        36.93 o                         
   2   9   9        186.80        112.92        34.95 o                         
   3   9   9       4252.24       4481.60       229.20 o                         
   4   9   9        333.37        209.76        81.36 o                         
   5   9   9       2841.33       2706.51       545.50 o                         
   6   9   9         13.88         -8.55        48.41 o                         
   7   9   9       1085.65       1299.40       105.33 o                         
   0  10   9        683.50        556.46        50.84 o                         
   1  10   9      36835.94      35913.55       826.11 o                         
   2  10   9         80.43         93.14        28.96 o                         
   3  10   9      12990.12      13556.45       593.87 o                         
   4  10   9        921.88        709.11       141.98 o                         
   5  10   9       7450.90       8442.81       542.81 o                         
   6  10   9        136.30         84.95        60.31 o                         
   7  10   9       2885.50       2784.54       175.56 o                         
   1  11   9        391.59        360.57        32.18 o                         
   2  11   9         27.50         58.71        28.55 o                         
   3  11   9       5217.56       5198.15       353.94 o                         
   4  11   9        575.27        482.50       112.41 o                         
   5  11   9       6976.20       7835.17       497.79 o                         
   6  11   9        303.67        413.63        44.98 o                         
   0  12   9          5.48         23.06        38.33 o                         
   1  12   9       7574.82       7461.36       182.04 o                         
   2  12   9         89.79        144.39        30.43 o                         
   3  12   9       5893.36       6415.82       236.46 o                         
   4  12   9         26.28         66.02        40.68 o                         
   5  12   9       1803.97       1921.89        77.58 o                         
   6  12   9        223.17        234.34        25.92 o                         
   1  13   9       1824.14       1832.05        65.88 o                         
   2  13   9       4821.26       4955.08       142.60 o                         
   3  13   9       2737.69       3169.76       159.17 o                         
   4  13   9        444.63        546.15        43.59 o                         
   5  13   9       7150.32       7595.33       223.32 o                         
   6  13   9         94.55         68.24        37.38 o                         
   0  14   9         16.74         -5.41        45.03 o                         
   1  14   9        136.97        148.76        29.63 o                         
   2  14   9         48.16         42.46        28.02 o                         
   3  14   9        225.80        299.89        41.78 o                         
   4  14   9         35.83         67.96        24.01 o                         
   5  14   9         67.03        157.04        24.57 o                         
   1  15   9        130.74        142.89        34.59 o                         
   2  15   9        691.00        852.17        68.43 o                         
   3  15   9       6417.68       7163.31       208.47 o                         
   4  15   9        236.86        295.81        33.15 o                         
   5  15   9       5425.48       4440.43       254.56 o                         
   0  16   9        177.14        108.71        41.19 o                         
   1  16   9       2758.09       2994.43       105.70 o                         
   2  16   9        316.67        286.88        41.64 o                         
   3  16   9       3434.31       3517.60       148.28 o                         
   4  16   9        208.42        244.65        43.04 o                         
   1  17   9        889.86        921.97        61.47 o                         
   2  17   9        128.38        144.00        25.78 o                         
   3  17   9       1603.83       1628.42       118.08 o                         
   0  18   9       2568.34       2486.10       160.27 o                         
   1  18   9       9259.95       9832.12       306.09 o                         
   2  18   9         58.79         32.28        26.05 o                         
   0   0  10      88399.48      95244.64      5336.61 o                         
   1   0  10      96080.16      84656.01      2282.86 o                         
   2   0  10      57351.87      57008.44      2175.76 o                         
   3   0  10      35199.63      32291.87      1075.84 o                         
   4   0  10      20958.94      19480.13       582.40 o                         
   5   0  10       2461.51       2734.19       175.27 o                         
   6   0  10       4505.92       4675.58       166.14 o                         
   7   0  10        329.65        257.35       129.40 o                         
   8   0  10         37.68        -43.04       138.18 o                         
   1   1  10       1716.61       1880.15        72.66 o                         
   2   1  10        692.01        722.79        69.61 o                         
   3   1  10        196.78        314.92        45.41 o                         
   4   1  10        232.27        253.67        31.37 o                         
   5   1  10        268.20        366.73        44.80 o                         
   6   1  10        867.02       1114.35        75.18 o                         
   7   1  10       1438.33       1744.17       196.71 o                         
   8   1  10        178.77        533.79        78.57 o                         
   0   2  10      95397.16     101233.05      2762.82 o                         
   1   2  10      59433.77      59030.05      1884.46 o                         
   2   2  10      53692.91      53531.38      1327.67 o                         
   3   2  10      18342.32      18125.41       500.11 o                         
   4   2  10      13000.64      13327.28       320.39 o                         
   5   2  10       5451.67       5366.47       162.77 o                         
   6   2  10        479.26        435.90        46.04 o                         
   7   2  10       1803.53       1966.98       124.00 o                         
   8   2  10        206.34        253.82        53.71 o                         
   1   3  10        799.86        874.88        69.61 o                         
   2   3  10        661.85        811.95        88.59 o                         
   3   3  10       2210.87       2087.42       123.26 o                         
   4   3  10       4969.20       5127.31       154.77 o                         
   5   3  10       3527.61       3553.04       159.41 o                         
   6   3  10       4634.06       4613.88       190.32 o                         
   7   3  10       2980.13       3464.45       305.63 o                         
   8   3  10       1185.83       1288.34       198.07 o                         
   0   4  10      72514.41      72822.30      2025.31 o                         
   1   4  10      23735.38      24251.40       513.63 o                         
   2   4  10      29974.97      31566.21      1079.73 o                         
   3   4  10       3423.98       3009.15       523.69 o                         
   4   4  10        599.42        528.88        43.99 o                         
   5   4  10       5526.60       5355.81       179.82 o                         
   6   4  10        473.80        539.45        47.96 o                         
   7   4  10       1179.69       1208.22       113.26 o                         
   8   4  10        190.58        206.31        55.36 o                         
   1   5  10       5440.57       5720.47       201.12 o                         
   2   5  10        221.83        209.95        71.19 o                         
   3   5  10       1554.03       1655.37       197.36 o                         
   4   5  10       5033.42       4787.21       151.61 o                         
   5   5  10      12099.56      12205.28       306.94 o                         
   6   5  10       8743.29       8570.52       528.37 o                         
   7   5  10       5247.66       5927.27       365.55 o                         
   8   5  10       4371.57       3503.75       228.22 o                         
   0   6  10       5688.97       6044.98       403.09 o                         
   1   6  10        829.06       1045.54        84.42 o                         
   2   6  10       1256.60        995.61       116.81 o                         
   3   6  10       7611.60       6891.04       343.74 o                         
   4   6  10       1145.33       1100.19       145.21 o                         
   5   6  10        852.74        891.64        78.91 o                         
   6   6  10        177.72        156.02        73.62 o                         
   7   6  10        344.76        360.50        54.83 o                         
   1   7  10        188.85        113.91        40.70 o                         
   2   7  10      10581.66      10567.05       714.68 o                         
   3   7  10      19725.15      19561.18       708.66 o                         
   4   7  10       4631.40       4372.78       285.23 o                         
   5   7  10       6902.46       6378.61       363.68 o                         
   6   7  10       4363.21       4548.81       304.32 o                         
   7   7  10       5136.06       5135.29       318.55 o                         
   0   8  10       7359.91       8323.89       618.98 o                         
   1   8  10       3305.53       3052.20       293.77 o                         
   2   8  10       1759.35       1444.57        96.66 o                         
   3   8  10        676.25        623.50       106.47 o                         
   4   8  10         26.42        124.79       103.56 o                         
   5   8  10        219.31        147.78        43.05 o                         
   6   8  10         16.50         73.62        67.96 o                         
   7   8  10        527.04        540.08        52.48 o                         
   1   9  10       3271.03       3223.52       130.17 o                         
   2   9  10       4574.23       3928.81       165.05 o                         
   3   9  10       4071.12       4023.79       330.58 o                         
   4   9  10       7759.33       7078.09       396.59 o                         
   5   9  10       5826.84       4093.56       311.19 o                         
   6   9  10       3282.28       3259.03       167.48 o                         
   7   9  10       4562.48       4907.67       237.85 o                         
   0  10  10      21199.14      21334.29       719.94 o                         
   1  10  10      15692.54      15260.22       368.22 o                         
   2  10  10       9689.16       9694.10       248.91 o                         
   3  10  10       3772.43       4066.07       252.86 o                         
   4  10  10       2517.84       2935.36       311.05 o                         
   5  10  10       1450.35       1303.93       156.30 o                         
   6  10  10        143.42        193.11        64.84 o                         
   7  10  10         42.53         71.35        28.32 o                         
   1  11  10        321.12        288.51        30.17 o                         
   2  11  10       1583.10       1664.51        69.51 o                         
   3  11  10       1762.89       1992.05        93.97 o                         
   4  11  10       3044.00       3837.59       293.91 o                         
   5  11  10       3797.46       3894.22       280.61 o                         
   6  11  10       2048.72       2156.08        87.11 o                         
   0  12  10      19853.41      19437.75       649.52 o                         
   1  12  10      21778.01      21637.29       457.21 o                         
   2  12  10      16839.35      17039.52       391.78 o                         
   3  12  10      10475.20      10704.70       391.63 o                         
   4  12  10       3784.66       4652.15       208.42 o                         
   5  12  10       1287.85       1418.95        62.28 o                         
   6  12  10       1880.81       1523.04        79.23 o                         
   1  13  10        588.12        520.60        36.12 o                         
   2  13  10        211.22        294.89        31.92 o                         
   3  13  10       3365.79       3361.51       138.06 o                         
   4  13  10         34.12         60.06        27.47 o                         
   5  13  10        181.28        215.34        19.87 o                         
   6  13  10        196.24         81.27        34.54 o                         
   0  14  10      23366.43      25525.40      1017.92 o                         
   1  14  10      10904.50      11202.54       297.25 o                         
   2  14  10      12734.07      13913.68       403.72 o                         
   3  14  10      11708.20      11319.77       299.66 o                         
   4  14  10       6805.43       7098.95       218.20 o                         
   5  14  10       5481.92       5544.38       306.32 o                         
   1  15  10         16.86         51.19        29.16 o                         
   2  15  10        819.10        669.22        58.96 o                         
   3  15  10         20.45         44.51        22.14 o                         
   4  15  10         80.38        103.83        21.84 o                         
   0  16  10      11683.19      12472.28       509.46 o                         
   1  16  10       6855.64       7171.01       216.11 o                         
   2  16  10      11117.39      11797.62       343.11 o                         
   3  16  10       5384.64       5567.26       222.54 o                         
   4  16  10       2805.16       2512.44       281.03 o                         
   1  17  10          7.98         31.64        31.32 o                         
   2  17  10        140.54        112.09        28.74 o                         
   3  17  10        634.72        593.49        60.88 o                         
   0  18  10       3370.60       2867.22       179.52 o                         
   1  18  10       1258.33       1149.03        61.41 o                         
   2  18  10       2459.07       2301.48       143.84 o                         
   1   1  11        680.57        506.31        31.03 o                         
   2   1  11       3266.40       3379.18       119.75 o                         
   3   1  11         15.87         35.90        35.50 o                         
   4   1  11      13383.02      12732.75       309.92 o                         
   5   1  11        765.93        667.37        65.87 o                         
   6   1  11      15671.03      14655.02       824.37 o                         
   7   1  11         28.30         70.17        41.65 o                         
   8   1  11       9496.07      11789.13       756.02 o                         
   0   2  11       8214.28       7591.54       307.70 o                         
   1   2  11       3114.64       2404.89       318.19 o                         
   2   2  11      11520.05      11941.50       330.98 o                         
   3   2  11        151.59        142.92        45.04 o                         
   4   2  11       6688.25       6583.43       178.65 o                         
   5   2  11        255.28        319.49        42.25 o                         
   6   2  11       2208.65       2104.14       116.61 o                         
   7   2  11         20.28         46.70        36.48 o                         
   8   2  11        499.65        614.29       100.18 o                         
   1   3  11       1538.03       1424.59        78.93 o                         
   2   3  11       1601.42       1505.03        95.78 o                         
   3   3  11       1556.13       1476.51        90.13 o                         
   4   3  11       4471.51       4029.63       103.76 o                         
   5   3  11        147.30        187.21        35.22 o                         
   6   3  11       8204.84       8007.73       293.87 o                         
   7   3  11        465.83        420.70        49.87 o                         
   8   3  11       7224.57       7863.50       360.49 o                         
   0   4  11      62251.83      61860.37      1731.73 o                         
   1   4  11       3047.81       3264.03       234.41 o                         
   2   4  11      29684.54      28650.96       986.12 o                         
   3   4  11        262.23        381.92        71.03 o                         
   4   4  11      17348.04      16661.16       344.77 o                         
   5   4  11         43.83        104.21        30.52 o                         
   6   4  11       8617.50       8918.56       317.08 o                         
   7   4  11        719.66        656.52        57.01 o                         
   8   4  11        432.48        310.45        49.94 o                         
   1   5  11         70.30         36.26        39.58 o                         
   2   5  11        782.30       1040.90       123.67 o                         
   3   5  11       1707.50       1540.10       158.74 o                         
   4   5  11        504.29        574.34        49.69 o                         
   5   5  11        228.93        233.25        37.57 o                         
   6   5  11       3441.76       3923.10       280.61 o                         
   7   5  11         20.38          4.51        60.60 o                         
   8   5  11       2425.73       2136.12       150.07 o                         
   0   6  11      81042.42      76346.07      2453.93 o                         
   1   6  11        315.38        363.72        60.68 o                         
   2   6  11      62892.40      52013.12      2440.58 o                         
   3   6  11       1250.28        935.03       134.89 o                         
   4   6  11      21776.18      21191.73       758.21 o                         
   5   6  11        135.99        214.81        52.65 o                         
   6   6  11       5302.70       5344.26       352.81 o                         
   7   6  11         87.28        151.14        69.51 o                         
   1   7  11         73.16         70.52        35.66 o                         
   2   7  11        147.43         92.22        64.82 o                         
   3   7  11         14.07         34.68        70.27 o                         
   4   7  11          6.84         46.76        41.87 o                         
   5   7  11          5.83        -13.26        31.47 o                         
   6   7  11         18.81        185.42        67.62 o                         
   7   7  11          1.25         34.83        45.30 o                         
   0   8  11      54579.73      53446.14      2191.52 o                         
   1   8  11         19.05         76.22        64.53 o                         
   2   8  11      48352.85      43592.48      1212.87 o                         
   3   8  11        918.20       1110.65       146.93 o                         
   4   8  11      25048.71      22047.55      1417.70 o                         
   5   8  11        726.32        585.30       144.13 o                         
   6   8  11       6686.15       7309.06       454.46 o                         
   7   8  11         10.88          3.39        31.26 o                         
   1   9  11         13.00         12.57        19.35 o                         
   2   9  11        500.98        469.22        46.47 o                         
   3   9  11         33.11        114.89        74.64 o                         
   4   9  11       2158.64       2164.34       123.54 o                         
   5   9  11        638.17        610.26        85.00 o                         
   6   9  11       2046.21       2119.98       121.82 o                         
   7   9  11         49.87         15.55        29.20 o                         
   0  10  11      32004.39      30537.71      1007.19 o                         
   1  10  11       1842.91       1753.88        68.47 o                         
   2  10  11      21203.88      21299.68       506.35 o                         
   3  10  11         38.34         37.09       137.61 o                         
   4  10  11      15181.85      15796.53       679.30 o                         
   5  10  11         82.34         69.09        79.57 o                         
   6  10  11       4946.70       4799.47       306.37 o                         
   7  10  11          2.22          6.51        22.37 o                         
   1  11  11         35.77         67.54        23.65 o                         
   2  11  11       1125.23       1142.65        55.36 o                         
   3  11  11         72.83        175.17        38.92 o                         
   4  11  11       4132.19       4546.33       155.24 o                         
   5  11  11        195.91        228.71        33.25 o                         
   6  11  11       7677.92       8258.48       470.89 o                         
   0  12  11       1435.79       1419.14        79.33 o                         
   1  12  11        842.86        750.74        47.49 o                         
   2  12  11      10364.42      10212.70       249.01 o                         
   3  12  11         68.22         87.79        45.31 o                         
   4  12  11       7803.99       8093.30       245.62 o                         
   5  12  11        323.35        321.94        26.49 o                         
   6  12  11        446.79        505.15        71.07 o                         
   1  13  11          4.19         25.53        28.12 o                         
   2  13  11       3069.33       3079.89       110.38 o                         
   3  13  11        741.84        772.65        49.82 o                         
   4  13  11       8286.06       9142.01       241.61 o                         
   5  13  11          3.85         18.92        16.37 o                         
   0  14  11       5940.96       6140.55       275.90 o                         
   1  14  11         29.71         51.85        27.57 o                         
   2  14  11        121.54        129.90        69.94 o                         
   3  14  11         12.43         27.20        24.56 o                         
   4  14  11        312.91        357.71        37.30 o                         
   5  14  11        196.09        188.60        36.10 o                         
   1  15  11       1730.57       1633.86        70.86 o                         
   2  15  11        604.82        658.92        50.15 o                         
   3  15  11         89.25        135.19        29.87 o                         
   4  15  11       2013.34       1844.16        89.20 o                         
   0  16  11        996.48        980.49        69.48 o                         
   1  16  11        262.80        242.10        28.72 o                         
   2  16  11       1089.06       1001.99        65.59 o                         
   3  16  11        172.19        165.62        26.51 o                         
   4  16  11       4053.65       3470.34       207.27 o                         
   1  17  11         90.78         84.15        48.40 o                         
   2  17  11        142.84         84.74        25.11 o                         
   3  17  11         18.27         53.80        29.16 o                         
   0  18  11       8051.93       7201.47       410.57 o                         
   1  18  11         66.68         64.07        24.90 o                         
   0   0  12      17413.11      17959.63      1175.37 o                         
   1   0  12     142869.48     135784.86     12679.66 o                         
   2   0  12      48149.21      44984.70      1385.86 o                         
   3   0  12      19644.49      18678.27       655.37 o                         
   4   0  12      12090.12      13107.35       738.75 o                         
   5   0  12       4017.77       3894.60       198.82 o                         
   6   0  12       3215.98       3710.57       426.38 o                         
   7   0  12       1186.51        971.65        89.48 o                         
   8   0  12        230.61        474.00       136.20 o                         
   1   1  12       7451.57       6120.86       485.23 o                         
   2   1  12       8795.50       9421.21       217.75 o                         
   3   1  12       1019.86       1210.39        91.79 o                         
   4   1  12        519.23        489.56        35.02 o                         
   5   1  12         31.42         93.51        30.24 o                         
   6   1  12        188.01        225.73        35.64 o                         
   7   1  12       1629.78       1626.97        78.03 o                         
   8   1  12        508.06        702.79       139.88 o                         
   0   2  12      63755.01      73728.66      2384.10 o                         
   1   2  12      57992.38      56615.32      1938.19 o                         
   2   2  12      22340.11      21432.45       515.59 o                         
   3   2  12      29233.29      28923.44       759.27 o                         
   4   2  12      10753.94      10082.79       314.75 o                         
   5   2  12       7386.89       6804.46       220.20 o                         
   6   2  12        353.76        540.01        67.44 o                         
   7   2  12       1593.97       1658.28        85.50 o                         
   8   2  12        521.35        432.23        79.42 o                         
   1   3  12        427.46        456.83        61.12 o                         
   2   3  12       6335.08       6385.69       236.84 o                         
   3   3  12       2494.84       2349.40       114.45 o                         
   4   3  12       3963.25       3838.16       114.85 o                         
   5   3  12       1865.79       1872.96        78.84 o                         
   6   3  12       1603.72       1907.51       116.74 o                         
   7   3  12       3468.03       3688.60       150.45 o                         
   8   3  12        685.99        663.71        77.61 o                         
   0   4  12      19684.60      19930.72       606.90 o                         
   1   4  12      13358.14      13851.76       408.78 o                         
   2   4  12      15968.16      16558.63       612.40 o                         
   3   4  12      16051.75      15834.92       443.59 o                         
   4   4  12       3775.13       3277.76       119.82 o                         
   5   4  12       6444.66       5805.90       165.83 o                         
   6   4  12        963.30       1079.95       130.25 o                         
   7   4  12        864.12        875.07        54.62 o                         
   8   4  12        102.13         66.82        48.70 o                         
   1   5  12        907.11        995.48        81.28 o                         
   2   5  12       5991.19       4761.63       257.40 o                         
   3   5  12       5818.65       5611.73       203.13 o                         
   4   5  12       7594.53       6990.86       327.72 o                         
   5   5  12       9983.45       9830.15       297.38 o                         
   6   5  12       3449.36       4306.78       298.73 o                         
   7   5  12       6363.09       6204.10       241.92 o                         
   8   5  12       1092.54        969.80        81.27 o                         
   0   6  12      10748.02      10789.67       419.61 o                         
   1   6  12        635.51        588.12        59.34 o                         
   2   6  12       3536.33       2901.63       156.06 o                         
   3   6  12       2237.84       1884.07        95.72 o                         
   4   6  12         49.51         66.36        41.59 o                         
   5   6  12       1963.92       1879.96        84.07 o                         
   6   6  12         24.29         71.62        53.64 o                         
   7   6  12         50.54         37.61        34.08 o                         
   1   7  12       3849.86       3496.02       177.30 o                         
   2   7  12       1752.66       1692.86       100.34 o                         
   3   7  12       3415.05       2746.25       144.92 o                         
   4   7  12       5101.37       4873.32       174.32 o                         
   5   7  12       9783.90       7997.13       440.19 o                         
   6   7  12       4820.11       4928.10       573.95 o                         
   7   7  12       7661.33       7162.14       250.88 o                         
   0   8  12        382.87        336.64        99.71 o                         
   1   8  12       1578.80       1333.58        91.34 o                         
   2   8  12        396.29        389.81        42.83 o                         
   3   8  12        512.69        452.13        84.34 o                         
   4   8  12       1195.13       1170.29       107.84 o                         
   5   8  12        746.97        685.80        91.18 o                         
   6   8  12        443.09        484.04        72.35 o                         
   7   8  12         61.21         49.61        26.97 o                         
   1   9  12         45.20         87.06        32.34 o                         
   2   9  12       1370.55       1282.91        58.97 o                         
   3   9  12       2781.73       2454.69       143.21 o                         
   4   9  12       3883.51       3798.81       282.19 o                         
   5   9  12       6355.97       5779.33       296.82 o                         
   6   9  12       3237.66       3530.35       253.42 o                         
   7   9  12       5303.37       5169.14       218.12 o                         
   0  10  12       2374.92       2172.81       104.29 o                         
   1  10  12      10821.71      10558.97       294.06 o                         
   2  10  12       4888.42       4630.02       141.83 o                         
   3  10  12       8351.76       8228.18       293.09 o                         
   4  10  12       3946.45       4342.10       222.33 o                         
   5  10  12       2433.69       2529.52       152.12 o                         
   6  10  12        487.53        516.47        66.26 o                         
   7  10  12        216.66        193.11        29.16 o                         
   1  11  12         45.40         61.99        25.19 o                         
   2  11  12        846.40        743.00        47.66 o                         
   3  11  12       1129.74       1193.04       136.85 o                         
   4  11  12        494.56        624.66        58.70 o                         
   5  11  12       1823.71       2104.57        77.69 o                         
   6  11  12        711.31        793.12        95.99 o                         
   0  12  12      14066.64      13988.85       558.71 o                         
   1  12  12      26238.57      26339.23       633.32 o                         
   2  12  12       9391.03       8937.19       243.76 o                         
   3  12  12      11443.08      11087.01       298.97 o                         
   4  12  12       3579.65       4023.50       180.36 o                         
   5  12  12       2347.35       2312.56        88.29 o                         
   6  12  12        619.51        647.39        82.82 o                         
   1  13  12       1274.12       1198.91        57.94 o                         
   2  13  12        695.30        608.48        89.19 o                         
   3  13  12       1769.38       1564.50        59.91 o                         
   4  13  12          9.68         15.00        21.84 o                         
   5  13  12        408.45        406.67        32.75 o                         
   0  14  12      28575.74      27946.22      1105.62 o                         
   1  14  12      15170.43      16154.86       415.55 o                         
   2  14  12       9264.49      10185.21       419.76 o                         
   3  14  12      13655.18      13349.29       343.20 o                         
   4  14  12       1032.74       1078.71        48.47 o                         
   5  14  12       6221.76       4768.14       574.24 o                         
   1  15  12         59.15         31.02        25.06 o                         
   2  15  12        858.70        868.32        48.57 o                         
   3  15  12         20.01         14.96        27.01 o                         
   4  15  12        340.51        295.53        41.46 o                         
   0  16  12       8347.39       9232.53       536.86 o                         
   1  16  12       9875.25      10339.38       353.50 o                         
   2  16  12       8882.09       8693.30       297.04 o                         
   3  16  12       6668.26       7426.83       893.07 o                         
   1  17  12         23.42         26.08        65.20 o                         
   2  17  12       1171.12       1136.96       179.24 o                         
   3  17  12        231.55        205.00        32.28 o                         
   0  18  12       8380.82       7463.67       422.75 o                         
   1  18  12       3381.68       2985.48       119.11 o                         
   1   1  13       2888.37       2228.82       160.98 o                         
   2   1  13      12994.47      12666.95       315.51 o                         
   3   1  13       9084.12       8391.82       258.56 o                         
   4   1  13       6357.92       6106.71       146.00 o                         
   5   1  13      15649.55      14134.66       455.62 o                         
   6   1  13       1344.93       1305.34        93.47 o                         
   7   1  13       9185.32      11607.47       691.60 o                         
   8   1  13         83.28        139.75       123.60 o                         
   0   2  13        273.03        271.16        67.55 o                         
   1   2  13      13102.82      12271.73       596.41 o                         
   2   2  13        137.91        142.33        30.60 o                         
   3   2  13      15577.97      14943.36       420.43 o                         
   4   2  13       3332.55       3129.72        92.83 o                         
   5   2  13       2491.37       2395.17        93.39 o                         
   6   2  13        343.88        352.42        54.03 o                         
   7   2  13         36.00          0.37        70.08 o                         
   8   2  13         45.91         73.96        54.26 o                         
   1   3  13        767.82        704.68        80.69 o                         
   2   3  13       2128.07       1789.25        85.26 o                         
   3   3  13      10491.18       8981.54       260.64 o                         
   4   3  13       4812.47       4573.21       205.81 o                         
   5   3  13       6411.58       6145.75       268.62 o                         
   6   3  13        300.67        318.34        46.36 o                         
   7   3  13       8684.44      10633.62       478.47 o                         
   8   3  13        176.28        292.15        48.96 o                         
   0   4  13        107.52        145.34        50.06 o                         
   1   4  13      47427.92      46769.10      1207.83 o                         
   2   4  13       3336.42       3624.79       188.83 o                         
   3   4  13      24861.03      22274.83       478.52 o                         
   4   4  13        979.47        911.00        52.80 o                         
   5   4  13       8907.18       8107.65       453.97 o                         
   6   4  13        683.19        672.49       103.07 o                         
   7   4  13       1551.75       1807.31       101.18 o                         
   8   4  13          3.01         80.98        36.24 o                         
   1   5  13        580.90        558.10        67.35 o                         
   2   5  13       2011.60       1616.02       116.88 o                         
   3   5  13       2506.90       2285.34       107.08 o                         
   4   5  13        301.55        279.32        43.52 o                         
   5   5  13       4947.31       4402.70       307.15 o                         
   6   5  13        403.73        396.74        67.03 o                         
   7   5  13       1574.31       1833.85        91.98 o                         
   0   6  13       4029.87       4758.48       232.26 o                         
   1   6  13      39496.09      38234.79      1001.11 o                         
   2   6  13       2820.14       2327.03       142.57 o                         
   3   6  13      44348.08      38763.37      1479.17 o                         
   4   6  13       1195.92       1206.34        66.49 o                         
   5   6  13      15996.69      14754.73       514.59 o                         
   6   6  13        437.12        466.88        62.42 o                         
   7   6  13       2509.11       2402.49        91.40 o                         
   1   7  13         95.84        111.82        45.84 o                         
   2   7  13        126.10        116.27        35.41 o                         
   3   7  13        660.49        581.66        81.98 o                         
   4   7  13         14.59         63.80        44.34 o                         
   5   7  13         19.30        136.32        41.12 o                         
   6   7  13         40.12         68.57        48.42 o                         
   7   7  13         84.22        243.12        37.21 o                         
   0   8  13      10157.74      10308.96       564.33 o                         
   1   8  13      56796.99      52486.79      1033.67 o                         
   2   8  13       1328.60       1243.59        81.21 o                         
   3   8  13      27200.64      26739.62       922.45 o                         
   4   8  13        903.04        723.89        76.72 o                         
   5   8  13      10258.74       8696.52       523.55 o                         
   6   8  13         74.85         43.14        52.38 o                         
   7   8  13       1468.05       1390.01        63.20 o                         
   1   9  13        288.74        290.92        54.65 o                         
   2   9  13       1097.08       1049.50        60.29 o                         
   3   9  13        387.96        336.79        47.73 o                         
   4   9  13         27.67         40.02        46.23 o                         
   5   9  13       2739.68       2891.09       217.62 o                         
   6   9  13        122.09         73.62        59.46 o                         
   7   9  13       1469.29       1591.48        80.60 o                         
   0  10  13        252.20        205.36        44.37 o                         
   1  10  13      33510.73      31614.99       739.40 o                         
   2  10  13       2288.47       2294.09       110.70 o                         
   3  10  13      12948.56      12254.69       295.38 o                         
   4  10  13        157.54        202.43        46.12 o                         
   5  10  13       4527.77       4639.80       147.72 o                         
   6  10  13        734.91        666.83        98.82 o                         
   1  11  13        299.85        266.61        27.53 o                         
   2  11  13        511.54        473.67        35.95 o                         
   3  11  13       4210.32       3942.19       124.21 o                         
   4  11  13       2289.79       2343.27       104.10 o                         
   5  11  13       4657.49       4911.77       154.87 o                         
   6  11  13        100.01         47.85        60.03 o                         
   0  12  13        104.70        154.20        38.87 o                         
   1  12  13       8344.11       8193.91       221.99 o                         
   2  12  13         39.42         85.25        28.04 o                         
   3  12  13       4058.59       3880.70       112.60 o                         
   4  12  13       1183.80       1336.27        55.22 o                         
   5  12  13       1040.72       1050.83        50.03 o                         
   6  12  13         58.92         20.79        21.44 o                         
   1  13  13       1003.97        967.72        49.89 o                         
   2  13  13       3054.46       2811.12       210.11 o                         
   3  13  13       5523.98       5158.71       137.60 o                         
   4  13  13        538.37        468.74        35.94 o                         
   5  13  13       5112.78       5013.79       172.00 o                         
   0  14  13        123.67        108.05        39.30 o                         
   1  14  13         40.14         85.28        25.87 o                         
   2  14  13        109.02        140.00        34.13 o                         
   3  14  13        115.49        183.13        36.70 o                         
   4  14  13        117.21        161.21        27.53 o                         
   5  14  13        174.77        216.72        41.06 o                         
   1  15  13        968.96        804.64        66.62 o                         
   2  15  13        121.59        100.12        32.71 o                         
   3  15  13       3409.12       3670.38       175.65 o                         
   4  15  13       1118.82       1125.48        53.45 o                         
   1  16  13       5235.82       5664.42       267.69 o                         
   2  16  13        477.54        492.00        76.62 o                         
   3  16  13       1010.60        958.61        79.85 o                         
   1  17  13         80.41         44.11        64.16 o                         
   2  17  13          5.09        -30.66        30.66 o                         
   0   0  14       2602.74       4405.60       440.87 o                         
   1   0  14      14453.00      14464.66      1028.13 o                         
   2   0  14      25164.70      19605.33      1118.74 o                         
   3   0  14       2771.75       2434.65       369.66 o                         
   4   0  14      92757.65      91329.27      2919.05 o                         
   5   0  14      12224.45       9818.93       508.11 o                         
   6   0  14       7649.84       6801.09       427.28 o                         
   7   0  14       1109.98       1006.61       218.88 o                         
   8   0  14        348.03        296.02       122.04 o                         
   1   1  14       8358.29       8827.11      1030.54 o                         
   2   1  14       6019.61       5473.14       217.28 o                         
   3   1  14        167.67        153.81        29.04 o                         
   4   1  14        988.41       1221.52        57.81 o                         
   5   1  14        367.07        330.40        67.67 o                         
   6   1  14        139.48        361.09        40.04 o                         
   7   1  14          9.19         52.38       152.05 o                         
   8   1  14        135.91        245.25        48.14 o                         
   0   2  14      30052.57      32278.35      1092.40 o                         
   1   2  14      11517.05      11166.35       547.88 o                         
   2   2  14      35338.71      30894.30       945.29 o                         
   3   2  14      11167.96      10575.95       387.26 o                         
   4   2  14      15769.76      14352.66       371.39 o                         
   5   2  14        688.43        715.23       279.33 o                         
   6   2  14      11105.17       9674.36       433.77 o                         
   7   2  14       1276.89       1173.85       149.70 o                         
   8   2  14        519.34        407.28        56.56 o                         
   1   3  14        284.14        367.99        81.81 o                         
   2   3  14        502.86        409.94        49.23 o                         
   3   3  14       4851.90       4425.58       141.07 o                         
   4   3  14       5598.71       4952.63       152.74 o                         
   5   3  14       2133.44       1829.37       313.17 o                         
   6   3  14       8073.85       8649.52       533.75 o                         
   7   3  14       1147.02       1519.07       519.73 o                         
   8   3  14       2441.90       1870.80       135.63 o                         
   0   4  14      33162.06      33681.27       990.14 o                         
   1   4  14       9046.61       9230.28       334.46 o                         
   2   4  14      16921.35      16404.60       511.88 o                         
   3   4  14       2476.11       2335.70       113.47 o                         
   4   4  14       3657.38       3096.91       110.30 o                         
   5   4  14       1105.18       1157.43        84.78 o                         
   6   4  14       3217.48       3586.67       175.20 o                         
   7   4  14         72.34         65.69        98.54 o                         
   8   4  14       1417.88        908.08        74.19 o                         
   1   5  14        935.11        894.66        80.03 o                         
   2   5  14       2840.83       2788.02       211.41 o                         
   3   5  14       1253.87       1105.04        64.59 o                         
   4   5  14      12333.18      11359.99       425.24 o                         
   5   5  14       4799.05       3864.03       283.41 o                         
   6   5  14       7440.98       7922.05       309.06 o                         
   7   5  14       2689.83       2815.31       167.27 o                         
   0   6  14       9107.28       9460.07       388.81 o                         
   1   6  14        425.54        491.03        64.61 o                         
   2   6  14        723.91        612.10        41.22 o                         
   3   6  14        588.00        563.22        53.40 o                         
   4   6  14        672.77        638.35        53.08 o                         
   5   6  14        156.91        112.93        43.68 o                         
   6   6  14        119.56        108.17        53.71 o                         
   7   6  14        208.07        194.98        29.94 o                         
   1   7  14        727.89        646.01        40.90 o                         
   2   7  14      11060.71      10276.05       229.71 o                         
   3   7  14       5561.42       5143.59       184.56 o                         
   4   7  14       7264.27       6561.59       276.18 o                         
   5   7  14       2500.73       2457.25       198.63 o                         
   6   7  14       7563.96       7551.68       576.64 o                         
   7   7  14       1693.88       1904.67        83.13 o                         
   0   8  14       5144.11       4642.43       239.66 o                         
   1   8  14       1495.52       1499.93        72.18 o                         
   2   8  14       1195.94       1044.12        67.21 o                         
   3   8  14         15.81         25.93        38.37 o                         
   4   8  14        609.13        764.96        74.15 o                         
   5   8  14          4.74         -8.76        37.18 o                         
   6   8  14         16.84         40.09        47.07 o                         
   7   8  14        157.73        141.88        23.45 o                         
   1   9  14        859.47        868.35        60.09 o                         
   2   9  14       4520.76       3968.16       129.15 o                         
   3   9  14       2054.83       1891.83        76.61 o                         
   4   9  14       8780.09       8471.81       317.08 o                         
   5   9  14       2791.04       3228.75       161.84 o                         
   6   9  14       6561.58       6257.43       377.73 o                         
   7   9  14       1315.13       1131.20        87.21 o                         
   0  10  14      15117.35      15522.87       703.49 o                         
   1  10  14       3595.27       3247.72       160.20 o                         
   2  10  14       7966.26       8048.58       243.07 o                         
   3  10  14       1467.86       1338.93        75.90 o                         
   4  10  14       4050.07       4371.52       191.00 o                         
   5  10  14        656.22        658.88        50.09 o                         
   6  10  14       1896.14       1876.18       153.47 o                         
   1  11  14         93.96        132.23        29.76 o                         
   2  11  14        628.87        615.20        52.66 o                         
   3  11  14       1056.97       1058.33        53.85 o                         
   4  11  14       3778.86       4094.07       158.05 o                         
   5  11  14        987.93       1052.42        67.19 o                         
   6  11  14       2991.96       3028.14       139.23 o                         
   0  12  14       7446.83       7968.81       312.22 o                         
   1  12  14       2248.20       2188.67       119.90 o                         
   2  12  14      17381.54      16432.87       519.39 o                         
   3  12  14       4777.44       4594.60       284.71 o                         
   4  12  14      13112.63      14003.23       464.08 o                         
   5  12  14       3368.89       3768.25       141.90 o                         
   6  12  14       3014.78       2235.55        99.25 o                         
   1  13  14        201.18        123.04        35.07 o                         
   2  13  14        369.31        281.87        27.57 o                         
   3  13  14         85.73         88.32        33.83 o                         
   4  13  14         61.59         78.05        30.30 o                         
   5  13  14         89.75        123.58        19.65 o                         
   0  14  14      23023.77      21608.36      1211.90 o                         
   1  14  14       5511.21       5039.12       187.12 o                         
   2  14  14      14553.33      15195.57       514.39 o                         
   3  14  14       3345.12       2786.53       524.54 o                         
   4  14  14       7015.04       7543.84       733.65 o                         
   5  14  14       1097.71        884.57        77.30 o                         
   1  15  14        247.43        226.80        60.45 o                         
   2  15  14         85.28         26.71        57.14 o                         
   3  15  14          8.14         10.44        40.28 o                         
   4  15  14        102.12        109.22        19.91 o                         
   1  16  14       3029.57       3357.80       181.60 o                         
   2  16  14       7872.62       7970.93       342.46 o                         
   3  16  14       4008.31       3882.90       238.13 o                         
   1  17  14         18.94        -59.26        59.26 o                         
   2  17  14        109.00         84.38        33.13 o                         
   1   1  15       1787.25       1669.89       130.69 o                         
   2   1  15       5608.40       5248.27       576.22 o                         
   3   1  15       1520.20       1360.87        57.69 o                         
   4   1  15      12914.07      13278.60       746.67 o                         
   5   1  15        637.53        519.59        94.57 o                         
   6   1  15      14854.34      11069.53       502.45 o                         
   7   1  15       1723.02       2510.45       281.74 o                         
   8   1  15       7019.76       5497.34       208.47 o                         
   0   2  15      57264.00      66005.59      2144.74 o                         
   1   2  15       8978.48       9798.25       405.51 o                         
   2   2  15       6229.09       5745.38       249.85 o                         
   3   2  15        498.08        347.67        42.17 o                         
   4   2  15       1467.62       1261.01       102.46 o                         
   5   2  15         85.76         94.01        70.51 o                         
   6   2  15        277.62        357.95        48.97 o                         
   7   2  15         25.99         31.02       100.98 o                         
   8   2  15        411.14        345.73        38.50 o                         
   1   3  15        864.92       1060.75       111.11 o                         
   2   3  15       7240.11       6759.52       285.96 o                         
   3   3  15        805.88        671.51        45.10 o                         
   4   3  15      14127.77      13845.40       709.70 o                         
   5   3  15       3689.12       3546.00       178.19 o                         
   6   3  15       6015.03       6660.94       279.16 o                         
   7   3  15       1017.93       1455.75       254.84 o                         
   0   4  15      45352.64      44948.51      1298.40 o                         
   1   4  15      11484.79      11914.20       411.62 o                         
   2   4  15      42991.40      41682.84      1247.88 o                         
   3   4  15       4280.07       3664.19       202.76 o                         
   4   4  15       4678.14       4366.83       187.16 o                         
   5   4  15        745.91        716.91        67.84 o                         
   6   4  15       4134.78       4458.30       202.99 o                         
   7   4  15         50.68         98.24        73.92 o                         
   1   5  15        513.59        465.50        63.44 o                         
   2   5  15       1999.03       1947.40        81.44 o                         
   3   5  15        142.39        167.49        30.76 o                         
   4   5  15       1993.90       1905.28       108.78 o                         
   5   5  15        649.64        606.85        67.84 o                         
   6   5  15       3933.50       4241.39       208.09 o                         
   7   5  15        650.10        806.12        84.69 o                         
   0   6  15      76240.22      71432.41      2438.93 o                         
   1   6  15       6897.88       6531.16       137.96 o                         
   2   6  15      42579.95      39004.33      1055.96 o                         
   3   6  15       8127.50       7445.06       325.19 o                         
   4   6  15      17353.65      14714.15       635.84 o                         
   5   6  15       2183.39       1837.78       191.80 o                         
   6   6  15       1846.98       1830.47       104.59 o                         
   7   6  15        210.41        129.05        30.90 o                         
   1   7  15        128.49        157.74        25.79 o                         
   2   7  15        680.35        674.45        37.62 o                         
   3   7  15          0.31         40.16        31.77 o                         
   4   7  15       1101.91        975.90        67.49 o                         
   5   7  15         49.79         81.36        34.04 o                         
   6   7  15          8.40        110.83        42.17 o                         
   7   7  15         90.91        107.77        26.61 o                         
   0   8  15      41122.73      38057.32       964.45 o                         
   1   8  15       9041.82       8711.71       222.78 o                         
   2   8  15      30469.32      28206.07       715.22 o                         
   3   8  15       5700.65       5287.58       159.95 o                         
   4   8  15      19129.99      18055.28       886.67 o                         
   5   8  15       1976.88       1611.19       117.45 o                         
   6   8  15       5097.26       5663.92       256.58 o                         
   7   8  15         62.85         21.52        39.36 o                         
   1   9  15         26.16         23.29        33.05 o                         
   2   9  15         65.18         50.80        27.50 o                         
   3   9  15        190.00        200.37        41.60 o                         
   4   9  15       1338.05       1366.65        67.66 o                         
   5   9  15        523.29        485.19        65.44 o                         
   6   9  15       2015.74       1998.22       147.52 o                         
   0  10  15      17055.97      15790.96       571.97 o                         
   1  10  15       8512.42       8509.92       280.32 o                         
   2  10  15      18887.64      17706.77       444.09 o                         
   3  10  15       2125.11       1890.21        76.46 o                         
   4  10  15       8472.42       8737.09       283.55 o                         
   5  10  15        351.92        275.43        33.88 o                         
   6  10  15       3793.56       3981.72       248.61 o                         
   1  11  15         48.49         49.59        50.41 o                         
   2  11  15        932.08        874.75        77.11 o                         
   3  11  15        328.53        343.05        36.33 o                         
   4  11  15       2997.33       3240.32       137.79 o                         
   5  11  15       1437.18       1244.52        66.03 o                         
   6  11  15       4514.35       4742.68       164.70 o                         
   0  12  15       1111.57       1084.41       130.90 o                         
   1  12  15       2660.51       2385.79       134.12 o                         
   2  12  15       3315.85       3004.72       103.02 o                         
   3  12  15        694.64        614.75        54.95 o                         
   4  12  15       5864.91       6341.46       226.93 o                         
   5  12  15         28.09         62.55        22.95 o                         
   1  13  15        392.54        337.31        40.23 o                         
   2  13  15       2703.53       3114.79       174.83 o                         
   3  13  15        797.36        826.58        60.17 o                         
   4  13  15       5821.58       5709.04       201.20 o                         
   5  13  15        301.41        252.37        27.00 o                         
   0  14  15        906.96        944.32       126.85 o                         
   1  14  15        100.51         45.97        65.79 o                         
   2  14  15         52.01         75.61        64.97 o                         
   3  14  15         89.18         86.50        37.32 o                         
   4  14  15        728.21        595.40        39.81 o                         
   1  15  15        143.10        204.31        58.92 o                         
   2  15  15       2515.81       2241.40       111.13 o                         
   3  15  15        509.68        592.25        57.82 o                         
   4  15  15       6919.01       6242.00       268.57 o                         
   1  16  15        657.18        807.24        93.50 o                         
   2  16  15       2625.04       2204.90       130.87 o                         
   3  16  15        100.80        149.82        34.12 o                         
   1  17  15         23.81        -12.69        54.75 o                         
   2  17  15       3153.75       2967.78       126.20 o                         
   0   0  16      16095.17      16446.17      1136.02 o                         
   1   0  16      63456.83      62944.37      3668.27 o                         
   2   0  16       3444.61       3383.13       471.74 o                         
   3   0  16      43616.01      40580.85      2015.70 o                         
   4   0  16        867.59       1101.60       144.27 o                         
   5   0  16       9321.01       9173.07       561.78 o                         
   6   0  16        244.54        235.58       169.33 o                         
   7   0  16       3519.17       4729.24       394.15 o                         
   1   1  16         26.39        -29.45       173.01 o                         
   2   1  16       9113.41      10580.06       895.62 o                         
   3   1  16       3951.82       4054.97        99.50 o                         
   4   1  16        248.01        220.35        43.11 o                         
   5   1  16        151.52        252.17        57.26 o                         
   6   1  16        931.94       1006.33       206.70 o                         
   7   1  16         54.86        322.23       139.88 o                         
   0   2  16        338.41        472.18       142.30 o                         
   1   2  16      70958.54      73089.68      2337.34 o                         
   2   2  16       2521.53       1935.85       164.24 o                         
   3   2  16      16215.47      14286.86       329.75 o                         
   4   2  16       6587.21       6929.38       293.22 o                         
   5   2  16      11270.05      11414.80       683.53 o                         
   6   2  16       1080.70       1190.96        98.41 o                         
   7   2  16       2618.86       3164.82       292.36 o                         
   1   3  16       4476.58       4846.29       247.78 o                         
   2   3  16         21.29         12.23        39.61 o                         
   3   3  16       2264.49       1858.15        69.61 o                         
   4   3  16         40.13        134.64        37.91 o                         
   5   3  16       6137.36       6468.34       227.12 o                         
   6   3  16       1483.35       1512.92       110.59 o                         
   7   3  16       2491.19       3514.13       248.47 o                         
   0   4  16        169.83        176.05        67.96 o                         
   1   4  16      17951.88      18413.65       592.12 o                         
   2   4  16       2153.00       1899.05        90.92 o                         
   3   4  16      21175.78      18956.72       532.90 o                         
   4   4  16        544.00        538.00        78.57 o                         
   5   4  16       3335.05       3200.31       159.81 o                         
   6   4  16        624.60        747.98        98.55 o                         
   7   4  16       1700.53       1879.44       105.88 o                         
   1   5  16        519.78        564.72        40.95 o                         
   2   5  16       1240.57       1081.98        48.19 o                         
   3   5  16       7914.95       7017.36       325.06 o                         
   4   5  16       2094.35       2079.90       164.61 o                         
   5   5  16       6459.03       5780.31       373.06 o                         
   6   5  16        166.48        251.41        46.80 o                         
   7   5  16       8849.68       9212.19       618.41 o                         
   0   6  16       6032.45       5719.76       163.06 o                         
   1   6  16        648.74        529.85        33.53 o                         
   2   6  16        522.34        550.67        29.92 o                         
   3   6  16       3770.47       3502.06       136.90 o                         
   4   6  16         20.85         39.33        32.74 o                         
   5   6  16       4761.94       4496.66       192.88 o                         
   6   6  16        362.07        462.64        44.50 o                         
   7   6  16        288.38        293.35        68.52 o                         
   1   7  16       3486.37       3178.31        80.44 o                         
   2   7  16       2423.16       2239.78        87.37 o                         
   3   7  16       3166.49       2678.54        87.09 o                         
   4   7  16        998.35        932.00        57.39 o                         
   5   7  16      11653.74      11725.19       315.12 o                         
   6   7  16       1019.84       1266.55        92.62 o                         
   7   7  16       6970.33       6167.22       254.08 o                         
   0   8  16       1207.62       1152.55        71.37 o                         
   1   8  16        539.06        523.10        41.48 o                         
   2   8  16         65.44        120.68        27.68 o                         
   3   8  16        439.95        475.98        49.21 o                         
   4   8  16         72.48         83.27        43.13 o                         
   5   8  16       1562.35       1642.23        87.57 o                         
   6   8  16        148.27        152.53        59.32 o                         
   1   9  16        107.04        170.13        37.51 o                         
   2   9  16        394.02        338.13        35.31 o                         
   3   9  16       2946.34       2754.72       102.96 o                         
   4   9  16       1030.02       1052.46        72.05 o                         
   5   9  16       6423.15       6471.59       201.79 o                         
   6   9  16        724.50        876.45        87.49 o                         
   0  10  16        823.26        743.63        98.51 o                         
   1  10  16       8741.06       8227.21       326.60 o                         
   2  10  16       1024.55       1005.75        55.15 o                         
   3  10  16       8051.75       7365.87       192.83 o                         
   4  10  16        851.82        943.24        58.62 o                         
   5  10  16       2967.22       2809.83        99.99 o                         
   6  10  16         60.39        101.09        37.09 o                         
   1  11  16        265.33        230.12        48.43 o                         
   2  11  16        168.81        102.66        33.21 o                         
   3  11  16       1443.05       1221.21        73.52 o                         
   4  11  16        663.82        677.65        56.87 o                         
   5  11  16       1130.48       1055.23        58.37 o                         
   6  11  16        646.55        631.51        36.44 o                         
   0  12  16       3791.78       3901.35       251.33 o                         
   1  12  16      17952.33      17603.13       429.81 o                         
   2  12  16       3408.57       3290.75       156.69 o                         
   3  12  16      14304.75      13583.35       400.10 o                         
   4  12  16        112.37        159.78        46.83 o                         
   5  12  16       6180.20       5749.49       196.68 o                         
   1  13  16         13.97         38.69        73.56 o                         
   2  13  16       2261.27       1813.94        99.48 o                         
   3  13  16        240.36        156.75        66.93 o                         
   4  13  16         23.02         58.98        28.46 o                         
   5  13  16        293.13        262.48        49.55 o                         
   0  14  16       2609.20       2448.44       201.89 o                         
   1  14  16      24212.90      24712.20       805.82 o                         
   2  14  16        916.71        869.47        85.27 o                         
   3  14  16      11360.23      11123.40       814.29 o                         
   4  14  16       1140.64       1091.08        77.40 o                         
   1  15  16        185.51        272.34        83.10 o                         
   2  15  16          4.04         45.13        48.30 o                         
   3  15  16        223.21        265.64        51.25 o                         
   1  16  16      12884.82      13982.13       572.73 o                         
   2  16  16        783.02        571.90        88.63 o                         
   3  16  16       9204.62       8332.67       467.77 o                         
   1  17  16        302.35        256.46        39.69 o                         
   1   1  17       1844.31       1961.41       319.40 o                         
   2   1  17       2578.22       2747.99        92.82 o                         
   3   1  17       7221.96       6486.35       165.22 o                         
   4   1  17       1942.98       1723.11        88.48 o                         
   5   1  17      12185.77      12018.71       429.60 o                         
   6   1  17       5919.61       7451.49       564.61 o                         
   7   1  17       7507.82       7694.75       344.87 o                         
   0   2  17       1046.35       1014.78       170.37 o                         
   1   2  17      12197.50      14175.92       661.83 o                         
   2   2  17       6341.77       6467.91       150.50 o                         
   3   2  17       2878.25       2575.05        80.82 o                         
   4   2  17        901.26        901.67        49.12 o                         
   5   2  17       2052.09       2146.66       107.62 o                         
   6   2  17        182.05        271.48       107.13 o                         
   7   2  17        704.36        708.91       125.50 o                         
   1   3  17        217.88        127.29        53.89 o                         
   2   3  17       1630.43       1519.91        51.23 o                         
   3   3  17       5031.99       4543.36       160.60 o                         
   4   3  17        809.67        656.47        46.90 o                         
   5   3  17       4467.04       4375.44       159.57 o                         
   6   3  17       1748.35       1779.00        91.50 o                         
   7   3  17       5611.51       6973.51       686.22 o                         
   0   4  17      21011.58      23966.54       859.69 o                         
   1   4  17      24074.30      22409.61       436.88 o                         
   2   4  17       5425.45       5167.29       203.82 o                         
   3   4  17      23993.93      22467.38       418.18 o                         
   4   4  17       5896.04       5559.25       150.56 o                         
   5   4  17       5823.85       5430.77       329.24 o                         
   6   4  17        485.18        578.05        66.99 o                         
   7   4  17        209.77        182.20        43.94 o                         
   1   5  17        104.51         70.71        23.09 o                         
   2   5  17       2724.89       2778.44        79.86 o                         
   3   5  17       1338.00       1282.52        51.82 o                         
   4   5  17         78.26        105.74        29.62 o                         
   5   5  17       1904.09       1847.67       110.72 o                         
   6   5  17        473.18        667.80        89.57 o                         
   7   5  17        328.54        416.88       108.16 o                         
   0   6  17      27886.27      26124.79       663.11 o                         
   1   6  17      29585.24      28401.34       470.82 o                         
   2   6  17      24425.84      23739.21       396.54 o                         
   3   6  17      36067.69      33380.32       578.85 o                         
   4   6  17       1064.32        954.12        65.25 o                         
   5   6  17      11311.97      11353.50       327.60 o                         
   6   6  17        141.69        218.04        43.08 o                         
   7   6  17        402.66        407.18        61.44 o                         
   1   7  17          5.73         15.74        26.27 o                         
   2   7  17        121.37        127.22        25.63 o                         
   3   7  17       1354.70       1383.82        82.92 o                         
   4   7  17        181.22        208.10        35.79 o                         
   5   7  17         17.02         95.43        30.27 o                         
   6   7  17        328.90        393.20        64.15 o                         
   7   7  17        400.26        443.14        49.84 o                         
   0   8  17      34353.10      33310.32      1084.17 o                         
   1   8  17      54129.86      51807.49      1028.78 o                         
   2   8  17       7516.86       7025.96       160.44 o                         
   3   8  17      14056.42      12238.90       470.82 o                         
   4   8  17       2239.06       1923.03       133.89 o                         
   5   8  17       4068.50       4194.94       200.89 o                         
   6   8  17       1546.93       1342.48        87.34 o                         
   1   9  17        230.99        309.18        37.36 o                         
   2   9  17       1135.74       1042.25        52.76 o                         
   3   9  17         78.96         43.39        39.70 o                         
   4   9  17         31.77         69.11        40.41 o                         
   5   9  17       3311.82       3532.82       121.83 o                         
   6   9  17        245.38        240.01        31.28 o                         
   0  10  17       2756.37       2977.30       156.15 o                         
   1  10  17      25701.57      25049.30       490.71 o                         
   2  10  17       7819.08       7210.88       194.05 o                         
   3  10  17      10578.28      10069.92       349.56 o                         
   4  10  17       3142.90       2978.91       167.93 o                         
   5  10  17       1216.21       1236.24        74.79 o                         
   6  10  17        582.80        558.87        44.44 o                         
   1  11  17        127.76        165.84        46.26 o                         
   2  11  17        409.41        289.33       111.90 o                         
   3  11  17       4313.87       3916.58       235.90 o                         
   4  11  17       2231.75       2278.41        88.96 o                         
   5  11  17       3438.39       3306.17       125.07 o                         
   6  11  17       1451.07        889.67        75.89 o                         
   0  12  17        122.52        137.90       120.06 o                         
   1  12  17      10311.87      10592.00       386.59 o                         
   2  12  17        376.92        403.65        61.29 o                         
   3  12  17       1290.65       1208.34       117.57 o                         
   4  12  17       4803.99       4683.67       146.59 o                         
   5  12  17        666.07        655.46        37.41 o                         
   1  13  17        928.59        813.38        91.10 o                         
   2  13  17       1748.69       1663.39        86.97 o                         
   3  13  17       5133.25       5368.39       306.23 o                         
   4  13  17       1038.99       1064.48        50.82 o                         
   5  13  17       5174.39       3398.14       205.00 o                         
   0  14  17         11.19          5.95        83.25 o                         
   1  14  17        330.66        230.29        66.43 o                         
   2  14  17         86.10        112.99        59.48 o                         
   3  14  17        152.09        219.00        59.75 o                         
   4  14  17         60.28         72.82        26.69 o                         
   1  15  17       1469.35       1856.06       121.22 o                         
   2  15  17        639.01        607.08        60.99 o                         
   3  15  17       2684.98       2743.26       103.72 o                         
   1  16  17       1559.22       1362.83       103.61 o                         
   2  16  17        705.70        589.57        41.03 o                         
   1  17  17         19.32         30.30        23.50 o                         
   0   0  18      84424.44      96472.40      5501.41 o                         
   1   0  18       6690.84       7461.40       647.01 o                         
   2   0  18      42563.54      40297.04      1036.71 o                         
   3   0  18         53.35         89.54        28.29 o                         
   4   0  18      25645.68      23405.96       853.62 o                         
   5   0  18         19.28        105.91        54.74 o                         
   6   0  18       6989.05       7346.44       556.40 o                         
   7   0  18        348.52        428.45        69.01 o                         
   1   1  18        249.61        343.47       189.71 o                         
   2   1  18         48.64         68.55        17.32 o                         
   3   1  18         60.83         43.22        24.50 o                         
   4   1  18        114.91        230.69        40.62 o                         
   5   1  18        267.43        209.42        66.61 o                         
   6   1  18       2124.37       2450.70       277.49 o                         
   7   1  18          1.37          9.43        41.53 o                         
   0   2  18      29402.83      29971.39      1334.06 o                         
   1   2  18       1847.63       1541.00       194.20 o                         
   2   2  18      48725.10      45342.42       707.23 o                         
   3   2  18       1284.86       1133.16        91.72 o                         
   4   2  18      23365.74      22080.57       453.27 o                         
   5   2  18        124.57        187.42       109.49 o                         
   6   2  18       5427.44       5989.97       329.97 o                         
   7   2  18        106.36         89.30        56.70 o                         
   1   3  18       1463.78       1369.74        42.35 o                         
   2   3  18       1927.00       1825.68        46.73 o                         
   3   3  18          5.27         35.11        22.44 o                         
   4   3  18       4995.39       4847.88       128.01 o                         
   5   3  18        100.28        159.83        58.26 o                         
   6   3  18       2465.94       2572.24       112.19 o                         
   7   3  18         10.88         41.68        54.46 o                         
   0   4  18      29834.61      29457.29      1293.10 o                         
   1   4  18       1716.42       1458.21        42.06 o                         
   2   4  18      15061.41      14654.68       269.42 o                         
   3   4  18        443.37        399.41        30.42 o                         
   4   4  18      10716.14      10344.01       394.50 o                         
   5   4  18        140.14        142.58        38.09 o                         
   6   4  18       2058.39       2067.69        84.95 o                         
   7   4  18        255.81        257.02        40.86 o                         
   1   5  18        935.72        926.20        44.25 o                         
   2   5  18       5881.11       5560.01       139.85 o                         
   3   5  18        224.74        235.92        31.18 o                         
   4   5  18       6124.90       5771.10       157.17 o                         
   5   5  18        708.29        744.64        65.40 o                         
   6   5  18       9974.34      10302.89       403.72 o                         
   7   5  18        153.82        251.74       192.54 o                         
   0   6  18       4753.87       4487.78       123.04 o                         
   1   6  18        484.02        439.79        31.51 o                         
   2   6  18       3856.48       3641.30       101.62 o                         
   3   6  18        134.83        147.05        28.46 o                         
   4   6  18        243.97        270.36        34.41 o                         
   5   6  18        382.02        396.85        40.13 o                         
   6   6  18         95.71        168.47        45.62 o                         
   7   6  18        118.88         63.71        37.09 o                         
   1   7  18         22.42         28.64        28.33 o                         
   2   7  18       1225.06       1100.77        43.59 o                         
   3   7  18       4257.11       3974.91       119.03 o                         
   4   7  18      12265.61      11700.24       335.79 o                         
   5   7  18        249.31        259.04        60.07 o                         
   6   7  18      10751.58      11254.37       463.10 o                         
   0   8  18        143.13        195.79        52.23 o                         
   1   8  18       3987.06       3827.88       104.85 o                         
   2   8  18       1668.76       1655.52        65.05 o                         
   3   8  18       2018.82       1917.24        86.83 o                         
   4   8  18       1988.58       2052.18        91.16 o                         
   5   8  18        216.17        181.85        37.64 o                         
   6   8  18         38.26        111.02        30.84 o                         
   1   9  18        237.55        241.26        34.56 o                         
   2   9  18       5056.60       4575.10       121.77 o                         
   3   9  18         24.03          6.45        31.21 o                         
   4   9  18       4878.90       5084.06       188.08 o                         
   5   9  18         35.63         36.31        28.68 o                         
   6   9  18       5602.35       5727.19       220.27 o                         
   0  10  18       7787.56       8499.50       336.52 o                         
   1  10  18        127.84        100.36        34.33 o                         
   2  10  18       9023.91       8545.62       240.64 o                         
   3  10  18        699.13        784.57        52.69 o                         
   4  10  18       7472.42       7794.79       238.67 o                         
   5  10  18          9.44         23.91        23.03 o                         
   1  11  18        382.86        342.77        50.94 o                         
   2  11  18         90.63         60.29        67.78 o                         
   3  11  18        101.32          1.72        33.69 o                         
   4  11  18       1484.97       1562.12        78.31 o                         
   5  11  18        113.34         94.97        22.75 o                         
   0  12  18      32377.89      31995.88      1811.91 o                         
   1  12  18         84.25         24.05        62.01 o                         
   2  12  18      16556.67      16956.86       548.72 o                         
   3  12  18        266.20        308.17        90.92 o                         
   4  12  18       5358.04       5624.54       199.70 o                         
   5  12  18        408.30        396.32        34.30 o                         
   1  13  18          2.99         37.91        70.68 o                         
   2  13  18         16.68        -60.70        65.89 o                         
   3  13  18        225.40        224.80        53.02 o                         
   4  13  18        747.74        670.31        46.93 o                         
   0  14  18      18483.92      17891.39      1018.22 o                         
   1  14  18         38.61         33.00        60.48 o                         
   2  14  18      18798.66      19027.94       628.25 o                         
   3  14  18        639.80        753.69        70.33 o                         
   4  14  18      10129.71       9061.25       401.37 o                         
   1  15  18         38.75        -28.40        50.76 o                         
   2  15  18         15.39         -3.12        45.60 o                         
   3  15  18         33.63         31.16        18.65 o                         
   1  16  18        190.18        207.04        67.95 o                         
   2  16  18      11024.51      10332.86       409.65 o                         
   1   1  19       1440.00       1333.10        58.89 o                         
   2   1  19       3780.98       3437.67        86.78 o                         
   3   1  19       6453.89       5891.53       136.40 o                         
   4   1  19       9525.44       9262.71       367.98 o                         
   5   1  19       4346.88       3745.89       186.42 o                         
   6   1  19       6490.04       6837.88       269.69 o                         
   7   1  19       3597.39       3468.47       268.29 o                         
   0   2  19       3700.57       3135.41       149.08 o                         
   1   2  19       7452.19       7256.69       123.39 o                         
   2   2  19       5309.37       5124.79        93.56 o                         
   3   2  19        523.45        509.42        33.38 o                         
   4   2  19       3914.16       3967.70       110.13 o                         
   5   2  19        668.39        595.53        56.91 o                         
   6   2  19        446.51        477.39        63.22 o                         
   7   2  19        591.59        779.48        80.19 o                         
   1   3  19       1223.07       1154.41        36.55 o                         
   2   3  19       7367.79       7290.53       125.91 o                         
   3   3  19       3548.93       3309.94        96.64 o                         
   4   3  19       4986.50       4898.92       122.41 o                         
   5   3  19       3092.86       2983.99       121.78 o                         
   6   3  19       3306.07       3502.94       160.60 o                         
   7   3  19       1551.84       2259.48       271.83 o                         
   0   4  19      17597.73      16551.45       418.95 o                         
   1   4  19      10359.55      10192.97       146.35 o                         
   2   4  19      15609.34      15269.89       268.19 o                         
   3   4  19       8736.88       8220.52       247.91 o                         
   4   4  19       8456.64       8533.58       234.17 o                         
   5   4  19       1431.97       1313.19        56.70 o                         
   6   4  19        696.05        641.87        65.13 o                         
   7   4  19       1405.70       1429.87        69.82 o                         
   1   5  19       2302.16       2133.18        64.62 o                         
   2   5  19       1123.12       1080.47        45.65 o                         
   3   5  19       1633.85       1428.24        50.36 o                         
   4   5  19       3357.75       3266.39       133.87 o                         
   5   5  19        738.22        802.72        49.95 o                         
   6   5  19        474.99        549.31        50.80 o                         
   7   5  19        389.54        407.18        59.75 o                         
   0   6  19      45141.61      42740.70       901.20 o                         
   1   6  19       3900.98       3678.50        82.53 o                         
   2   6  19      19770.96      19655.09       360.69 o                         
   3   6  19      12705.01      11676.90       218.98 o                         
   4   6  19       1649.75       1621.77       119.51 o                         
   5   6  19      20035.87      21425.12       531.08 o                         
   6   6  19       6612.98       6624.68       287.98 o                         
   7   6  19        523.57        337.24        43.61 o                         
   1   7  19      10674.50      11028.07       195.60 o                         
   2   7  19          6.21         32.61        22.91 o                         
   3   7  19       1695.86       1634.95        58.50 o                         
   4   7  19       1515.23       1460.81        65.19 o                         
   5   7  19        738.66        820.05        48.24 o                         
   6   7  19        117.97        233.13        37.69 o                         
   0   8  19      33207.16      34569.71      1149.68 o                         
   1   8  19      14490.56      14477.11       283.57 o                         
   2   8  19      12935.09      11931.33       336.64 o                         
   3   8  19      10039.10       9632.28       235.48 o                         
   4   8  19      11571.88      11942.34       338.87 o                         
   5   8  19        796.05        613.71        50.39 o                         
   6   8  19       1375.00       1318.48        62.99 o                         
   1   9  19       1708.11       1727.58       100.08 o                         
   2   9  19       9212.26       9046.41       276.12 o                         
   3   9  19        960.99        847.23        53.50 o                         
   4   9  19        866.04        943.25        56.94 o                         
   5   9  19        103.11        112.54        30.76 o                         
   6   9  19        329.95        320.11        34.26 o                         
   0  10  19       2477.18       2794.65       165.06 o                         
   1  10  19       5641.35       5923.99       149.71 o                         
   2  10  19      19778.54      20029.29       515.93 o                         
   3  10  19       3482.98       3190.27       220.06 o                         
   4  10  19       7561.66       8111.59       244.12 o                         
   5  10  19       5754.72       5274.71       175.74 o                         
   1  11  19        521.20        454.53        74.63 o                         
   2  11  19       2609.65       2617.05       118.60 o                         
   3  11  19        117.95         86.34        41.76 o                         
   4  11  19       5006.55       5007.30       180.30 o                         
   5  11  19       3648.10       3420.61       107.29 o                         
   0  12  19      10122.65      10459.72       648.99 o                         
   1  12  19        856.41       1124.69       102.79 o                         
   2  12  19       1301.30       1194.17        79.76 o                         
   3  12  19       2121.66       1879.54       130.08 o                         
   4  12  19       1592.28       1961.08       124.16 o                         
   5  12  19        582.09        404.57        45.45 o                         
   1  13  19         18.42        123.95       101.26 o                         
   2  13  19         90.64         80.09        64.02 o                         
   3  13  19       1781.38       1716.04        77.82 o                         
   4  13  19       2228.04       2334.57       114.63 o                         
   0  14  19        144.12         52.10        75.89 o                         
   1  14  19          9.58         72.43        58.30 o                         
   2  14  19        168.66        150.38        54.16 o                         
   3  14  19          8.32         21.62        23.21 o                         
   4  14  19         13.49         59.31        18.10 o                         
   1  15  19        233.76        192.67        30.77 o                         
   2  15  19        554.90        617.93        45.57 o                         
   3  15  19       1151.57        906.60       163.66 o                         
   1  16  19       1119.78        906.91        49.40 o                         
   0   0  20        534.99        441.35        43.93 o                         
   1   0  20      65705.55      63148.75      1372.89 o                         
   2   0  20        616.92        587.33        42.09 o                         
   3   0  20      26906.84      25309.50       678.30 o                         
   4   0  20         10.38         40.53        48.42 o                         
   5   0  20       7863.57       8401.21       320.29 o                         
   6   0  20          0.24         12.16        68.86 o                         
   7   0  20       3316.90       3718.08       599.86 o                         
   1   1  20        368.30        388.79        36.06 o                         
   2   1  20        424.20        414.27        27.66 o                         
   3   1  20       1796.96       1676.12        58.06 o                         
   4   1  20        136.49         94.76        36.81 o                         
   5   1  20       1458.01       1441.94        64.07 o                         
   6   1  20         58.71        125.69        53.85 o                         
   7   1  20         73.98        332.24       120.34 o                         
   0   2  20       1372.51       1369.01        53.09 o                         
   1   2  20      45975.90      44884.75       574.48 o                         
   2   2  20          2.86         63.69        18.87 o                         
   3   2  20      25514.12      24825.42       421.91 o                         
   4   2  20          0.15         27.81        33.82 o                         
   5   2  20       8980.61       9277.42       241.68 o                         
   6   2  20         49.15         79.85        46.60 o                         
   7   2  20       1163.72       1198.25       108.87 o                         
   1   3  20       3689.48       3564.19        72.10 o                         
   2   3  20       1520.63       1466.95        40.39 o                         
   3   3  20       7601.32       7227.22       137.75 o                         
   4   3  20        352.80        329.36        31.29 o                         
   5   3  20       2701.97       2900.96        96.59 o                         
   6   3  20        104.38        251.79        75.46 o                         
   7   3  20       2911.83       3294.43       285.42 o                         
   0   4  20       2796.75       2907.89        93.56 o                         
   1   4  20      22977.22      22771.20       301.45 o                         
   2   4  20         41.71         81.88        22.17 o                         
   3   4  20      10960.40      10226.84       219.16 o                         
   4   4  20        554.25        621.30        49.77 o                         
   5   4  20       3233.68       3083.20       117.04 o                         
   6   4  20         97.18        156.15        50.10 o                         
   7   4  20        595.68        509.77       101.23 o                         
   1   5  20        435.34        388.00        24.95 o                         
   2   5  20       1213.53       1302.92        46.83 o                         
   3   5  20       2281.39       1993.54        58.26 o                         
   4   5  20         46.48         63.88        27.27 o                         
   5   5  20      12870.24      13581.35       302.61 o                         
   6   5  20        206.95        197.94        49.58 o                         
   7   5  20       8975.64       7387.22       421.62 o                         
   0   6  20         95.58         33.84        32.28 o                         
   1   6  20        683.20        679.32        34.44 o                         
   2   6  20        144.89        122.34        24.81 o                         
   3   6  20       2561.91       2397.87        77.20 o                         
   4   6  20         46.68         44.51        30.44 o                         
   5   6  20        928.51       1031.01        46.59 o                         
   6   6  20         37.63         24.89        30.77 o                         
   1   7  20        687.45        772.46        38.32 o                         
   2   7  20        977.50        832.20        40.46 o                         
   3   7  20       5045.72       4846.32       125.25 o                         
   4   7  20         17.42         29.37        28.20 o                         
   5   7  20      16043.43      16333.83       416.04 o                         
   6   7  20        315.38        405.12        48.13 o                         
   0   8  20       2697.34       2960.23       244.84 o                         
   1   8  20       6694.51       6668.60       151.33 o                         
   2   8  20         99.42         98.57        38.92 o                         
   3   8  20        636.32        754.75        46.23 o                         
   4   8  20       1888.33       1821.03        88.48 o                         
   5   8  20        399.16        457.38        38.79 o                         
   6   8  20          0.08         28.37        29.73 o                         
   1   9  20       8097.17       8600.76       220.23 o                         
   2   9  20          0.77         79.28        39.93 o                         
   3   9  20      12888.29      13030.69       308.46 o                         
   4   9  20        376.91        290.07        37.71 o                         
   5   9  20       4542.88       4440.25       139.37 o                         
   6   9  20         24.98         37.38        43.04 o                         
   0  10  20         81.70         47.40        63.31 o                         
   1  10  20      11565.11      12147.40       234.66 o                         
   2  10  20         10.52         46.39        45.84 o                         
   3  10  20       9521.46       8404.20       374.93 o                         
   4  10  20         10.08         26.33        25.03 o                         
   5  10  20       3182.68       3047.48        88.57 o                         
   1  11  20       1625.54       1533.91        67.78 o                         
   2  11  20       1776.57       1630.27       107.92 o                         
   3  11  20       7309.76       7502.26       224.39 o                         
   4  11  20         27.97         39.91        39.15 o                         
   5  11  20       4256.51       3933.58       139.51 o                         
   0  12  20          0.74        -84.66       122.32 o                         
   1  12  20      21148.52      22551.37       753.82 o                         
   2  12  20          0.15         38.91        66.78 o                         
   3  12  20      12094.60      12780.58       419.37 o                         
   4  12  20        211.05        195.41        38.66 o                         
   5  12  20       3563.68       2269.77       146.67 o                         
   1  13  20        296.82        218.94        70.17 o                         
   2  13  20        114.35         98.26        61.58 o                         
   3  13  20        988.52        930.10        55.00 o                         
   4  13  20         93.54         67.82        26.88 o                         
   1  14  20      22445.50      23184.48       647.66 o                         
   2  14  20         50.17         85.52        32.82 o                         
   3  14  20       9820.07      10136.31       360.26 o                         
   1  15  20         58.42         84.44        41.06 o                         
   2  15  20          5.42        -17.94        18.54 o                         
   3  15  20         72.79         54.08        18.69 o                         
   1  16  20      11558.93       8713.75      1141.11 o                         
   1   1  21       2207.78       2112.37        51.71 o                         
   2   1  21        123.01        102.83        23.36 o                         
   3   1  21       5021.09       5150.87       144.19 o                         
   4   1  21       3923.34       3840.94       118.37 o                         
   5   1  21       4469.14       4911.41       143.87 o                         
   6   1  21       6894.09       7647.43       279.46 o                         
   7   1  21       3581.85       3304.42       287.97 o                         
   0   2  21       3898.73       3892.25        94.22 o                         
   1   2  21       1840.25       1737.26        39.53 o                         
   2   2  21       5217.89       5141.58        99.77 o                         
   3   2  21       1199.95       1131.22        41.99 o                         
   4   2  21       1190.22       1151.27        49.79 o                         
   5   2  21       2833.50       2973.88       100.76 o                         
   6   2  21       1207.40       1376.14        73.92 o                         
   7   2  21        212.06        236.14        28.48 o                         
   1   3  21        288.31        297.50        20.15 o                         
   2   3  21       1300.80       1243.99        40.05 o                         
   3   3  21       2337.93       2211.17        73.06 o                         
   4   3  21       2478.51       2480.54        69.89 o                         
   5   3  21       3615.69       3685.24       145.00 o                         
   6   3  21       4578.44       5705.84       278.19 o                         
   7   3  21       1872.14       1539.46       105.76 o                         
   0   4  21       7172.86       6684.01       176.12 o                         
   1   4  21       2773.34       2501.31        56.44 o                         
   2   4  21       8958.14       9087.74       171.36 o                         
   3   4  21      14687.75      13871.35       303.04 o                         
   4   4  21      13528.12      12950.74       325.94 o                         
   5   4  21       3178.67       3276.33       115.08 o                         
   6   4  21       2406.65       2773.34       124.27 o                         
   7   4  21        821.55        669.09        61.44 o                         
   1   5  21         22.50         56.36        21.99 o                         
   2   5  21        200.49        220.52        27.83 o                         
   3   5  21       1564.90       1667.09        65.67 o                         
   4   5  21       1688.21       1649.22        57.37 o                         
   5   5  21       2258.65       2526.42       127.78 o                         
   6   5  21       2051.00       2183.10        84.05 o                         
   0   6  21      20895.46      20778.98       486.78 o                         
   1   6  21      30064.52      29758.01       471.43 o                         
   2   6  21      13791.71      13070.31       222.42 o                         
   3   6  21       1584.78       1504.52        75.81 o                         
   4   6  21      10071.98      10447.56       262.06 o                         
   5   6  21       2706.83       2742.41        77.67 o                         
   6   6  21       3859.96       3621.65       134.57 o                         
   1   7  21        316.07        240.73        32.39 o                         
   2   7  21       2735.56       2763.39        77.98 o                         
   3   7  21       8550.32       8519.39       202.47 o                         
   4   7  21         90.61        128.92        28.21 o                         
   5   7  21        566.20        611.08        42.00 o                         
   6   7  21       1992.88       1791.52        94.49 o                         
   0   8  21       8379.69       9754.71       436.97 o                         
   1   8  21       2434.91       2239.21        83.21 o                         
   2   8  21      20193.71      19251.84       459.55 o                         
   3   8  21      19276.11      18697.43       509.39 o                         
   4   8  21       9141.00       8924.98       302.84 o                         
   5   8  21       5397.07       5780.10       176.90 o                         
   6   8  21       3375.00       2708.17       231.34 o                         
   1   9  21        819.07        736.29        42.24 o                         
   2   9  21         57.34         22.91        51.29 o                         
   3   9  21       1676.37       1456.93        73.10 o                         
   4   9  21       2759.76       2640.49       101.05 o                         
   5   9  21         67.45         76.04        22.31 o                         
   0  10  21      23657.79      26422.58      1066.14 o                         
   1  10  21       4847.09       4632.83       132.16 o                         
   2  10  21       6327.02       6382.69       192.87 o                         
   3  10  21       3230.02       3135.54       220.21 o                         
   4  10  21       4180.73       4374.20       148.64 o                         
   5  10  21       5105.77       5084.84       164.61 o                         
   1  11  21       1744.94       1599.30        85.69 o                         
   2  11  21       2622.95       2424.24        96.12 o                         
   3  11  21        235.60        265.69        41.84 o                         
   4  11  21        507.80        513.91        54.48 o                         
   5  11  21       2242.03       1920.47        95.80 o                         
   0  12  21       4473.38       4628.63       219.51 o                         
   1  12  21       2706.04       3296.51       160.19 o                         
   2  12  21       3882.07       3856.50       143.82 o                         
   3  12  21        550.16        588.46        46.74 o                         
   4  12  21        245.21        257.95        48.99 o                         
   1  13  21         68.45         94.83        38.94 o                         
   2  13  21        711.00        846.14        89.72 o                         
   3  13  21       2344.79       2590.74       115.29 o                         
   4  13  21       2547.23       1904.21       246.49 o                         
   1  14  21         18.46        -24.51        29.69 o                         
   2  14  21         99.41         91.43        29.37 o                         
   3  14  21         18.45         35.53        23.89 o                         
   1  15  21        854.09        870.47        51.30 o                         
   2  15  21       1022.46        932.14        69.37 o                         
   0   0  22      81250.18      84071.14      2067.27 o                         
   1   0  22       1204.88       1204.33        61.35 o                         
   2   0  22      45775.80      45668.80      1043.66 o                         
   3   0  22        804.84        842.25        70.58 o                         
   4   0  22      13919.10      13866.90       787.67 o                         
   5   0  22       1670.41       2106.45       198.92 o                         
   6   0  22       2980.74       3276.82       172.54 o                         
   7   0  22          5.72         22.09        39.08 o                         
   1   1  22          2.24         34.67        20.09 o                         
   2   1  22        587.18        550.70        33.24 o                         
   3   1  22         41.05         46.52        34.01 o                         
   4   1  22        228.22        208.24        41.31 o                         
   5   1  22         13.63         37.59        31.59 o                         
   6   1  22       2071.30       2198.12       122.87 o                         
   7   1  22        152.04        124.77        32.21 o                         
   0   2  22      43416.95      42944.11       726.95 o                         
   1   2  22        870.09        853.50        28.58 o                         
   2   2  22      42359.33      43478.05       603.60 o                         
   3   2  22       2626.72       2776.05       100.73 o                         
   4   2  22      12023.09      12547.91       271.53 o                         
   5   2  22         53.41         65.33        28.00 o                         
   6   2  22       1474.92       1728.76        96.61 o                         
   7   2  22         63.97         37.64        17.90 o                         
   1   3  22        564.54        574.39        24.28 o                         
   2   3  22         90.37         69.06        27.30 o                         
   3   3  22        317.59        297.20        29.48 o                         
   4   3  22       4132.17       4439.36       109.88 o                         
   5   3  22        100.84        103.65        30.51 o                         
   6   3  22       3683.59       4678.07       393.73 o                         
   7   3  22        143.33        110.71        28.03 o                         
   0   4  22      34264.44      33877.97       775.13 o                         
   1   4  22       5964.75       6210.13       111.65 o                         
   2   4  22       8995.10       8976.54       163.50 o                         
   3   4  22        290.23        335.57        40.53 o                         
   4   4  22       6490.85       6786.85       139.12 o                         
   5   4  22        404.04        401.26        50.47 o                         
   6   4  22       2142.79       2306.00       103.54 o                         
   1   5  22       2879.66       2936.52        68.37 o                         
   2   5  22      15049.38      15477.74       270.47 o                         
   3   5  22       4113.99       4074.38       105.99 o                         
   4   5  22       6046.43       6338.45       140.17 o                         
   5   5  22        564.87        659.92        75.08 o                         
   6   5  22       4878.98       4769.25       211.23 o                         
   0   6  22       2018.97       2012.49        77.20 o                         
   1   6  22         51.10         85.21        24.66 o                         
   2   6  22       4371.98       4269.83        97.54 o                         
   3   6  22          2.34         33.73        24.86 o                         
   4   6  22         59.17        175.76        30.02 o                         
   5   6  22        155.58        167.32        35.59 o                         
   6   6  22        639.09        655.74        55.22 o                         
   1   7  22        255.79        327.25        28.63 o                         
   2   7  22       8558.79       8863.79       188.84 o                         
   3   7  22        292.49        328.40        45.06 o                         
   4   7  22      12054.44      12466.70       316.09 o                         
   5   7  22         23.04         34.10        28.67 o                         
   6   7  22       3894.84       3579.35       219.44 o                         
   0   8  22       2337.08       2491.12       170.10 o                         
   1   8  22       2308.28       2432.24        70.03 o                         
   2   8  22       1172.20       1327.97        69.84 o                         
   3   8  22       1227.49       1363.91        62.92 o                         
   4   8  22        123.44        182.00        32.58 o                         
   5   8  22        140.14        149.04        29.88 o                         
   1   9  22        608.92        597.92        40.90 o                         
   2   9  22        507.51        418.27        53.35 o                         
   3   9  22        735.32        669.70        47.10 o                         
   4   9  22       3817.84       4088.27       146.01 o                         
   5   9  22        156.67        142.19        34.94 o                         
   0  10  22      19020.23      19127.74       784.13 o                         
   1  10  22         18.92         22.53        24.00 o                         
   2  10  22      10718.88      11547.87       285.28 o                         
   3  10  22       1473.23       1384.70        66.11 o                         
   4  10  22       1134.01       1214.34        59.34 o                         
   5  10  22         54.26         15.11        34.30 o                         
   1  11  22        171.96        251.64        69.00 o                         
   2  11  22         67.08        107.81        33.72 o                         
   3  11  22         38.11         42.75        34.74 o                         
   4  11  22       2188.27       2092.05        93.21 o                         
   0  12  22      21737.42      23172.32      1729.93 o                         
   1  12  22        160.97        191.17        41.53 o                         
   2  12  22      13171.63      13824.46       408.06 o                         
   3  12  22        374.66        403.03        52.63 o                         
   4  12  22       9598.25       9630.93       545.92 o                         
   1  13  22         39.30         45.04        32.78 o                         
   2  13  22         10.45          7.04        28.45 o                         
   3  13  22         57.36         45.23        30.55 o                         
   1  14  22        707.87        880.19       126.74 o                         
   2  14  22      17415.16      15626.23       894.34 o                         
   3  14  22        152.72         62.58        39.08 o                         
   1  15  22        183.95          4.25        56.52 o                         
   1   1  23       2226.54       2143.78        51.98 o                         
   2   1  23        135.43        109.30        27.68 o                         
   3   1  23      12606.25      13026.45       333.32 o                         
   4   1  23        706.25        681.40        51.36 o                         
   5   1  23       5095.24       5345.79       194.35 o                         
   6   1  23       1333.83       1337.61        69.75 o                         
   0   2  23        204.27        186.28        25.94 o                         
   1   2  23       6410.79       6433.27        98.42 o                         
   2   2  23       2656.55       2564.82        67.24 o                         
   3   2  23       3357.47       3566.84        88.01 o                         
   4   2  23        800.57        822.81        48.86 o                         
   5   2  23        275.32        392.31        36.22 o                         
   6   2  23        726.08        914.86        63.62 o                         
   1   3  23       5141.46       5330.45        95.20 o                         
   2   3  23        438.09        460.76        34.52 o                         
   3   3  23       1771.83       1699.95        59.17 o                         
   4   3  23        188.49        212.35        32.87 o                         
   5   3  23       2418.05       2494.88       251.47 o                         
   6   3  23       2819.26       2788.38       148.14 o                         
   0   4  23      13761.61      13438.36       302.62 o                         
   1   4  23      18896.29      19579.82       289.54 o                         
   2   4  23       3728.67       3676.68        90.10 o                         
   3   4  23       8442.85       8668.16       178.67 o                         
   4   4  23       2513.11       2673.79        94.02 o                         
   5   4  23       6378.23       6848.22       219.93 o                         
   6   4  23        262.06        235.22        44.63 o                         
   1   5  23       8431.44       8913.00       163.29 o                         
   2   5  23        545.14        568.42        41.56 o                         
   3   5  23        232.09        221.40        27.39 o                         
   4   5  23        558.52        505.22        40.49 o                         
   5   5  23       3398.24       3646.86       129.18 o                         
   6   5  23         37.73         40.96        32.42 o                         
   0   6  23       2599.35       2623.06       110.71 o                         
   1   6  23      39698.26      41036.68       720.19 o                         
   2   6  23       8751.11       8624.82       166.85 o                         
   3   6  23      13260.64      13124.08       304.90 o                         
   4   6  23       7766.80       7950.55       175.64 o                         
   5   6  23        827.06        812.15        57.42 o                         
   6   6  23        624.46        603.97        64.56 o                         
   1   7  23       1547.53       1591.08        54.94 o                         
   2   7  23        139.99        170.85        33.41 o                         
   3   7  23         50.39         66.24        23.80 o                         
   4   7  23         64.30         77.61        26.95 o                         
   5   7  23         33.69         67.92        44.72 o                         
   6   7  23         60.11         51.25        28.88 o                         
   0   8  23      11569.48      12387.31       658.62 o                         
   1   8  23      17465.02      19078.06       366.90 o                         
   2   8  23       7586.97       7504.92       309.48 o                         
   3   8  23      15522.93      14814.16       600.91 o                         
   4   8  23       1332.99       1544.87       126.17 o                         
   5   8  23      10193.40       9445.17       386.77 o                         
   1   9  23       1538.30       1574.61        56.80 o                         
   2   9  23         33.38          3.49        37.45 o                         
   3   9  23        849.76        813.26        48.03 o                         
   4   9  23         85.70         89.80        32.68 o                         
   5   9  23        857.13        716.90        51.08 o                         
   0  10  23       6641.13       7001.69       263.45 o                         
   1  10  23      10746.81      11905.83       289.21 o                         
   2  10  23       2206.15       2302.82       119.97 o                         
   3  10  23       9595.46       8915.49       312.65 o                         
   4  10  23       1580.40       1615.47        75.53 o                         
   5  10  23       1855.43       1284.11        95.99 o                         
   1  11  23        614.63        608.19        50.12 o                         
   2  11  23        408.30        379.14        39.62 o                         
   3  11  23       5029.59       5085.90       292.50 o                         
   4  11  23        595.47        618.45        51.77 o                         
   0  12  23       1549.44       1519.61        96.06 o                         
   1  12  23       5642.65       5919.97       186.73 o                         
   2  12  23       1249.99       1179.32        86.44 o                         
   3  12  23        912.76        933.30        68.15 o                         
   4  12  23        306.79        213.50        35.11 o                         
   1  13  23        346.19        307.44        44.39 o                         
   2  13  23        104.97         48.69        29.59 o                         
   3  13  23       1023.39        895.38        73.87 o                         
   1  14  23          1.49        -17.69        32.14 o                         
   2  14  23         45.06         50.42        22.86 o                         
   0   0  24       4444.97       5041.53       228.26 o                         
   1   0  24      37913.66      38630.85       839.77 o                         
   2   0  24       3767.25       3991.88       170.71 o                         
   3   0  24      17478.95      18022.11       647.92 o                         
   4   0  24        112.09        181.84        49.27 o                         
   5   0  24       7629.50       7812.59       280.04 o                         
   6   0  24       1796.14       2097.43       474.99 o                         
   1   1  24        395.96        320.13        26.10 o                         
   2   1  24         22.74         40.74        27.54 o                         
   3   1  24        332.69        346.99        44.32 o                         
   4   1  24        773.19        852.44        73.08 o                         
   5   1  24        277.01        329.66        34.74 o                         
   6   1  24        551.74        470.07        73.05 o                         
   0   2  24       3352.47       3592.94        93.03 o                         
   1   2  24      21027.59      21741.89       299.13 o                         
   2   2  24        466.22        583.95        33.32 o                         
   3   2  24      22059.46      22396.85       398.47 o                         
   4   2  24       3074.46       3210.69       198.26 o                         
   5   2  24       9540.83      10042.18       314.25 o                         
   6   2  24        263.00        350.48        58.15 o                         
   1   3  24         30.13         28.93        20.67 o                         
   2   3  24       1797.57       1783.08        55.55 o                         
   3   3  24        903.65        896.44        43.81 o                         
   4   3  24        617.67        622.68        44.92 o                         
   5   3  24       6483.26       6848.37       241.79 o                         
   6   3  24        418.90        559.83        66.00 o                         
   0   4  24       5595.52       5938.69       152.08 o                         
   1   4  24       7678.19       8279.10       142.03 o                         
   2   4  24       2113.01       2096.88        64.70 o                         
   3   4  24      13126.38      12978.13       276.11 o                         
   4   4  24       2331.40       2536.14       117.22 o                         
   5   4  24       5492.01       6083.77       224.96 o                         
   6   4  24        974.58        998.45        84.38 o                         
   1   5  24       2359.37       2549.17        71.20 o                         
   2   5  24        370.03        420.61        40.72 o                         
   3   5  24       6503.56       6662.65       147.88 o                         
   4   5  24       2416.21       2351.26        83.61 o                         
   5   5  24       5877.90       6259.40       194.64 o                         
   6   5  24         50.88         67.06        24.49 o                         
   0   6  24       1918.60       1733.42        98.18 o                         
   1   6  24       6910.46       7328.35       197.46 o                         
   2   6  24        569.90        640.74        40.05 o                         
   3   6  24        164.38        204.92        46.49 o                         
   4   6  24        224.56        231.37        31.56 o                         
   5   6  24        126.90        120.64        32.79 o                         
   6   6  24        168.39        128.55        36.53 o                         
   1   7  24        387.52        397.93        34.47 o                         
   2   7  24         41.24         37.94        32.00 o                         
   3   7  24       4491.56       4334.00       201.63 o                         
   4   7  24        532.46        417.72        39.91 o                         
   5   7  24       4971.98       4895.07       215.27 o                         
   0   8  24         59.05         70.70        41.23 o                         
   1   8  24        135.02        141.40        29.65 o                         
   2   8  24         61.91        117.34        37.62 o                         
   3   8  24       2024.53       1791.94       120.53 o                         
   4   8  24        739.98        785.19        56.79 o                         
   5   8  24       1964.75       2073.26       143.56 o                         
   1   9  24         42.44         63.44        35.92 o                         
   2   9  24         17.40         17.62        38.36 o                         
   3   9  24       1630.72       1590.71        65.23 o                         
   4   9  24        124.36         73.92        30.16 o                         
   5   9  24       7553.37       5363.51       308.92 o                         
   0  10  24        325.48        363.27        44.91 o                         
   1  10  24       5526.72       5909.69       160.37 o                         
   2  10  24        850.00        838.24        52.82 o                         
   3  10  24       5274.50       5044.51       555.30 o                         
   4  10  24        727.87        697.15        45.02 o                         
   1  11  24       1041.72        995.57        53.02 o                         
   2  11  24         52.59         56.57        37.98 o                         
   3  11  24       1182.16       1165.63        76.03 o                         
   4  11  24        389.10        369.49        39.24 o                         
   1  12  24      14663.55      16530.34       449.48 o                         
   2  12  24       1509.28       1412.08        76.05 o                         
   3  12  24       6524.84       6532.95       311.89 o                         
   4  12  24        131.70         35.96        32.85 o                         
   1  13  24        279.40        271.99        31.09 o                         
   2  13  24         41.48         39.33        38.84 o                         
   3  13  24       1009.11        700.81        71.35 o                         
   1  14  24      13547.69      12772.53       518.57 o                         
   1   1  25        179.72        147.46        23.75 o                         
   2   1  25        969.91       1061.28        42.00 o                         
   3   1  25       1627.91       1549.85        69.12 o                         
   4   1  25       8475.87       9110.97       250.62 o                         
   5   1  25        201.72        282.56        30.70 o                         
   6   1  25      10672.87      10881.95       918.98 o                         
   0   2  25       2812.66       3091.27        89.17 o                         
   1   2  25       2274.95       2346.75        52.03 o                         
   2   2  25       4574.12       4843.43       104.38 o                         
   3   2  25        819.32        772.66        43.85 o                         
   4   2  25       6008.65       6281.67       266.03 o                         
   5   2  25        169.17        142.92        31.65 o                         
   6   2  25        416.37        495.77        77.23 o                         
   1   3  25         19.22         59.34        21.82 o                         
   2   3  25       2691.67       2784.92        95.74 o                         
   3   3  25        359.24        315.93        33.07 o                         
   4   3  25       4608.41       4787.37       163.10 o                         
   5   3  25       2235.36       2312.39       107.25 o                         
   6   3  25       4090.44       4415.01       247.42 o                         
   0   4  25      20465.46      22402.80       429.14 o                         
   1   4  25      12747.87      13582.49       235.58 o                         
   2   4  25      18111.38      18386.65       324.25 o                         
   3   4  25        381.56        454.13        46.27 o                         
   4   4  25       5354.71       5575.58       169.74 o                         
   5   4  25         46.09        105.11        33.84 o                         
   6   4  25       1245.51       1059.13       165.50 o                         
   1   5  25         92.17        137.73        31.80 o                         
   2   5  25       6252.81       6331.92       138.99 o                         
   3   5  25        542.17        544.67        38.48 o                         
   4   5  25       2623.67       2785.15       118.82 o                         
   5   5  25         30.55         18.16        25.74 o                         
   6   5  25        516.82        475.13        52.38 o                         
   0   6  25      27272.22      30493.76      1344.68 o                         
   1   6  25       2329.44       2189.90        84.20 o                         
   2   6  25      17487.89      18757.89       368.28 o                         
   3   6  25       5047.69       5154.04       150.84 o                         
   4   6  25      11026.09      11165.70       268.34 o                         
   5   6  25        621.81        540.28        50.54 o                         
   1   7  25         16.44         15.34        24.13 o                         
   2   7  25         16.48         16.74        28.33 o                         
   3   7  25         50.47         45.18        27.05 o                         
   4   7  25        199.36        167.26        28.44 o                         
   5   7  25        113.93        116.94        44.46 o                         
   0   8  25      23994.45      26706.68       899.18 o                         
   1   8  25       2564.77       2837.24       143.49 o                         
   2   8  25      20441.38      22093.45       520.03 o                         
   3   8  25       2214.00       2311.96       175.59 o                         
   4   8  25       7164.37       7488.27       258.22 o                         
   5   8  25       1408.01       1344.98        99.10 o                         
   1   9  25        150.30        148.29        36.80 o                         
   2   9  25         50.53         48.45        40.18 o                         
   3   9  25         15.00         12.68        37.26 o                         
   4   9  25        795.86        755.25        48.13 o                         
   0  10  25      12562.31      13846.17       399.68 o                         
   1  10  25       1929.89       1905.97        64.09 o                         
   2  10  25       8853.61       8990.58       263.80 o                         
   3  10  25       1346.49       1370.79        68.98 o                         
   4  10  25       5639.89       5468.32       213.19 o                         
   1  11  25          3.45        -29.73        29.73 o                         
   2  11  25       1592.21       1495.30        63.46 o                         
   3  11  25         76.27        101.09        44.74 o                         
   4  11  25       2114.01       1438.71       106.47 o                         
   1  12  25        135.64        107.94        28.24 o                         
   2  12  25       2812.92       2623.17        87.72 o                         
   3  12  25        713.29        586.98        69.94 o                         
   1  13  25        704.22        588.88        46.12 o                         
   2  13  25        414.62        347.33        50.36 o                         
   1  14  25          3.19         58.25        39.37 o                         
   0   0  26      20984.61      21511.25       786.42 o                         
   1   0  26      10091.37      11015.09       245.83 o                         
   2   0  26      26794.93      28509.74       674.68 o                         
   3   0  26        976.97        991.04        63.79 o                         
   4   0  26       3968.02       4308.98       175.45 o                         
   5   0  26       1530.69       1247.29       106.04 o                         
   6   0  26       4018.90       3893.09       252.29 o                         
   1   1  26          4.94         -6.29        21.73 o                         
   2   1  26         77.26        100.94        30.97 o                         
   3   1  26        986.52       1064.76        70.01 o                         
   4   1  26        632.17        650.23        45.67 o                         
   5   1  26       1941.84       1707.96        74.78 o                         
   6   1  26        123.85        207.52        62.29 o                         
   0   2  26      26926.91      28298.75       571.56 o                         
   1   2  26       2912.39       3370.36        67.98 o                         
   2   2  26       8031.14       8432.88       162.17 o                         
   3   2  26       4884.42       4993.83       205.53 o                         
   4   2  26      10715.46      11012.25       294.58 o                         
   5   2  26       1457.08       1605.76       159.36 o                         
   6   2  26       3769.24       3724.01       196.88 o                         
   1   3  26         56.87         64.39        21.79 o                         
   2   3  26       4017.17       4087.03       116.48 o                         
   3   3  26       1434.24       1556.30        70.93 o                         
   4   3  26       1608.69       1661.34        88.40 o                         
   5   3  26        728.47        962.55       143.60 o                         
   6   3  26       2724.56       2259.29       129.21 o                         
   0   4  26       3792.77       4198.40       112.79 o                         
   1   4  26       1689.08       1873.88        61.97 o                         
   2   4  26      11475.15      11633.28       230.47 o                         
   3   4  26       2330.09       2453.18        89.42 o                         
   4   4  26       3271.67       3375.09       145.10 o                         
   5   4  26       1411.27       1690.37       113.83 o                         
   1   5  26       1081.65       1212.13        49.91 o                         
   2   5  26        835.66        803.05        45.14 o                         
   3   5  26       2037.14       2099.99        72.16 o                         
   4   5  26       7133.20       7537.22       269.41 o                         
   5   5  26        393.73        361.04        49.13 o                         
   0   6  26        542.56        643.57        66.27 o                         
   1   6  26        872.52       1071.93        56.23 o                         
   2   6  26        222.31        218.89        32.81 o                         
   3   6  26         90.26        112.98        31.48 o                         
   4   6  26       1770.33       1831.54        87.38 o                         
   5   6  26         10.19          1.23        23.94 o                         
   1   7  26         89.73        156.29        49.96 o                         
   2   7  26       5003.76       5553.31       121.25 o                         
   3   7  26        338.76        375.04        38.36 o                         
   4   7  26       3691.44       3537.99       167.88 o                         
   5   7  26       1308.93       1026.50       102.22 o                         
   0   8  26       2458.69       2729.40       117.13 o                         
   1   8  26        239.29        192.06        42.06 o                         
   2   8  26        735.10        837.85        51.31 o                         
   3   8  26        140.42        124.90        38.12 o                         
   4   8  26         65.32        130.33        41.23 o                         
   5   8  26         35.29         26.05        25.20 o                         
   1   9  26         35.91         22.87        29.90 o                         
   2   9  26        814.79        727.40        53.58 o                         
   3   9  26        389.11        365.93        38.69 o                         
   4   9  26       4549.00       4280.11       186.05 o                         
   0  10  26       9235.92       9848.95       412.59 o                         
   1  10  26       1726.42       1668.15        68.04 o                         
   2  10  26       4396.18       4256.66       161.54 o                         
   3  10  26        494.96        531.95        38.74 o                         
   4  10  26       1058.64        816.62        78.43 o                         
   1  11  26         31.19         -2.28        26.61 o                         
   2  11  26        417.52        340.79        28.73 o                         
   3  11  26        122.07        164.51        57.20 o                         
   1  12  26       3081.24       3084.72       106.05 o                         
   2  12  26       8063.39       7655.57       440.29 o                         
   1  13  26         98.31        224.81       108.87 o                         
   1   1  27       1860.86       1805.57        47.60 o                         
   2   1  27         82.88        103.12        29.56 o                         
   3   1  27       5376.87       5508.95       154.93 o                         
   4   1  27       1568.07       1607.03        65.34 o                         
   5   1  27       5783.53       5863.51       300.11 o                         
   6   1  27       1495.88        992.11        61.44 o                         
   0   2  27       3984.10       4185.53       116.10 o                         
   1   2  27       3993.42       4539.42        85.83 o                         
   2   2  27        361.92        444.01        46.20 o                         
   3   2  27       5328.46       5947.12       161.92 o                         
   4   2  27       2577.60       2581.38       105.88 o                         
   5   2  27       2144.76       2193.18        82.55 o                         
   6   2  27         36.10         34.26        25.77 o                         
   1   3  27        134.83        121.00        22.17 o                         
   2   3  27       1477.91       1526.54        90.53 o                         
   3   3  27       1781.40       1902.49        91.69 o                         
   4   3  27        688.58        731.66        58.61 o                         
   5   3  27       5678.86       5797.56       244.37 o                         
   0   4  27         92.80        143.46        47.37 o                         
   1   4  27      25899.61      28113.94       535.27 o                         
   2   4  27         61.04         73.46        36.56 o                         
   3   4  27       6975.27       7479.72       214.60 o                         
   4   4  27       2533.97       2425.91       111.58 o                         
   5   4  27       1792.74       1868.72       101.80 o                         
   1   5  27        345.91        379.36        36.35 o                         
   2   5  27        614.14        620.80        37.86 o                         
   3   5  27        757.61        865.53        45.46 o                         
   4   5  27         42.18         84.95        34.40 o                         
   5   5  27        848.07        685.77        51.71 o                         
   0   6  27        996.43       1025.18        78.05 o                         
   1   6  27      32870.53      36804.44       686.51 o                         
   2   6  27        934.34        898.75        45.10 o                         
   3   6  27      14457.81      15715.59       370.68 o                         
   4   6  27        431.25        374.58        61.87 o                         
   5   6  27       2400.55       1826.79       199.91 o                         
   1   7  27        341.75        329.02        42.90 o                         
   2   7  27          1.81         -5.20        29.62 o                         
   3   7  27        193.29        225.85        33.62 o                         
   4   7  27        143.21        177.54        58.61 o                         
   5   7  27         29.54         45.51        23.17 o                         
   0   8  27       1118.73       1138.22       116.47 o                         
   1   8  27      21236.54      24776.13       530.93 o                         
   2   8  27       1121.89       1073.96        70.74 o                         
   3   8  27      12252.29      12300.29       358.48 o                         
   4   8  27        132.61        152.01        35.49 o                         
   1   9  27        376.86        366.16        34.98 o                         
   2   9  27         31.37         17.40        33.10 o                         
   3   9  27        313.79        330.01        35.35 o                         
   4   9  27        116.80        114.06        28.15 o                         
   0  10  27       1188.91       1232.25        92.00 o                         
   1  10  27       9603.40      10067.59       225.40 o                         
   2  10  27        157.13        136.65        28.79 o                         
   3  10  27      10044.44      10304.73       399.40 o                         
   4  10  27        179.25        123.17        39.36 o                         
   1  11  27        211.59        220.39        26.27 o                         
   2  11  27        174.63        118.50        25.30 o                         
   3  11  27       2549.44       1995.11       141.01 o                         
   1  12  27       2967.57       2832.02       137.37 o                         
   2  12  27        206.53        227.66        35.11 o                         
   1  13  27        381.04        178.93        41.84 o                         
   0   0  28      18100.08      20134.00       518.49 o                         
   1   0  28      13379.42      14701.53       391.80 o                         
   2   0  28       6890.55       7694.41       277.06 o                         
   3   0  28      14585.56      15341.37       447.34 o                         
   4   0  28       6534.76       6635.31       297.25 o                         
   5   0  28       7818.84       7003.81       238.48 o                         
   1   1  28       2517.31       2489.34        59.15 o                         
   2   1  28         86.30        108.78        32.21 o                         
   3   1  28        159.65        155.75        30.45 o                         
   4   1  28         40.39         67.38        29.16 o                         
   5   1  28         32.52         56.25        21.74 o                         
   0   2  28       4851.23       5941.83       141.36 o                         
   1   2  28      15658.58      16738.36       292.67 o                         
   2   2  28       9605.75      10946.14       234.69 o                         
   3   2  28       9737.40      10509.60       239.18 o                         
   4   2  28       3266.78       3533.32       151.39 o                         
   5   2  28       1901.15       1847.95        69.94 o                         
   1   3  28        172.65        148.89        25.46 o                         
   2   3  28         33.10         38.41        30.62 o                         
   3   3  28        680.02        676.11        52.55 o                         
   4   3  28       1399.65       1387.65        79.65 o                         
   5   3  28        679.74        645.84        37.16 o                         
   0   4  28       4860.63       4453.19       253.86 o                         
   1   4  28       4883.34       5200.69       192.80 o                         
   2   4  28       2761.56       3330.75       158.88 o                         
   3   4  28       3559.79       4078.26       131.00 o                         
   4   4  28       1762.85       1752.36       107.81 o                         
   5   4  28       3271.73       2942.54       110.11 o                         
   1   5  28         74.44         44.48        29.50 o                         
   2   5  28       1054.57       1194.90        54.43 o                         
   3   5  28        674.79        686.36        71.30 o                         
   4   5  28        961.45        981.96        59.57 o                         
   5   5  28       3755.01       3209.97       490.14 o                         
   0   6  28       1084.92       1214.40       119.05 o                         
   1   6  28        803.88        970.79        53.64 o                         
   2   6  28        539.14        586.16        40.99 o                         
   3   6  28        654.39        660.98        45.01 o                         
   4   6  28        271.07        251.48        38.95 o                         
   5   6  28        158.07        142.14        34.26 o                         
   1   7  28        145.02        217.98        66.31 o                         
   2   7  28        413.75        443.24        44.87 o                         
   3   7  28       1107.80       1104.77        80.07 o                         
   4   7  28       2001.80       1984.06       142.43 o                         
   0   8  28        398.10        348.84        75.10 o                         
   1   8  28         36.93         55.14        32.89 o                         
   2   8  28         34.62        130.64        31.38 o                         
   3   8  28        747.28        739.73        56.77 o                         
   4   8  28       1364.30       1241.63        95.99 o                         
   1   9  28         20.15         44.42        28.63 o                         
   2   9  28         44.50         32.14        27.23 o                         
   3   9  28        713.17        719.99        44.62 o                         
   0  10  28       1740.32       1833.40       119.21 o                         
   1  10  28       2996.54       3040.64        83.73 o                         
   2  10  28       1425.54       1481.90        62.33 o                         
   3  10  28       3139.20       2477.76       128.70 o                         
   1  11  28        816.15        865.47        55.65 o                         
   2  11  28        271.82        161.38        37.17 o                         
   0  12  28       3900.80       3797.10       239.55 o                         
   1  12  28       6173.50       4754.31       354.65 o                         
   1   1  29          7.17         13.13        19.88 o                         
   2   1  29       5653.38       6416.72       157.82 o                         
   3   1  29         99.51         68.25        27.63 o                         
   4   1  29       4837.92       5183.90       164.88 o                         
   5   1  29        103.03         44.84        26.44 o                         
   0   2  29       5199.70       5631.71       133.06 o                         
   1   2  29       2069.75       1940.53        52.15 o                         
   2   2  29       2407.92       2823.32        80.22 o                         
   3   2  29        325.61        297.96        34.00 o                         
   4   2  29       2686.13       3047.24        97.15 o                         
   5   2  29        899.80        866.20        50.92 o                         
   1   3  29        875.65        790.66        39.38 o                         
   2   3  29        285.22        483.95        53.26 o                         
   3   3  29        746.26        776.58        47.91 o                         
   4   3  29       4852.88       5042.49       176.12 o                         
   5   3  29         36.64         24.54        17.38 o                         
   0   4  29      11464.36      14105.34       857.67 o                         
   1   4  29        836.83        864.73        67.73 o                         
   2   4  29      13925.36      15569.32       462.67 o                         
   3   4  29         41.64         17.91        35.27 o                         
   4   4  29       4640.15       4992.77       157.71 o                         
   5   4  29          0.99          7.46        19.22 o                         
   1   5  29        141.68        138.09        42.63 o                         
   2   5  29        306.48        370.52        40.23 o                         
   3   5  29         37.38         77.96        34.52 o                         
   4   5  29        404.04        419.87        34.32 o                         
   0   6  29      20851.70      25419.51      1029.01 o                         
   1   6  29         13.00         34.27        47.96 o                         
   2   6  29      15868.32      18034.23       462.74 o                         
   3   6  29        524.84        431.11        42.34 o                         
   4   6  29      10385.65      10758.05       355.23 o                         
   1   7  29        231.28        224.49        46.26 o                         
   2   7  29        254.25        278.65        47.14 o                         
   3   7  29       1098.14        982.58        84.02 o                         
   4   7  29        137.80        124.94        25.09 o                         
   0   8  29      24210.10      28820.56      1146.04 o                         
   1   8  29        578.81        602.57        45.80 o                         
   2   8  29      16084.49      17910.62       510.11 o                         
   3   8  29         66.92         72.95        34.29 o                         
   4   8  29       5832.82       4658.96       158.26 o                         
   1   9  29        209.72        215.93        37.23 o                         
   2   9  29        631.37        609.36        52.48 o                         
   3   9  29        305.22        325.63        70.36 o                         
   0  10  29      12059.66      11864.45       682.12 o                         
   1  10  29        971.64        888.54        49.80 o                         
   2  10  29       8777.43       8455.53       281.48 o                         
   3  10  29          3.82          8.21        38.79 o                         
   1  11  29         77.74        113.58        35.97 o                         
   0   0  30      11365.39      13324.01       720.25 o                         
   1   0  30       9600.84      11163.99       308.60 o                         
   2   0  30       8977.38      10316.67       313.17 o                         
   3   0  30      11024.64      11006.15       479.27 o                         
   4   0  30       6855.40       6938.80       240.75 o                         
   5   0  30       2977.76       3323.10       214.91 o                         
   1   1  30         47.56         68.16        20.85 o                         
   2   1  30         86.28         82.55        30.91 o                         
   3   1  30        458.84        480.22        33.87 o                         
   4   1  30         53.14         79.87        26.77 o                         
   5   1  30        135.74        157.15        42.47 o                         
   0   2  30      12538.09      13829.61       457.07 o                         
   1   2  30      14370.07      16062.60       328.94 o                         
   2   2  30       8591.81       9315.99       249.14 o                         
   3   2  30       3857.74       4619.42       179.53 o                         
   4   2  30       2626.50       2948.80        91.86 o                         
   5   2  30       1466.67       1475.93        89.05 o                         
   1   3  30        202.06        230.27        32.03 o                         
   2   3  30        104.25        121.70        41.24 o                         
   3   3  30        477.59        565.87        36.33 o                         
   4   3  30        999.73       1059.56        62.57 o                         
   5   3  30       1397.49        871.55        66.82 o                         
   0   4  30       8541.94       8726.42       750.08 o                         
   1   4  30       4097.42       4829.72       154.34 o                         
   2   4  30       5022.58       6097.12       233.06 o                         
   3   4  30       2675.86       3025.80       119.29 o                         
   4   4  30        529.34        501.35        38.87 o                         
   1   5  30        945.66       1138.72        84.25 o                         
   2   5  30         55.84         88.41        33.62 o                         
   3   5  30       5215.54       5956.00       168.73 o                         
   4   5  30        940.02        884.70        48.98 o                         
   0   6  30        326.51        400.79        98.82 o                         
   1   6  30        451.48        531.08        58.69 o                         
   2   6  30        225.67        288.86        65.53 o                         
   3   6  30        475.99        491.80        41.07 o                         
   4   6  30       1075.66       1091.74        52.52 o                         
   1   7  30        910.95       1001.17        60.13 o                         
   2   7  30        361.05        385.75        61.76 o                         
   3   7  30       3239.73       3347.34       160.18 o                         
   4   7  30        842.43        648.23        45.21 o                         
   0   8  30       3019.77       3575.07       180.04 o                         
   1   8  30        759.60        781.33        55.95 o                         
   2   8  30        366.60        349.08        46.43 o                         
   3   8  30        469.02        458.99        58.33 o                         
   1   9  30        401.36        416.44        46.68 o                         
   2   9  30        707.59        700.64        76.84 o                         
   3   9  30       1293.51        824.26        80.13 o                         
   0  10  30       3251.98       2819.32       313.45 o                         
   1  10  30       7367.04       7306.15       244.42 o                         
   2  10  30       2075.85       1456.16        79.13 o                         
   1   1  31        209.01        240.69        24.09 o                         
   2   1  31        522.51        533.38        41.38 o                         
   3   1  31       1683.14       1810.28        75.67 o                         
   4   1  31         66.95         60.00        22.29 o                         
   0   2  31          8.90          6.83        26.52 o                         
   1   2  31       5083.23       5614.05       110.92 o                         
   2   2  31        149.34        157.52        53.18 o                         
   3   2  31       1276.09       1477.68        55.48 o                         
   4   2  31         11.25         56.51        22.09 o                         
   1   3  31        117.21        130.96        28.50 o                         
   2   3  31         35.46         45.59        32.31 o                         
   3   3  31       3789.06       4243.44       121.95 o                         
   4   3  31         14.76          0.13        20.77 o                         
   0   4  31       1012.21        991.29       105.19 o                         
   1   4  31       7230.05       8546.21       304.84 o                         
   2   4  31         29.74         34.30        33.39 o                         
   3   4  31       9163.54      10387.04       305.60 o                         
   4   4  31          3.77         19.01        17.92 o                         
   1   5  31       1051.12       1104.31        79.90 o                         
   2   5  31         65.06          4.86        46.53 o                         
   3   5  31       1097.42       1082.04        77.86 o                         
   4   5  31         33.53         -5.38        29.73 o                         
   0   6  31        274.72        240.88        66.31 o                         
   1   6  31      10545.49      12839.06       378.34 o                         
   2   6  31         33.93         20.98        50.12 o                         
   3   6  31       9198.90       9409.74       385.08 o                         
   4   6  31        179.76        145.58        21.55 o                         
   1   7  31          0.20        -29.27        40.08 o                         
   2   7  31        188.67        220.99        41.81 o                         
   3   7  31          7.65          3.11        37.66 o                         
   0   8  31         29.16         24.48        46.36 o                         
   1   8  31      10027.45      11099.63       370.38 o                         
   2   8  31         23.34         45.74        32.56 o                         
   3   8  31       9952.27       8488.40       479.10 o                         
   1   9  31        602.43        523.32        42.86 o                         
   2   9  31         21.19         10.06        21.29 o                         
   0  10  31        184.72        124.87        56.35 o                         
   1  10  31       9050.62       7184.82       460.27 o                         
   0   0  32      17264.71      20602.61       636.84 o                         
   1   0  32       5972.56       6515.11       210.41 o                         
   2   0  32      12397.96      13007.49       548.38 o                         
   3   0  32       4273.96       4367.50       163.11 o                         
   4   0  32       4871.97       5137.05       788.30 o                         
   1   1  32        139.29        146.84        24.05 o                         
   2   1  32         68.20         93.59        27.78 o                         
   3   1  32         12.02         12.08        24.57 o                         
   4   1  32         56.77         95.37        50.12 o                         
   0   2  32      12580.44      15467.57       487.83 o                         
   1   2  32       4744.41       5359.51       158.07 o                         
   2   2  32       9499.51      11322.83       291.94 o                         
   3   2  32       3167.95       3366.38       102.08 o                         
   4   2  32       3756.85       3002.96       143.85 o                         
   1   3  32        377.13        359.02        31.81 o                         
   2   3  32        476.33        485.72        39.69 o                         
   3   3  32       1589.15       1488.09        56.98 o                         
   4   3  32       1529.39       1344.32        50.81 o                         
   0   4  32       8206.47      11234.43       669.66 o                         
   1   4  32       2371.57       2511.46       100.39 o                         
   2   4  32       4656.56       5187.36       396.56 o                         
   3   4  32       1209.14       1249.58        56.93 o                         
   4   4  32       1719.02       1222.54       122.32 o                         
   1   5  32        306.02        319.59        51.84 o                         
   2   5  32         73.12         71.71        36.29 o                         
   3   5  32       2101.43       2055.13       156.58 o                         
   0   6  32         91.58        143.24        49.12 o                         
   1   6  32         62.31         61.83        29.81 o                         
   2   6  32        711.43        705.81        57.23 o                         
   3   6  32        475.18        426.27        44.69 o                         
   1   7  32        402.03        447.39        36.11 o                         
   2   7  32        387.92        336.96        34.24 o                         
   3   7  32       2441.40       2185.18       102.15 o                         
   0   8  32        461.24        605.12        58.98 o                         
   1   8  32         26.86         23.07        31.60 o                         
   2   8  32        934.68        868.37        40.13 o                         
   1   9  32       1089.97        970.03        71.62 o                         
   2   9  32       1956.70       1103.17        84.66 o                         
   0  10  32       3861.65       2892.71       180.37 o                         
   1   1  33         75.13         92.26        27.40 o                         
   2   1  33       2077.77       2327.97        78.35 o                         
   3   1  33         40.13         59.55        21.92 o                         
   4   1  33       3163.09       2437.50        91.75 o                         
   0   2  33       4504.37       5142.48       193.50 o                         
   1   2  33         72.76         90.60        28.11 o                         
   2   2  33       1945.56       1950.31        64.17 o                         
   3   2  33        554.96        573.63        36.71 o                         
   4   2  33        718.48        483.34        47.00 o                         
   1   3  33        327.10        274.03        37.60 o                         
   2   3  33        495.51        456.85        39.69 o                         
   3   3  33        166.14        106.18        32.31 o                         
   0   4  33       7973.85       9136.54       547.34 o                         
   1   4  33        784.73        946.18        61.39 o                         
   2   4  33       7886.37       8701.99       293.24 o                         
   3   4  33        243.70        164.63        34.40 o                         
   1   5  33          5.08         29.38        29.20 o                         
   2   5  33         22.62         73.00        81.41 o                         
   3   5  33         87.69         22.65        45.02 o                         
   0   6  33      13264.40      15546.68       512.50 o                         
   1   6  33       1647.32       1872.05        87.30 o                         
   2   6  33      11945.50      11814.91       438.21 o                         
   3   6  33        622.34        415.29        34.50 o                         
   1   7  33          6.43         -8.58        29.98 o                         
   2   7  33         87.58         48.48        18.64 o                         
   0   8  33      11803.42      10298.04       587.83 o                         
   1   8  33       1133.90        980.17        69.32 o                         
   2   8  33       8800.51       4957.75       291.08 o                         
   0   0  34       2407.86       2720.83       187.45 o                         
   1   0  34      10626.48      10848.98       439.77 o                         
   2   0  34       2309.93       2229.56       158.85 o                         
   3   0  34      10477.96       9749.29       555.83 o                         
   1   1  34          3.02          4.52        24.72 o                         
   2   1  34          8.77         10.68        24.06 o                         
   0   2  34       3313.10       3609.55       188.38 o                         
   1   2  34      11401.08      13470.50       420.43 o                         
   2   2  34       2745.42       2907.65       112.15 o                         
   3   2  34       6306.21       5455.82       316.00 o                         
   1   3  34         54.65         10.24        27.57 o                         
   2   3  34         71.19         80.22        26.71 o                         
   3   3  34        306.15        237.57        38.79 o                         
   0   4  34       1742.58       1938.98       108.99 o                         
   1   4  34       4677.74       5446.41       243.38 o                         
   2   4  34       1137.76       1113.55        56.17 o                         
   3   4  34       2832.33       2197.28       140.16 o                         
   1   5  34        452.20        489.13        55.54 o                         
   2   5  34        893.32        743.28        52.91 o                         
   0   6  34        797.37        846.66        73.15 o                         
   1   6  34        962.91        901.21        61.25 o                         
   2   6  34        207.89        188.75        24.60 o                         
   1   7  34        953.63        787.29        43.12 o                         
   1   1  35         24.74         42.93        25.68 o                         
   2   1  35        746.37        708.45        69.09 o                         
   0   2  35         59.45        256.25        58.05 o                         
   1   2  35       2722.02       2594.30       265.88 o                         
   2   2  35        679.70        537.36        49.27 o                         
   1   3  35        201.35        203.35        34.06 o                         
   2   3  35        616.07        576.19        35.21 o                         
   0   4  35       3232.47       3749.92       181.64 o                         
   1   4  35       8926.94       9766.08       323.13 o                         
   2   4  35        459.67        342.27        26.45 o                         
   1   5  35        268.37        232.47        58.90 o                         
   0   6  35       1076.18        932.71        82.96 o                         
   1   6  35       9452.09       7874.54       316.93 o                         
   1   2  36        879.85        792.27        67.96 o                         
   1   3  36         36.87         87.78        32.00 o                         
   1   4  36       1493.62       1271.08        92.59 o                         
                                                                                
