# Supplementary material for: Complexes of 2,4,6-tri­hydroxy­benzoic acid: effects of intra­molecular hydro­gen bonding on ligand geometry and metal binding modes
Source: Acta Crystallogr C Struct Chem. 2022 Oct 25;78(Pt 11):653–70. doi: 10.1107/S2053229622009901 (PMC9635592; doi:10.1107/S2053229622009901)
Supplement: Supplementary file 7 [file c-78-00653-6_Mg_H3thba_cc_mg_thba_1to1_plsup7.hkl]

data_6_Mg_H3thba_cc_mg_thba_1to1_pl                                             
_shelx_title ' cc_mg_thba_1to1 P 1 21/c 1 R = 0.04 New:P21/c'                   
_shelx_refln_list_code          4                                               
_shelx_F_calc_maximum      234.84                                               
_exptl_crystal_F_000       532.00                                               
_reflns_d_resolution_high  0.7916                                               
                                                                                
loop_                                                                           
 _space_group_symop_operation_xyz                                               
 'x, y, z'                                                                      
 '-x, y+1/2, -z+1/2'                                                            
 '-x, -y, -z'                                                                   
 'x, -y-1/2, z-1/2'                                                             
                                                                                
_cell_length_a     7.1116                                                       
_cell_length_b    20.5162                                                       
_cell_length_c     7.0253                                                       
_cell_angle_alpha  90.000                                                       
_cell_angle_beta   91.148                                                       
_cell_angle_gamma  90.000                                                       
                                                                                
_shelx_F_squared_multiplier     1.000                                           
                                                                                
loop_                                                                           
 _refln_index_h                                                                 
 _refln_index_k                                                                 
 _refln_index_l                                                                 
 _refln_F_squared_calc                                                          
 _refln_F_squared_meas                                                          
 _refln_F_squared_sigma                                                         
 _refln_observed_status                                                         
   1   0   0         48.61         51.91         1.83 o                         
   2   0   0       1412.66       1413.20        58.13 o                         
   3   0   0       3607.30       3505.12        82.68 o                         
   4   0   0        388.23        377.76        13.76 o                         
   5   0   0        380.62        390.30         6.46 o                         
   6   0   0       2975.89       2970.63        54.87 o                         
   7   0   0       3142.82       3120.10        64.22 o                         
   8   0   0        188.18        201.92         9.92 o                         
   1   1   0        272.60        286.73         7.01 o                         
   2   1   0         98.23         77.65         2.61 o                         
   3   1   0       2860.33       2663.77        62.68 o                         
   4   1   0         37.52         29.04         1.80 o                         
   5   1   0          0.29          0.13         0.44 o                         
   6   1   0       1291.53       1254.21        18.62 o                         
   7   1   0        256.04        263.25         5.52 o                         
   8   1   0          9.89         14.27         2.36 o                         
   0   2   0       3316.33       3178.20       130.21 o                         
   1   2   0       5553.98       5204.60        75.23 o                         
   2   2   0        712.16        660.81        12.23 o                         
   3   2   0       4024.74       3907.57        79.85 o                         
   4   2   0        523.99        526.07        13.04 o                         
   5   2   0         46.20         43.68         1.01 o                         
   6   2   0       1393.12       1398.83        20.74 o                         
   7   2   0        395.30        387.51         7.78 o                         
   8   2   0         54.69         53.71         2.77 o                         
   1   3   0        120.98        117.85         2.25 o                         
   2   3   0       2530.79       2484.44        42.01 o                         
   3   3   0       9964.99      10502.93       192.09 o                         
   4   3   0        187.19        203.17         4.91 o                         
   5   3   0          4.08          4.00         0.44 o                         
   6   3   0         34.31         31.66         1.01 o                         
   7   3   0         66.93         61.88         1.96 o                         
   8   3   0          0.93         -0.20         1.27 o                         
   0   4   0       1818.76       1632.49        67.41 o                         
   1   4   0        362.46        341.46         6.18 o                         
   2   4   0        128.56         99.90         2.71 o                         
   3   4   0          2.49          0.54         0.46 o                         
   4   4   0        152.49        167.54         5.26 o                         
   5   4   0          5.78          5.51         0.64 o                         
   6   4   0        207.24        213.17         3.24 o                         
   7   4   0        147.26        141.70         3.35 o                         
   8   4   0         20.05         21.18         3.06 o                         
   1   5   0        568.00        478.22        16.55 o                         
   2   5   0       1004.83        947.93        17.91 o                         
   3   5   0       3300.87       3437.51        57.73 o                         
   4   5   0       1070.46       1112.03        26.87 o                         
   5   5   0        807.70        782.67        11.65 o                         
   6   5   0        101.46        112.20         2.06 o                         
   7   5   0         76.06         70.40         2.25 o                         
   8   5   0          5.98          6.70         1.28 o                         
   0   6   0       7443.49       7265.59       298.02 o                         
   1   6   0       1049.71       1027.47        24.86 o                         
   2   6   0       1029.45       1004.20        25.68 o                         
   3   6   0       1244.97       1185.81        20.18 o                         
   4   6   0        102.10         91.69         2.16 o                         
   5   6   0         53.18         51.41         1.10 o                         
   6   6   0         45.87         42.35         1.14 o                         
   7   6   0        487.46        478.98         9.45 o                         
   8   6   0         67.00         62.32         2.23 o                         
   1   7   0       1096.49       1027.62        21.77 o                         
   2   7   0       2747.77       2649.23        63.83 o                         
   3   7   0       3861.59       3763.59        68.83 o                         
   4   7   0        598.02        598.60         9.66 o                         
   5   7   0        206.92        209.23         3.45 o                         
   6   7   0          5.04          5.31         0.65 o                         
   7   7   0        177.01        180.88         4.00 o                         
   8   7   0        127.82        112.41         5.68 o                         
   0   8   0        577.16        724.21        31.16 o                         
   1   8   0          0.05         -0.06         0.88 o                         
   2   8   0         12.92          5.35         1.21 o                         
   3   8   0         74.14         74.76         4.21 o                         
   4   8   0          2.23          1.79         0.47 o                         
   5   8   0        150.28        149.83         2.61 o                         
   6   8   0        174.44        163.12         3.85 o                         
   7   8   0         78.70         82.59         2.18 o                         
   8   8   0        156.30        134.99         6.54 o                         
   1   9   0       1397.87       1558.55        32.89 o                         
   2   9   0        173.81        190.69         7.46 o                         
   3   9   0       1604.58       1584.07        50.52 o                         
   4   9   0        899.17        832.03        12.43 o                         
   5   9   0        118.78        101.68         2.01 o                         
   6   9   0         57.15         56.55         1.60 o                         
   7   9   0        136.80        130.75         6.51 o                         
   8   9   0        176.54        161.91         7.56 o                         
   0  10   0        483.65        583.39        18.32 o                         
   1  10   0        146.57        117.31         3.55 o                         
   2  10   0        945.28        962.21        30.14 o                         
   3  10   0        276.46        267.88         7.23 o                         
   4  10   0        721.62        703.90        11.45 o                         
   5  10   0        769.86        776.29        13.46 o                         
   6  10   0        364.88        372.05         7.78 o                         
   7  10   0          1.74          0.67         1.18 o                         
   8  10   0          0.47          1.39         1.29 o                         
   1  11   0        699.41        746.91        16.61 o                         
   2  11   0         19.64         18.72         2.33 o                         
   3  11   0          0.11          0.68         0.98 o                         
   4  11   0         81.44         80.95         2.12 o                         
   5  11   0         16.70         16.55         1.16 o                         
   6  11   0         58.26         46.09         3.09 o                         
   7  11   0          7.09          3.86         1.39 o                         
   0  12   0          1.66          0.78         1.44 o                         
   1  12   0       1290.54       1268.81        27.47 o                         
   2  12   0        802.85        742.82        18.96 o                         
   3  12   0        109.68         91.18         2.67 o                         
   4  12   0         72.99         70.91         2.65 o                         
   5  12   0         61.06         58.69         2.12 o                         
   6  12   0        311.27        309.26         8.17 o                         
   7  12   0         11.07         11.15         1.50 o                         
   1  13   0         70.77         65.23         3.02 o                         
   2  13   0       1236.73       1182.64        28.99 o                         
   3  13   0         36.79         35.57         1.58 o                         
   4  13   0         20.99         22.55         1.16 o                         
   5  13   0        133.44        128.59         3.49 o                         
   6  13   0          0.78          0.62         0.90 o                         
   7  13   0          0.30          0.16         1.72 o                         
   0  14   0        112.03        105.42         4.42 o                         
   1  14   0          1.20          0.62         1.03 o                         
   2  14   0        351.13        349.49        13.30 o                         
   3  14   0         34.83         34.94         1.47 o                         
   4  14   0          9.26         10.38         1.27 o                         
   5  14   0        543.51        557.15        12.17 o                         
   6  14   0         24.09         23.38         1.59 o                         
   7  14   0         77.33         70.04         4.08 o                         
   1  15   0        177.28        190.54         7.53 o                         
   2  15   0         30.85         24.68         2.12 o                         
   3  15   0       1096.96       1108.20        21.21 o                         
   4  15   0        187.17        184.66         4.54 o                         
   5  15   0          4.30          7.42         1.83 o                         
   6  15   0         97.36         84.35         3.32 o                         
   7  15   0          0.40         -1.29         1.29 o                         
   0  16   0        811.32        921.09        43.71 o                         
   1  16   0        142.99        135.93         5.81 o                         
   2  16   0         67.87         64.06         3.25 o                         
   3  16   0          2.75          2.90         1.02 o                         
   4  16   0        469.88        479.51        10.53 o                         
   5  16   0        649.73        691.24        14.83 o                         
   6  16   0         29.83         27.51         2.68 o                         
   7  16   0          1.09          1.72         0.97 o                         
   1  17   0         29.00         33.38         3.88 o                         
   2  17   0         20.01         23.15         3.70 o                         
   3  17   0        164.28        167.73         4.24 o                         
   4  17   0          6.96          7.18         0.88 o                         
   5  17   0         17.89         17.84         1.21 o                         
   6  17   0         25.44         24.29         2.31 o                         
   0  18   0        977.81        900.07        43.39 o                         
   1  18   0        443.29        441.36        13.63 o                         
   2  18   0        473.45        477.31        15.61 o                         
   3  18   0        131.82        131.12         4.64 o                         
   4  18   0        138.47        142.80         5.86 o                         
   5  18   0         25.22         24.31         1.48 o                         
   6  18   0        510.09        537.79        14.83 o                         
   1  19   0        115.03        110.68         6.18 o                         
   2  19   0         87.33         89.64         3.11 o                         
   3  19   0        327.75        343.65         8.96 o                         
   4  19   0         57.90         58.34         2.15 o                         
   5  19   0          6.62          5.61         0.92 o                         
   0  20   0        140.18         95.25         5.36 o                         
   1  20   0         14.62         19.86         1.38 o                         
   2  20   0        215.96        250.04         6.77 o                         
   3  20   0         16.98         16.79         1.15 o                         
   4  20   0         74.82         82.94         2.76 o                         
   5  20   0        228.01        243.16         7.60 o                         
   1  21   0         78.19         69.27         3.34 o                         
   2  21   0          1.76          2.56         1.08 o                         
   3  21   0          5.60          4.76         0.82 o                         
   4  21   0         78.99         82.21         3.89 o                         
   5  21   0         37.65         32.82         1.98 o                         
   0  22   0          0.08          3.75         1.77 o                         
   1  22   0        412.92        439.41        11.03 o                         
   2  22   0        338.25        376.30         9.01 o                         
   3  22   0          2.97          3.75         0.81 o                         
   4  22   0         37.25         37.67         3.75 o                         
   1  23   0          0.13          0.31         1.10 o                         
   2  23   0        141.93        146.12         4.11 o                         
   3  23   0        468.12        498.20       103.37 o                         
   1  24   0        154.50        175.11         7.56 o                         
   2  24   0        220.07        258.01        11.48 o                         
   3  24   0        100.27        107.68         3.58 o                         
  -8   1   1         48.31         49.93         3.59 o                         
  -7   1   1          0.60          1.39         1.88 o                         
  -6   1   1          4.89          4.48         0.71 o                         
  -5   1   1        517.13        519.65         7.09 o                         
  -4   1   1       1325.28       1334.98        40.28 o                         
  -3   1   1        942.88        993.63        21.23 o                         
  -2   1   1       5026.51       5145.30       105.64 o                         
  -1   1   1        795.58        872.15        25.75 o                         
   0   1   1        319.04        283.41         8.74 o                         
   1   1   1        311.92        253.94        11.58 o                         
   2   1   1        155.39        149.52         7.94 o                         
   3   1   1        395.70        421.62        14.77 o                         
   4   1   1        594.85        672.03        30.25 o                         
   5   1   1        357.82        369.00         6.32 o                         
   6   1   1        174.44        177.34         3.65 o                         
   7   1   1        393.12        447.06         9.93 o                         
   8   1   1        121.51        120.61         6.65 o                         
  -8   2   1        147.17        154.79         5.54 o                         
  -7   2   1         18.60         18.32         2.82 o                         
  -6   2   1        202.67        217.74         4.20 o                         
  -5   2   1        494.13        526.24         7.56 o                         
  -4   2   1         22.74         19.06         0.75 o                         
  -3   2   1        306.75        375.00         7.60 o                         
  -2   2   1         65.64         78.50         2.98 o                         
  -1   2   1         97.17         92.99         5.09 o                         
   0   2   1         59.37         61.08         3.33 o                         
   1   2   1          1.25          0.87         0.61 o                         
   2   2   1        297.13        251.90        12.12 o                         
   3   2   1         31.84         39.90         1.73 o                         
   4   2   1         93.37        105.06         6.92 o                         
   5   2   1        198.70        196.76         3.43 o                         
   6   2   1        212.58        211.29         5.17 o                         
   7   2   1         57.32         57.83         2.21 o                         
   8   2   1          0.32         -0.48         1.96 o                         
  -8   3   1        361.37        375.74        11.87 o                         
  -7   3   1        460.37        464.71        11.91 o                         
  -6   3   1         78.61         74.50         1.62 o                         
  -5   3   1         35.69         30.58         0.71 o                         
  -4   3   1         77.64         68.99         1.83 o                         
  -3   3   1       1446.37       1345.60        21.48 o                         
  -2   3   1         30.39         41.48         1.40 o                         
  -1   3   1       1420.80       1436.35        42.40 o                         
   0   3   1       1966.94       1851.99        76.53 o                         
   1   3   1       5586.10       5114.04       148.48 o                         
   2   3   1        371.17        400.46        12.84 o                         
   3   3   1       1933.55       2013.28        59.65 o                         
   4   3   1        658.58        698.24        24.86 o                         
   5   3   1          0.11          0.31         0.49 o                         
   6   3   1        203.08        203.37         4.08 o                         
   7   3   1         42.97         47.05         1.59 o                         
   8   3   1        319.36        310.89        13.68 o                         
  -8   4   1         96.39        106.53         4.10 o                         
  -7   4   1         80.42         72.54         2.01 o                         
  -6   4   1         54.18         52.85         1.31 o                         
  -5   4   1         44.58         46.27         1.37 o                         
  -4   4   1        743.40        782.81        13.80 o                         
  -3   4   1        216.56        224.48         3.86 o                         
  -2   4   1        322.67        318.18         6.52 o                         
  -1   4   1         34.49         24.95         1.61 o                         
   0   4   1         56.10         56.53         3.33 o                         
   1   4   1        105.80        106.15         3.92 o                         
   2   4   1         12.08         12.11         2.28 o                         
   3   4   1         96.78         87.80         4.04 o                         
   4   4   1          9.41          7.89         1.95 o                         
   5   4   1          0.51          0.03         0.53 o                         
   6   4   1          1.33          0.94         0.66 o                         
   7   4   1          5.90          5.72         0.83 o                         
   8   4   1          4.76          5.95         1.45 o                         
  -8   5   1         15.23          9.50         1.29 o                         
  -7   5   1         35.53         31.69         2.04 o                         
  -6   5   1        150.06        145.68         3.59 o                         
  -5   5   1        312.20        326.47         4.43 o                         
  -4   5   1       1113.01       1154.72        17.29 o                         
  -3   5   1        459.91        430.29         7.77 o                         
  -2   5   1       1918.81       1841.23        44.29 o                         
  -1   5   1          1.27          1.88         1.56 o                         
   0   5   1        688.34        656.53        27.19 o                         
   1   5   1        277.06        255.83         8.17 o                         
   2   5   1        792.63        782.76        18.72 o                         
   3   5   1          4.59          6.84         1.69 o                         
   4   5   1         50.88         31.84         1.80 o                         
   5   5   1        186.16        185.21         2.93 o                         
   6   5   1          1.16          1.52         0.65 o                         
   7   5   1        118.40        121.58         2.50 o                         
   8   5   1          3.67          1.34         1.29 o                         
  -8   6   1          6.96          8.08         1.21 o                         
  -7   6   1         30.06         26.48         1.84 o                         
  -6   6   1         23.26         24.77         1.47 o                         
  -5   6   1        143.45        149.74         2.43 o                         
  -4   6   1        117.89        120.82         3.51 o                         
  -3   6   1         11.37         15.64         0.76 o                         
  -2   6   1        205.33        275.14         5.12 o                         
  -1   6   1          4.69          3.11         1.77 o                         
   0   6   1       2279.60       2098.58        86.29 o                         
   1   6   1        116.41        130.40         4.55 o                         
   2   6   1        147.67        155.08         4.46 o                         
   3   6   1        896.01       1002.35        30.45 o                         
   4   6   1         93.00        100.94         3.90 o                         
   5   6   1        517.67        500.70         7.31 o                         
   6   6   1        241.30        238.11         3.78 o                         
   7   6   1         11.29          9.21         0.83 o                         
   8   6   1         47.11         47.41         2.79 o                         
  -8   7   1         68.17         63.55         3.65 o                         
  -7   7   1        229.21        238.60         5.60 o                         
  -6   7   1        250.75        238.37         5.47 o                         
  -5   7   1        485.82        487.73         7.93 o                         
  -4   7   1        111.47        109.38         2.09 o                         
  -3   7   1        348.36        386.67         6.08 o                         
  -2   7   1        154.98        137.15         2.66 o                         
  -1   7   1          1.06          0.84         0.55 o                         
   0   7   1          4.01          2.03         0.58 o                         
   1   7   1         70.49         63.78         2.21 o                         
   2   7   1         20.51         25.73         1.23 o                         
   3   7   1          3.13          8.24         1.69 o                         
   4   7   1        240.54        238.06         3.54 o                         
   5   7   1          1.24          0.90         0.59 o                         
   6   7   1         23.27         20.18         0.97 o                         
   7   7   1        128.82        139.27         3.29 o                         
   8   7   1         93.21         75.62         3.81 o                         
  -7   8   1          4.68          3.78         0.84 o                         
  -6   8   1        832.21        752.89        11.27 o                         
  -5   8   1         81.87         93.86         2.03 o                         
  -4   8   1         14.93         12.82         0.62 o                         
  -3   8   1        410.01        440.09         6.97 o                         
  -2   8   1       1903.63       1975.73        33.52 o                         
  -1   8   1       4967.06       4900.04        75.28 o                         
   0   8   1       9466.28       9357.51       219.36 o                         
   1   8   1        115.21        151.78         3.89 o                         
   2   8   1        866.84        834.83        16.20 o                         
   3   8   1         45.07         40.96         2.63 o                         
   4   8   1        333.73        330.86         4.51 o                         
   5   8   1        583.97        565.55         8.18 o                         
   6   8   1          0.07          0.93         0.73 o                         
   7   8   1        352.63        363.37         9.38 o                         
  -8   9   1         96.44         83.23         4.24 o                         
  -7   9   1         42.80         35.38         1.68 o                         
  -6   9   1        137.61        114.32         3.34 o                         
  -5   9   1        211.50        192.37         5.64 o                         
  -4   9   1        108.19         94.16         1.91 o                         
  -3   9   1        211.47        236.36         6.03 o                         
  -2   9   1        680.82        732.70        18.72 o                         
  -1   9   1        790.60        755.83        19.29 o                         
   0   9   1        151.68        121.22         4.49 o                         
   1   9   1        402.41        373.27         9.20 o                         
   2   9   1       1548.86       1392.00        26.11 o                         
   3   9   1       1202.96       1153.25        24.42 o                         
   4   9   1         32.09         23.78         1.00 o                         
   5   9   1        351.36        339.44         6.19 o                         
   6   9   1        211.70        194.10         7.93 o                         
   7   9   1         46.44         46.69         2.29 o                         
  -8  10   1         41.41         29.07         2.04 o                         
  -7  10   1        114.03        102.24         3.88 o                         
  -6  10   1        842.77        743.42        17.30 o                         
  -5  10   1         11.42         17.82         1.47 o                         
  -4  10   1         17.45         18.55         1.00 o                         
  -3  10   1          5.23          4.34         0.78 o                         
  -2  10   1        239.38        276.07        14.45 o                         
  -1  10   1          0.25          2.17         1.26 o                         
   0  10   1       2096.02       2401.69       138.69 o                         
   1  10   1       4963.23       5457.73       130.70 o                         
   2  10   1        207.98        200.77         7.50 o                         
   3  10   1        146.32        135.94         4.91 o                         
   4  10   1          4.68          6.20         0.81 o                         
   5  10   1        229.64        232.55         4.98 o                         
   6  10   1         12.58         11.11         1.25 o                         
   7  10   1        798.39        753.32        47.44 o                         
  -7  11   1          1.92          0.25         0.95 o                         
  -6  11   1        486.36        433.20        13.33 o                         
  -5  11   1         23.41         18.73         1.38 o                         
  -4  11   1         62.34         60.71         2.28 o                         
  -3  11   1        165.19        155.13         3.43 o                         
  -2  11   1          2.01          3.02         2.60 o                         
  -1  11   1        596.13        631.90        16.66 o                         
   0  11   1        689.20        614.93        29.60 o                         
   1  11   1       2458.53       2380.26        58.19 o                         
   2  11   1       2627.60       2527.87        74.60 o                         
   3  11   1        631.60        597.27        18.26 o                         
   4  11   1        141.65        141.68         3.24 o                         
   5  11   1        214.00        213.70         4.64 o                         
   6  11   1         35.91         37.18         2.42 o                         
   7  11   1        278.55        261.63        25.82 o                         
  -7  12   1          1.57          0.70         1.07 o                         
  -6  12   1        350.41        283.56        17.51 o                         
  -5  12   1         83.57         73.70         3.82 o                         
  -4  12   1         74.79         71.63         3.40 o                         
  -3  12   1        143.78        140.07         3.41 o                         
  -2  12   1         17.63         14.29         1.45 o                         
  -1  12   1         30.38         35.42         2.35 o                         
   0  12   1       1738.34       2017.86        60.52 o                         
   1  12   1        808.56        925.47        28.92 o                         
   2  12   1        179.63        162.31         6.41 o                         
   3  12   1          7.98          9.55         2.92 o                         
   4  12   1        103.97        107.08         2.65 o                         
   5  12   1         14.48         14.07         1.09 o                         
   6  12   1         86.09         76.17         5.39 o                         
   7  12   1        343.52        327.23        11.32 o                         
  -7  13   1          0.89         -0.27         0.97 o                         
  -6  13   1          2.80          3.36         1.29 o                         
  -5  13   1          4.03          3.58         0.87 o                         
  -4  13   1          2.22          6.02         2.29 o                         
  -3  13   1       3406.70       3356.68        68.79 o                         
  -2  13   1         69.25         68.81         2.20 o                         
  -1  13   1          4.03          6.26         0.76 o                         
   0  13   1         39.57         36.57         1.62 o                         
   1  13   1        188.44        172.52         4.49 o                         
   2  13   1        274.50        262.14         9.57 o                         
   3  13   1          2.73          2.59         1.13 o                         
   4  13   1       4140.38       4139.64        76.33 o                         
   5  13   1        578.07        579.05        11.24 o                         
   6  13   1        168.23        182.36         5.83 o                         
   7  13   1          0.17          0.46         0.97 o                         
  -7  14   1          7.14          4.29         0.97 o                         
  -6  14   1        108.99        116.14         9.63 o                         
  -5  14   1         29.06         25.80         1.53 o                         
  -4  14   1         29.68         26.95         1.26 o                         
  -3  14   1         92.88         94.76         2.95 o                         
  -2  14   1        682.17        643.22        13.01 o                         
  -1  14   1        298.10        276.89         5.44 o                         
   0  14   1         72.22         71.55         2.65 o                         
   1  14   1        275.79        254.99         6.34 o                         
   2  14   1        206.78        207.32        17.54 o                         
   3  14   1        181.53        176.61         5.26 o                         
   4  14   1         11.59         13.07         0.88 o                         
   5  14   1         37.04         37.57         1.46 o                         
   6  14   1         12.15         13.20         1.58 o                         
   7  14   1        176.01        171.08         5.53 o                         
  -7  15   1         20.75         21.51         1.88 o                         
  -6  15   1         37.79         37.41         3.75 o                         
  -5  15   1        616.45        646.63        15.45 o                         
  -4  15   1         31.50         33.01         1.45 o                         
  -3  15   1       5137.30       4857.64       118.26 o                         
  -2  15   1       1576.09       1599.64        30.56 o                         
  -1  15   1        498.77        499.33        10.26 o                         
   0  15   1         63.90         61.58         3.07 o                         
   1  15   1         20.05         16.82         1.25 o                         
   2  15   1        954.78        952.76        30.30 o                         
   3  15   1       3840.46       3964.88        81.97 o                         
   4  15   1       2858.95       2878.70        59.77 o                         
   5  15   1         24.05         22.58         1.21 o                         
   6  15   1        386.90        400.70        12.47 o                         
  -7  16   1          3.40          1.07         0.91 o                         
  -6  16   1         33.87         25.56         1.67 o                         
  -5  16   1         35.69         37.16         1.58 o                         
  -4  16   1         63.21         61.34         2.04 o                         
  -3  16   1        298.97        291.33        10.35 o                         
  -2  16   1        221.49        200.68         8.43 o                         
  -1  16   1         48.78         38.32         1.73 o                         
   0  16   1        421.90        480.72        11.07 o                         
   1  16   1         61.82         79.44         3.64 o                         
   2  16   1        175.20        177.53         7.38 o                         
   3  16   1        214.92        216.95         5.26 o                         
   4  16   1         86.38         90.50         2.72 o                         
   5  16   1          8.37          9.66         1.33 o                         
   6  16   1        164.00        173.69         4.71 o                         
  -6  17   1         72.88         64.20         2.71 o                         
  -5  17   1          9.16          9.20         1.02 o                         
  -4  17   1          0.06          0.58         0.81 o                         
  -3  17   1       1078.01       1153.18        33.41 o                         
  -2  17   1        233.28        230.96         9.87 o                         
  -1  17   1         55.55         51.54         1.99 o                         
   0  17   1         13.67         12.76         1.54 o                         
   1  17   1         14.75         14.13         2.37 o                         
   2  17   1        179.47        169.41        18.45 o                         
   3  17   1        207.35        224.04         6.26 o                         
   4  17   1        536.36        552.74        10.77 o                         
   5  17   1          4.41          3.79         1.14 o                         
   6  17   1          3.10          2.84         0.72 o                         
  -6  18   1        494.54        533.57        37.08 o                         
  -5  18   1        101.54        100.16         2.67 o                         
  -4  18   1          1.40          2.68         0.88 o                         
  -3  18   1         24.91         24.86         1.18 o                         
  -2  18   1          6.15          6.20         1.21 o                         
  -1  18   1        347.78        348.02        10.70 o                         
   0  18   1        625.06        541.64        20.95 o                         
   1  18   1        266.10        227.61         7.43 o                         
   2  18   1         24.80         18.72         2.35 o                         
   3  18   1         11.90          9.95         1.34 o                         
   4  18   1         43.13         40.68         1.47 o                         
   5  18   1         26.90         27.05         1.46 o                         
   6  18   1          0.01         -0.11         0.97 o                         
  -5  19   1         14.54         14.93         1.07 o                         
  -4  19   1         43.35         43.97         1.61 o                         
  -3  19   1        387.46        406.23         8.69 o                         
  -2  19   1          8.12          7.94         1.01 o                         
  -1  19   1          2.25          5.00         1.26 o                         
   0  19   1         45.70         44.38         3.89 o                         
   1  19   1         34.71         31.11         1.91 o                         
   2  19   1          9.56          8.52         2.31 o                         
   3  19   1          3.32          4.67         1.11 o                         
   4  19   1         62.30         55.28         4.02 o                         
   5  19   1         28.49         25.72         1.64 o                         
  -5  20   1         59.93         53.04         2.95 o                         
  -4  20   1         23.42         22.77         1.08 o                         
  -3  20   1        188.53        210.63         6.64 o                         
  -2  20   1          1.62          2.05         0.97 o                         
  -1  20   1          1.53          1.33         1.27 o                         
   0  20   1        746.93        776.18        33.09 o                         
   1  20   1        395.35        421.69        18.45 o                         
   2  20   1        131.13        144.64         6.27 o                         
   3  20   1          1.28          1.34         1.13 o                         
   4  20   1          0.12          0.34         1.11 o                         
   5  20   1          0.02          0.59         1.07 o                         
  -5  21   1        172.11        171.83         7.62 o                         
  -4  21   1         91.21        102.78         3.51 o                         
  -3  21   1         26.74         24.80         1.33 o                         
  -2  21   1        272.12        295.08         9.48 o                         
  -1  21   1        253.66        270.73        11.11 o                         
   0  21   1         88.80         94.52        10.94 o                         
   1  21   1          0.51         -0.32         1.61 o                         
   2  21   1        169.83        207.03         7.11 o                         
   3  21   1        542.61        589.72        16.34 o                         
   4  21   1         76.86         78.41         2.94 o                         
   5  21   1         36.65         30.84         1.88 o                         
  -4  22   1          3.07          4.45         0.94 o                         
  -3  22   1         25.71         23.27         2.31 o                         
  -2  22   1         66.09         64.95         3.91 o                         
  -1  22   1         51.74         57.76         2.58 o                         
   0  22   1        128.46        119.12         3.53 o                         
   1  22   1         52.98         46.61         2.01 o                         
   2  22   1          1.13          1.39         1.40 o                         
   3  22   1         57.38         57.69         2.30 o                         
   4  22   1          2.98          4.40         1.07 o                         
  -3  23   1         18.40         18.72         1.82 o                         
  -2  23   1         66.53         71.48         3.35 o                         
  -1  23   1        116.65        133.16         6.38 o                         
   0  23   1        332.53        365.43        15.93 o                         
   1  23   1        117.95        123.58         3.62 o                         
   2  23   1         77.12         90.01         5.90 o                         
   3  23   1        184.82        215.41         6.33 o                         
  -3  24   1         46.07         45.92         3.22 o                         
  -2  24   1          3.95          4.67         1.80 o                         
  -1  24   1         80.99         79.85         4.34 o                         
   0  24   1        371.80        421.32        10.50 o                         
   1  24   1         91.02         99.25         2.90 o                         
   2  24   1          3.38          3.86         0.95 o                         
   3  24   1          0.87         -0.05         1.07 o                         
  -1  25   1         15.94         15.06         1.50 o                         
   0  25   1         85.19         88.17         4.34 o                         
   1  25   1          4.06          2.90         1.02 o                         
  -8   0   2        239.61        242.14        11.15 o                         
  -7   0   2        622.42        647.52        28.16 o                         
  -6   0   2       5821.71       6051.45       176.07 o                         
  -5   0   2       3358.59       3503.61        64.85 o                         
  -4   0   2         47.79         53.44         1.57 o                         
  -3   0   2        248.97        229.76         5.37 o                         
  -2   0   2       1052.01       1112.06        27.45 o                         
  -1   0   2       9801.22      10178.97       295.03 o                         
   0   0   2       4712.74       4992.88       142.51 o                         
   1   0   2      55148.05      53624.30      2193.24 o                         
   2   0   2        370.73        395.63        18.50 o                         
   3   0   2        432.13        392.88        18.15 o                         
   4   0   2       1059.18       1117.43        18.78 o                         
   5   0   2        521.05        547.82        11.26 o                         
   6   0   2        596.93        608.71        13.76 o                         
   7   0   2       1053.28       1139.21        34.29 o                         
   8   0   2       1757.05       1793.32        74.06 o                         
  -8   1   2          0.71          2.41         1.50 o                         
  -7   1   2         44.14         41.13         3.38 o                         
  -6   1   2        886.87        922.52        22.65 o                         
  -5   1   2       1368.08       1331.69        19.81 o                         
  -4   1   2         51.63         58.47         1.50 o                         
  -3   1   2        208.01        204.35         4.46 o                         
  -2   1   2       1860.03       1857.47        39.11 o                         
  -1   1   2         38.00         31.72         1.33 o                         
   0   1   2        269.72        257.65        10.25 o                         
   1   1   2          8.32          4.55         1.16 o                         
   2   1   2        859.99        802.18        19.67 o                         
   3   1   2        516.47        529.18        26.81 o                         
   4   1   2        195.86        183.08         3.13 o                         
   5   1   2         43.98         44.02         1.29 o                         
   6   1   2         10.35          8.55         0.94 o                         
   7   1   2        385.31        413.88        13.24 o                         
   8   1   2         57.85         59.86         2.46 o                         
  -8   2   2         13.63         11.49         1.33 o                         
  -7   2   2         80.24         86.56         5.20 o                         
  -6   2   2        495.56        501.02         9.83 o                         
  -5   2   2        541.04        534.98         7.50 o                         
  -4   2   2        468.42        516.25         6.59 o                         
  -3   2   2       1571.63       1672.02        26.56 o                         
  -2   2   2        244.70        262.15         7.47 o                         
  -1   2   2          3.24          2.37         0.85 o                         
   0   2   2       7455.08       7385.23       220.55 o                         
   1   2   2      19634.74      19344.43       559.67 o                         
   2   2   2         96.00         95.16         5.15 o                         
   3   2   2       2012.37       2033.09        48.30 o                         
   4   2   2       1553.20       1568.92        21.80 o                         
   5   2   2        251.66        253.94         4.22 o                         
   6   2   2        197.52        193.26         3.84 o                         
   7   2   2       2257.53       2397.54        44.56 o                         
   8   2   2         76.04         67.14         3.70 o                         
  -8   3   2         45.76         48.23         2.29 o                         
  -7   3   2         15.06         13.61         1.57 o                         
  -6   3   2        121.28        132.03         2.96 o                         
  -5   3   2         74.96         70.86         1.81 o                         
  -4   3   2        938.29        970.10        12.56 o                         
  -3   3   2        885.72       1031.54        13.91 o                         
  -2   3   2       5365.21       6120.02       145.82 o                         
  -1   3   2         85.25        104.77         4.32 o                         
   0   3   2        924.56        837.16        35.72 o                         
   1   3   2       3765.15       3462.51        71.76 o                         
   2   3   2        823.68        821.31        25.41 o                         
   3   3   2        239.07        273.66         8.55 o                         
   4   3   2        609.07        664.10         9.48 o                         
   5   3   2        254.10        274.58         4.16 o                         
   6   3   2         33.51         28.80         1.04 o                         
   7   3   2         12.70         12.45         1.04 o                         
   8   3   2         23.66         21.51         1.93 o                         
  -8   4   2        232.53        241.57         7.77 o                         
  -7   4   2        339.27        343.29         8.94 o                         
  -6   4   2        374.80        379.47         6.34 o                         
  -5   4   2        165.92        170.72         2.94 o                         
  -4   4   2       1197.32       1226.55        15.64 o                         
  -3   4   2       3072.48       3274.28        47.95 o                         
  -2   4   2       1587.38       1927.79        57.66 o                         
  -1   4   2          3.03          2.25         1.72 o                         
   0   4   2       3909.28       3549.55       102.14 o                         
   1   4   2        302.67        303.28         7.03 o                         
   2   4   2          5.29         18.71         2.29 o                         
   3   4   2        567.02        551.27        12.02 o                         
   4   4   2         40.51         35.01         0.93 o                         
   5   4   2          2.32          2.91         0.64 o                         
   6   4   2         23.35         25.86         1.04 o                         
   7   4   2        138.32        153.38         3.39 o                         
   8   4   2         47.23         48.53         2.90 o                         
  -8   5   2          2.18          2.38         1.58 o                         
  -7   5   2          5.95          5.31         0.86 o                         
  -6   5   2        409.33        411.92         6.85 o                         
  -5   5   2         82.71         82.90         1.59 o                         
  -4   5   2          5.44          3.43         0.44 o                         
  -3   5   2       2871.49       3313.01        51.73 o                         
  -2   5   2       5029.84       5851.80       171.20 o                         
  -1   5   2       2878.97       2998.33       124.47 o                         
   0   5   2         58.84         57.22         2.47 o                         
   1   5   2       2674.24       2442.71        51.02 o                         
   2   5   2         47.80         52.34         2.63 o                         
   3   5   2          0.09          0.83         0.82 o                         
   4   5   2       7720.38       7815.29        91.66 o                         
   5   5   2          5.24          6.83         0.62 o                         
   6   5   2        287.76        304.19         5.01 o                         
   7   5   2         24.74         29.91         1.38 o                         
   8   5   2         49.67         45.10         2.74 o                         
  -8   6   2          1.61          2.69         0.89 o                         
  -7   6   2        249.67        257.38         5.94 o                         
  -6   6   2       1182.40       1167.58        18.38 o                         
  -5   6   2          2.34          1.69         0.82 o                         
  -4   6   2        139.12        133.42         2.35 o                         
  -3   6   2        973.61        944.70        15.53 o                         
  -2   6   2       1932.46       2015.74        49.56 o                         
  -1   6   2         11.69          7.32         0.95 o                         
   0   6   2        122.10        108.11         8.15 o                         
   1   6   2       3149.52       2772.06        66.50 o                         
   2   6   2         19.84         33.94         1.23 o                         
   3   6   2          5.85          3.94         1.11 o                         
   4   6   2        180.69        167.36         2.42 o                         
   5   6   2         22.04         19.51         0.83 o                         
   6   6   2          0.14         -0.10         0.75 o                         
   7   6   2        141.72        154.31         3.42 o                         
   8   6   2         42.81         44.24         2.63 o                         
  -8   7   2          1.59          0.54         1.02 o                         
  -7   7   2          5.87          6.95         0.87 o                         
  -6   7   2         16.55         16.92         0.88 o                         
  -5   7   2         63.74         63.21         1.56 o                         
  -4   7   2       2101.21       2143.50        23.20 o                         
  -3   7   2        757.69        871.59        13.57 o                         
  -2   7   2        918.13       1028.78        22.02 o                         
  -1   7   2        582.38        609.29        15.14 o                         
   0   7   2        188.68        168.08         8.31 o                         
   1   7   2       1100.57       1103.14        27.18 o                         
   2   7   2          1.34          1.95         0.65 o                         
   3   7   2        293.04        283.68         6.64 o                         
   4   7   2        259.46        281.03         3.93 o                         
   5   7   2         97.54        104.58         1.84 o                         
   6   7   2          3.95          2.86         0.77 o                         
   7   7   2          6.11          7.39         0.96 o                         
   8   7   2         41.34         34.81         2.15 o                         
  -7   8   2        178.73        168.23         5.13 o                         
  -6   8   2         97.93        113.47         2.71 o                         
  -5   8   2        167.96        159.80         2.93 o                         
  -4   8   2        294.07        307.85         3.97 o                         
  -3   8   2         99.16         86.59         1.91 o                         
  -2   8   2        197.45        188.03         4.08 o                         
  -1   8   2        438.11        377.80        17.27 o                         
   0   8   2        557.40        527.26        25.37 o                         
   1   8   2        523.70        513.82        13.42 o                         
   2   8   2        368.14        362.66         7.47 o                         
   3   8   2        273.07        238.31         6.66 o                         
   4   8   2          0.20          0.34         0.55 o                         
   5   8   2         11.81         12.21         0.71 o                         
   6   8   2         37.38         35.06         1.64 o                         
   7   8   2          9.96          8.25         1.03 o                         
   8   8   2          0.26         -0.16         0.86 o                         
  -7   9   2         36.74         33.12         1.97 o                         
  -6   9   2         11.66          9.34         0.73 o                         
  -5   9   2         39.97         39.57         1.05 o                         
  -4   9   2        888.33        843.81        13.03 o                         
  -3   9   2        556.87        530.01         8.49 o                         
  -2   9   2        321.53        317.95         7.23 o                         
  -1   9   2       2204.28       2041.49       113.64 o                         
   0   9   2        392.18        354.09         9.84 o                         
   1   9   2         45.05         42.70         1.83 o                         
   2   9   2         32.10         25.55         1.48 o                         
   3   9   2          0.12          0.44         0.61 o                         
   4   9   2         94.40         81.30         2.55 o                         
   5   9   2         59.15         54.87         1.46 o                         
   6   9   2          7.62          8.32         0.88 o                         
   7   9   2         16.16         17.43         1.93 o                         
  -7  10   2         56.94         52.67         6.49 o                         
  -6  10   2         78.69         92.97         2.81 o                         
  -5  10   2         21.64         23.43         1.02 o                         
  -4  10   2        163.99        163.68         5.06 o                         
  -3  10   2        439.79        416.24         7.74 o                         
  -2  10   2        245.12        228.47         6.22 o                         
  -1  10   2       1050.22       1010.37        22.42 o                         
   0  10   2        521.72        488.83        21.85 o                         
   1  10   2         44.76         33.41         1.44 o                         
   2  10   2        272.68        227.93         6.18 o                         
   3  10   2        386.87        323.22        12.35 o                         
   4  10   2         52.75         46.49         1.52 o                         
   5  10   2        323.95        323.55         6.25 o                         
   6  10   2        272.86        273.56         7.65 o                         
   7  10   2        126.49        128.77         5.60 o                         
  -7  11   2          6.82          8.66         1.13 o                         
  -6  11   2        293.64        305.25         9.64 o                         
  -5  11   2         34.64         23.70         1.30 o                         
  -4  11   2        305.04        291.72         8.17 o                         
  -3  11   2         95.57         98.48         3.96 o                         
  -2  11   2         22.56         26.30         1.70 o                         
  -1  11   2       1576.49       1525.39        31.80 o                         
   0  11   2         76.75         75.74         3.47 o                         
   1  11   2        226.82        206.27         6.98 o                         
   2  11   2         23.93         20.62         1.40 o                         
   3  11   2          8.04          5.78         1.44 o                         
   4  11   2        323.78        322.80         6.60 o                         
   5  11   2          0.61          1.70         1.03 o                         
   6  11   2          0.62         -0.22         0.96 o                         
   7  11   2          4.70          4.99         1.23 o                         
  -7  12   2         28.12         24.66         1.53 o                         
  -6  12   2          9.41          8.57         1.02 o                         
  -5  12   2         54.74         60.97         2.70 o                         
  -4  12   2        173.02        176.26         5.46 o                         
  -3  12   2         21.82         23.11         1.27 o                         
  -2  12   2         26.90         23.95         0.99 o                         
  -1  12   2        446.08        442.11         8.13 o                         
   0  12   2       1026.13       1027.15        19.92 o                         
   1  12   2        408.60        376.56         7.65 o                         
   2  12   2       1718.29       1623.97        47.99 o                         
   3  12   2        313.71        310.73         8.29 o                         
   4  12   2        150.89        147.49         3.13 o                         
   5  12   2         64.86         67.98         2.29 o                         
   6  12   2          0.92          0.23         0.92 o                         
   7  12   2         90.50         71.26         7.72 o                         
  -7  13   2         44.92         39.74         1.82 o                         
  -6  13   2         68.98         67.82         6.03 o                         
  -5  13   2        100.10         88.61         5.36 o                         
  -4  13   2         12.17         11.65         1.25 o                         
  -3  13   2        479.37        477.84         9.19 o                         
  -2  13   2          0.18          0.83         0.60 o                         
  -1  13   2         38.17         33.34         1.22 o                         
   0  13   2        157.80        156.61         4.10 o                         
   1  13   2       1157.15       1098.06        20.58 o                         
   2  13   2          7.41          8.63         2.25 o                         
   3  13   2        351.27        349.75         9.27 o                         
   4  13   2        512.36        517.53        11.32 o                         
   5  13   2         13.71         15.87         1.85 o                         
   6  13   2         82.86         78.91         2.61 o                         
   7  13   2          0.46          0.43         1.07 o                         
  -7  14   2          1.57          1.72         0.80 o                         
  -6  14   2         52.60         60.83         2.15 o                         
  -5  14   2         45.59         44.86         2.06 o                         
  -4  14   2         31.65         34.62         1.74 o                         
  -3  14   2        258.26        255.12        12.95 o                         
  -2  14   2        875.90        861.06        15.22 o                         
  -1  14   2        607.43        593.21        12.92 o                         
   0  14   2          0.04          0.36         0.78 o                         
   1  14   2       1344.02       1311.58        22.47 o                         
   2  14   2        565.29        540.96        23.81 o                         
   3  14   2        116.36        109.38         4.47 o                         
   4  14   2          3.06          2.32         0.92 o                         
   5  14   2          0.13          0.20         0.94 o                         
   6  14   2        116.09        113.92         4.69 o                         
   7  14   2         33.30         29.23         1.88 o                         
  -6  15   2          0.12          0.44         0.83 o                         
  -5  15   2         44.01         42.49         3.11 o                         
  -4  15   2         34.62         31.86         1.73 o                         
  -3  15   2         13.18         15.26         1.49 o                         
  -2  15   2       1585.85       1535.49        26.26 o                         
  -1  15   2          0.01          0.60         0.70 o                         
   0  15   2         74.23         66.56         2.36 o                         
   1  15   2        186.50        162.24         3.66 o                         
   2  15   2          7.60          9.28         2.57 o                         
   3  15   2         62.89         67.43         4.02 o                         
   4  15   2        311.95        321.01         7.30 o                         
   5  15   2         34.02         32.07         1.44 o                         
   6  15   2          0.27          0.22         0.70 o                         
  -6  16   2          0.43          1.93         0.85 o                         
  -5  16   2        123.91        130.12         4.09 o                         
  -4  16   2        178.85        185.42         5.23 o                         
  -3  16   2        486.33        520.63        12.85 o                         
  -2  16   2       1340.02       1300.39        22.55 o                         
  -1  16   2        696.17        673.40        13.37 o                         
   0  16   2         16.29         13.77         1.37 o                         
   1  16   2         66.48         59.02         2.63 o                         
   2  16   2         65.04         61.79         4.85 o                         
   3  16   2         53.46         59.31         4.61 o                         
   4  16   2         35.20         32.16         1.91 o                         
   5  16   2        251.92        252.97         6.90 o                         
   6  16   2        104.32        111.39         3.83 o                         
  -6  17   2          2.22          3.96         1.10 o                         
  -5  17   2        129.70        144.42         5.08 o                         
  -4  17   2          4.85          4.32         1.08 o                         
  -3  17   2         96.17         89.99         2.97 o                         
  -2  17   2         11.98         13.11         1.20 o                         
  -1  17   2         16.74         18.20         1.92 o                         
   0  17   2         40.08         33.52         1.52 o                         
   1  17   2         31.25         26.44         1.38 o                         
   2  17   2        111.85        105.01         6.54 o                         
   3  17   2          0.40          0.43         1.39 o                         
   4  17   2         46.56         41.77         4.61 o                         
   5  17   2         68.73         68.30         2.46 o                         
   6  17   2         14.82         14.73         1.00 o                         
  -6  18   2          2.65          0.70         0.97 o                         
  -5  18   2       1079.38       1228.60        29.57 o                         
  -4  18   2         20.80         18.50         1.05 o                         
  -3  18   2         73.13         74.00         4.85 o                         
  -2  18   2         47.88         47.41         5.09 o                         
  -1  18   2        578.09        549.86        17.21 o                         
   0  18   2        385.20        372.88         8.60 o                         
   1  18   2          7.65          2.68         1.11 o                         
   2  18   2        701.53        760.47        33.04 o                         
   3  18   2         67.87         61.59         2.74 o                         
   4  18   2          2.81          2.25         1.39 o                         
   6  18   2        121.74        102.59         4.67 o                         
  -5  19   2          3.57          4.81         2.01 o                         
  -4  19   2         90.75         96.78         6.53 o                         
  -3  19   2         27.00         22.29         1.40 o                         
  -2  19   2         13.43         13.37         1.29 o                         
  -1  19   2         47.84         45.03         2.28 o                         
   0  19   2        167.43        157.32         4.57 o                         
   1  19   2         61.65         61.14         4.56 o                         
   2  19   2         94.89        105.65         6.38 o                         
   3  19   2         40.50         42.81         2.42 o                         
   4  19   2          0.50         -1.10         1.10 o                         
  -5  20   2          0.20          0.58         0.62 o                         
  -4  20   2         31.21         30.04         1.70 o                         
  -3  20   2          2.11          2.81         0.93 o                         
  -2  20   2        425.85        478.26        14.88 o                         
  -1  20   2        120.22        126.35         6.49 o                         
   0  20   2        135.96        113.13         4.28 o                         
   1  20   2        548.68        507.28        22.36 o                         
   2  20   2         49.67         59.14         2.89 o                         
   3  20   2          0.84         -0.24         1.28 o                         
   4  20   2         16.76         16.30         2.04 o                         
  -4  21   2          0.08         -0.62         0.89 o                         
  -3  21   2         38.46         42.77         2.12 o                         
  -2  21   2         26.91         33.47         1.64 o                         
  -1  21   2         72.32         76.62         3.22 o                         
   0  21   2         55.96         41.99         2.90 o                         
   1  21   2         48.80         44.19         3.65 o                         
   2  21   2        260.02        283.41         9.14 o                         
   3  21   2        136.98        146.84         4.14 o                         
   4  21   2        267.35        304.45         7.94 o                         
  -4  22   2         16.70         15.31         0.85 o                         
  -3  22   2         13.11         12.24         0.95 o                         
  -2  22   2         55.72         55.62         2.01 o                         
  -1  22   2         32.46         32.14         2.39 o                         
   0  22   2          1.13          4.56         1.66 o                         
   1  22   2          0.57          3.74         0.95 o                         
   2  22   2        221.62        244.61         6.45 o                         
   3  22   2         25.40         24.21         1.72 o                         
   4  22   2         20.59         18.07         1.39 o                         
  -3  23   2        134.69        150.41         5.34 o                         
  -2  23   2        173.96        223.05         6.42 o                         
  -1  23   2          0.04         -0.21         0.87 o                         
   0  23   2          2.61          1.60         0.95 o                         
   1  23   2        129.14        130.78        11.40 o                         
   2  23   2          5.89          7.75         0.91 o                         
   3  23   2         41.12         35.24         3.86 o                         
   1  24   2         12.00          8.53         1.56 o                         
   2  24   2         10.56         12.55         1.45 o                         
   0  25   2         41.66         33.68         2.15 o                         
  -8   1   3         57.34         59.37         3.49 o                         
  -7   1   3          6.95          6.68         1.12 o                         
  -6   1   3          0.36          0.95         1.09 o                         
  -5   1   3        109.60        105.65         3.35 o                         
  -4   1   3         20.33         20.38         0.86 o                         
  -3   1   3          8.58         10.19         1.11 o                         
  -2   1   3          0.06          0.35         0.66 o                         
  -1   1   3         85.77        100.90         2.33 o                         
   0   1   3         38.56         38.97         2.24 o                         
   1   1   3       2594.57       2477.95        73.23 o                         
   2   1   3          6.72          8.55         1.40 o                         
   3   1   3         49.54         53.63         2.81 o                         
   4   1   3       2203.45       2189.47        31.87 o                         
   5   1   3        347.66        363.23         6.22 o                         
   6   1   3          6.63          7.43         0.94 o                         
   7   1   3        188.72        207.37         5.57 o                         
   8   1   3        259.12        239.75        17.97 o                         
  -8   2   3        315.12        326.81        13.03 o                         
  -7   2   3         10.44         10.81         1.05 o                         
  -6   2   3         55.17         59.32         2.37 o                         
  -5   2   3          8.47          9.33         1.07 o                         
  -4   2   3          8.53         11.85         0.72 o                         
  -3   2   3        140.96        159.71         3.81 o                         
  -2   2   3        719.24        836.30        25.56 o                         
  -1   2   3          9.52          8.89         0.83 o                         
   0   2   3        169.17        160.31         5.99 o                         
   1   2   3        483.36        509.76        22.36 o                         
   2   2   3        590.66        589.38        15.21 o                         
   3   2   3         79.54         73.33         3.43 o                         
   4   2   3          0.05          0.92         0.54 o                         
   5   2   3        312.47        320.24         5.33 o                         
   6   2   3        136.03        139.90         3.20 o                         
   7   2   3         87.85         89.18         4.29 o                         
   8   2   3          0.24         -0.97         1.23 o                         
  -8   3   3          2.28          1.89         1.34 o                         
  -7   3   3        374.34        362.77         7.98 o                         
  -6   3   3        479.57        505.81         9.00 o                         
  -5   3   3        460.85        482.43         8.01 o                         
  -4   3   3        275.77        278.96         3.95 o                         
  -3   3   3        157.75        183.19         3.97 o                         
  -2   3   3        503.58        494.94        12.49 o                         
  -1   3   3       1050.46       1140.22        24.28 o                         
   0   3   3        298.98        233.70         6.77 o                         
   1   3   3       2676.65       2641.83        66.52 o                         
   2   3   3       3026.04       2872.02        59.36 o                         
   3   3   3       1114.04       1162.87        28.93 o                         
   4   3   3         72.92         65.20         1.31 o                         
   5   3   3        417.51        429.53         6.83 o                         
   6   3   3         13.16         15.02         1.05 o                         
   7   3   3          3.39          3.09         0.88 o                         
  -8   4   3          0.47          0.19         0.76 o                         
  -7   4   3        303.68        312.68         6.90 o                         
  -6   4   3         42.84         49.81         1.27 o                         
  -5   4   3        211.22        225.47         4.21 o                         
  -4   4   3        132.37        140.77         2.52 o                         
  -3   4   3         63.00         74.18         1.89 o                         
  -2   4   3        153.06        137.59         4.26 o                         
  -1   4   3       1181.45       1182.87        27.51 o                         
   0   4   3        238.75        245.52         7.17 o                         
   1   4   3       1036.90       1055.02        29.67 o                         
   2   4   3        680.25        648.24        14.24 o                         
   3   4   3          0.59          0.18         0.64 o                         
   4   4   3          0.86          2.81         0.54 o                         
   5   4   3         22.63         21.21         1.09 o                         
   6   4   3         64.87         63.49         2.04 o                         
   7   4   3         10.68         11.53         0.97 o                         
   8   4   3         10.64         10.89         1.23 o                         
  -8   5   3        205.86        210.09         6.60 o                         
  -7   5   3         18.39         15.70         1.98 o                         
  -6   5   3         12.07         10.69         0.71 o                         
  -5   5   3        220.57        237.78         3.43 o                         
  -4   5   3        155.87        161.42         2.66 o                         
  -3   5   3        901.01       1022.10        18.20 o                         
  -2   5   3       1220.71       1197.85        22.92 o                         
  -1   5   3       1611.73       1713.85        41.80 o                         
   0   5   3        608.21        601.89        13.17 o                         
   1   5   3       1221.68       1202.27        25.98 o                         
   2   5   3         34.68         31.04         2.27 o                         
   3   5   3         27.07         23.42         0.93 o                         
   4   5   3        591.32        611.79         8.35 o                         
   5   5   3         25.99         26.01         1.01 o                         
   6   5   3          9.39          9.16         0.93 o                         
   7   5   3         23.01         28.70         1.26 o                         
   8   5   3         45.18         36.36         2.15 o                         
  -8   6   3          8.51          5.63         0.97 o                         
  -7   6   3          6.39          6.22         1.12 o                         
  -6   6   3          3.41          5.31         0.62 o                         
  -5   6   3         31.90         27.84         0.85 o                         
  -4   6   3        252.48        273.86         3.77 o                         
  -3   6   3        399.31        437.60         7.76 o                         
  -2   6   3        125.78        133.21         2.96 o                         
  -1   6   3       1803.41       1910.22        40.78 o                         
   0   6   3        358.69        390.15        10.30 o                         
   1   6   3        136.91        159.49         4.54 o                         
   2   6   3        652.97        644.56        25.10 o                         
   3   6   3        341.67        315.54         4.28 o                         
   4   6   3        464.77        461.59         6.86 o                         
   5   6   3         75.86         70.91         1.55 o                         
   6   6   3         35.79         38.96         1.39 o                         
   7   6   3          7.01          5.57         0.86 o                         
   8   6   3         20.07         18.50         1.39 o                         
  -7   7   3         21.80         21.64         1.07 o                         
  -6   7   3        164.67        169.18         3.31 o                         
  -5   7   3        387.61        383.90         5.64 o                         
  -4   7   3        577.02        604.16         7.58 o                         
  -3   7   3        393.29        390.49         5.95 o                         
  -2   7   3       1796.22       2041.11        35.48 o                         
  -1   7   3        293.98        276.54         8.43 o                         
   0   7   3        141.52        134.21         4.87 o                         
   1   7   3       1281.26       1208.11        30.29 o                         
   2   7   3        160.59        158.36         6.69 o                         
   3   7   3          3.74          3.04         0.48 o                         
   4   7   3         64.69         54.67         1.55 o                         
   5   7   3        180.67        187.27         4.81 o                         
   6   7   3         15.12         14.32         1.09 o                         
   7   7   3          3.73          3.96         0.77 o                         
   8   7   3         47.99         33.89         1.88 o                         
  -7   8   3         24.94         16.11         1.34 o                         
  -6   8   3         75.32         69.78         1.64 o                         
  -5   8   3        688.56        655.38        11.37 o                         
  -4   8   3        220.25        252.22         4.18 o                         
  -3   8   3          8.86         13.10         0.84 o                         
  -2   8   3        333.12        335.91         7.09 o                         
  -1   8   3         38.79         35.58         2.14 o                         
   0   8   3       1585.46       1601.82        48.08 o                         
   1   8   3       1861.96       1885.63        39.81 o                         
   2   8   3        570.08        614.70        10.25 o                         
   3   8   3         45.21         40.74         1.10 o                         
   4   8   3        163.39        158.99         4.14 o                         
   5   8   3        115.65        121.22         2.53 o                         
   6   8   3          6.17          6.48         0.93 o                         
   7   8   3        138.30        137.32         4.40 o                         
  -7   9   3        103.01        100.35         4.91 o                         
  -6   9   3        126.06        112.47         2.71 o                         
  -5   9   3         57.59         44.06         1.22 o                         
  -4   9   3        238.92        230.20         3.25 o                         
  -3   9   3        274.63        262.56         4.91 o                         
  -2   9   3          0.06          0.51         0.60 o                         
  -1   9   3        453.41        472.04        10.38 o                         
   0   9   3        178.01        150.11         6.58 o                         
   1   9   3        122.80        120.95         3.56 o                         
   2   9   3          1.47          3.03         0.64 o                         
   3   9   3         76.05         61.64         1.63 o                         
   4   9   3        293.28        284.29         7.45 o                         
   5   9   3          1.11         -0.33         0.67 o                         
   6   9   3        114.93        115.53         2.95 o                         
   7   9   3        138.63        153.58         5.10 o                         
  -7  10   3        131.80        132.34         4.49 o                         
  -6  10   3        222.91        192.42         6.09 o                         
  -5  10   3        638.23        578.22        11.09 o                         
  -4  10   3         27.22         30.78         1.09 o                         
  -3  10   3        105.75        100.83         2.90 o                         
  -2  10   3        251.49        237.51         6.49 o                         
  -1  10   3         58.60         49.08         2.23 o                         
   0  10   3         52.86         58.06         2.67 o                         
   1  10   3       3519.82       3603.29        66.57 o                         
   2  10   3        269.54        294.25         6.35 o                         
   3  10   3        795.08        746.93        27.80 o                         
   4  10   3        496.35        500.55        11.19 o                         
   5  10   3          2.43          2.22         0.70 o                         
   6  10   3         38.84         37.13         2.17 o                         
   7  10   3        443.41        459.58        13.82 o                         
  -7  11   3          1.90          0.79         0.82 o                         
  -6  11   3          6.88          4.30         0.87 o                         
  -5  11   3       1186.59       1155.98        28.00 o                         
  -4  11   3          7.69          8.14         0.84 o                         
  -3  11   3          4.46          1.29         0.85 o                         
  -2  11   3         20.99         20.54         1.32 o                         
  -1  11   3         14.47         13.48         1.20 o                         
   0  11   3          6.85          9.28         0.99 o                         
   1  11   3        118.42        114.06         3.77 o                         
   2  11   3        320.15        289.81         8.22 o                         
   3  11   3        254.15        245.20         6.89 o                         
   4  11   3          3.18          4.79         1.51 o                         
   5  11   3          2.27          1.22         1.07 o                         
   6  11   3         74.86         84.09         4.61 o                         
   7  11   3         33.16         31.99         1.53 o                         
  -7  12   3         83.84         76.76         6.38 o                         
  -6  12   3        104.53         95.48         2.86 o                         
  -5  12   3        142.69        112.39         4.25 o                         
  -4  12   3         58.19         53.45         1.51 o                         
  -3  12   3         22.95         19.72         1.32 o                         
  -2  12   3        167.43        173.88         4.77 o                         
  -1  12   3        237.23        252.48         6.97 o                         
   0  12   3          6.99          3.93         1.05 o                         
   1  12   3        646.59        704.32        20.51 o                         
   2  12   3        952.05        962.14        24.45 o                         
   3  12   3          2.87          0.99         1.32 o                         
   4  12   3          2.19          3.13         1.61 o                         
   5  12   3          4.16          3.66         1.14 o                         
   6  12   3         16.76         21.99         2.09 o                         
   7  12   3         27.26         24.21         1.21 o                         
  -7  13   3          8.89          4.08         1.07 o                         
  -6  13   3          7.91          7.56         0.84 o                         
  -5  13   3          5.73          8.77         1.19 o                         
  -4  13   3         35.91         32.87         2.04 o                         
  -3  13   3          3.35          4.06         0.82 o                         
  -2  13   3       4574.60       4770.08        98.64 o                         
  -1  13   3        130.16        134.34         3.79 o                         
   0  13   3         40.52         39.09         1.56 o                         
   1  13   3         81.38         65.90         2.51 o                         
   2  13   3          0.86          0.72         1.06 o                         
   3  13   3         41.72         33.52         2.07 o                         
   4  13   3       1001.63       1063.97        32.08 o                         
   5  13   3       1376.04       1485.31        31.11 o                         
   6  13   3        404.44        418.41        12.78 o                         
   7  13   3         80.34         67.36         3.33 o                         
  -6  14   3         45.00         58.99         3.54 o                         
  -5  14   3         20.90         20.13         1.69 o                         
  -4  14   3         45.35         41.08         1.85 o                         
  -3  14   3         32.82         30.30         2.63 o                         
  -2  14   3        528.71        574.55        10.82 o                         
  -1  14   3        569.71        572.74        10.78 o                         
   0  14   3          0.01          0.58         0.94 o                         
   1  14   3         76.92         66.25         2.56 o                         
   2  14   3        356.13        347.30         9.08 o                         
   3  14   3         30.02         33.70         2.65 o                         
   4  14   3          5.27          3.89         1.23 o                         
   5  14   3        163.97        183.72         5.12 o                         
   6  14   3         57.89         55.75         2.27 o                         
  -6  15   3         63.69         64.19         3.59 o                         
  -5  15   3         60.96         70.58         1.99 o                         
  -4  15   3       1279.93       1307.97        27.47 o                         
  -3  15   3        762.03        767.45        22.38 o                         
  -2  15   3       2684.80       2827.98        48.93 o                         
  -1  15   3       1682.21       1794.99        31.22 o                         
   0  15   3        432.34        436.18         8.97 o                         
   1  15   3         19.90         21.18         2.00 o                         
   2  15   3          0.41          0.77         1.12 o                         
   3  15   3        119.43        126.59         7.37 o                         
   4  15   3       1645.80       1801.38        53.13 o                         
   5  15   3       1337.11       1409.89        33.89 o                         
   6  15   3         10.64         11.16         1.29 o                         
  -6  16   3          0.18          0.90         0.91 o                         
  -5  16   3         13.63         10.65         0.93 o                         
  -4  16   3         20.36         18.75         1.11 o                         
  -3  16   3         46.04         43.63         2.90 o                         
  -2  16   3        359.11        362.68         6.94 o                         
  -1  16   3        218.54        228.03         4.66 o                         
   0  16   3        258.01        270.79         5.75 o                         
   1  16   3         31.15         39.46         1.71 o                         
   2  16   3          0.64          0.11         1.69 o                         
   3  16   3         18.40         17.56         2.25 o                         
   4  16   3         68.07         71.50         3.13 o                         
   5  16   3        101.08         98.86         3.54 o                         
   6  16   3         38.39         34.11         2.20 o                         
  -6  17   3         63.63         59.85         3.46 o                         
  -5  17   3        142.03        140.65         3.41 o                         
  -4  17   3         91.76         90.43         3.22 o                         
  -3  17   3         30.86         28.07         1.75 o                         
  -2  17   3       1690.26       1833.71        43.70 o                         
  -1  17   3        117.59        114.97         6.01 o                         
   0  17   3        232.11        227.96         5.48 o                         
   1  17   3          0.96          0.64         0.91 o                         
   2  17   3        187.94        210.11         7.47 o                         
   3  17   3        245.71        268.23        16.73 o                         
   4  17   3        606.63        647.90        15.98 o                         
   5  17   3        362.88        385.19        19.07 o                         
  -5  18   3        133.80        165.40         3.81 o                         
  -4  18   3          2.66          2.07         0.72 o                         
  -3  18   3         12.48         14.43         2.47 o                         
  -2  18   3        115.44        115.72         5.91 o                         
  -1  18   3          1.69          2.44         0.97 o                         
   0  18   3          2.63          4.54         0.92 o                         
   1  18   3        101.64         91.35         3.30 o                         
   2  18   3        123.64        137.14        16.14 o                         
   3  18   3         86.28         92.02         3.74 o                         
   4  18   3         20.08         19.32         1.47 o                         
   5  18   3          2.38          3.22         1.07 o                         
  -5  19   3        442.72        459.32         9.68 o                         
  -4  19   3         61.65         67.14         2.59 o                         
  -3  19   3         45.88         46.28         3.49 o                         
  -2  19   3        334.75        354.70        11.87 o                         
  -1  19   3        341.39        367.65        13.93 o                         
   0  19   3         59.08         62.02         2.30 o                         
   1  19   3         16.94         20.38         1.77 o                         
   2  19   3        217.42        244.83         8.30 o                         
   3  19   3         96.26        105.51         2.78 o                         
   4  19   3         47.31         48.43         2.28 o                         
   5  19   3         46.25         39.85         2.25 o                         
  -4  20   3        130.46        134.89         4.33 o                         
  -3  20   3          0.10         -0.07         1.29 o                         
  -2  20   3        225.76        258.41         8.49 o                         
  -1  20   3          1.28          1.41         0.85 o                         
   0  20   3         61.07         65.62         6.57 o                         
   1  20   3       1667.29       1729.56        41.46 o                         
   2  20   3         13.93         11.45         1.77 o                         
   3  20   3         26.30         22.98         4.02 o                         
   4  20   3          0.74         -0.43         0.91 o                         
  -4  21   3        143.04        147.41         4.27 o                         
  -3  21   3         72.66         76.90         4.13 o                         
  -2  21   3        241.38        277.40         7.20 o                         
  -1  21   3        136.11        136.25         3.89 o                         
   0  21   3        153.95        139.92         7.03 o                         
   1  21   3          0.81         -0.54         1.98 o                         
   2  21   3          0.36         -0.32         1.06 o                         
   3  21   3        162.52        187.60         8.69 o                         
  -3  22   3          9.76         12.23         1.34 o                         
  -2  22   3         43.41         43.65         1.61 o                         
  -1  22   3         64.39         59.50         4.13 o                         
   0  22   3          2.55          1.26         1.02 o                         
   1  22   3          1.15          2.41         1.72 o                         
   2  22   3         89.91         91.76         4.83 o                         
   3  22   3          0.99          0.11         1.07 o                         
  -2  23   3        121.57        104.10         4.93 o                         
   0  23   3         24.24         23.06         2.20 o                         
   1  23   3         17.39         15.71         1.82 o                         
   2  23   3        116.58        114.57         3.83 o                         
  -1  24   3          0.94          0.64         0.91 o                         
   0  24   3         17.53         15.18         1.50 o                         
   1  24   3        125.25        123.55         3.96 o                         
  -7   0   4         38.67         38.32         2.36 o                         
  -6   0   4        197.91        200.03         5.50 o                         
  -5   0   4       3000.30       3109.67        58.26 o                         
  -4   0   4        455.78        483.44         9.90 o                         
  -3   0   4        192.20        193.29         4.86 o                         
  -2   0   4        196.83        232.38         7.91 o                         
  -1   0   4        267.17        285.23         7.98 o                         
   0   0   4          0.14          0.44         0.76 o                         
   1   0   4       4423.64       4623.47       192.21 o                         
   2   0   4      11266.61      11016.07       226.96 o                         
   3   0   4        111.44         97.29         3.04 o                         
   4   0   4          4.06          6.63         1.02 o                         
   5   0   4         31.55         30.57         1.53 o                         
   6   0   4          7.17          7.72         1.35 o                         
   7   0   4        193.17        204.59        10.70 o                         
  -8   1   4          1.04          1.34         0.86 o                         
  -7   1   4          6.59          6.43         0.98 o                         
  -6   1   4          6.13          5.75         0.91 o                         
  -5   1   4       1785.96       1824.95        31.84 o                         
  -4   1   4        754.54        752.00        13.68 o                         
  -3   1   4          0.22          0.54         0.70 o                         
  -2   1   4        219.69        218.00         6.10 o                         
  -1   1   4         60.42         51.31         1.80 o                         
   0   1   4          0.01         -0.34         0.60 o                         
   1   1   4        155.77        157.72         6.62 o                         
   2   1   4        523.89        515.32         9.31 o                         
   3   1   4         41.60         38.34         1.87 o                         
   4   1   4        225.05        225.35         3.41 o                         
   5   1   4         15.70         16.54         1.41 o                         
   6   1   4         11.21         13.56         1.05 o                         
   7   1   4         17.05         16.00         1.04 o                         
  -8   2   4         33.82         28.68         1.29 o                         
  -7   2   4        228.15        247.09         5.50 o                         
  -6   2   4         73.27         73.24         2.45 o                         
  -5   2   4       2115.62       2198.92        31.07 o                         
  -4   2   4        518.16        544.93         8.83 o                         
  -3   2   4       1110.44       1182.55        22.79 o                         
  -2   2   4        129.10        117.10         6.54 o                         
  -1   2   4        275.16        285.45         8.31 o                         
   0   2   4       2861.83       2942.60        70.55 o                         
   1   2   4       3197.86       3348.72        99.11 o                         
   2   2   4       3686.27       3711.97        62.75 o                         
   3   2   4          1.79          2.55         0.52 o                         
   4   2   4         49.62         55.01         1.28 o                         
   5   2   4         50.65         50.53         1.98 o                         
   6   2   4          0.42          0.40         0.86 o                         
   7   2   4         13.91          9.03         1.04 o                         
  -7   3   4         77.43         89.27         2.80 o                         
  -6   3   4          0.38         -0.03         0.56 o                         
  -5   3   4         47.42         56.83         1.48 o                         
  -4   3   4        275.79        277.96         4.57 o                         
  -3   3   4        132.38        140.18         2.86 o                         
  -2   3   4        746.74        858.51        21.91 o                         
  -1   3   4        195.94        258.72         6.70 o                         
   0   3   4          5.47          1.62         1.54 o                         
   1   3   4         36.16         35.03         2.42 o                         
   2   3   4          4.91          6.01         0.82 o                         
   3   3   4          0.70          0.61         0.49 o                         
   4   3   4         79.45         81.32         1.43 o                         
   5   3   4        347.01        364.37         5.97 o                         
   6   3   4         66.32         64.05         1.77 o                         
   7   3   4         79.68         75.41         3.08 o                         
  -7   4   4        223.43        239.47         7.66 o                         
  -6   4   4        114.53        127.34         3.19 o                         
  -5   4   4         11.25         12.53         1.01 o                         
  -4   4   4         98.61        108.65         2.49 o                         
  -3   4   4       1394.99       1448.32        20.78 o                         
  -2   4   4       1387.05       1480.67        25.47 o                         
  -1   4   4         85.42         96.25         4.26 o                         
   0   4   4       1318.40       1430.53        40.11 o                         
   1   4   4       1501.33       1432.99        31.29 o                         
   2   4   4        148.33        154.97         3.49 o                         
   3   4   4        268.74        262.52         3.67 o                         
   4   4   4         76.46         77.47         1.89 o                         
   5   4   4         41.85         41.33         1.21 o                         
   6   4   4          2.68          1.92         0.74 o                         
   7   4   4          0.27         -0.74         1.05 o                         
  -7   5   4        170.48        155.83         5.26 o                         
  -6   5   4         12.47         14.18         0.67 o                         
  -5   5   4        325.68        333.22         5.44 o                         
  -4   5   4        207.55        218.96         3.45 o                         
  -3   5   4        531.90        588.69         8.95 o                         
  -2   5   4       4779.01       5279.93        88.54 o                         
  -1   5   4       2400.54       2485.71        54.60 o                         
   0   5   4        938.87        984.39        29.33 o                         
   1   5   4        257.86        230.27         5.58 o                         
   2   5   4         41.19         39.28         2.59 o                         
   3   5   4        298.74        285.76         4.16 o                         
   4   5   4        283.78        286.67         4.58 o                         
   5   5   4       1820.36       1936.21        41.93 o                         
   6   5   4          7.71          8.08         0.79 o                         
   7   5   4         14.56         13.50         0.97 o                         
  -7   6   4          0.91          2.80         0.85 o                         
  -6   6   4         44.52         45.49         1.14 o                         
  -5   6   4        364.62        371.33         5.98 o                         
  -4   6   4         27.64         33.23         0.93 o                         
  -3   6   4        127.10        130.49         2.84 o                         
  -2   6   4          2.59          1.70         0.58 o                         
  -1   6   4       2033.17       2057.12        35.21 o                         
   0   6   4        786.65        759.77        23.97 o                         
   1   6   4          4.15          2.42         0.73 o                         
   2   6   4       1978.71       1871.51        32.72 o                         
   3   6   4        386.30        387.16         5.46 o                         
   4   6   4         93.07         96.01         2.04 o                         
   5   6   4        134.94        138.93         6.81 o                         
   6   6   4        112.63        122.52         3.61 o                         
   7   6   4         31.78         28.64         1.48 o                         
  -7   7   4          0.64         -0.48         1.02 o                         
  -6   7   4        199.28        215.29         3.72 o                         
  -5   7   4         86.80         94.92         1.78 o                         
  -4   7   4          5.18          4.50         0.50 o                         
  -3   7   4         21.39         22.82         1.42 o                         
  -2   7   4         18.32         10.61         1.59 o                         
  -1   7   4        218.41        225.86         5.02 o                         
   0   7   4         89.74         85.25         2.46 o                         
   1   7   4         13.37         14.12         1.16 o                         
   2   7   4         25.39         24.09         0.93 o                         
   3   7   4        121.15        111.23         2.21 o                         
   4   7   4        168.82        153.53         2.99 o                         
   5   7   4        551.02        596.00        12.77 o                         
   6   7   4          2.59          3.29         0.95 o                         
   7   7   4          0.06         -0.75         1.13 o                         
  -7   8   4         23.17         25.21         1.77 o                         
  -6   8   4        160.58        153.26         2.74 o                         
  -5   8   4         21.14         33.13         1.50 o                         
  -4   8   4        329.90        323.75         4.38 o                         
  -3   8   4        281.56        289.53         4.72 o                         
  -2   8   4          6.66          8.04         0.74 o                         
  -1   8   4        101.27         90.71         2.62 o                         
   0   8   4        210.08        208.00         5.05 o                         
   1   8   4         28.08         30.28         1.73 o                         
   2   8   4        181.08        152.99         2.70 o                         
   3   8   4        403.03        404.81         6.76 o                         
   4   8   4        222.81        224.73         8.49 o                         
   5   8   4         59.31         61.33         2.37 o                         
   6   8   4         12.98         15.36         0.99 o                         
   7   8   4         41.61         38.67         2.36 o                         
  -6   9   4         84.86         91.60         2.98 o                         
  -5   9   4          6.65          5.08         0.54 o                         
  -4   9   4         64.76         70.45         1.43 o                         
  -3   9   4        376.39        402.51         7.80 o                         
  -2   9   4        103.41        112.54         2.88 o                         
  -1   9   4         62.17         54.23         1.79 o                         
   0   9   4          4.30          2.70         0.72 o                         
   1   9   4         37.92         35.54         1.48 o                         
   2   9   4        408.66        391.28         5.95 o                         
   3   9   4        182.85        168.00         3.39 o                         
   4   9   4          4.39          3.49         0.92 o                         
   5   9   4        200.70        205.33         8.42 o                         
   6   9   4          5.19          5.88         1.14 o                         
   7   9   4         30.21         26.87         1.82 o                         
  -6  10   4         11.65         12.55         0.97 o                         
  -5  10   4          1.79          0.72         0.68 o                         
  -4  10   4         23.38         26.45         1.28 o                         
  -3  10   4         79.92         82.52         2.85 o                         
  -2  10   4        227.06        238.07         4.86 o                         
  -1  10   4         17.91         16.96         0.98 o                         
   0  10   4         21.98         17.79         1.27 o                         
   1  10   4          2.53          3.16         0.87 o                         
   2  10   4         74.66         59.08         2.08 o                         
   3  10   4          0.03          2.10         2.01 o                         
   4  10   4         13.99         11.89         1.24 o                         
   5  10   4         39.82         40.78         1.80 o                         
   6  10   4        239.02        259.33         8.23 o                         
   7  10   4        130.75        110.16         4.99 o                         
  -6  11   4        108.55        113.65         3.78 o                         
  -5  11   4        138.17        140.54         3.44 o                         
  -4  11   4          0.47          0.22         0.78 o                         
  -3  11   4        119.09        115.38         4.00 o                         
  -2  11   4        527.59        529.11        13.28 o                         
  -1  11   4        175.43        189.11         4.87 o                         
   0  11   4        136.66        118.39         3.77 o                         
   1  11   4          0.12         -0.30         0.92 o                         
   2  11   4        142.36        152.38         4.83 o                         
   3  11   4         44.19         37.79         4.42 o                         
   4  11   4          0.77          1.32         1.59 o                         
   5  11   4         29.72         29.42         1.54 o                         
   6  11   4          0.00          0.57         0.98 o                         
  -6  12   4         94.04         95.58         2.77 o                         
  -5  12   4        274.37        296.32         8.19 o                         
  -4  12   4        144.93        163.66         3.61 o                         
  -3  12   4         71.35         69.70         2.24 o                         
  -2  12   4          8.26          9.68         1.02 o                         
  -1  12   4        213.96        218.96         5.33 o                         
   0  12   4        217.14        215.26         6.22 o                         
   1  12   4          1.53          3.58         0.87 o                         
   2  12   4          3.90          3.21         1.04 o                         
   3  12   4        146.25        143.42         5.31 o                         
   4  12   4         16.32         17.31         2.56 o                         
   5  12   4        248.64        272.67         8.80 o                         
   6  12   4         89.84         99.01         3.49 o                         
  -6  13   4          0.23          0.86         0.62 o                         
  -5  13   4         14.37         10.53         1.01 o                         
  -4  13   4        653.66        646.44        12.43 o                         
  -3  13   4          0.02          1.13         0.84 o                         
  -2  13   4        135.56        131.03         3.17 o                         
  -1  13   4        397.80        399.25         8.25 o                         
   0  13   4         18.24         19.13         1.40 o                         
   1  13   4          6.75          9.07         1.13 o                         
   2  13   4        165.62        170.34         5.75 o                         
   3  13   4         10.96         10.30         2.57 o                         
   4  13   4         94.54        101.30         3.36 o                         
   5  13   4        189.49        199.34         6.60 o                         
   6  13   4         10.73         10.07         0.96 o                         
  -6  14   4         65.95         60.42         2.29 o                         
  -5  14   4        490.69        526.45        11.24 o                         
  -4  14   4        143.08        146.72         3.35 o                         
  -3  14   4         20.52         21.75         1.18 o                         
  -2  14   4        143.60        141.87         6.01 o                         
  -1  14   4        203.98        208.42         4.45 o                         
   0  14   4          8.99          7.80         1.10 o                         
   1  14   4        127.47        125.52         5.03 o                         
   2  14   4        288.32        302.63         9.49 o                         
   3  14   4        104.80         99.11         5.90 o                         
   4  14   4        161.99        184.48         5.24 o                         
   5  14   4         17.16         19.53         1.88 o                         
   6  14   4         26.54         27.66         1.64 o                         
  -6  15   4         10.34          6.92         0.91 o                         
  -5  15   4         93.76         98.81         2.70 o                         
  -4  15   4         79.48         81.93         3.16 o                         
  -3  15   4         52.69         51.85         1.75 o                         
  -2  15   4        322.80        345.63         7.19 o                         
  -1  15   4         59.92         65.75         2.19 o                         
   0  15   4          0.59          0.21         0.77 o                         
   1  15   4         30.55         26.56         2.02 o                         
   2  15   4          0.21          1.34         1.19 o                         
   3  15   4         81.53         95.14         5.74 o                         
   4  15   4        246.01        279.74         7.40 o                         
   5  15   4        134.39        143.78         4.80 o                         
  -5  16   4         99.38        106.62         2.61 o                         
  -4  16   4         15.74         12.76         0.89 o                         
  -3  16   4          4.62          5.76         0.97 o                         
  -2  16   4        670.29        709.03        17.45 o                         
  -1  16   4        623.39        653.06        16.29 o                         
   0  16   4         69.98         72.84         2.65 o                         
   1  16   4          4.06          3.43         2.31 o                         
   2  16   4        129.56        148.23         5.27 o                         
   3  16   4         46.80         49.29         3.81 o                         
   4  16   4          1.70          3.12         0.99 o                         
   5  16   4         12.35         12.46         1.02 o                         
  -5  17   4         61.62         67.79         2.80 o                         
  -4  17   4         13.14         12.92         0.82 o                         
  -3  17   4          5.49          5.50         0.72 o                         
  -2  17   4          2.43          2.03         0.78 o                         
  -1  17   4        319.01        347.69         9.07 o                         
   0  17   4          2.51          1.40         0.92 o                         
   1  17   4        121.08        116.48         6.54 o                         
   2  17   4         59.50         67.47         4.56 o                         
   3  17   4          5.72          4.40         2.09 o                         
   4  17   4         49.49         53.30         2.32 o                         
   5  17   4         52.18         38.18         2.04 o                         
  -5  18   4         92.12         57.74         2.07 o                         
  -4  18   4        412.82        468.94        13.37 o                         
  -3  18   4          3.76          4.20         0.64 o                         
  -2  18   4         62.45         59.79         2.56 o                         
  -1  18   4         11.02         13.69         1.16 o                         
   0  18   4         16.04         14.09         1.15 o                         
   1  18   4        613.58        654.71        28.32 o                         
   2  18   4         22.61         27.30         2.95 o                         
   3  18   4        297.07        321.62        14.37 o                         
   4  18   4        217.31        230.55         5.90 o                         
  -4  19   4         32.28         28.57         1.72 o                         
  -3  19   4         30.63         29.61         1.67 o                         
  -2  19   4          1.54          0.91         0.75 o                         
  -1  19   4          0.37         -0.59         0.85 o                         
   0  19   4          4.03          4.96         1.06 o                         
   1  19   4         65.84         64.25         4.18 o                         
   2  19   4          5.45          6.76         2.04 o                         
   3  19   4         38.58         41.21         1.92 o                         
   4  19   4          0.11          0.86         1.07 o                         
  -4  20   4         43.79         44.73         2.41 o                         
  -3  20   4          3.29          3.27         0.70 o                         
  -2  20   4        102.97        107.66        11.15 o                         
  -1  20   4        250.13        258.27         6.67 o                         
   0  20   4          5.69          5.52         1.82 o                         
   1  20   4          5.61          4.24         1.82 o                         
   2  20   4        466.51        480.29        11.91 o                         
   3  20   4          3.85          2.47         1.07 o                         
  -3  21   4         27.16         27.40         1.77 o                         
  -2  21   4        157.51        158.26         8.50 o                         
  -1  21   4         24.67         30.46         2.47 o                         
   0  21   4        120.27        140.78         6.81 o                         
   1  21   4         98.26         97.65         3.56 o                         
   2  21   4         35.92         38.89         1.40 o                         
   3  21   4         10.56          8.74         1.13 o                         
  -1  22   4         30.37         25.26         1.93 o                         
   0  22   4          1.55          1.59         1.23 o                         
   1  22   4         65.80         55.44         2.18 o                         
   2  22   4          7.36          3.26         0.68 o                         
  -7   1   5         35.19         36.09         2.36 o                         
  -6   1   5        202.89        227.20         6.90 o                         
  -5   1   5        286.30        310.58        10.01 o                         
  -4   1   5         15.19         16.17         1.41 o                         
  -3   1   5        639.54        715.12        19.21 o                         
  -2   1   5       1720.11       1827.90        42.27 o                         
  -1   1   5          0.55          1.04         0.80 o                         
   0   1   5          0.55          1.40         0.58 o                         
   1   1   5        182.05        192.26         4.69 o                         
   2   1   5          1.07          1.96         0.74 o                         
   3   1   5        760.01        729.30        13.37 o                         
   4   1   5         57.78         52.66         1.43 o                         
   5   1   5        124.80        129.61         5.98 o                         
   6   1   5          7.21          5.55         1.08 o                         
   7   1   5         12.32         14.27         1.45 o                         
  -7   2   5        227.75        245.17         7.62 o                         
  -6   2   5         15.81         18.09         0.90 o                         
  -5   2   5          5.83          5.37         0.98 o                         
  -4   2   5         42.27         46.90         2.58 o                         
  -3   2   5         76.95         86.34         4.74 o                         
  -2   2   5        330.91        333.53        13.68 o                         
  -1   2   5         94.43        101.29         4.23 o                         
   0   2   5        805.93        763.33        13.25 o                         
   1   2   5        628.92        620.18        13.89 o                         
   2   2   5          7.52          7.09         0.96 o                         
   3   2   5          3.24          4.14         0.65 o                         
   4   2   5          6.05          6.56         0.73 o                         
   5   2   5          0.10          1.00         0.73 o                         
   6   2   5        157.72        172.58        13.46 o                         
   7   2   5        126.44        125.93         4.02 o                         
  -7   3   5          2.35          2.73         0.70 o                         
  -6   3   5        261.07        286.42         5.69 o                         
  -5   3   5        524.02        574.51        12.43 o                         
  -4   3   5        523.42        560.09         9.19 o                         
  -3   3   5        110.59        122.84         3.08 o                         
  -2   3   5        258.30        252.61         6.27 o                         
  -1   3   5          2.36          4.44         0.79 o                         
   0   3   5        244.64        240.55         6.08 o                         
   1   3   5        465.13        441.82         8.17 o                         
   2   3   5         43.82         44.26         1.66 o                         
   3   3   5        147.99        146.21         2.31 o                         
   4   3   5        796.54        854.59        11.83 o                         
   5   3   5          0.28          0.96         0.96 o                         
   6   3   5         32.35         29.90         1.65 o                         
   7   3   5         31.60         28.67         1.25 o                         
  -7   4   5         57.81         60.87         2.26 o                         
  -6   4   5         54.60         63.03         2.08 o                         
  -5   4   5         38.56         42.76         1.56 o                         
  -4   4   5        182.32        189.21         3.37 o                         
  -3   4   5        427.63        448.68        13.28 o                         
  -2   4   5          3.02          1.79         0.73 o                         
  -1   4   5        235.85        268.53         7.38 o                         
   0   4   5        471.52        464.18        13.45 o                         
   1   4   5        100.89         92.95         1.96 o                         
   2   4   5        124.26        127.52         3.41 o                         
   3   4   5         33.47         33.48         1.01 o                         
   4   4   5          2.65          3.69         0.73 o                         
   5   4   5        232.19        244.50         5.92 o                         
   6   4   5         34.25         33.44         1.40 o                         
   7   4   5          8.75          7.27         0.58 o                         
  -7   5   5         66.66         66.79         2.37 o                         
  -6   5   5          5.90          6.24         0.65 o                         
  -5   5   5          0.05          0.78         0.73 o                         
  -4   5   5          5.89          7.82         1.08 o                         
  -3   5   5         97.27        100.27         2.69 o                         
  -2   5   5        778.03        833.85        15.16 o                         
  -1   5   5         15.26         11.40         1.37 o                         
   0   5   5        502.46        544.28        18.21 o                         
   1   5   5        927.34        939.31        16.88 o                         
   2   5   5        135.63        132.37         3.97 o                         
   3   5   5          2.46          2.77         0.59 o                         
   4   5   5         79.95         81.79         1.97 o                         
   5   5   5        378.47        383.22         7.48 o                         
   6   5   5          2.59          6.50         0.95 o                         
  -6   6   5         34.81         34.83         0.91 o                         
  -5   6   5        205.00        217.17         5.05 o                         
  -4   6   5          0.01          1.61         1.23 o                         
  -3   6   5        315.97        332.92        12.76 o                         
  -2   6   5         80.91         89.57         2.15 o                         
  -1   6   5         65.71         62.95         2.76 o                         
   0   6   5        233.15        242.25         5.41 o                         
   1   6   5         12.98         13.41         1.12 o                         
   2   6   5        210.54        211.44         3.98 o                         
   3   6   5          0.01          0.18         0.56 o                         
   4   6   5         30.49         28.27         1.33 o                         
   5   6   5         52.29         57.41         1.58 o                         
   6   6   5          2.07          1.94         0.75 o                         
  -6   7   5          0.06         -0.36         0.37 o                         
  -5   7   5         47.09         51.60         1.22 o                         
  -4   7   5          9.60          9.78         0.72 o                         
  -3   7   5         98.28        102.31         2.92 o                         
  -2   7   5        178.42        169.09         3.81 o                         
  -1   7   5        479.02        522.36        12.67 o                         
   0   7   5         28.89         26.84         1.48 o                         
   1   7   5        217.44        211.54         5.28 o                         
   2   7   5        479.68        436.67         6.53 o                         
   3   7   5        199.87        208.65         3.25 o                         
   4   7   5        136.91        152.05         3.17 o                         
   5   7   5         42.67         46.75         1.39 o                         
   6   7   5        181.75        185.53         5.63 o                         
  -6   8   5         13.86         13.23         2.31 o                         
  -5   8   5          0.21          2.18         0.42 o                         
  -4   8   5        677.05        681.25        13.01 o                         
  -3   8   5         28.72         32.77         0.98 o                         
  -2   8   5        256.22        272.93         5.90 o                         
  -1   8   5        353.44        355.27        15.48 o                         
   0   8   5        241.28        220.67         7.41 o                         
   1   8   5        244.96        216.53        10.18 o                         
   2   8   5        289.87        301.80         4.45 o                         
   3   8   5          7.66          8.30         0.59 o                         
   4   8   5          1.81          1.98         0.86 o                         
   5   8   5         74.79         78.37         1.96 o                         
   6   8   5        115.50        102.07         3.51 o                         
  -6   9   5        128.56        121.20         5.52 o                         
  -5   9   5        285.50        277.15         7.12 o                         
  -4   9   5        150.77        135.36         2.99 o                         
  -3   9   5         22.65         22.01         0.81 o                         
  -2   9   5        163.52        166.57         4.08 o                         
  -1   9   5         13.71         15.50         1.03 o                         
   0   9   5        136.71        134.35         3.82 o                         
   1   9   5        184.84        180.13         4.83 o                         
   2   9   5        268.73        268.61         3.92 o                         
   3   9   5         25.01         24.45         0.91 o                         
   4   9   5         74.34         83.63         3.65 o                         
   5   9   5        167.15        176.36         4.65 o                         
   6   9   5          1.40          1.45         0.97 o                         
  -6  10   5         90.48         89.67         4.24 o                         
  -5  10   5        745.84        716.71        21.25 o                         
  -4  10   5        143.29        133.68         3.33 o                         
  -3  10   5        190.26        178.67         3.04 o                         
  -2  10   5          0.32          1.01         0.80 o                         
  -1  10   5        179.12        162.02         5.96 o                         
   0  10   5        319.66        320.55         8.57 o                         
   1  10   5         33.43         31.49         2.17 o                         
   2  10   5       2575.00       2644.74        41.31 o                         
   3  10   5        122.33        126.09         3.83 o                         
   4  10   5         68.33         73.63         4.50 o                         
   5  10   5          2.39          2.34         0.94 o                         
  -6  11   5         19.33         16.65         1.18 o                         
  -5  11   5          2.61          0.49         0.73 o                         
  -4  11   5       1065.30       1054.11        25.55 o                         
  -3  11   5          1.66          2.77         0.84 o                         
  -2  11   5          0.06         -1.03         1.08 o                         
  -1  11   5         25.52         24.03         4.80 o                         
   0  11   5         22.06         22.06         2.43 o                         
   1  11   5         80.34         84.08         4.26 o                         
   2  11   5          6.21          8.76         1.13 o                         
   3  11   5        312.22        332.67        10.80 o                         
   4  11   5        157.99        166.41         8.10 o                         
   5  11   5         38.06         34.28         2.15 o                         
  -6  12   5         80.45         66.29         3.16 o                         
  -5  12   5         15.26         10.19         0.92 o                         
  -4  12   5         63.48         55.06         1.70 o                         
  -3  12   5        257.59        260.85         6.69 o                         
  -2  12   5          0.03         -0.60         1.07 o                         
  -1  12   5        109.98        108.47         4.31 o                         
   0  12   5        109.74        103.42         4.52 o                         
   1  12   5          1.75          4.45         1.01 o                         
   2  12   5         85.05         97.06         2.70 o                         
   3  12   5         33.96         29.39         4.77 o                         
   4  12   5          1.53          1.77         1.45 o                         
   5  12   5         93.49         95.95         3.41 o                         
   6  12   5          1.34          1.34         0.70 o                         
  -5  13   5         37.44         32.69         1.96 o                         
  -4  13   5          0.57          1.07         0.55 o                         
  -3  13   5         52.25         50.30         1.51 o                         
  -2  13   5        187.04        203.85         6.96 o                         
  -1  13   5       2989.76       3065.64        65.77 o                         
   0  13   5        121.49        111.20         4.36 o                         
   1  13   5          3.47          5.04         1.04 o                         
   2  13   5        127.78        126.95         3.89 o                         
   3  13   5        177.50        181.42         6.35 o                         
   4  13   5          0.09          0.20         1.06 o                         
   5  13   5        696.57        734.83        27.89 o                         
  -5  14   5         13.20         14.29         1.58 o                         
  -4  14   5          0.73          0.81         0.51 o                         
  -3  14   5         12.67         13.06         0.95 o                         
  -2  14   5         17.41         17.99         1.20 o                         
  -1  14   5        487.27        538.17        23.11 o                         
   0  14   5          0.20          1.58         1.33 o                         
   1  14   5          0.24          0.73         1.04 o                         
   2  14   5          0.59          0.25         0.74 o                         
   3  14   5          9.16          8.84         1.51 o                         
   4  14   5          5.30          6.62         1.37 o                         
   5  14   5         19.24         20.03         1.37 o                         
  -5  15   5         41.22         33.28         2.31 o                         
  -4  15   5          2.01          1.11         0.48 o                         
  -3  15   5        219.07        237.67         5.38 o                         
  -2  15   5        340.82        379.97         9.64 o                         
  -1  15   5       1221.58       1370.57        40.57 o                         
   0  15   5        383.32        372.29        11.83 o                         
   1  15   5         71.38         71.04         2.53 o                         
   2  15   5        477.71        497.54        12.44 o                         
   3  15   5        158.00        170.86         5.87 o                         
   4  15   5         11.75         10.14         1.02 o                         
   5  15   5       1594.81       1423.97        58.67 o                         
  -4  16   5          0.05          0.07         0.44 o                         
  -3  16   5         43.94         39.97         1.49 o                         
  -2  16   5         58.85         59.94         1.81 o                         
  -1  16   5        816.32        897.41        26.83 o                         
   0  16   5        189.81        191.26         9.81 o                         
   1  16   5        100.42         94.87         5.12 o                         
   2  16   5         39.61         44.15         3.35 o                         
   3  16   5         16.30         17.28         1.96 o                         
   4  16   5          0.83          0.16         1.07 o                         
  -3  17   5         38.31         34.71         1.52 o                         
  -2  17   5        163.25        173.45         5.70 o                         
  -1  17   5       1176.83       1278.76        37.62 o                         
   0  17   5         58.22         52.17         2.46 o                         
   1  17   5         31.05         27.82         2.04 o                         
   2  17   5        146.91        151.52         6.65 o                         
   3  17   5        500.48        526.36        17.89 o                         
   4  17   5        185.60        181.64         7.94 o                         
  -4  18   5         37.02         24.83         1.61 o                         
  -3  18   5         26.40         19.52         1.34 o                         
  -2  18   5          5.19          6.78         1.56 o                         
  -1  18   5          4.54          6.67         1.42 o                         
   0  18   5         64.05         66.05         3.07 o                         
   1  18   5         39.41         43.53         2.17 o                         
   2  18   5        356.97        363.85        11.13 o                         
   3  18   5         12.68         13.17         0.85 o                         
  -3  19   5          0.42          0.16         0.62 o                         
  -2  19   5         32.22         27.78         1.77 o                         
  -1  19   5        349.95        353.01        10.77 o                         
   0  19   5        262.69        266.08         7.85 o                         
   1  19   5          0.04          0.46         0.94 o                         
   2  19   5          8.76          8.26         0.98 o                         
   3  19   5        292.14        267.74        10.32 o                         
   1  20   5         88.21         81.03         4.02 o                         
   2  20   5        393.61        368.43        11.00 o                         
  -6   0   6          7.15          6.98         0.81 o                         
  -5   0   6         22.57         20.89         1.53 o                         
  -4   0   6       3853.67       4347.48       126.70 o                         
  -3   0   6         72.23         73.79         5.74 o                         
  -2   0   6          2.12          3.78         2.26 o                         
  -1   0   6        103.05        107.91         5.20 o                         
   0   0   6        216.06        216.30         6.33 o                         
   1   0   6         64.92         61.04         2.41 o                         
   2   0   6       2064.64       2087.58        44.01 o                         
   3   0   6       2902.89       2995.94        56.13 o                         
   4   0   6        108.70        126.22         4.57 o                         
   5   0   6        117.91        153.60         7.13 o                         
   6   0   6          0.85          1.02         1.13 o                         
  -6   1   6        112.72        120.79         3.98 o                         
  -5   1   6         30.54         33.82         1.82 o                         
  -4   1   6       1835.41       2031.46        59.71 o                         
  -3   1   6        340.01        371.80        13.03 o                         
  -2   1   6          3.66          5.03         0.85 o                         
  -1   1   6        108.88        108.86         4.10 o                         
   0   1   6          7.84          9.17         0.84 o                         
   1   1   6          2.32          2.15         0.78 o                         
   2   1   6        205.52        197.62         4.50 o                         
   3   1   6        280.08        290.31         5.62 o                         
   4   1   6          1.17          2.42         1.27 o                         
   5   1   6         48.19         52.66         3.22 o                         
   6   1   6          0.05          0.16         1.13 o                         
  -6   2   6        471.66        523.69        11.03 o                         
  -5   2   6        103.71        112.63         2.88 o                         
  -4   2   6        471.87        534.79        13.36 o                         
  -3   2   6        428.05        429.59        15.48 o                         
  -2   2   6         44.06         43.28         1.66 o                         
  -1   2   6         10.52          7.84         1.17 o                         
   0   2   6         36.84         36.23         1.97 o                         
   1   2   6        140.06        138.48         4.19 o                         
   2   2   6       1535.69       1617.30        30.69 o                         
   3   2   6        677.90        684.13        19.11 o                         
   4   2   6          2.89          1.89         0.86 o                         
   5   2   6        124.34        151.72         7.08 o                         
   6   2   6         85.04         91.87         4.34 o                         
  -6   3   6          7.59          6.33         0.83 o                         
  -5   3   6          0.18          0.63         0.59 o                         
  -4   3   6          9.88         12.23         1.08 o                         
  -3   3   6        128.37        141.88         4.26 o                         
  -2   3   6         99.47        105.21         2.58 o                         
  -1   3   6        846.83        883.96        19.06 o                         
   0   3   6         14.69         12.62         1.05 o                         
   1   3   6          0.31          1.03         0.70 o                         
   2   3   6          0.83          1.12         0.84 o                         
   3   3   6         28.57         31.00         0.97 o                         
   4   3   6          0.72          0.93         0.72 o                         
   5   3   6         29.50         30.74         1.67 o                         
   6   3   6        200.89        214.50         6.52 o                         
  -6   4   6        133.27        134.82         3.01 o                         
  -5   4   6          8.55         10.54         0.80 o                         
  -4   4   6         35.87         38.92         1.45 o                         
  -3   4   6          4.19          3.81         0.80 o                         
  -2   4   6         10.11         12.18         0.90 o                         
  -1   4   6        585.16        599.28        13.86 o                         
   0   4   6        116.03        106.73         3.04 o                         
   1   4   6          0.19          0.10         0.82 o                         
   2   4   6        226.38        219.18         4.60 o                         
   3   4   6        195.80        202.60         3.35 o                         
   4   4   6         98.75         98.68         3.45 o                         
   5   4   6         91.45        107.65         3.45 o                         
   6   4   6        132.63        137.68         4.29 o                         
  -6   5   6         48.98         42.52         1.52 o                         
  -5   5   6         30.01         33.98         1.48 o                         
  -4   5   6          0.60          1.01         0.67 o                         
  -3   5   6        147.70        166.18         6.83 o                         
  -2   5   6          4.72          7.26         1.22 o                         
  -1   5   6       1015.43       1092.73        28.27 o                         
   0   5   6        218.92        219.49         5.15 o                         
   1   5   6         55.68         51.01         2.62 o                         
   2   5   6         46.38         45.73         1.29 o                         
   3   5   6         30.08         32.23         0.91 o                         
   4   5   6          8.00         10.42         0.82 o                         
   5   5   6        172.56        182.99         5.57 o                         
   6   5   6        538.75        520.10        15.26 o                         
  -6   6   6          0.82          1.71         1.02 o                         
  -5   6   6         15.36         15.83         0.63 o                         
  -4   6   6        270.82        288.61         6.47 o                         
  -3   6   6         13.27         13.56         1.10 o                         
  -2   6   6         28.55         25.71         1.30 o                         
  -1   6   6         86.84         86.71         3.77 o                         
   0   6   6        471.44        455.17        10.14 o                         
   1   6   6         37.45         33.46         1.92 o                         
   2   6   6          3.58          3.27         0.63 o                         
   3   6   6        478.30        511.42         7.35 o                         
   4   6   6         94.95        100.17         2.32 o                         
   5   6   6        151.06        168.56         5.08 o                         
  -6   7   6         24.61         21.02         1.29 o                         
  -5   7   6         13.32         11.70         0.49 o                         
  -4   7   6         70.35         74.13         1.82 o                         
  -3   7   6          6.15          6.15         0.62 o                         
  -2   7   6         36.98         39.59         2.79 o                         
  -1   7   6        273.67        295.84         5.60 o                         
   0   7   6        175.90        171.07         4.72 o                         
   1   7   6        241.57        238.13         5.86 o                         
   2   7   6        154.56        157.07         2.70 o                         
   3   7   6        254.66        269.82         4.04 o                         
   4   7   6         56.35         57.42         1.73 o                         
   5   7   6         13.21         13.26         2.17 o                         
  -5   8   6         35.21         30.69         1.40 o                         
  -4   8   6          1.39          2.58         0.48 o                         
  -3   8   6        212.70        214.36         4.42 o                         
  -2   8   6        118.39        127.90         3.70 o                         
  -1   8   6         18.58         18.87         1.23 o                         
   0   8   6         67.25         59.15         1.89 o                         
   1   8   6         55.16         54.00         2.11 o                         
   2   8   6        117.61        125.91         2.07 o                         
   3   8   6         17.44         16.48         0.92 o                         
   4   8   6         58.27         61.56         2.59 o                         
   5   8   6         91.77         87.53         2.97 o                         
  -5   9   6          1.60          1.88         0.86 o                         
  -4   9   6        265.11        272.53         7.71 o                         
  -3   9   6          4.20          3.58         0.53 o                         
  -2   9   6         36.19         35.70         1.48 o                         
  -1   9   6         21.75         20.34         1.04 o                         
   0   9   6        116.15        112.77         5.85 o                         
   1   9   6         79.87         70.12         1.66 o                         
   2   9   6        262.87        263.62         3.92 o                         
   3   9   6         47.92         43.23         1.38 o                         
   4   9   6          4.82          5.61         0.94 o                         
   5   9   6         38.23         37.81         2.31 o                         
  -5  10   6         13.42         15.02         1.18 o                         
  -4  10   6         27.57         27.73         2.09 o                         
  -3  10   6         15.40         16.57         1.40 o                         
  -2  10   6        126.98        122.98        13.22 o                         
  -1  10   6        623.22        658.68        18.50 o                         
   0  10   6        373.09        368.02        12.39 o                         
   1  10   6        170.64        170.30         5.11 o                         
   2  10   6         85.03         78.77         2.11 o                         
   3  10   6          3.20          0.97         2.15 o                         
   4  10   6         20.71         19.95         2.76 o                         
   5  10   6         21.95         17.16         1.45 o                         
  -5  11   6          0.09         -0.13         0.41 o                         
  -4  11   6         13.39         14.31         1.02 o                         
  -3  11   6         23.25         20.33         1.45 o                         
  -2  11   6          2.75          1.16         1.29 o                         
  -1  11   6         51.27         54.27         3.70 o                         
   0  11   6          0.40         -0.37         0.82 o                         
   1  11   6          1.33          2.49         0.91 o                         
   2  11   6          3.61          2.66         0.77 o                         
   3  11   6          0.27          1.07         2.04 o                         
   4  11   6          0.16          2.13         1.85 o                         
   5  11   6          1.50          1.02         0.80 o                         
  -5  12   6        101.15         96.05         4.34 o                         
  -4  12   6        248.90        255.88         7.83 o                         
  -3  12   6        148.07        162.72         5.44 o                         
  -2  12   6         67.98         70.03         4.85 o                         
  -1  12   6        578.19        556.09        24.08 o                         
   0  12   6         18.07         16.20         1.11 o                         
   1  12   6          9.21          8.93         1.02 o                         
   2  12   6        118.93        113.31         4.61 o                         
   3  12   6         26.15         26.65         1.80 o                         
   4  12   6          5.88          7.51         1.10 o                         
  -4  13   6         13.01         11.72         0.83 o                         
  -3  13   6        113.13        112.19         3.13 o                         
  -2  13   6         12.62         12.40         0.91 o                         
  -1  13   6          1.68          2.15         1.34 o                         
   0  13   6         33.44         34.86         2.74 o                         
   1  13   6          0.56          0.27         0.82 o                         
   2  13   6        101.60         98.75         3.77 o                         
   3  13   6         94.30        103.56         3.81 o                         
   4  13   6          0.23         -0.05         0.91 o                         
  -4  14   6        106.81         92.80         2.46 o                         
  -3  14   6        114.91        114.18         3.11 o                         
  -2  14   6        266.10        274.69         6.98 o                         
  -1  14   6          4.10          5.52         1.39 o                         
   0  14   6        377.59        372.68        37.06 o                         
   1  14   6        123.43        131.98         3.81 o                         
   2  14   6          0.05          0.59         1.82 o                         
   3  14   6         82.29         79.69         4.18 o                         
   4  14   6          8.37          5.74         0.91 o                         
  -3  15   6         19.89         15.67         1.61 o                         
  -2  15   6          7.78          6.64         0.91 o                         
  -1  15   6        314.05        294.75        13.09 o                         
   0  15   6         76.19         72.43        11.88 o                         
   1  15   6         29.69         29.99         1.30 o                         
   2  15   6         51.08         50.14         3.33 o                         
   3  15   6         29.95         29.17         2.04 o                         
  -3  16   6         18.07         17.27         1.23 o                         
  -2  16   6          5.48          6.10         0.81 o                         
  -1  16   6        311.18        293.31        19.60 o                         
   0  16   6        349.04        351.27        10.75 o                         
   1  16   6        172.20        169.00         6.30 o                         
   2  16   6         18.10         15.02         1.82 o                         
   3  16   6         49.91         43.62         1.73 o                         
  -3  17   6        185.09        150.81         6.60 o                         
  -2  17   6         13.51         13.62         1.23 o                         
  -1  17   6         32.11         31.11         1.98 o                         
   0  17   6         98.45         97.50         4.72 o                         
   2  17   6          4.35          2.84         1.02 o                         
  -2  18   6         49.72         36.79         1.88 o                         
  -1  18   6         42.15         35.17         1.46 o                         
   2  18   6        206.71        156.87         6.81 o                         
  -5   1   7         99.85        106.57         3.56 o                         
  -4   1   7          9.41         10.56         1.08 o                         
  -3   1   7         17.72         24.24         1.98 o                         
  -2   1   7        362.03        390.76        14.37 o                         
  -1   1   7         90.35        106.50         3.81 o                         
   0   1   7         86.80         84.34         3.22 o                         
   1   1   7        684.34        707.73        21.41 o                         
   2   1   7        203.28        224.27         5.18 o                         
   3   1   7        193.34        216.06         5.71 o                         
   4   1   7         28.25         30.19         2.31 o                         
   5   1   7          0.02         -0.70         0.97 o                         
  -5   2   7         31.41         35.26         1.11 o                         
  -4   2   7          4.84          2.08         0.59 o                         
  -3   2   7        112.64        121.31         5.90 o                         
  -2   2   7         32.50         34.73         1.88 o                         
  -1   2   7         15.27         12.74         1.37 o                         
   0   2   7        155.98        152.69         4.20 o                         
   1   2   7         33.46         31.87         1.93 o                         
   2   2   7         59.33         61.08         1.91 o                         
   3   2   7        128.59        139.46         3.98 o                         
   4   2   7         15.74         21.61         1.93 o                         
   5   2   7          4.53          4.83         0.74 o                         
  -5   3   7         75.64         79.26         1.72 o                         
  -4   3   7          1.28          1.71         0.57 o                         
  -3   3   7        320.81        321.64         7.00 o                         
  -2   3   7        179.59        197.63         5.33 o                         
  -1   3   7         19.76         15.17         0.98 o                         
   0   3   7          2.36          0.76         0.74 o                         
   1   3   7         92.47         86.88         4.88 o                         
   2   3   7        142.49        156.46         2.84 o                         
   3   3   7         32.13         33.18         0.97 o                         
   4   3   7        319.74        349.17        10.54 o                         
   5   3   7        393.66        416.84        12.29 o                         
  -5   4   7          1.50          1.10         0.35 o                         
  -4   4   7         54.82         60.71         1.70 o                         
  -3   4   7        165.52        166.22         3.46 o                         
  -2   4   7          7.50          7.08         0.84 o                         
  -1   4   7        320.05        327.40         7.28 o                         
   0   4   7         83.77         75.13         3.82 o                         
   1   4   7          0.19          1.28         0.94 o                         
   2   4   7          9.70         10.96         0.67 o                         
   3   4   7          0.02          0.99         0.56 o                         
   4   4   7        151.18        162.84         5.18 o                         
   5   4   7         47.25         46.72         1.65 o                         
  -5   5   7         34.87         34.17         1.13 o                         
  -4   5   7         97.94        100.77         2.20 o                         
  -3   5   7         29.03         31.31         1.21 o                         
  -2   5   7         52.19         49.06         1.63 o                         
  -1   5   7          9.18         11.18         0.87 o                         
   0   5   7         35.52         33.26         1.49 o                         
   1   5   7        326.45        339.07         8.62 o                         
   2   5   7        140.10        146.24         2.49 o                         
   3   5   7         38.56         39.86         1.49 o                         
   4   5   7          4.03          5.73         0.91 o                         
  -5   6   7         54.54         48.91         1.69 o                         
  -4   6   7         55.68         61.22         1.44 o                         
  -3   6   7         72.65         74.33         2.00 o                         
  -2   6   7         13.73         11.24         0.79 o                         
  -1   6   7         73.26         81.82         2.26 o                         
   0   6   7         37.36         33.65         1.48 o                         
   1   6   7          0.48          1.01         0.73 o                         
   2   6   7        163.86        173.37         3.20 o                         
   3   6   7         25.16         24.02         0.95 o                         
   4   6   7         17.62         15.68         1.21 o                         
  -4   7   7          0.12         -0.13         0.50 o                         
  -3   7   7         25.65         25.54         1.17 o                         
  -2   7   7         57.89         60.35         1.98 o                         
  -1   7   7          7.17          6.12         0.69 o                         
   0   7   7        203.10        195.78         4.13 o                         
   1   7   7          5.75          6.09         0.63 o                         
   2   7   7          3.21          4.88         0.51 o                         
   3   7   7         24.55         23.84         1.30 o                         
   4   7   7         82.52         69.88         3.33 o                         
  -4   8   7        190.55        186.41        13.30 o                         
  -3   8   7          7.53          6.84         0.67 o                         
  -2   8   7        149.91        128.85         6.60 o                         
  -1   8   7        383.30        370.10        15.47 o                         
   0   8   7         66.53         63.19         2.26 o                         
   1   8   7         47.94         42.22         0.98 o                         
   2   8   7         85.07         80.97         2.24 o                         
   3   8   7        305.11        323.73         9.78 o                         
  -4   9   7        395.25        394.37        11.72 o                         
  -3   9   7         13.50         10.43         0.97 o                         
  -2   9   7         92.58         92.74         3.22 o                         
  -1   9   7        139.87        146.07         5.00 o                         
   0   9   7          0.41          0.07         0.73 o                         
   1   9   7         42.30         39.31         1.30 o                         
   2   9   7          0.91          0.76         0.70 o                         
   3   9   7         62.71         67.36         3.70 o                         
  -4  10   7        243.21        228.52         6.90 o                         
  -3  10   7        302.81        308.04        13.01 o                         
  -2  10   7          0.00          1.18         1.34 o                         
  -1  10   7         22.61         22.02         4.53 o                         
   0  10   7          0.60         -0.50         0.86 o                         
   1  10   7          5.05          8.35         1.15 o                         
   2  10   7          6.71          5.90         0.95 o                         
   3  10   7        557.19        556.63        60.98 o                         
  -4  11   7          1.18          1.45         0.59 o                         
  -3  11   7        940.94        917.19        27.09 o                         
  -2  11   7        182.40        179.65         5.72 o                         
  -1  11   7        215.62        210.81         9.87 o                         
   0  11   7          3.96          3.01         0.74 o                         
   1  11   7          6.03          7.56         1.05 o                         
   2  11   7         67.50         58.84         4.53 o                         
   3  11   7         36.61         32.79         3.03 o                         
  -3  12   7         11.94          9.56         0.58 o                         
  -2  12   7          1.60          2.68         1.23 o                         
  -1  12   7         17.10         17.39         1.53 o                         
   0  12   7          0.11          1.04         0.74 o                         
   1  12   7          4.78          3.18         0.99 o                         
   2  12   7         59.40         56.74         9.04 o                         
   3  12   7        188.40        166.59        26.95 o                         
  -3  13   7         23.80         20.86         1.34 o                         
  -2  13   7          0.02          0.11         1.02 o                         
  -1  13   7         20.38         20.92         1.61 o                         
   0  13   7       1558.12       1483.41        46.33 o                         
   1  13   7         15.05         13.52         2.65 o                         
   2  13   7          3.41          3.05         0.72 o                         
  -2  14   7         40.04         32.12         1.98 o                         
  -1  14   7        205.13        204.01         8.85 o                         
   0  14   7        705.93        655.51        18.06 o                         
   1  14   7          0.18          1.29         1.02 o                         
   2  14   7         10.93          7.56         0.99 o                         
  -2  15   7         91.06         67.41         3.06 o                         
  -1  15   7        768.57        709.79        29.39 o                         
   0  15   7        547.25        478.51        19.25 o                         
   1  15   7          3.30          4.02         0.86 o                         
  -4   0   8          6.00          5.63         0.70 o                         
  -3   0   8       1519.49       1411.04        41.15 o                         
  -2   0   8        110.77         98.36         4.72 o                         
  -1   0   8        324.37        317.17        13.84 o                         
   0   0   8         18.21         18.75         2.41 o                         
   1   0   8        283.07        272.70         7.36 o                         
   2   0   8        164.69        172.73         5.18 o                         
  -4   1   8        200.95        154.82         4.74 o                         
  -3   1   8        917.09        830.19        17.18 o                         
  -2   1   8        181.67        160.51         7.24 o                         
  -1   1   8         29.99         29.12         2.09 o                         
   0   1   8          0.00         -0.54         0.86 o                         
   1   1   8         29.00         28.42         1.93 o                         
   2   1   8         23.66         19.88         1.05 o                         
   3   1   8        186.65        196.82         8.53 o                         
  -3   2   8        246.23        239.16         4.65 o                         
  -2   2   8        137.77        120.59         3.20 o                         
  -1   2   8        261.09        252.68         7.89 o                         
   0   2   8         74.29         74.05         2.27 o                         
   1   2   8         40.20         39.79         1.88 o                         
   2   2   8        187.58        218.77         6.48 o                         
   3   2   8        804.19        845.74        24.73 o                         
  -3   3   8        285.80        270.65         5.21 o                         
  -2   3   8          0.08         -0.20         0.43 o                         
  -1   3   8          3.47          1.95         1.50 o                         
   0   3   8        145.72        134.77         4.23 o                         
   1   3   8          0.08          0.49         0.51 o                         
   2   3   8          6.53          7.95         0.60 o                         
   3   3   8         19.07         14.66         0.93 o                         
  -3   4   8         58.40         48.77         1.15 o                         
  -2   4   8          0.77          1.38         0.37 o                         
  -1   4   8         45.87         47.49         1.58 o                         
   0   4   8        468.78        440.29        17.67 o                         
   1   4   8         19.92         20.17         0.75 o                         
   2   4   8          5.46          8.12         0.77 o                         
   3   4   8          0.87          1.90         0.67 o                         
  -3   5   8         89.26         77.80         1.64 o                         
  -2   5   8          1.87          2.06         0.53 o                         
  -1   5   8          4.67          3.90         0.55 o                         
   0   5   8        513.18        507.57        15.36 o                         
   1   5   8         77.13         69.26         4.41 o                         
   2   5   8         56.32         64.56         2.28 o                         
  -3   6   8        154.18        141.64         6.17 o                         
  -2   6   8         14.09          9.91         0.59 o                         
  -1   6   8         17.05         15.65         0.87 o                         
   0   6   8         97.82         94.93         2.02 o                         
   1   6   8         60.16         54.01         1.41 o                         
   2   6   8         28.31         23.06         1.56 o                         
  -3   7   8          7.62          6.44         0.75 o                         
  -2   7   8          1.03          0.73         0.31 o                         
  -1   7   8          6.23          5.73         0.84 o                         
   0   7   8        140.88        136.80         3.55 o                         
   1   7   8         13.72         12.04         0.81 o                         
  -2   8   8         54.93         49.51         1.76 o                         
  -1   8   8         91.04         71.92         3.65 o                         
   0   8   8          1.23          0.43         0.97 o                         
   1   8   8          6.99          4.40         0.86 o                         
  -2   9   8         12.90         10.14         0.67 o                         
  -1   9   8          1.24          1.88         0.91 o                         
  -1  10   8          2.38          1.61         0.70 o                         
                                                                                
