# Supplementary material for: Complexes of 2,4,6-tri­hydroxy­benzoic acid: effects of intra­molecular hydro­gen bonding on ligand geometry and metal binding modes
Source: Acta Crystallogr C Struct Chem. 2022 Oct 25;78(Pt 11):653–70. doi: 10.1107/S2053229622009901 (PMC9635592; doi:10.1107/S2053229622009901)
Supplement: Supplementary file 8 [file c-78-00653-7_guanidinium_H3thba_cc124fsup8.hkl]

data_7_guanidinium_H3thba_cc124f                                                
_shelx_title ' cc124f_a.res in Ia'                                              
_shelx_refln_list_code          4                                               
_shelx_F_calc_maximum      186.55                                               
_exptl_crystal_F_000       520.00                                               
_reflns_d_resolution_high  0.7910                                               
                                                                                
loop_                                                                           
 _space_group_symop_operation_xyz                                               
 'x, y, z'                                                                      
 'x+1/2, -y, z'                                                                 
 'x+1/2, y+1/2, z+1/2'                                                          
 'x+1, -y+1/2, z+1/2'                                                           
                                                                                
_cell_length_a     6.9815                                                       
_cell_length_b    20.1684                                                       
_cell_length_c     7.4156                                                       
_cell_angle_alpha  90.000                                                       
_cell_angle_beta   91.627                                                       
_cell_angle_gamma  90.000                                                       
                                                                                
_shelx_F_squared_multiplier     1.000                                           
                                                                                
loop_                                                                           
 _refln_index_h                                                                 
 _refln_index_k                                                                 
 _refln_index_l                                                                 
 _refln_F_squared_calc                                                          
 _refln_F_squared_meas                                                          
 _refln_F_squared_sigma                                                         
 _refln_observed_status                                                         
  -2   1  -9         17.33         15.43         1.57 o                         
   0   1  -9         73.62         66.13         5.93 o                         
   2   1  -9        270.13        175.80         9.49 o                         
  -1   2  -9        148.38        139.60         4.70 o                         
   1   2  -9         94.32         67.28         5.73 o                         
  -2   3  -9        313.03        292.86        11.93 o                         
   0   3  -9        117.53         95.11         4.87 o                         
   2   3  -9         41.91         16.60         2.07 o                         
  -1   4  -9         46.73         33.38         1.95 o                         
   1   4  -9        104.97         72.76         7.58 o                         
   0   5  -9         53.15         37.10         1.92 o                         
  -4   0  -8         77.75         83.82         5.19 o                         
  -2   0  -8        147.15        169.24        11.90 o                         
   0   0  -8         96.06        102.43         8.41 o                         
   2   0  -8       1099.03       1187.50        29.82 o                         
   4   0  -8       1345.54       1418.82        48.84 o                         
  -3   1  -8         21.25         25.93         2.64 o                         
  -1   1  -8          8.01         11.22         3.46 o                         
   1   1  -8          6.55          2.98         2.61 o                         
   3   1  -8        139.00        139.20         7.14 o                         
  -4   2  -8         76.55         66.03         4.24 o                         
  -2   2  -8         45.94         40.02         3.05 o                         
   0   2  -8        184.58        207.60        13.61 o                         
   2   2  -8        262.76        263.97         9.51 o                         
   4   2  -8        516.97        506.17        19.93 o                         
  -3   3  -8        323.64        361.85         9.44 o                         
  -1   3  -8        340.72        340.34        38.20 o                         
   1   3  -8        126.47        116.56         6.17 o                         
   3   3  -8         27.43         24.86         1.75 o                         
  -4   4  -8        338.07        361.37        14.27 o                         
  -2   4  -8         45.78         51.68         2.55 o                         
   0   4  -8         63.41         62.27         7.15 o                         
   2   4  -8         26.89         28.68         2.38 o                         
   4   4  -8         28.79         20.47         2.11 o                         
  -3   5  -8         16.39         19.18         1.52 o                         
  -1   5  -8          3.89          3.28         1.26 o                         
   1   5  -8         36.80         33.83         2.95 o                         
   3   5  -8         51.17         34.80         2.49 o                         
  -2   6  -8        109.90        132.72         4.41 o                         
   0   6  -8         85.18         71.42        12.13 o                         
   2   6  -8         34.40         32.34         3.10 o                         
  -3   7  -8        182.88        189.86        18.35 o                         
  -1   7  -8         63.56         58.08         2.50 o                         
   1   7  -8          2.94          1.60         1.34 o                         
   3   7  -8         93.07         62.94         4.61 o                         
  -2   8  -8        201.47        143.52         5.89 o                         
   0   8  -8        175.18        152.10        29.69 o                         
   2   8  -8        252.94        324.05        14.68 o                         
  -3   9  -8         28.26         20.03         2.37 o                         
  -1   9  -8        213.01        158.88        17.56 o                         
   1   9  -8          9.72         14.47         2.85 o                         
  -2  10  -8        180.54        135.18         5.63 o                         
  -1  11  -8         91.72         64.33         5.22 o                         
   0  12  -8         23.03         15.32         2.68 o                         
  -4   1  -7        182.04        226.15         9.67 o                         
  -2   1  -7         40.91         44.73         4.70 o                         
   0   1  -7       1724.54       1703.29        87.01 o                         
   2   1  -7       1740.26       1910.04        65.08 o                         
   4   1  -7        100.76        123.52         9.19 o                         
  -5   2  -7        302.05        348.65        10.44 o                         
  -3   2  -7        191.24        198.49         7.68 o                         
  -1   2  -7        251.69        222.62        10.98 o                         
   1   2  -7         65.31         64.95         5.26 o                         
   5   2  -7          1.73          1.49         1.66 o                         
  -4   3  -7         23.37         27.42         2.18 o                         
  -2   3  -7         20.00         23.45         2.31 o                         
   0   3  -7        710.96        707.93        28.10 o                         
   2   3  -7        377.60        461.12        14.42 o                         
   4   3  -7          1.84          1.39         1.48 o                         
  -5   4  -7         52.34         64.10         4.98 o                         
  -3   4  -7         27.06         31.43         2.01 o                         
  -1   4  -7          5.48          5.90         1.56 o                         
   1   4  -7        109.39        102.17         4.09 o                         
   3   4  -7        236.86        239.99         9.42 o                         
  -4   5  -7          0.93          2.07         1.11 o                         
  -2   5  -7         12.19         10.15         1.61 o                         
   0   5  -7        539.41        595.96        18.34 o                         
   2   5  -7        131.38        145.62         6.42 o                         
   4   5  -7        239.91        213.14         8.50 o                         
  -5   6  -7         18.69         20.74         3.02 o                         
  -3   6  -7         42.36         47.40         2.33 o                         
  -1   6  -7        261.50        243.15         7.33 o                         
   1   6  -7         17.81         20.87         1.98 o                         
   3   6  -7         97.84         90.10         4.26 o                         
   5   6  -7         32.66         16.74         4.85 o                         
  -4   7  -7         59.85         59.09         3.23 o                         
  -2   7  -7          2.01          0.76         0.83 o                         
   0   7  -7         53.48         47.25         3.00 o                         
   2   7  -7        287.98        284.28         7.87 o                         
   4   7  -7          7.67          5.85         1.03 o                         
  -3   8  -7        194.72        209.94         7.48 o                         
  -1   8  -7         73.28         61.01         4.97 o                         
   1   8  -7        492.28        429.64        15.90 o                         
   3   8  -7        115.87         80.76         3.47 o                         
  -4   9  -7         23.28         26.59         1.78 o                         
  -2   9  -7         27.68         26.54         2.15 o                         
   0   9  -7         77.11         54.17         7.08 o                         
   2   9  -7         27.37         21.87         1.91 o                         
   4   9  -7         43.51         63.96         5.39 o                         
  -3  10  -7         29.24         29.32         2.19 o                         
  -1  10  -7        108.93         90.82         5.76 o                         
   1  10  -7        749.81        872.28        33.79 o                         
   3  10  -7         53.55         61.39         5.76 o                         
  -4  11  -7         53.36         47.62         4.36 o                         
  -2  11  -7         21.15         18.16         1.86 o                         
   0  11  -7        122.15        140.47        10.00 o                         
   2  11  -7        566.44        691.38        28.10 o                         
  -3  12  -7        130.66        144.46         8.34 o                         
  -1  12  -7          0.60          2.07         1.66 o                         
   1  12  -7        142.74        169.89        10.64 o                         
   3  12  -7         29.96         33.93         3.90 o                         
  -2  13  -7         41.74         40.37         4.37 o                         
   0  13  -7         39.64         49.93         5.63 o                         
   2  13  -7          3.54          7.52         2.44 o                         
  -3  14  -7        125.41         95.96         5.91 o                         
  -1  14  -7          5.30          5.81         1.35 o                         
  -2  15  -7          4.07          2.76         0.82 o                         
  -1  16  -7         17.81          7.56         1.83 o                         
  -6   0  -6         62.80         96.81         7.12 o                         
  -4   0  -6         63.52         73.28         4.82 o                         
  -2   0  -6       5719.39       5690.20       113.86 o                         
   0   0  -6       2933.26       2880.55        63.42 o                         
   2   0  -6       1096.16       1059.14        39.30 o                         
  -5   1  -6         43.80         51.63         2.84 o                         
  -3   1  -6        107.18        117.31         5.03 o                         
  -1   1  -6        489.40        437.45        16.85 o                         
   1   1  -6        529.73        520.08        28.44 o                         
   3   1  -6         54.49         40.45         5.91 o                         
  -6   2  -6        187.20        243.71        12.13 o                         
  -4   2  -6         81.91        105.83         4.88 o                         
  -2   2  -6       1709.91       1813.21        45.11 o                         
   0   2  -6       1458.99       1406.31        30.08 o                         
   2   2  -6        176.87        182.27        13.88 o                         
  -5   3  -6        112.86        128.58         5.04 o                         
  -3   3  -6        531.77        576.84        10.67 o                         
  -1   3  -6        280.18        258.41         8.59 o                         
   1   3  -6        124.20        126.58         5.00 o                         
   3   3  -6         90.21         77.60        10.93 o                         
  -6   4  -6         37.37         38.30         3.22 o                         
  -4   4  -6         16.32         17.94         2.08 o                         
  -2   4  -6         78.52         84.68         5.07 o                         
   0   4  -6        283.76        288.23         7.61 o                         
   2   4  -6        282.27        263.55        15.49 o                         
  -5   5  -6         47.92         52.72         3.06 o                         
  -3   5  -6         99.16        100.52         4.45 o                         
  -1   5  -6         25.87         25.02         3.39 o                         
   1   5  -6         28.52         29.01         2.44 o                         
   3   5  -6        195.27        166.93        10.99 o                         
  -6   6  -6          4.79          4.30         1.19 o                         
  -4   6  -6         30.10         34.53         2.35 o                         
  -2   6  -6         36.38         34.40         2.65 o                         
   0   6  -6        191.31        166.18         6.60 o                         
   2   6  -6         32.42         31.61         2.76 o                         
  -5   7  -6         13.99         15.57         1.63 o                         
  -3   7  -6         53.25         51.31         2.74 o                         
  -1   7  -6         10.60          4.54         1.46 o                         
   1   7  -6        163.55        166.12         6.43 o                         
   3   7  -6         68.51         80.50        15.49 o                         
  -4   8  -6         51.29         50.20         2.86 o                         
  -2   8  -6        561.70        499.40        10.02 o                         
   0   8  -6        344.19        329.82        17.04 o                         
   2   8  -6        114.83        110.69        10.95 o                         
   4   8  -6        254.15        242.63        13.73 o                         
  -5   9  -6        246.15        292.97         9.36 o                         
  -3   9  -6        302.84        294.11         7.62 o                         
  -1   9  -6       1454.65       1364.49        31.39 o                         
   1   9  -6         79.78         60.80         3.25 o                         
  -4  10  -6         44.22         45.10         2.86 o                         
  -2  10  -6         92.16        132.06         5.36 o                         
   0  10  -6         12.26         18.57         2.10 o                         
   2  10  -6        161.43        113.95         5.74 o                         
  -5  11  -6          1.14          0.71         0.95 o                         
  -3  11  -6        173.22        159.60         7.80 o                         
  -1  11  -6        626.08        613.10        13.81 o                         
   1  11  -6         97.78         90.64         9.52 o                         
  -4  12  -6         45.27         44.28         2.53 o                         
  -2  12  -6        260.21        264.94        11.31 o                         
   0  12  -6        430.80        472.91        16.64 o                         
   2  12  -6        132.00        146.70        10.58 o                         
   4  12  -6         75.30         90.47         6.75 o                         
  -3  13  -6         37.73         37.48         5.12 o                         
  -1  13  -6        107.91        122.88         6.58 o                         
   1  13  -6        149.40        167.73         8.61 o                         
   3  13  -6         59.46         59.83         6.10 o                         
  -4  14  -6         16.55         21.45         1.87 o                         
  -2  14  -6         23.42         20.81         2.38 o                         
   0  14  -6         58.74         70.07         4.64 o                         
   2  14  -6          7.55          9.42         2.88 o                         
  -3  15  -6        230.26        212.99         6.66 o                         
  -1  15  -6        199.93        205.56         8.07 o                         
   1  15  -6        167.78        202.35         8.72 o                         
   3  15  -6        245.44        288.96        14.24 o                         
  -2  16  -6         24.45         26.00         2.80 o                         
   0  16  -6        345.18        432.07        14.01 o                         
   2  16  -6        210.69        276.29        13.13 o                         
  -3  17  -6        176.62        129.04         6.51 o                         
  -1  17  -6        277.86        297.34        12.58 o                         
   1  17  -6         68.65         95.72         6.95 o                         
  -2  18  -6        126.50         90.15        23.85 o                         
   0  18  -6         29.81         21.80         3.29 o                         
  -6   1  -5        276.61        348.58         8.77 o                         
  -4   1  -5       3982.38       4374.72        51.12 o                         
  -2   1  -5       1543.43       1567.23        46.56 o                         
   0   1  -5        168.90        201.13         8.16 o                         
   4   1  -5         68.84         57.29         9.49 o                         
  -7   2  -5         16.42         19.15         2.24 o                         
  -5   2  -5        198.04        232.79         6.55 o                         
  -3   2  -5         16.31         18.80         3.20 o                         
  -1   2  -5        764.26        692.71        14.86 o                         
   1   2  -5         67.94         64.92         7.53 o                         
   3   2  -5        122.21        121.72        18.81 o                         
  -6   3  -5         44.86         62.19         4.67 o                         
  -4   3  -5        319.11        350.16         6.53 o                         
  -2   3  -5        241.78        241.63         7.76 o                         
   0   3  -5        144.62        147.90         4.12 o                         
   2   3  -5        289.24        329.47        30.10 o                         
   4   3  -5        936.12        939.97        60.06 o                         
  -7   4  -5         27.53         35.32         3.02 o                         
  -5   4  -5        150.57        167.68         4.60 o                         
  -3   4  -5        333.72        355.58        13.85 o                         
  -1   4  -5        142.48        105.55         3.13 o                         
   1   4  -5        323.37        363.49        14.17 o                         
   3   4  -5        147.33        155.04        22.07 o                         
  -6   5  -5         39.51         47.20         3.16 o                         
  -4   5  -5        226.88        234.64         5.35 o                         
  -2   5  -5        428.34        452.70        12.47 o                         
   0   5  -5       2574.46       2680.50        35.32 o                         
   2   5  -5         53.21         44.36         5.00 o                         
  -7   6  -5         63.52         64.64         3.97 o                         
  -5   6  -5         55.27         56.87         3.69 o                         
  -3   6  -5        444.02        489.51         8.77 o                         
  -1   6  -5        117.19        112.36         5.16 o                         
   1   6  -5        197.16        194.46         7.83 o                         
   3   6  -5        179.76        172.46        23.15 o                         
  -6   7  -5        118.05        146.67         6.80 o                         
  -4   7  -5        206.92        219.84         5.04 o                         
  -2   7  -5         14.14         15.78         1.66 o                         
   0   7  -5        294.99        274.49         5.79 o                         
   2   7  -5         13.36         10.46         3.06 o                         
   4   7  -5        465.81        470.07        37.90 o                         
  -5   8  -5        300.67        305.41         8.13 o                         
  -3   8  -5        894.00        863.42        17.43 o                         
  -1   8  -5        343.69        367.26         9.82 o                         
   1   8  -5         13.32         14.56         1.78 o                         
   3   8  -5         16.95         13.79         3.30 o                         
  -6   9  -5         29.03         37.66         3.93 o                         
  -4   9  -5         25.05         27.01         2.70 o                         
  -2   9  -5          6.85         11.16         1.56 o                         
   0   9  -5         12.54         13.49         1.52 o                         
   2   9  -5         34.41         35.51         2.56 o                         
  -5  10  -5        734.35        762.07        21.39 o                         
  -3  10  -5        946.11        906.05        17.21 o                         
  -1  10  -5        301.54        313.07        11.53 o                         
   1  10  -5          0.02         -0.05         1.44 o                         
  -6  11  -5         26.66         26.37         2.92 o                         
  -4  11  -5        225.42        210.54         6.93 o                         
  -2  11  -5        818.92        779.90        15.05 o                         
   0  11  -5        162.08        166.46         9.22 o                         
   2  11  -5        427.76        431.23        21.25 o                         
  -5  12  -5         21.73         18.21         2.16 o                         
  -3  12  -5        111.53         98.42         4.47 o                         
  -1  12  -5        232.64        247.29         7.87 o                         
   1  12  -5         94.69         92.33         6.60 o                         
  -4  13  -5          7.73          8.28         1.26 o                         
  -2  13  -5         73.21         63.15         4.31 o                         
   0  13  -5        157.94        182.97        14.34 o                         
   2  13  -5        192.36        216.61         9.80 o                         
   4  13  -5        346.67        435.80        19.56 o                         
  -5  14  -5         28.17         26.64         1.73 o                         
  -3  14  -5        166.51        174.45         7.08 o                         
  -1  14  -5         75.26         71.42         4.02 o                         
   1  14  -5         34.44         28.03         3.89 o                         
   3  14  -5       1429.04       1729.61        61.18 o                         
  -4  15  -5         44.36         51.79         4.41 o                         
  -2  15  -5         55.39         59.65         3.45 o                         
   0  15  -5         42.73         50.09         4.04 o                         
   2  15  -5        117.27        132.34         7.08 o                         
  -3  16  -5          1.57          4.71         1.25 o                         
  -1  16  -5        156.63        171.59        12.45 o                         
   1  16  -5        137.51        165.40         8.76 o                         
   3  16  -5        614.61        745.64        29.73 o                         
  -4  17  -5          0.24          0.28         0.47 o                         
  -2  17  -5        165.31        172.59         8.22 o                         
   0  17  -5         56.73         72.16         7.00 o                         
   2  17  -5        175.03        185.82        11.73 o                         
  -3  18  -5        335.12        389.74         9.68 o                         
  -1  18  -5         98.70        122.80         5.42 o                         
   1  18  -5         61.15         68.40         7.39 o                         
   3  18  -5         14.23         13.93         2.64 o                         
  -2  19  -5          5.30          4.38         1.25 o                         
   0  19  -5        185.24        182.95        26.63 o                         
   2  19  -5        168.19        201.41        10.68 o                         
  -1  20  -5         57.06         56.67         5.32 o                         
   0  21  -5         22.60         23.80         2.95 o                         
  -6   0  -4       2084.57       2212.22        85.77 o                         
  -4   0  -4       1562.86       1603.17        24.75 o                         
  -2   0  -4        220.07        173.75        19.19 o                         
   0   0  -4       1457.96       1799.12        50.49 o                         
  -7   1  -4        427.08        581.90        16.13 o                         
  -5   1  -4        550.91        589.06         8.88 o                         
  -3   1  -4        157.00        150.13         6.33 o                         
  -1   1  -4        716.60        655.27        15.74 o                         
   5   1  -4         77.82         54.52         8.82 o                         
  -6   2  -4       1769.90       2020.27        63.41 o                         
  -4   2  -4         42.94         47.98         1.88 o                         
   0   2  -4        534.20        649.08        28.07 o                         
   2   2  -4        175.44        175.41        19.12 o                         
   4   2  -4        334.88        318.86        30.57 o                         
  -7   3  -4        131.19        150.78         4.91 o                         
  -5   3  -4         40.67         48.04         1.99 o                         
  -3   3  -4        500.34        514.94        13.89 o                         
  -1   3  -4       1991.61       1934.42        45.06 o                         
   3   3  -4         83.49         74.00        13.83 o                         
   5   3  -4         46.78         33.42         9.22 o                         
  -6   4  -4        168.99        202.52         5.19 o                         
  -4   4  -4         40.73         42.89         1.59 o                         
  -2   4  -4        544.46        513.04        14.39 o                         
   0   4  -4        905.10       1108.07        27.20 o                         
   2   4  -4       5044.32       5886.38       210.16 o                         
   4   4  -4        757.87        725.51        49.22 o                         
  -7   5  -4         73.40         77.18         6.37 o                         
  -5   5  -4         17.70         17.80         1.16 o                         
  -3   5  -4        144.65        136.96         3.30 o                         
  -1   5  -4         41.03         31.48         2.41 o                         
   1   5  -4        611.18        582.50        26.37 o                         
   3   5  -4         42.77         59.66        12.58 o                         
  -6   6  -4         53.59         70.25         4.96 o                         
  -4   6  -4         13.96         17.42         1.07 o                         
  -2   6  -4        183.77        191.07         4.23 o                         
   0   6  -4       2928.78       3442.73        92.52 o                         
   4   6  -4         71.55         73.83        13.86 o                         
  -7   7  -4         64.88         79.76         5.93 o                         
  -5   7  -4        122.44        136.49         3.48 o                         
  -3   7  -4        212.78        220.50         5.36 o                         
  -1   7  -4        390.87        341.28        18.16 o                         
   1   7  -4        127.23        150.16         8.20 o                         
   3   7  -4        719.11        673.99        45.15 o                         
  -6   8  -4        102.40        104.27         9.71 o                         
  -4   8  -4         81.96         77.50         2.77 o                         
  -2   8  -4        349.66        372.44         8.09 o                         
   0   8  -4        779.19        710.37        17.05 o                         
   2   8  -4        517.42        448.62        15.66 o                         
  -7   9  -4        347.85        370.25        14.95 o                         
  -5   9  -4        180.05        166.51         4.71 o                         
  -3   9  -4        204.73        223.45         6.17 o                         
  -1   9  -4        143.06        117.05         5.58 o                         
   1   9  -4        373.51        352.35        18.85 o                         
  -6  10  -4         19.26         14.88         1.65 o                         
  -4  10  -4         10.32         10.69         1.37 o                         
  -2  10  -4        343.65        340.10         7.83 o                         
   0  10  -4         45.40         45.77         6.95 o                         
   2  10  -4        299.82        291.99        22.66 o                         
  -5  11  -4        338.18        346.82         7.19 o                         
  -3  11  -4         45.39         43.77         2.51 o                         
  -1  11  -4        142.32        137.63         7.53 o                         
   1  11  -4         36.21         31.15         5.19 o                         
  -6  12  -4        117.51        112.50         7.32 o                         
  -4  12  -4        682.16        684.81        16.12 o                         
  -2  12  -4         23.96         27.13         3.47 o                         
   0  12  -4        105.22        116.39         7.46 o                         
   2  12  -4        483.06        521.46        24.47 o                         
   4  12  -4        298.74        288.96        14.78 o                         
  -5  13  -4          1.28          2.02         0.84 o                         
  -3  13  -4          1.56          1.57         0.99 o                         
  -1  13  -4        165.72        239.25        31.25 o                         
   1  13  -4       2781.24       2833.60        68.27 o                         
   3  13  -4        961.90       1033.12        39.93 o                         
  -6  14  -4          1.41          2.30         0.95 o                         
  -4  14  -4         48.29         50.70         2.54 o                         
  -2  14  -4        453.63        448.72        24.81 o                         
   0  14  -4        693.72        797.65        25.12 o                         
   2  14  -4        880.98        897.87        30.95 o                         
  -5  15  -4        189.35        188.90         6.39 o                         
  -3  15  -4        753.92        756.38        23.19 o                         
  -1  15  -4         75.12        112.77        12.37 o                         
   1  15  -4       2932.12       3139.07        77.32 o                         
   3  15  -4       1711.15       1897.36        68.47 o                         
  -4  16  -4        161.77        149.53         4.92 o                         
  -2  16  -4        251.59        250.50        11.73 o                         
   0  16  -4         68.27         79.38         8.17 o                         
   2  16  -4        356.93        369.91        19.57 o                         
  -5  17  -4        342.14        371.17        17.85 o                         
  -3  17  -4        257.00        244.76        17.13 o                         
  -1  17  -4        213.78        267.86        11.82 o                         
   1  17  -4        454.12        529.94        14.87 o                         
  -4  18  -4        113.32         89.51         6.85 o                         
  -2  18  -4          7.77          7.74         2.66 o                         
   0  18  -4        200.60        257.98        16.17 o                         
   2  18  -4        169.97        197.61        12.07 o                         
  -3  19  -4         12.28         10.70         1.83 o                         
  -1  19  -4          9.46         11.88         3.16 o                         
   1  19  -4        151.81        183.84        15.71 o                         
   3  19  -4        187.24        211.75        10.61 o                         
  -2  20  -4          4.40          4.61         2.47 o                         
   0  20  -4        108.24        122.59         6.69 o                         
   2  20  -4        174.88        213.00        11.25 o                         
  -3  21  -4         18.60         17.86         2.34 o                         
  -1  21  -4         14.50         14.68         2.57 o                         
   1  21  -4        311.75        311.57        15.32 o                         
  -2  22  -4         99.78         71.69         5.63 o                         
   0  22  -4          9.36          7.99         1.90 o                         
  -8   1  -3        971.33        884.14        29.46 o                         
  -6   1  -3         46.84         57.21         2.47 o                         
  -4   1  -3        155.04        166.00         3.95 o                         
  -2   1  -3        713.16        603.45        34.85 o                         
   0   1  -3       2149.50       2339.71        68.81 o                         
  -7   2  -3         14.36         16.83         1.46 o                         
  -5   2  -3         85.82         86.65         2.00 o                         
  -3   2  -3       1143.60        951.73        44.67 o                         
   1   2  -3       1702.13       1743.71        70.00 o                         
  -6   3  -3         23.29         29.41         1.63 o                         
  -4   3  -3        146.70        156.17         3.44 o                         
  -2   3  -3       4052.02       3899.72       101.37 o                         
   0   3  -3      11499.77      15027.09       740.74 o                         
   2   3  -3       1000.92       1162.26        53.22 o                         
   4   3  -3        117.86        111.79        16.10 o                         
  -7   4  -3         31.91         32.34         1.73 o                         
  -5   4  -3        253.10        265.06         7.09 o                         
  -3   4  -3        376.04        358.08        26.81 o                         
  -1   4  -3        159.96        182.17        11.71 o                         
   1   4  -3         12.07          4.54         4.78 o                         
   3   4  -3        686.19        740.93        43.15 o                         
  -6   5  -3        119.48        142.04         3.64 o                         
  -4   5  -3          2.37          1.86         0.50 o                         
  -2   5  -3       2680.66       2416.13        76.60 o                         
   0   5  -3       4444.00       5421.97       409.54 o                         
   2   5  -3        148.93        148.74        16.91 o                         
   4   5  -3        125.18        129.35        17.08 o                         
  -7   6  -3         54.12         55.37         3.21 o                         
  -5   6  -3        221.49        243.33         5.33 o                         
  -3   6  -3       1459.86       1421.91       127.79 o                         
  -1   6  -3        649.54        522.77        16.61 o                         
   1   6  -3       1120.22       1321.81        61.52 o                         
   3   6  -3         22.26         21.76         6.98 o                         
  -6   7  -3         78.72         82.78         5.20 o                         
  -4   7  -3        303.29        328.80        11.41 o                         
  -2   7  -3        682.49        660.50        34.08 o                         
   0   7  -3       2373.29       2638.66        86.61 o                         
   2   7  -3         25.72         27.25         8.24 o                         
   4   7  -3        133.01        129.72        16.61 o                         
  -7   8  -3          3.14          5.29         2.17 o                         
  -5   8  -3        127.81        120.01         3.82 o                         
  -3   8  -3        189.05        193.22         8.33 o                         
  -1   8  -3        594.94        544.12        15.25 o                         
   1   8  -3        431.62        429.50        17.56 o                         
   3   8  -3        327.18        328.55        27.15 o                         
  -6   9  -3         98.44        106.07         3.65 o                         
  -4   9  -3         43.55         44.24         2.49 o                         
  -2   9  -3         37.17         31.23         2.32 o                         
   0   9  -3        251.43        239.16        12.21 o                         
  -7  10  -3        262.88        278.63        10.46 o                         
  -5  10  -3         16.39         15.90         1.28 o                         
  -3  10  -3        223.28        207.44         8.38 o                         
  -1  10  -3        410.05        382.07        12.52 o                         
   1  10  -3        288.89        266.29        15.49 o                         
  -6  11  -3         84.12         88.00         4.11 o                         
  -4  11  -3         49.00         43.55         2.73 o                         
  -2  11  -3        794.85        776.13        22.92 o                         
   0  11  -3       1233.06       1297.81        47.86 o                         
  -7  12  -3         42.16         35.49         2.78 o                         
  -5  12  -3        302.71        307.19         7.30 o                         
  -3  12  -3         31.35         27.79         2.20 o                         
   1  12  -3        153.63        184.39        11.42 o                         
  -6  13  -3         88.16         96.41         3.93 o                         
  -4  13  -3        114.21        112.89         3.70 o                         
  -2  13  -3        147.27        123.26         5.25 o                         
   0  13  -3         44.70         45.08         5.83 o                         
   2  13  -3        255.59        243.57        15.20 o                         
  -5  14  -3        120.10        119.60         4.81 o                         
  -3  14  -3        451.55        432.10        21.15 o                         
  -1  14  -3       6343.84       6669.98       153.45 o                         
   1  14  -3       3252.72       3430.51       117.35 o                         
   3  14  -3        222.20        202.90        12.27 o                         
  -6  15  -3         51.52         42.73         7.49 o                         
  -4  15  -3         22.59         24.81         2.56 o                         
  -2  15  -3       1463.65       1367.96        36.98 o                         
   0  15  -3       1483.65       1687.45        62.57 o                         
   2  15  -3        191.74        186.89         9.27 o                         
  -5  16  -3         15.79         18.91         1.46 o                         
  -3  16  -3        361.76        309.67        11.31 o                         
  -1  16  -3       2533.77       2404.21        85.72 o                         
   1  16  -3        344.38        485.29        23.93 o                         
   3  16  -3          8.44          6.68         2.78 o                         
  -4  17  -3         51.14         42.90         2.53 o                         
  -2  17  -3        165.20        135.64         5.91 o                         
   0  17  -3        750.30        920.62        38.13 o                         
   2  17  -3        722.38        682.63        31.35 o                         
  -5  18  -3         59.72         58.17         4.34 o                         
  -3  18  -3         40.98         32.72         2.72 o                         
  -1  18  -3         39.03         33.86         5.08 o                         
   1  18  -3        168.67        195.31        12.64 o                         
   3  18  -3         57.85         63.01         6.34 o                         
  -4  19  -3        114.29        107.72         5.30 o                         
  -2  19  -3         89.60         84.50        10.25 o                         
   0  19  -3        407.60        443.00        27.32 o                         
   2  19  -3        317.85        366.72        18.00 o                         
  -3  20  -3         27.84         25.57         2.63 o                         
  -1  20  -3        143.36        141.44        16.64 o                         
   1  20  -3        284.06        293.64        14.64 o                         
   3  20  -3        128.58        121.31         7.76 o                         
  -4  21  -3         79.06         61.32         4.07 o                         
  -2  21  -3         12.96          8.61         2.24 o                         
   0  21  -3         29.18         31.73         3.61 o                         
   2  21  -3         67.52         64.88         5.66 o                         
  -3  22  -3         58.43         47.23         3.14 o                         
  -1  22  -3        450.43        521.12        23.18 o                         
   1  22  -3          3.20          6.69         1.66 o                         
   3  22  -3          2.75          4.17         1.42 o                         
  -2  23  -3        120.74         88.10         6.64 o                         
   0  23  -3         86.24         85.59         6.61 o                         
   2  23  -3         75.21         47.32         3.76 o                         
  -8   0  -2          2.16          1.22         1.05 o                         
  -6   0  -2        425.33        458.61        11.02 o                         
  -4   0  -2        199.15        207.05         8.24 o                         
  -2   0  -2        192.95        164.83         9.63 o                         
  -7   1  -2        317.37        326.01         9.09 o                         
  -5   1  -2        329.11        324.48         5.53 o                         
  -3   1  -2          8.47          8.43         1.77 o                         
  -1   1  -2       4576.17       4316.04        82.53 o                         
  -8   2  -2          9.23          7.17         1.02 o                         
  -6   2  -2        204.54        228.33         5.23 o                         
  -4   2  -2         25.79         35.28         1.81 o                         
  -2   2  -2        494.02        424.82        22.54 o                         
   0   2  -2       8937.65       9812.63       311.71 o                         
  -7   3  -2        195.22        206.67         6.06 o                         
  -5   3  -2        507.59        520.47         8.81 o                         
  -3   3  -2        312.21        295.38         8.18 o                         
  -1   3  -2       1868.86       1868.38        55.56 o                         
   1   3  -2         71.11         51.42         8.10 o                         
   3   3  -2         71.16         75.55        10.24 o                         
  -8   4  -2         18.99         12.62         1.19 o                         
  -6   4  -2        118.44        107.33         3.78 o                         
  -4   4  -2       2949.90       3086.70        46.76 o                         
  -2   4  -2       7861.70       7956.06       451.88 o                         
   0   4  -2       1840.66       2116.13       306.05 o                         
   2   4  -2        214.44        209.38        17.19 o                         
   4   4  -2         18.71          6.75         4.17 o                         
  -7   5  -2          6.72          6.72         1.03 o                         
  -5   5  -2         92.87         91.47         2.32 o                         
  -3   5  -2        256.92        235.49        11.40 o                         
  -1   5  -2       1308.26       1272.41        80.59 o                         
   1   5  -2       1545.29       1733.10        69.28 o                         
   3   5  -2        554.45        580.54        33.73 o                         
  -8   6  -2          4.59          2.97         0.67 o                         
  -6   6  -2        102.56        103.50         3.86 o                         
  -4   6  -2       2705.94       2755.79        35.33 o                         
  -2   6  -2       4113.86       3565.28        98.34 o                         
   0   6  -2       2518.13       2796.68       294.78 o                         
   2   6  -2        868.11        916.72        43.93 o                         
   4   6  -2        537.77        504.14        31.39 o                         
  -7   7  -2         41.93         42.40         1.83 o                         
  -5   7  -2        336.97        329.40         7.56 o                         
  -3   7  -2        292.62        228.34        26.79 o                         
  -1   7  -2       1403.20       1239.16        34.26 o                         
   1   7  -2       1184.38       1261.91        56.13 o                         
   3   7  -2        214.48        186.83        17.73 o                         
  -8   8  -2         31.93         21.93         2.14 o                         
  -6   8  -2         53.26         48.99         3.44 o                         
  -4   8  -2        199.00        176.79         5.58 o                         
  -2   8  -2        143.78        101.08         4.90 o                         
   0   8  -2       1459.99       1457.12        57.49 o                         
  -7   9  -2        166.27        183.77        12.54 o                         
  -5   9  -2        260.09        260.10        11.35 o                         
  -3   9  -2       1269.78       1245.05        24.25 o                         
   1   9  -2        811.00        682.32        38.68 o                         
  -6  10  -2         57.44         53.07         3.15 o                         
  -4  10  -2        169.36        160.20         4.87 o                         
  -2  10  -2        126.62        137.86         9.02 o                         
   0  10  -2        501.82        517.12        21.35 o                         
  -7  11  -2         28.57         31.93         1.94 o                         
  -5  11  -2          1.42          1.39         0.73 o                         
  -3  11  -2        139.66        136.81         4.34 o                         
   1  11  -2        547.23        445.05        19.32 o                         
  -6  12  -2          0.53          0.47         0.82 o                         
  -4  12  -2        909.06        911.48        16.69 o                         
  -2  12  -2         53.75         47.08         3.08 o                         
   0  12  -2        699.68        736.19        30.20 o                         
   2  12  -2        478.84        459.97        19.59 o                         
  -7  13  -2          1.48          2.36         0.81 o                         
  -5  13  -2        893.56        875.21        16.72 o                         
  -3  13  -2       4232.55       4152.59        70.59 o                         
  -1  13  -2        174.29        176.95         9.36 o                         
   1  13  -2        166.14        196.39        11.73 o                         
   3  13  -2        275.03        237.71        12.61 o                         
  -6  14  -2          1.90          3.43         0.90 o                         
  -4  14  -2        258.47        277.06         7.91 o                         
  -2  14  -2       1613.72       1529.58        32.43 o                         
   0  14  -2        173.55        206.70        13.02 o                         
   2  14  -2         75.86         65.25         6.58 o                         
  -5  15  -2        256.55        260.17         8.68 o                         
  -3  15  -2       3510.85       3457.66        69.21 o                         
  -1  15  -2       1495.98       1486.36        38.70 o                         
   1  15  -2         79.24        161.85        11.46 o                         
  -6  16  -2         66.74         58.54        11.91 o                         
  -4  16  -2        588.68        576.80        14.66 o                         
  -2  16  -2        688.96        636.08        29.29 o                         
   0  16  -2         18.80         25.29         4.61 o                         
  -5  17  -2        468.41        416.40        51.76 o                         
  -3  17  -2       1093.35       1078.45        34.61 o                         
  -1  17  -2         44.59         36.53         3.94 o                         
   1  17  -2          6.87         16.58         4.17 o                         
  -4  18  -2        390.46        367.38        11.45 o                         
  -2  18  -2        200.59        175.91         8.50 o                         
   0  18  -2        210.93        249.41        15.15 o                         
   2  18  -2         67.52         77.01         7.46 o                         
  -5  19  -2         83.93         70.88         5.02 o                         
  -3  19  -2        392.48        372.72        12.65 o                         
  -1  19  -2        165.44        153.06        13.15 o                         
   1  19  -2         82.34         96.60         8.51 o                         
   3  19  -2        393.87        397.13        17.12 o                         
  -4  20  -2         80.92         65.27         4.34 o                         
  -2  20  -2        183.37        162.23         7.60 o                         
   0  20  -2        153.44        171.03         8.44 o                         
   2  20  -2        144.90        154.57        10.03 o                         
  -3  21  -2        186.64        184.45        19.66 o                         
  -1  21  -2         10.81          7.65         2.00 o                         
   1  21  -2         40.16         39.32         4.81 o                         
  -2  22  -2         32.59         25.93         3.39 o                         
   0  22  -2         97.10        112.04         8.34 o                         
  -3  23  -2        118.15         89.11         4.25 o                         
  -1  23  -2         48.83         51.66         4.88 o                         
   1  23  -2         95.15         86.27        10.39 o                         
   0  24  -2         48.80         40.75         2.84 o                         
   2  24  -2          4.92          2.17         1.39 o                         
  -8   1  -1         31.95         28.13         2.81 o                         
  -6   1  -1         75.85         69.23         2.55 o                         
  -4   1  -1        716.17        621.01        20.83 o                         
  -2   1  -1       2404.26       2297.10        82.94 o                         
  -7   2  -1        348.26        381.53         8.31 o                         
  -5   2  -1        516.76        502.17         6.92 o                         
  -3   2  -1       1990.20       1757.37        44.76 o                         
  -1   2  -1        420.57        339.64        16.52 o                         
  -8   3  -1         19.65         19.29         1.62 o                         
  -6   3  -1        777.72        765.32        11.24 o                         
  -4   3  -1       1721.37       1664.80        32.25 o                         
  -2   3  -1       1788.70       1625.68        43.51 o                         
   0   3  -1       1402.63       1313.44        43.62 o                         
   2   3  -1       8996.27       9000.27       292.79 o                         
  -7   4  -1         30.74         28.63         1.70 o                         
  -5   4  -1        500.13        446.38         7.12 o                         
  -3   4  -1       2214.63       2091.43        37.44 o                         
  -1   4  -1        138.74        106.50         5.60 o                         
   1   4  -1       1602.68       1621.72        57.01 o                         
   3   4  -1        502.41        571.52        28.20 o                         
  -8   5  -1         34.66         27.45         1.72 o                         
  -6   5  -1       1235.47       1321.28        19.16 o                         
  -4   5  -1       1140.59       1190.50        20.77 o                         
  -2   5  -1       5016.32       4947.11       117.86 o                         
   0   5  -1       2375.35       2971.16        85.82 o                         
   2   5  -1       9310.15       9226.63       301.67 o                         
  -7   6  -1         16.06         14.79         1.18 o                         
  -5   6  -1         21.33         20.74         1.52 o                         
  -3   6  -1        275.50        283.97         7.78 o                         
  -1   6  -1       1568.66       1519.91       385.70 o                         
   3   6  -1         50.60         63.49         7.93 o                         
  -8   7  -1          2.61          1.20         0.69 o                         
  -6   7  -1        593.10        626.18        18.88 o                         
  -4   7  -1        340.23        345.19         6.87 o                         
  -2   7  -1        122.46        111.33         5.55 o                         
   0   7  -1        335.20        285.81        24.71 o                         
  -7   8  -1        247.51        218.73        10.07 o                         
  -5   8  -1         69.15         69.28         2.25 o                         
  -3   8  -1        577.01        613.81        32.17 o                         
  -8   9  -1          4.86          5.36         1.22 o                         
  -6   9  -1        119.99        113.33         3.52 o                         
  -4   9  -1        149.33        169.29         5.10 o                         
  -2   9  -1         53.86         35.65         5.80 o                         
   0   9  -1       1233.29       1211.00        44.20 o                         
  -7  10  -1         28.63         25.49         3.08 o                         
  -5  10  -1         79.49         80.48         3.00 o                         
  -3  10  -1         32.86         30.03         2.47 o                         
  -1  10  -1        363.32        417.97        20.91 o                         
   1  10  -1       2562.40       2158.30        51.99 o                         
  -6  11  -1         82.34         93.71         4.68 o                         
  -4  11  -1          5.61          4.67         1.11 o                         
   0  11  -1       3940.02       4248.19       136.16 o                         
   2  11  -1        863.28        733.75        27.86 o                         
  -7  12  -1         47.66         50.37         4.47 o                         
  -5  12  -1        140.17        152.59         5.54 o                         
  -3  12  -1         84.85         89.51         3.91 o                         
  -1  12  -1        104.84         98.84         7.36 o                         
   1  12  -1        157.03        171.95         9.69 o                         
  -6  13  -1        508.39        545.13        16.26 o                         
  -4  13  -1         71.66         81.63         4.11 o                         
  -2  13  -1       1014.27        924.49        22.53 o                         
   2  13  -1         34.40         29.63         3.97 o                         
  -7  14  -1        781.15        740.89        34.15 o                         
  -5  14  -1       3914.83       4306.02        64.36 o                         
  -3  14  -1        544.96        529.20        13.86 o                         
  -1  14  -1        222.96        221.63         7.28 o                         
  -6  15  -1        405.45        450.19        13.36 o                         
  -4  15  -1        316.54        318.37         8.64 o                         
  -2  15  -1        166.65        147.74         5.17 o                         
   0  15  -1         32.07         39.90         4.86 o                         
  -5  16  -1        676.87        710.13        38.10 o                         
  -3  16  -1         30.66         35.93         2.53 o                         
  -1  16  -1        230.62        206.30         7.43 o                         
   1  16  -1        228.77        250.66        13.56 o                         
  -6  17  -1        208.73        181.44        27.15 o                         
  -4  17  -1        395.45        386.44        10.54 o                         
  -2  17  -1        367.73        325.60         9.98 o                         
   0  17  -1        127.20        137.35        10.41 o                         
   2  17  -1        155.50        160.60        10.13 o                         
  -5  18  -1          7.54          4.45         1.43 o                         
  -3  18  -1        172.19        152.28         6.05 o                         
  -1  18  -1        134.38        186.09        17.02 o                         
   1  18  -1       1384.51       1207.82        46.64 o                         
  -4  19  -1        225.15        230.15         7.82 o                         
  -2  19  -1         26.87         28.91         3.35 o                         
   0  19  -1        201.31        214.66        13.63 o                         
   2  19  -1        396.69        374.14        17.59 o                         
  -5  20  -1        155.03        134.94         6.85 o                         
  -3  20  -1         20.10         18.23         2.40 o                         
  -1  20  -1         63.62         77.73         5.61 o                         
   1  20  -1        213.17        190.16        11.66 o                         
  -4  21  -1          6.63          6.95         1.63 o                         
  -2  21  -1        109.23         97.55         8.41 o                         
   0  21  -1        446.58        445.50        20.98 o                         
  -3  22  -1         37.49         29.69         3.53 o                         
  -1  22  -1        100.91        104.87         8.44 o                         
  -2  23  -1         86.06         81.05         6.27 o                         
   2  23  -1        275.90        314.15        15.05 o                         
  -1  24  -1        105.05         84.06         6.24 o                         
   1  24  -1         21.95         13.66         2.47 o                         
  -8   0   0         71.82         72.20         5.97 o                         
  -6   0   0        293.97        305.01         6.92 o                         
  -4   0   0       1272.37       1186.72       109.64 o                         
  -2   0   0      20617.01      19916.69       638.77 o                         
  -7   1   0        155.71        134.17         5.64 o                         
  -5   1   0        325.25        294.74         8.98 o                         
  -3   1   0       2820.20       2641.57       158.60 o                         
  -1   1   0        330.00        354.62        17.29 o                         
  -8   2   0         53.09         45.55         2.44 o                         
  -6   2   0        378.99        341.44         7.71 o                         
  -4   2   0        172.43        125.20         6.25 o                         
  -2   2   0       1851.08       1980.91        52.62 o                         
   0   2   0       4045.06       4776.69       150.87 o                         
  -7   3   0         89.03         87.89         3.57 o                         
  -5   3   0        572.97        536.10         8.46 o                         
  -3   3   0         26.14         28.02         2.56 o                         
  -1   3   0       5611.66       5649.88       107.69 o                         
   3   3   0         27.31         27.42         3.39 o                         
  -8   4   0        422.18        385.60        10.59 o                         
  -6   4   0        509.66        514.86        10.80 o                         
  -4   4   0        450.13        419.27        18.63 o                         
  -2   4   0        470.56        409.33        16.11 o                         
   0   4   0       1052.16       1238.90        40.78 o                         
  -7   5   0        104.10         99.95         3.90 o                         
  -5   5   0        531.10        477.52         7.03 o                         
  -3   5   0        222.42        187.37         8.04 o                         
  -1   5   0       3984.15       3644.67        69.52 o                         
  -8   6   0        384.50        295.42        11.37 o                         
  -6   6   0        116.13        111.22         3.47 o                         
  -4   6   0        257.00        199.22         6.95 o                         
  -2   6   0       1154.16       1203.90        33.17 o                         
   0   6   0       3444.76       4554.07       146.33 o                         
  -7   7   0         82.52         80.12         3.64 o                         
  -5   7   0         76.10         62.88         1.93 o                         
  -3   7   0         62.53         59.66         4.89 o                         
  -1   7   0       2097.19       1702.67        43.49 o                         
  -8   8   0         23.01         15.97         2.34 o                         
  -6   8   0         13.83         20.77         1.54 o                         
  -4   8   0        226.57        188.88         4.10 o                         
  -2   8   0        157.50        131.20         6.07 o                         
   0   8   0       1661.53       1630.36        55.66 o                         
  -7   9   0        317.23        348.00        10.48 o                         
  -5   9   0         89.19         84.82         3.07 o                         
  -3   9   0        645.88        512.30        19.53 o                         
  -1   9   0       3591.86       3647.90        83.92 o                         
   1   9   0       3595.09       3387.70       118.13 o                         
  -8  10   0         34.67         19.80         2.30 o                         
  -6  10   0         16.34         18.79         2.01 o                         
  -4  10   0         97.67         82.16         3.16 o                         
  -2  10   0        377.58        403.31        14.19 o                         
   0  10   0          8.76         17.73         2.51 o                         
  -7  11   0         97.74         97.66         4.40 o                         
  -5  11   0         72.42         65.11         4.30 o                         
  -3  11   0        420.60        360.38        11.18 o                         
  -1  11   0       5167.38       5037.40       120.11 o                         
   1  11   0       5182.71       5337.03       167.58 o                         
  -6  12   0         14.46         16.38         2.03 o                         
  -4  12   0        514.48        496.96        11.31 o                         
  -2  12   0        291.39        258.01         8.69 o                         
   0  12   0        543.48        615.60        18.31 o                         
   2  12   0        293.38        219.31        14.41 o                         
  -7  13   0        703.87        724.02        25.32 o                         
  -5  13   0         87.82         78.24         3.34 o                         
  -3  13   0        692.58        633.51        16.35 o                         
  -1  13   0        409.55        377.92        22.03 o                         
   1  13   0        406.36        384.00        14.58 o                         
  -6  14   0         10.84         13.76         1.71 o                         
  -4  14   0        120.02        125.01         5.04 o                         
  -2  14   0        460.73        454.46        13.98 o                         
   0  14   0        261.95        317.88        12.59 o                         
   2  14   0        462.03        440.70        13.97 o                         
  -7  15   0        520.40        413.97        15.73 o                         
  -5  15   0        199.40        194.01         8.86 o                         
  -3  15   0         77.80         68.22         3.13 o                         
  -1  15   0        297.49        313.15        10.22 o                         
   1  15   0        295.52        321.13        15.42 o                         
  -6  16   0        180.35        193.00         6.87 o                         
  -4  16   0        199.33        202.12         6.45 o                         
  -2  16   0       1461.38       1361.42        35.75 o                         
   0  16   0        365.60        383.22        16.74 o                         
  -5  17   0         65.98         68.86         3.05 o                         
  -3  17   0        187.50        178.30         5.78 o                         
  -1  17   0        283.62        217.85        11.03 o                         
   1  17   0        284.78        221.71         9.42 o                         
  -6  18   0          7.61          6.95         1.22 o                         
  -4  18   0        349.89        325.84        15.22 o                         
  -2  18   0        223.26        226.04         9.22 o                         
   0  18   0        792.03        817.55        24.24 o                         
  -5  19   0         30.96         23.68         1.69 o                         
  -3  19   0         87.40         78.98         6.27 o                         
  -1  19   0        952.24        806.23        44.40 o                         
   1  19   0        951.09        761.68        31.15 o                         
  -4  20   0         68.70         66.60         3.81 o                         
  -2  20   0         49.77         44.81         4.51 o                         
   0  20   0        517.28        652.74        30.20 o                         
  -3  21   0          8.19          9.73         2.20 o                         
  -1  21   0        348.75        322.79        18.37 o                         
   1  21   0        345.93        379.03        20.07 o                         
  -4  22   0          9.78          8.88         1.69 o                         
   0  22   0          2.68          5.97         2.85 o                         
   2  22   0        171.61        198.70        12.51 o                         
   4  22   0          9.22          6.88         1.66 o                         
  -3  23   0         31.84         32.74         3.46 o                         
  -1  23   0          6.81          7.63         2.78 o                         
   1  23   0          7.33         10.41         2.92 o                         
   3  23   0         31.75         28.34         3.36 o                         
   0  24   0         83.47         81.89         6.61 o                         
   2  24   0          2.26          2.24         1.36 o                         
  -1  25   0        110.63        111.92         6.61 o                         
   1  25   0        110.88         96.94         6.20 o                         
  -8   1   1          3.16          3.66         1.86 o                         
  -6   1   1         72.46         71.73         3.36 o                         
  -4   1   1       4600.84       4781.92       178.12 o                         
  -2   1   1      34802.00      33892.63      1076.06 o                         
   0   1   1       2019.05       1881.76       168.19 o                         
  -7   2   1        235.14        226.02         7.99 o                         
  -5   2   1        207.82        202.78         4.45 o                         
  -3   2   1       2034.19       2340.52        96.77 o                         
  -1   2   1        517.07        516.16        15.53 o                         
  -8   3   1         19.85         14.50         2.09 o                         
  -6   3   1        118.41        128.80         3.54 o                         
  -4   3   1        975.65        983.43        37.88 o                         
  -7   4   1          9.36          9.88         1.33 o                         
  -5   4   1        646.75        591.02         9.24 o                         
  -3   4   1        503.20        557.01        32.40 o                         
  -1   4   1       1601.22       1404.65        54.23 o                         
  -8   5   1          0.46          0.90         0.77 o                         
  -6   5   1         79.68         76.37         2.63 o                         
  -4   5   1       1207.53       1144.43        48.12 o                         
  -2   5   1       9307.84       9233.78       305.95 o                         
   0   5   1       2379.20       3243.92        87.93 o                         
  -7   6   1        244.11        260.41        16.97 o                         
  -5   6   1        539.32        492.70         7.65 o                         
  -3   6   1         49.03         65.62         6.19 o                         
  -1   6   1       1715.40       1837.37        67.69 o                         
  -8   7   1          9.91          7.93         3.12 o                         
  -6   7   1        124.03        119.00         5.24 o                         
  -4   7   1        813.39        807.90        17.41 o                         
  -2   7   1         43.01         43.35         4.46 o                         
  -7   8   1         31.86         31.06         3.47 o                         
  -5   8   1         80.44         73.51         2.48 o                         
  -3   8   1        952.69        841.01        20.22 o                         
  -1   8   1       2418.48       2545.32        76.34 o                         
   1   8   1       1623.24       2119.11        74.44 o                         
  -8   9   1         18.30         10.51         1.86 o                         
  -6   9   1        112.60         87.36         6.42 o                         
  -4   9   1        171.10        194.94         5.37 o                         
  -2   9   1        254.04        242.59        11.67 o                         
   0   9   1       1231.91       1501.53        49.59 o                         
  -7  10   1         12.13         15.71         1.94 o                         
  -5  10   1        201.63        200.41         6.98 o                         
  -3  10   1       7299.31       6497.21       105.54 o                         
  -1  10   1       2569.64       2459.06        58.93 o                         
  -6  11   1         44.36         45.56         3.59 o                         
  -4  11   1        638.38        609.06        14.77 o                         
  -2  11   1        861.31        964.14        46.23 o                         
   0  11   1       3942.04       4093.69       135.01 o                         
   2  11   1        222.74        253.20        17.39 o                         
  -7  12   1         35.64         38.68         3.42 o                         
  -5  12   1        101.83        108.80         5.84 o                         
  -3  12   1          1.47          0.89         0.96 o                         
  -1  12   1        160.98        181.68         8.72 o                         
   1  12   1        105.02         94.64         6.07 o                         
  -6  13   1         97.03        107.83         5.47 o                         
  -4  13   1        201.97        222.79         7.62 o                         
  -2  13   1         34.27         34.60         2.55 o                         
   0  13   1        288.99        294.62        29.01 o                         
   2  13   1       1017.59        962.83        51.95 o                         
   4  13   1         68.34         59.45        10.54 o                         
  -7  14   1         22.81         27.15         2.41 o                         
  -5  14   1        154.29        160.03         6.12 o                         
  -3  14   1         40.94         40.85         2.92 o                         
  -1  14   1        167.21        186.63         6.08 o                         
   1  14   1        224.95        259.95        14.68 o                         
   3  14   1        539.72        486.34        26.24 o                         
  -6  15   1          9.98         13.21         1.97 o                         
  -4  15   1         85.49         77.31         7.51 o                         
  -2  15   1         96.35        106.57        10.32 o                         
   0  15   1         31.52         35.11         3.36 o                         
   2  15   1        166.64        149.85        10.51 o                         
  -5  16   1         37.33         45.39         3.05 o                         
  -3  16   1         57.03         63.41         3.41 o                         
  -1  16   1        230.21        258.02        15.49 o                         
   1  16   1        230.44        247.58        14.98 o                         
  -6  17   1         59.04         45.25         4.03 o                         
  -4  17   1        129.24        119.77         7.88 o                         
  -2  17   1        157.57        147.02         6.20 o                         
   0  17   1        126.33        133.79        11.05 o                         
   2  17   1        367.78        331.27        17.56 o                         
  -5  18   1         49.10         53.95         2.70 o                         
  -3  18   1        710.14        638.13        16.80 o                         
  -1  18   1       1383.77       1285.91        49.59 o                         
   1  18   1        135.07        224.12        15.05 o                         
  -4  19   1         34.57         32.98         2.01 o                         
  -2  19   1        391.14        387.07        15.11 o                         
   0  19   1        198.68        225.25        17.51 o                         
  -5  20   1         50.07         46.10         3.25 o                         
  -3  20   1        910.41        831.72        24.81 o                         
  -1  20   1        212.12        216.32        14.20 o                         
   1  20   1         65.38         84.77         8.75 o                         
  -4  21   1        301.78        294.46         9.00 o                         
  -2  21   1        619.28        597.76        26.54 o                         
   0  21   1        446.01        462.20        24.39 o                         
   2  21   1        110.14        108.16         9.05 o                         
   4  21   1          6.61          5.02         1.59 o                         
  -3  22   1         32.57         26.13         3.73 o                         
  -1  22   1        132.50        134.06        10.07 o                         
   1  22   1        101.30        115.21         8.85 o                         
   3  22   1         35.70         31.05         3.59 o                         
  -2  23   1        277.44        278.22        14.27 o                         
   0  23   1         95.66        113.79         8.47 o                         
   2  23   1         86.28         77.59         6.03 o                         
  -1  24   1         21.94         25.22         3.66 o                         
   1  24   1        106.21         87.11         6.07 o                         
   0  25   1          8.90          8.88         1.73 o                         
  -8   0   2         41.18         41.11         7.51 o                         
  -6   0   2       4523.18       4557.57       107.24 o                         
  -4   0   2      13315.90      15871.91       538.88 o                         
  -2   0   2       1927.20       2352.18        89.32 o                         
   0   0   2      10726.06      10427.33       331.30 o                         
  -7   1   2        115.39        123.13         6.70 o                         
  -5   1   2        127.62        123.38         4.63 o                         
  -3   1   2       1728.54       1789.27        76.44 o                         
  -1   1   2       1730.03       1583.86        41.11 o                         
  -8   2   2         31.25         21.96         2.61 o                         
  -6   2   2        696.88        714.76        16.77 o                         
  -4   2   2       3006.10       3861.44       124.65 o                         
  -2   2   2       1266.97       1349.71        40.22 o                         
   0   2   2       8925.26       9728.43       311.30 o                         
  -7   3   2        435.84        455.92        10.36 o                         
  -5   3   2        704.28        629.96        23.01 o                         
  -3   3   2         70.59         79.76        12.13 o                         
  -1   3   2         69.22         50.67         6.68 o                         
  -8   4   2         37.67         55.59         3.86 o                         
  -6   4   2        112.79        112.97         3.80 o                         
  -4   4   2         18.26         16.85         2.82 o                         
   0   4   2       1827.92       2055.21       110.74 o                         
  -7   5   2         30.38         25.90         1.51 o                         
  -5   5   2        333.41        287.42        10.20 o                         
  -8   6   2         19.13         21.46         2.24 o                         
  -6   6   2        273.73        279.72        10.24 o                         
  -4   6   2        537.61        524.68        21.63 o                         
  -2   6   2        870.94        853.81        44.84 o                         
  -7   7   2        128.67        109.64         9.95 o                         
  -5   7   2        811.83        744.87        12.92 o                         
  -3   7   2        217.77        207.93        16.24 o                         
  -8   8   2         11.77          9.59         1.39 o                         
  -6   8   2        147.09        156.95         5.08 o                         
  -4   8   2        104.76         91.56         4.80 o                         
  -2   8   2        695.01        853.81        46.17 o                         
   0   8   2       1462.30       1780.83        60.37 o                         
  -7   9   2          7.92          8.84         1.73 o                         
  -5   9   2        671.64        653.24        10.50 o                         
  -3   9   2         41.92         41.75         3.13 o                         
   1   9   2       1263.30       1503.80        56.00 o                         
  -6  10   2         92.18        102.34         6.24 o                         
  -4  10   2        187.97        202.76         7.12 o                         
  -2  10   2        147.21        151.22        16.41 o                         
   0  10   2        505.71        534.64        26.71 o                         
   2  10   2        126.75        172.84        13.76 o                         
  -7  11   2        102.99        117.37         4.03 o                         
  -5  11   2       1274.86       1293.84        24.23 o                         
  -3  11   2        909.33        845.02        24.13 o                         
  -1  11   2        549.43        508.88        31.83 o                         
   1  11   2        221.84        221.71        15.42 o                         
   3  11   2        140.99        165.99        15.46 o                         
  -6  12   2        298.07        329.22        17.22 o                         
  -4  12   2         17.92         19.94         1.65 o                         
  -2  12   2        482.12        442.30        11.33 o                         
   0  12   2        703.14        788.42        31.76 o                         
   2  12   2         52.35         52.99         6.42 o                         
  -7  13   2         28.57         27.25         2.58 o                         
  -5  13   2        189.18        179.21         5.76 o                         
  -3  13   2        272.38        255.70        13.35 o                         
  -1  13   2        167.10        210.44        23.30 o                         
   1  13   2        172.28        182.86        16.71 o                         
   3  13   2       4231.98       4606.06       147.85 o                         
  -6  14   2         38.94         49.96         5.69 o                         
  -4  14   2        259.17        252.32         7.02 o                         
  -2  14   2         75.73         70.81         5.19 o                         
   0  14   2        168.94        225.92        13.93 o                         
   2  14   2       1606.26       1439.16        55.32 o                         
  -5  15   2        231.66        247.08         8.18 o                         
  -3  15   2          0.04         -0.02         2.35 o                         
  -1  15   2         79.33        177.78        13.49 o                         
   1  15   2       1487.24       1512.58        56.30 o                         
  -6  16   2        191.30        223.21         7.56 o                         
  -4  16   2        440.84        476.72        13.15 o                         
  -2  16   2        890.73        916.36        27.39 o                         
   0  16   2         18.68         20.95         3.26 o                         
   2  16   2        686.80        590.67        26.74 o                         
  -5  17   2        280.96        314.38         8.80 o                         
  -3  17   2         40.84         40.96         3.12 o                         
  -1  17   2          7.29         16.07         4.44 o                         
   1  17   2         44.33         50.84         6.41 o                         
  -6  18   2          5.06          5.19         0.98 o                         
  -4  18   2        278.74        309.75        11.07 o                         
  -2  18   2         69.57         76.52         4.16 o                         
   0  18   2        212.66        244.77        15.91 o                         
   2  18   2        197.91        164.29        10.95 o                         
  -5  19   2        439.34        363.10        45.23 o                         
  -3  19   2        392.62        390.34        16.86 o                         
  -1  19   2         83.35         96.30         9.76 o                         
   1  19   2        168.67        158.91         8.20 o                         
  -4  20   2         41.74         31.55         3.10 o                         
  -2  20   2        143.35        156.60        16.10 o                         
   0  20   2        152.44        179.80         8.89 o                         
  -3  21   2         70.69         64.71         6.14 o                         
  -1  21   2         38.69         41.93         5.63 o                         
   1  21   2         11.00         10.68         2.88 o                         
  -2  22   2         41.94         54.27         5.66 o                         
   0  22   2         99.22        107.70         5.98 o                         
   2  22   2         33.20         23.73         3.22 o                         
  -3  23   2         29.97         26.88         2.95 o                         
  -1  23   2         96.33         99.76         7.15 o                         
   1  23   2         47.17         42.74         4.30 o                         
  -2  24   2          5.01          6.75         1.86 o                         
   0  24   2         48.44         30.91         3.22 o                         
  -8   1   3        907.14        975.15        33.18 o                         
  -6   1   3       1521.45       1641.00       102.32 o                         
  -4   1   3        503.04        428.58        13.58 o                         
  -2   1   3       1543.99       1685.99        50.49 o                         
   0   1   3       2153.48       2268.66        79.42 o                         
  -7   2   3        120.90        146.49         6.24 o                         
  -5   2   3         17.40         18.22         2.38 o                         
  -3   2   3        345.78        343.98        27.96 o                         
  -1   2   3       1702.02       1688.61        46.73 o                         
  -8   3   3        211.14        235.03         9.73 o                         
  -6   3   3         98.86         98.31         4.14 o                         
  -4   3   3        117.64        110.34         5.63 o                         
  -2   3   3        990.57       1034.01        35.54 o                         
   0   3   3      11492.41      13576.85       460.48 o                         
  -7   4   3        186.48        173.52         7.32 o                         
  -5   4   3        223.07        224.85        10.94 o                         
  -3   4   3        690.56        740.42        46.81 o                         
  -1   4   3         11.49          6.17         4.17 o                         
   1   4   3        162.86        174.35         7.10 o                         
  -8   5   3         20.86         28.64         2.41 o                         
  -6   5   3        165.53        189.50         5.10 o                         
  -4   5   3        125.73        132.87         9.12 o                         
  -2   5   3        148.60        134.63        16.17 o                         
   0   5   3       4435.20       5890.42       175.07 o                         
  -7   6   3         63.25         64.89         2.81 o                         
  -5   6   3        215.15        188.06         7.35 o                         
   1   6   3        651.79        583.83        24.54 o                         
  -6   7   3        310.49        337.46         7.83 o                         
  -4   7   3        132.85        131.44         7.81 o                         
  -7   8   3        322.55        356.28        45.83 o                         
  -5   8   3         19.64         20.28         1.88 o                         
  -3   8   3        324.13        299.72        16.62 o                         
  -6   9   3          4.77          3.76         0.76 o                         
  -4   9   3         74.49         69.80         6.05 o                         
  -2   9   3        197.91        163.10        11.98 o                         
   0   9   3        255.59        267.17        18.10 o                         
   2   9   3         38.17         40.00         6.47 o                         
  -7  10   3        437.58        506.23        41.54 o                         
  -5  10   3         14.08         16.43         1.83 o                         
  -3  10   3        674.77        558.48        16.00 o                         
  -1  10   3        287.59        328.45        26.71 o                         
   3  10   3        223.05        255.17        18.85 o                         
  -6  11   3        146.53        173.19         7.37 o                         
  -4  11   3        410.36        412.91        11.17 o                         
  -2  11   3        301.57        303.21        10.24 o                         
   2  11   3        795.99        858.04        37.90 o                         
   4  11   3         49.92         46.40         8.37 o                         
  -7  12   3         58.65         58.02         4.95 o                         
  -5  12   3         24.78         26.97         1.97 o                         
  -3  12   3        393.06        368.55         9.69 o                         
  -1  12   3        153.72        145.33         9.57 o                         
   1  12   3       1354.90       1285.61        65.79 o                         
   3  12   3         32.48         32.54         6.78 o                         
  -6  13   3          1.97          1.80         1.32 o                         
  -4  13   3         65.48         69.87         3.74 o                         
  -2  13   3        261.10        235.91         9.26 o                         
   2  13   3        144.11        122.58        15.71 o                         
   4  13   3        113.79        138.57        13.15 o                         
  -5  14   3          7.34          8.39         1.68 o                         
  -3  14   3        216.49        210.64         7.74 o                         
  -1  14   3       3235.00       3421.18        77.90 o                         
   1  14   3       6342.14       6587.69       217.92 o                         
   3  14   3        456.55        523.46        29.69 o                         
  -6  15   3          1.88          2.55         1.07 o                         
  -4  15   3         83.17         96.71         5.96 o                         
  -2  15   3        189.99        206.77        10.97 o                         
   0  15   3       1478.48       1647.83        38.38 o                         
   2  15   3       1468.09       1333.11        43.12 o                         
  -5  16   3         29.21         34.67         2.92 o                         
  -3  16   3          9.17         12.55         2.54 o                         
  -1  16   3        344.54        432.38        23.69 o                         
   1  16   3       2537.38       2589.32        88.06 o                         
  -6  17   3          8.43          5.65         1.20 o                         
  -4  17   3        170.98        182.93         7.17 o                         
  -2  17   3        722.50        757.72        23.08 o                         
   0  17   3        745.60        897.26        26.99 o                         
   2  17   3        165.40        141.58         9.63 o                         
  -5  18   3          8.07          7.35         1.19 o                         
  -3  18   3         58.50         60.06         4.13 o                         
  -1  18   3        170.72        176.38         9.06 o                         
   1  18   3         38.36         41.52         4.25 o                         
  -4  19   3         71.60         61.00         5.51 o                         
  -2  19   3        316.80        344.80        13.06 o                         
   0  19   3        404.59        426.74        18.08 o                         
   2  19   3         91.30         82.50         6.54 o                         
  -3  20   3        127.22        121.05        11.71 o                         
  -1  20   3        285.01        302.42        11.52 o                         
   1  20   3        142.70        153.41        10.24 o                         
  -2  21   3         65.73         74.36         4.39 o                         
   0  21   3         29.14         31.29         3.02 o                         
  -3  22   3          2.56          1.66         1.05 o                         
  -1  22   3          3.41          1.39         3.08 o                         
  -8   0   4        329.33        315.44        11.52 o                         
  -6   0   4        115.26        108.43         7.90 o                         
  -4   0   4         21.31         14.85         3.39 o                         
  -2   0   4        556.07        507.08        33.79 o                         
   2   0   4        215.72        157.48        12.47 o                         
  -7   1   4          9.75          7.80         2.06 o                         
  -5   1   4         79.11         67.41         4.57 o                         
  -3   1   4        892.39        948.02        38.28 o                         
  -1   1   4        166.93        148.15        10.40 o                         
   1   1   4        719.67        661.10        23.08 o                         
   3   1   4        160.73        129.92        12.78 o                         
  -6   2   4        242.84        258.25        13.49 o                         
  -4   2   4        335.84        327.76        11.77 o                         
  -2   2   4        177.23        189.27        13.80 o                         
   2   2   4        654.42        424.44        52.50 o                         
  -7   3   4         21.51         21.53         1.92 o                         
  -5   3   4         48.12         44.53         3.95 o                         
  -3   3   4         83.30         78.95        12.80 o                         
  -1   3   4        336.03        407.25        31.52 o                         
   1   3   4       1992.38       1912.40        48.88 o                         
   3   3   4        503.34        403.65        45.54 o                         
  -6   4   4         72.17         70.69         3.11 o                         
  -4   4   4        747.57        750.85        24.01 o                         
  -2   4   4       5037.05       5558.61       208.16 o                         
  -7   5   4         50.21         42.27         3.28 o                         
  -5   5   4        315.44        307.36        18.86 o                         
  -3   5   4         44.58         53.58         5.21 o                         
  -1   5   4        615.58        567.66        34.95 o                         
   1   5   4         41.73         48.10         7.69 o                         
   3   5   4        143.61        136.16        13.22 o                         
   5   5   4         17.51         16.10         5.56 o                         
  -6   6   4        122.10        109.38         3.49 o                         
  -4   6   4         70.82         69.95         6.20 o                         
  -2   6   4       3845.20       3888.33       131.38 o                         
   2   6   4        184.23        199.04        14.20 o                         
   4   6   4         13.66         20.95         6.51 o                         
  -7   7   4         15.69         18.15         6.25 o                         
  -5   7   4        211.65        212.36        28.24 o                         
  -3   7   4        719.90        624.91        23.29 o                         
  -1   7   4        124.40        131.69        17.59 o                         
   3   7   4        213.71        193.92        16.85 o                         
  -6   8   4         35.88         35.56         1.84 o                         
  -4   8   4        194.92        202.14        20.63 o                         
   2   8   4        347.91        397.46        22.91 o                         
   4   8   4         83.73         52.57         9.08 o                         
  -7   9   4        104.83        112.64         5.53 o                         
  -5   9   4        583.98        554.52        15.63 o                         
  -3   9   4        674.89        598.14        17.09 o                         
  -1   9   4        370.45        340.93        15.80 o                         
   3   9   4        204.50        256.73        18.74 o                         
  -6  10   4         15.23         18.94         1.74 o                         
  -4  10   4        160.71        168.39        10.55 o                         
  -2  10   4        299.54        316.22        22.51 o                         
  -7  11   4          3.00          3.02         1.02 o                         
  -5  11   4         35.31         32.12         2.27 o                         
  -3  11   4        217.18        204.83         8.43 o                         
  -1  11   4         37.56         34.83         3.94 o                         
   1  11   4        142.98        117.35        13.93 o                         
   3  11   4         46.95         39.76         7.42 o                         
  -6  12   4          2.99          1.95         0.95 o                         
  -4  12   4        300.80        277.57        13.21 o                         
  -2  12   4        486.79        510.17        21.52 o                         
   2  12   4         25.63         23.05         3.26 o                         
  -5  13   4          1.92          2.28         0.97 o                         
  -3  13   4        957.43       1011.09        43.93 o                         
  -1  13   4       2787.60       2649.71        73.04 o                         
   1  13   4        162.93        194.90        14.00 o                         
   3  13   4          1.62          7.83         4.14 o                         
  -6  14   4         58.64         66.20         4.34 o                         
  -4  14   4        260.06        311.02        11.67 o                         
  -2  14   4        879.14        906.49        23.67 o                         
   0  14   4        694.78        767.19        31.52 o                         
   2  14   4        453.16        369.89        19.39 o                         
  -5  15   4         82.13         87.93         7.36 o                         
  -3  15   4       1705.96       1932.50        49.09 o                         
  -1  15   4       2934.19       3212.22       109.38 o                         
   1  15   4         78.14        101.65        10.78 o                         
  -4  16   4        103.69        106.23         7.49 o                         
  -2  16   4        355.77        372.65        18.98 o                         
   0  16   4         69.17         79.27         9.66 o                         
  -5  17   4         64.82         49.06         2.62 o                         
  -3  17   4        197.57        213.21         8.62 o                         
  -1  17   4        456.38        529.56        25.79 o                         
   1  17   4        214.59        239.44        14.47 o                         
  -4  18   4        264.50        221.26         7.09 o                         
  -2  18   4        167.59        189.99        11.42 o                         
   0  18   4        200.20        231.37        13.86 o                         
   2  18   4          8.63          7.08         2.07 o                         
  -3  19   4        191.34        187.87         6.86 o                         
  -1  19   4        152.70        171.92        11.36 o                         
   1  19   4          9.43         15.08         3.56 o                         
  -2  20   4        171.76        194.87        11.05 o                         
   0  20   4        107.03        119.99         8.68 o                         
  -3  21   4        170.40        146.30         6.81 o                         
  -1  21   4        311.54        341.33        15.49 o                         
   1  21   4         14.36         12.13         2.78 o                         
  -2  22   4        117.92        119.42         6.27 o                         
   0  22   4          9.27         12.64         2.24 o                         
  -6   1   5         99.76        100.43         7.19 o                         
  -2   1   5         78.61         78.03         5.11 o                         
   0   1   5        170.48        199.38        18.30 o                         
   2   1   5       1531.83       1572.26        45.45 o                         
  -7   2   5        145.36        139.55         5.73 o                         
  -5   2   5        224.64        247.78         9.86 o                         
  -3   2   5        121.11        123.54         6.19 o                         
  -1   2   5         68.37         51.61         9.10 o                         
   1   2   5        769.39        697.65        35.49 o                         
   3   2   5         16.61         14.24         4.37 o                         
  -6   3   5        157.04        176.98         6.97 o                         
  -4   3   5        933.35        924.89        37.01 o                         
  -2   3   5        291.35        299.37        15.42 o                         
   2   3   5        240.52        210.29        17.19 o                         
  -7   4   5         15.74         18.45         1.80 o                         
  -5   4   5         60.20         75.15         6.95 o                         
  -3   4   5        147.63        153.54         7.08 o                         
  -1   4   5        322.29        325.16        21.91 o                         
   1   4   5        144.64        124.40        13.19 o                         
  -6   5   5        260.40        258.96         6.91 o                         
  -4   5   5       1115.58       1118.15        27.74 o                         
  -2   5   5         55.14         56.28         5.24 o                         
   2   5   5        426.84        489.70        29.12 o                         
  -7   6   5         61.23         50.66        17.17 o                         
  -5   6   5        203.97        224.92         8.95 o                         
  -3   6   5        176.70        198.17        11.04 o                         
  -1   6   5        198.06        181.73        14.91 o                         
   1   6   5        119.14        130.36        13.93 o                         
   3   6   5        443.86        397.74        26.13 o                         
  -6   7   5         50.00         57.00         4.05 o                         
  -4   7   5        468.63        476.41        19.91 o                         
  -2   7   5         13.58         11.93         7.69 o                         
   2   7   5         15.28         12.58         5.69 o                         
   4   7   5        206.48        190.90        16.41 o                         
  -5   8   5         89.52         88.60         7.12 o                         
  -3   8   5         16.88         21.90         3.59 o                         
  -1   8   5         13.57          8.36         2.40 o                         
   3   8   5        891.39        828.52        42.61 o                         
  -6   9   5         24.18         27.79         2.19 o                         
  -4   9   5         17.20         18.19         2.65 o                         
  -2   9   5         34.72         35.18         4.20 o                         
   2   9   5          7.23         14.13         4.98 o                         
  -5  10   5         48.71         48.71         4.68 o                         
  -3  10   5        284.60        274.83        14.61 o                         
  -1  10   5          0.04          0.71         1.76 o                         
   3  10   5        947.46        904.65        46.13 o                         
  -6  11   5        143.55        142.94         8.20 o                         
  -4  11   5        269.87        293.60        15.63 o                         
  -2  11   5        428.76        406.85        17.17 o                         
  -5  12   5        202.34        221.10        10.95 o                         
  -3  12   5        427.41        410.28        18.95 o                         
  -1  12   5         93.07         77.61         5.97 o                         
  -6  13   5         73.67         56.57         4.17 o                         
  -4  13   5        351.12        433.71        11.32 o                         
  -2  13   5        195.76        224.70        12.47 o                         
   0  13   5        158.54        173.95        22.68 o                         
  -5  14   5       1155.53       1291.68        46.00 o                         
  -3  14   5       1429.88       1631.25        61.22 o                         
   1  14   5         75.65         60.71         6.58 o                         
  -4  15   5        606.36        703.35        19.23 o                         
   0  15   5         42.79         48.84         6.41 o                         
  -5  16   5        709.77        602.43        22.00 o                         
  -3  16   5        618.40        735.07        29.83 o                         
  -1  16   5        133.37        159.82        11.80 o                         
   1  16   5        156.46        157.04        10.47 o                         
  -4  17   5        145.93        140.27        22.41 o                         
   0  17   5         58.55         56.88         6.58 o                         
  -3  18   5         13.63         12.88         2.44 o                         
  -1  18   5         61.91         81.93         7.19 o                         
   1  18   5         97.61        106.03         7.22 o                         
   0  19   5        186.53        210.77        10.71 o                         
  -1  20   5        145.86        143.04         8.14 o                         
   1  20   5         55.44         49.32         3.63 o                         
   0  21   5         22.18         23.12         2.41 o                         
  -6   0   6         36.65         37.56         5.56 o                         
  -4   0   6        119.02        125.65         9.49 o                         
  -2   0   6       1079.30       1044.51        40.64 o                         
  -5   1   6         49.84         53.01         5.53 o                         
  -3   1   6         53.73         44.18         4.48 o                         
  -1   1   6        533.50        473.57        32.32 o                         
  -6   2   6         58.80         56.76         3.16 o                         
  -4   2   6         47.18         56.21         4.45 o                         
  -2   2   6        179.04        187.85        14.72 o                         
  -5   3   6        107.60        114.47         8.10 o                         
  -3   3   6         92.47        107.07         5.77 o                         
  -1   3   6        125.80        107.57         9.75 o                         
  -6   4   6        329.79        291.66        26.26 o                         
  -4   4   6         43.00         46.13         5.49 o                         
  -2   4   6        285.36        277.68        16.20 o                         
   0   4   6        286.84        275.83        38.86 o                         
  -5   5   6         37.76         39.08         4.58 o                         
  -3   5   6        192.91        202.05         8.24 o                         
  -1   5   6         27.38         29.78         5.39 o                         
   3   5   6        101.25         83.25        11.76 o                         
  -6   6   6        256.01        246.76        13.05 o                         
  -2   6   6         31.58         45.25        13.59 o                         
   0   6   6        191.41        200.83        23.90 o                         
  -5   7   6         90.50        102.65         5.04 o                         
  -3   7   6         68.59         73.29         4.98 o                         
  -1   7   6        164.72        159.40        10.07 o                         
  -6   8   6        128.54        144.19         6.88 o                         
  -4   8   6        256.14        287.30        13.83 o                         
  -2   8   6        113.60        111.26        17.15 o                         
   0   8   6        347.57        331.27        32.00 o                         
  -5   9   6        175.39        208.03         7.42 o                         
  -3   9   6         96.25         99.73         5.43 o                         
  -1   9   6         77.33         62.70         6.64 o                         
  -4  10   6        120.07        132.26         8.30 o                         
   0  10   6         12.97          5.69         4.95 o                         
  -5  11   6        126.13        151.13         5.57 o                         
  -3  11   6          9.91          7.97         2.41 o                         
  -4  12   6         74.23         87.76         3.74 o                         
  -2  12   6        133.90        135.58         8.37 o                         
  -5  13   6        174.22        156.60         7.90 o                         
  -3  13   6         57.77         62.10         6.17 o                         
   1  13   6        105.44        100.87         8.00 o                         
  -4  14   6         63.66         68.84         4.15 o                         
  -2  14   6          7.62          7.76         3.19 o                         
   0  14   6         57.47         62.81         6.61 o                         
  -3  15   6        244.24        305.74        14.34 o                         
  -1  15   6        169.30        176.77        11.56 o                         
   1  15   6        203.58        182.06        10.47 o                         
  -4  16   6         22.57         11.80         1.97 o                         
  -2  16   6        211.74        245.88        13.22 o                         
  -3  17   6         53.26         53.66         3.97 o                         
  -1  17   6         67.91         82.16         6.51 o                         
   1  17   6        276.17        290.52        12.37 o                         
  -2  18   6         53.79         66.61         4.88 o                         
   0  18   6         28.63         33.90         3.25 o                         
  -1  19   6         87.86         88.91         5.12 o                         
  -6   1   7          1.29          1.31         0.43 o                         
  -4   1   7         96.62        124.21         5.90 o                         
  -2   1   7       1734.24       1794.99        45.08 o                         
  -5   2   7          1.73          1.42         1.42 o                         
  -3   2   7        248.08        269.20        10.14 o                         
  -1   2   7         64.95         62.86         3.88 o                         
  -4   3   7          2.05          4.24         2.27 o                         
  -2   3   7        374.44        380.06        12.86 o                         
  -5   4   7          0.83          1.53         1.36 o                         
  -3   4   7        237.18        252.76        13.42 o                         
  -1   4   7        109.67        100.20         7.25 o                         
  -4   5   7        241.05        247.64        11.80 o                         
  -2   5   7        132.90        152.90         9.73 o                         
  -5   6   7         33.52         35.65         4.27 o                         
  -3   6   7         95.95        106.26         9.49 o                         
  -1   6   7         18.81         14.44         3.22 o                         
  -4   7   7          7.91         12.44         1.76 o                         
  -2   7   7        292.85        298.16        26.61 o                         
   0   7   7         52.69         34.98         3.93 o                         
  -5   8   7         19.22         23.97         1.76 o                         
  -1   8   7        493.84        482.81        20.13 o                         
  -4   9   7         44.81         62.50         3.38 o                         
  -2   9   7         29.03         32.64         3.29 o                         
   0   9   7         79.07         73.25         5.80 o                         
  -3  10   7         51.88         53.48         7.91 o                         
  -1  10   7        749.23        762.36        30.91 o                         
  -4  11   7         96.69         90.54         5.49 o                         
  -2  11   7        562.16        653.14        26.71 o                         
   0  11   7        121.62        117.82         7.52 o                         
  -3  12   7         29.38         29.55         2.66 o                         
  -1  12   7        143.13        145.58         9.05 o                         
   1  12   7          0.55          1.42         1.63 o                         
  -2  13   7          3.76          6.03         1.58 o                         
   0  13   7         39.78         43.54         2.98 o                         
  -3  14   7         72.92         77.28         5.66 o                         
  -1  14   7         65.71         84.28         4.27 o                         
  -2  15   7         14.96         17.27         1.70 o                         
   0  15   7         46.14         43.71         2.45 o                         
  -1  16   7         33.08         39.09         2.23 o                         
  -2   0   8       1101.47       1091.52        39.45 o                         
  -3   1   8        139.23        153.58         8.00 o                         
  -4   2   8        519.43        518.58        18.78 o                         
  -2   2   8        265.53        253.27        11.76 o                         
  -3   3   8         27.85         26.20         3.17 o                         
  -4   4   8         29.67         28.47         2.41 o                         
  -2   4   8         27.37         29.42         5.49 o                         
  -3   5   8         49.70         44.95         3.19 o                         
  -1   5   8         37.15         35.35         3.25 o                         
  -4   6   8        208.10        224.70        40.03 o                         
  -2   6   8         34.01         37.86         3.66 o                         
  -3   7   8         92.61         81.28         4.30 o                         
  -1   7   8          2.87          2.10         1.25 o                         
  -2   8   8        251.96        292.35        12.88 o                         
  -3   9   8        387.41        479.83        17.96 o                         
  -1   9   8         10.29         12.00         1.86 o                         
  -2  10   8         14.44         18.68         2.27 o                         
   0  10   8         36.72         34.74         3.36 o                         
  -1  11   8          3.93          1.59         1.22 o                         
  -2  12   8          9.13          4.88         1.29 o                         
                                                                                
