# Supplementary material for: Complexes of 2,4,6-tri­hydroxy­benzoic acid: effects of intra­molecular hydro­gen bonding on ligand geometry and metal binding modes
Source: Acta Crystallogr C Struct Chem. 2022 Oct 25;78(Pt 11):653–70. doi: 10.1107/S2053229622009901 (PMC9635592; doi:10.1107/S2053229622009901)
Supplement: Supplementary file 9 [file c-78-00653-8_Ca_H3thba_cc124csup9.hkl]

data_8_Ca_H3thba_cc124c                                                         
_shelx_title ' cc124c_a.res in P-1'                                             
_shelx_refln_list_code          4                                               
_shelx_F_calc_maximum      186.65                                               
_exptl_crystal_F_000       528.00                                               
_reflns_d_resolution_high  0.7896                                               
                                                                                
loop_                                                                           
 _space_group_symop_operation_xyz                                               
 'x, y, z'                                                                      
 '-x, -y, -z'                                                                   
                                                                                
_cell_length_a     6.9836                                                       
_cell_length_b     9.9150                                                       
_cell_length_c    14.4214                                                       
_cell_angle_alpha  88.420                                                       
_cell_angle_beta   86.377                                                       
_cell_angle_gamma  86.733                                                       
                                                                                
_shelx_F_squared_multiplier     1.000                                           
                                                                                
loop_                                                                           
 _refln_index_h                                                                 
 _refln_index_k                                                                 
 _refln_index_l                                                                 
 _refln_F_squared_calc                                                          
 _refln_F_squared_meas                                                          
 _refln_F_squared_sigma                                                         
 _refln_observed_status                                                         
   1   0   0       1595.42       1606.69        62.67 o                         
   2   0   0      15304.19      16174.85       604.75 o                         
   3   0   0       3622.69       3757.29       149.28 o                         
   4   0   0       2932.60       3290.96       193.49 o                         
   5   0   0          4.89          4.91         2.78 o                         
   6   0   0        867.34        958.50        33.89 o                         
   7   0   0        233.12        230.62        10.46 o                         
   8   0   0          1.61          2.50         2.02 o                         
  -8   1   0          1.07          1.25         2.30 o                         
  -7   1   0         12.89         18.68         2.58 o                         
  -6   1   0         69.25         73.23         5.06 o                         
  -5   1   0        107.11        109.99         6.44 o                         
  -4   1   0       4598.12       5057.24       193.23 o                         
  -3   1   0       1131.90       1120.57        39.75 o                         
  -2   1   0      11875.34      12660.41       611.21 o                         
  -1   1   0       1951.89       2058.44        79.49 o                         
   0   1   0        183.51        339.88        20.03 o                         
   1   1   0       1638.95       1611.53        88.12 o                         
   2   1   0       1050.04       1126.64        67.70 o                         
   3   1   0        606.72        692.56        77.81 o                         
   4   1   0       1642.50       1706.06        71.26 o                         
   5   1   0         96.76        107.97         7.94 o                         
   6   1   0        227.13        228.30        11.29 o                         
   7   1   0         39.03         39.83         4.30 o                         
   8   1   0        161.54        141.76         8.23 o                         
  -8   2   0         95.98         88.61         7.79 o                         
  -7   2   0        514.15        513.75        19.89 o                         
  -6   2   0        694.69        679.45        26.72 o                         
  -5   2   0          5.70          6.16         1.97 o                         
  -4   2   0        244.20        269.72        19.00 o                         
  -3   2   0       2231.06       2223.71        75.66 o                         
  -2   2   0       1212.28       1308.43        39.15 o                         
  -1   2   0         18.35         15.76         2.82 o                         
   0   2   0       4409.12       6629.29       350.70 o                         
   1   2   0          1.94          4.80         1.99 o                         
   2   2   0       1166.40       1215.46        51.29 o                         
   3   2   0        665.26        651.54        29.46 o                         
   4   2   0          1.16         13.96         3.79 o                         
   5   2   0       1082.50       1215.16        52.57 o                         
   6   2   0         85.35         90.96         6.61 o                         
   7   2   0          2.10          3.09         1.54 o                         
   8   2   0        101.26         93.35         4.98 o                         
  -8   3   0         49.50         51.35         5.22 o                         
  -7   3   0        342.84        328.58        20.95 o                         
  -6   3   0         56.59         60.61         5.23 o                         
  -5   3   0          4.53          4.77         1.69 o                         
  -4   3   0        169.98        196.25        11.88 o                         
  -3   3   0       1138.39       1228.21        59.00 o                         
  -2   3   0        360.60        383.62        21.91 o                         
  -1   3   0         36.19         44.54         5.29 o                         
   0   3   0         80.37         86.99         9.03 o                         
   1   3   0        568.50        620.25        52.63 o                         
   2   3   0       1568.80       1667.26        68.48 o                         
   3   3   0       2544.69       2780.15       106.68 o                         
   4   3   0        105.77        116.26         9.11 o                         
   5   3   0        637.00        728.69        31.72 o                         
   6   3   0        140.02        148.27         9.20 o                         
   7   3   0        571.66        610.99        20.33 o                         
   8   3   0          3.46          5.09         1.64 o                         
  -8   4   0         58.50         58.39         4.92 o                         
  -7   4   0         56.76         65.11         5.37 o                         
  -6   4   0          7.17          5.50         3.14 o                         
  -5   4   0          0.06         -1.53         1.53 o                         
  -4   4   0        346.59        353.32        12.25 o                         
  -3   4   0        499.12        595.23        31.29 o                         
  -2   4   0        161.92        196.53        23.00 o                         
  -1   4   0         12.93          5.57         3.76 o                         
   0   4   0        120.90        159.29        10.33 o                         
   1   4   0       4823.89       5089.56       256.01 o                         
   2   4   0         74.47         75.97         5.43 o                         
   3   4   0          3.04          3.00         1.80 o                         
   4   4   0        205.07        232.52         9.54 o                         
   5   4   0          5.49          2.74         2.66 o                         
   6   4   0        104.64        115.76         6.65 o                         
   7   4   0         18.47         20.37         3.03 o                         
   8   4   0        280.01        262.72        12.25 o                         
  -7   5   0        170.60        164.28        11.87 o                         
  -6   5   0        272.68        269.48        18.95 o                         
  -5   5   0        155.12        162.23         8.79 o                         
  -4   5   0        339.54        320.86        10.73 o                         
  -3   5   0        886.84        916.90        50.22 o                         
  -2   5   0        140.48        144.43        14.07 o                         
  -1   5   0        571.87        665.98        28.13 o                         
   0   5   0       4944.29       6133.52       184.57 o                         
   1   5   0       3745.38       5142.81       157.88 o                         
   2   5   0         40.05         64.18         5.44 o                         
   3   5   0       4213.48       5700.01       219.20 o                         
   4   5   0          1.14          1.90         1.78 o                         
   5   5   0        403.23        428.27        17.56 o                         
   6   5   0         40.89         42.96         5.31 o                         
   7   5   0        105.97        118.39         9.36 o                         
  -7   6   0         31.69         37.27         2.96 o                         
  -6   6   0         62.03         59.66         7.99 o                         
  -5   6   0        134.30        137.76        10.57 o                         
  -4   6   0        110.31        108.37         7.62 o                         
  -3   6   0          6.19          3.54         1.95 o                         
  -2   6   0       1284.85       1198.09        81.90 o                         
  -1   6   0        363.83        546.30        25.12 o                         
   0   6   0       1127.62       1314.86        45.13 o                         
   1   6   0       3671.96       4733.28       145.21 o                         
   2   6   0        491.12        533.08        48.35 o                         
   3   6   0       1108.02       1231.26        36.85 o                         
   4   6   0       1283.17       1349.48        87.68 o                         
   5   6   0       1518.59       1461.20        94.88 o                         
   6   6   0         53.19         49.46         9.26 o                         
   7   6   0        263.17        281.55        14.52 o                         
  -6   7   0        155.76        163.70         9.60 o                         
  -5   7   0         35.18         36.74         3.82 o                         
  -4   7   0         48.05         50.74         7.37 o                         
  -3   7   0          1.50          2.98         2.41 o                         
  -2   7   0         85.42         87.17         5.88 o                         
  -1   7   0       1466.13       1517.85        47.50 o                         
   0   7   0         46.07         52.77         4.43 o                         
   1   7   0        767.79        881.26        33.13 o                         
   2   7   0        132.70        154.12         7.86 o                         
   3   7   0        197.39        219.52         9.62 o                         
   4   7   0        126.97        141.36         8.77 o                         
   5   7   0        430.54        353.40        23.81 o                         
   6   7   0         11.94         13.26         3.35 o                         
   7   7   0        100.65        120.15        11.71 o                         
  -5   8   0        218.28        214.85        16.94 o                         
  -4   8   0         19.16         14.48         3.64 o                         
  -3   8   0        242.07        254.35        13.93 o                         
  -2   8   0        573.03        550.82        22.89 o                         
  -1   8   0        164.74        154.77         8.56 o                         
   0   8   0         69.02         57.93         5.63 o                         
   1   8   0         74.08         60.21         4.56 o                         
   2   8   0        346.79        342.14        13.21 o                         
   3   8   0         52.34         56.62         8.35 o                         
   4   8   0        246.21        275.31        14.72 o                         
   5   8   0         66.50         74.00         7.54 o                         
   6   8   0         63.26         71.13         6.56 o                         
  -5   9   0         21.42         24.86         4.25 o                         
  -4   9   0        245.53        248.85        11.42 o                         
  -3   9   0         74.32         81.39         7.26 o                         
  -2   9   0         95.80         96.95         6.45 o                         
  -1   9   0         86.08         80.60         8.06 o                         
   0   9   0         35.95         37.61         4.27 o                         
   1   9   0         66.15         92.63         6.00 o                         
   2   9   0         27.77         43.51         4.82 o                         
   3   9   0         10.34          4.70         3.36 o                         
   4   9   0        232.15        227.49        16.34 o                         
   5   9   0         22.95         18.80         3.49 o                         
  -4  10   0         24.88         24.08         3.08 o                         
  -3  10   0         90.33         82.78         6.22 o                         
  -2  10   0         29.77         24.35         4.80 o                         
  -1  10   0         52.21         49.18         5.04 o                         
   0  10   0        608.91        572.80        27.66 o                         
   1  10   0        346.02        335.86        16.30 o                         
   2  10   0         58.88         48.53         5.32 o                         
   3  10   0         11.52         10.09         2.91 o                         
   4  10   0         33.02         26.12         4.51 o                         
  -2  11   0          7.11          6.23         2.54 o                         
  -1  11   0        158.54        133.12        14.27 o                         
   0  11   0         40.03         48.30         8.67 o                         
   1  11   0        120.08        101.55        11.23 o                         
   2  11   0          7.67         12.88         3.86 o                         
   3  11   0         67.00         86.75         8.29 o                         
  -2  12   0         15.68         15.64         2.05 o                         
  -1  12   0        216.74        174.00        13.23 o                         
   0  12   0         68.81         63.80         6.65 o                         
  -2 -12   1         57.78         62.21         6.51 o                         
  -1 -12   1         67.30         67.47         7.18 o                         
   0 -12   1        337.25        345.14        38.78 o                         
   1 -12   1         13.73         11.26         2.27 o                         
   2 -12   1         81.23         78.28         5.01 o                         
  -4 -11   1         99.36        108.78         6.45 o                         
  -3 -11   1        151.77        140.87        11.37 o                         
  -2 -11   1         15.11         11.54         2.64 o                         
  -1 -11   1        131.51        107.64        18.68 o                         
   0 -11   1         32.53         34.92         4.08 o                         
   1 -11   1        234.08        221.07        12.43 o                         
   2 -11   1          6.30          3.22         2.42 o                         
  -5 -10   1         12.09          7.21         3.42 o                         
  -4 -10   1         84.58         88.79         6.51 o                         
  -3 -10   1         27.94         30.93         3.64 o                         
  -2 -10   1        141.12        130.50         6.67 o                         
  -1 -10   1         71.55         81.21         5.91 o                         
   0 -10   1        524.39        571.73        26.32 o                         
   1 -10   1         80.23         82.95        10.05 o                         
   2 -10   1        280.50        248.59        13.44 o                         
   3 -10   1         20.70         21.97         3.23 o                         
   4 -10   1        139.26        136.14         7.75 o                         
  -6  -9   1         73.08         68.81         7.25 o                         
  -5  -9   1         29.63         35.76         3.40 o                         
  -4  -9   1        304.26        361.23        17.87 o                         
  -3  -9   1        240.82        260.23        12.10 o                         
  -2  -9   1        244.28        244.17         9.31 o                         
  -1  -9   1        407.91        432.92        15.30 o                         
   0  -9   1         41.01         46.47         5.87 o                         
   1  -9   1         58.72         55.07         6.78 o                         
   2  -9   1         62.79         62.31         5.39 o                         
   3  -9   1        176.73        162.88         9.28 o                         
   4  -9   1        119.09        115.34         7.00 o                         
   5  -9   1        751.00        776.58        44.47 o                         
  -6  -8   1        527.05        564.88        26.25 o                         
  -5  -8   1        452.31        488.78        18.46 o                         
  -4  -8   1        541.87        592.11        22.67 o                         
  -3  -8   1        254.73        269.24        11.12 o                         
  -2  -8   1        625.88        669.80        22.48 o                         
  -1  -8   1        967.00       1049.34        37.67 o                         
   0  -8   1        121.21        128.78         9.07 o                         
   1  -8   1        947.69        972.72        36.41 o                         
   2  -8   1        313.61        298.20        12.32 o                         
   3  -8   1       1182.69       1244.70        36.25 o                         
   4  -8   1         18.66         20.40         5.55 o                         
   5  -8   1        183.17        182.35        11.01 o                         
   6  -8   1         36.43         36.48         4.64 o                         
  -7  -7   1          0.47          0.03         2.34 o                         
  -6  -7   1         36.44         35.98         3.58 o                         
  -5  -7   1          1.27          0.72         2.85 o                         
  -4  -7   1          3.20          0.69         2.51 o                         
  -3  -7   1         91.22        108.92        10.24 o                         
  -2  -7   1       1092.78       1198.89        45.78 o                         
  -1  -7   1          0.50         -0.15         2.26 o                         
   0  -7   1        107.20        114.48         6.20 o                         
   1  -7   1        432.11        469.75        16.97 o                         
   2  -7   1        182.75        176.98         9.97 o                         
   3  -7   1         29.56         32.88         3.73 o                         
   4  -7   1        266.96        273.90        22.20 o                         
   5  -7   1         16.43         15.15         2.87 o                         
   6  -7   1          7.76          6.57         2.16 o                         
  -7  -6   1         26.28         25.56         2.93 o                         
  -6  -6   1          4.46          6.02         2.57 o                         
  -5  -6   1        376.51        348.62        22.20 o                         
  -4  -6   1        491.34        492.19        24.95 o                         
  -3  -6   1         66.71         72.44         4.38 o                         
  -2  -6   1       1013.77       1070.64        46.90 o                         
  -1  -6   1        171.33        194.56        12.09 o                         
   0  -6   1        234.74        298.34        31.12 o                         
   1  -6   1         17.22         20.23         4.28 o                         
   2  -6   1        473.69        418.74        26.77 o                         
   3  -6   1        368.83        335.93        21.18 o                         
   4  -6   1        587.77        590.33        18.91 o                         
   5  -6   1        209.57        194.85        12.35 o                         
   6  -6   1          2.49          1.60         2.40 o                         
   7  -6   1          1.51          2.50         1.38 o                         
  -8  -5   1         59.74         54.24         5.63 o                         
  -7  -5   1         14.10         13.57         3.02 o                         
  -6  -5   1         30.59         33.84         3.19 o                         
  -5  -5   1        715.86        700.20        21.56 o                         
  -4  -5   1        352.64        352.75        10.55 o                         
  -3  -5   1         29.40         45.13         3.49 o                         
  -2  -5   1        400.73        501.80        21.94 o                         
  -1  -5   1        645.99        708.23        31.54 o                         
   0  -5   1         32.00         16.34         2.86 o                         
   1  -5   1       2583.82       3091.56       166.78 o                         
   2  -5   1        333.33        389.86        39.90 o                         
   3  -5   1          4.29          9.25         5.46 o                         
   4  -5   1        181.89        169.92         6.24 o                         
   5  -5   1        634.73        632.03        20.52 o                         
   6  -5   1         33.11         26.16         6.57 o                         
   7  -5   1         24.41         22.58         3.09 o                         
  -8  -4   1         67.10         61.43         4.54 o                         
  -7  -4   1        553.66        554.59        23.83 o                         
  -6  -4   1         45.57         38.13         3.37 o                         
  -5  -4   1       2522.10       2640.93        62.37 o                         
  -4  -4   1        191.52        198.38         6.76 o                         
  -3  -4   1       2052.31       2233.83        83.96 o                         
  -2  -4   1       3177.72       4066.75       153.26 o                         
  -1  -4   1       2843.17       3041.06       114.31 o                         
   0  -4   1        799.64       1087.20        64.47 o                         
   1  -4   1        111.67         83.95         6.18 o                         
   2  -4   1        626.84        647.34        26.11 o                         
   3  -4   1        456.91        500.26        22.68 o                         
   4  -4   1        270.36        286.36        10.59 o                         
   5  -4   1         10.58          9.81         2.68 o                         
   6  -4   1         55.21         41.08         8.27 o                         
   7  -4   1         31.52         40.85         5.03 o                         
   8  -4   1         12.84         10.21         2.17 o                         
  -8  -3   1        204.45        188.35         7.74 o                         
  -7  -3   1        973.73       1012.19        30.19 o                         
  -6  -3   1       1193.79       1245.34        34.43 o                         
  -5  -3   1       1785.33       1798.62        47.51 o                         
  -4  -3   1       1064.10       1055.01        55.02 o                         
  -3  -3   1          5.12          4.46         2.02 o                         
  -2  -3   1        822.50        948.02        58.11 o                         
  -1  -3   1        991.96       1170.12       215.01 o                         
   0  -3   1       1403.41       1712.08        94.98 o                         
   1  -3   1       2354.84       2385.94       132.39 o                         
   2  -3   1       1662.65       1692.35        57.07 o                         
   3  -3   1          4.21          5.49         1.91 o                         
   4  -3   1        139.10        147.66         6.20 o                         
   5  -3   1        426.35        405.52        12.98 o                         
   6  -3   1        183.67        174.22         7.55 o                         
   7  -3   1          1.91          1.76         2.34 o                         
  -8  -2   1          3.71          3.63         1.69 o                         
  -7  -2   1          2.99          2.06         2.01 o                         
  -6  -2   1         11.15         10.84         2.47 o                         
  -5  -2   1         82.94         81.50         6.68 o                         
  -4  -2   1        836.69        816.51        32.15 o                         
  -3  -2   1       2561.76       2600.27       101.20 o                         
  -2  -2   1       1468.59       1472.19        83.66 o                         
  -1  -2   1        155.66        158.20         9.46 o                         
   0  -2   1        326.52        289.63        17.16 o                         
   1  -2   1         65.09         78.99         5.79 o                         
   2  -2   1         15.18          2.89         2.87 o                         
   3  -2   1       2393.83       2126.17        54.03 o                         
   4  -2   1       2785.24       2722.06       108.45 o                         
   5  -2   1        128.41        121.88         6.46 o                         
   6  -2   1        967.66        963.37        33.04 o                         
   7  -2   1        251.06        258.08        14.59 o                         
   8  -2   1        110.57        105.55         8.92 o                         
  -8  -1   1        392.83        410.55        17.98 o                         
  -7  -1   1         21.17         18.74         3.19 o                         
  -6  -1   1         38.38         37.70         4.08 o                         
  -5  -1   1        316.81        298.44         9.78 o                         
  -4  -1   1         11.70         15.58         3.45 o                         
  -3  -1   1         30.49         33.37         4.32 o                         
  -2  -1   1       8020.13       7846.30       418.83 o                         
  -1  -1   1         98.13         70.96         6.84 o                         
   0  -1   1       6566.41       8345.05       438.52 o                         
   1  -1   1        518.72        521.44        27.98 o                         
   2  -1   1        620.09        671.00        31.14 o                         
   3  -1   1       1453.23       1591.56        72.15 o                         
   4  -1   1        257.54        265.92        15.43 o                         
   5  -1   1        236.87        239.97         9.88 o                         
   6  -1   1         73.58         72.71         5.32 o                         
   7  -1   1        174.47        197.48         9.77 o                         
   8  -1   1          3.63          7.13         3.16 o                         
  -8   0   1        117.85        122.86        12.06 o                         
  -7   0   1         57.48         54.05         4.60 o                         
  -6   0   1        497.75        544.35        18.98 o                         
  -5   0   1         50.21         56.91         3.78 o                         
  -4   0   1      10224.35      10872.49       418.78 o                         
  -3   0   1         74.01         76.05        12.98 o                         
  -2   0   1      16583.65      17107.37       904.49 o                         
  -1   0   1        338.33        364.87        23.63 o                         
   0   0   1       1525.18       1434.85        54.14 o                         
   1   0   1        873.97        928.30        52.89 o                         
   2   0   1         95.79         94.79         8.50 o                         
   3   0   1        551.72        524.21        28.70 o                         
   4   0   1        872.17        950.20       101.39 o                         
   5   0   1        478.07        500.61        15.89 o                         
   6   0   1        146.15        149.84         9.67 o                         
   7   0   1         70.46         75.25         4.80 o                         
   8   0   1         95.77         77.21         6.20 o                         
  -8   1   1          0.27          0.19         1.30 o                         
  -7   1   1         24.72         23.42         3.10 o                         
  -6   1   1        314.08        315.36        13.54 o                         
  -5   1   1         86.94        102.59         6.30 o                         
  -4   1   1          2.74          1.14         2.49 o                         
  -3   1   1       2873.61       2812.09        89.54 o                         
  -2   1   1      34836.48      36217.45      1905.13 o                         
  -1   1   1        579.44        688.98        41.46 o                         
   0   1   1        134.26        145.60         9.35 o                         
   1   1   1        484.03        423.96        23.74 o                         
   2   1   1          7.53          2.20         4.29 o                         
   3   1   1       4431.96       4437.69       138.17 o                         
   4   1   1        504.55        586.71        34.30 o                         
   5   1   1         47.79         51.13         6.08 o                         
   6   1   1        547.06        592.67        24.78 o                         
   7   1   1        189.82        209.92        22.49 o                         
   8   1   1         63.47         55.41         7.05 o                         
  -8   2   1         81.83         82.41         7.09 o                         
  -7   2   1        108.42        102.95         7.37 o                         
  -6   2   1        799.93        804.82        32.92 o                         
  -5   2   1        169.39        176.08         8.26 o                         
  -4   2   1       5173.28       5406.03       208.93 o                         
  -3   2   1        306.29        267.54        12.80 o                         
  -2   2   1        330.14        371.18        20.49 o                         
  -1   2   1        574.48        687.61        43.02 o                         
   0   2   1        120.69        114.75         6.76 o                         
   1   2   1         79.17         76.96         5.68 o                         
   2   2   1      10662.74      10100.81       380.96 o                         
   3   2   1          7.26          2.25         2.39 o                         
   4   2   1          1.33          1.69         2.72 o                         
   5   2   1         79.64         69.88         5.94 o                         
   6   2   1        104.02        114.97         8.83 o                         
   7   2   1         23.62         21.66         2.70 o                         
   8   2   1          1.65          0.76         1.69 o                         
  -8   3   1         86.90        100.51         7.63 o                         
  -7   3   1        330.35        366.62        23.37 o                         
  -6   3   1        747.65        758.58        23.13 o                         
  -5   3   1         68.27         71.76         4.84 o                         
  -4   3   1        552.60        529.58        14.30 o                         
  -3   3   1       1094.18       1230.67        56.67 o                         
  -2   3   1       3951.63       3941.77       218.02 o                         
  -1   3   1       2448.41       2494.33       140.11 o                         
   0   3   1       6784.64       7586.26       402.46 o                         
   1   3   1        511.01        623.75       109.56 o                         
   2   3   1         60.70         32.50         4.99 o                         
   3   3   1       2500.86       2535.59        82.06 o                         
   4   3   1          5.40          9.41         3.48 o                         
   5   3   1         87.75         77.45         5.12 o                         
   6   3   1        393.10        376.99        13.47 o                         
   7   3   1        141.06        147.24        10.10 o                         
   8   3   1          4.66          6.40         2.16 o                         
  -7   4   1         20.02         20.55         2.95 o                         
  -6   4   1        232.57        236.53        13.10 o                         
  -5   4   1          3.83          0.53         2.72 o                         
  -4   4   1          4.72          3.22         1.37 o                         
  -3   4   1        271.37        275.45        20.81 o                         
  -2   4   1        310.76        328.09        29.01 o                         
  -1   4   1        481.32        535.50        38.50 o                         
   0   4   1        328.54        546.44        36.01 o                         
   1   4   1        877.24       1357.64        85.36 o                         
   2   4   1         36.74         46.96        11.82 o                         
   3   4   1       1010.31       1277.66       138.44 o                         
   4   4   1        737.52        727.48        21.81 o                         
   5   4   1        380.78        394.98        14.18 o                         
   6   4   1        406.57        417.35        13.50 o                         
   7   4   1        164.46        168.76         7.38 o                         
   8   4   1        176.19        185.69        14.01 o                         
  -7   5   1        155.27        171.44         8.80 o                         
  -6   5   1         25.12         22.91         3.07 o                         
  -5   5   1        284.25        271.58        12.35 o                         
  -4   5   1        560.64        597.27        21.03 o                         
  -3   5   1        397.85        446.06        19.12 o                         
  -2   5   1        137.05        209.36        23.99 o                         
  -1   5   1       8929.80       8815.57       777.99 o                         
   0   5   1        114.75         82.79        11.91 o                         
   1   5   1       1763.47       2443.97       145.58 o                         
   2   5   1        497.43        671.03        57.73 o                         
   3   5   1         82.91         95.05         8.28 o                         
   4   5   1        195.13        211.18         9.24 o                         
   5   5   1         17.33         16.49         2.71 o                         
   6   5   1         20.58         15.50         2.71 o                         
   7   5   1         58.92         76.12         6.01 o                         
   8   5   1         37.87         34.29         4.50 o                         
  -7   6   1          3.00          3.16         1.23 o                         
  -6   6   1        186.55        180.26        10.48 o                         
  -5   6   1         78.44         95.24         6.68 o                         
  -4   6   1        436.24        451.47        20.82 o                         
  -3   6   1       1133.88       1170.76        66.70 o                         
  -2   6   1          5.25          9.95         5.07 o                         
  -1   6   1         38.99         28.58         5.90 o                         
   0   6   1        392.14        452.21        36.60 o                         
   1   6   1        267.74        335.97        34.21 o                         
   2   6   1         95.17         96.81        22.20 o                         
   3   6   1        967.64       1015.00        52.97 o                         
   4   6   1        727.99        785.67        33.72 o                         
   5   6   1        331.76        412.28        27.73 o                         
   6   6   1        134.93        136.41        11.74 o                         
   7   6   1        286.59        312.67        33.08 o                         
  -6   7   1         49.67         50.39         4.04 o                         
  -5   7   1         56.22         59.75         5.49 o                         
  -4   7   1         98.92         88.36         5.52 o                         
  -3   7   1        349.71        307.70        15.53 o                         
  -2   7   1         69.62         64.57         4.54 o                         
  -1   7   1         25.12         16.19         2.76 o                         
   0   7   1       1416.47       1558.07        66.73 o                         
   1   7   1       1002.02       1035.16        43.00 o                         
   2   7   1          7.42         11.36         4.48 o                         
   3   7   1         88.87         94.58         5.73 o                         
   4   7   1       1346.88       1309.04        46.55 o                         
   5   7   1        305.33        264.97        38.98 o                         
   6   7   1        105.72        106.20         9.23 o                         
   7   7   1        233.76        269.06         9.84 o                         
  -5   8   1          4.87          5.66         3.67 o                         
  -4   8   1          6.30          2.47         4.11 o                         
  -3   8   1        304.14        356.65        18.89 o                         
  -2   8   1         96.76         87.19         6.47 o                         
  -1   8   1          1.01          2.93         2.16 o                         
   0   8   1         11.44         10.52         4.20 o                         
   1   8   1         16.19         27.26         4.54 o                         
   2   8   1         46.55         36.95         6.40 o                         
   3   8   1         40.66         35.84         3.70 o                         
   4   8   1          1.68          3.04         2.94 o                         
   5   8   1          5.28          2.77         3.25 o                         
   6   8   1          5.13          4.04         1.91 o                         
  -5   9   1         27.14         29.78         4.51 o                         
  -4   9   1          3.96          4.98         3.01 o                         
  -3   9   1        295.46        277.93        20.65 o                         
  -2   9   1         98.74        116.61        11.77 o                         
  -1   9   1          6.49          0.49         3.55 o                         
   0   9   1          4.96         10.54         5.48 o                         
   1   9   1        428.29        443.78        33.69 o                         
   2   9   1        195.06        179.58         8.97 o                         
   3   9   1        786.21        792.64        46.21 o                         
   4   9   1          3.04          2.78         2.43 o                         
   5   9   1        443.82        486.37        21.93 o                         
   6   9   1          2.76          3.01         3.32 o                         
  -4  10   1         50.98         39.71         4.77 o                         
  -3  10   1         32.11         34.41         4.92 o                         
  -2  10   1         21.01         22.21         3.76 o                         
  -1  10   1         14.49         14.00         3.85 o                         
   0  10   1          4.41          7.65         4.96 o                         
   2  10   1        287.17        280.86        31.20 o                         
   3  10   1        404.14        402.18        19.62 o                         
   4  10   1         72.82         68.74         7.34 o                         
   5  10   1         23.05         25.68         5.48 o                         
  -3  11   1        198.66        190.77        15.04 o                         
  -2  11   1          6.63          4.61         4.78 o                         
  -1  11   1         25.13         15.60         6.18 o                         
   0  11   1         44.05         59.11         9.01 o                         
   1  11   1         98.16         95.96        14.64 o                         
   2  11   1          1.76          3.48         4.42 o                         
   3  11   1        165.91        157.39         9.22 o                         
   4  11   1        310.30        327.37        21.66 o                         
  -2  12   1         61.11         59.89         5.32 o                         
  -1  12   1        107.07        103.07        22.99 o                         
   0  12   1        394.91        368.73        75.53 o                         
   1  12   1         92.46         80.10         8.18 o                         
   2  12   1          4.13          2.44         2.81 o                         
   3  12   1         12.99         13.14         2.71 o                         
  -2 -12   2        283.33        266.03        17.00 o                         
  -1 -12   2         20.24         25.53         4.29 o                         
   0 -12   2         89.58         84.48        11.00 o                         
   1 -12   2        217.64        196.49         9.75 o                         
  -4 -11   2        441.16        401.51        23.58 o                         
  -3 -11   2        356.47        369.10        16.76 o                         
  -2 -11   2         34.00         34.84         4.26 o                         
  -1 -11   2        591.71        641.15        27.06 o                         
   0 -11   2        379.35        376.76        17.77 o                         
   1 -11   2         54.14         52.40         4.75 o                         
   2 -11   2        357.60        348.68        15.75 o                         
   3 -11   2        223.11        193.01        14.87 o                         
  -5 -10   2         19.65         14.35         2.32 o                         
  -4 -10   2        305.40        350.83        16.48 o                         
  -3 -10   2         19.17         18.65         3.88 o                         
  -2 -10   2         77.15         86.09         5.62 o                         
  -1 -10   2         76.34         76.23         6.87 o                         
   0 -10   2        854.32        930.19        39.89 o                         
   1 -10   2          2.44         -0.89         4.11 o                         
   2 -10   2        202.79        201.97        11.67 o                         
   3 -10   2        244.84        240.62        11.25 o                         
   4 -10   2        239.60        205.68        10.23 o                         
  -6  -9   2        614.57        538.59        31.39 o                         
  -5  -9   2         96.30         95.02         5.46 o                         
  -4  -9   2        269.16        255.32        11.53 o                         
  -3  -9   2        571.79        633.31        23.76 o                         
  -2  -9   2        234.75        269.43         9.87 o                         
  -1  -9   2        132.13        144.44         8.53 o                         
   0  -9   2          1.96          2.54         2.82 o                         
   1  -9   2         35.84         37.83         5.74 o                         
   2  -9   2        694.42        617.82        29.04 o                         
   3  -9   2        353.85        342.14        13.93 o                         
   4  -9   2        976.95       1003.90        34.45 o                         
   5  -9   2        136.01        139.34        10.77 o                         
  -6  -8   2        135.54        128.36         8.76 o                         
  -5  -8   2        157.13        169.42         8.52 o                         
  -4  -8   2        398.30        441.50        17.82 o                         
  -3  -8   2        188.41        187.85         7.78 o                         
  -2  -8   2         16.37         16.89         2.53 o                         
  -1  -8   2        584.00        624.62        19.72 o                         
   0  -8   2         44.84         56.55         7.22 o                         
   1  -8   2         27.29         27.57         6.17 o                         
   2  -8   2       1005.20       1014.24        31.32 o                         
   3  -8   2        121.69        125.59         6.93 o                         
   4  -8   2         87.10         78.30         5.26 o                         
   5  -8   2        592.11        610.47        38.14 o                         
   6  -8   2        612.26        630.68        36.41 o                         
  -7  -7   2          0.81         -1.16         3.19 o                         
  -6  -7   2          0.25         -0.95         1.96 o                         
  -5  -7   2         20.30         18.03         3.06 o                         
  -4  -7   2        112.55        119.20         6.92 o                         
  -3  -7   2         97.09         91.65         4.97 o                         
  -2  -7   2        668.05        732.82        22.10 o                         
  -1  -7   2        570.39        626.15        23.64 o                         
   0  -7   2        313.22        338.61        17.29 o                         
   1  -7   2        141.90        135.52         7.75 o                         
   2  -7   2       1338.37       1340.64        37.62 o                         
   3  -7   2         23.80         23.87         2.74 o                         
   4  -7   2        115.29        123.31        12.57 o                         
   5  -7   2        604.10        598.83        26.46 o                         
   6  -7   2        332.82        280.82        17.23 o                         
  -7  -6   2          7.36          8.23         2.03 o                         
  -6  -6   2          2.26          3.59         2.00 o                         
  -5  -6   2          2.50          3.64         2.21 o                         
  -4  -6   2        763.51        731.86        21.54 o                         
  -3  -6   2         34.78         34.62         3.38 o                         
  -2  -6   2        225.18        246.32        11.13 o                         
  -1  -6   2       1299.47       1363.33        55.66 o                         
   0  -6   2        457.09        506.71        20.81 o                         
   1  -6   2        196.19        204.59         9.77 o                         
   2  -6   2        532.12        537.00        19.75 o                         
   3  -6   2        604.29        594.76        20.80 o                         
   4  -6   2          1.16          3.91         2.31 o                         
   5  -6   2        414.06        412.88        20.96 o                         
   6  -6   2         55.50         48.43         8.02 o                         
   7  -6   2          0.29          1.26         1.28 o                         
  -8  -5   2        129.56        118.67         9.11 o                         
  -7  -5   2          2.23          7.09         6.78 o                         
  -6  -5   2         33.26         33.16         3.89 o                         
  -5  -5   2         17.03         12.60         2.10 o                         
  -4  -5   2         87.14         87.44         4.24 o                         
  -3  -5   2        439.56        394.72        13.55 o                         
  -2  -5   2        218.10        198.64        11.38 o                         
  -1  -5   2       4663.11       5507.39       200.38 o                         
   0  -5   2       1744.74       2045.25        65.80 o                         
   1  -5   2        732.30        848.34        29.97 o                         
   2  -5   2         82.99         70.62         9.05 o                         
   3  -5   2        687.46        704.15        24.63 o                         
   4  -5   2        284.29        289.75        10.86 o                         
   5  -5   2        415.60        419.06        17.93 o                         
   6  -5   2        208.91        222.81        18.45 o                         
   7  -5   2          2.07          1.85         2.08 o                         
  -8  -4   2          0.78          0.47         2.99 o                         
  -7  -4   2        589.69        608.97        21.81 o                         
  -6  -4   2         83.65         84.50         4.67 o                         
  -5  -4   2          5.63          6.51         1.91 o                         
  -4  -4   2          2.10          1.85         1.38 o                         
  -3  -4   2         16.82         16.86         2.21 o                         
  -2  -4   2         24.96         33.66         3.24 o                         
  -1  -4   2        829.55        860.91        32.69 o                         
   0  -4   2        150.13        217.36        12.83 o                         
   1  -4   2       1207.53       1206.01        48.50 o                         
   2  -4   2         43.64         66.09        18.15 o                         
   3  -4   2         64.99         60.87         6.37 o                         
   4  -4   2        243.58        228.30        12.45 o                         
   5  -4   2        571.67        604.11        24.22 o                         
   6  -4   2        132.46        120.95        17.88 o                         
   7  -4   2        868.23        883.39        40.42 o                         
   8  -4   2        205.10        212.51        13.22 o                         
  -8  -3   2        443.59        455.01        28.18 o                         
  -7  -3   2         17.90         16.04         4.35 o                         
  -6  -3   2        299.25        293.96        12.00 o                         
  -5  -3   2        141.25        145.01         6.09 o                         
  -4  -3   2        125.20        125.50         4.86 o                         
  -3  -3   2        950.40        976.79        38.76 o                         
  -2  -3   2       1841.25       2058.97       123.67 o                         
  -1  -3   2       1490.42       1788.32       235.45 o                         
   0  -3   2         34.01         34.22         3.68 o                         
   1  -3   2       1858.75       1756.09       100.16 o                         
   2  -3   2       2233.87       2289.76       111.62 o                         
   3  -3   2         60.73         71.49         4.96 o                         
   4  -3   2          1.15          1.30         1.67 o                         
   5  -3   2        212.15        216.52         7.91 o                         
   6  -3   2         75.77         87.11         8.52 o                         
   7  -3   2         77.04         65.84         4.45 o                         
  -8  -2   2          2.56          3.23         2.59 o                         
  -7  -2   2        211.24        221.54         8.81 o                         
  -6  -2   2         30.78         30.34         3.49 o                         
  -5  -2   2        619.02        584.98        16.28 o                         
  -4  -2   2        963.03        986.14        73.76 o                         
  -3  -2   2       1020.47        960.84        42.19 o                         
  -2  -2   2       2921.92       2634.20       148.79 o                         
  -1  -2   2        609.15        639.56        24.56 o                         
   0  -2   2         26.33         28.61         4.19 o                         
   1  -2   2          7.59          8.94         4.09 o                         
   2  -2   2       4218.96       4044.75       129.08 o                         
   3  -2   2        114.49        100.34         5.58 o                         
   4  -2   2         20.67          9.58         3.50 o                         
   5  -2   2         48.44         40.77         3.37 o                         
   6  -2   2         39.34         38.30         4.54 o                         
   7  -2   2         50.08         56.36         7.13 o                         
   8  -2   2         32.30         36.08         5.16 o                         
  -8  -1   2          2.81         -0.45         2.06 o                         
  -7  -1   2         21.25         17.77         2.14 o                         
  -6  -1   2         39.94         40.52         3.74 o                         
  -5  -1   2        126.14         99.47         5.76 o                         
  -4  -1   2       1485.35       1565.44        68.06 o                         
  -3  -1   2         40.57         60.84         5.82 o                         
  -2  -1   2        198.81        205.67        18.71 o                         
  -1  -1   2       1578.85       1700.36        66.20 o                         
   0  -1   2       1410.70       1274.80        68.30 o                         
   1  -1   2        399.40        468.19        20.66 o                         
   2  -1   2         74.62         74.80         7.44 o                         
   3  -1   2        353.84        355.07        22.31 o                         
   4  -1   2        227.65        226.56        12.92 o                         
   5  -1   2         75.63         75.59         4.29 o                         
   6  -1   2         68.92         91.30         7.08 o                         
   7  -1   2        228.22        248.05        15.31 o                         
   8  -1   2          9.66          6.56         1.81 o                         
  -8   0   2        233.26        210.65        10.36 o                         
  -7   0   2         46.50         50.95         3.64 o                         
  -6   0   2        379.42        410.43        13.81 o                         
  -5   0   2         20.23         24.93         3.09 o                         
  -4   0   2        815.79        835.91        61.56 o                         
  -3   0   2        317.05        384.87        32.06 o                         
  -2   0   2      19533.11      18975.21      1002.08 o                         
  -1   0   2        532.80        552.22        23.85 o                         
   0   0   2        301.50        284.50        12.78 o                         
   1   0   2        119.03        155.66        12.21 o                         
   2   0   2        701.03        634.41        41.70 o                         
   3   0   2         49.91         45.60         8.08 o                         
   4   0   2        237.47        230.01        14.26 o                         
   5   0   2        240.74        237.09        10.08 o                         
   6   0   2        309.53        362.81        20.03 o                         
   7   0   2         17.63         12.52         3.25 o                         
   8   0   2        369.61        349.16        21.92 o                         
  -8   1   2        117.45        104.33         4.84 o                         
  -7   1   2         18.00         12.58         3.24 o                         
  -6   1   2       4684.89       4782.76       117.53 o                         
  -5   1   2        274.06        276.86         9.31 o                         
  -4   1   2       5044.02       5538.65       211.34 o                         
  -3   1   2         27.46         15.49         3.19 o                         
  -2   1   2       1847.16       2138.16        70.05 o                         
  -1   1   2       1875.74       1874.72        60.04 o                         
   0   1   2        328.35        301.78        12.83 o                         
   1   1   2       1376.29       1326.17        51.46 o                         
   2   1   2       2034.21       1777.41       102.57 o                         
   3   1   2       2427.30       2349.36        97.86 o                         
   4   1   2       1087.34       1261.76        62.80 o                         
   5   1   2       1111.03       1146.17        43.17 o                         
   6   1   2        439.60        492.71        21.27 o                         
   7   1   2        155.79        174.36        12.38 o                         
   8   1   2        411.69        442.93        28.73 o                         
  -8   2   2        601.84        543.08        57.31 o                         
  -7   2   2        151.54        148.35         9.06 o                         
  -6   2   2        436.24        429.45        17.24 o                         
  -5   2   2         74.19         72.42         6.56 o                         
  -4   2   2        983.87        999.65        35.33 o                         
  -3   2   2          7.09          3.36         1.52 o                         
  -2   2   2          1.24          1.97         2.62 o                         
  -1   2   2       1017.73       1043.73        36.40 o                         
   0   2   2        890.42        832.29        46.91 o                         
   1   2   2         34.81         24.38         3.06 o                         
   2   2   2       1276.20       1138.73        45.99 o                         
   3   2   2          4.48          8.36         5.02 o                         
   4   2   2        200.28        187.43        15.41 o                         
   5   2   2        111.99        123.34         9.45 o                         
   6   2   2          5.07          3.91         2.31 o                         
   7   2   2          2.24          4.87         2.14 o                         
   8   2   2          2.67          6.75         2.79 o                         
  -8   3   2         51.54         61.47         5.32 o                         
  -7   3   2        274.20        280.37        19.04 o                         
  -6   3   2         83.36         83.48         9.14 o                         
  -5   3   2        102.73         99.19         7.05 o                         
  -4   3   2       2307.68       2287.24        48.34 o                         
  -3   3   2        938.69        914.40        29.95 o                         
  -2   3   2       2892.51       3171.26       140.90 o                         
  -1   3   2      10524.85      10360.23       553.51 o                         
   0   3   2        380.21        408.81        15.63 o                         
   1   3   2        200.50        312.04        16.24 o                         
   2   3   2       4385.62       4137.64       263.95 o                         
   3   3   2       1678.46       1681.59        68.66 o                         
   4   3   2        144.78        161.08        10.68 o                         
   5   3   2        245.93        264.20        12.84 o                         
   6   3   2         65.46         75.43         7.36 o                         
   7   3   2          0.78          3.77         2.93 o                         
   8   3   2          9.02          9.77         2.82 o                         
  -7   4   2        188.76        203.84        10.28 o                         
  -6   4   2        291.74        314.41        13.11 o                         
  -5   4   2        352.45        347.70        14.64 o                         
  -4   4   2         61.94         46.25         3.34 o                         
  -3   4   2          3.65          5.93         2.93 o                         
  -2   4   2        274.31        287.91        21.26 o                         
  -1   4   2         46.90         56.13         5.19 o                         
   0   4   2       2681.63       3129.08       175.45 o                         
   1   4   2         80.67        135.59         6.70 o                         
   2   4   2       3265.67       4353.07       151.83 o                         
   3   4   2         68.34         59.58         4.01 o                         
   4   4   2          6.24          4.29         2.74 o                         
   5   4   2         16.85         21.84         4.33 o                         
   6   4   2        316.89        354.22        15.10 o                         
   7   4   2         73.29         76.57         7.09 o                         
   8   4   2         70.10         68.57         7.95 o                         
  -7   5   2         45.56         48.14         5.39 o                         
  -6   5   2          2.07          1.07         1.97 o                         
  -5   5   2        257.65        252.63        11.49 o                         
  -4   5   2        195.93        213.17         7.99 o                         
  -3   5   2         36.47         26.96         2.79 o                         
  -2   5   2       1883.71       1997.68        90.51 o                         
  -1   5   2         52.80         45.90         6.95 o                         
   0   5   2          1.75          9.36         2.16 o                         
   1   5   2       2140.66       3002.93       147.92 o                         
   2   5   2         97.64        102.22         7.85 o                         
   3   5   2        995.51       1153.99        51.21 o                         
   4   5   2        310.70        335.86        17.67 o                         
   5   5   2         20.89         15.74         5.66 o                         
   6   5   2          2.73          2.44         2.67 o                         
   7   5   2        152.55        190.47        10.37 o                         
   8   5   2         55.79         49.61         5.94 o                         
  -7   6   2         73.32         63.31         5.21 o                         
  -6   6   2          7.74          8.06         4.61 o                         
  -5   6   2        150.69        151.46         9.87 o                         
  -4   6   2        129.66        111.70         6.82 o                         
  -3   6   2       1108.66       1118.41        31.25 o                         
  -2   6   2         30.62         27.41         4.07 o                         
  -1   6   2        343.81        412.10        24.70 o                         
   0   6   2         62.32         71.02         6.37 o                         
   1   6   2        272.91        382.68        21.79 o                         
   2   6   2        472.69        631.76        27.70 o                         
   3   6   2         71.86         72.71         6.77 o                         
   4   6   2        121.57        147.41        17.65 o                         
   5   6   2        171.10        159.73        24.85 o                         
   6   6   2         31.03         40.05         9.62 o                         
   7   6   2         43.02         49.48         4.54 o                         
  -6   7   2          3.12          2.79         1.41 o                         
  -5   7   2        125.45        126.43        10.31 o                         
  -4   7   2          4.35          4.82         1.82 o                         
  -3   7   2          8.35         10.55         3.18 o                         
  -2   7   2        104.60         81.28         7.48 o                         
  -1   7   2        208.38        206.60         9.56 o                         
   0   7   2        446.56        482.06        19.24 o                         
   1   7   2         57.85         76.55         5.56 o                         
   2   7   2          4.65          1.77         2.53 o                         
   3   7   2          9.99         16.65         4.03 o                         
   4   7   2        635.62        662.28        46.73 o                         
   5   7   2         18.04         23.99         9.14 o                         
   6   7   2        197.23        218.40        33.99 o                         
   7   7   2         90.00         82.70         5.93 o                         
  -6   8   2          1.64          4.14         2.24 o                         
  -5   8   2        168.69        165.73         8.53 o                         
  -4   8   2         51.97         46.93         4.89 o                         
  -3   8   2         51.62         49.46         5.15 o                         
  -2   8   2        144.45        148.99        10.17 o                         
  -1   8   2        686.76        739.93        30.38 o                         
   0   8   2        547.92        496.89        27.52 o                         
   1   8   2         93.80         91.76         9.05 o                         
   2   8   2         83.17         94.59         9.17 o                         
   3   8   2         93.68         82.63         8.74 o                         
   4   8   2        532.74        558.61        40.48 o                         
   5   8   2        201.19        206.92        20.05 o                         
   6   8   2        110.02        111.00         8.48 o                         
  -5   9   2         54.57         60.91         6.19 o                         
  -4   9   2         13.88         14.78         2.83 o                         
  -3   9   2        321.07        345.28        17.63 o                         
  -2   9   2         24.14         25.72         7.98 o                         
  -1   9   2        454.40        410.60        16.39 o                         
   0   9   2        144.92        138.32        12.70 o                         
   1   9   2       2411.68       2558.79       124.71 o                         
   2   9   2        177.00        175.34        12.93 o                         
   3   9   2        962.37       1034.15        64.94 o                         
   4   9   2        104.11         93.04        12.66 o                         
   5   9   2          3.03          1.01         5.02 o                         
   6   9   2        136.13        133.45        11.50 o                         
  -4  10   2        163.09        163.14        11.50 o                         
  -3  10   2        894.96        896.05        30.81 o                         
  -2  10   2       1386.78       1324.85        44.34 o                         
  -1  10   2        385.72        325.84        27.46 o                         
   0  10   2       1507.52       1388.01        83.68 o                         
   1  10   2        346.34        341.09        17.89 o                         
   2  10   2        617.86        644.41        42.82 o                         
   3  10   2         60.10         73.27        10.72 o                         
   4  10   2        572.79        584.88        38.09 o                         
   5  10   2         22.06         29.30         5.58 o                         
  -2  11   2         56.52         54.30         9.05 o                         
  -1  11   2          0.88          3.92         4.82 o                         
   0  11   2         12.76         10.17         4.56 o                         
   1  11   2         24.49         13.80         4.94 o                         
   2  11   2          0.08          0.65         2.51 o                         
   3  11   2         78.23         74.20         5.77 o                         
   4  11   2          2.03          3.20         3.22 o                         
  -1  12   2         61.50         57.84         5.90 o                         
   0  12   2        135.27        158.50        12.15 o                         
   1  12   2         10.01         14.90         3.68 o                         
   2  12   2         41.03         41.29         5.35 o                         
   3  12   2         69.22         77.85         6.54 o                         
  -1 -12   3          1.14          1.02         1.93 o                         
   0 -12   3        258.11        260.56        22.83 o                         
   1 -12   3          0.61         -0.92         2.25 o                         
  -4 -11   3         33.64         28.53         3.88 o                         
  -3 -11   3        439.83        407.50        25.65 o                         
  -2 -11   3        394.33        382.77        17.92 o                         
  -1 -11   3          2.37          4.82         2.60 o                         
   0 -11   3        539.59        587.36        21.04 o                         
   1 -11   3        526.30        546.81        19.37 o                         
   2 -11   3        195.44        195.35        14.86 o                         
   3 -11   3        112.59         99.38         9.27 o                         
  -5 -10   3         12.48         12.47         2.71 o                         
  -4 -10   3        334.85        355.27        16.28 o                         
  -3 -10   3          2.16          3.24         2.08 o                         
  -2 -10   3         24.54         25.74         3.09 o                         
  -1 -10   3        283.15        341.20        14.35 o                         
   0 -10   3        143.03        168.17        10.91 o                         
   1 -10   3          3.39         -0.89         4.35 o                         
   2 -10   3         43.56         46.98         8.17 o                         
   3 -10   3         22.34         19.55         6.67 o                         
   4 -10   3        256.09        221.07        10.78 o                         
  -5  -9   3         44.21         54.32         4.36 o                         
  -4  -9   3         48.47         41.01         3.99 o                         
  -3  -9   3        122.72        133.77         6.81 o                         
  -2  -9   3        703.03        733.52        22.10 o                         
  -1  -9   3         32.06         38.48         4.81 o                         
   0  -9   3         84.21         77.65        10.12 o                         
   1  -9   3        173.14        185.72        14.38 o                         
   2  -9   3         82.09         90.08         7.65 o                         
   3  -9   3       1189.12       1185.80        34.34 o                         
   4  -9   3         56.71         53.92         4.49 o                         
   5  -9   3        373.33        364.76        22.43 o                         
  -6  -8   3        136.57        124.00         7.37 o                         
  -5  -8   3         44.33         50.68         4.13 o                         
  -4  -8   3        132.77        148.34         8.34 o                         
  -3  -8   3         22.26         24.93         3.10 o                         
  -2  -8   3        639.83        686.96        19.45 o                         
  -1  -8   3        116.14        121.70         6.55 o                         
   0  -8   3       1836.54       1932.95        65.30 o                         
   1  -8   3        782.11        859.15        42.10 o                         
   2  -8   3       3279.52       3384.59        97.09 o                         
   3  -8   3          7.81         11.41         2.62 o                         
   4  -8   3       1121.85       1183.29        40.74 o                         
   5  -8   3        625.28        604.88        37.64 o                         
   6  -8   3        578.08        587.60        33.93 o                         
  -7  -7   3          1.21          0.49         2.86 o                         
  -6  -7   3          0.81          2.10         1.67 o                         
  -5  -7   3         16.25         16.44         2.93 o                         
  -4  -7   3        323.85        345.45        11.59 o                         
  -3  -7   3          2.52          4.55         2.22 o                         
  -2  -7   3        904.88        967.46        25.13 o                         
  -1  -7   3         63.43         60.67         6.61 o                         
   0  -7   3        239.84        273.58        11.83 o                         
   1  -7   3        750.57        779.01        22.90 o                         
   2  -7   3       1411.22       1450.52        44.63 o                         
   3  -7   3       3264.71       3379.76        85.26 o                         
   4  -7   3        212.71        210.02         7.95 o                         
   5  -7   3        271.46        226.73        15.97 o                         
   6  -7   3        308.05        258.27        15.78 o                         
  -7  -6   3          2.99          5.69         4.26 o                         
  -6  -6   3         44.85         33.97         6.45 o                         
  -5  -6   3        344.50        299.93        12.13 o                         
  -4  -6   3         76.36         76.46         4.90 o                         
  -3  -6   3        256.73        232.81        10.51 o                         
  -2  -6   3         55.03         54.84         4.80 o                         
  -1  -6   3         93.11         79.42         6.91 o                         
   0  -6   3        143.45        165.07         9.13 o                         
   1  -6   3          2.08          0.36         2.27 o                         
   2  -6   3        353.43        361.70        14.32 o                         
   3  -6   3        112.96         97.14         6.25 o                         
   4  -6   3         97.66        112.22         6.06 o                         
   5  -6   3          1.92          0.35         1.89 o                         
   6  -6   3         92.99         83.94         8.61 o                         
   7  -6   3        143.40        138.12         7.31 o                         
  -7  -5   3        122.26        109.70        16.36 o                         
  -6  -5   3         14.51         12.63         2.96 o                         
  -5  -5   3        786.71        822.60        22.34 o                         
  -4  -5   3        645.64        650.64        26.51 o                         
  -3  -5   3         11.60         12.83         2.27 o                         
  -2  -5   3         75.55         75.39        13.10 o                         
  -1  -5   3       1018.27       1063.25        56.06 o                         
   0  -5   3        340.65        353.49        14.57 o                         
   1  -5   3        462.08        397.30        15.76 o                         
   2  -5   3        603.32        640.77        34.82 o                         
   3  -5   3          7.44          5.83         2.03 o                         
   4  -5   3         30.27         31.47         4.04 o                         
   5  -5   3        727.31        773.42        29.99 o                         
   6  -5   3         34.52         34.59         5.02 o                         
   7  -5   3        405.55        396.88        23.86 o                         
  -8  -4   3          0.15         -1.18         2.23 o                         
  -7  -4   3        339.46        314.11        15.87 o                         
  -6  -4   3        317.20        305.99        11.03 o                         
  -5  -4   3        101.27         99.30         4.72 o                         
  -4  -4   3        815.84        845.34        18.76 o                         
  -3  -4   3        184.16        164.99         7.16 o                         
  -2  -4   3        106.50        118.78        18.80 o                         
  -1  -4   3        671.69        565.18        19.83 o                         
   0  -4   3       3427.88       3790.31       110.91 o                         
   1  -4   3        136.31        103.94         8.64 o                         
   2  -4   3         48.37         40.15        12.02 o                         
   3  -4   3       1871.53       1958.68        67.88 o                         
   4  -4   3        129.28        127.55         8.57 o                         
   5  -4   3        654.96        719.34        28.15 o                         
   6  -4   3        611.14        627.45        29.44 o                         
   7  -4   3         22.63         21.56         5.51 o                         
   8  -4   3        138.91        141.93         9.44 o                         
  -8  -3   3         15.19          9.21         3.59 o                         
  -7  -3   3          1.45          0.46         2.00 o                         
  -6  -3   3         22.02         18.18         2.28 o                         
  -5  -3   3        186.08        188.55         6.51 o                         
  -4  -3   3          9.77          8.64         1.77 o                         
  -3  -3   3         30.59         16.40         2.40 o                         
  -2  -3   3        183.74        174.70         8.26 o                         
  -1  -3   3       1252.63       1239.30        55.02 o                         
   0  -3   3          5.67         14.61         2.82 o                         
   1  -3   3       1216.97       1219.07        73.11 o                         
   2  -3   3        706.07        729.35        36.47 o                         
   3  -3   3         98.14         94.93         6.35 o                         
   4  -3   3       1217.14       1241.08        26.74 o                         
   5  -3   3        461.86        453.83        16.58 o                         
   6  -3   3         21.21         25.54         3.00 o                         
   7  -3   3         48.18         48.14         8.46 o                         
  -8  -2   3         54.46         63.51         6.98 o                         
  -7  -2   3        367.00        376.99        15.01 o                         
  -6  -2   3        687.45        682.34        15.80 o                         
  -5  -2   3         13.57         12.16         2.24 o                         
  -4  -2   3        464.94        420.20        15.14 o                         
  -3  -2   3       2061.82       1939.36        79.30 o                         
  -2  -2   3       3481.57       3275.54       182.84 o                         
  -1  -2   3         15.49         13.74         1.92 o                         
   0  -2   3        142.80        152.97         7.91 o                         
   1  -2   3        170.62        149.99        13.74 o                         
   2  -2   3        187.11        223.67        16.44 o                         
   3  -2   3       1605.95       1638.67        48.81 o                         
   4  -2   3         36.10         23.98         4.52 o                         
   5  -2   3         76.50         93.32         5.52 o                         
   6  -2   3         21.16         22.98         2.72 o                         
   7  -2   3         77.39         76.69         8.48 o                         
   8  -2   3         26.42         26.52         4.92 o                         
  -8  -1   3          0.43         -0.93         2.88 o                         
  -7  -1   3        105.43        107.92         5.94 o                         
  -6  -1   3         11.95          8.75         2.06 o                         
  -5  -1   3         47.91         44.35         2.94 o                         
  -4  -1   3         69.55        103.70        20.28 o                         
  -3  -1   3        119.46        120.08         8.34 o                         
  -2  -1   3        647.26        610.71        29.08 o                         
  -1  -1   3        309.60        345.03        22.79 o                         
   0  -1   3        606.90        517.39        26.23 o                         
   1  -1   3        586.43        609.15        28.58 o                         
   2  -1   3         10.32          9.95         3.69 o                         
   3  -1   3       2001.40       2187.88       128.15 o                         
   4  -1   3        167.33        146.41        10.13 o                         
   5  -1   3        176.71        175.72         7.19 o                         
   6  -1   3        324.45        332.99        18.85 o                         
   7  -1   3        458.99        514.01        19.96 o                         
   8  -1   3          2.52          2.22         1.54 o                         
  -8   0   3          9.67         18.83         3.69 o                         
  -7   0   3         72.45         79.47         6.20 o                         
  -6   0   3        632.65        652.28        17.67 o                         
  -5   0   3        370.59        391.05        11.84 o                         
  -4   0   3        921.42       1038.29        72.35 o                         
  -3   0   3       1162.24       1205.03        76.70 o                         
  -2   0   3          7.23         12.37         4.14 o                         
  -1   0   3         12.52         22.44         4.62 o                         
   0   0   3        170.11        157.98         9.05 o                         
   1   0   3         69.33         79.28         7.90 o                         
   2   0   3       2662.54       2451.45       137.39 o                         
   3   0   3        600.29        620.66        45.45 o                         
   4   0   3        179.92        215.25        21.05 o                         
   5   0   3        113.06        124.29         8.27 o                         
   6   0   3         57.08         67.78         8.62 o                         
   7   0   3         61.81         62.40         5.60 o                         
   8   0   3        141.71        132.85         6.38 o                         
  -8   1   3        567.70        518.80        30.17 o                         
  -7   1   3        431.91        448.59        24.92 o                         
  -6   1   3         26.74         21.06         2.71 o                         
  -5   1   3        276.20        262.30         8.01 o                         
  -4   1   3       5155.87       4984.73       191.57 o                         
  -3   1   3        752.19        643.50        48.70 o                         
  -2   1   3        916.99        932.03        33.97 o                         
  -1   1   3        261.91        253.70        10.61 o                         
   0   1   3       4566.39       4170.88       126.80 o                         
   1   1   3         93.37        112.90         7.04 o                         
   2   1   3        128.84         75.46        11.08 o                         
   3   1   3       2665.68       2743.30       158.68 o                         
   4   1   3        129.13        129.17        14.33 o                         
   5   1   3        159.83        166.51         8.39 o                         
   6   1   3         83.34         80.79        12.06 o                         
   7   1   3        134.21        163.69        14.47 o                         
   8   1   3        218.76        189.55        10.25 o                         
  -8   2   3        988.84        967.23        37.40 o                         
  -7   2   3          0.93          3.07         4.27 o                         
  -6   2   3       1161.34       1174.16        41.89 o                         
  -5   2   3        132.86        115.15         4.30 o                         
  -4   2   3        825.17        824.32        30.12 o                         
  -3   2   3         23.09         20.51         2.38 o                         
  -2   2   3        333.42        332.62        20.66 o                         
  -1   2   3       2746.90       2632.15       104.03 o                         
   0   2   3        648.38        588.07        26.59 o                         
   1   2   3         48.11         43.33         3.51 o                         
   2   2   3         71.88         62.67         6.12 o                         
   3   2   3         93.30         64.95         6.19 o                         
   4   2   3        262.81        223.76        13.16 o                         
   5   2   3        384.56        392.99        19.81 o                         
   6   2   3         20.91         24.30         3.83 o                         
   7   2   3         14.43         18.59         2.36 o                         
   8   2   3         75.64         76.31         5.74 o                         
  -8   3   3        127.15        114.35         7.78 o                         
  -7   3   3         44.08         57.70         6.19 o                         
  -6   3   3         83.49         85.93         6.87 o                         
  -5   3   3          5.91          6.65         2.20 o                         
  -4   3   3        112.34        113.09         4.58 o                         
  -3   3   3       1298.90       1314.36        40.76 o                         
  -2   3   3        599.06        681.99       103.92 o                         
  -1   3   3        286.93        217.41        12.03 o                         
   0   3   3         36.47         28.85         4.70 o                         
   1   3   3        152.23        122.62        13.89 o                         
   2   3   3        767.04        932.43        33.98 o                         
   3   3   3        717.42        724.79        41.61 o                         
   4   3   3          1.74         -0.54         1.85 o                         
   5   3   3         90.65         85.09         5.63 o                         
   6   3   3         30.08         20.53         3.21 o                         
   7   3   3          3.25          6.64         2.57 o                         
   8   3   3         82.48         86.47         5.06 o                         
  -7   4   3        221.27        240.54        11.58 o                         
  -6   4   3         13.14          8.87         2.39 o                         
  -5   4   3         16.07         11.79         2.79 o                         
  -4   4   3        248.64        224.06         7.32 o                         
  -3   4   3         66.68         72.61         4.53 o                         
  -2   4   3       1920.43       2538.31       314.92 o                         
  -1   4   3       1837.63       1826.51        60.17 o                         
   0   4   3        418.47        402.57        15.91 o                         
   1   4   3        127.57        159.00         9.89 o                         
   2   4   3       3206.07       3810.09       120.36 o                         
   3   4   3        307.88        337.47        13.43 o                         
   4   4   3          5.68          7.49         2.03 o                         
   5   4   3         96.00        106.86         6.16 o                         
   6   4   3        263.80        280.57        13.61 o                         
   7   4   3         22.25         18.79         3.09 o                         
  -7   5   3          0.01         -0.71         2.10 o                         
  -6   5   3         89.24         80.54         4.45 o                         
  -5   5   3        354.68        361.16        14.77 o                         
  -4   5   3        250.44        268.27         9.23 o                         
  -3   5   3       2304.77       2398.48        55.80 o                         
  -2   5   3          0.90          4.27         4.64 o                         
  -1   5   3       2131.70       2409.35        79.37 o                         
   0   5   3       1198.24       1389.10        53.38 o                         
   1   5   3       1447.50       1547.27        64.13 o                         
   2   5   3        350.81        346.24        15.43 o                         
   3   5   3        209.21        207.20        10.61 o                         
   4   5   3         26.40         22.61         2.87 o                         
   5   5   3         24.30         21.73         4.00 o                         
   6   5   3         16.67         12.12         2.81 o                         
   7   5   3         27.63         28.51         3.87 o                         
   8   5   3          4.25          1.67         3.32 o                         
  -7   6   3         21.02         21.93         2.73 o                         
  -6   6   3         20.60         23.26         3.13 o                         
  -5   6   3         19.09         16.41         3.50 o                         
  -4   6   3       1624.25       1763.25        50.96 o                         
  -3   6   3         16.47         17.27         2.15 o                         
  -2   6   3        178.14        186.90         8.11 o                         
  -1   6   3        121.75        123.84         7.06 o                         
   0   6   3        341.71        431.42        18.32 o                         
   1   6   3          6.58          4.68         2.27 o                         
   2   6   3        668.14        847.34        44.18 o                         
   3   6   3          3.29          4.78         2.43 o                         
   4   6   3          2.59         -0.36         4.21 o                         
   5   6   3          1.60          4.59         3.91 o                         
   6   6   3         94.74         83.27         7.16 o                         
   7   6   3          7.76          7.18         2.27 o                         
  -6   7   3        150.44        165.03         8.26 o                         
  -5   7   3        210.09        233.60        15.96 o                         
  -4   7   3        333.52        342.09        20.63 o                         
  -3   7   3         43.60         43.48         4.02 o                         
  -2   7   3        209.20        181.00         9.37 o                         
  -1   7   3        247.28        222.86        11.70 o                         
   0   7   3        167.87        158.48         7.69 o                         
   1   7   3          4.72          8.70         2.41 o                         
   2   7   3          6.79          6.28         2.59 o                         
   3   7   3         40.69         38.80         4.60 o                         
   4   7   3        248.23        270.34        13.35 o                         
   5   7   3        569.56        540.48        25.34 o                         
   6   7   3         42.83         45.55         4.85 o                         
   7   7   3         12.06         14.03         3.08 o                         
  -6   8   3          4.48          4.84         1.95 o                         
  -5   8   3          2.68          3.03         1.99 o                         
  -4   8   3          1.47          0.35         1.61 o                         
  -3   8   3          0.57         -0.88         2.50 o                         
  -2   8   3         33.74         32.27         4.44 o                         
  -1   8   3         17.53         21.16         3.15 o                         
   0   8   3        176.18        153.56         9.15 o                         
   1   8   3         89.68        106.81         6.94 o                         
   2   8   3        213.81        208.76        10.37 o                         
   3   8   3        264.20        298.21        20.09 o                         
   4   8   3        337.75        362.62        18.31 o                         
   5   8   3        328.89        327.72        16.50 o                         
   6   8   3         21.76         27.02         2.96 o                         
  -5   9   3         38.84         46.29         5.14 o                         
  -4   9   3         52.69         58.33         5.26 o                         
  -3   9   3         39.58         33.07         4.07 o                         
  -2   9   3        219.89        224.19        13.85 o                         
  -1   9   3        407.98        419.84        17.57 o                         
   0   9   3         46.63         42.25         4.92 o                         
   1   9   3         46.41         35.74         4.19 o                         
   2   9   3        605.87        592.70        22.27 o                         
   3   9   3        145.96        136.05         9.38 o                         
   4   9   3         40.75         35.42         4.47 o                         
   5   9   3         14.03         14.06         2.86 o                         
   6   9   3         27.89         27.75         5.07 o                         
  -4  10   3        715.56        769.95        43.25 o                         
  -3  10   3        106.85        120.05         6.55 o                         
  -2  10   3        695.16        666.26        24.30 o                         
  -1  10   3         54.51         40.36         9.22 o                         
   0  10   3        567.29        538.47        37.91 o                         
   1  10   3         16.62         17.35         5.31 o                         
   2  10   3        793.20        876.54        38.62 o                         
   3  10   3        611.30        685.84        30.13 o                         
   4  10   3        157.64        182.54        21.38 o                         
   5  10   3         67.92         59.16         4.77 o                         
  -2  11   3          3.73          4.57         2.13 o                         
  -1  11   3         29.29         32.14         6.74 o                         
   0  11   3         33.69         39.97         6.86 o                         
   1  11   3        212.27        219.93        17.55 o                         
   2  11   3        128.12        134.63        12.89 o                         
   3  11   3          5.26          3.15         2.20 o                         
   4  11   3        184.97        155.60        11.93 o                         
  -1  12   3        163.75        156.38         7.82 o                         
   0  12   3        139.30        122.76         6.77 o                         
   1  12   3         92.09         92.28         8.22 o                         
   2  12   3         66.18         51.54         9.27 o                         
   0 -12   4          5.35          1.55         2.04 o                         
   1 -12   4          3.73          3.42         2.00 o                         
  -2 -11   4        263.34        279.35        19.56 o                         
  -1 -11   4         92.02         94.67         5.56 o                         
   0 -11   4        121.78        120.64         6.39 o                         
   1 -11   4         55.03         53.54         3.80 o                         
   2 -11   4          0.80          2.14         2.43 o                         
   3 -11   4          1.31         -0.90         2.48 o                         
  -4 -10   4         11.35         15.97         4.75 o                         
  -3 -10   4        266.67        289.01        11.89 o                         
  -2 -10   4         15.50         15.02         2.57 o                         
  -1 -10   4         31.63         32.84         4.05 o                         
   0 -10   4         61.07         62.30         8.92 o                         
   1 -10   4         60.70         62.12         8.77 o                         
   2 -10   4          3.08          2.39         2.18 o                         
   3 -10   4         56.89         55.17         5.48 o                         
  -5  -9   4        127.46        131.34        12.03 o                         
  -4  -9   4          1.77          1.63         1.80 o                         
  -3  -9   4        142.02        155.14         7.34 o                         
  -2  -9   4         84.59         83.77         5.39 o                         
  -1  -9   4        100.59        108.33         7.17 o                         
   0  -9   4        394.11        367.93        28.07 o                         
   1  -9   4        561.22        588.65        38.85 o                         
   2  -9   4        428.85        486.66        18.99 o                         
   3  -9   4        113.99        125.33         9.30 o                         
   4  -9   4        401.77        355.76        35.01 o                         
   5  -9   4         45.06         36.63         4.48 o                         
  -6  -8   4        206.23        197.68        13.91 o                         
  -5  -8   4         53.54         55.06         4.46 o                         
  -4  -8   4        506.68        553.40        24.21 o                         
  -3  -8   4         39.62         47.57         3.67 o                         
  -2  -8   4       2968.13       3115.24        72.58 o                         
  -1  -8   4          2.73          7.03         2.48 o                         
   0  -8   4       1850.64       1952.67        66.30 o                         
   1  -8   4       2900.57       2911.02        88.43 o                         
   2  -8   4       1107.11       1154.55        37.66 o                         
   3  -8   4        928.63        984.39        34.19 o                         
   4  -8   4         31.06         25.96         2.83 o                         
   5  -8   4          1.02          1.38         3.51 o                         
   6  -8   4         30.01         22.48         3.44 o                         
  -7  -7   4         13.89         23.07         4.00 o                         
  -6  -7   4         93.90         89.05         4.90 o                         
  -5  -7   4        195.02        184.78        15.24 o                         
  -4  -7   4        109.43        115.78         6.92 o                         
  -3  -7   4        616.25        672.68        17.34 o                         
  -2  -7   4        206.79        228.58         8.39 o                         
  -1  -7   4       4575.20       4903.61       119.24 o                         
   0  -7   4        787.56        807.06        25.72 o                         
   1  -7   4       1350.43       1342.59        79.00 o                         
   2  -7   4         86.48         86.93         6.60 o                         
   3  -7   4         14.83         16.93         2.81 o                         
   4  -7   4          3.44          2.82         2.45 o                         
   5  -7   4        221.06        213.18        15.59 o                         
   6  -7   4         56.16         43.56         6.30 o                         
  -7  -6   4         16.69         16.56         4.64 o                         
  -6  -6   4         57.44         53.66         4.14 o                         
  -5  -6   4          2.22          1.71         3.15 o                         
  -4  -6   4        397.88        360.77        19.18 o                         
  -3  -6   4        305.35        301.81         9.43 o                         
  -2  -6   4        165.26        181.02         7.55 o                         
  -1  -6   4         26.78         33.82         3.00 o                         
   0  -6   4         27.79         25.56         2.81 o                         
   1  -6   4          3.32          2.94         1.98 o                         
   2  -6   4        218.87        208.11         9.87 o                         
   3  -6   4        638.60        610.71        19.30 o                         
   4  -6   4         49.71         43.98         4.09 o                         
   5  -6   4        456.27        481.08        38.25 o                         
   6  -6   4        191.15        199.37        14.98 o                         
   7  -6   4         71.84         61.44        11.73 o                         
  -7  -5   4          7.38          6.61         2.11 o                         
  -6  -5   4         60.35         49.78         8.77 o                         
  -5  -5   4         45.33         51.08         7.45 o                         
  -4  -5   4          6.48          6.99         2.38 o                         
  -3  -5   4        268.62        247.74         8.35 o                         
  -2  -5   4        582.87        603.83        29.64 o                         
  -1  -5   4         10.33          3.93         1.99 o                         
   0  -5   4         15.93         12.46         2.35 o                         
   1  -5   4         77.60         81.41         5.91 o                         
   2  -5   4        102.88        123.39         6.91 o                         
   3  -5   4         27.91         19.27         2.75 o                         
   4  -5   4        111.81        102.17         8.49 o                         
   5  -5   4        968.44       1019.01        43.06 o                         
   6  -5   4          0.14         -2.32         3.01 o                         
   7  -5   4         10.87          6.48         2.32 o                         
  -8  -4   4        123.90        105.49         8.17 o                         
  -7  -4   4         29.57         26.68         6.54 o                         
  -6  -4   4         44.61         39.15         3.33 o                         
  -5  -4   4        465.19        446.67        13.70 o                         
  -4  -4   4        432.67        422.34        12.87 o                         
  -3  -4   4          5.23          4.83         2.22 o                         
  -2  -4   4        909.55        923.61        42.49 o                         
  -1  -4   4         30.04         36.35         3.00 o                         
   0  -4   4        287.00        272.21        11.84 o                         
   1  -4   4       2040.90       2021.18        57.38 o                         
   2  -4   4       2452.18       2511.07       105.28 o                         
   3  -4   4        200.12        178.35         8.96 o                         
   4  -4   4       1204.30       1236.27        36.09 o                         
   5  -4   4        180.39        195.57        12.01 o                         
   6  -4   4          3.74          5.58         2.39 o                         
   7  -4   4        187.55        162.05        14.12 o                         
   8  -4   4        136.81        139.20         9.11 o                         
  -8  -3   4         64.24         45.90         5.46 o                         
  -7  -3   4          2.35          2.32         1.96 o                         
  -6  -3   4          0.16         -0.97         1.71 o                         
  -5  -3   4         66.85         59.20         3.15 o                         
  -4  -3   4        570.12        549.95        12.90 o                         
  -3  -3   4        109.85        125.03         5.80 o                         
  -2  -3   4        496.55        516.52        21.51 o                         
  -1  -3   4         23.71         33.53         3.20 o                         
   0  -3   4       4712.78       4980.79       188.15 o                         
   1  -3   4       7063.82       7027.03       378.16 o                         
   2  -3   4        298.00        294.40        27.47 o                         
   3  -3   4        972.00       1122.10        41.83 o                         
   4  -3   4        150.43        148.08         6.05 o                         
   5  -3   4        257.64        271.95         9.98 o                         
   6  -3   4         30.25         27.38         3.12 o                         
   7  -3   4          4.11          5.78         5.39 o                         
   8  -3   4          1.40          1.52         2.44 o                         
  -8  -2   4        175.81        164.67        12.09 o                         
  -7  -2   4          5.36          0.13         2.33 o                         
  -6  -2   4        118.44        120.19         5.59 o                         
  -5  -2   4        507.08        489.21        13.09 o                         
  -4  -2   4        173.08        165.23         7.02 o                         
  -3  -2   4        116.04        111.29        11.09 o                         
  -2  -2   4       2590.85       2485.42       140.10 o                         
  -1  -2   4       2065.73       1980.03        54.06 o                         
   0  -2   4        543.71        520.94        18.52 o                         
   1  -2   4       5649.73       5515.63       296.20 o                         
   2  -2   4       5213.00       5251.04       199.49 o                         
   3  -2   4         57.83         56.26         4.82 o                         
   4  -2   4        109.03        109.17         5.72 o                         
   5  -2   4        638.46        641.53        19.00 o                         
   6  -2   4          6.19          3.87         1.89 o                         
   7  -2   4         37.64         40.82         6.15 o                         
   8  -2   4         22.00         16.60         4.20 o                         
  -8  -1   4          1.93          0.85         2.53 o                         
  -7  -1   4        363.78        346.72        18.01 o                         
  -6  -1   4        403.22        426.17        13.95 o                         
  -5  -1   4          6.01          6.14         1.61 o                         
  -4  -1   4         23.95         19.22         3.74 o                         
  -3  -1   4       2436.34       2164.11        98.61 o                         
  -2  -1   4        121.52         99.47         8.57 o                         
  -1  -1   4       5029.96       4952.57       209.64 o                         
   0  -1   4       6654.61       6274.10       189.42 o                         
   1  -1   4        844.58        858.11        28.03 o                         
   2  -1   4        325.09        357.81        28.31 o                         
   3  -1   4       2154.22       2216.27       129.27 o                         
   4  -1   4        362.68        385.43        26.88 o                         
   5  -1   4        167.10        158.21         6.83 o                         
   6  -1   4        634.91        678.01        19.30 o                         
   7  -1   4        504.29        479.32        22.51 o                         
   8  -1   4         26.41         18.00         2.97 o                         
  -8   0   4          4.30         -0.77         2.45 o                         
  -7   0   4         77.34         70.61         6.02 o                         
  -6   0   4         75.26         81.66         7.82 o                         
  -5   0   4        692.25        699.43        17.26 o                         
  -4   0   4         24.73         15.43         7.43 o                         
  -3   0   4        107.19         84.39        13.35 o                         
  -2   0   4          0.51          5.56         4.06 o                         
  -1   0   4        353.99        400.74        19.03 o                         
   0   0   4       1172.28       1240.42        50.70 o                         
   1   0   4        580.65        511.28        22.69 o                         
   2   0   4       2346.84       2240.04       126.22 o                         
   3   0   4       3764.30       3813.59       213.93 o                         
   4   0   4         58.63         76.97        26.48 o                         
   5   0   4         21.22         24.70         3.76 o                         
   6   0   4       1239.02       1331.68        51.23 o                         
   7   0   4        300.17        371.97        17.95 o                         
   8   0   4        509.45        501.03        22.44 o                         
  -8   1   4       1731.75       1599.29        86.54 o                         
  -7   1   4        197.84        183.12        22.60 o                         
  -6   1   4       2249.35       2164.25        61.97 o                         
  -5   1   4        429.47        402.61        10.11 o                         
  -4   1   4       1125.82       1119.37        23.11 o                         
  -3   1   4        484.61        395.76        19.13 o                         
  -2   1   4          8.26          1.90         4.38 o                         
  -1   1   4         70.42         62.97         5.39 o                         
   0   1   4          3.94          4.09         1.57 o                         
   1   1   4        223.54        227.94        17.64 o                         
   2   1   4       2228.43       2474.07       148.02 o                         
   3   1   4        111.24        110.91         9.97 o                         
   4   1   4       1956.18       2086.35       108.52 o                         
   5   1   4          4.61          0.13         2.39 o                         
   6   1   4       2007.11       2222.52        93.51 o                         
   7   1   4          1.97          4.72         2.29 o                         
   8   1   4         25.22         21.44         3.16 o                         
  -8   2   4        385.57        369.36        15.06 o                         
  -7   2   4         73.17         75.12         5.58 o                         
  -6   2   4         18.77         12.78         2.73 o                         
  -5   2   4          2.08          1.94         1.52 o                         
  -4   2   4       1276.87       1179.61        26.11 o                         
  -3   2   4        328.52        312.40        16.77 o                         
  -2   2   4         89.77         87.61         8.04 o                         
  -1   2   4        620.49        569.94        29.19 o                         
   0   2   4       3115.13       2985.77        93.47 o                         
   1   2   4       1103.83        940.61        31.56 o                         
   2   2   4         13.97         38.49         6.13 o                         
   3   2   4       1047.37        933.21        41.78 o                         
   4   2   4        132.14        127.48        14.64 o                         
   5   2   4         81.20         87.60        11.97 o                         
   6   2   4       1367.38       1481.96        49.80 o                         
   7   2   4        118.89        122.47         6.23 o                         
   8   2   4        108.31        118.43         8.11 o                         
  -8   3   4        199.98        176.83        10.66 o                         
  -7   3   4         59.07         64.66         5.05 o                         
  -6   3   4         81.86         83.44         6.15 o                         
  -5   3   4          0.91         -0.27         2.24 o                         
  -4   3   4        216.88        199.68         9.91 o                         
  -3   3   4          0.72          2.73         2.45 o                         
  -2   3   4        118.33        129.91        26.93 o                         
  -1   3   4        339.35        413.99        22.63 o                         
   0   3   4       4189.72       3973.66       124.73 o                         
   1   3   4       1608.56       1326.67        53.61 o                         
   2   3   4         19.93         26.01         2.47 o                         
   3   3   4        196.02        212.24        19.50 o                         
   4   3   4        151.81        150.31         8.11 o                         
   5   3   4        305.55        314.77        12.19 o                         
   6   3   4          4.97          2.01         2.34 o                         
   7   3   4         13.10         17.89         3.54 o                         
   8   3   4          1.91          0.88         1.94 o                         
  -7   4   4         75.81         82.98         7.79 o                         
  -6   4   4        294.55        324.08        11.32 o                         
  -5   4   4         11.58         11.95         2.34 o                         
  -4   4   4        237.68        248.21         8.70 o                         
  -3   4   4        175.46        197.71         6.25 o                         
  -2   4   4        163.91        174.33        15.93 o                         
  -1   4   4        861.68        898.32        28.01 o                         
   0   4   4       3752.99       3758.79       101.75 o                         
   1   4   4        542.08        612.06        24.03 o                         
   2   4   4       1494.74       1306.73        68.84 o                         
   3   4   4       1218.88       1245.20        43.04 o                         
   4   4   4        189.24        196.80         7.79 o                         
   5   4   4         92.71         98.04         6.50 o                         
   6   4   4        488.01        526.12        30.06 o                         
   7   4   4         45.86         50.68         4.30 o                         
   8   4   4         35.65         35.09         6.75 o                         
  -7   5   4        287.55        293.82        18.01 o                         
  -6   5   4         61.51         61.69         3.76 o                         
  -5   5   4        677.84        711.43        25.33 o                         
  -4   5   4         34.84         37.91         3.15 o                         
  -3   5   4       1569.83       1598.98        40.09 o                         
  -2   5   4        373.91        326.28        12.47 o                         
  -1   5   4        589.05        588.65        20.78 o                         
   0   5   4         76.46         76.26         5.28 o                         
   1   5   4        669.31        698.53        42.98 o                         
   2   5   4       1109.38        943.17        40.36 o                         
   3   5   4        821.06        806.07        26.43 o                         
   4   5   4        288.13        298.62        11.01 o                         
   5   5   4          4.98          7.39         2.32 o                         
   6   5   4        216.86        213.46        11.52 o                         
   7   5   4          3.55          0.00         2.10 o                         
  -7   6   4          4.56          4.62         1.41 o                         
  -6   6   4        248.76        269.25        12.76 o                         
  -5   6   4        730.64        754.65        32.09 o                         
  -4   6   4        154.45        142.28         7.96 o                         
  -3   6   4        367.08        397.82        12.01 o                         
  -2   6   4          0.82         -0.05         1.46 o                         
  -1   6   4        159.78        168.17         8.17 o                         
   0   6   4         45.35         53.48         5.00 o                         
   1   6   4          0.04          0.95         2.53 o                         
   2   6   4          2.67          5.92         4.01 o                         
   3   6   4        161.21        149.97         8.11 o                         
   4   6   4         11.67          4.71         2.95 o                         
   5   6   4        356.53        353.52        15.10 o                         
   6   6   4        658.19        644.86        60.68 o                         
   7   6   4       1572.55       1568.13        61.40 o                         
  -6   7   4         97.27         93.04         5.36 o                         
  -5   7   4        670.90        689.68        29.00 o                         
  -4   7   4        281.71        302.92        11.53 o                         
  -3   7   4       1069.42       1004.32        28.99 o                         
  -2   7   4        244.27        219.90        10.62 o                         
  -1   7   4        797.05        786.33        25.23 o                         
   0   7   4        228.83        182.76        11.07 o                         
   1   7   4        370.26        438.40        22.15 o                         
   2   7   4         33.89         35.09         3.67 o                         
   3   7   4        151.41        162.96         9.98 o                         
   4   7   4         46.85         53.69         5.16 o                         
   5   7   4         22.07         18.54         8.42 o                         
   6   7   4         45.72         57.53         7.65 o                         
   7   7   4        104.74        118.72        11.40 o                         
  -6   8   4         30.18         32.38         3.44 o                         
  -5   8   4        227.71        201.58        12.80 o                         
  -4   8   4         69.98         63.22         4.30 o                         
  -3   8   4        266.69        267.18        12.97 o                         
  -2   8   4          3.08          2.68         3.23 o                         
  -1   8   4        406.72        418.53        16.22 o                         
   0   8   4        712.34        712.97        24.06 o                         
   1   8   4        913.59        923.27        36.94 o                         
   2   8   4          8.02          7.21         2.56 o                         
   3   8   4         66.63         67.32         5.56 o                         
   4   8   4         99.02        102.78         7.72 o                         
   5   8   4         27.44         26.02         8.96 o                         
   6   8   4        137.79        151.24         8.57 o                         
  -5   9   4          1.23         -0.01         1.43 o                         
  -4   9   4          4.90          0.58         3.00 o                         
  -3   9   4         13.25         13.05         2.52 o                         
  -2   9   4        168.51        161.88        11.24 o                         
  -1   9   4        550.42        505.86        24.41 o                         
   0   9   4        283.06        248.77        16.02 o                         
   1   9   4          0.86          0.30         3.25 o                         
   2   9   4         38.85         36.69         4.71 o                         
   3   9   4          2.78          5.19         3.53 o                         
   4   9   4         14.23         17.69         3.47 o                         
   5   9   4         74.53         69.11         5.37 o                         
   6   9   4          0.30          1.10         1.69 o                         
  -4  10   4         40.04         35.79         4.29 o                         
  -3  10   4         35.09         31.50         4.35 o                         
  -2  10   4         92.01         87.40         5.63 o                         
  -1  10   4         17.85         16.27         6.41 o                         
   0  10   4         24.71         31.01         7.37 o                         
   1  10   4        219.37        206.34        12.24 o                         
   2  10   4        122.64        124.93         8.74 o                         
   3  10   4        198.06        220.09        15.89 o                         
   4  10   4        256.51        255.46        12.83 o                         
   5  10   4         40.54         41.35         5.47 o                         
  -2  11   4          1.48         -0.53         2.68 o                         
  -1  11   4        433.88        390.78        24.88 o                         
   0  11   4         92.94        107.67        10.54 o                         
   1  11   4          2.45          8.78         4.55 o                         
   2  11   4        428.62        436.80        28.53 o                         
   3  11   4        390.51        423.64        27.05 o                         
   4  11   4         24.38         19.57         3.52 o                         
  -1  12   4         91.70         58.68         5.56 o                         
   0  12   4        272.28        221.04        10.04 o                         
   1  12   4          4.02          5.40         1.46 o                         
   2  12   4         12.22          8.72         2.72 o                         
  -2 -11   5         46.08         59.30         7.21 o                         
  -1 -11   5        122.37        140.39         8.57 o                         
   0 -11   5         13.14         13.68         4.05 o                         
   1 -11   5         17.14         16.51         2.87 o                         
   2 -11   5         31.24         24.69         2.74 o                         
  -4 -10   5         39.04         34.31         5.83 o                         
  -3 -10   5         72.80         56.54         8.46 o                         
  -2 -10   5         30.63         35.31         4.30 o                         
  -1 -10   5        359.31        370.47        15.04 o                         
   0 -10   5        623.54        698.35        30.50 o                         
   1 -10   5        110.24        106.06        13.00 o                         
   2 -10   5         55.75         59.02         5.29 o                         
   3 -10   5          7.21          5.76         4.54 o                         
  -5  -9   5        202.93        218.22        16.02 o                         
  -4  -9   5        288.64        351.26        26.08 o                         
  -3  -9   5        322.38        343.76        15.00 o                         
  -2  -9   5          2.65          0.13         2.01 o                         
  -1  -9   5        629.52        661.97        23.30 o                         
   0  -9   5          2.75          1.05         4.64 o                         
   1  -9   5          3.26          2.11         3.54 o                         
   2  -9   5          4.98         10.51         2.82 o                         
   3  -9   5         61.41         67.55         4.69 o                         
   4  -9   5         12.50         11.53         2.70 o                         
   5  -9   5        161.99        139.71         9.65 o                         
  -6  -8   5        179.84        166.93        27.15 o                         
  -5  -8   5        141.27        172.03        15.52 o                         
  -4  -8   5        106.85         97.38         8.24 o                         
  -3  -8   5        635.24        691.54        19.65 o                         
  -2  -8   5         96.57         89.84         4.99 o                         
  -1  -8   5       1333.43       1408.26        43.77 o                         
   0  -8   5         42.83         54.59         7.64 o                         
   1  -8   5          1.58          0.96         3.37 o                         
   2  -8   5        600.44        599.19        22.04 o                         
   3  -8   5         37.10         37.92         4.93 o                         
   4  -8   5        421.34        455.55        15.13 o                         
   5  -8   5        250.65        236.93        17.41 o                         
   6  -8   5          4.61          3.64         1.84 o                         
  -6  -7   5         22.47         18.92         4.83 o                         
  -5  -7   5       1501.73       1598.36        52.18 o                         
  -4  -7   5        314.05        315.46        11.96 o                         
  -3  -7   5       1358.95       1542.91        42.13 o                         
  -2  -7   5        529.74        576.44        16.51 o                         
  -1  -7   5        191.94        214.19         8.91 o                         
   0  -7   5       1699.99       1725.26        49.77 o                         
   1  -7   5        688.90        677.48        21.72 o                         
   2  -7   5          4.89          7.57         3.30 o                         
   3  -7   5         58.25         59.32         5.61 o                         
   4  -7   5         15.86         23.17         3.51 o                         
   5  -7   5         10.46         10.25         3.68 o                         
   6  -7   5         27.05         21.18         4.65 o                         
  -6  -6   5         75.46         61.33         8.51 o                         
  -5  -6   5         23.85         24.95         3.25 o                         
  -4  -6   5        151.42        157.41         7.36 o                         
  -3  -6   5       1707.44       1864.26        62.74 o                         
  -2  -6   5        299.14        315.62        11.01 o                         
  -1  -6   5          3.15          2.64         1.63 o                         
   0  -6   5        363.82        374.40        14.17 o                         
   1  -6   5       1403.89       1431.94        42.72 o                         
   2  -6   5        663.88        629.65        26.59 o                         
   3  -6   5         15.56         13.02         2.55 o                         
   4  -6   5         28.24         27.68         2.93 o                         
   5  -6   5        363.08        351.77        21.54 o                         
   6  -6   5         75.49         62.33         6.84 o                         
   7  -6   5         77.28         72.99         6.49 o                         
  -7  -5   5         49.84         46.12         6.96 o                         
  -6  -5   5         13.11         15.86         2.53 o                         
  -5  -5   5        274.95        257.63        11.10 o                         
  -4  -5   5        609.35        545.71        15.83 o                         
  -3  -5   5          9.80          8.42         1.98 o                         
  -2  -5   5         40.06         42.32         3.07 o                         
  -1  -5   5         23.83         27.56         2.79 o                         
   0  -5   5         74.22         64.95         5.97 o                         
   1  -5   5        157.64        175.73        13.48 o                         
   2  -5   5        120.94        126.12        15.13 o                         
   3  -5   5          7.86          8.67         2.35 o                         
   4  -5   5         13.27         12.83         2.90 o                         
   5  -5   5         13.55         12.10         3.37 o                         
   6  -5   5         29.31         29.61         3.33 o                         
   7  -5   5         21.98         20.10         2.86 o                         
  -7  -4   5         40.32         37.95         7.32 o                         
  -6  -4   5        158.19        139.82         9.85 o                         
  -5  -4   5        825.42        779.65        21.13 o                         
  -4  -4   5        212.10        199.90         6.88 o                         
  -3  -4   5          4.51          2.90         2.31 o                         
  -2  -4   5        789.71        541.56        24.63 o                         
  -1  -4   5        418.68        393.74        13.51 o                         
   0  -4   5       1278.42       1490.24        43.35 o                         
   1  -4   5          6.86          4.56         2.62 o                         
   2  -4   5       1450.15       1451.79        66.75 o                         
   3  -4   5       1574.00       1773.74        46.86 o                         
   4  -4   5        385.96        386.15        17.44 o                         
   5  -4   5         66.29         60.61         5.92 o                         
   6  -4   5          4.27          8.04         2.78 o                         
   7  -4   5          1.28          0.70         3.67 o                         
  -8  -3   5          7.14          5.71         2.28 o                         
  -7  -3   5         21.03         19.66         6.33 o                         
  -6  -3   5          3.09          3.31         1.67 o                         
  -5  -3   5        188.87        178.33         8.37 o                         
  -4  -3   5        181.60        162.10         5.71 o                         
  -3  -3   5        134.69         91.39         5.92 o                         
  -2  -3   5       1884.69       1903.54        63.52 o                         
  -1  -3   5         10.99         13.96         2.40 o                         
   0  -3   5         41.10         95.05         6.38 o                         
   1  -3   5       1281.93       1087.31        52.84 o                         
   2  -3   5         38.48         45.71         5.04 o                         
   3  -3   5       1223.20       1216.38        45.18 o                         
   4  -3   5       1019.92        961.22        33.44 o                         
   5  -3   5       1402.02       1482.22        42.49 o                         
   6  -3   5          7.36          8.21         2.40 o                         
   7  -3   5         61.47         68.69        10.37 o                         
   8  -3   5        215.98        225.79        14.70 o                         
  -8  -2   5         61.00         68.72         6.40 o                         
  -7  -2   5          3.15          5.90         4.17 o                         
  -6  -2   5         72.92         75.88         4.37 o                         
  -5  -2   5         73.16         70.28         3.87 o                         
  -4  -2   5         62.20         65.10         3.85 o                         
  -3  -2   5        114.21        116.84        15.68 o                         
  -2  -2   5       3908.82       3927.46       125.04 o                         
  -1  -2   5       1334.27       1474.90        64.37 o                         
   0  -2   5        423.79        441.80        16.99 o                         
   1  -2   5        331.27        419.93        28.92 o                         
   2  -2   5         77.39         46.69         9.36 o                         
   3  -2   5        157.28        156.71        16.85 o                         
   4  -2   5        309.87        324.29        13.56 o                         
   5  -2   5         12.37         12.07         2.26 o                         
   6  -2   5          6.55          7.32         2.23 o                         
   7  -2   5          0.42          0.64         2.58 o                         
  -8  -1   5        198.73        193.27        13.09 o                         
  -7  -1   5        143.55        140.64         9.34 o                         
  -6  -1   5        178.55        173.80         8.32 o                         
  -5  -1   5        857.60        848.76        24.12 o                         
  -4  -1   5        713.54        726.03        21.73 o                         
  -3  -1   5        158.51        109.04        15.73 o                         
  -2  -1   5       7415.43       7160.40       272.53 o                         
  -1  -1   5        653.38        618.47        32.34 o                         
   0  -1   5        167.55        139.10        12.25 o                         
   1  -1   5       2359.25       2014.29        64.14 o                         
   2  -1   5       5789.53       5713.34       306.43 o                         
   3  -1   5        318.94        320.17        27.53 o                         
   4  -1   5        388.50        338.23        19.22 o                         
   5  -1   5        242.91        243.11         9.07 o                         
   6  -1   5        127.25        129.78         6.34 o                         
   7  -1   5         29.88         30.08         4.79 o                         
   8  -1   5        293.24        256.88        18.18 o                         
  -8   0   5         51.92         38.63         4.62 o                         
  -7   0   5         82.53         81.08         4.65 o                         
  -6   0   5        105.63         94.56         5.19 o                         
  -5   0   5         25.94         24.38         2.24 o                         
  -4   0   5        708.78        685.72        17.87 o                         
  -3   0   5        259.39        223.82        22.05 o                         
  -2   0   5          1.56          2.48         3.05 o                         
  -1   0   5        109.79        119.02        18.66 o                         
   0   0   5        285.33        286.33        16.03 o                         
   1   0   5       1168.65        974.32        40.46 o                         
   2   0   5       1979.64       1910.06        77.66 o                         
   3   0   5        201.16        208.51        21.41 o                         
   4   0   5        443.74        539.62        47.23 o                         
   5   0   5         33.79         30.55         3.60 o                         
   6   0   5       1588.11       1657.20        46.12 o                         
   7   0   5         10.32         10.09         2.57 o                         
   8   0   5         55.07         55.34         4.63 o                         
  -8   1   5        312.52        298.97        18.07 o                         
  -7   1   5         23.59         27.29         4.65 o                         
  -6   1   5        135.65        137.36         8.43 o                         
  -5   1   5       1243.96       1244.52        28.14 o                         
  -4   1   5        982.02        998.96        22.73 o                         
  -3   1   5        185.59        183.70        18.77 o                         
  -2   1   5         33.45         28.57         4.87 o                         
  -1   1   5       1152.50       1255.28        78.65 o                         
   0   1   5        384.05        419.16        28.62 o                         
   1   1   5       4106.13       3717.81        98.10 o                         
   2   1   5       1809.53       2179.78        87.24 o                         
   3   1   5         20.70         12.15         6.01 o                         
   4   1   5        300.93        253.56        17.85 o                         
   5   1   5        147.79        143.78         6.68 o                         
   6   1   5          1.99          3.07         4.11 o                         
   7   1   5         31.66         28.83         3.47 o                         
   8   1   5         55.81         59.04         4.78 o                         
  -8   2   5          2.73          2.52         1.65 o                         
  -7   2   5         35.63         44.03         4.10 o                         
  -6   2   5          4.67          6.97         2.03 o                         
  -5   2   5        225.60        222.09         7.10 o                         
  -4   2   5        829.75        801.68        20.20 o                         
  -3   2   5         13.28         21.52         8.25 o                         
  -2   2   5       1291.29       1276.25        57.98 o                         
  -1   2   5       1738.30       1694.17        57.92 o                         
   0   2   5        902.52        963.09        28.87 o                         
   1   2   5         51.52         29.24         3.16 o                         
   2   2   5       4934.95       4961.11       329.94 o                         
   3   2   5        352.32        322.35        19.03 o                         
   4   2   5       4617.43       5041.06       204.18 o                         
   5   2   5       1074.00       1106.51        37.27 o                         
   6   2   5        420.48        424.94        23.83 o                         
   7   2   5         33.42         32.01         3.20 o                         
   8   2   5         61.74         58.33         4.83 o                         
  -7   3   5         10.71         12.13         2.46 o                         
  -6   3   5         27.17         27.62         2.43 o                         
  -5   3   5          9.64         11.52         2.42 o                         
  -4   3   5        102.80         91.52         4.64 o                         
  -3   3   5         33.44         35.24         2.77 o                         
  -2   3   5         31.00         34.60         4.30 o                         
  -1   3   5       1692.12       1706.55        66.63 o                         
   0   3   5       2475.07       2635.01        84.36 o                         
   1   3   5       1788.46       1817.89        59.60 o                         
   2   3   5       1142.48       1164.41        33.76 o                         
   3   3   5       1395.46       1305.22        38.61 o                         
   4   3   5          2.72          0.94         1.87 o                         
   5   3   5        217.74        201.09         9.04 o                         
   6   3   5        273.38        275.74        16.65 o                         
   7   3   5         27.03         24.99         3.40 o                         
   8   3   5        252.74        289.17        20.07 o                         
  -7   4   5        203.34        212.52        14.60 o                         
  -6   4   5        115.90        125.62         5.71 o                         
  -5   4   5        248.34        250.13         9.67 o                         
  -4   4   5        299.85        278.52        10.44 o                         
  -3   4   5          8.54          6.73         1.39 o                         
  -2   4   5       1277.95       1326.13        93.19 o                         
  -1   4   5       2179.72       2154.50        63.29 o                         
   0   4   5        173.39        219.01        10.07 o                         
   1   4   5        235.09        243.90        12.49 o                         
   2   4   5       1806.53       1702.90        58.51 o                         
   3   4   5        117.63        120.37        13.35 o                         
   4   4   5        173.37        172.75         8.04 o                         
   5   4   5         60.01         57.44         4.42 o                         
   6   4   5        112.59        114.02         7.06 o                         
   7   4   5         71.68         95.70         8.08 o                         
   8   4   5        446.05        482.14        29.84 o                         
  -7   5   5        157.74        164.43        10.85 o                         
  -6   5   5         21.83         22.83         2.39 o                         
  -5   5   5        155.73        174.90         8.53 o                         
  -4   5   5        348.79        359.30        12.70 o                         
  -3   5   5        415.89        392.89        15.26 o                         
  -2   5   5        335.26        318.23         8.79 o                         
  -1   5   5        487.98        498.68        22.97 o                         
   0   5   5        276.39        324.30        12.83 o                         
   1   5   5       1042.96       1122.36        38.95 o                         
   2   5   5       2141.84       2117.95        70.11 o                         
   3   5   5       1549.22       1503.38        44.47 o                         
   4   5   5        453.78        478.46        18.51 o                         
   5   5   5       1075.43       1082.25        35.88 o                         
   6   5   5       1424.81       1518.71        96.38 o                         
   7   5   5       1860.70       1828.33       216.79 o                         
   8   5   5         23.57         18.64         3.59 o                         
  -6   6   5        219.69        262.77        12.17 o                         
  -5   6   5        389.84        430.96        32.39 o                         
  -4   6   5         15.04         17.37         2.32 o                         
  -3   6   5        161.89        163.86         7.74 o                         
  -2   6   5        426.58        417.61        13.38 o                         
  -1   6   5         10.86         13.64         3.08 o                         
   0   6   5        423.75        395.30        12.39 o                         
   1   6   5        571.97        661.17        28.88 o                         
   2   6   5          4.06          5.52         2.25 o                         
   3   6   5       2139.13       2138.49        62.55 o                         
   4   6   5        733.28        585.05        73.78 o                         
   5   6   5       1611.35       1307.53        51.35 o                         
   6   6   5          5.84          5.63         3.22 o                         
   7   6   5        823.22        940.94        57.61 o                         
  -6   7   5          5.14          7.47         1.69 o                         
  -5   7   5        353.22        366.77        16.69 o                         
  -4   7   5        141.12        146.08         9.02 o                         
  -3   7   5        301.65        313.78        10.53 o                         
  -2   7   5        319.44        305.89        10.93 o                         
  -1   7   5       1306.15       1230.96        36.13 o                         
   0   7   5         48.77         43.00         3.76 o                         
   1   7   5        369.66        416.59        19.28 o                         
   2   7   5          4.36          3.19         2.00 o                         
   3   7   5          1.22          1.30         2.30 o                         
   4   7   5        488.99        544.20        21.43 o                         
   5   7   5        756.67        871.12        37.17 o                         
   6   7   5         86.37         83.13         8.28 o                         
  -5   8   5        179.25        164.52        10.78 o                         
  -4   8   5        147.49        142.49         8.11 o                         
  -3   8   5        470.48        476.41        16.58 o                         
  -2   8   5        102.67        101.42         7.42 o                         
  -1   8   5        130.38        131.45        10.51 o                         
   0   8   5        754.76        737.55        23.03 o                         
   1   8   5        259.90        283.50        14.22 o                         
   2   8   5        230.42        248.21        11.58 o                         
   3   8   5        258.98        257.78        11.77 o                         
   4   8   5        605.34        662.68        29.32 o                         
   5   8   5        171.76        180.35        10.19 o                         
   6   8   5          6.87          4.83         3.43 o                         
  -5   9   5          3.05          4.09         1.37 o                         
  -4   9   5         14.66         14.93         3.81 o                         
  -3   9   5         27.91         36.16         5.11 o                         
  -2   9   5        274.20        251.95        10.09 o                         
  -1   9   5        241.79        240.49        14.14 o                         
   0   9   5        143.08        127.14         8.54 o                         
   1   9   5          0.26         -1.52         2.92 o                         
   2   9   5         15.55         15.13         3.48 o                         
   3   9   5        257.37        272.96        14.55 o                         
   4   9   5        116.31        135.01         9.31 o                         
   5   9   5         33.20         35.28         6.47 o                         
   6   9   5        145.36        155.70        11.68 o                         
  -4  10   5          7.08          8.53         1.98 o                         
  -3  10   5        930.28        996.06        55.86 o                         
  -2  10   5          3.99          4.37         1.83 o                         
  -1  10   5         35.07         33.39         6.89 o                         
   0  10   5          3.01          5.04         4.58 o                         
   1  10   5         64.84         55.12         8.42 o                         
   2  10   5         68.88         69.23         6.17 o                         
   3  10   5         94.96         92.72         6.84 o                         
   4  10   5         34.80         31.76         2.91 o                         
   5  10   5          7.60          9.03         2.55 o                         
  -2  11   5         85.46         66.24         4.43 o                         
  -1  11   5         34.69         44.37         4.26 o                         
   0  11   5        137.86        121.36        10.60 o                         
   1  11   5        279.78        275.04        19.25 o                         
   2  11   5         12.19         19.49         4.54 o                         
   3  11   5        376.93        360.17        16.26 o                         
   0  12   5         41.85         28.96         4.11 o                         
   1  12   5         10.86         10.10         2.50 o                         
   2  12   5        107.35         90.39         7.16 o                         
  -2 -11   6         70.62         78.81         5.58 o                         
  -1 -11   6        120.59        124.88         7.62 o                         
   0 -11   6         58.07         64.85         7.50 o                         
   1 -11   6         13.55         13.81         2.59 o                         
   2 -11   6         68.40         70.81         5.60 o                         
  -4 -10   6         77.02         76.57         7.81 o                         
  -3 -10   6        381.75        398.54        26.82 o                         
  -2 -10   6        171.91        182.02        10.99 o                         
  -1 -10   6         23.93         29.50         4.41 o                         
   0 -10   6        329.02        353.87        17.69 o                         
   1 -10   6         55.35         58.88        12.77 o                         
   2 -10   6         50.02         52.41         6.91 o                         
   3 -10   6        158.13        158.00         8.74 o                         
  -5  -9   6        407.09        421.10        26.07 o                         
  -4  -9   6        414.90        443.92        30.06 o                         
  -3  -9   6        189.65        232.76        19.94 o                         
  -2  -9   6         36.07         32.83         4.79 o                         
  -1  -9   6        507.95        546.11        20.85 o                         
   0  -9   6        767.10        820.34        36.17 o                         
   1  -9   6       1104.56       1146.41        68.05 o                         
   2  -9   6        132.99        127.44        19.81 o                         
   3  -9   6        581.57        560.49        31.66 o                         
   4  -9   6          3.13          2.36         1.76 o                         
  -6  -8   6          7.27          4.13         2.15 o                         
  -5  -8   6         75.21         74.29         9.11 o                         
  -4  -8   6       1268.95       1340.17        45.36 o                         
  -3  -8   6         41.91         39.82         3.86 o                         
  -2  -8   6       1255.50       1411.05        56.07 o                         
  -1  -8   6       1295.64       1367.69        39.67 o                         
   0  -8   6        821.01        827.15        31.99 o                         
   1  -8   6         70.11         71.51        10.09 o                         
   2  -8   6        224.85        236.86        13.55 o                         
   3  -8   6         75.72         67.69         5.11 o                         
   4  -8   6         41.63         45.21         4.13 o                         
   5  -8   6        225.72        220.64        15.95 o                         
  -6  -7   6         81.03         78.68         5.99 o                         
  -5  -7   6         33.17         34.24         7.67 o                         
  -4  -7   6          6.20          8.53         3.36 o                         
  -3  -7   6        347.17        379.42        18.49 o                         
  -2  -7   6         25.43         25.83         3.15 o                         
  -1  -7   6          5.44          3.24         2.02 o                         
   0  -7   6        357.77        355.48        16.30 o                         
   1  -7   6         48.62         50.90         4.49 o                         
   2  -7   6        345.08        336.83        13.42 o                         
   3  -7   6        351.53        353.54        20.61 o                         
   4  -7   6          0.80         -1.57         2.89 o                         
   5  -7   6          5.96          5.50         2.57 o                         
   6  -7   6         26.38         27.60         4.62 o                         
  -7  -6   6         83.74         80.04         6.91 o                         
  -6  -6   6        340.19        359.43        17.89 o                         
  -5  -6   6        256.95        234.78        13.77 o                         
  -4  -6   6        406.09        420.41        13.17 o                         
  -3  -6   6        510.48        544.99        18.47 o                         
  -2  -6   6       1428.81       1514.25        51.94 o                         
  -1  -6   6       1349.11       1396.03        37.30 o                         
   0  -6   6        232.35        254.52        12.28 o                         
   1  -6   6         24.06         23.77         4.15 o                         
   2  -6   6        182.56        205.34         8.61 o                         
   3  -6   6         49.12         54.39         4.41 o                         
   4  -6   6         28.25         29.40         4.07 o                         
   5  -6   6         43.03         44.41         4.20 o                         
   6  -6   6        204.92        174.62        12.69 o                         
   7  -6   6         68.95         57.15         5.12 o                         
  -6  -5   6         15.50         14.38         4.12 o                         
  -5  -5   6        100.74        103.48         7.49 o                         
  -4  -5   6         27.78         24.24         2.63 o                         
  -3  -5   6        231.95        209.88         8.35 o                         
  -2  -5   6         49.96         42.70         3.54 o                         
  -1  -5   6       1067.86       1099.36        34.57 o                         
   0  -5   6        483.19        443.95        20.36 o                         
   1  -5   6        165.35        180.18         9.22 o                         
   2  -5   6        917.36        901.08        23.59 o                         
   3  -5   6         41.96         44.40         3.62 o                         
   4  -5   6        101.49        109.39         7.97 o                         
   5  -5   6        255.60        252.28        19.01 o                         
   6  -5   6         73.20         72.38         5.02 o                         
   7  -5   6        233.34        222.92        14.56 o                         
  -7  -4   6         73.87         52.88         6.23 o                         
  -6  -4   6        117.62         99.16         6.92 o                         
  -5  -4   6        776.90        769.02        25.13 o                         
  -4  -4   6        438.12        431.43        15.28 o                         
  -3  -4   6        196.16        161.47         9.84 o                         
  -2  -4   6        331.67        328.32        14.90 o                         
  -1  -4   6        314.58        396.49        17.60 o                         
   0  -4   6        683.46        733.58        28.10 o                         
   1  -4   6         46.29         34.11         7.54 o                         
   2  -4   6        125.58        124.20         4.81 o                         
   3  -4   6         75.78         91.66         6.39 o                         
   4  -4   6        181.23        174.12        13.25 o                         
   5  -4   6          3.96          6.08         3.06 o                         
   6  -4   6         15.64         13.92         3.53 o                         
   7  -4   6          0.99          0.64         3.66 o                         
  -7  -3   6          1.19          1.11         2.97 o                         
  -6  -3   6          5.88          5.02         3.88 o                         
  -5  -3   6        225.30        190.54         8.95 o                         
  -4  -3   6        150.84        151.93         8.63 o                         
  -3  -3   6        767.77        659.64        19.54 o                         
  -2  -3   6         12.45          8.71         3.15 o                         
  -1  -3   6       7738.67       7421.44       209.30 o                         
   0  -3   6        387.93        397.67        21.48 o                         
   1  -3   6      10419.45      10602.40       321.14 o                         
   2  -3   6       1012.55        944.03        41.19 o                         
   3  -3   6       2709.38       2721.75        78.15 o                         
   4  -3   6       1531.35       1545.04        68.12 o                         
   5  -3   6       1356.30       1398.83        42.50 o                         
   6  -3   6        197.85        191.47         9.26 o                         
   7  -3   6         81.41         82.77         6.72 o                         
   8  -3   6        161.82        140.37         9.72 o                         
  -8  -2   6          7.91          9.64         2.20 o                         
  -7  -2   6          6.72          4.18         2.51 o                         
  -6  -2   6        167.15        180.96        43.23 o                         
  -5  -2   6        180.78        184.12         9.25 o                         
  -4  -2   6         49.10         60.16         5.11 o                         
  -3  -2   6       1202.25       1164.92        35.41 o                         
  -2  -2   6        396.57        361.47        15.74 o                         
  -1  -2   6       4514.30       4598.80       157.69 o                         
   0  -2   6       2251.51       2241.48        60.92 o                         
   1  -2   6       1147.31       1016.65        33.37 o                         
   2  -2   6         43.46         43.41         4.67 o                         
   3  -2   6         35.14         20.90         5.69 o                         
   4  -2   6         74.55         70.86         5.46 o                         
   5  -2   6        273.99        267.30         9.58 o                         
   6  -2   6         12.36         17.09         2.51 o                         
   7  -2   6         21.09         27.89         3.24 o                         
  -8  -1   6         90.01         76.13         6.25 o                         
  -7  -1   6         95.86         96.13         6.93 o                         
  -6  -1   6        667.35        765.43        32.82 o                         
  -5  -1   6         84.03         77.10         4.17 o                         
  -4  -1   6         22.74         27.17         2.53 o                         
  -3  -1   6        321.27        259.41        24.59 o                         
  -2  -1   6       1318.80       1294.08       150.35 o                         
  -1  -1   6        108.13         79.06        35.34 o                         
   0  -1   6       2465.81       2408.25        77.11 o                         
   1  -1   6        275.86        305.45        12.92 o                         
   2  -1   6         39.43         23.92         4.34 o                         
   3  -1   6         31.84         28.30         7.35 o                         
   4  -1   6        360.07        302.80        18.06 o                         
   5  -1   6          1.63          1.02         1.93 o                         
   6  -1   6         33.15         27.54         2.98 o                         
   7  -1   6        168.75        158.19         7.59 o                         
   8  -1   6          0.92          2.84         3.53 o                         
  -8   0   6         66.80         61.89         5.36 o                         
  -7   0   6          9.94          6.86         2.73 o                         
  -6   0   6          0.67          1.02         1.84 o                         
  -5   0   6         66.10         61.81         3.82 o                         
  -4   0   6         75.17         65.43         4.13 o                         
  -3   0   6          4.13          0.73         1.99 o                         
  -2   0   6        371.98        331.39        15.82 o                         
  -1   0   6         15.63         11.94         2.91 o                         
   0   0   6        709.05        735.69        34.59 o                         
   1   0   6         92.86         67.99         4.95 o                         
   2   0   6       3752.07       3570.35       116.23 o                         
   3   0   6         21.83         14.84         5.10 o                         
   4   0   6         21.70         22.39         3.29 o                         
   5   0   6         41.02         41.88         4.24 o                         
   6   0   6         12.87         11.44         2.38 o                         
   7   0   6        162.25        172.46         7.32 o                         
   8   0   6        257.72        228.67        16.94 o                         
  -8   1   6          8.13          6.22         1.85 o                         
  -7   1   6         11.19         12.48         4.02 o                         
  -6   1   6        550.67        560.58        18.23 o                         
  -5   1   6         89.55         84.36         4.47 o                         
  -4   1   6        165.51        168.54         6.77 o                         
  -3   1   6       1003.63        859.34        54.58 o                         
  -2   1   6        189.94        172.85        12.00 o                         
  -1   1   6          0.28          3.24         4.00 o                         
   0   1   6       3600.95       3425.39       107.07 o                         
   1   1   6       2724.69       2506.92        57.31 o                         
   2   1   6       1116.01       1174.20        50.41 o                         
   3   1   6         59.54         66.97         9.45 o                         
   4   1   6       3500.06       3687.95       148.87 o                         
   5   1   6        307.58        318.13        21.01 o                         
   6   1   6        101.69        110.88        10.71 o                         
   7   1   6         12.59         11.68         2.68 o                         
   8   1   6         32.62         27.69         4.17 o                         
  -7   2   6         59.95         70.13         5.23 o                         
  -6   2   6        102.01        111.19         6.56 o                         
  -5   2   6        451.72        412.80        12.71 o                         
  -4   2   6       2986.29       2904.12        59.93 o                         
  -3   2   6        356.84        345.15        13.66 o                         
  -2   2   6       4740.68       4677.49       248.48 o                         
  -1   2   6       1493.25       1379.69        36.10 o                         
   0   2   6      13913.46      13797.19       325.44 o                         
   1   2   6        244.18        280.17        23.16 o                         
   2   2   6       6351.53       6408.22       196.74 o                         
   3   2   6        126.04        118.03         7.44 o                         
   4   2   6        377.30        324.56        14.36 o                         
   5   2   6        250.88        248.18         9.39 o                         
   6   2   6         66.91         64.81         5.01 o                         
   7   2   6          2.52          1.51         1.87 o                         
   8   2   6         95.06         80.99         7.78 o                         
  -7   3   6         10.34         13.39         2.29 o                         
  -6   3   6         44.53         44.58         3.88 o                         
  -5   3   6        306.61        305.99        12.20 o                         
  -4   3   6        130.30        124.39         6.33 o                         
  -3   3   6        162.42        150.34         6.18 o                         
  -2   3   6        230.27        230.69        28.86 o                         
  -1   3   6       3104.10       3020.98        85.42 o                         
   0   3   6         29.90         26.51         5.28 o                         
   1   3   6        393.51        357.88        32.54 o                         
   2   3   6        229.93        168.34        11.27 o                         
   3   3   6         25.75         22.90         2.69 o                         
   4   3   6        498.35        436.15        14.70 o                         
   5   3   6       1121.15       1089.66        40.44 o                         
   6   3   6        671.51        642.17        29.99 o                         
   7   3   6         62.96         68.09         6.50 o                         
   8   3   6        231.63        243.76        16.46 o                         
  -7   4   6        322.08        374.15        22.82 o                         
  -6   4   6        271.95        298.43        19.33 o                         
  -5   4   6        121.38        125.45         5.57 o                         
  -4   4   6         13.54         12.18         2.78 o                         
  -3   4   6        379.49        373.45         8.68 o                         
  -2   4   6         20.15         29.60         2.61 o                         
  -1   4   6        498.98        479.63        22.44 o                         
   0   4   6          5.92          4.46         1.57 o                         
   1   4   6         27.48         23.26         2.53 o                         
   2   4   6       1048.06        823.72        71.53 o                         
   3   4   6        283.25        231.80        32.27 o                         
   4   4   6        114.46        118.15         6.36 o                         
   5   4   6        264.24        249.52        13.21 o                         
   6   4   6         85.03         89.95         9.79 o                         
   7   4   6         55.97         67.53         6.45 o                         
   8   4   6        213.61        219.31        14.72 o                         
  -7   5   6         30.56         30.75         3.27 o                         
  -6   5   6         14.65         14.45         1.89 o                         
  -5   5   6        241.82        255.70        10.92 o                         
  -4   5   6         96.08        106.22         5.62 o                         
  -3   5   6         16.10         15.67         2.09 o                         
  -2   5   6        382.10        363.77        12.05 o                         
  -1   5   6        697.90        667.71        18.32 o                         
   0   5   6        826.90        907.81        34.28 o                         
   1   5   6        517.30        489.37        21.72 o                         
   2   5   6       2736.98       2575.35       106.96 o                         
   3   5   6       1804.20       1148.54        53.74 o                         
   4   5   6         17.75         13.18         3.51 o                         
   5   5   6       3169.46       3141.24       171.05 o                         
   6   5   6        320.69        324.05        13.19 o                         
   7   5   6        304.64        261.68        27.56 o                         
  -6   6   6          0.22          0.16         1.55 o                         
  -5   6   6          0.30          0.02         2.03 o                         
  -4   6   6         32.08         31.30         2.97 o                         
  -3   6   6         85.93         85.06         4.92 o                         
  -2   6   6        286.86        250.19         9.68 o                         
  -1   6   6        576.16        579.24        16.98 o                         
   0   6   6          6.43          4.11         1.93 o                         
   1   6   6        431.98        448.46        16.03 o                         
   2   6   6         70.43         66.58         4.60 o                         
   3   6   6        111.27        125.79         7.28 o                         
   4   6   6        745.47        732.53        25.28 o                         
   5   6   6        199.27        179.54        23.34 o                         
   6   6   6         41.48         43.49         6.82 o                         
   7   6   6        216.14        230.89        17.98 o                         
  -6   7   6         12.15         14.94         1.72 o                         
  -5   7   6        171.35        185.08         9.56 o                         
  -4   7   6        230.09        268.21        18.14 o                         
  -3   7   6         59.14         53.62         3.93 o                         
  -2   7   6        236.80        222.69         7.37 o                         
  -1   7   6       1344.65       1323.03        38.75 o                         
   0   7   6        199.39        201.46         8.77 o                         
   1   7   6       1458.82       1540.32        42.88 o                         
   2   7   6       2127.95       2166.53        63.75 o                         
   3   7   6       2468.74       2531.10        85.24 o                         
   4   7   6         65.08         59.56         5.26 o                         
   5   7   6       1509.15       1635.28        64.88 o                         
   6   7   6         34.25         29.33         3.81 o                         
   7   7   6         64.27         52.62         6.37 o                         
  -5   8   6        188.91        199.54         9.52 o                         
  -4   8   6        346.20        370.64        16.62 o                         
  -3   8   6         14.50         15.52         2.19 o                         
  -2   8   6        585.75        608.08        20.02 o                         
  -1   8   6        938.87        957.93        33.18 o                         
   0   8   6       1755.74       1676.83        47.77 o                         
   1   8   6       1787.11       1802.81        83.44 o                         
   2   8   6        452.45        491.34        18.77 o                         
   3   8   6        178.14        169.89        18.72 o                         
   4   8   6         77.72         74.65         9.69 o                         
   5   8   6        489.04        480.19        21.24 o                         
   6   8   6         69.47         51.74         5.83 o                         
  -4   9   6         75.19         82.08         7.73 o                         
  -3   9   6          3.92          4.28         4.19 o                         
  -2   9   6         47.81         39.56         3.45 o                         
  -1   9   6         48.06         42.14         5.34 o                         
   0   9   6         73.73         79.58         6.97 o                         
   1   9   6        113.13        110.33         8.20 o                         
   2   9   6          2.17          3.29         3.15 o                         
   3   9   6        326.56        332.23        16.44 o                         
   4   9   6        513.24        476.21        17.45 o                         
   5   9   6        285.49        265.64        12.85 o                         
   6   9   6         74.13         79.86         6.99 o                         
  -4  10   6         18.26         16.49         2.83 o                         
  -3  10   6         30.46         33.10         4.43 o                         
  -2  10   6        153.41        130.15         8.05 o                         
  -1  10   6         75.54         62.45         4.33 o                         
   0  10   6         18.91         19.10         4.64 o                         
   1  10   6         18.93         27.00         5.86 o                         
   2  10   6        128.16        101.07        10.72 o                         
   3  10   6          0.38         -0.67         3.05 o                         
   4  10   6         14.04         18.16         2.61 o                         
  -2  11   6         67.30         63.94         6.15 o                         
  -1  11   6        200.66        198.04        15.17 o                         
   0  11   6          8.57          6.24         1.84 o                         
   1  11   6         45.19         41.77         4.11 o                         
   2  11   6         94.13         93.92         5.22 o                         
   3  11   6        294.86        316.09        20.24 o                         
  -2 -11   7        114.00        113.94        10.26 o                         
  -1 -11   7         23.81         24.13         2.97 o                         
   0 -11   7        116.53        117.68        10.99 o                         
   1 -11   7         14.23         13.24         3.12 o                         
   2 -11   7        235.75        219.26        13.85 o                         
  -4 -10   7         44.01         41.99         4.79 o                         
  -3 -10   7         37.58         34.63         4.32 o                         
  -2 -10   7          5.55          7.07         2.64 o                         
  -1 -10   7         20.49         20.26         3.77 o                         
   0 -10   7         17.25         14.00         3.44 o                         
   1 -10   7         60.60         70.75         8.40 o                         
   2 -10   7        298.69        324.04        15.25 o                         
   3 -10   7         43.22         43.30         3.60 o                         
  -5  -9   7         39.28         30.65         4.07 o                         
  -4  -9   7         51.06         57.97         7.88 o                         
  -3  -9   7        234.20        258.42        22.48 o                         
  -2  -9   7         45.78         44.96         7.24 o                         
  -1  -9   7        373.24        393.73        19.92 o                         
   0  -9   7        381.49        387.05        19.54 o                         
   1  -9   7        446.50        441.84        21.36 o                         
   2  -9   7        102.98        111.63         8.00 o                         
   3  -9   7        288.49        304.23        15.43 o                         
   4  -9   7        529.05        375.48        22.00 o                         
  -5  -8   7        134.46        125.54         7.84 o                         
  -4  -8   7        408.24        476.49        22.58 o                         
  -3  -8   7        200.89        212.84        19.98 o                         
  -2  -8   7        222.57        228.15        19.28 o                         
  -1  -8   7         13.61          9.18         5.12 o                         
   0  -8   7        239.21        256.62        14.80 o                         
   1  -8   7         87.92         99.98         8.29 o                         
   2  -8   7        483.58        476.00        22.81 o                         
   3  -8   7        227.57        232.62        22.67 o                         
   4  -8   7        409.70        448.12        20.04 o                         
   5  -8   7        208.71        206.82         9.99 o                         
  -6  -7   7        659.46        584.28        24.27 o                         
  -5  -7   7          5.45          1.87         4.42 o                         
  -4  -7   7       1137.38       1257.58        43.72 o                         
  -3  -7   7       1129.92       1257.21        43.50 o                         
  -2  -7   7       1684.66       1847.22        75.04 o                         
  -1  -7   7        285.30        305.07        13.58 o                         
   0  -7   7        101.96        110.03         8.61 o                         
   1  -7   7        419.24        417.31        23.65 o                         
   2  -7   7         40.42         39.66         4.94 o                         
   3  -7   7        380.69        361.46        26.97 o                         
   4  -7   7          6.51          2.58         2.81 o                         
   5  -7   7         13.04         11.73         2.10 o                         
   6  -7   7        274.39        242.91        16.12 o                         
  -6  -6   7       1358.37       1444.32        57.49 o                         
  -5  -6   7       2271.75       2456.89       138.23 o                         
  -4  -6   7        952.73       1042.87        34.64 o                         
  -3  -6   7       1255.84       1345.23        63.32 o                         
  -2  -6   7       1828.08       1860.48        75.26 o                         
  -1  -6   7        751.66        794.38        34.58 o                         
   0  -6   7        226.86        251.26        20.01 o                         
   1  -6   7        480.46        465.97        17.44 o                         
   2  -6   7        450.65        456.09        17.49 o                         
   3  -6   7          3.51          2.81         2.96 o                         
   4  -6   7         22.67         37.99         8.09 o                         
   5  -6   7         73.60         60.63         6.31 o                         
   6  -6   7        102.56         91.87        15.67 o                         
  -7  -5   7        348.30        335.42        20.70 o                         
  -6  -5   7        178.10        164.57        10.54 o                         
  -5  -5   7          9.40          4.86         4.38 o                         
  -4  -5   7          0.36          3.35         2.90 o                         
  -3  -5   7          0.49         -2.29         3.45 o                         
  -2  -5   7         90.05         83.35         6.00 o                         
  -1  -5   7         65.14         63.03         5.83 o                         
   0  -5   7         54.05         59.83        10.57 o                         
   1  -5   7        405.26        408.11        15.24 o                         
   2  -5   7        254.47        237.10        14.86 o                         
   3  -5   7        813.99        812.90        26.88 o                         
   4  -5   7         23.06         20.61         3.95 o                         
   5  -5   7        286.10        306.62        21.91 o                         
   6  -5   7        101.12        110.14         6.16 o                         
   7  -5   7        345.59        237.00        14.52 o                         
  -7  -4   7        118.82        111.82         9.64 o                         
  -6  -4   7        249.92        265.81        12.30 o                         
  -5  -4   7        231.62        250.27        12.20 o                         
  -4  -4   7        169.97        159.60        10.32 o                         
  -3  -4   7        128.75        131.63         9.76 o                         
  -2  -4   7         60.86         50.06         6.75 o                         
  -1  -4   7        227.10        256.47        39.10 o                         
   0  -4   7        433.43        439.10        19.55 o                         
   1  -4   7        492.92        528.16        21.29 o                         
   2  -4   7         39.57         43.47         3.37 o                         
   3  -4   7          7.24         13.05         3.31 o                         
   4  -4   7         40.52         56.81         5.94 o                         
   5  -4   7         10.36          7.08         3.30 o                         
   6  -4   7          3.42          5.59         2.85 o                         
   7  -4   7         17.51         21.90         4.73 o                         
  -7  -3   7          2.10          1.33         2.19 o                         
  -6  -3   7         12.44         12.45         3.39 o                         
  -5  -3   7        625.80        642.24        22.13 o                         
  -4  -3   7         10.65         16.17         3.97 o                         
  -3  -3   7       3884.65       3941.81       124.20 o                         
  -2  -3   7        272.00        271.46        16.68 o                         
  -1  -3   7       1292.67       1401.87        83.02 o                         
   0  -3   7        490.68        470.03        25.47 o                         
   1  -3   7       1352.19       1282.64        43.67 o                         
   2  -3   7         27.53         34.85         3.48 o                         
   3  -3   7        692.55        642.23        28.67 o                         
   4  -3   7       1328.22       1252.26        58.22 o                         
   5  -3   7        328.23        333.34        12.81 o                         
   6  -3   7         69.24         76.56         5.32 o                         
   7  -3   7         27.18         27.43         4.12 o                         
  -7  -2   7         23.07         13.68         3.85 o                         
  -6  -2   7         41.84         37.26         5.80 o                         
  -5  -2   7          2.46          4.79         3.56 o                         
  -4  -2   7        304.61        319.04        11.22 o                         
  -3  -2   7        381.24        350.05        13.04 o                         
  -2  -2   7        104.07         76.38        15.96 o                         
  -1  -2   7        187.26        203.70        20.85 o                         
   0  -2   7       1157.24       1254.90        55.21 o                         
   1  -2   7          2.65          0.60         3.15 o                         
   2  -2   7          6.46          3.49         2.80 o                         
   3  -2   7        231.64        239.82        11.93 o                         
   4  -2   7        143.74        121.72        15.38 o                         
   5  -2   7        297.80        300.10        12.05 o                         
   6  -2   7        214.40        217.18        10.43 o                         
   7  -2   7        132.53        120.85         7.25 o                         
  -7  -1   7         93.01         96.64         9.14 o                         
  -6  -1   7        111.40        113.79         9.45 o                         
  -5  -1   7        486.11        541.21        18.12 o                         
  -4  -1   7          6.79          4.28         1.65 o                         
  -3  -1   7       1636.37       1692.50        39.05 o                         
  -2  -1   7       1680.50       1933.42       127.24 o                         
  -1  -1   7        159.31        181.86        19.78 o                         
   0  -1   7          2.54          3.33         3.41 o                         
   1  -1   7       1386.61       1414.00        47.77 o                         
   2  -1   7          1.23          1.82         4.17 o                         
   3  -1   7         96.87         74.80         8.49 o                         
   4  -1   7          0.95          3.38         2.79 o                         
   5  -1   7        113.11        109.10         6.33 o                         
   6  -1   7         27.56         25.38         3.14 o                         
   7  -1   7         59.77         70.02         5.67 o                         
   8  -1   7         23.31         16.51         4.36 o                         
  -7   0   7        392.13        372.42        23.74 o                         
  -6   0   7        218.20        222.30        10.45 o                         
  -5   0   7        291.63        312.73        11.99 o                         
  -4   0   7         91.81         97.14         4.55 o                         
  -3   0   7       2122.58       2163.65        53.71 o                         
  -2   0   7         24.89         27.39        13.11 o                         
  -1   0   7       1056.18       1039.21        68.38 o                         
   0   0   7       3006.56       3056.78       174.92 o                         
   1   0   7       1988.29       1952.41        55.56 o                         
   2   0   7        553.22        492.28        25.21 o                         
   3   0   7       3007.33       2880.52       261.00 o                         
   4   0   7        675.34        632.56        34.55 o                         
   5   0   7         26.46         36.04         4.51 o                         
   6   0   7        673.60        712.48        21.54 o                         
   7   0   7        151.82        151.21         7.28 o                         
   8   0   7          5.44          3.81         4.29 o                         
  -7   1   7        110.94        102.85         6.50 o                         
  -6   1   7         34.87         39.72         5.08 o                         
  -5   1   7         33.66         32.09         2.78 o                         
  -4   1   7          0.04          0.26         1.67 o                         
  -3   1   7        451.02        471.56        12.78 o                         
  -2   1   7          7.46          8.97         2.58 o                         
  -1   1   7       1694.57       1706.94       138.09 o                         
   0   1   7       4386.19       4451.13       141.58 o                         
   1   1   7        149.79        166.32         8.22 o                         
   2   1   7         60.25         54.02         4.91 o                         
   3   1   7        552.71        522.12        29.69 o                         
   4   1   7          6.48          3.06         3.23 o                         
   5   1   7         30.13         33.32         7.99 o                         
   6   1   7         18.90         19.05         2.73 o                         
   7   1   7         15.15         11.14         2.31 o                         
  -7   2   7         11.46         12.51         3.12 o                         
  -6   2   7        418.08        452.01        31.32 o                         
  -5   2   7         13.50         12.26         2.56 o                         
  -4   2   7       1296.74       1300.90        26.84 o                         
  -3   2   7        695.00        650.62        15.27 o                         
  -2   2   7       2275.38       2274.44       136.59 o                         
  -1   2   7         38.42         42.04         4.81 o                         
   0   2   7       1213.30       1074.31        38.90 o                         
   1   2   7         65.84         49.52         7.23 o                         
   2   2   7       1519.68       1663.89        54.60 o                         
   3   2   7        556.04        506.05        18.97 o                         
   4   2   7       1292.17       1123.19        48.99 o                         
   5   2   7          7.62          6.26         2.05 o                         
   6   2   7          7.10          5.28         2.43 o                         
   7   2   7         10.23          8.79         1.97 o                         
   8   2   7          4.19          3.10         1.96 o                         
  -7   3   7         47.39         50.28         3.71 o                         
  -6   3   7          9.63          9.19         1.99 o                         
  -5   3   7        140.41        150.26         6.25 o                         
  -4   3   7          2.99          4.49         1.58 o                         
  -3   3   7         15.81         15.79         1.78 o                         
  -2   3   7       1751.04       1876.55        51.38 o                         
  -1   3   7        223.56        164.01        13.25 o                         
   0   3   7         72.38         85.51        11.99 o                         
   1   3   7         21.43         14.61         2.95 o                         
   2   3   7        557.53        422.03        71.01 o                         
   3   3   7         57.62         56.78         3.99 o                         
   4   3   7         97.62         78.57         4.70 o                         
   5   3   7        342.92        329.78        14.01 o                         
   6   3   7        139.95        138.85        10.69 o                         
   7   3   7         67.97         82.52         6.91 o                         
   8   3   7        164.95        132.95         9.30 o                         
  -7   4   7        159.69        175.02        11.27 o                         
  -6   4   7        242.10        265.85        13.46 o                         
  -5   4   7         31.32         31.18         3.78 o                         
  -4   4   7         19.31         16.94         2.48 o                         
  -3   4   7        911.23        928.75        20.21 o                         
  -2   4   7         87.34         84.08         3.75 o                         
  -1   4   7          0.17          1.74         1.38 o                         
   0   4   7          2.27          4.83         2.70 o                         
   1   4   7        134.60        118.89         8.69 o                         
   2   4   7         30.69         23.06         4.75 o                         
   3   4   7          1.49          0.82         1.47 o                         
   4   4   7         32.19         27.02         9.15 o                         
   5   4   7        224.64        219.59        16.67 o                         
   6   4   7        235.82        261.07        14.97 o                         
   7   4   7         39.22         41.53         4.93 o                         
  -6   5   7        190.90        211.50        13.20 o                         
  -5   5   7         74.03         72.33         5.00 o                         
  -4   5   7         79.35         92.74         5.98 o                         
  -3   5   7        123.94        118.19         5.52 o                         
  -2   5   7         64.53         70.09         4.04 o                         
  -1   5   7         26.93         24.96         2.78 o                         
   0   5   7        190.37        181.34         7.38 o                         
   1   5   7       1170.61       1090.46        28.16 o                         
   2   5   7         16.17         10.26         1.83 o                         
   3   5   7        784.65        764.49        38.09 o                         
   4   5   7        557.23        339.79        19.54 o                         
   5   5   7         32.68         32.31         3.98 o                         
   6   5   7        217.37        186.62        13.85 o                         
   7   5   7          2.25          3.05         4.08 o                         
  -6   6   7          1.58          0.63         1.78 o                         
  -5   6   7         11.09         11.20         2.24 o                         
  -4   6   7          7.13          7.93         2.22 o                         
  -3   6   7          7.43         10.53         2.30 o                         
  -2   6   7        726.41        705.98        20.57 o                         
  -1   6   7         56.83         61.76         5.11 o                         
   0   6   7        297.56        290.13        13.88 o                         
   1   6   7       1015.74        986.30        28.93 o                         
   2   6   7        428.03        402.56        16.98 o                         
   3   6   7       1989.18       2032.32        79.04 o                         
   4   6   7       1813.55       1858.12        52.56 o                         
   5   6   7         16.04         19.97         3.21 o                         
   6   6   7        886.52        909.44        69.72 o                         
   7   6   7         38.08         36.35         5.88 o                         
  -5   7   7         68.58         67.42         4.13 o                         
  -4   7   7          4.09          4.53         2.61 o                         
  -3   7   7        388.40        403.12        15.40 o                         
  -2   7   7        118.40        116.11         5.28 o                         
  -1   7   7        762.59        772.98        25.74 o                         
   0   7   7          0.03          0.53         2.54 o                         
   1   7   7        757.03        811.66        34.34 o                         
   2   7   7       1946.22       1965.65        64.63 o                         
   3   7   7         62.35         65.54         5.12 o                         
   4   7   7         29.92         27.61         3.21 o                         
   5   7   7        106.20         95.29        10.76 o                         
   6   7   7         22.40         25.20         8.16 o                         
   7   7   7          0.97         -0.35         1.87 o                         
  -5   8   7         83.99         86.24         6.20 o                         
  -4   8   7        161.84        161.44        12.23 o                         
  -3   8   7         38.03         28.44         3.78 o                         
  -2   8   7         57.51         56.19         4.18 o                         
  -1   8   7        144.66        147.05         9.54 o                         
   0   8   7         26.60         21.99         4.99 o                         
   1   8   7          3.60          3.87         2.11 o                         
   2   8   7         72.74         69.24        11.47 o                         
   3   8   7          4.30          2.10         2.68 o                         
   4   8   7        239.22        221.41         9.78 o                         
   5   8   7        625.85        609.69        26.26 o                         
   6   8   7          8.05          8.14         4.08 o                         
  -4   9   7        167.90        179.33        11.48 o                         
  -3   9   7         26.61         26.22         5.27 o                         
  -2   9   7         61.75         60.94         9.58 o                         
  -1   9   7         31.09         33.39         3.59 o                         
   0   9   7        119.56        106.19        11.18 o                         
   1   9   7         73.21         68.95         8.77 o                         
   2   9   7        267.97        228.42        12.34 o                         
   3   9   7         88.57         84.45         5.35 o                         
   4   9   7         72.67         66.63         6.20 o                         
   5   9   7          3.20          2.15         2.23 o                         
  -3  10   7        136.96        153.63        10.77 o                         
  -2  10   7         59.49         58.74         4.83 o                         
  -1  10   7          2.45          1.12         2.13 o                         
   0  10   7          2.71          0.01         2.77 o                         
   1  10   7        176.82        175.61        13.75 o                         
   2  10   7        193.41        180.05         8.60 o                         
   3  10   7         59.04         68.34         8.36 o                         
   4  10   7          3.71          4.53         1.55 o                         
  -1  11   7        240.19        239.18        16.66 o                         
   0  11   7         26.50         25.03         3.36 o                         
   1  11   7         12.66          9.04         2.24 o                         
   2  11   7          2.72          1.19         1.95 o                         
   3  11   7         46.61         45.22         4.81 o                         
  -1 -11   8          2.82          3.92         2.26 o                         
   0 -11   8        172.80        162.28         7.98 o                         
   1 -11   8         46.56         39.25         4.20 o                         
  -3 -10   8         71.22         78.98         7.53 o                         
  -2 -10   8         18.19         16.44         4.53 o                         
  -1 -10   8          0.14          3.47         3.14 o                         
   0 -10   8         83.71         89.92         9.03 o                         
   1 -10   8        210.55        245.65        12.45 o                         
   2 -10   8          1.59          3.74         2.07 o                         
   3 -10   8         11.98         10.20         3.09 o                         
  -3  -9   8         21.43         18.67         3.43 o                         
  -2  -9   8         58.29         67.25         5.79 o                         
  -1  -9   8         14.12          9.73         4.68 o                         
   0  -9   8       1216.99       1278.95        51.81 o                         
   1  -9   8        210.75        230.41        18.13 o                         
   2  -9   8        303.56        308.33        21.92 o                         
   3  -9   8        122.13        139.27        11.37 o                         
  -5  -8   8         19.62         22.04         4.49 o                         
  -4  -8   8         66.89         62.94         5.90 o                         
  -3  -8   8         46.26         52.34         4.11 o                         
  -2  -8   8        400.18        403.47        20.37 o                         
  -1  -8   8        112.60        121.33         9.55 o                         
   0  -8   8        542.98        544.40        20.91 o                         
   1  -8   8        221.23        240.79        13.99 o                         
   2  -8   8        480.02        476.81        31.84 o                         
   3  -8   8        124.96        136.16        12.42 o                         
   4  -8   8       1057.73       1146.84        45.60 o                         
   5  -8   8        124.03        109.59        15.53 o                         
  -6  -7   8        543.08        490.59        28.40 o                         
  -5  -7   8        193.22        191.38        11.61 o                         
  -4  -7   8        368.97        388.09        19.86 o                         
  -3  -7   8        167.96        162.53        10.76 o                         
  -2  -7   8         56.00         48.95         7.07 o                         
  -1  -7   8         41.23         41.77         5.66 o                         
   0  -7   8          1.99          3.01         4.16 o                         
   1  -7   8          6.86          2.83         2.41 o                         
   2  -7   8         80.48         64.44         5.89 o                         
   3  -7   8        277.92        279.88        15.26 o                         
   4  -7   8        478.57        561.80        25.38 o                         
   5  -7   8        114.09        129.46         8.31 o                         
   6  -7   8         23.27         19.91         3.08 o                         
  -6  -6   8         45.36         44.95         4.16 o                         
  -5  -6   8         67.48         65.37         4.92 o                         
  -4  -6   8         10.81         11.86         3.01 o                         
  -3  -6   8        176.67        162.09        12.28 o                         
  -2  -6   8        916.09        978.84        57.37 o                         
  -1  -6   8        339.92        335.35        14.22 o                         
   0  -6   8        300.28        285.34        22.40 o                         
   1  -6   8        118.60        118.41        11.64 o                         
   2  -6   8        479.55        462.71        20.08 o                         
   3  -6   8         15.45         14.72         3.49 o                         
   4  -6   8        423.03        437.02        21.35 o                         
   5  -6   8          9.87          9.27         3.08 o                         
   6  -6   8        227.18        220.45        14.25 o                         
  -6  -5   8         24.26         26.66         3.93 o                         
  -5  -5   8        197.68        202.84        10.05 o                         
  -4  -5   8          3.98          5.17         2.88 o                         
  -3  -5   8        200.09        208.96        13.89 o                         
  -2  -5   8       1002.21        956.67        41.28 o                         
  -1  -5   8        230.23        242.60        10.93 o                         
   0  -5   8         70.25         82.69         8.25 o                         
   1  -5   8       2529.27       2627.57        68.77 o                         
   2  -5   8        531.64        489.86        17.47 o                         
   3  -5   8         38.78         41.77         5.67 o                         
   4  -5   8         23.90         23.13         5.93 o                         
   5  -5   8        406.97        434.58        23.92 o                         
   6  -5   8          2.50          1.96         1.86 o                         
   7  -5   8        200.30        160.25        10.86 o                         
  -7  -4   8          1.69          0.33         2.14 o                         
  -6  -4   8         33.03         33.11         3.94 o                         
  -5  -4   8         95.77        100.26         9.61 o                         
  -4  -4   8        176.97        201.85        11.65 o                         
  -3  -4   8         89.21         99.46         8.04 o                         
  -2  -4   8         33.39         31.90         4.00 o                         
  -1  -4   8        530.60        503.18        23.07 o                         
   0  -4   8        297.74        308.34        14.64 o                         
   1  -4   8        980.78       1040.48        28.70 o                         
   2  -4   8         96.22         97.12         6.10 o                         
   3  -4   8        180.84        197.19        10.45 o                         
   4  -4   8          0.35         -2.49         3.80 o                         
   5  -4   8         27.67         29.21         6.08 o                         
   6  -4   8          2.02          3.54         2.60 o                         
   7  -4   8         18.90         12.00         3.20 o                         
  -7  -3   8        125.29        119.71        11.72 o                         
  -6  -3   8        101.93         92.98         6.49 o                         
  -5  -3   8       1467.89       1607.45        88.21 o                         
  -4  -3   8        248.32        255.96        10.94 o                         
  -3  -3   8        117.97        124.54        10.88 o                         
  -2  -3   8        622.30        584.90        17.63 o                         
  -1  -3   8         69.71         50.10         7.29 o                         
   0  -3   8          4.46          4.81         3.97 o                         
   1  -3   8        815.78        797.51        30.95 o                         
   2  -3   8         26.50         24.59         3.05 o                         
   3  -3   8         14.22         13.31         3.37 o                         
   4  -3   8        463.65        479.51        24.31 o                         
   5  -3   8        532.44        531.71        18.03 o                         
   6  -3   8          1.39          2.85         1.91 o                         
   7  -3   8         52.09         48.48         3.44 o                         
  -7  -2   8        182.69        174.05        17.35 o                         
  -6  -2   8         72.31         78.87         8.06 o                         
  -5  -2   8        911.01        981.83        35.88 o                         
  -4  -2   8        157.18        158.12         8.36 o                         
  -3  -2   8        836.06        910.26        22.75 o                         
  -2  -2   8          5.24          6.45         2.92 o                         
  -1  -2   8        232.62        179.74        20.56 o                         
   0  -2   8        209.05        189.13        10.56 o                         
   1  -2   8        522.21        575.42        32.67 o                         
   2  -2   8         64.75         65.14         5.23 o                         
   3  -2   8        327.63        354.05        13.53 o                         
   4  -2   8        868.56        885.36        37.30 o                         
   5  -2   8       1375.97       1424.95        40.22 o                         
   6  -2   8         14.30         10.64         2.76 o                         
   7  -2   8       2011.74       2083.97       112.83 o                         
  -7  -1   8        675.74        663.81        54.11 o                         
  -6  -1   8        483.25        485.87        19.09 o                         
  -5  -1   8        315.77        351.89        14.56 o                         
  -4  -1   8          4.31          2.64         1.68 o                         
  -3  -1   8        290.32        265.44         8.35 o                         
  -2  -1   8        704.68        763.65        29.41 o                         
  -1  -1   8        196.95        179.79        14.63 o                         
   0  -1   8        309.04        297.62        16.43 o                         
   1  -1   8        247.15        233.52        10.45 o                         
   2  -1   8        158.63        182.87        16.55 o                         
   3  -1   8        194.25        165.48        12.18 o                         
   4  -1   8          0.43          1.49         2.85 o                         
   5  -1   8        123.85        146.24         9.46 o                         
   6  -1   8        170.06        191.27         9.84 o                         
   7  -1   8         61.39         72.53         5.63 o                         
   8  -1   8        145.59         87.76         7.65 o                         
  -7   0   8        114.28         91.52         8.12 o                         
  -6   0   8        206.06        216.49         8.58 o                         
  -5   0   8        355.66        378.98        16.85 o                         
  -4   0   8         13.70         14.11         2.46 o                         
  -3   0   8        879.40        865.88        17.50 o                         
  -2   0   8       1587.62       1532.09        53.59 o                         
  -1   0   8        220.19        227.41        14.25 o                         
   0   0   8        229.50        231.34        25.04 o                         
   1   0   8       3040.52       2941.68        96.47 o                         
   2   0   8       2770.20       2909.50        93.87 o                         
   3   0   8         99.76        111.46        17.76 o                         
   4   0   8        585.14        564.53        47.20 o                         
   5   0   8          7.22          4.70         7.38 o                         
   6   0   8          1.84          1.45         2.25 o                         
   7   0   8        264.87        298.32        14.09 o                         
   8   0   8        133.86         92.75         8.18 o                         
  -7   1   8         49.71         47.06         5.39 o                         
  -6   1   8         23.27         24.58         6.03 o                         
  -5   1   8         70.96         77.33         4.10 o                         
  -4   1   8         88.71         77.70         4.14 o                         
  -3   1   8       1378.31       1365.86        27.58 o                         
  -2   1   8         71.57         61.12         5.72 o                         
  -1   1   8       1780.78       1766.08        92.27 o                         
   0   1   8        865.94        872.12        32.89 o                         
   1   1   8         42.23         29.59         4.05 o                         
   2   1   8        185.46        198.18        13.61 o                         
   3   1   8        639.91        595.00        24.23 o                         
   4   1   8         68.21         76.59        13.91 o                         
   5   1   8         55.74         53.95         4.42 o                         
   6   1   8        227.60        240.01        11.32 o                         
   7   1   8        118.31        116.29         8.57 o                         
  -7   2   8          5.26          3.74         1.68 o                         
  -6   2   8          3.40          6.45         2.14 o                         
  -5   2   8         48.62         51.83         4.02 o                         
  -4   2   8         21.34         26.58         2.11 o                         
  -3   2   8         50.43         52.09         2.73 o                         
  -2   2   8       1590.80       1736.64        38.64 o                         
  -1   2   8        147.81        141.55         9.57 o                         
   0   2   8        368.07        405.56        18.57 o                         
   1   2   8        419.61        424.44        25.42 o                         
   2   2   8         51.78         46.65         7.49 o                         
   3   2   8         14.40          7.33         3.60 o                         
   4   2   8        158.15        137.98        18.05 o                         
   5   2   8         36.91         28.19         3.16 o                         
   6   2   8          0.72          1.24         2.79 o                         
   7   2   8          6.28          9.61         2.46 o                         
  -7   3   8         53.33         65.49         5.31 o                         
  -6   3   8         92.05         83.47        10.65 o                         
  -5   3   8        169.40        191.56         6.56 o                         
  -4   3   8        399.92        412.11        10.30 o                         
  -3   3   8        134.38        111.92         4.76 o                         
  -2   3   8         22.27         24.58         1.82 o                         
  -1   3   8        761.38        751.99        25.35 o                         
   0   3   8       1841.03       1845.25       119.26 o                         
   1   3   8        554.31        524.15        30.78 o                         
   2   3   8        197.53        183.58        11.16 o                         
   3   3   8        248.43        239.83        14.96 o                         
   4   3   8        146.18        128.48        10.59 o                         
   5   3   8        190.81        164.69        11.21 o                         
   6   3   8         49.28         63.60         7.26 o                         
   7   3   8         76.44         88.98         5.51 o                         
  -7   4   8         18.68         19.74         2.43 o                         
  -6   4   8          0.02          2.46         3.19 o                         
  -5   4   8         65.02         65.41         4.31 o                         
  -4   4   8        260.23        285.12        11.07 o                         
  -3   4   8         36.48         38.75         2.60 o                         
  -2   4   8          3.27          1.10         1.18 o                         
  -1   4   8          1.84          4.45         1.54 o                         
   0   4   8        472.97        458.45        20.73 o                         
   1   4   8          4.00          3.42         2.03 o                         
   2   4   8         32.36         19.71         3.44 o                         
   3   4   8          2.71          3.79         3.14 o                         
   4   4   8        148.62        138.31        13.97 o                         
   5   4   8         75.73         67.98        11.03 o                         
   6   4   8          3.36          4.65         4.56 o                         
   7   4   8         27.63         37.78         5.10 o                         
  -6   5   8        125.59        150.47        13.55 o                         
  -5   5   8         64.07         74.47         5.32 o                         
  -4   5   8        223.81        242.95         9.06 o                         
  -3   5   8        192.31        190.96         7.17 o                         
  -2   5   8        634.31        669.57        25.30 o                         
  -1   5   8        234.74        236.22         8.95 o                         
   0   5   8        138.34        134.20        10.34 o                         
   1   5   8         11.67         18.26         6.46 o                         
   2   5   8        307.53        265.06        16.99 o                         
   3   5   8         82.03         61.47         9.43 o                         
   4   5   8        162.48        168.24        12.12 o                         
   5   5   8        343.34        304.52        16.22 o                         
   6   5   8          6.39          7.63         3.05 o                         
   7   5   8         60.57         65.14         5.06 o                         
  -6   6   8        153.12        170.33        11.13 o                         
  -5   6   8         14.13         21.95         3.01 o                         
  -4   6   8         51.88         52.33         5.16 o                         
  -3   6   8          8.72          9.20         2.87 o                         
  -2   6   8        571.27        568.98        17.80 o                         
  -1   6   8        904.46        858.70        24.78 o                         
   0   6   8       1486.79       1446.76        83.15 o                         
   1   6   8        387.85        368.51        22.56 o                         
   2   6   8       3240.81       3006.75       133.60 o                         
   3   6   8         61.82         75.39        10.89 o                         
   4   6   8        277.16        272.26        13.51 o                         
   5   6   8        125.99        112.37        11.67 o                         
   6   6   8         48.94         71.59         9.88 o                         
   7   6   8         98.44         94.93        11.62 o                         
  -5   7   8         47.62         46.75         3.22 o                         
  -4   7   8          0.05          0.03         1.97 o                         
  -3   7   8          5.45          8.70         2.54 o                         
  -2   7   8       1203.97       1216.10        33.61 o                         
  -1   7   8        813.38        787.15        36.06 o                         
   0   7   8       1626.37       1691.33        76.35 o                         
   1   7   8       3726.70       3679.59       152.14 o                         
   2   7   8         42.13         56.37        17.13 o                         
   3   7   8        919.18        838.04        42.93 o                         
   4   7   8         39.15         34.53         6.56 o                         
   5   7   8         29.92         35.40         6.35 o                         
   6   7   8        129.19        162.36        14.12 o                         
  -5   8   8         21.18         19.78         2.34 o                         
  -4   8   8        310.73        316.44        22.35 o                         
  -3   8   8        743.52        801.30        34.23 o                         
  -2   8   8        112.16        106.10         8.94 o                         
  -1   8   8       1056.93       1007.15        39.40 o                         
   0   8   8        370.41        350.10        17.07 o                         
   1   8   8         37.37         43.77         6.50 o                         
   2   8   8          1.40          4.40         4.76 o                         
   3   8   8         24.26         26.53         6.71 o                         
   4   8   8        140.00        139.04        12.81 o                         
   5   8   8         12.74         16.03         4.20 o                         
   6   8   8         57.68         61.22         6.62 o                         
  -4   9   8         20.51         20.19         2.44 o                         
  -3   9   8         11.09         11.34         2.78 o                         
  -2   9   8        268.98        262.46        15.17 o                         
  -1   9   8         19.15         17.18         3.56 o                         
   0   9   8        231.16        220.53        11.15 o                         
   1   9   8         30.53         25.65         4.87 o                         
   2   9   8         21.93         25.24         4.58 o                         
   3   9   8         26.87         20.08         5.63 o                         
   4   9   8        330.73        326.37        15.54 o                         
   5   9   8         78.60         58.16         5.43 o                         
  -3  10   8          1.85          2.11         1.14 o                         
  -2  10   8         30.32         29.11         2.69 o                         
  -1  10   8          1.02          1.02         1.74 o                         
   0  10   8         16.78          8.91         4.79 o                         
   1  10   8         27.40         22.22         3.72 o                         
   2  10   8          3.09          0.03         2.31 o                         
   3  10   8        213.19        223.50        11.63 o                         
   4  10   8          7.83          7.77         2.68 o                         
  -1  11   8          3.76          5.10         2.24 o                         
   0  11   8          3.78          2.86         1.75 o                         
   1  11   8         24.50         18.90         3.71 o                         
   2  11   8          5.82          7.71         1.82 o                         
  -2 -10   9        115.11        120.86        10.07 o                         
  -1 -10   9         59.17         70.03         5.74 o                         
   0 -10   9         20.04         14.73         3.55 o                         
   1 -10   9         20.67         26.93         4.63 o                         
  -4  -9   9        452.38        461.94        27.45 o                         
  -3  -9   9         68.44         72.95         4.94 o                         
  -2  -9   9         11.53         11.13         1.77 o                         
  -1  -9   9         44.03         54.28         5.48 o                         
   0  -9   9        340.59        304.13        18.89 o                         
   1  -9   9        115.71        124.08         8.26 o                         
   2  -9   9         12.56          8.80         3.92 o                         
   3  -9   9          0.87          1.41         1.95 o                         
   4  -9   9          0.41          1.26         1.45 o                         
  -5  -8   9         16.23         17.55         3.26 o                         
  -4  -8   9        277.64        246.76        17.34 o                         
  -3  -8   9        126.41        136.89         7.75 o                         
  -2  -8   9         65.72         64.32         4.82 o                         
  -1  -8   9          4.76          4.08         3.25 o                         
   0  -8   9         95.82        104.77         7.06 o                         
   1  -8   9         26.87         24.15         4.21 o                         
   2  -8   9         64.00         71.51         7.83 o                         
   3  -8   9        161.53        199.80        11.02 o                         
   4  -8   9        219.05        230.49        21.51 o                         
  -5  -7   9        130.43        135.08        11.88 o                         
  -4  -7   9          9.06          9.27         3.05 o                         
  -3  -7   9         41.51         47.71         5.14 o                         
  -2  -7   9          8.97          9.00         3.03 o                         
  -1  -7   9         68.20         62.14         6.65 o                         
   0  -7   9         19.76         16.57         3.03 o                         
   1  -7   9        155.09        137.29        11.24 o                         
   2  -7   9         10.40          8.94         3.27 o                         
   3  -7   9         50.02         49.94         7.96 o                         
   4  -7   9          4.11          4.69         4.43 o                         
   5  -7   9        553.33        583.24        29.69 o                         
  -5  -6   9        105.22         96.61         7.25 o                         
  -4  -6   9        186.98        181.59         8.00 o                         
  -3  -6   9         34.50         31.62         3.85 o                         
  -2  -6   9        178.20        168.42         8.03 o                         
  -1  -6   9         89.95         97.73         6.48 o                         
   0  -6   9       1400.93       1241.74       104.63 o                         
   1  -6   9        151.44        143.22         8.87 o                         
   2  -6   9       1337.68       1282.57        46.12 o                         
   3  -6   9        339.48        333.12        17.45 o                         
   4  -6   9        273.69        254.78        20.79 o                         
   5  -6   9        363.27        363.15        17.22 o                         
   6  -6   9        627.77        638.58        35.70 o                         
  -6  -5   9        116.21        104.66         7.43 o                         
  -5  -5   9        151.85        160.86        10.49 o                         
  -4  -5   9         35.97         37.28         4.25 o                         
  -3  -5   9        368.03        398.34        15.05 o                         
  -2  -5   9        480.75        467.08        20.27 o                         
  -1  -5   9        529.87        529.79        20.08 o                         
   0  -5   9        329.04        320.05        14.49 o                         
   1  -5   9       1179.34       1083.23        34.43 o                         
   2  -5   9        518.89        511.50        16.72 o                         
   3  -5   9        850.57        845.43        37.13 o                         
   4  -5   9        135.21        132.79        14.32 o                         
   5  -5   9         15.87         12.42         5.56 o                         
   6  -5   9         65.72         76.54         7.97 o                         
  -6  -4   9          0.11         -0.72         2.30 o                         
  -5  -4   9         29.36         24.36         4.64 o                         
  -4  -4   9        101.61        106.71         7.18 o                         
  -3  -4   9         72.77         80.83         5.66 o                         
  -2  -4   9        724.69        718.61        22.99 o                         
  -1  -4   9        973.38       1006.54        34.83 o                         
   0  -4   9        289.78        263.86        12.39 o                         
   1  -4   9          1.38          7.67         2.13 o                         
   2  -4   9        195.01        201.52         9.06 o                         
   3  -4   9        495.22        489.92        23.89 o                         
   4  -4   9        183.62        189.52        10.45 o                         
   5  -4   9         29.86         27.27         5.78 o                         
   6  -4   9         40.94         42.92         8.00 o                         
   7  -4   9        152.25         86.14         6.75 o                         
  -7  -3   9         72.80         55.04         4.84 o                         
  -6  -3   9        194.01        189.68        11.00 o                         
  -5  -3   9         86.39         94.93         8.71 o                         
  -4  -3   9        372.43        375.36        14.39 o                         
  -3  -3   9        349.39        355.80        11.72 o                         
  -2  -3   9         92.66         85.49         5.50 o                         
  -1  -3   9         20.90         17.07         2.47 o                         
   0  -3   9        104.59         76.98         6.94 o                         
   1  -3   9        120.56        110.22         5.64 o                         
   2  -3   9         46.92         43.09         3.98 o                         
   3  -3   9        339.16        381.07        17.50 o                         
   4  -3   9          4.12          2.91         2.79 o                         
   5  -3   9        337.56        324.88        23.66 o                         
   6  -3   9        301.03        335.16        17.04 o                         
   7  -3   9        975.53        998.69        32.27 o                         
  -7  -2   9        137.54        108.22        18.34 o                         
  -6  -2   9         37.13         44.94         5.20 o                         
  -5  -2   9         90.03         89.18         6.76 o                         
  -4  -2   9         14.56         13.88         2.44 o                         
  -3  -2   9         20.98         20.10         2.45 o                         
  -2  -2   9        236.94        222.00         9.07 o                         
  -1  -2   9        158.28        133.90        12.66 o                         
   0  -2   9        144.48        166.46         7.37 o                         
   1  -2   9       1093.74       1093.71        32.93 o                         
   2  -2   9         20.75         21.78         2.50 o                         
   3  -2   9         24.20         31.28         3.64 o                         
   4  -2   9        325.22        362.89        19.64 o                         
   5  -2   9       1187.75       1304.26        42.97 o                         
   6  -2   9        296.77        340.41        14.01 o                         
   7  -2   9         32.52         45.64         5.13 o                         
  -7  -1   9          0.38          1.96         1.52 o                         
  -6  -1   9          8.44          7.85         2.50 o                         
  -5  -1   9        147.60        140.37         8.99 o                         
  -4  -1   9         18.42         17.82         2.53 o                         
  -3  -1   9         93.64         91.22         4.60 o                         
  -2  -1   9          0.54          1.39         1.45 o                         
  -1  -1   9         27.67         23.22         3.27 o                         
   0  -1   9          0.57          0.26         2.93 o                         
   1  -1   9         26.64         16.04         3.59 o                         
   2  -1   9         44.86         33.27         3.34 o                         
   3  -1   9         10.59          9.16         2.71 o                         
   4  -1   9        742.23        764.76        37.64 o                         
   5  -1   9        123.25        131.28        14.68 o                         
   6  -1   9          1.29          2.38         2.46 o                         
   7  -1   9        316.52        320.29        14.87 o                         
  -7   0   9         33.99         27.83         6.47 o                         
  -6   0   9        232.01        249.71        11.14 o                         
  -5   0   9         12.06         11.16         2.21 o                         
  -4   0   9         21.25         19.38         2.71 o                         
  -3   0   9         99.24         92.35         3.63 o                         
  -2   0   9        241.97        232.19         6.42 o                         
  -1   0   9         59.13         69.02         4.27 o                         
   0   0   9        397.11        441.97        27.16 o                         
   1   0   9        216.90        199.11        11.52 o                         
   2   0   9         10.90          6.58         2.50 o                         
   3   0   9        465.87        458.94        28.77 o                         
   4   0   9        129.69        155.04        22.05 o                         
   5   0   9        201.87        237.50        16.08 o                         
   6   0   9        140.17        133.65         9.69 o                         
   7   0   9        262.28        276.53        23.90 o                         
  -7   1   9          3.84          3.88         2.08 o                         
  -6   1   9          1.15          1.51         1.53 o                         
  -5   1   9          7.47          5.60         2.08 o                         
  -4   1   9         23.16         21.76         2.53 o                         
  -3   1   9         50.34         47.25         2.43 o                         
  -2   1   9       1316.31       1350.38        25.45 o                         
  -1   1   9         79.78         63.49         3.89 o                         
   0   1   9        452.56        456.59        20.75 o                         
   1   1   9       1083.79       1038.89        38.87 o                         
   2   1   9        518.81        484.03        18.58 o                         
   3   1   9       1174.10       1149.59        42.59 o                         
   4   1   9        674.25        820.32        61.01 o                         
   5   1   9        606.13        626.17        29.47 o                         
   6   1   9         71.32         65.00         5.44 o                         
   7   1   9        290.63        333.60        16.57 o                         
  -7   2   9         63.13         59.40         5.31 o                         
  -6   2   9        109.76        118.60         6.00 o                         
  -5   2   9        125.94        123.12         5.62 o                         
  -4   2   9        256.14        273.20         7.17 o                         
  -3   2   9        590.24        615.13        13.22 o                         
  -2   2   9        101.85         87.23         3.22 o                         
  -1   2   9        141.60        136.43         4.62 o                         
   0   2   9          0.08          1.52         1.56 o                         
   1   2   9        160.75        138.71         6.66 o                         
   2   2   9       1375.36       1311.06        40.41 o                         
   3   2   9          7.92          9.57         3.81 o                         
   4   2   9        223.88        218.35        14.84 o                         
   5   2   9        107.95        113.76         7.92 o                         
   6   2   9         98.91        123.92         7.99 o                         
   7   2   9         13.84         13.22         2.20 o                         
  -6   3   9         56.75         59.01         3.87 o                         
  -5   3   9        454.64        528.00        19.44 o                         
  -4   3   9       1395.88       1462.59        28.08 o                         
  -3   3   9        119.06        111.19         4.54 o                         
  -2   3   9        555.08        604.34        11.65 o                         
  -1   3   9       1231.29       1137.76        23.53 o                         
   0   3   9        114.00        115.74         8.08 o                         
   1   3   9        794.58        729.36        22.18 o                         
   2   3   9        231.01        228.76         9.44 o                         
   3   3   9        100.16         94.71         6.51 o                         
   4   3   9         27.65         20.41         4.69 o                         
   5   3   9        292.55        373.36        48.51 o                         
   6   3   9         55.45         66.92         7.97 o                         
   7   3   9         20.29         20.74         3.27 o                         
  -6   4   9        485.70        547.96        22.70 o                         
  -5   4   9        788.62        879.38        25.99 o                         
  -4   4   9        324.43        354.25        11.17 o                         
  -3   4   9         40.92         39.47         2.45 o                         
  -2   4   9         25.48         23.18         2.02 o                         
  -1   4   9        211.90        212.40         6.83 o                         
   0   4   9        296.73        280.61        12.28 o                         
   1   4   9        153.50        142.03         7.79 o                         
   2   4   9        348.93        313.48        15.28 o                         
   3   4   9          3.62          5.99         2.56 o                         
   4   4   9        203.43        172.23        16.17 o                         
   5   4   9        236.52        252.35        22.40 o                         
   6   4   9        363.25        399.47        20.14 o                         
   7   4   9          2.53          4.74         2.01 o                         
  -6   5   9         97.96        104.73         7.97 o                         
  -5   5   9         36.52         40.77         3.40 o                         
  -4   5   9         53.04         54.70         3.76 o                         
  -3   5   9          8.78         11.17         2.05 o                         
  -2   5   9         78.62         75.34         4.91 o                         
  -1   5   9         38.22         39.72         3.38 o                         
   0   5   9        155.09        138.72         7.45 o                         
   1   5   9        193.31        175.03         9.56 o                         
   2   5   9        243.93        224.69        11.49 o                         
   3   5   9         64.47         50.10         7.39 o                         
   4   5   9        583.20        546.22        36.92 o                         
   5   5   9        300.78        315.85        16.51 o                         
   6   5   9          1.36         -0.37         2.49 o                         
   7   5   9         76.60         60.17        12.27 o                         
  -5   6   9         28.17         28.03         2.95 o                         
  -4   6   9        196.06        222.74        11.67 o                         
  -3   6   9         10.45         15.16         2.93 o                         
  -2   6   9       2595.95       2709.62        69.41 o                         
  -1   6   9        318.42        318.86        14.08 o                         
   0   6   9          4.69          5.48         2.65 o                         
   1   6   9        394.17        362.51        14.94 o                         
   2   6   9          3.17          4.96         3.04 o                         
   3   6   9        118.78         95.81        10.43 o                         
   4   6   9          3.72          5.65         2.92 o                         
   5   6   9        159.54        154.65        13.69 o                         
   6   6   9         50.69         61.22         8.33 o                         
  -5   7   9        312.55        360.76        15.68 o                         
  -4   7   9         63.65         71.31         4.62 o                         
  -3   7   9       1840.43       1911.63        75.23 o                         
  -2   7   9          2.78          3.42         2.49 o                         
  -1   7   9       1797.89       1843.66        54.96 o                         
   0   7   9        524.51        521.74        18.11 o                         
   1   7   9        933.85        879.81        29.57 o                         
   2   7   9        122.32        121.11         8.98 o                         
   3   7   9        122.62        114.92        13.13 o                         
   4   7   9        144.11        143.37         9.62 o                         
   5   7   9        112.86        105.78        10.31 o                         
   6   7   9         73.28         80.17         8.28 o                         
  -4   8   9        370.69        380.70        24.63 o                         
  -3   8   9         98.69        114.51         6.45 o                         
  -2   8   9        503.43        526.44        19.84 o                         
  -1   8   9        366.16        355.89        14.77 o                         
   0   8   9          0.21         -0.47         2.14 o                         
   1   8   9         23.37         25.50         3.92 o                         
   2   8   9         14.48          7.98         3.38 o                         
   3   8   9        595.09        550.53        36.52 o                         
   4   8   9          0.08          1.03         2.58 o                         
   5   8   9         23.44         22.46         4.16 o                         
  -3   9   9        381.22        377.12        16.77 o                         
  -2   9   9         50.76         56.34         4.26 o                         
  -1   9   9          2.71          2.45         1.98 o                         
   0   9   9        146.57        126.55         6.22 o                         
   1   9   9        158.90        168.39         8.85 o                         
   2   9   9         32.93         34.32         4.73 o                         
   3   9   9        175.51        184.93        10.86 o                         
   4   9   9         49.00         46.84         6.29 o                         
   5   9   9        152.97        149.32        10.93 o                         
  -2  10   9        157.91        141.90         9.92 o                         
   0  10   9        498.72        467.52        21.22 o                         
   1  10   9        479.46        468.96        20.84 o                         
   2  10   9         50.09         45.98         3.57 o                         
   3  10   9         24.56         17.43         2.73 o                         
   0  11   9          7.10          7.39         2.18 o                         
  -1 -10  10         73.56         75.89         6.85 o                         
   0 -10  10        778.52        828.32        32.75 o                         
   1 -10  10        129.49        127.08         6.62 o                         
  -3  -9  10          2.03          2.36         2.33 o                         
  -2  -9  10          1.62          3.55         1.85 o                         
  -1  -9  10          4.85          2.18         1.46 o                         
   0  -9  10         37.99         37.64         4.19 o                         
   1  -9  10        105.53        104.20         6.98 o                         
   2  -9  10         20.83         27.33         5.59 o                         
   3  -9  10         93.62         86.96         9.55 o                         
  -4  -8  10         26.63         30.29         5.14 o                         
  -3  -8  10         89.34         84.09         5.37 o                         
  -2  -8  10        101.93         89.20         5.07 o                         
  -1  -8  10         89.41         96.37         5.18 o                         
   0  -8  10         41.70         50.35         5.16 o                         
   1  -8  10         13.88         11.63         2.57 o                         
   2  -8  10         15.99         17.11         6.04 o                         
   3  -8  10        141.71        149.89        12.26 o                         
   4  -8  10          2.42          2.90         2.11 o                         
  -5  -7  10          1.21          0.91         2.36 o                         
  -4  -7  10          2.02          3.02         1.92 o                         
  -3  -7  10        112.44        112.72         6.12 o                         
  -2  -7  10         35.42         35.82         4.28 o                         
  -1  -7  10        345.01        314.80        11.81 o                         
   0  -7  10          3.40          5.67         1.98 o                         
   1  -7  10        270.31        236.34        13.04 o                         
   2  -7  10        297.02        263.43        39.97 o                         
   3  -7  10        309.93        302.82        15.23 o                         
   4  -7  10         14.08         15.84         5.09 o                         
   5  -7  10          8.15          7.49         1.59 o                         
  -5  -6  10         31.48         23.88         3.26 o                         
  -4  -6  10         98.77        103.52         6.26 o                         
  -3  -6  10          0.99          0.52         1.98 o                         
  -2  -6  10        391.82        358.67        18.58 o                         
  -1  -6  10          9.65          8.93         2.09 o                         
   0  -6  10        137.27        132.07         7.66 o                         
   1  -6  10         14.49          5.46         2.62 o                         
   2  -6  10         36.81         43.92        11.72 o                         
   3  -6  10        536.11        515.21        30.40 o                         
   4  -6  10         31.98         30.46         4.36 o                         
   5  -6  10          0.12         -1.29         2.12 o                         
  -5  -5  10         68.91         72.46         6.58 o                         
  -4  -5  10         42.95         40.66         4.44 o                         
  -3  -5  10        305.10        310.26        11.03 o                         
  -2  -5  10         11.03         12.34         3.26 o                         
  -1  -5  10        548.63        481.21        14.66 o                         
   0  -5  10         89.06        109.57        14.40 o                         
   1  -5  10        453.03        461.64        19.82 o                         
   2  -5  10        339.85        381.47        13.41 o                         
   3  -5  10         44.93         47.90         5.89 o                         
   4  -5  10         13.33          9.35         3.48 o                         
   5  -5  10          2.02          6.73         4.14 o                         
   6  -5  10        157.38        174.50        11.93 o                         
  -6  -4  10         92.55         86.92         8.05 o                         
  -5  -4  10         23.82         23.83         3.61 o                         
  -4  -4  10         41.72         42.54         4.24 o                         
  -3  -4  10        205.63        193.48         8.08 o                         
  -2  -4  10        465.13        483.30        15.10 o                         
  -1  -4  10          6.71          5.49         1.93 o                         
   0  -4  10        448.84        448.68        32.89 o                         
   1  -4  10          8.95         12.68         2.47 o                         
   2  -4  10        127.86        150.73        13.67 o                         
   3  -4  10        594.94        627.54        21.46 o                         
   4  -4  10        380.66        386.19        19.61 o                         
   5  -4  10         60.79         65.77         9.44 o                         
   6  -4  10        366.68        402.10        18.11 o                         
  -6  -3  10         12.65         11.21         2.22 o                         
  -5  -3  10          6.21          6.57         2.39 o                         
  -4  -3  10        221.82        204.25         9.06 o                         
  -3  -3  10         21.85         24.78         3.15 o                         
  -2  -3  10         34.00         41.43         4.89 o                         
  -1  -3  10          0.79          0.26         2.39 o                         
   0  -3  10         72.84         67.10         6.92 o                         
   1  -3  10        141.62        135.37         6.60 o                         
   2  -3  10         96.05         92.03         5.58 o                         
   3  -3  10        411.69        432.41        17.95 o                         
   4  -3  10        214.31        228.22        14.04 o                         
   5  -3  10        348.47        363.66        25.25 o                         
   6  -3  10          0.84         -0.03         2.42 o                         
   7  -3  10        292.77        252.70        37.52 o                         
  -6  -2  10        344.80        341.60        13.31 o                         
  -5  -2  10        116.23        115.99         9.28 o                         
  -4  -2  10        234.13        233.98        13.48 o                         
  -3  -2  10        788.12        770.38        31.06 o                         
  -2  -2  10        312.25        326.83        14.30 o                         
  -1  -2  10         28.52         27.41         3.64 o                         
   0  -2  10       1799.87       1787.29        60.80 o                         
   1  -2  10          6.51          6.66         1.92 o                         
   2  -2  10          7.02          5.49         2.08 o                         
   3  -2  10        319.32        281.72        11.08 o                         
   4  -2  10       1219.46       1288.89        42.27 o                         
   5  -2  10       2645.78       2911.63        92.96 o                         
   6  -2  10         22.48         25.78         3.18 o                         
   7  -2  10        740.16        805.26        44.88 o                         
  -6  -1  10         46.99         38.52         5.33 o                         
  -5  -1  10         72.27         63.53         5.58 o                         
  -4  -1  10        106.06         94.16         6.04 o                         
  -3  -1  10         20.80         20.88         2.23 o                         
  -2  -1  10         33.01         37.32         3.55 o                         
  -1  -1  10        397.22        412.79        17.71 o                         
   0  -1  10        169.18        170.24         7.67 o                         
   1  -1  10        369.85        354.13        14.45 o                         
   2  -1  10          5.88          2.71         1.80 o                         
   3  -1  10       1740.05       1774.65        52.73 o                         
   4  -1  10         36.99         36.42         7.85 o                         
   5  -1  10        200.09        213.17        22.06 o                         
   6  -1  10        123.40        140.11        11.24 o                         
   7  -1  10        209.92        253.14        16.39 o                         
  -6   0  10        401.10        411.00        15.58 o                         
  -5   0  10          1.74         -0.48         1.58 o                         
  -4   0  10         42.86         43.31         3.90 o                         
  -3   0  10        326.14        302.16         9.03 o                         
  -2   0  10          8.89          6.73         1.29 o                         
  -1   0  10          7.95          7.54         1.94 o                         
   0   0  10        111.57         98.63         6.82 o                         
   1   0  10        806.77        774.74        23.88 o                         
   2   0  10        116.88        110.40         5.28 o                         
   3   0  10        193.41        206.22        12.59 o                         
   4   0  10         16.44         16.59         3.13 o                         
   5   0  10        350.19        370.16        16.18 o                         
   6   0  10        112.99        123.14        11.98 o                         
   7   0  10         50.57         50.54         5.78 o                         
  -6   1  10        113.71        108.85         7.06 o                         
  -5   1  10         50.81         50.17         3.73 o                         
  -4   1  10         26.41         27.19         2.51 o                         
  -3   1  10        557.73        556.28        11.51 o                         
  -2   1  10          3.95          3.30         1.35 o                         
  -1   1  10        381.94        362.28         8.68 o                         
   0   1  10        782.63        814.67        21.15 o                         
   1   1  10        276.58        291.86         9.94 o                         
   2   1  10        147.80        146.66         9.10 o                         
   3   1  10       1014.82        965.92        48.25 o                         
   4   1  10        347.08        325.36        33.89 o                         
   5   1  10        100.60        102.82         8.62 o                         
   6   1  10        801.40       1017.93        61.18 o                         
   7   1  10        340.76        379.23        17.32 o                         
  -6   2  10         18.15         17.84         2.21 o                         
  -5   2  10          1.09          2.14         1.78 o                         
  -4   2  10         99.09        104.31         3.86 o                         
  -3   2  10          6.41          7.67         1.46 o                         
  -2   2  10       1070.30       1039.02        19.92 o                         
  -1   2  10        495.99        468.58        10.50 o                         
   0   2  10        202.48        192.03         7.11 o                         
   1   2  10        400.99        380.91        15.75 o                         
   2   2  10        902.29        803.57        23.82 o                         
   3   2  10        186.84        180.22        13.29 o                         
   4   2  10        219.88        238.21        15.90 o                         
   5   2  10        318.17        339.67        26.40 o                         
   6   2  10         11.22         16.35         4.57 o                         
   7   2  10        173.52        184.17         9.85 o                         
  -6   3  10        701.45        825.25        32.82 o                         
  -5   3  10         11.84         12.02         2.18 o                         
  -4   3  10         43.72         46.42         2.61 o                         
  -3   3  10        293.24        286.99         7.42 o                         
  -2   3  10         19.32         18.71         1.86 o                         
  -1   3  10        134.53        125.61         4.11 o                         
   0   3  10       1423.75       1430.81        35.58 o                         
   1   3  10         36.07         26.53         4.31 o                         
   2   3  10        909.03        919.08        31.18 o                         
   3   3  10        196.58        181.38        10.50 o                         
   4   3  10        150.14        134.33        18.75 o                         
   5   3  10         41.03         37.55         5.50 o                         
   6   3  10          0.19         -1.63         2.44 o                         
   7   3  10          0.16         -0.42         2.68 o                         
  -6   4  10          1.79          0.98         1.92 o                         
  -5   4  10        337.75        366.04        17.47 o                         
  -4   4  10        469.40        501.52        16.41 o                         
  -3   4  10         55.15         54.47         2.80 o                         
  -2   4  10        701.43        699.42        15.29 o                         
  -1   4  10        298.41        280.50         7.46 o                         
   0   4  10        306.73        287.40        11.90 o                         
   1   4  10        343.50        330.57        12.88 o                         
   2   4  10       1133.35       1086.45        34.63 o                         
   3   4  10         42.92         39.50         4.62 o                         
   4   4  10        158.07        210.31        18.30 o                         
   5   4  10         76.97         95.32         7.87 o                         
   6   4  10        137.63        122.11        17.64 o                         
   7   4  10          2.09          1.08         2.35 o                         
  -5   5  10        110.22        112.87        12.70 o                         
  -4   5  10        114.49        118.63         5.95 o                         
  -3   5  10         19.88         16.34         2.54 o                         
  -2   5  10          9.42          6.31         2.00 o                         
  -1   5  10        465.47        476.42        13.07 o                         
   0   5  10          3.81          3.13         1.79 o                         
   1   5  10        140.35        139.70         6.81 o                         
   2   5  10         24.26         22.30         3.58 o                         
   3   5  10         27.72         24.01         4.40 o                         
   4   5  10        140.98        125.62        13.49 o                         
   5   5  10        390.37        429.90        20.51 o                         
   6   5  10         56.58         56.51         7.10 o                         
  -5   6  10         96.06        104.31         9.42 o                         
  -4   6  10        285.50        324.67        12.84 o                         
  -3   6  10        921.89        975.55        33.62 o                         
  -2   6  10          3.00          1.31         2.74 o                         
  -1   6  10        894.52        897.43        27.64 o                         
   0   6  10         46.34         40.46         4.51 o                         
   1   6  10        309.36        285.44        11.19 o                         
   2   6  10        684.01        631.74        22.67 o                         
   3   6  10        319.27        316.48        17.52 o                         
   4   6  10         61.54         54.02         5.78 o                         
   5   6  10         17.18         17.23         4.51 o                         
   6   6  10        131.88        128.48        10.64 o                         
  -4   7  10        573.03        640.54        27.18 o                         
  -3   7  10        138.43        142.77        13.82 o                         
  -2   7  10          3.01          2.94         2.07 o                         
  -1   7  10        120.04        113.66         6.14 o                         
   0   7  10        128.01        140.96         7.38 o                         
   1   7  10        309.56        295.93        14.56 o                         
   2   7  10        454.27        468.75        23.33 o                         
   3   7  10         65.36         64.63         6.76 o                         
   4   7  10        103.99         92.37         9.91 o                         
   5   7  10        388.32        359.66        23.16 o                         
  -4   8  10         73.16         76.87         4.82 o                         
  -3   8  10        503.73        527.94        24.39 o                         
  -2   8  10        116.20        112.59        10.25 o                         
  -1   8  10          4.58          2.83         2.18 o                         
   0   8  10         44.08         38.82         3.72 o                         
   1   8  10        147.30        131.26         8.00 o                         
   2   8  10        257.13        244.10        14.09 o                         
   3   8  10        373.47        397.86        19.53 o                         
   4   8  10        241.83        256.64        12.74 o                         
   5   8  10        375.17        302.72        18.41 o                         
  -3   9  10         23.70         24.00         4.52 o                         
  -2   9  10         31.67         33.13         4.60 o                         
  -1   9  10        230.30        218.04        15.58 o                         
   0   9  10          5.72          4.88         2.26 o                         
   1   9  10        416.84        420.75        16.41 o                         
   2   9  10          1.31          2.08         2.05 o                         
   3   9  10         26.39         34.23         4.10 o                         
   4   9  10         20.58         24.40         4.20 o                         
   0  10  10        475.22        521.74        23.58 o                         
   1  10  10         66.59         62.34         4.64 o                         
   2  10  10        444.84        465.81        20.02 o                         
   3  10  10        133.83        128.55         9.58 o                         
  -2  -9  11         53.91         57.92         5.51 o                         
  -1  -9  11        161.56        132.47        13.99 o                         
   0  -9  11         63.28         61.95         4.61 o                         
   1  -9  11          1.42          3.71         1.95 o                         
   2  -9  11         35.09         27.06         2.68 o                         
  -3  -8  11        373.91        387.09        53.77 o                         
  -2  -8  11         59.90         62.91         4.44 o                         
  -1  -8  11        149.53        158.37         7.60 o                         
   0  -8  11        105.29        104.09         5.86 o                         
   1  -8  11        141.01        135.64         8.36 o                         
   2  -8  11         62.86         69.16         4.39 o                         
   3  -8  11         19.43         20.15         2.16 o                         
   4  -8  11        114.26        123.49         8.62 o                         
  -4  -7  11        175.39        204.22        15.16 o                         
  -3  -7  11        218.57        203.47         9.38 o                         
  -2  -7  11         64.57         68.60         5.17 o                         
  -1  -7  11        794.56        790.11        27.58 o                         
   0  -7  11        117.55        115.03         5.71 o                         
   1  -7  11         92.05        111.19         5.48 o                         
   2  -7  11         55.27         49.36         7.03 o                         
   3  -7  11         41.21         39.38         4.86 o                         
   4  -7  11        174.45        186.08        25.57 o                         
  -4  -6  11          0.46         -0.22         1.58 o                         
  -3  -6  11          5.52          2.38         1.81 o                         
  -2  -6  11        151.39        129.89         7.67 o                         
  -1  -6  11        216.17        208.92         7.78 o                         
   0  -6  11       1181.04       1108.09        32.55 o                         
   1  -6  11         88.40         79.91        10.51 o                         
   2  -6  11        625.70        596.40        30.87 o                         
   3  -6  11        477.44        462.47        21.50 o                         
   4  -6  11        476.67        504.66        22.48 o                         
   5  -6  11        112.42        107.26         9.36 o                         
  -5  -5  11        157.13        138.91        11.87 o                         
  -4  -5  11        101.69         96.49         6.19 o                         
  -3  -5  11         10.38         11.35         3.10 o                         
  -2  -5  11         82.99         71.40         5.78 o                         
  -1  -5  11         19.76         14.12         2.69 o                         
   0  -5  11        213.39        190.61         8.15 o                         
   1  -5  11        288.03        244.79        16.88 o                         
   2  -5  11         49.95         53.38         5.48 o                         
   3  -5  11         11.12          9.36         3.61 o                         
   4  -5  11          7.51          9.63         3.52 o                         
   5  -5  11         74.65         92.52         9.90 o                         
   6  -5  11         54.15         49.03         4.51 o                         
  -6  -4  11         80.46         72.16         6.81 o                         
  -5  -4  11         12.79          8.76         2.70 o                         
  -4  -4  11         23.15         24.03         3.38 o                         
  -3  -4  11        181.10        184.77         7.82 o                         
  -2  -4  11        456.36        440.64        19.25 o                         
  -1  -4  11         13.00         11.59         2.22 o                         
   0  -4  11         41.86         39.81         5.44 o                         
   1  -4  11       1138.94       1100.90        31.32 o                         
   2  -4  11        678.74        688.84        22.81 o                         
   3  -4  11        402.37        399.51        16.31 o                         
   4  -4  11        530.26        598.08        27.34 o                         
   5  -4  11         16.90         20.73         3.81 o                         
   6  -4  11        106.84        114.56        21.24 o                         
  -6  -3  11         13.93         17.14         2.79 o                         
  -5  -3  11          7.45          3.93         6.05 o                         
  -4  -3  11        111.58        110.82         6.31 o                         
  -3  -3  11        338.95        357.56        12.28 o                         
  -2  -3  11         12.02          9.40         2.86 o                         
  -1  -3  11         51.75         56.83         4.85 o                         
   0  -3  11        262.05        256.92        22.22 o                         
   1  -3  11          6.53          4.50         2.16 o                         
   2  -3  11         91.28         73.79         5.07 o                         
   3  -3  11        105.47        119.28         7.73 o                         
   4  -3  11         90.83         97.43         8.13 o                         
   5  -3  11        435.96        468.32        22.08 o                         
   6  -3  11         52.45         43.68         6.48 o                         
  -6  -2  11        185.04        183.97         9.96 o                         
  -5  -2  11        249.75        270.24        21.83 o                         
  -4  -2  11        442.50        449.61        17.40 o                         
  -3  -2  11        128.43        134.08         6.64 o                         
  -2  -2  11       1069.38       1047.99        30.11 o                         
  -1  -2  11        131.82        115.87         7.36 o                         
   0  -2  11       2508.20       2484.71        83.35 o                         
   1  -2  11        454.08        467.52        17.21 o                         
   2  -2  11        981.91        992.48        25.99 o                         
   3  -2  11       2139.80       2299.09        59.92 o                         
   4  -2  11         80.06         80.55         6.51 o                         
   5  -2  11         16.59         13.01         3.48 o                         
   6  -2  11          0.84          0.74         3.70 o                         
   7  -2  11         48.25         39.88         7.69 o                         
  -6  -1  11        253.90        259.80        17.69 o                         
  -5  -1  11         24.56         26.33         3.07 o                         
  -4  -1  11        212.65        227.05         9.65 o                         
  -3  -1  11        277.82        263.69        10.99 o                         
  -2  -1  11         37.68         29.44         3.48 o                         
  -1  -1  11         84.47         78.70         6.74 o                         
   0  -1  11        946.31        966.64        27.51 o                         
   1  -1  11        320.15        314.22        16.39 o                         
   2  -1  11        550.33        554.22        17.19 o                         
   3  -1  11       3419.20       3440.97        98.66 o                         
   4  -1  11        517.90        539.95        17.66 o                         
   5  -1  11        874.42        993.79        52.02 o                         
   6  -1  11        422.17        486.16        22.47 o                         
   7  -1  11        255.49        270.54        16.60 o                         
  -6   0  11        111.70        116.95         7.48 o                         
  -5   0  11         20.24         20.44         3.11 o                         
  -4   0  11          0.50          1.67         1.84 o                         
  -3   0  11          1.67          3.70         2.07 o                         
  -2   0  11         96.08         89.11         4.48 o                         
  -1   0  11        138.39        120.69         5.73 o                         
   0   0  11         25.76         23.97         4.33 o                         
   1   0  11       1199.31       1195.18        35.55 o                         
   2   0  11        247.10        232.75         8.85 o                         
   3   0  11       1087.51       1112.20        35.84 o                         
   4   0  11        821.81        800.14        30.27 o                         
   5   0  11        110.51        112.10         8.85 o                         
   6   0  11          0.64          4.43         2.41 o                         
   7   0  11        139.16        156.74        10.91 o                         
  -6   1  11        220.91        212.33        10.26 o                         
  -5   1  11         44.10         51.28         3.27 o                         
  -4   1  11        139.16        138.34         6.07 o                         
  -3   1  11        651.03        635.94        14.39 o                         
  -2   1  11        428.27        432.90        11.28 o                         
  -1   1  11        414.65        397.91         9.82 o                         
   0   1  11         18.45         16.31         2.67 o                         
   1   1  11         63.19         62.05         3.98 o                         
   2   1  11         11.55         14.65         2.46 o                         
   3   1  11        244.21        272.06        13.68 o                         
   4   1  11        403.34        415.66        28.08 o                         
   5   1  11         93.08         96.64         6.36 o                         
   6   1  11          3.00          3.67         2.66 o                         
   7   1  11        114.26        126.11         9.42 o                         
  -6   2  11         45.98         45.80         5.68 o                         
  -5   2  11          3.31          2.42         1.61 o                         
  -4   2  11         52.76         57.65         3.37 o                         
  -3   2  11          5.13          6.24         1.45 o                         
  -2   2  11         16.85         14.68         1.92 o                         
  -1   2  11          2.35          3.65         1.53 o                         
   0   2  11        606.05        580.23        15.08 o                         
   1   2  11         30.62         29.03         3.64 o                         
   2   2  11        250.78        280.56        11.93 o                         
   3   2  11        244.39        225.57        12.16 o                         
   4   2  11          4.77          4.07         3.26 o                         
   5   2  11         27.30         26.91         4.86 o                         
   6   2  11        723.80        788.91        30.96 o                         
  -5   3  11         26.96         30.48         3.01 o                         
  -4   3  11        126.22        124.08         4.83 o                         
  -3   3  11         49.66         51.66         2.57 o                         
  -2   3  11          3.83          5.83         1.61 o                         
  -1   3  11         52.34         58.29         3.05 o                         
   0   3  11         27.87         29.25         3.11 o                         
   1   3  11          0.69          1.61         4.56 o                         
   2   3  11        295.49        277.43        11.32 o                         
   3   3  11          2.90          3.45         2.77 o                         
   4   3  11        638.35        594.88        39.03 o                         
   5   3  11         14.33         12.66         5.56 o                         
   6   3  11        581.87        555.74        19.72 o                         
  -5   4  11         50.31         62.90         6.71 o                         
  -4   4  11        318.20        348.64        14.11 o                         
  -3   4  11        212.51        225.35         7.05 o                         
  -2   4  11         16.94         16.20         2.27 o                         
  -1   4  11        139.26        137.70         4.85 o                         
   0   4  11       1791.46       1794.25        40.34 o                         
   1   4  11        325.36        319.28        15.05 o                         
   2   4  11          9.63          7.89         3.41 o                         
   3   4  11        794.71        776.68        34.96 o                         
   4   4  11         67.04         87.08        10.91 o                         
   5   4  11        173.80        163.94        10.78 o                         
   6   4  11        263.69        259.66        18.67 o                         
  -4   5  11          6.47          5.79         2.04 o                         
  -3   5  11        217.11        237.27         9.52 o                         
  -2   5  11        355.80        381.01        14.04 o                         
  -1   5  11        263.29        252.51         9.09 o                         
   0   5  11          1.98          2.16         1.75 o                         
   1   5  11        473.09        477.50        17.27 o                         
   2   5  11         16.22         10.55         3.09 o                         
   3   5  11        210.27        209.91        13.18 o                         
   4   5  11        566.26        532.56        35.57 o                         
   5   5  11        346.12        365.98        14.31 o                         
   6   5  11         12.93         10.66         3.44 o                         
  -4   6  11         54.92         54.83         4.92 o                         
  -3   6  11        636.46        695.38        24.98 o                         
  -2   6  11        208.65        228.54        11.29 o                         
  -1   6  11        117.93        119.41         7.83 o                         
   0   6  11        147.83        146.94         8.40 o                         
   1   6  11         17.09         22.01         3.71 o                         
   2   6  11          6.86          4.02         2.85 o                         
   3   6  11        177.42        182.84        13.17 o                         
   4   6  11          1.79          3.55         4.28 o                         
   5   6  11         32.04         30.52         3.70 o                         
   6   6  11         23.09         26.91         5.17 o                         
  -4   7  11        171.17        182.53         9.56 o                         
  -3   7  11         39.63         36.82         4.34 o                         
  -2   7  11        839.63        884.34        26.56 o                         
  -1   7  11         65.95         63.52         3.96 o                         
   0   7  11         62.14         63.08         4.74 o                         
   1   7  11        380.11        390.13        16.57 o                         
   2   7  11         99.00         95.14        13.72 o                         
   3   7  11        237.20        244.21        13.84 o                         
   4   7  11         27.65         41.30         6.66 o                         
   5   7  11        252.58        256.17        11.87 o                         
  -3   8  11         23.99         20.97         3.91 o                         
  -2   8  11         11.02          7.20         2.53 o                         
  -1   8  11          0.83         -0.03         1.74 o                         
   0   8  11          6.47         10.20         2.65 o                         
   1   8  11         86.21         98.12        10.23 o                         
   2   8  11        210.49        205.62        11.86 o                         
   3   8  11        169.75        186.05        10.76 o                         
   4   8  11        135.86        156.29        12.44 o                         
  -2   9  11          3.52          0.85         2.40 o                         
  -1   9  11         85.91         81.03         7.78 o                         
   0   9  11         93.14         93.34         6.83 o                         
   1   9  11        259.38        269.07        11.06 o                         
   2   9  11          0.18          2.72         2.30 o                         
   3   9  11         46.29         52.48         4.27 o                         
   0  10  11        303.47        292.55        12.77 o                         
   2  10  11         24.09         23.04         3.35 o                         
   0  -9  12         67.02         56.28         5.25 o                         
  -3  -8  12         39.11         28.44         3.76 o                         
  -2  -8  12          0.89          2.07         2.72 o                         
  -1  -8  12        130.45        115.23        13.31 o                         
   0  -8  12        302.86        294.98        19.04 o                         
   1  -8  12          0.28          0.96         2.34 o                         
   2  -8  12         49.67         53.97         5.98 o                         
   3  -8  12        162.53        172.91        11.66 o                         
  -3  -7  12        182.68        166.69        24.73 o                         
  -2  -7  12        223.87        218.30        13.65 o                         
  -1  -7  12        396.82        466.33        30.76 o                         
   0  -7  12        421.38        420.30        15.82 o                         
   1  -7  12         86.98         85.63         4.39 o                         
   2  -7  12         19.39         14.75         4.00 o                         
   3  -7  12        289.61        312.65        14.41 o                         
   4  -7  12          2.15          4.91         2.22 o                         
  -4  -6  12        273.10        263.51        13.06 o                         
  -3  -6  12        152.42        148.37         6.50 o                         
  -2  -6  12        482.92        440.84        20.60 o                         
  -1  -6  12        112.22         92.79         5.93 o                         
   0  -6  12        362.83        340.66        11.94 o                         
   1  -6  12        649.76        646.58        22.94 o                         
   2  -6  12        185.96        234.62        17.36 o                         
   3  -6  12          4.85          5.07         2.33 o                         
   4  -6  12        153.88        178.43        12.19 o                         
   5  -6  12        230.40        232.28        10.13 o                         
  -5  -5  12         12.97          9.74         2.79 o                         
  -4  -5  12         78.98         68.79         5.33 o                         
  -3  -5  12        219.07        208.39        10.02 o                         
  -2  -5  12         23.53         29.74         4.75 o                         
  -1  -5  12          3.36          0.68         1.79 o                         
   0  -5  12         53.32         36.12         4.03 o                         
   1  -5  12         33.83         29.01         3.23 o                         
   2  -5  12        199.86        177.19         8.73 o                         
   3  -5  12          8.23          5.40         2.92 o                         
   4  -5  12        201.33        217.23        11.68 o                         
   5  -5  12         15.49         16.81         2.68 o                         
  -5  -4  12         59.01         62.62         7.47 o                         
  -4  -4  12        198.74        200.68         8.32 o                         
  -3  -4  12        462.80        484.86        14.80 o                         
  -2  -4  12        562.90        558.96        18.65 o                         
  -1  -4  12        821.02        772.45        24.16 o                         
   0  -4  12         98.64         65.29         7.93 o                         
   1  -4  12         92.43         81.06         6.31 o                         
   2  -4  12        594.63        638.12        21.64 o                         
   3  -4  12        105.60        110.07         8.37 o                         
   4  -4  12        197.07        195.89        11.45 o                         
   5  -4  12        183.97        189.30        10.32 o                         
  -6  -3  12         11.67          9.86         2.36 o                         
  -5  -3  12          9.93         11.73         3.16 o                         
  -4  -3  12         69.01         63.53         5.54 o                         
  -3  -3  12        154.50        160.11         7.08 o                         
  -2  -3  12        288.64        282.23        11.45 o                         
  -1  -3  12         17.01         17.18         3.22 o                         
   0  -3  12         15.37         15.82         4.05 o                         
   1  -3  12       1079.35       1061.36        32.80 o                         
   2  -3  12         21.26         17.97         4.18 o                         
   3  -3  12        651.21        677.48        30.41 o                         
   4  -3  12        156.03        156.99        10.23 o                         
   5  -3  12        103.54        108.80        14.38 o                         
   6  -3  12         46.12         47.13         5.89 o                         
  -6  -2  12         30.57         31.26         3.00 o                         
  -5  -2  12        143.48        153.46        14.09 o                         
  -4  -2  12        303.84        324.50        15.36 o                         
  -3  -2  12          8.24          7.49         2.29 o                         
  -2  -2  12        899.40        920.45        28.65 o                         
  -1  -2  12          1.98          2.29         2.29 o                         
   0  -2  12        347.77        344.19        26.81 o                         
   1  -2  12         55.06         42.69         5.18 o                         
   2  -2  12          1.60          0.38         2.20 o                         
   3  -2  12        922.20        982.37        32.96 o                         
   4  -2  12        159.22        156.34        10.56 o                         
   5  -2  12        640.75        696.57        30.00 o                         
   6  -2  12          6.40          7.51         2.64 o                         
  -6  -1  12        110.72         93.33         8.09 o                         
  -5  -1  12        458.18        535.39        34.62 o                         
  -4  -1  12        213.03        220.98        13.91 o                         
  -3  -1  12        814.61        833.17        29.95 o                         
  -2  -1  12         11.53         10.31         2.53 o                         
  -1  -1  12       4687.55       4774.25       154.66 o                         
   0  -1  12        256.80        253.53        15.43 o                         
   1  -1  12      10604.04      10842.35       291.90 o                         
   2  -1  12       1243.77       1252.79        45.62 o                         
   3  -1  12       1616.51       1640.46        54.42 o                         
   4  -1  12        777.30        870.58        34.28 o                         
   5  -1  12        184.31        196.61        15.88 o                         
   6  -1  12          5.50          8.16         2.62 o                         
  -6   0  12          2.40          1.25         2.32 o                         
  -5   0  12        135.01        125.46        12.02 o                         
  -4   0  12          3.25          6.04         2.71 o                         
  -3   0  12       1408.94       1431.49        37.37 o                         
  -2   0  12         82.48         71.22         3.90 o                         
  -1   0  12       1359.97       1395.69        31.70 o                         
   0   0  12       1474.12       1505.26        62.81 o                         
   1   0  12          8.77          6.19         2.62 o                         
   2   0  12         58.10         51.09         4.44 o                         
   3   0  12         79.37         72.42         6.20 o                         
   4   0  12          3.60          5.15         2.87 o                         
   5   0  12        194.25        206.18        12.15 o                         
   6   0  12         56.24         54.31         4.06 o                         
   7   0  12        118.26        106.47         7.27 o                         
  -6   1  12        191.04        194.36        13.30 o                         
  -5   1  12         10.36          9.70         3.79 o                         
  -4   1  12        226.85        249.95        10.33 o                         
  -3   1  12         67.43         62.45         4.37 o                         
  -2   1  12        179.61        179.24         9.06 o                         
  -1   1  12        284.44        279.08         8.96 o                         
   0   1  12        271.71        284.81        11.08 o                         
   1   1  12         44.64         40.58         4.38 o                         
   2   1  12        296.48        288.55        10.52 o                         
   3   1  12          3.17          2.35         2.13 o                         
   4   1  12        229.08        205.18        12.16 o                         
   5   1  12          8.25          8.56         2.47 o                         
   6   1  12         38.14         49.67         4.67 o                         
  -5   2  12          2.18          4.25         3.67 o                         
  -4   2  12          3.12          3.36         2.18 o                         
  -3   2  12        194.81        189.44         6.04 o                         
  -2   2  12        332.98        340.74         8.95 o                         
  -1   2  12         79.98         78.48         4.29 o                         
   0   2  12         93.10         83.79         5.96 o                         
   1   2  12          8.16          3.84         2.90 o                         
   2   2  12         41.40         38.49         3.63 o                         
   3   2  12        146.93        152.68         8.01 o                         
   4   2  12        693.10        756.19        46.75 o                         
   5   2  12          3.30          5.67         2.40 o                         
   6   2  12       1026.93       1104.99        36.41 o                         
  -4   3  12         38.06         39.36         3.94 o                         
  -3   3  12          1.90          2.72         1.46 o                         
  -2   3  12          0.02         -0.15         1.55 o                         
  -1   3  12         57.11         53.30         3.12 o                         
   0   3  12          0.16          0.84         1.80 o                         
   1   3  12         62.35         56.52         5.09 o                         
   2   3  12       1036.16        909.72        32.66 o                         
   3   3  12         64.98         78.99         6.87 o                         
   4   3  12         31.55         17.20         5.70 o                         
   5   3  12          1.68          2.82         2.28 o                         
   6   3  12          1.27          0.84         1.91 o                         
  -4   4  12        251.20        285.23        21.43 o                         
  -3   4  12         14.32         15.86         2.08 o                         
  -2   4  12         31.93         32.78         3.11 o                         
  -1   4  12        247.42        242.13         8.45 o                         
   0   4  12        188.55        190.98         8.94 o                         
   1   4  12        359.87        346.50        15.68 o                         
   2   4  12       1271.42       1226.05        38.41 o                         
   3   4  12        463.95        451.10        22.42 o                         
   4   4  12        852.56        820.05        50.52 o                         
   5   4  12        165.90        167.59         8.30 o                         
   6   4  12        141.49        139.55         7.96 o                         
  -4   5  12         78.93         81.21         5.94 o                         
  -3   5  12        188.69        203.60         9.75 o                         
  -2   5  12         63.26         65.61         4.10 o                         
  -1   5  12        415.41        433.14        13.28 o                         
   0   5  12       1244.97       1177.20        28.27 o                         
   1   5  12        463.13        430.28        18.59 o                         
   2   5  12        911.30        801.77        29.21 o                         
   3   5  12        289.12        291.31        30.15 o                         
   4   5  12        678.70        710.19        44.24 o                         
   5   5  12        229.18        240.90        12.22 o                         
   6   5  12        317.41        313.11        19.05 o                         
  -4   6  12         80.34         83.73         7.27 o                         
  -3   6  12          1.37          1.16         1.95 o                         
  -2   6  12        127.53        129.01         7.40 o                         
  -1   6  12         14.35         16.27         2.74 o                         
   0   6  12        776.54        786.39        24.53 o                         
   1   6  12        111.50        109.61         6.23 o                         
   2   6  12          2.34          4.25         3.16 o                         
   3   6  12          1.10          2.23         3.03 o                         
   4   6  12        511.12        556.25        35.31 o                         
   5   6  12         20.48         17.48         3.67 o                         
  -3   7  12         58.71         61.31         3.93 o                         
  -2   7  12         45.19         45.53         3.92 o                         
  -1   7  12        167.33        167.49         8.28 o                         
   0   7  12         24.91         24.72         3.61 o                         
   1   7  12        254.39        259.26        10.04 o                         
   2   7  12          1.61          1.63         2.64 o                         
   3   7  12        234.66        273.32        14.31 o                         
   4   7  12         49.53         44.69         6.27 o                         
   5   7  12        238.15        266.66        16.75 o                         
  -2   8  12        172.13        190.12        12.14 o                         
  -1   8  12         41.25         38.98         5.96 o                         
   0   8  12          6.98          7.07         2.53 o                         
   1   8  12         42.47         38.30         4.71 o                         
   2   8  12         11.01          7.85         2.59 o                         
   3   8  12          3.84          3.83         1.81 o                         
   4   8  12          5.93          5.27         2.20 o                         
  -1   9  12        129.77        134.63        10.49 o                         
   0   9  12        131.53        138.33        12.24 o                         
   1   9  12        208.21        215.21         8.62 o                         
   2   9  12        195.73        228.58        11.02 o                         
   3   9  12         97.04        109.61         8.48 o                         
  -2  -8  13          1.61          1.83         1.61 o                         
  -1  -8  13         25.80         21.62         3.78 o                         
   1  -8  13        166.30        128.18         8.89 o                         
  -3  -7  13         65.55         76.78         7.10 o                         
  -2  -7  13         12.06          4.75         3.32 o                         
  -1  -7  13        632.62        619.38        37.62 o                         
   0  -7  13        126.25        124.45         7.24 o                         
   1  -7  13          2.80          1.39         2.55 o                         
   2  -7  13         47.89         52.03         4.04 o                         
   3  -7  13        128.33        144.50         7.26 o                         
  -4  -6  13        116.36         91.81         7.36 o                         
  -3  -6  13         40.73         35.94         4.53 o                         
  -2  -6  13         33.04         19.68         4.41 o                         
  -1  -6  13         91.65         86.65         6.58 o                         
   0  -6  13        233.40        250.07        10.41 o                         
   1  -6  13          3.02          5.06         1.71 o                         
   2  -6  13        244.37        259.57        17.64 o                         
   3  -6  13        343.01        363.30        50.48 o                         
   4  -6  13        113.08         84.80        15.66 o                         
  -4  -5  13        577.61        617.33        36.01 o                         
  -3  -5  13        216.53        221.75         8.49 o                         
  -2  -5  13        347.49        301.78        20.08 o                         
  -1  -5  13        514.51        479.79        22.81 o                         
   0  -5  13         70.42         80.84         7.20 o                         
   1  -5  13         11.42          9.93         2.35 o                         
   2  -5  13          8.58          9.68         1.90 o                         
   3  -5  13          0.19          0.15         1.68 o                         
   4  -5  13        160.41        158.76         8.70 o                         
   5  -5  13         96.23         92.22        12.45 o                         
  -5  -4  13        673.31        622.90        25.21 o                         
  -4  -4  13        496.09        546.22        34.11 o                         
  -3  -4  13        607.33        663.33        20.76 o                         
  -2  -4  13        225.86        222.85         8.25 o                         
  -1  -4  13         35.29         35.36         6.44 o                         
   0  -4  13         32.46         28.94         3.84 o                         
   1  -4  13          8.12          8.63         3.32 o                         
   2  -4  13        485.77        522.62        19.46 o                         
   3  -4  13        178.94        189.14        10.93 o                         
   4  -4  13         29.48         29.57         3.89 o                         
   5  -4  13         19.56         19.95         2.80 o                         
  -5  -3  13         48.36         48.41         4.25 o                         
  -4  -3  13          1.81          4.12         4.27 o                         
  -3  -3  13         30.39         27.05         2.84 o                         
  -2  -3  13         19.96         25.65         2.95 o                         
  -1  -3  13        622.84        607.43        28.37 o                         
   0  -3  13        129.72        118.69         7.48 o                         
   1  -3  13        530.64        518.07        40.43 o                         
   2  -3  13        131.77        134.71         7.64 o                         
   3  -3  13        339.58        372.44        20.88 o                         
   4  -3  13         68.42         79.29         6.59 o                         
   5  -3  13        681.69        753.57        31.24 o                         
   6  -3  13        148.53        166.41        10.59 o                         
  -5  -2  13         17.21         19.41         3.28 o                         
  -4  -2  13         57.30         51.67         7.82 o                         
  -3  -2  13         11.70          6.87         2.34 o                         
  -2  -2  13        167.67        163.23         8.09 o                         
  -1  -2  13        996.38        981.92        36.35 o                         
   0  -2  13         66.79         64.99         5.68 o                         
   1  -2  13        461.43        492.81        21.46 o                         
   2  -2  13          8.67          9.16         2.51 o                         
   3  -2  13          0.24         -1.29         2.89 o                         
   4  -2  13          4.29          1.63         2.74 o                         
   5  -2  13         32.83         32.66         3.23 o                         
   6  -2  13         36.02         29.67         3.43 o                         
  -5  -1  13        584.70        675.11        40.27 o                         
  -4  -1  13          5.85          7.08         2.44 o                         
  -3  -1  13       2565.64       2676.53        66.34 o                         
  -2  -1  13          3.52          1.10         2.24 o                         
  -1  -1  13       1706.20       1755.13        52.02 o                         
   0  -1  13       1442.59       1493.93        62.55 o                         
   1  -1  13         68.59         71.50         5.91 o                         
   2  -1  13         82.03         88.68         6.69 o                         
   3  -1  13        144.51        137.70        11.47 o                         
   4  -1  13        234.96        229.44        13.07 o                         
   5  -1  13        162.32        180.38        23.55 o                         
   6  -1  13         92.94        103.75         6.10 o                         
  -5   0  13        154.68        157.00        12.82 o                         
  -4   0  13        384.88        422.44        16.08 o                         
  -3   0  13         52.15         57.37         5.45 o                         
  -2   0  13        110.40        107.55         6.53 o                         
  -1   0  13        954.25        967.56        25.18 o                         
   0   0  13         79.17         61.74         7.50 o                         
   1   0  13         58.26         54.66         6.42 o                         
   2   0  13         51.11         54.51        10.58 o                         
   3   0  13        166.15        163.89        10.59 o                         
   4   0  13        381.03        410.49        16.24 o                         
   5   0  13        134.23        150.98         9.31 o                         
   6   0  13         56.48         58.35         4.44 o                         
  -5   1  13        465.21        472.45        29.16 o                         
  -4   1  13        361.26        355.14        13.28 o                         
  -3   1  13       2103.24       2151.38        69.81 o                         
  -2   1  13       1115.87       1134.80        34.04 o                         
  -1   1  13        224.05        214.96        10.88 o                         
   0   1  13         40.05         45.21         5.83 o                         
   1   1  13        170.36        150.20         9.05 o                         
   2   1  13         28.25         24.25         4.33 o                         
   3   1  13        452.18        472.06        18.22 o                         
   4   1  13          8.87          6.65         2.97 o                         
   5   1  13          7.23          7.66         2.06 o                         
   6   1  13          7.37          6.26         2.16 o                         
  -4   2  13        406.69        414.34        16.02 o                         
  -3   2  13        414.41        429.88        12.08 o                         
  -2   2  13        111.96        100.14         4.89 o                         
  -1   2  13        680.55        666.47        19.39 o                         
   0   2  13        515.13        539.72        17.44 o                         
   1   2  13        184.25        205.40        13.38 o                         
   2   2  13       1382.08       1294.30        39.98 o                         
   3   2  13         97.35        104.65         7.28 o                         
   4   2  13        160.47        152.58         9.63 o                         
   5   2  13         20.63         22.06         2.84 o                         
   6   2  13        277.24        315.55        19.73 o                         
  -4   3  13          0.87         -2.15         3.89 o                         
  -3   3  13         23.17         27.39         3.11 o                         
  -2   3  13         94.70         91.23         4.97 o                         
  -1   3  13        125.16        120.45         5.59 o                         
   0   3  13          1.86          4.30         1.94 o                         
   1   3  13        117.05        126.88         7.66 o                         
   2   3  13         13.67         10.58         3.21 o                         
   3   3  13        337.24        336.51        12.19 o                         
   4   3  13        187.58        155.49         9.60 o                         
   5   3  13        250.63        245.81         9.01 o                         
   6   3  13         53.37         58.00         5.51 o                         
  -3   4  13          7.60          6.31         3.67 o                         
  -2   4  13          5.50          3.93         1.85 o                         
  -1   4  13         57.47         59.55         5.56 o                         
   0   4  13       1660.26       1582.20        45.63 o                         
   1   4  13         22.02         19.35         3.63 o                         
   2   4  13        110.80         76.02         5.42 o                         
   3   4  13          1.77          1.27         1.99 o                         
   4   4  13          3.90          5.88         2.54 o                         
   5   4  13         38.19         39.08         2.84 o                         
   6   4  13          0.88          4.56         1.73 o                         
  -3   5  13          6.90         15.87         5.03 o                         
  -2   5  13        462.77        496.60        16.41 o                         
  -1   5  13         53.89         53.59         4.07 o                         
   0   5  13         55.16         54.54         4.20 o                         
   1   5  13         17.32         16.66         2.52 o                         
   2   5  13        104.34        136.28         8.39 o                         
   3   5  13         22.08         23.86         4.26 o                         
   4   5  13        279.43        295.77        23.48 o                         
   5   5  13        259.96        277.84        12.64 o                         
  -3   6  13         24.89         26.71         4.96 o                         
  -2   6  13         23.72         30.76         2.85 o                         
  -1   6  13          5.07          6.32         3.36 o                         
   0   6  13         71.85         90.72         9.04 o                         
   1   6  13        133.20        140.95         8.43 o                         
   2   6  13        126.64        134.87         9.47 o                         
   3   6  13          1.85          1.75         2.03 o                         
   4   6  13        180.04        203.57        10.07 o                         
   5   6  13         61.27         49.57         5.16 o                         
  -2   7  13        176.59        173.78        13.84 o                         
  -1   7  13        261.00        271.52        14.04 o                         
   0   7  13          0.99          0.02         2.78 o                         
   1   7  13         66.77         65.12         4.95 o                         
   2   7  13        199.65        160.26         7.47 o                         
   3   7  13         70.45         63.65         4.22 o                         
   4   7  13         89.28        114.79         9.20 o                         
  -2   8  13        264.16        247.59        15.76 o                         
  -1   8  13          6.89          6.36         1.98 o                         
   0   8  13        140.41        126.43         7.73 o                         
   1   8  13          3.03          3.63         1.77 o                         
   2   8  13        356.78        372.62        16.85 o                         
   3   8  13         76.20         93.22        15.75 o                         
   1   9  13          5.99          3.90         2.09 o                         
  -2  -7  14        167.47        153.26        10.94 o                         
  -1  -7  14         14.18         19.07         4.05 o                         
  -3  -6  14          4.39          0.40         2.15 o                         
  -1  -6  14        379.33        376.44        24.93 o                         
   0  -6  14        502.82        487.51        30.98 o                         
   1  -6  14        194.82        192.34        13.25 o                         
   2  -6  14        362.34        331.87        14.34 o                         
   3  -6  14         17.12         19.55         2.15 o                         
  -4  -5  14          4.56          2.88         1.87 o                         
  -3  -5  14          0.22          0.80         1.88 o                         
  -2  -5  14         29.86         35.47         3.46 o                         
  -1  -5  14          0.54          1.34         2.39 o                         
   0  -5  14         22.43         20.28         3.69 o                         
   1  -5  14         98.18         96.25         5.52 o                         
   2  -5  14          6.07          6.90         2.09 o                         
   3  -5  14        109.56        104.20         6.16 o                         
   4  -5  14        110.63        100.65         6.20 o                         
  -4  -4  14         60.86         64.19         3.97 o                         
  -3  -4  14          3.51          3.10         1.97 o                         
  -2  -4  14        208.75        198.90        15.88 o                         
  -1  -4  14        205.78        217.21        10.17 o                         
   0  -4  14          3.31          5.09         3.30 o                         
   1  -4  14         21.99         17.83         3.91 o                         
   2  -4  14        217.28        208.16         8.98 o                         
   3  -4  14         94.01        106.11         8.61 o                         
   4  -4  14        102.22        105.58         6.44 o                         
   5  -4  14        130.37        112.28         8.19 o                         
  -4  -3  14          2.14          0.50         1.99 o                         
  -3  -3  14        410.14        428.62        12.57 o                         
  -2  -3  14        127.43        130.93         6.58 o                         
  -1  -3  14        157.95        148.63        10.30 o                         
   0  -3  14         45.06         50.61         4.84 o                         
   1  -3  14        218.51        184.63        11.91 o                         
   2  -3  14          7.70          7.55         2.50 o                         
   3  -3  14        474.40        513.01        28.48 o                         
   4  -3  14          5.15          4.93         2.21 o                         
   5  -3  14         16.52         14.20         3.25 o                         
  -5  -2  14        175.98        145.70        10.03 o                         
  -4  -2  14        101.93         95.92         6.83 o                         
  -3  -2  14        180.78        188.44         7.03 o                         
  -2  -2  14          0.30          0.68         1.82 o                         
  -1  -2  14        165.26        160.23         9.11 o                         
   0  -2  14        160.41        172.03         9.43 o                         
   1  -2  14         20.64         21.76         6.24 o                         
   2  -2  14         29.25         34.68         7.09 o                         
   3  -2  14          8.02          8.83         2.88 o                         
   4  -2  14          3.78          3.32         2.45 o                         
   5  -2  14        130.85        134.55         7.55 o                         
  -5  -1  14        301.07        279.57        28.69 o                         
  -4  -1  14        121.92        107.83         9.76 o                         
  -3  -1  14        241.83        229.76        10.78 o                         
  -2  -1  14         31.79         30.37         3.09 o                         
  -1  -1  14        373.67        373.60        20.87 o                         
   0  -1  14         74.14         70.25        10.38 o                         
   1  -1  14        136.67        140.24        10.28 o                         
   2  -1  14         87.51         85.60        10.95 o                         
   3  -1  14        129.89        134.55         8.86 o                         
   4  -1  14         30.52         36.35         4.31 o                         
   5  -1  14        256.68        296.62        19.00 o                         
  -5   0  14       1228.38       1205.28        66.19 o                         
  -4   0  14         69.46         70.29         4.83 o                         
  -3   0  14        238.53        264.96        11.21 o                         
  -2   0  14        219.08        221.10        10.86 o                         
  -1   0  14         72.42         89.85         6.78 o                         
   0   0  14        777.75        796.40        29.17 o                         
   1   0  14         63.02         69.54         8.64 o                         
   2   0  14         56.62         57.74         6.52 o                         
   3   0  14        649.85        709.69        26.56 o                         
   4   0  14        483.21        494.75        18.27 o                         
   5   0  14        143.04        159.89         8.91 o                         
   6   0  14        340.10        308.33        17.99 o                         
  -4   1  14         41.70         38.81         3.36 o                         
  -3   1  14         12.41         11.46         2.74 o                         
  -2   1  14         45.97         45.82         3.89 o                         
  -1   1  14          0.01          1.37         3.00 o                         
   0   1  14        238.99        267.70        11.04 o                         
   1   1  14         65.61         66.68         5.96 o                         
   2   1  14        101.08        107.49         8.87 o                         
   3   1  14          0.62          0.96         1.99 o                         
   4   1  14          2.53          0.22         1.97 o                         
   5   1  14          1.03          0.76         2.08 o                         
   6   1  14          0.79         -0.22         1.24 o                         
  -4   2  14          2.79          1.15         3.12 o                         
  -3   2  14        490.04        516.87        19.18 o                         
  -2   2  14        500.69        508.76        16.94 o                         
  -1   2  14        223.57        247.59        12.12 o                         
   0   2  14       1338.74       1419.36        37.17 o                         
   1   2  14         30.42         27.39         5.09 o                         
   2   2  14         65.39         68.82         7.00 o                         
   3   2  14        327.03        317.15        12.82 o                         
   4   2  14         70.70         80.21         5.99 o                         
   5   2  14         13.83         13.94         1.84 o                         
  -3   3  14        142.76        153.63        12.89 o                         
  -2   3  14         24.39         23.28         4.50 o                         
  -1   3  14        143.58        148.83         9.96 o                         
   0   3  14        255.43        204.02        11.10 o                         
   1   3  14        248.49        232.92         9.60 o                         
   2   3  14         12.23         13.91         3.49 o                         
   3   3  14        335.20        356.21        17.73 o                         
   4   3  14         15.62         15.81         2.91 o                         
   5   3  14          2.74          1.33         1.43 o                         
  -3   4  14          3.35          1.34         3.80 o                         
  -2   4  14         21.29         15.80         3.02 o                         
  -1   4  14         34.42         34.33         4.25 o                         
   0   4  14          4.22          6.88         2.67 o                         
   1   4  14          8.57          4.60         2.29 o                         
   2   4  14        313.86        270.68        11.92 o                         
   3   4  14          3.12          3.44         2.73 o                         
   4   4  14         23.51         19.09         4.85 o                         
   5   4  14        112.63        110.84         5.55 o                         
  -3   5  14          4.54         10.82         3.96 o                         
  -2   5  14        332.70        338.83        25.23 o                         
  -1   5  14          5.69          6.68         3.02 o                         
   0   5  14          2.60          4.28         2.33 o                         
   1   5  14          5.54          5.73         2.05 o                         
   2   5  14          3.42          6.79         2.17 o                         
   3   5  14        151.16        155.13        12.98 o                         
   4   5  14         31.81         37.80         5.54 o                         
   5   5  14         90.04         71.37         6.09 o                         
  -2   6  14         12.50          9.18         3.64 o                         
  -1   6  14        141.29        141.56         9.04 o                         
   0   6  14         50.28         62.55         8.49 o                         
   1   6  14        156.24        143.38         7.32 o                         
   2   6  14         12.19         11.69         2.89 o                         
   3   6  14         18.75         15.75         2.75 o                         
   4   6  14        190.89        180.19        12.30 o                         
  -2   7  14         89.21         84.91         7.43 o                         
  -1   7  14          1.58          1.54         2.00 o                         
   0   7  14         96.75        102.35        12.12 o                         
   1   7  14         36.30         47.91         4.52 o                         
   2   7  14         45.91         43.21         4.54 o                         
   3   7  14         58.57         68.05         6.32 o                         
   0   8  14        325.49        366.49        15.62 o                         
   1   8  14         18.71         24.94         3.92 o                         
   2   8  14       1186.95       1150.48        62.79 o                         
  -2  -6  15         72.20         70.56         6.15 o                         
  -1  -6  15        157.16        160.32        11.96 o                         
  -2  -5  15         19.29         23.25         4.32 o                         
  -1  -5  15          7.27         10.21         2.08 o                         
   0  -5  15          5.11          3.79         2.13 o                         
   1  -5  15         48.52         40.96         5.47 o                         
   2  -5  15        154.91        152.72         7.53 o                         
   3  -5  15         40.13         43.08         4.29 o                         
  -3  -4  15         47.47         39.06         5.17 o                         
  -2  -4  15        160.98        174.16         8.04 o                         
  -1  -4  15         36.59         39.28         3.76 o                         
   0  -4  15         47.34         53.15         5.43 o                         
   1  -4  15        216.95        215.21        11.89 o                         
   2  -4  15        145.93        114.88        10.31 o                         
   3  -4  15          0.09          1.66         1.16 o                         
  -4  -3  15         44.68         41.76         3.34 o                         
  -3  -3  15         24.44         26.67         5.16 o                         
  -2  -3  15        360.54        380.31        12.73 o                         
  -1  -3  15        340.39        372.27        14.78 o                         
   0  -3  15          8.16          7.22         2.41 o                         
   1  -3  15         35.85         34.94         5.17 o                         
   2  -3  15        313.44        305.16        12.06 o                         
   3  -3  15        112.15        119.67         8.16 o                         
   4  -3  15         85.62         84.83        10.13 o                         
  -4  -2  15          1.07         -0.43         2.38 o                         
  -3  -2  15         16.02         20.18         4.72 o                         
  -2  -2  15          6.74          6.23         2.46 o                         
  -1  -2  15         73.45         74.36         5.70 o                         
   0  -2  15        169.76        166.99         8.98 o                         
   1  -2  15         39.83         41.88         5.24 o                         
   2  -2  15        326.80        371.39        25.35 o                         
   3  -2  15        163.59        174.68        10.67 o                         
   4  -2  15        287.07        297.41        13.60 o                         
   5  -2  15         16.79         13.71         2.87 o                         
  -4  -1  15         63.28         52.73         3.35 o                         
  -3  -1  15        232.93        245.14        10.68 o                         
  -2  -1  15         16.57         20.08         5.05 o                         
  -1  -1  15         82.82         86.64         9.04 o                         
   0  -1  15         53.36         50.15         8.41 o                         
   1  -1  15         26.73         23.34         3.99 o                         
   2  -1  15         95.10         92.57        10.62 o                         
   3  -1  15        103.92        102.92        11.14 o                         
   4  -1  15        104.15        113.23        12.36 o                         
   5  -1  15        177.64        190.29         8.81 o                         
  -4   0  15         93.85         85.36         5.05 o                         
  -3   0  15        539.79        575.77        20.71 o                         
  -2   0  15        188.07        210.18        12.04 o                         
  -1   0  15         87.15         91.09         8.14 o                         
   0   0  15        133.34        146.84         9.51 o                         
   1   0  15         57.81         55.30         9.11 o                         
   2   0  15        134.12        138.17        13.82 o                         
   3   0  15         75.02         86.98        10.38 o                         
   4   0  15        316.18        335.29        26.79 o                         
   5   0  15         65.54         65.85         5.34 o                         
  -3   1  15         85.01         82.18        15.56 o                         
  -2   1  15          1.58         -0.82         3.63 o                         
  -1   1  15        161.70        148.01        10.36 o                         
   0   1  15        345.11        392.42        16.37 o                         
   1   1  15          5.82          7.25         3.23 o                         
   2   1  15         53.20         51.01         5.86 o                         
   3   1  15        104.94         96.70         7.62 o                         
   4   1  15         18.85         13.73         4.39 o                         
   5   1  15          2.14          1.66         2.12 o                         
  -3   2  15          2.58          9.74         4.08 o                         
  -2   2  15        243.04        233.49        16.01 o                         
  -1   2  15         46.85         47.70         4.08 o                         
   0   2  15          2.03          1.83         2.29 o                         
   1   2  15         44.42         53.97         5.91 o                         
   2   2  15        115.55        126.76         9.20 o                         
   3   2  15          1.60          4.27         2.41 o                         
   4   2  15          4.50          4.03         3.17 o                         
   5   2  15         46.41         63.54         6.37 o                         
  -3   3  15        191.18        189.33        14.17 o                         
  -2   3  15         36.26         26.02         3.96 o                         
  -1   3  15        197.20        220.97        13.30 o                         
   0   3  15        144.52        153.36         8.53 o                         
   1   3  15         38.92         43.53         3.26 o                         
   2   3  15        124.04        135.93        15.95 o                         
   3   3  15        335.10        349.63        16.65 o                         
   4   3  15          9.16          7.65         3.37 o                         
   5   3  15          7.08          7.78         2.29 o                         
  -2   4  15        551.86        573.99        34.89 o                         
  -1   4  15         39.53         42.72         4.06 o                         
   0   4  15         78.89         70.62         6.44 o                         
   1   4  15          1.02          1.82         2.04 o                         
   2   4  15         68.76         67.76         6.14 o                         
   3   4  15        117.14        119.83         7.53 o                         
   4   4  15         12.06         14.30         2.66 o                         
  -2   5  15         22.86         30.04         5.18 o                         
  -1   5  15        208.61        229.60        12.25 o                         
   0   5  15         50.26         44.29         7.04 o                         
   1   5  15         23.93         26.85         4.00 o                         
   2   5  15          1.41          3.50         4.34 o                         
   3   5  15         88.90         81.00         7.30 o                         
   4   5  15          6.76          8.19         1.78 o                         
  -2   6  15         26.40         29.07         4.11 o                         
  -1   6  15        156.67        163.29        13.68 o                         
   0   6  15        179.17        193.24        14.65 o                         
   1   6  15         95.20         91.62         6.20 o                         
   2   6  15         10.98         12.01         2.28 o                         
   3   6  15         53.90         65.12         6.19 o                         
  -1   7  15         27.19         32.83         3.93 o                         
   0   7  15         16.33         12.07         2.07 o                         
   1   7  15        320.06        378.61        23.27 o                         
   2   7  15         44.77         46.87         4.71 o                         
   0  -5  16         69.92         65.33         5.99 o                         
  -2  -4  16          6.75          6.95         2.50 o                         
  -1  -4  16          5.60         12.98         3.50 o                         
   0  -4  16         32.57         39.06         5.57 o                         
   1  -4  16        132.58        147.10        11.49 o                         
   2  -4  16        213.13        207.94        14.10 o                         
  -3  -3  16         76.26         65.44         4.22 o                         
  -2  -3  16        634.06        697.76        41.17 o                         
  -1  -3  16         13.16         16.16         2.91 o                         
   0  -3  16        189.97        222.54        26.97 o                         
   1  -3  16         60.00         66.26        14.82 o                         
   2  -3  16        523.10        571.60        34.43 o                         
   3  -3  16         97.67        114.56         9.17 o                         
  -3  -2  16          7.25          7.62         2.55 o                         
  -2  -2  16        312.29        361.12        16.85 o                         
  -1  -2  16         56.56         72.95         6.26 o                         
   0  -2  16        162.90        175.09        10.42 o                         
   1  -2  16        496.58        518.99        23.15 o                         
   2  -2  16        658.99        682.16        23.26 o                         
   3  -2  16         17.92         18.96         2.64 o                         
   4  -2  16        125.36        111.33         6.38 o                         
  -3  -1  16          9.30          8.32         3.26 o                         
  -2  -1  16         10.74          9.01         2.93 o                         
  -1  -1  16         99.91        118.14        11.96 o                         
   0  -1  16         24.20         22.65         5.79 o                         
   1  -1  16          0.28         -0.75         3.54 o                         
   2  -1  16        115.39        110.20         6.74 o                         
   3  -1  16        160.52        166.04        13.21 o                         
   4  -1  16        132.08        132.70        34.59 o                         
  -3   0  16          3.59          2.96         1.97 o                         
  -2   0  16         76.87         90.22         8.08 o                         
  -1   0  16          5.44          5.72         3.03 o                         
   0   0  16        103.12        104.15         8.08 o                         
   1   0  16         15.94         20.14         2.97 o                         
   2   0  16         80.29         88.74         9.30 o                         
   3   0  16        176.23        227.16        16.91 o                         
   4   0  16        202.46        256.59        17.36 o                         
  -2   1  16         18.01         22.00         4.59 o                         
  -1   1  16        254.26        276.38        20.14 o                         
   0   1  16         92.02        104.07         6.46 o                         
   1   1  16         44.67         40.69         3.98 o                         
   2   1  16         11.66         14.44         5.80 o                         
   3   1  16         23.27         24.61         5.30 o                         
   4   1  16         24.29         21.05         4.45 o                         
  -2   2  16          0.56         -0.66         3.25 o                         
  -1   2  16          3.26          4.61         3.10 o                         
   0   2  16        120.71        121.56         9.83 o                         
   1   2  16          0.97         -1.77         2.46 o                         
   2   2  16        112.38         89.47         6.40 o                         
   3   2  16          0.29          2.29         3.23 o                         
   4   2  16         23.65         26.98         4.53 o                         
  -2   3  16        182.61        159.50        12.41 o                         
  -1   3  16        222.45        239.34        12.58 o                         
   0   3  16         51.27         48.81         5.28 o                         
   1   3  16        277.72        289.26        18.75 o                         
   2   3  16        592.92        592.78        25.56 o                         
   3   3  16        235.42        233.01        11.79 o                         
  -1   4  16        192.58        218.42        16.92 o                         
   0   4  16         44.22         49.93         4.64 o                         
   1   4  16         51.14         50.59        12.62 o                         
   2   4  16        176.32        188.84         8.11 o                         
   3   4  16        251.61        254.18        11.76 o                         
  -1   5  16        121.51        134.38        10.44 o                         
   0   5  16         12.35         13.40         3.70 o                         
   1   5  16          0.46          2.75         2.99 o                         
   2   5  16          2.50          0.43         2.28 o                         
   3   5  16          3.69          5.35         2.16 o                         
   1   6  16          7.24         12.76         2.85 o                         
  -1  -3  17        154.18        155.83        11.47 o                         
   0  -3  17          6.11          6.74         2.96 o                         
   1  -3  17          3.60          4.21         2.62 o                         
   2  -3  17          2.78          2.26         1.93 o                         
  -1  -2  17        155.44        152.51         8.22 o                         
   0  -2  17         12.04         12.53         2.62 o                         
   1  -2  17         81.36         80.49         5.49 o                         
   2  -2  17         52.31         42.97         6.40 o                         
   3  -2  17         68.80         53.77         5.06 o                         
  -2  -1  17         45.47         42.48         4.66 o                         
  -1  -1  17          2.77          2.73         2.17 o                         
   0  -1  17        137.04        144.19        11.96 o                         
   1  -1  17         10.56          8.25         3.51 o                         
   2  -1  17          0.95          0.45         2.45 o                         
   3  -1  17        218.46        209.36        13.26 o                         
  -2   0  17        324.10        327.92        36.35 o                         
  -1   0  17         11.28         17.95         3.06 o                         
   0   0  17        323.84        359.33        16.83 o                         
   1   0  17          3.28          5.91         2.49 o                         
   2   0  17        103.03        108.21         5.58 o                         
   3   0  17         98.51        107.08         4.90 o                         
  -1   1  17        396.38        419.89        25.78 o                         
   0   1  17        361.81        363.90        16.86 o                         
   1   1  17        257.29        277.71        15.27 o                         
   2   1  17         60.39         57.17         3.68 o                         
   3   1  17        614.53        742.52        24.13 o                         
  -2   2  17         40.20         34.92         4.38 o                         
  -1   2  17        148.22        205.03        15.00 o                         
   0   2  17        363.38        390.07        25.28 o                         
   1   2  17        148.35        178.42        25.19 o                         
   2   2  17        567.37        613.77        35.94 o                         
   3   2  17        311.88        357.68        21.92 o                         
  -1   3  17         26.24         20.06         3.63 o                         
   0   3  17        119.11        104.26         9.11 o                         
   1   3  17         42.91         43.15         5.63 o                         
   2   3  17         44.35         42.06         3.61 o                         
   3   3  17        170.67        176.54        10.79 o                         
   1   4  17         63.25         71.51         6.88 o                         
   2   4  17        453.95        413.61        24.40 o                         
   0  -1  18          5.67          1.63         1.79 o                         
   0   0  18         37.18         29.67         2.76 o                         
   1   0  18        159.85        153.35         7.58 o                         
   0   1  18        200.28        191.83        13.11 o                         
   1   1  18        955.93       1056.72        58.40 o                         
   2   1  18         60.98         57.12         5.22 o                         
   0   2  18        320.02        295.01        17.97 o                         
   1   2  18         56.32         41.62         4.53 o                         
                                                                                
