# Supplementary material for: Complexes of 2,4,6-tri­hydroxy­benzoic acid: effects of intra­molecular hydro­gen bonding on ligand geometry and metal binding modes
Source: Acta Crystallogr C Struct Chem. 2022 Oct 25;78(Pt 11):653–70. doi: 10.1107/S2053229622009901 (PMC9635592; doi:10.1107/S2053229622009901)
Supplement: Supplementary file 10 [file c-78-00653-9_Sr_H3thba_cc_srthba_twin1_hklf4sup10.hkl]

data_9_Sr_H3thba_cc_srthba_twin1_hklf4                                          
_shelx_title ' cc_srthba_twin1_hklf4_a.res in P2(1)/c'                          
_shelx_refln_list_code          4                                               
_shelx_F_calc_maximum      329.84                                               
_exptl_crystal_F_000      1008.00                                               
_reflns_d_resolution_high  0.7877                                               
                                                                                
loop_                                                                           
 _space_group_symop_operation_xyz                                               
 'x, y, z'                                                                      
 '-x, y+1/2, -z+1/2'                                                            
 '-x, -y, -z'                                                                   
 'x, -y-1/2, z-1/2'                                                             
                                                                                
_cell_length_a    16.2436                                                       
_cell_length_b    16.0663                                                       
_cell_length_c     6.9876                                                       
_cell_angle_alpha  90.000                                                       
_cell_angle_beta   92.171                                                       
_cell_angle_gamma  90.000                                                       
                                                                                
_shelx_F_squared_multiplier     1.000                                           
                                                                                
loop_                                                                           
 _refln_index_h                                                                 
 _refln_index_k                                                                 
 _refln_index_l                                                                 
 _refln_F_squared_calc                                                          
 _refln_F_squared_meas                                                          
 _refln_F_squared_sigma                                                         
 _refln_observed_status                                                         
   0   0  -2     108792.43      96245.04       368.77 o                         
   0   0  -4      11862.35      15149.17       325.91 o                         
   0   0   6       6185.37       6940.77        70.85 o                         
   0   0  -8       1111.89       1367.67        42.10 o                         
   0   0  -8       1553.38       1689.92        61.54 o                         
   0   1  -1       1372.11        888.95        29.10 o                         
   0   1  -2       2554.03       2319.08        37.02 o                         
   0  -1  -3       9160.57       8760.57       119.53 o                         
   0  -1  -4       3006.55       3277.67       151.32 o                         
   0  -1  -5       3027.93       3016.43        32.71 o                         
   0   1  -6        176.47        213.90         9.96 o                         
   0   1  -7       1871.91       2423.82        24.38 o                         
   0   1  -8         21.40          3.15         5.83 o                         
   0  -1  -8        126.40        136.14        21.38 o                         
   0   2   0       1121.10        963.18        37.47 o                         
   0   2  -1       1558.27       1678.71        32.02 o                         
   0   2   2        253.13        249.36        10.79 o                         
   0   2   3       2235.09       2108.82        33.92 o                         
   0   2   4         13.90         40.61         9.90 o                         
   0  -2  -5         55.62         61.83         4.94 o                         
   0   2   6       1440.25       1647.75        23.74 o                         
   0  -2  -7         22.68         20.44         4.41 o                         
   0  -2  -8        419.90        513.83        26.74 o                         
   0   2  -8        614.55        673.74        27.91 o                         
   0  -3  -1        673.43        608.06        19.92 o                         
   0   3   1       1345.64       1244.57        28.73 o                         
   0   3  -2          0.50         -2.56         4.14 o                         
   0   3   3       4967.12       4783.72        54.91 o                         
   0   3   4        815.64        852.00        34.33 o                         
   0   3   5       3250.33       3346.85        28.52 o                         
   0   3   6        138.81        168.11         8.19 o                         
   0   3  -7       1261.44       1557.83        21.66 o                         
   0  -3  -8          2.33          1.11         5.66 o                         
   0  -3  -8          3.88         23.06        11.36 o                         
   0   4   0       1787.22       1687.28        70.64 o                         
   0   4  -1       1302.11       1295.78        26.67 o                         
   0   4  -1       2601.87       2775.45        49.56 o                         
   0   4   2       2623.02       3004.19        44.28 o                         
   0   4  -3       1485.40       1589.59        33.85 o                         
   0   4  -4        332.54        392.29        24.08 o                         
   0  -4  -5        228.20        251.54         8.65 o                         
   0   4  -6       2008.31       2275.61        30.46 o                         
   0   4  -7        100.40        121.62         7.72 o                         
   0  -4  -8        228.75        240.30        11.86 o                         
   0   4  -8        730.06        843.74        26.86 o                         
   0  -5  -1         11.90          9.91         3.10 o                         
   0   5  -1         23.77         20.57         8.60 o                         
   0   5   2        169.02        104.50        10.57 o                         
   0   5   3        525.77        428.01        18.85 o                         
   0   5   4         59.18         69.34         6.08 o                         
   0   5  -4        204.65        228.32        19.21 o                         
   0  -5  -5       1349.33       1452.29        18.41 o                         
   0   5  -6        175.33        181.40        10.15 o                         
   0  -5  -7        412.72        399.32        14.30 o                         
   0  -5  -8          8.92          2.98         4.16 o                         
   0   6   0        110.11        343.25        40.37 o                         
   0   6  -1       2774.26       3087.96        42.82 o                         
   0   6  -2       2915.20       3188.50        40.45 o                         
   0   6  -3        187.85        146.68         9.42 o                         
   0  -6  -4        142.80        187.94         9.17 o                         
   0  -6  -4       1949.12       1941.37        46.66 o                         
   0  -6  -5        150.43        181.44         7.90 o                         
   0  -6  -6       1800.57       1863.64        26.66 o                         
   0   6  -7        337.62        367.41        14.39 o                         
   0   6  -8        349.32        431.88        20.83 o                         
   0   7  -1        515.83        545.55        33.69 o                         
   0  -7  -2         25.35         35.12         4.60 o                         
   0   7   3       1680.09       1643.98        29.07 o                         
   0  -7  -4         83.24         82.58         6.35 o                         
   0   7  -4        128.36        140.07        23.68 o                         
   0   7  -5       4600.81       4772.50        39.92 o                         
   0   7  -6         13.51         15.82         4.49 o                         
   0   7  -7       1645.85       1651.28        33.32 o                         
   0   7  -8         14.12         -3.23         5.19 o                         
   0   8   0      15639.68      17419.56       328.24 o                         
   0   8  -1       5110.75       5891.56       120.34 o                         
   0   8  -2       3313.84       3310.47        83.74 o                         
   0   8  -3        357.76        381.37        18.06 o                         
   0   8  -4        357.43        439.96        16.59 o                         
   0  -8  -4       3509.97       3272.07        97.92 o                         
   0  -8  -5        530.78        560.64        17.01 o                         
   0  -8  -6        763.33        729.10        22.82 o                         
   0   8  -7         70.69         81.15         9.28 o                         
   0   8  -8        304.91        252.07        13.82 o                         
   0   9  -1       1514.49       1523.76        64.35 o                         
   0   9  -2        139.39        133.39        18.75 o                         
   0  -9  -3        740.09        688.31        32.80 o                         
   0  -9  -4        319.77        279.50        14.24 o                         
   0   9  -4        387.78        401.33        31.20 o                         
   0  -9  -5        924.45        852.69        25.39 o                         
   0   9  -6        121.39        104.61        10.26 o                         
   0   9  -7        609.33        610.34        20.49 o                         
   0  10   0       5883.95       6707.99       246.05 o                         
   0  10   1       1742.90       2271.65        87.32 o                         
   0  10   2        796.83        716.04        25.86 o                         
   0  10  -2       1592.21       1580.84        45.02 o                         
   0  10   3        396.37        380.90        17.85 o                         
   0 -10  -4         46.10        103.02        13.71 o                         
   0  10  -4       2245.54       2248.88        45.29 o                         
   0 -10  -5        502.52        481.70        19.41 o                         
   0 -10  -6        603.21        653.28        27.39 o                         
   0  10  -7        405.70        465.49        19.65 o                         
   0  11  -1       2211.49       2035.10        31.79 o                         
   0  11  -2        762.71        773.21        28.19 o                         
   0  11  -2       1524.04       1722.41        36.15 o                         
   0  11   3       1067.39        957.93        22.74 o                         
   0 -11  -4        852.01        827.15        23.76 o                         
   0  11  -4        906.29        881.46        39.25 o                         
   0  11  -5        796.83        731.14        18.38 o                         
   0  11  -6        496.82        557.74        18.63 o                         
   0  11  -7        676.91        809.22        17.88 o                         
   0  12   0       4379.80       4990.58        92.21 o                         
   0  12   1       3132.92       3745.15        53.79 o                         
   0  12   2        802.57        885.60        31.09 o                         
   0  12  -2       1603.69       1709.43        50.90 o                         
   0  12   3        635.27        724.79        20.49 o                         
   0 -12  -4        435.47        407.53        20.66 o                         
   0  12  -4        603.09        622.02        23.93 o                         
   0  12  -5        380.48        380.04        17.33 o                         
   0  12  -6        447.32        500.93        26.36 o                         
   0  12  -7        247.34        231.05        10.78 o                         
   0  13  -1        338.69        330.32        15.71 o                         
   0 -13  -2       1831.82       1870.77        47.08 o                         
   0  13  -2       3660.34       3553.84        72.94 o                         
   0 -13  -3        649.80        646.77        16.96 o                         
   0 -13  -4       3209.71       3439.80        58.55 o                         
   0  13  -4       3345.04       3692.20        57.33 o                         
   0  13  -5        788.93        829.98        25.40 o                         
   0 -13  -6       1378.26       1511.92        32.27 o                         
   0  14   0      30990.33      34923.07       314.32 o                         
   0  14  -1        231.23        365.02        16.40 o                         
   0 -14  -2      11393.81      12606.22       130.63 o                         
   0  14  -3        125.04        135.25         9.18 o                         
   0 -14  -4       1868.68       2147.24        43.12 o                         
   0  14  -4       4837.85       5485.04        66.50 o                         
   0 -14  -5         96.39        121.28        20.10 o                         
   0  14  -5       1143.13       1284.36        31.14 o                         
   0 -14  -6       2328.77       2423.89        41.48 o                         
   0 -15  -1         56.02         46.38         8.03 o                         
   0 -15  -2          2.07         12.15         9.48 o                         
   0  15  -2          4.14          5.77         8.34 o                         
   0  15  -3       1427.71       1447.36        28.04 o                         
   0 -15  -4        107.99        118.91        16.62 o                         
   0  15  -4        143.05        158.37        11.91 o                         
   0  15  -5       1405.48       1580.48        32.10 o                         
   0 -16   0       3149.96       3976.16        72.94 o                         
   0 -16  -1       1392.58       1769.56        42.69 o                         
   0 -16  -2        834.16        893.69        43.26 o                         
   0  16  -2       1666.82       1818.82        57.70 o                         
   0  16  -3         63.77         69.50         8.66 o                         
   0  16  -3        501.65        571.53        32.55 o                         
   0 -16  -4        258.39        279.24        21.43 o                         
   0  16  -4        647.41        697.08        20.24 o                         
   0  16  -5        630.91        645.98        16.64 o                         
   0  17   1         81.37        120.43        11.86 o                         
   0 -17  -2        143.16        167.08        18.94 o                         
   0  17  -2        286.06        294.47        17.62 o                         
   0  17  -3       1208.12       1351.29        33.11 o                         
   0  17  -3       1498.71       1603.10        45.11 o                         
   0 -17  -4        335.31        308.14        18.31 o                         
   0  17  -4        384.34        348.36        12.11 o                         
   0  18   0       3268.57       4619.03        69.30 o                         
   0 -18  -1       2807.30       4084.56        53.33 o                         
   0 -18   2        487.39        558.67        20.85 o                         
   0  18  -2        973.89       1175.08        49.57 o                         
   0 -18  -3        794.49        797.49        30.03 o                         
   0  18  -3       1117.37       1203.59        41.57 o                         
   0 -19  -1         47.56         80.55         7.85 o                         
   0 -19   2        463.42        474.67        16.07 o                         
   0  19  -2        926.01        967.98        37.95 o                         
   0 -19   3         72.39         60.06         7.46 o                         
   0 -20   0        568.66        632.88        28.86 o                         
   0 -20   1       1324.64       1516.27        33.11 o                         
   1   0  -8        442.30        355.80        24.50 o                         
   1   0  -8       1552.17       1803.73        63.44 o                         
   1   0  -6       6196.14       7097.38        71.98 o                         
   1   0  -4      23388.52      22171.38       387.82 o                         
   1   0  -2       7734.72       6090.40       130.08 o                         
   1   0   0         23.32         17.96         5.13 o                         
   1   0   2       6902.26       6121.53        60.94 o                         
  -1   0  -4      15281.85      17139.69       353.29 o                         
  -1   0  -6       4980.89       5767.65        66.46 o                         
  -1   0  -8         92.66         67.67        15.36 o                         
  -1   0  -8       1999.10       2079.45        67.32 o                         
   1   1  -8        105.19        110.74        14.28 o                         
   1  -1  -8        126.55        137.35        21.42 o                         
   1   1  -7       1870.36       2455.51        30.64 o                         
   1  -1  -6        176.17        216.15        10.07 o                         
   1  -1  -5       3022.60       3110.74        27.48 o                         
   1  -1  -4         10.33         51.67        27.39 o                         
   1  -1  -3       4947.96       4856.93        90.07 o                         
   1   1  -2        173.27        164.03         8.50 o                         
   1  -1  -1      11875.47       7926.98        53.84 o                         
   1   1   0         49.01         53.15         4.52 o                         
   1   1   1      12104.30       9223.92        51.34 o                         
  -1  -1  -2       4284.26       3944.39        41.81 o                         
   1   1   3       9622.55       8896.14        89.49 o                         
  -1  -1  -4       2867.44       2667.37        78.73 o                         
  -1   1  -5       1132.79       1139.72        25.58 o                         
  -1   1  -6        814.42        897.16        19.57 o                         
  -1   1  -7       1136.45       1426.45        19.36 o                         
  -1  -1  -8        272.39        249.19        13.47 o                         
  -1  -1  -8        272.87        308.75        28.16 o                         
   1  -2  -8        195.00        146.55        15.09 o                         
   1   2  -8        614.15        770.87        28.72 o                         
   1  -2  -7         22.68         26.42         5.19 o                         
   1   2  -6       1442.41       1684.18        25.54 o                         
   1  -2  -5         55.65         70.60         4.65 o                         
   1  -2  -4       1792.31       1860.90        60.61 o                         
   1  -2  -3        214.32        205.06        10.54 o                         
   1  -2  -2        276.41        260.93        12.99 o                         
   1   2  -1         71.37         42.87         5.69 o                         
   1   2  -1        219.53        208.93        12.30 o                         
  -1   2   0          6.66          2.12         2.47 o                         
  -1   2  -1        219.67        160.36        11.63 o                         
   1   2   2        863.36        751.16        35.95 o                         
   1   2   3        240.54        230.36        16.65 o                         
  -1  -2  -4       1925.42       2068.95        61.82 o                         
  -1   2  -5        273.13        277.21        10.93 o                         
  -1   2  -6       1624.96       1876.14        25.75 o                         
  -1  -2  -7        169.42        175.09         8.48 o                         
  -1  -2  -8        251.43        166.33        17.57 o                         
  -1  -2  -8        452.66        457.60        23.80 o                         
   1  -3  -8          1.55          5.52         5.39 o                         
   1  -3  -8          3.88         12.54         7.43 o                         
   1  -3  -7        369.34        534.12        32.10 o                         
   1  -3  -7       1260.49       1625.00        24.47 o                         
   1  -3  -6        138.84        161.04         8.73 o                         
   1   3  -5       3244.47       3470.48        28.19 o                         
   1   3  -4          0.34          3.47         5.26 o                         
   1   3  -3       2594.63       2843.43        41.15 o                         
   1   3  -2        182.15        104.55         8.86 o                         
   1  -3  -1      11370.61       9919.06        57.45 o                         
   1   3  -1      21084.99      23191.87       127.51 o                         
   1  -3   0        198.43        133.60         7.69 o                         
  -1   3  -1      21082.02      22671.96       152.25 o                         
   1   3   2          7.28         22.95         7.07 o                         
   1   3   3       2529.38       2866.94        44.62 o                         
  -1   3  -4         74.73         70.51        11.76 o                         
  -1   3  -5       3292.92       3650.20        37.46 o                         
   1   3   6        256.91        288.83        10.63 o                         
  -1  -3  -7       1596.55       1905.88        23.72 o                         
  -1  -3  -8         23.72         22.54         7.42 o                         
  -1   3  -8         24.40         31.77         8.28 o                         
   1  -4  -8        502.22        397.75        20.63 o                         
   1  -4  -8        730.56        869.00        27.60 o                         
   1  -4  -7          5.69         19.91         8.38 o                         
   1  -4  -7        100.24        127.19        11.57 o                         
   1  -4  -6       2010.24       2274.67        27.13 o                         
   1  -4  -5        227.88        252.19         8.46 o                         
   1  -4  -4        511.68        581.90        17.72 o                         
   1   4  -3        123.80        121.02        10.08 o                         
   1  -4  -2       4680.37       4691.91        61.27 o                         
   1   4  -1        484.86        358.15        10.27 o                         
   1   4  -1        741.05        636.62        24.39 o                         
  -1   4   0          7.05         15.92         8.63 o                         
  -1   4  -1        740.64        607.61        23.16 o                         
   1   4   2       5776.64       5631.29       118.14 o                         
  -1   4  -3        262.34        337.41        16.62 o                         
  -1   4  -4        771.80        825.90        35.10 o                         
  -1  -4  -5        294.93        311.98        12.72 o                         
  -1   4  -6       1686.74       1881.93        29.96 o                         
  -1  -4  -7        128.02        131.15         7.86 o                         
  -1  -4  -8        440.82        407.22        23.27 o                         
  -1  -4  -8        577.03        619.52        23.43 o                         
   1  -5  -8         37.27         27.04         4.71 o                         
   1  -5  -7        412.75        448.11        20.00 o                         
   1  -5  -6        175.09        180.68         8.83 o                         
   1  -5  -5       1346.88       1478.15        18.18 o                         
   1   5  -4        145.73        139.78         7.30 o                         
   1   5  -4        204.81        188.76        18.56 o                         
   1  -5  -3         96.91        130.89         7.69 o                         
   1  -5  -2          6.38         13.73         4.72 o                         
   1  -5  -1       2895.68       2988.99        63.69 o                         
   1  -5  -1       4912.89       5110.78        46.24 o                         
  -1   5   0       3351.41       4109.55        86.68 o                         
  -1   5  -1       4911.30       4901.48        75.29 o                         
  -1   5  -2          2.89         13.71         6.19 o                         
   1   5   3        159.91        153.65        12.23 o                         
  -1   5  -4         78.96         87.27         7.95 o                         
  -1   5  -5       5665.56       6308.45        46.61 o                         
  -1  -5  -6        186.75        185.30         9.82 o                         
  -1  -5  -7       2002.73       2049.07        26.37 o                         
  -1  -5  -8         31.81         32.76         8.25 o                         
   1   6  -8        495.07        358.77        12.18 o                         
   1   6  -7        338.06        366.09        14.23 o                         
   1  -6  -6       1802.51       1889.28        26.59 o                         
   1  -6  -5        150.49        168.20         7.54 o                         
   1  -6  -4       1809.61       1713.44        21.41 o                         
   1  -6  -3         54.82         59.11         5.78 o                         
   1   6  -2       3715.80       3376.67        36.63 o                         
   1   6  -1       3978.74       3523.64       107.40 o                         
  -1   6   0          0.06          0.00         9.91 o                         
  -1  -6  -1       1855.39       1733.36        27.36 o                         
  -1   6  -1       3978.25       3216.07        94.19 o                         
  -1  -6  -2       2645.44       2559.40        40.40 o                         
   1   6   3        546.57        511.06        21.80 o                         
  -1   6  -4       1573.68       1448.47        27.41 o                         
  -1   6  -4       2437.24       2420.62        69.30 o                         
  -1  -6  -5        205.96        247.91         9.99 o                         
  -1  -6  -6       1257.25       1317.36        24.97 o                         
  -1  -6  -7        229.08        197.47         9.13 o                         
  -1   6  -8        411.49        314.65        13.62 o                         
   1   7  -8         95.34         86.09         6.72 o                         
   1   7  -7       1642.95       1846.65        37.24 o                         
   1   7  -6         13.49         16.79         5.33 o                         
   1   7  -5       4595.36       4882.02        36.27 o                         
   1  -7  -4         45.21         30.94         4.77 o                         
   1   7  -4        128.29        119.44        10.74 o                         
  -1   7   3       1731.56       1834.13        30.32 o                         
   1   7  -2        223.98        239.23        10.96 o                         
  -1   7   1      14920.57      14285.42       169.05 o                         
  -1   7   0        489.17        589.32        40.07 o                         
  -1   7  -1      14923.78      14898.51       170.62 o                         
  -1   7  -2        386.82        347.51        15.27 o                         
  -1   7  -3       1595.34       1658.96        39.44 o                         
  -1   7  -4          1.50          8.02         5.47 o                         
  -1   7  -4       1057.79       1043.30        27.41 o                         
  -1  -7  -5       1191.93       1241.23        22.26 o                         
  -1  -7  -6        266.93        258.69        10.27 o                         
  -1  -7  -7        108.01        128.33        12.99 o                         
  -1   7  -7        146.77        131.44        16.16 o                         
  -1   7  -8        150.70        126.81         8.15 o                         
   1  -8  -8        204.50         92.10         6.93 o                         
   1   8  -7         70.63        124.90         9.76 o                         
   1   8  -6        764.64        741.28        27.42 o                         
   1   8  -5        531.59        562.97        18.05 o                         
   1   8  -4       3158.26       2878.42        35.73 o                         
   1  -8  -4       3515.04       3182.48        96.91 o                         
  -1   8   3       1040.66        960.28        34.23 o                         
   1   8  -2        287.91        223.29        23.19 o                         
   1   8  -1        478.93        454.06        26.70 o                         
   1   8   0         63.08         55.77        12.91 o                         
   1   8   1        478.81        438.10        32.89 o                         
  -1   8  -2        369.17        203.89        27.15 o                         
   1   8   3       1206.72       1105.29        28.71 o                         
  -1  -8  -4       4626.86       4288.58        61.54 o                         
  -1  -8  -4       4713.40       4593.92        99.32 o                         
  -1   8  -5       1133.53       1169.50        23.81 o                         
  -1   8  -6       1301.43       1266.16        30.53 o                         
  -1   8  -7        463.96        494.64        27.09 o                         
  -1  -8  -8        429.38        292.62        16.01 o                         
  -1   8  -8        958.54        737.43        22.40 o                         
   1  -9  -7        609.11        712.63        22.97 o                         
   1  -9  -6        121.18        134.04        13.14 o                         
   1  -9  -5        922.93        911.09        32.65 o                         
   1   9  -4         68.13         72.01         7.68 o                         
   1  -9  -3        964.77        985.35        22.86 o                         
   1   9  -2        570.15        595.15        32.59 o                         
  -1   9   1       4060.52       4470.29        88.92 o                         
   1   9   0       1859.32       2060.92        90.60 o                         
  -1   9  -1       4060.89       4352.00       109.44 o                         
  -1   9  -2        778.26        681.65        52.22 o                         
  -1  -9  -3        547.26        449.06        27.89 o                         
  -1  -9  -4        145.19        157.94        14.58 o                         
  -1   9  -4        426.23        457.01        62.65 o                         
  -1  -9  -5       1837.42       1702.32        42.18 o                         
  -1  -9  -6        117.84        130.20        11.24 o                         
  -1   9  -7        954.07       1172.63        28.27 o                         
   1 -10  -7        405.67        408.48        16.16 o                         
   1  10  -6        604.23        675.40        22.31 o                         
   1 -10  -5        503.21        510.48        24.38 o                         
   1  10  -4       2203.43       2025.27        31.75 o                         
   1  10  -3        539.47        416.61        19.25 o                         
  -1  10   2         39.57         30.02         6.74 o                         
   1  10  -2         75.87         69.53         9.22 o                         
  -1  10   1       1607.75       1463.81        38.23 o                         
   1  10   0         11.13         20.96         9.75 o                         
  -1  10  -1       1607.76       1655.65        69.92 o                         
   1  10   2         36.36         32.59         6.86 o                         
  -1  10  -3        609.36        407.91        24.73 o                         
  -1 -10  -4       2828.75       2727.58        43.08 o                         
  -1  10  -4       2951.51       3123.25        80.87 o                         
  -1  10  -5        457.52        417.61        17.45 o                         
  -1  10  -6        761.27        856.51        41.06 o                         
  -1  10  -7        350.98        401.72        19.28 o                         
   1  11  -7        676.56        898.84        38.42 o                         
   1 -11  -6        496.02        573.62        21.30 o                         
   1 -11  -5        795.41        821.76        25.74 o                         
   1 -11  -4         54.38         63.08         9.88 o                         
   1  11  -4        904.84        958.62        25.58 o                         
   1  11  -3       1671.11       1739.82        31.30 o                         
   1  11  -2       2382.59       2648.92        51.07 o                         
   1  11  -2       5752.85       6385.65        69.25 o                         
   1  11  -1       4484.16       5023.42        50.75 o                         
   1  11   0       4158.69       4736.75        64.31 o                         
  -1  11  -1       4483.86       5159.93        74.27 o                         
  -1  11  -2       3376.37       3484.63        58.17 o                         
  -1  11  -2       5754.66       6461.99        92.20 o                         
   1  11   3       1129.71       1192.45        25.86 o                         
  -1 -11  -4        440.44        362.93        20.00 o                         
  -1  11  -4        642.74        593.23        25.79 o                         
  -1  11  -5       1273.39       1195.81        25.51 o                         
  -1 -11  -6        213.21        206.83        16.57 o                         
  -1  11  -7        957.15       1117.77        20.92 o                         
   1  12  -7        247.42        246.62        10.94 o                         
   1 -12  -6        447.29        470.62        19.59 o                         
   1  12  -5        380.89        426.46        20.55 o                         
   1 -12  -4        167.93        198.20        12.55 o                         
   1  12  -4        602.60        563.60        31.77 o                         
   1  12  -3        147.52        150.31        10.44 o                         
   1 -12  -2         58.97         74.18         8.83 o                         
   1  12  -2        203.19        253.25        21.33 o                         
  -1  12   1        825.31        792.84        26.18 o                         
  -1  12   0         16.16         11.02         7.31 o                         
   1  12   1        826.42        831.14        25.49 o                         
  -1  12  -2        144.48        136.40        15.40 o                         
   1  12   2        203.34        214.19        14.97 o                         
  -1  12  -3        836.75        806.37        18.66 o                         
  -1 -12  -4        414.90        374.97        19.96 o                         
  -1  12  -4       2182.91       2480.46        45.42 o                         
  -1  12  -5        689.91        683.25        19.06 o                         
  -1  12  -6        629.73        671.12        30.75 o                         
  -1  12  -7        322.92        286.01        11.82 o                         
   1 -13  -6       1375.86       1438.35        24.71 o                         
   1 -13  -5        787.54        842.68        23.02 o                         
   1 -13  -4        135.56        184.35        16.85 o                         
   1  13  -4       3339.45       3937.61        59.78 o                         
  -1  13   3        461.80        435.05        16.15 o                         
   1 -13  -2       2009.25       2133.69        48.18 o                         
   1  13  -2       2148.05       2516.75        62.56 o                         
   1  13  -1       1173.50       1291.43        26.35 o                         
   1  13   0       1737.95       2073.93        48.44 o                         
  -1  13  -1       1173.02       1304.96        36.15 o                         
  -1  13  -2        139.06        210.73        18.47 o                         
  -1  13  -2       2144.66       2306.22        44.26 o                         
   1  13   3         60.66         72.01         8.15 o                         
  -1 -13  -4        520.29        484.52        36.15 o                         
  -1  13  -4        658.81        671.74        25.45 o                         
  -1 -13  -5       1122.30       1282.43        41.18 o                         
  -1 -13  -6        930.32        972.92        31.40 o                         
   1  14  -6       2332.58       2712.16        47.23 o                         
   1  14  -5       1144.86       1230.81        22.87 o                         
   1 -14  -4       2974.57       3134.10        53.06 o                         
   1  14  -4       4839.86       5588.26        58.20 o                         
   1  14  -3        874.74        923.05        21.66 o                         
   1 -14  -2       3294.95       3267.59        66.15 o                         
   1  14  -2       5302.96       5597.73       108.10 o                         
  -1  14   1        279.31        256.72        13.94 o                         
   1  14   0         38.93         39.84        11.02 o                         
   1  14   1        278.82        287.22        14.34 o                         
  -1  14  -2       2011.63       2169.23        51.30 o                         
   1  14   2       5300.63       4953.26        90.75 o                         
  -1  14  -3        289.93        293.47        15.01 o                         
  -1 -14  -4       1111.64       1130.64        50.51 o                         
  -1  14  -4       1244.63       1319.11        33.04 o                         
  -1  14  -5        796.02        832.79        25.50 o                         
  -1 -14  -6       1477.89       1649.78        35.99 o                         
   1  15  -5       1402.95       1634.66        31.26 o                         
   1 -15  -4         35.12         38.79         7.17 o                         
   1  15  -4        142.91        160.22        12.02 o                         
   1  15  -3        265.26        289.52        11.87 o                         
   1 -15  -2        264.26        290.38        27.51 o                         
   1  15  -2        789.40        821.92        30.25 o                         
  -1  15   1       5549.59       6400.53        63.57 o                         
   1  15   0        991.67       1158.12        42.06 o                         
   1  15   1       5550.31       6575.48        78.04 o                         
  -1 -15  -2        526.08        561.06        36.75 o                         
  -1  15  -2        789.86        890.47        44.83 o                         
  -1 -15  -3        808.51        939.59        32.54 o                         
  -1 -15  -4        159.53        201.97        22.08 o                         
  -1  15  -4       1064.97       1120.58        28.27 o                         
  -1 -15  -5        658.68        701.38        22.53 o                         
   1  16  -5        632.05        651.16        23.62 o                         
   1 -16  -4        389.72        331.80        22.33 o                         
   1  16  -4        647.65        704.67        19.95 o                         
   1  16  -3        438.67        463.21        15.01 o                         
   1 -16  -2        402.40        386.56        29.00 o                         
   1  16  -2        891.06        930.80        42.32 o                         
   1 -16  -1        102.79        111.64        10.46 o                         
  -1  16   0          2.46          6.32         6.89 o                         
   1  16   1        102.74        103.90        12.45 o                         
  -1 -16  -2        489.55        524.84        34.36 o                         
  -1  16  -2        891.22        906.90        30.82 o                         
  -1  16  -3        366.77        380.34        20.34 o                         
  -1  16  -3        674.88        720.08        25.29 o                         
  -1 -16  -4        440.61        442.24        26.28 o                         
  -1  16  -4        510.46        551.66        17.75 o                         
  -1  16  -5        547.97        493.57        15.39 o                         
   1  17  -4        383.82        376.30        12.65 o                         
   1  17  -3        291.12        321.75        17.10 o                         
   1  17  -3       1497.05       1837.90        48.69 o                         
   1 -17  -2        294.30        352.64        26.20 o                         
   1  17  -2        708.79        837.26        36.34 o                         
   1  17  -1       4475.30       5329.24        68.60 o                         
   1 -17   0       1144.00       1488.05        36.97 o                         
  -1 -17  -1       4475.77       5379.71        69.19 o                         
  -1 -17  -2        415.24        470.49        30.44 o                         
  -1  17  -2        709.00        780.86        44.54 o                         
  -1  17  -3        842.57        931.58        28.15 o                         
  -1  17  -3       1381.23       1417.67        40.54 o                         
  -1 -17  -4        132.73        141.55        14.59 o                         
  -1  17  -4        831.35        793.76        17.27 o                         
  -1 -18   4        291.08        178.49        12.91 o                         
   1  18  -4        479.69        355.01        19.68 o                         
   1  18  -3        323.47        371.09        14.91 o                         
   1  18  -3       1116.52       1147.52        30.46 o                         
   1 -18  -2         42.30         46.31        10.80 o                         
   1 -18  -1        223.10        282.17        18.87 o                         
   1  18   0         18.88         17.83         4.76 o                         
  -1 -18  -1        223.07        265.38        14.66 o                         
   1 -18   2        259.60        286.56        15.12 o                         
  -1  18  -2        301.82        357.09        27.99 o                         
  -1 -18  -3        503.33        511.63        24.38 o                         
  -1  18  -3        612.85        649.38        30.94 o                         
   1 -18   4        631.51        396.85        16.17 o                         
   1  19  -3        193.22        172.02        14.39 o                         
   1 -19  -2        908.02        928.82        28.45 o                         
   1  19  -1        281.06        318.72        16.01 o                         
  -1 -19   0       3239.76       4568.25        50.10 o                         
   1 -19   1        280.93        373.96        14.38 o                         
   1 -19   2       1115.63       1292.96        25.06 o                         
  -1  19  -2       2022.00       2365.75        56.68 o                         
  -1  19  -3        589.67        218.26        18.03 o                         
  -1 -20   1         53.88         40.14         7.99 o                         
  -1 -20   0          0.76          2.16         4.82 o                         
  -1 -20  -1         53.96         43.90         7.91 o                         
   2   0  -8       2002.39       2114.61        67.12 o                         
   2   0  -6       4977.30       5856.61        61.84 o                         
   2   0  -4       3294.58       3667.99        71.91 o                         
   2   0  -2      19730.30      15795.86       156.58 o                         
   2   0   0         98.35        125.58        15.45 o                         
  -2   0  -2       8106.50       7100.04        71.79 o                         
  -2   0  -4        411.69        507.72        65.27 o                         
  -2   0  -6        136.67        135.94        12.91 o                         
  -2   0  -8        245.98        216.81        17.29 o                         
  -2   0  -8        286.02        251.25        19.07 o                         
   2  -1  -8          0.48         10.61         9.27 o                         
   2  -1  -8        272.37        313.30        27.73 o                         
   2  -1  -7       1137.89       1618.45        34.59 o                         
   2   1  -6        813.16        939.83        21.30 o                         
   2  -1  -5       1134.65       1192.95        16.98 o                         
   2  -1  -4          3.45         50.94        13.36 o                         
   2  -1  -3       4347.58       4033.03        60.92 o                         
   2   1  -2        790.88        765.70        35.78 o                         
   2   1  -1        286.05        244.99         8.98 o                         
   2   1   0         13.50          6.49         3.85 o                         
   2   1   1        769.53        817.06        34.58 o                         
   2   1   1       1055.06       1064.39        34.11 o                         
   2   1   2       4502.98       4139.98        52.05 o                         
  -2   1  -3       4664.90       4315.09        54.10 o                         
  -2  -1  -4       2229.38       2225.82        71.46 o                         
  -2   1  -5       2305.24       2248.88        30.00 o                         
   2  -1   6       2421.08       2670.33        32.64 o                         
  -2  -1  -7       1069.43       1386.95        20.49 o                         
  -2   1  -8        218.78        198.88        11.74 o                         
  -2  -1  -8        287.68        232.93        19.34 o                         
   2  -2  -8        201.60        206.47        12.83 o                         
   2  -2  -8        452.57        482.79        23.30 o                         
   2  -2  -7        169.54        185.08        10.56 o                         
   2  -2  -6       1622.03       1941.03        25.41 o                         
   2  -2  -5        273.63        297.41         8.53 o                         
   2  -2  -4       1798.25       2324.59        37.47 o                         
   2  -2  -3         10.79          6.95         5.04 o                         
   2   2  -2       5357.37       4994.23        33.94 o                         
   2  -2  -1         73.84         75.40         5.36 o                         
   2   2  -1        454.30        423.38        16.87 o                         
  -2   2   0      45852.42      43128.40       127.39 o                         
   2   2   1        381.15        325.56        24.20 o                         
   2   2   2       3831.76       4314.49        94.61 o                         
   2   2   3        779.16        663.99        29.38 o                         
  -2   2  -4        260.42        690.36        56.11 o                         
  -2   2  -4       7055.96       6871.00       155.70 o                         
  -2   2  -5         56.37         59.01         7.02 o                         
  -2   2  -6       3407.21       3804.69        37.55 o                         
  -2  -2  -7          5.64         26.81         8.47 o                         
  -2  -2  -7         41.15         50.59         5.80 o                         
  -2  -2  -8        811.30        932.27        33.93 o                         
  -2   2  -8       1426.39       1562.91        39.29 o                         
   2  -3  -8          0.68         -0.27         4.16 o                         
   2  -3  -7       1598.48       2173.94        33.24 o                         
   2   3  -6        257.37        293.89        10.58 o                         
   2  -3  -5       3298.89       3664.94        28.68 o                         
   2  -3  -4          0.99          1.43         4.40 o                         
  -2   3   3       3884.27       3802.38        32.15 o                         
  -2   3   2        425.99        363.75        13.39 o                         
   2   3  -1        292.73        232.70         7.56 o                         
  -2   3   1        691.73        720.21        23.54 o                         
  -2   3   0        202.27        119.95         7.03 o                         
  -2   3  -1        691.92        622.40        21.81 o                         
   2   3   2       1357.56       1252.54        55.30 o                         
  -2   3  -3       2602.75       2353.84        59.59 o                         
  -2  -3  -4         21.86         56.05        13.37 o                         
  -2  -3  -5       2535.49       2494.26        34.99 o                         
  -2   3  -6        379.62        450.36        15.88 o                         
  -2  -3  -7        861.55        709.19        31.49 o                         
  -2   3  -7       1009.11       1194.02        23.48 o                         
  -2  -3  -8          1.70          7.03         6.41 o                         
  -2  -3  -8         12.64          9.56         9.97 o                         
   2  -4  -8        136.46        146.60        10.91 o                         
   2  -4  -7        128.08        156.78        12.10 o                         
   2  -4  -6       1684.14       1885.49        24.50 o                         
   2  -4  -5        295.27        299.17         9.51 o                         
   2  -4  -4       1993.59       2366.52        36.49 o                         
   2   4  -3        135.17        135.38         6.41 o                         
   2   4  -2      13187.87      13234.88        84.54 o                         
   2   4  -1          9.64          3.15         3.39 o                         
  -2   4   1         29.07         51.63         9.10 o                         
   2   4   0       7643.92       7708.42        59.32 o                         
  -2   4  -1         29.09         36.27         9.40 o                         
   2   4   2      10596.64       9668.55       166.05 o                         
  -2   4  -3        223.64        241.39        21.70 o                         
  -2  -4  -4       1054.87       1075.52        36.19 o                         
  -2   4  -4       3132.57       3263.85       125.38 o                         
  -2  -4  -5        164.27        167.22        11.41 o                         
  -2  -4  -6       3039.11       3327.47        42.10 o                         
  -2  -4  -7         41.23         66.90        10.90 o                         
  -2   4  -7        111.77        119.23         8.58 o                         
  -2  -4  -8        360.46        477.10        24.22 o                         
   2  -5  -8          6.44          1.52         3.80 o                         
   2  -5  -7       2004.36       2527.31        45.09 o                         
   2   5  -6        187.09        196.14         9.69 o                         
  -2   5   5       5675.23       6522.71        40.49 o                         
   2   5  -4        298.83        298.24         9.28 o                         
   2   5  -3       3746.63       3772.51        35.51 o                         
   2   5  -2         77.72         47.57         6.01 o                         
   2   5  -1        315.92        287.67        26.93 o                         
   2   5  -1        676.08        751.56        44.96 o                         
   2   5   0          9.60         10.24         4.62 o                         
   2   5   1        360.81        159.54         7.96 o                         
  -2   5  -1        676.15        537.45        32.21 o                         
   2   5   2        532.93        380.54        37.87 o                         
  -2   5  -3       2279.35       2310.00        50.79 o                         
   2   5   4         43.75         34.78         6.33 o                         
  -2   5  -4        427.80        426.77        39.06 o                         
  -2  -5  -5       3447.70       3658.33        48.26 o                         
  -2   5  -6         90.97         91.83         8.38 o                         
  -2   5  -7        831.18        831.13        20.06 o                         
  -2  -5  -8          0.22          4.48         5.19 o                         
   2  -6  -8        271.88        264.02        11.83 o                         
   2  -6  -7        228.81        249.28        13.08 o                         
   2  -6  -6       1255.41       1348.67        26.42 o                         
   2   6  -5        205.69        266.93         9.40 o                         
   2  -6  -4        865.13        905.34        13.04 o                         
   2  -6  -4       2435.96       2346.85        62.84 o                         
   2  -6  -3        118.19        136.72         6.00 o                         
   2   6  -2       8506.56       8818.13        65.07 o                         
   2   6  -1         62.16        411.95        34.69 o                         
   2   6  -1       1065.15       1485.27        75.63 o                         
   2   6   0       5637.15       6150.15        47.32 o                         
   2   6   1       1004.81        717.82        21.80 o                         
  -2   6  -1       1066.86       1417.06        60.56 o                         
  -2   6  -2       6365.28       6207.33       108.17 o                         
  -2  -6  -3       1388.70       1511.92        42.52 o                         
  -2  -6  -4        739.36        804.89        22.70 o                         
  -2   6  -4       2772.25       2879.07        94.96 o                         
  -2  -6  -5       1606.68       1620.90        32.26 o                         
  -2  -6  -6       1969.62       1940.08        32.38 o                         
  -2  -6  -7        179.86        175.50         9.46 o                         
  -2  -6  -8        224.66        214.32        16.02 o                         
   2   7  -8         99.44         53.21         4.34 o                         
   2   7  -7        146.64        171.34        11.70 o                         
   2  -7  -6        267.39        271.96        14.56 o                         
   2  -7  -5       1192.20       1340.67        22.36 o                         
   2  -7  -4       1058.21       1022.86        17.70 o                         
   2  -7  -4       1059.71        972.13        25.21 o                         
   2   7  -3        298.82        245.22         9.71 o                         
   2   7  -2        217.29        209.05        21.82 o                         
   2   7  -1        315.58        250.46        18.95 o                         
  -2   7   0        143.13        124.80        14.65 o                         
   2   7   1        137.38         64.32         5.39 o                         
  -2   7  -1        315.50        298.01        32.88 o                         
  -2   7  -2         40.94         37.05         6.74 o                         
  -2  -7  -3       1682.83       1573.93        43.84 o                         
   2   7   4        243.12        256.03        19.12 o                         
  -2  -7  -4        967.13       1120.75        48.44 o                         
  -2  -7  -5       2482.86       2383.22        32.72 o                         
  -2   7  -6         28.65         37.67         5.97 o                         
  -2   7  -7       1118.18       1052.09        28.00 o                         
  -2   7  -8          1.20         -2.88         2.88 o                         
   2  -8  -8        530.12        494.97        18.16 o                         
   2   8  -7        463.38        498.15        17.64 o                         
   2  -8  -6       1299.09       1443.14        39.30 o                         
   2   8  -5       1131.50       1232.18        30.77 o                         
   2  -8  -4         86.69        140.17        12.84 o                         
   2   8  -4       4705.17       4695.77       155.43 o                         
   2   8  -3        383.29        484.04        38.61 o                         
   2   8  -2       2989.97       2855.48        82.10 o                         
   2   8  -1       5003.01       6415.68        98.52 o                         
   2   8   0      17150.69      20621.12       194.47 o                         
   2   8   1       2649.94       1538.82        41.72 o                         
  -2   8  -1       5003.52       6441.92       164.96 o                         
  -2   8  -2       3622.22       2893.14        90.79 o                         
   2   8   3       1148.77       1228.02        41.38 o                         
  -2  -8  -4        479.77        463.17        25.48 o                         
   2   8   4       2978.06       2451.44        85.75 o                         
  -2  -8  -5        370.00        394.22        24.81 o                         
  -2  -8  -6        710.48        713.42        24.00 o                         
  -2   8  -7        200.81        214.43        19.09 o                         
  -2  -8  -8        270.71        245.85        12.88 o                         
   2  -9  -7        954.43       1218.30        24.94 o                         
   2  -9  -6        118.05        131.26        12.84 o                         
   2  -9  -5       1840.72       1864.69        46.49 o                         
   2  -9  -4        281.56        224.06        11.22 o                         
   2   9  -3       1564.19       1465.55        27.61 o                         
  -2   9   2        146.01        176.34        18.76 o                         
   2   9  -1       2314.05       2449.20        64.21 o                         
   2   9   0         18.60          8.36         7.54 o                         
  -2   9  -1       2314.61       2344.14        77.01 o                         
  -2   9  -2        406.83        330.50        27.11 o                         
   2   9   3       2264.34       1813.38       114.11 o                         
  -2   9  -4        794.48        734.21        33.82 o                         
  -2   9  -5       1738.72       1612.72        37.81 o                         
  -2  -9  -6        365.82        328.90        21.22 o                         
  -2   9  -7       1200.47       1285.22        38.62 o                         
   2  10  -7        350.52        380.30        15.98 o                         
   2  10  -6        759.93        863.81        32.38 o                         
   2  10  -5        456.71        487.53        20.63 o                         
   2 -10  -4        122.98        216.45        14.29 o                         
   2  10  -4       2946.60       2961.32        75.63 o                         
  -2  10   3        876.25        860.98        21.57 o                         
   2  10  -2       2526.07       2507.00        31.98 o                         
   2  10  -1       1858.42       2256.10        67.40 o                         
   2  10   0      16026.20      18918.51       247.17 o                         
   2  10   1       1858.73       2280.36        69.88 o                         
   2  10   2       2639.42       2630.12       129.77 o                         
   2  10   3        837.99        627.10        75.05 o                         
  -2 -10  -4        217.47        231.28        23.55 o                         
  -2  10  -4       3307.88       3458.09       166.60 o                         
  -2 -10  -5        169.85        169.72        13.68 o                         
  -2 -10  -6        867.95        875.05        31.20 o                         
  -2  10  -7        163.71        181.89        10.82 o                         
   2 -11  -7        725.17        518.95        17.78 o                         
   2  11  -7        958.04       1347.56        42.55 o                         
   2 -11  -6        213.59        220.82        14.04 o                         
   2  11  -5       1275.70       1283.63        28.86 o                         
   2 -11  -4        202.67        198.76        12.97 o                         
   2  11  -4        642.31        584.96        25.48 o                         
   2  11  -3       1042.86       1026.03        24.23 o                         
   2  11  -2        317.91        311.69        15.68 o                         
   2  11  -2        694.42        690.05        29.75 o                         
  -2  11   1       2175.18       2029.52        31.61 o                         
   2  11   0         18.36         13.57         5.23 o                         
   2  11   1       2176.45       2074.07        47.92 o                         
  -2  11  -2        377.19        271.74        31.73 o                         
  -2  11  -2        694.53        609.34        22.50 o                         
  -2  11  -3       1597.72       1606.80        66.58 o                         
   2  11   4        852.07        853.64        35.06 o                         
  -2  11  -4        960.35        982.80        32.30 o                         
  -2  11  -5       1060.00       1004.92        27.07 o                         
  -2  11  -6        820.27        819.57        29.43 o                         
  -2  11  -7       1017.04       1090.00        20.04 o                         
   2  12  -7        322.56        321.06        18.10 o                         
   2  12  -6        629.22        682.68        24.45 o                         
   2 -12  -5        688.76        811.21        24.82 o                         
   2 -12  -4       1771.23       2000.17        44.64 o                         
   2  12  -4       2185.37       2434.67        48.70 o                         
   2  12  -3        411.31        416.22        16.42 o                         
   2 -12  -2       6396.04       6688.02        81.89 o                         
   2  12  -2      10265.42      11164.81        97.26 o                         
   2  12  -1       1653.58       1766.11        35.23 o                         
   2  12   0      12656.93      13039.60       103.74 o                         
   2  12   1       1654.25       1839.23        49.66 o                         
   2  12   2       3876.38       4088.41        89.31 o                         
   2  12   2      10260.86      10150.50       138.03 o                         
   2  12   3        275.50        303.66        15.95 o                         
  -2  12  -4        392.49        341.98        44.18 o                         
  -2  12  -4       3938.43       3945.70        49.00 o                         
  -2 -12  -5        229.26        232.63        12.00 o                         
  -2 -12  -6       2559.24       2850.50        45.87 o                         
  -2  12  -7        173.43        166.51        10.49 o                         
   2  13  -6        929.33       1024.98        25.12 o                         
   2 -13  -5       1123.84       1325.07        28.86 o                         
   2 -13  -4        138.76        175.48        15.05 o                         
   2  13  -4        658.11        760.22        23.72 o                         
   2  13  -3        933.13        865.15        22.82 o                         
   2 -13  -2          5.52         12.54         6.42 o                         
   2  13  -2         48.86         69.88        11.09 o                         
   2  13  -1        405.38        394.10        15.65 o                         
   2  13   0        106.22        105.28        13.71 o                         
   2  13   1        404.93        375.79        21.84 o                         
   2  13   2         43.42         28.38         9.98 o                         
   2  13   2         48.93         35.72        15.90 o                         
   2  13   3        437.19        425.00        17.42 o                         
  -2 -13  -4         39.42         29.22        12.10 o                         
  -2  13  -4        202.94        220.36        15.64 o                         
  -2 -13  -5        442.20        441.46        19.17 o                         
  -2 -13  -6        195.92        231.69        15.69 o                         
   2  14  -6       1477.99       1856.81        38.19 o                         
   2  14  -5        795.89        915.79        22.64 o                         
   2 -14  -4        133.22        143.64        11.24 o                         
   2  14  -4       1242.85       1424.43        30.33 o                         
   2  14  -3        821.96        821.89        19.31 o                         
  -2  14   2         15.51         28.25         9.84 o                         
   2  14  -2         22.19         43.59        10.95 o                         
   2  14  -1       4110.38       4575.75        53.54 o                         
   2  14   0        461.34        517.56        27.98 o                         
   2  14   1       4110.26       4533.27        74.60 o                         
   2  14   2          6.69          7.96        11.11 o                         
   2  14   2         22.18          3.92        14.17 o                         
  -2  14  -3        198.54        193.90        14.71 o                         
  -2 -14  -4          3.47          2.01         9.64 o                         
  -2  14  -4        175.28        206.67        14.39 o                         
  -2 -14  -5        667.95        776.25        27.38 o                         
  -2 -14  -6         97.78        103.68        10.33 o                         
   2 -15  -5        659.48        706.32        20.47 o                         
   2 -15  -4        907.08        905.54        26.08 o                         
   2  15  -4       1066.33       1150.09        27.43 o                         
   2  15  -3        508.24        536.00        15.20 o                         
   2 -15  -2        435.15        449.14        31.74 o                         
   2  15  -2        787.93        758.16        28.41 o                         
   2  15  -1         12.40         25.89         5.70 o                         
   2  15   0          0.03          0.00         9.68 o                         
  -2  15  -1         12.38         14.77        10.45 o                         
  -2  15  -2        787.79        791.18        44.44 o                         
  -2  15  -3        610.36        661.99        37.94 o                         
  -2 -15  -4       1515.18       1638.74        55.17 o                         
  -2  15  -4       1573.26       1653.34        52.37 o                         
  -2  15  -5        854.94        956.52        25.42 o                         
   2  16  -5        547.07        517.42        16.40 o                         
   2 -16  -4         69.98         64.28        10.52 o                         
   2  16  -4        509.79        537.87        17.42 o                         
   2  16  -3        308.67        351.52        11.43 o                         
   2 -16  -2        259.47        270.21        24.04 o                         
   2  16  -2        618.98        720.62        38.60 o                         
   2  16  -1       2540.54       3043.69        45.65 o                         
   2 -16   0       1250.25       1626.42        39.56 o                         
  -2  16  -1       2540.58       3059.30        71.43 o                         
  -2  16  -2        619.17        696.13        26.62 o                         
  -2 -16  -3        184.35        196.78        12.63 o                         
  -2  16  -3        564.16        583.74        30.92 o                         
  -2 -16  -4         63.34         89.69        14.53 o                         
  -2  16  -4        563.68        597.61        17.88 o                         
  -2  16  -5        720.10        672.83        16.75 o                         
   2  17  -4        832.39        834.68        21.47 o                         
   2  17  -3        539.64        548.62        20.25 o                         
   2  17  -3       1380.68       1445.38        44.32 o                         
   2 -17  -2        447.37        431.61        17.63 o                         
   2  17  -2        668.60        702.38        33.33 o                         
   2 -17  -1          2.54         14.39         6.06 o                         
   2  17   0         28.21         32.62         7.92 o                         
   2 -17   1          2.54         -3.13         9.62 o                         
  -2  17  -2        668.19        745.93        40.37 o                         
  -2  17  -3        470.19        431.68        17.45 o                         
  -2 -17  -4        552.87        530.07        24.49 o                         
  -2  17  -4        693.98        591.68        14.50 o                         
  -2 -18   4         61.85         21.72         6.62 o                         
   2  18  -4        692.21        644.43        23.33 o                         
  -2 -18   3        109.71         80.21        13.04 o                         
   2  18  -3        612.13        641.17        23.81 o                         
  -2 -18   2        193.62        188.42        12.18 o                         
   2  18  -1       1484.50       1817.28        34.86 o                         
   2  18   0       2219.23       2822.42        43.46 o                         
  -2  18  -1       1484.99       1997.07        44.66 o                         
  -2 -18  -2        339.19        345.03        16.18 o                         
  -2  18  -2        532.45        536.42        33.05 o                         
   2 -18   3        527.10        570.75        17.92 o                         
   2  19  -3        509.83        388.67        12.73 o                         
  -2 -19   2        142.05        122.69        13.41 o                         
   2  19  -2        659.31        655.37        28.21 o                         
   2  19  -1        295.86        348.96        24.44 o                         
   2 -19   0         36.92         21.41         6.22 o                         
   2 -19   1        296.28        363.09        16.53 o                         
   2 -19   2        518.21        503.56        15.48 o                         
  -2  19  -2        659.99        660.13        31.22 o                         
  -2  19  -3        609.02        389.54        19.38 o                         
  -2 -20  -1         87.61         74.21        10.06 o                         
   3   0  -8         40.11         33.82         7.57 o                         
   3   0  -6        136.66        150.06         9.70 o                         
   3   0  -4         53.46         63.62        12.55 o                         
   3   0  -2      10473.64       7904.50        90.39 o                         
   3   0   0        315.13        194.39        26.47 o                         
   3   0   2       3883.74       4216.30        93.29 o                         
  -3   0  -4        333.64        286.32        30.05 o                         
  -3   0  -6       3045.60       3662.96        65.80 o                         
  -3   0  -8        596.27        622.45        26.20 o                         
  -3   0  -8        766.09        561.73        22.83 o                         
   3  -1  -8         69.02         60.62         8.36 o                         
   3  -1  -7       1067.95       1496.49        24.73 o                         
   3   1  -6       2418.69       2761.85        33.61 o                         
   3   1  -5       2301.10       2309.36        23.26 o                         
   3   1  -4        400.87        405.79        25.19 o                         
   3  -1  -3       1368.19       1368.87        36.36 o                         
   3  -1  -2          3.03         36.91         8.65 o                         
   3  -1  -1       1269.48       1302.00        29.54 o                         
   3   1   0        254.27        245.28        11.81 o                         
   3   1   1         31.89        218.58        22.02 o                         
   3   1   1       1299.07       1462.08        39.19 o                         
  -3  -1  -2          5.45         23.07         6.28 o                         
  -3  -1  -3       1863.08       1557.20        34.11 o                         
   3   1   4       1233.83       1165.92        48.11 o                         
  -3   1  -5        862.79        813.08        20.43 o                         
  -3  -1  -6       1708.69       1876.45        29.65 o                         
  -3   1  -7       1299.95       1529.11        21.83 o                         
  -3  -1  -8        693.13        614.15        26.01 o                         
  -3   1  -8        750.44        592.60        22.58 o                         
   3  -2  -8        616.21        490.17        18.50 o                         
   3  -2  -7         41.20         53.97         5.56 o                         
   3  -2  -6       3412.91       3979.23        34.38 o                         
   3  -2  -5         56.41         57.65         4.37 o                         
   3   2  -4       6807.87       7777.76        67.35 o                         
  -3   2   3        138.45        196.58         9.80 o                         
   3  -2  -2       2504.72       2263.74        23.73 o                         
   3   2  -1         87.44         87.12        12.37 o                         
  -3   2   1        372.56        350.42        18.43 o                         
   3   2   0        114.43         66.12         7.41 o                         
   3   2   1        285.64        309.67        26.36 o                         
   3   2   1        372.92        365.32        22.34 o                         
  -3  -2  -2       4150.04       3653.83        38.64 o                         
  -3   2  -3        204.02        171.35        14.41 o                         
   3   2   4       4023.42       3959.78        69.53 o                         
  -3   2  -5         40.92         62.66         7.24 o                         
  -3   2  -6       2186.19       2506.54        39.40 o                         
  -3  -2  -7         65.34         77.08         6.70 o                         
  -3  -2  -8        139.78         88.80        13.14 o                         
  -3   2  -8        970.64        886.92        18.24 o                         
   3  -3  -8         10.97          7.44         4.54 o                         
   3   3  -7       1007.82       1329.38        19.87 o                         
   3   3  -6        379.23        452.67        13.15 o                         
   3  -3  -5       2531.21       2776.91        24.45 o                         
   3   3  -4        126.60        125.30         9.75 o                         
   3  -3  -3       1761.96       2003.40        28.17 o                         
   3  -3  -2        613.51        588.32        13.73 o                         
   3   3  -1       5073.09       4867.68        45.98 o                         
  -3   3   1       7854.24       8508.74        97.37 o                         
   3   3   0       1479.54       1447.37        29.02 o                         
   3   3   1       2786.20       3202.79        87.79 o                         
   3   3   1       7850.09       8431.74        58.10 o                         
   3   3   2        416.69        487.14        26.33 o                         
   3   3   3       1271.94       1331.68        39.73 o                         
   3   3   4         78.23         50.96        12.05 o                         
  -3   3  -4        253.84        191.92        30.39 o                         
  -3   3  -5       1357.74       1462.06        25.64 o                         
  -3  -3  -6        374.68        380.63        17.00 o                         
  -3  -3  -7       1024.91       1134.82        22.65 o                         
  -3  -3  -8         10.86          7.24         6.10 o                         
  -3   3  -8         13.20         19.76         5.53 o                         
   3  -4  -8        681.07        554.31        18.37 o                         
   3  -4  -7        111.83        139.02        13.00 o                         
   3   4  -6       3042.67       3528.85        41.26 o                         
   3   4  -5        164.24        180.02         7.15 o                         
   3   4  -4       2081.47       2095.06        24.73 o                         
   3  -4  -3       1364.52       1288.24        16.91 o                         
   3   4  -2       7579.63       7533.43        65.60 o                         
   3  -4  -1          6.27          4.93         3.97 o                         
   3   4  -1         91.80         83.89        10.58 o                         
   3  -4   0          3.87          1.24         3.91 o                         
   3   4   1         85.69         88.02        17.86 o                         
  -3   4  -1         91.94        113.63         9.56 o                         
   3   4   2       9079.41       8487.06       111.19 o                         
   3   4   3       1364.53       1256.81        48.95 o                         
  -3   4  -4       2159.75       2105.55        31.73 o                         
  -3   4  -5        687.28        691.87        19.54 o                         
  -3  -4  -6       2536.31       2700.29        41.90 o                         
  -3  -4  -7         86.87        100.55         9.29 o                         
  -3  -4  -8        422.41        330.57        19.06 o                         
  -3   4  -8        778.00        730.23        34.19 o                         
   3  -5  -8         10.25          7.08         3.41 o                         
   3   5  -8         10.47         14.16         9.40 o                         
   3  -5  -7        830.05       1026.04        29.61 o                         
   3  -5  -6         90.83         93.10         8.44 o                         
   3   5  -5        638.74       1739.33        57.40 o                         
  -3   5   5       3443.77       3968.55        31.29 o                         
   3   5  -4        384.74        401.30         8.42 o                         
   3   5  -4        428.41        436.38        26.26 o                         
   3   5  -3       5309.19       5439.72        32.60 o                         
   3  -5  -2         79.70         99.39         9.29 o                         
   3   5  -1      20489.18      21296.89       109.62 o                         
   3   5  -1      38833.76      42402.49       364.51 o                         
   3  -5   0       3560.97       3910.83        48.03 o                         
  -3   5  -1      38829.94      36104.91       250.79 o                         
   3   5   2         25.52         13.65         9.13 o                         
   3   5   3       1938.70       1925.72        64.61 o                         
  -3  -5  -4          0.10          2.61         3.81 o                         
  -3   5  -5       4162.40       4607.21        51.67 o                         
  -3   5  -6         73.31         71.33         8.45 o                         
  -3  -5  -7       1150.65       1103.08        22.08 o                         
  -3  -5  -8         46.52         55.47         8.43 o                         
  -3   5  -8         52.86         68.28        13.33 o                         
   3  -6  -8        492.43        363.06        13.38 o                         
   3   6  -7        179.79        231.22        13.15 o                         
   3  -6  -6       1972.38       2168.49        33.69 o                         
   3   6  -5       1607.02       1783.97        27.54 o                         
   3  -6  -4       2036.58       1928.44        18.20 o                         
   3   6  -4       2774.60       3144.68        50.49 o                         
   3   6  -3       2846.67       2568.48        28.70 o                         
   3   6  -2       4732.88       4227.84        69.88 o                         
   3  -6  -1          1.78         11.57         7.41 o                         
   3   6  -1         50.57         86.99        11.50 o                         
  -3   6   0          2.68         -1.71         5.07 o                         
  -3   6  -1         50.66         45.07        12.65 o                         
   3   6   2       2306.63       2333.71        68.61 o                         
   3   6   3       1989.30       2036.96        70.57 o                         
   3   6   4       1544.26       1466.43        38.12 o                         
  -3   6  -4       2036.05       1933.11        80.49 o                         
  -3  -6  -5       1412.72       1386.83        37.40 o                         
  -3  -6  -6       1136.40       1126.20        29.24 o                         
  -3   6  -7         75.48         78.49         6.97 o                         
  -3  -6  -8        318.76        239.78        15.04 o                         
   3  -7  -8         65.55         53.14         5.10 o                         
   3   7  -7       1118.89       1367.61        28.81 o                         
   3   7  -6         28.64         34.78         6.05 o                         
   3  -7  -5       2479.96       2783.44        34.65 o                         
   3   7  -4        725.32        719.13        14.36 o                         
   3  -7  -4        968.01        950.43        33.76 o                         
   3   7  -3         24.13         51.28         7.67 o                         
   3   7  -2        969.89        912.92        45.52 o                         
  -3   7   1       9934.08      10063.41       110.25 o                         
   3   7   0       9912.64      10523.08        77.93 o                         
   3  -7   1       9942.83       8905.11        76.75 o                         
  -3   7  -2        484.20        453.03        26.05 o                         
   3   7   3        374.05        431.68        20.36 o                         
   3   7   4         90.05        110.48        11.60 o                         
  -3   7  -4       1149.81       1087.38        49.54 o                         
   3   7   5       4324.23       4319.94        50.07 o                         
  -3   7  -6        120.48        100.97        10.12 o                         
  -3   7  -7       1249.65       1259.21        34.99 o                         
  -3  -7  -8        134.04        124.58         9.80 o                         
   3   8  -8        423.95        340.20        19.17 o                         
   3  -8  -7        201.18        215.35        12.18 o                         
   3   8  -6        711.77        802.16        22.54 o                         
  -3   8   5        370.31        392.54        15.30 o                         
   3  -8  -4       2502.81       2362.29        33.31 o                         
   3   8  -3         76.05         47.59        20.56 o                         
   3   8  -2        350.38        302.61        28.84 o                         
   3   8  -1          9.08         29.45         9.28 o                         
   3   8   0        511.36        379.36        30.96 o                         
   3   8   2        378.89        338.18        25.49 o                         
   3   8   3          2.66          8.54         6.00 o                         
  -3  -8  -4       4096.20       3429.21        53.51 o                         
  -3   8  -4       4098.91       3851.84       114.82 o                         
  -3   8  -5        148.84        151.73        13.50 o                         
  -3   8  -6        915.66        884.17        33.96 o                         
  -3   8  -7         92.14        109.71         9.41 o                         
   3   9  -7       1199.73       1506.30        27.18 o                         
   3  -9  -6        365.25        340.56        18.61 o                         
   3   9  -5       1735.65       1713.86        43.58 o                         
   3  -9  -4         13.02         19.39         6.75 o                         
   3   9  -4        806.05        753.38        40.52 o                         
   3   9  -3       2393.45       2493.53        31.34 o                         
  -3   9   2        356.75        375.43        17.43 o                         
  -3   9   1      11766.32      13376.04       148.71 o                         
   3   9   0       1298.74       1447.56        63.22 o                         
  -3   9  -1      11769.19      12931.39       233.87 o                         
  -3  -9  -2        460.35        368.81        24.24 o                         
  -3   9  -3       1604.97       1638.84        47.61 o                         
   3   9   4         48.02         56.46        13.21 o                         
  -3   9  -4        431.76        359.63        59.21 o                         
  -3   9  -5       2271.37       2111.74        75.74 o                         
  -3   9  -6        219.92        220.11        20.72 o                         
  -3   9  -7       1035.69       1159.46        34.70 o                         
   3  10  -7        163.96        200.31        10.02 o                         
   3 -10  -6        869.52        920.85        28.00 o                         
   3  10  -5        169.97        168.54        12.86 o                         
   3  10  -4       3096.02       2909.88        39.51 o                         
   3  10  -4       3313.09       3464.76        80.86 o                         
   3  10  -3         15.09         14.59         4.92 o                         
   3  10  -2        413.93        395.10        13.26 o                         
  -3  10   1        432.45        354.79        18.24 o                         
   3  10   0        228.54        180.88        16.76 o                         
   3  10   1        432.16        366.30        22.16 o                         
   3  10   2        456.31        314.15        23.52 o                         
   3  10   2        869.49        738.17        36.75 o                         
  -3 -10  -3         16.03          4.51         7.84 o                         
  -3 -10  -4       4268.63       3813.61        99.50 o                         
  -3  10  -4       4270.35       4047.32       180.48 o                         
  -3 -10  -5         50.40         64.30        10.03 o                         
  -3 -10  -6       1050.82       1026.37        39.86 o                         
  -3  10  -7        185.14        181.40        10.41 o                         
   3 -11  -7       1016.06       1067.76        18.24 o                         
   3  11  -6        819.11        919.94        31.42 o                         
   3 -11  -5       1058.10       1148.12        29.30 o                         
   3  11  -4        108.48        107.66        10.20 o                         
   3  11  -4        959.00        879.05        43.06 o                         
  -3  11   3       1810.67       1783.67        31.73 o                         
  -3  11   2         66.18         78.95         8.52 o                         
   3  11  -2        255.40        293.97        22.49 o                         
   3  11  -1       3852.42       4212.94        54.06 o                         
   3  11   0         90.89        125.39        13.15 o                         
   3  11   1       3852.66       4207.57        76.74 o                         
   3  11   2        189.56        187.58        19.27 o                         
   3  11   2        255.63        228.78        23.88 o                         
   3  11   3       1072.11       1049.71        41.37 o                         
   3  11   4          1.95          7.14        12.16 o                         
  -3  11  -4         11.11         -0.01        16.48 o                         
  -3 -11  -5        834.24        781.94        27.69 o                         
  -3  11  -6        269.63        267.91        15.57 o                         
  -3  11  -7        785.05        747.72        19.82 o                         
   3  12  -7         71.25         70.71         9.51 o                         
   3  12  -6       2563.46       3051.56        48.56 o                         
   3 -12  -5        229.56        266.74        13.34 o                         
   3 -12  -4       3552.37       3647.10        43.73 o                         
   3  12  -4       3944.17       4243.02        89.26 o                         
   3  12  -3         86.38         68.30         7.46 o                         
   3 -12  -2       2024.49       1912.45        36.15 o                         
   3  12  -2       3853.25       3884.97        58.99 o                         
   3  12  -1        389.99        379.84        15.08 o                         
   3  12   0         63.93         73.20        10.73 o                         
   3  12   1        390.18        385.36        21.34 o                         
  -3  12  -2       1832.07       1755.71        51.15 o                         
   3  12   2       3852.90       3571.59        85.56 o                         
   3  12   3        416.16        391.42        17.73 o                         
  -3  12  -4       2314.96       2327.01        48.65 o                         
  -3  12  -5        278.77        270.51        13.42 o                         
  -3  12  -6       1274.39       1428.05        36.88 o                         
   3  13  -6        196.07        245.37        12.97 o                         
   3  13  -5        441.61        481.06        17.20 o                         
   3 -13  -4        163.82        163.28        10.48 o                         
   3  13  -4        203.17        200.02        16.64 o                         
   3  13  -3       1476.39       1634.87        26.12 o                         
  -3  13   2        626.09        637.13        20.20 o                         
   3  13  -2       1343.77       1399.33        54.38 o                         
  -3  13   1       6533.07       7487.91        65.20 o                         
  -3  13   0        415.43        521.15        20.89 o                         
   3  13   1       6532.78       7795.57        78.41 o                         
   3  13   2        718.98        741.13        34.43 o                         
   3  13   3       1245.36       1303.81        26.88 o                         
  -3  13  -4        900.13        856.41        27.39 o                         
  -3  13  -5       1308.16       1333.56        30.20 o                         
  -3 -13  -6        979.37       1047.03        29.58 o                         
   3  14  -6         97.62        112.61        10.41 o                         
   3  14  -5        668.71        767.99        29.64 o                         
   3  14  -4        172.12        179.47        10.12 o                         
   3  14  -4        175.58        201.29        15.95 o                         
   3  14  -3        192.73        173.63        10.92 o                         
   3 -14  -2          3.26          7.43         8.64 o                         
   3  14  -2         30.00         32.10         7.69 o                         
  -3  14   1         14.61         17.71         5.80 o                         
   3  14   0          6.37          8.80         5.60 o                         
  -3 -14  -1         14.61         20.28         7.21 o                         
  -3  14  -2         26.79         25.43         9.23 o                         
  -3  14  -2         30.04         43.63        16.45 o                         
  -3  14  -3        149.78        165.80        20.98 o                         
  -3  14  -4         36.70         60.98        12.49 o                         
  -3  14  -4        940.55       1041.88        44.49 o                         
  -3  14  -5        155.47        148.19        15.40 o                         
  -3  14  -6        466.93        476.38        15.75 o                         
   3  15  -5        853.48       1019.39        21.11 o                         
   3 -15  -4         58.18         98.28        16.69 o                         
   3  15  -4       1570.61       1790.18        32.62 o                         
   3  15  -3          5.33          8.68         4.68 o                         
   3 -15  -2       1166.09       1155.34        47.21 o                         
   3  15  -2       2120.75       2334.15        48.34 o                         
   3  15  -1        451.39        513.78        18.35 o                         
   3  15   0       4292.71       5399.24        56.91 o                         
   3  15   1        451.16        542.33        22.44 o                         
  -3 -15  -2        956.39       1199.14        52.60 o                         
  -3  15  -2       2120.36       2646.36        77.13 o                         
  -3  15  -3          4.32         11.09        10.61 o                         
  -3  15  -4       1035.45       1117.72        44.12 o                         
  -3  15  -5        323.41        350.24        26.33 o                         
   3  16  -5        721.36        721.19        23.04 o                         
   3 -16  -4        501.24        461.59        22.76 o                         
   3  16  -4        564.47        590.50        21.92 o                         
   3  16  -3        380.50        389.89        11.71 o                         
   3 -16  -2        318.05        336.39        24.73 o                         
   3  16  -2        889.71        949.51        43.25 o                         
  -3  16   1         81.88         69.58         8.69 o                         
   3  16   0          4.86          4.40         6.25 o                         
  -3 -16  -1         81.96         76.69        13.23 o                         
  -3 -16  -2        572.70        672.93        38.15 o                         
  -3  16  -2        890.18        945.15        46.54 o                         
  -3  16  -3        445.24        395.33        25.23 o                         
  -3  16  -4        861.46        862.72        20.33 o                         
  -3  16  -5        548.15        454.92        13.28 o                         
   3  17  -4        693.23        609.92        18.04 o                         
   3  17  -3          7.48          5.65         3.94 o                         
   3 -17  -2        715.85        806.27        33.46 o                         
   3  17  -2       1272.92       1540.16        50.08 o                         
   3  17  -1         94.20        126.20         9.69 o                         
  -3  17   0       2333.04       3028.56        38.04 o                         
  -3  17  -1         94.11        104.09        10.63 o                         
  -3  17  -2       1272.63       1540.84        55.49 o                         
  -3  17  -3          1.75          1.72         5.34 o                         
  -3  17  -4        663.07        529.30        15.92 o                         
   3  18  -3        518.36        439.81        13.28 o                         
  -3 -18   2         48.02         33.57        10.81 o                         
  -3 -18   1        293.33        311.88        19.06 o                         
   3 -18   0          7.70          3.27         3.83 o                         
  -3  18  -1        293.32        372.20        18.59 o                         
   3 -18   2        328.72        337.87        19.83 o                         
  -3  18  -2        376.65        324.10        25.61 o                         
   3 -18   3        587.37        491.52        20.51 o                         
  -3 -19   2        150.61        108.15        12.60 o                         
   3  19  -2        313.19        273.19        19.31 o                         
   3  19  -1       1912.13       2334.24        39.36 o                         
  -3  19   0        563.20        611.24        21.34 o                         
  -3  19  -1       1911.05       2249.22        60.34 o                         
  -3  19  -2        313.22        283.06        20.47 o                         
  -3 -20   1        457.30        457.78        18.70 o                         
  -3 -20   0         46.10         42.77         7.21 o                         
   4   0  -8        170.13        163.09        16.93 o                         
   4   0  -6       3047.06       3808.51        50.04 o                         
   4   0  -4       2335.55       2257.94        43.82 o                         
   4   0  -2        354.91        222.37        17.06 o                         
   4   0   0      11535.01      10631.39       205.57 o                         
   4   0   2         15.71         23.92         4.58 o                         
  -4   0  -4        116.12        144.81        18.95 o                         
   4   0   6       1448.20       1427.30        38.47 o                         
  -4   0  -8       1133.81        839.08        25.55 o                         
   4  -1  -8         57.41        103.96         9.71 o                         
   4   1  -8        749.29        847.56        33.57 o                         
   4  -1  -7       1300.92       1771.21        23.48 o                         
   4  -1  -6       1705.68       1969.04        30.10 o                         
   4  -1  -5        863.85        862.35        15.48 o                         
   4  -1  -4         44.22         59.96         9.09 o                         
   4  -1  -3       2483.06       1990.53        33.62 o                         
   4  -1  -2        348.41        321.08        20.10 o                         
   4   1  -1        229.29        330.83        22.85 o                         
  -4   1   1        996.56       1045.92        27.20 o                         
   4   1   0         27.72         18.19         5.01 o                         
   4   1   1        768.67        670.45        21.56 o                         
   4   1   1        997.54        966.73        32.35 o                         
   4   1   2        970.35        919.46        33.77 o                         
  -4  -1  -3       2003.60       1919.73        34.85 o                         
  -4   1  -4          9.49         11.12         8.68 o                         
  -4  -1  -5       1812.40       1623.32        30.17 o                         
   4   1   6         14.39         31.40        10.40 o                         
  -4  -1  -7       1064.87       1225.30        20.76 o                         
  -4  -1  -8         31.35         23.15         6.71 o                         
  -4  -1  -8         41.75         39.57         8.10 o                         
   4  -2  -8        832.37        902.04        23.18 o                         
   4  -2  -7         65.22         76.10         6.00 o                         
   4  -2  -6       2183.02       2683.35        37.38 o                         
   4  -2  -5         40.89         70.08         4.70 o                         
   4   2  -4       1204.08       1376.76        23.14 o                         
   4   2  -3        200.96        211.57         8.05 o                         
   4  -2  -2       7010.94       6903.20        46.87 o                         
   4   2  -1         19.09         27.62        10.45 o                         
  -4   2   1        800.31        580.93        21.08 o                         
   4  -2   0      47657.73      49127.98       187.17 o                         
   4   2   1        782.64        592.61        23.60 o                         
   4   2   1        801.69        620.86        28.97 o                         
   4   2   2       6959.42       6362.96        52.01 o                         
   4   2   3        328.17        258.15        21.93 o                         
  -4   2  -4        428.40        490.02        20.81 o                         
  -4   2  -5        189.89        196.60        12.11 o                         
  -4  -2  -6       1799.40       1865.08        39.35 o                         
  -4   2  -7         82.85         85.72         6.82 o                         
  -4  -2  -8        404.05        424.71        20.29 o                         
  -4  -2  -8        702.28        582.23        14.68 o                         
   4   3  -8          2.35          5.58         3.81 o                         
   4  -3  -7       1026.04       1273.71        20.65 o                         
   4  -3  -6        374.88        432.47        14.56 o                         
   4   3  -5       1360.20       1557.56        16.09 o                         
   4  -3  -4        175.93        139.68         6.59 o                         
   4  -3  -3       1194.28       1075.63        16.57 o                         
   4   3  -2        398.42        342.82        12.19 o                         
   4   3  -1         48.56         39.46        12.24 o                         
  -4   3   1        241.91        236.04        16.23 o                         
   4  -3   0        408.46        287.73        16.41 o                         
   4   3   1        193.70        206.70        16.87 o                         
   4   3   1        242.17        213.78        20.46 o                         
   4   3   2       1802.46       1627.09        48.37 o                         
   4   3   3       1266.16       1118.55        45.97 o                         
   4   3   4          1.27         -2.91         2.91 o                         
  -4   3  -5       1855.15       1911.40        31.08 o                         
  -4   3  -6        393.03        435.99        18.58 o                         
  -4  -3  -7        741.57        802.76        19.24 o                         
  -4  -3  -8          4.70          3.83         4.55 o                         
  -4   3  -8          6.54         14.98         9.52 o                         
   4  -4  -8        356.23        422.90        12.41 o                         
   4  -4  -7         86.76        128.82         8.43 o                         
   4   4  -6       2533.85       3041.96        38.39 o                         
   4   4  -5        686.15        757.19        13.04 o                         
   4   4  -4        711.66        821.61        10.73 o                         
   4   4  -4       2867.50       3404.57        68.58 o                         
   4   4  -3        381.59        415.97        10.50 o                         
   4   4  -2       9222.21       9075.83        73.68 o                         
   4   4  -1       2766.00       2573.62        80.50 o                         
   4   4  -1       3156.54       3374.54        97.16 o                         
   4   4   0       5950.19       6725.26        73.65 o                         
   4   4   1        391.25        508.45        28.08 o                         
   4   4   2       7752.58       8354.69       114.73 o                         
   4   4   3        600.04        504.36        32.56 o                         
  -4   4  -4        784.06        695.97        17.36 o                         
  -4   4  -5         31.85         41.20         6.52 o                         
  -4   4  -6       2260.84       2494.97        46.98 o                         
  -4  -4  -7         93.69         78.48         8.70 o                         
  -4  -4  -8        275.95        325.63        17.10 o                         
  -4   4  -8        673.99        641.14        29.88 o                         
   4  -5  -8          6.36         11.03         3.52 o                         
   4   5  -8         52.79         26.15        10.28 o                         
   4  -5  -7       1152.36       1367.29        27.96 o                         
   4  -5  -6         73.45         70.49         8.74 o                         
   4   5  -5       4169.26       4766.60        34.46 o                         
   4  -5  -4        241.34        268.98         7.32 o                         
   4   5  -4        241.45        295.20        22.64 o                         
   4  -5  -3       2543.97       2389.72        31.72 o                         
   4   5  -2          0.33          1.14         4.80 o                         
   4   5  -1        125.87        121.03        21.31 o                         
   4   5  -1        300.12        273.46        15.80 o                         
   4   5   0        171.07        155.99        15.88 o                         
   4   5   1        174.56        168.68        18.74 o                         
   4   5   2        475.03        422.92        29.12 o                         
   4   5   3       2158.04       1924.45        66.07 o                         
   4   5   4        131.11        141.27         8.46 o                         
  -4   5  -5       2321.03       2529.78        36.56 o                         
  -4   5  -6        221.53        201.34        14.04 o                         
  -4   5  -7        686.94        720.02        19.67 o                         
  -4  -5  -8         17.59         10.97         4.93 o                         
  -4   5  -8         43.05         43.01        10.96 o                         
   4  -6  -8        306.51        310.76        11.75 o                         
   4   6  -7         75.55        130.33        12.25 o                         
   4  -6  -6       1134.89       1307.78        29.54 o                         
   4  -6  -5       1410.96       1483.21        22.62 o                         
  -4   6   4        492.69        559.51        10.77 o                         
   4   6  -4       2034.15       2224.43        58.47 o                         
   4   6  -3       4024.47       4252.37        46.84 o                         
   4   6  -2       5847.12       5316.79        78.36 o                         
   4   6  -1      52153.48      60862.50       187.47 o                         
   4  -6   0       4211.20       4963.11        84.78 o                         
   4   6   1      23351.12      25328.06       317.01 o                         
   4   6   1      52143.52      55837.25       198.32 o                         
   4   6   2       4255.46       4325.58        95.92 o                         
   4   6   3       4848.54       5141.80       114.16 o                         
  -4  -6  -4        626.54        684.19        25.51 o                         
  -4   6  -4       1606.50       1450.86        97.99 o                         
  -4  -6  -5       1881.19       1982.53        45.42 o                         
  -4   6  -6       1798.61       1757.14        36.79 o                         
  -4   6  -7        322.26        288.55        10.84 o                         
  -4  -6  -8        238.43        241.68        12.88 o                         
   4  -7  -8         33.25         15.43         5.36 o                         
   4   7  -8        167.05        192.73        15.57 o                         
   4   7  -7       1249.42       1475.97        26.39 o                         
   4   7  -6        120.70        142.36        11.09 o                         
   4  -7  -5       4332.07       4842.73        44.25 o                         
   4  -7  -4       1061.69       1020.59        18.75 o                         
   4  -7  -4       1151.57       1199.42        43.21 o                         
  -4   7   3       4415.49       4436.52       139.54 o                         
   4   7  -2        169.50        118.56        17.32 o                         
  -4   7   1       2360.40       2367.46        40.97 o                         
   4   7   0         32.56         22.09        17.26 o                         
   4   7   1       2362.35       2192.80        34.78 o                         
   4   7   2        429.26        427.64        52.52 o                         
   4   7   3       6878.23       6743.14        85.59 o                         
  -4   7  -4        794.24        744.47        27.11 o                         
  -4   7  -4        911.60       1052.13        85.89 o                         
   4   7   5       4648.45       4936.54        72.85 o                         
  -4  -7  -6        148.14        138.23        11.40 o                         
  -4   7  -7       1315.48       1240.11        28.80 o                         
   4   8  -8        486.36        260.26        16.15 o                         
   4   8  -7         91.98        136.21         9.69 o                         
   4  -8  -6        914.05        970.90        23.77 o                         
   4  -8  -5        148.57        167.91        10.04 o                         
   4  -8  -4          2.71         64.01         7.94 o                         
   4   8  -3        203.16        200.19        10.64 o                         
  -4   8   2        606.44        611.13        31.49 o                         
   4   8  -1       1978.36       2553.00        59.91 o                         
   4   8   0       5034.98       6164.66       156.50 o                         
  -4   8  -1       1978.77       2529.25        61.34 o                         
   4  -8   2        232.43        219.09        23.88 o                         
  -4  -8  -3        201.31        287.33        19.35 o                         
  -4   8  -4         18.12         39.72        12.61 o                         
  -4   8  -4       2524.88       2270.82       122.49 o                         
  -4   8  -5         54.64         62.68        10.76 o                         
  -4  -8  -6       1469.62       1552.37        45.01 o                         
  -4  -8  -7          7.75         14.15         6.67 o                         
   4   9  -7       1036.50       1358.89        24.95 o                         
   4   9  -6        220.17        233.27        15.51 o                         
   4  -9  -5       2275.20       2322.00        44.88 o                         
   4  -9  -4        384.44        345.93        11.30 o                         
   4   9  -3       1767.27       1609.51        26.34 o                         
   4   9  -2        241.98        216.10        11.42 o                         
  -4   9   1       1690.77       1521.64        48.31 o                         
   4   9   0          0.89         16.02        15.10 o                         
  -4   9  -1       1690.94       1507.48        51.35 o                         
  -4  -9  -2        202.51        150.73        13.56 o                         
   4   9   3       2132.55       1831.72        56.36 o                         
   4   9   4        370.41        353.27        24.54 o                         
  -4   9  -5       1139.42       1110.08        56.03 o                         
  -4   9  -6        110.54         98.39        13.07 o                         
  -4   9  -7        673.63        696.80        25.99 o                         
   4 -10  -7         28.07         37.28         8.02 o                         
   4 -10  -7        184.90        228.49        10.17 o                         
   4  10  -6       1048.95       1205.50        31.83 o                         
   4 -10  -5         50.37         34.90        10.71 o                         
   4  10  -4          1.72         79.49         9.03 o                         
   4  10  -3         83.39         80.70         7.19 o                         
  -4  10   2       1057.50        983.48        19.10 o                         
   4  10  -1         97.45         82.66         9.09 o                         
   4  10   0       9889.94      10429.28       124.71 o                         
  -4 -10  -1         97.33        106.87         9.80 o                         
   4  10   2        758.78        685.02        28.16 o                         
  -4  10  -3         32.97         13.90         6.73 o                         
   4  10   4          2.45         34.62        11.74 o                         
  -4  10  -4       2469.37       2821.84       147.89 o                         
  -4 -10  -5        231.67        158.32        18.23 o                         
  -4 -10  -6        993.77       1051.54        33.70 o                         
  -4  10  -7        256.28        248.14        10.92 o                         
   4  11  -7        785.58        759.60        15.56 o                         
   4  11  -6        269.68        316.73        18.93 o                         
   4 -11  -5        835.75        842.86        23.02 o                         
   4 -11  -4          9.17          9.79         4.87 o                         
   4  11  -3        618.12        594.14        17.60 o                         
   4  11  -2         61.47         63.90         5.52 o                         
   4 -11  -1       1289.16       1204.28        27.11 o                         
   4  11   0         42.77         29.13         9.00 o                         
   4  11   1       1289.39       1208.87        33.61 o                         
   4  11   2          5.13          0.12         5.87 o                         
   4  11   3       1099.24        972.62        36.35 o                         
  -4 -11  -4         46.74         50.95        10.82 o                         
  -4  11  -4         95.01        139.72        37.68 o                         
  -4 -11  -5        570.85        489.28        19.14 o                         
  -4 -11  -6        119.49        115.44        11.53 o                         
  -4  11  -7        580.61        515.72        14.88 o                         
   4 -12  -6       1273.75       1587.32        42.84 o                         
   4  12  -5        278.31        284.33        15.47 o                         
   4 -12  -4         53.90        116.39        10.42 o                         
   4  12  -4       2310.95       2612.84        70.34 o                         
   4  12  -3        119.32        129.95         8.38 o                         
   4  12  -2       2822.14       3056.05        36.98 o                         
   4  12  -2       5248.39       5785.57        96.75 o                         
   4  12  -1        313.59        359.24        15.93 o                         
  -4  12   0       8584.55       9415.36       103.76 o                         
   4  12   1        313.96        385.55        19.65 o                         
   4  12   2       2430.66       2775.37        58.93 o                         
   4  12   3         14.61         33.67         6.83 o                         
  -4 -12  -4        182.56        258.28        28.81 o                         
  -4  12  -4       1442.42       1133.31        48.51 o                         
  -4 -12  -5        518.11        510.67        16.62 o                         
  -4  12  -6        870.91        897.30        27.76 o                         
   4 -13  -6        978.90       1113.64        31.35 o                         
   4 -13  -5       1310.38       1506.86        35.89 o                         
   4 -13  -4        122.68        125.42         9.43 o                         
   4  13  -4        898.94        925.51        30.68 o                         
   4  13  -3       1238.06       1224.18        23.33 o                         
   4 -13  -2         70.95         71.59         8.21 o                         
   4  13  -2         78.71         99.72        18.43 o                         
   4  13  -1        660.43        653.44        21.38 o                         
   4  13   0         51.15         31.82         8.31 o                         
   4  13   1        660.71        707.36        28.39 o                         
   4  13   2          7.78          3.92         5.75 o                         
  -4  13  -3       1444.66       1311.17        38.99 o                         
  -4  13  -4        373.82        363.49        18.93 o                         
  -4  13  -4        374.56        483.10        30.73 o                         
  -4  13  -5       1182.65       1187.04        23.81 o                         
  -4  13  -6        447.51        417.78        21.70 o                         
   4 -14  -6        467.01        514.05        14.19 o                         
   4 -14  -5        155.20        192.92        15.34 o                         
   4 -14  -4        905.49       1084.87        45.44 o                         
   4  14  -4        942.12       1039.23        27.09 o                         
   4  14  -3         58.62         69.15         7.54 o                         
   4 -14  -2        848.77        998.44        43.25 o                         
   4  14  -2       1667.06       1757.34        34.41 o                         
   4 -14  -1       1144.78       1446.62        28.67 o                         
  -4  14   0        286.47        352.18        19.62 o                         
  -4 -14  -1       1145.63       1564.52        36.58 o                         
  -4  14  -2        819.78        789.77        35.95 o                         
  -4  14  -2       1667.01       1985.98        67.38 o                         
  -4  14  -3         67.39         71.42        11.86 o                         
  -4 -14  -4        507.14        576.45        35.86 o                         
  -4  14  -4        687.72        775.16        37.34 o                         
  -4 -14  -5        803.31        826.00        19.66 o                         
  -4  14  -6        507.48        458.60        17.13 o                         
   4  15  -5        323.90        382.87        18.66 o                         
   4 -15  -4       1015.36       1034.62        29.25 o                         
   4  15  -4       1037.25       1192.92        46.79 o                         
   4  15  -3        236.96        220.50        10.81 o                         
   4 -15  -2        459.20        377.51        26.53 o                         
   4  15  -2        832.32        786.92        24.01 o                         
   4 -15  -1         30.54         35.58         7.17 o                         
   4 -15   0         68.11         71.61         7.38 o                         
  -4 -15  -1         30.49         46.14         8.83 o                         
  -4 -15  -2        373.80        388.55        31.20 o                         
  -4  15  -2        832.16        942.14        46.67 o                         
  -4 -15  -3        261.60        259.09        24.87 o                         
  -4 -15  -4        952.12       1041.61        43.40 o                         
  -4  15  -4       1061.41       1068.19        40.82 o                         
  -4  15  -5        623.28        633.74        33.78 o                         
   4  16  -5        547.24        594.59        18.26 o                         
   4 -16  -4        372.93        397.28        22.45 o                         
   4  16  -4        861.25        939.44        26.33 o                         
   4  16  -3        202.55        206.95        10.03 o                         
   4 -16  -2        973.65        963.57        37.63 o                         
   4  16  -2       1756.69       1955.55        59.87 o                         
   4 -16  -1       1538.90       1834.18        33.41 o                         
   4 -16   0       2579.57       3371.18        44.75 o                         
  -4 -16  -1       1539.08       2056.29        52.68 o                         
  -4 -16  -2        784.47        870.02        42.84 o                         
  -4  16  -2       1756.35       2128.81        64.12 o                         
  -4  16  -3         93.02        107.18        10.72 o                         
  -4 -16  -4        123.98        132.84        15.95 o                         
  -4  16  -4        652.57        630.40        20.22 o                         
  -4  16  -5          5.35         31.79        11.26 o                         
   4  17  -4        664.02        633.27        19.80 o                         
   4 -17  -3         71.39         87.03         8.31 o                         
  -4 -17   2        315.95        337.36        24.81 o                         
   4  17  -2        733.23        760.06        34.56 o                         
   4  17  -1         35.64         44.50         8.13 o                         
  -4 -17   0          9.49         10.55         5.20 o                         
  -4  17  -1         35.60         42.28         8.09 o                         
  -4 -17  -2        418.04        404.56        27.96 o                         
  -4  17  -2        733.42        668.04        36.18 o                         
  -4 -17  -3         67.39        105.69        13.77 o                         
  -4  17  -4        850.93        650.05        25.72 o                         
   4  18  -3        287.91        246.39        12.96 o                         
   4  18  -2        152.14        118.00         8.05 o                         
  -4 -18   1        911.59       1067.85        31.92 o                         
   4  18   0       1401.16       1558.90        35.32 o                         
  -4 -18  -1        911.29       1118.92        32.90 o                         
  -4 -18  -2        121.29        108.63        14.70 o                         
  -4  18  -2        273.15        252.62        22.37 o                         
  -4 -18  -3        128.58        125.11        13.04 o                         
  -4 -19   2        137.41        129.46        12.12 o                         
   4  19  -2        396.53        342.80        19.77 o                         
   4  19  -1         92.43         86.06         8.79 o                         
  -4 -19   0          0.30          8.54         5.84 o                         
  -4 -19  -1         92.45         92.97         9.57 o                         
  -4 -19  -2        259.59        287.24        16.59 o                         
  -4  19  -2        396.75        360.43        20.14 o                         
   5   0  -8        494.87        391.94        19.22 o                         
  -5   0   6       1449.52       1559.89        36.62 o                         
   5   0  -4       3672.85       3413.26        54.55 o                         
   5   0  -2       1127.87        919.67        27.15 o                         
   5   0   0        117.47         64.60        21.69 o                         
   5   0   2         15.85         13.41         7.32 o                         
   5   0   4       2713.74       2664.71        43.53 o                         
  -5   0  -6       1403.73       1440.74        43.81 o                         
  -5   0  -8       1847.84       1563.96        37.90 o                         
   5   1  -8         10.41         15.90         6.30 o                         
   5   1  -8         41.71         39.40        10.09 o                         
   5  -1  -7       1064.36       1390.42        20.16 o                         
  -5   1   6         14.40         28.58         6.09 o                         
   5  -1  -5       1809.26       1856.83        28.00 o                         
   5  -1  -4         28.10         45.91         5.69 o                         
   5  -1  -3       2919.34       2531.97        48.33 o                         
   5  -1  -2        169.02        176.62        10.09 o                         
  -5   1   1      10077.65      10516.75        75.49 o                         
   5   1  -1      14106.62      16106.22       141.84 o                         
   5   1   0        216.40        269.53        22.06 o                         
   5   1   1       4036.29       5302.66        50.08 o                         
   5   1   2         27.99         46.63         6.36 o                         
   5   1   3       4241.96       3519.16        41.81 o                         
  -5   1  -4         17.12         36.48         4.97 o                         
  -5   1  -5       3095.52       3052.87        40.63 o                         
   5  -1   6        200.12        243.11        17.86 o                         
  -5  -1  -7        343.77        784.73        24.08 o                         
  -5  -1  -7       2257.13       2221.88        41.45 o                         
  -5   1  -8        362.17        250.19        25.20 o                         
   5   2  -8        298.77        261.03         9.63 o                         
   5  -2  -7         48.34         42.92        10.68 o                         
   5  -2  -7         82.87         94.04         6.33 o                         
   5   2  -6       1802.61       2109.36        35.40 o                         
   5   2  -5        190.04        213.56         7.64 o                         
  -5   2   4       4941.94       4882.48        33.48 o                         
   5  -2  -3         14.75         14.98         4.36 o                         
   5  -2  -2       1131.75        960.90        14.58 o                         
   5   2  -1         33.70         37.79         5.29 o                         
   5  -2  -1         78.22         55.53        21.97 o                         
   5   2   0         84.90         59.06         7.43 o                         
   5   2   1         44.60         37.65         7.91 o                         
   5   2   1         78.24         62.76        12.55 o                         
   5   2   2       3114.94       2500.45        43.74 o                         
   5   2   3         83.54        131.75        17.20 o                         
  -5   2  -4       3383.95       3228.05        37.92 o                         
  -5   2  -5        108.88        109.08         8.52 o                         
  -5   2  -6       1704.28       1939.27        46.46 o                         
  -5   2  -7         17.55         12.25         5.47 o                         
  -5  -2  -7         22.52         19.64         6.49 o                         
  -5  -2  -8        304.18        217.07        12.97 o                         
  -5   2  -8        475.07        411.79        20.99 o                         
   5   3  -8          1.85          0.55         3.09 o                         
   5   3  -8          6.53          8.11         9.44 o                         
   5  -3  -7        120.11        296.67        24.62 o                         
   5  -3  -7        740.66        949.80        29.37 o                         
   5  -3  -6        392.69        475.19        15.20 o                         
   5   3  -5       1852.03       2135.85        22.08 o                         
   5   3  -4         93.72         83.32         3.91 o                         
   5   3  -3       1389.74       1360.20        25.13 o                         
  -5   3   2        865.00        886.51        15.49 o                         
   5   3  -1       6506.34       6267.86       121.20 o                         
   5   3   0       1278.86       1363.01        30.24 o                         
   5   3   1       5121.42       5293.25        81.71 o                         
   5   3   1      11615.96      12537.30       149.03 o                         
   5   3   2       1611.95       1524.35        37.93 o                         
   5   3   3       2204.72       2212.93        66.08 o                         
  -5  -3  -4         29.52         36.77         5.60 o                         
  -5   3  -5       2052.43       2185.72        39.97 o                         
  -5  -3  -6        148.55        138.73        13.46 o                         
  -5  -3  -7       1068.99       1129.76        21.41 o                         
  -5   3  -8          0.19          2.89         3.08 o                         
  -5  -3  -8         21.47          8.74        10.91 o                         
   5   4  -8        398.76        326.04         9.43 o                         
   5  -4  -7         93.71        106.01         9.36 o                         
   5   4  -6       2263.07       2712.32        37.63 o                         
   5   4  -5         31.80         52.93         4.46 o                         
   5   4  -4       1253.81       1120.65        11.80 o                         
   5   4  -3        122.03        102.15         8.61 o                         
  -5   4   2       4394.91       4037.95        50.56 o                         
   5   4  -1         55.11         33.05        12.56 o                         
   5  -4   0          9.01          3.11         4.85 o                         
   5   4   1          5.28          8.89         7.00 o                         
   5   4   2       5936.44       5476.31        78.07 o                         
   5   4   3         37.48         22.88         9.47 o                         
   5   4   4       1411.61       1347.92        23.58 o                         
  -5  -4  -5          5.11          2.95         5.27 o                         
  -5   4  -6       1778.11       2005.27        41.45 o                         
  -5   4  -7         26.91         38.24         5.74 o                         
  -5   4  -8        425.83        264.80        10.88 o                         
   5  -5  -8         25.50         25.90         3.72 o                         
   5   5  -7        686.29        892.69        21.69 o                         
   5   5  -6        221.29        263.55        12.59 o                         
   5   5  -5       2316.89       2732.15        25.89 o                         
   5  -5  -4         49.27         52.70         3.63 o                         
   5   5  -4        180.14        286.24        21.88 o                         
   5   5  -3        728.11        695.22        20.13 o                         
   5  -5  -2          2.87         -2.58         4.09 o                         
   5   5  -1       5096.34       4840.58       129.23 o                         
  -5   5   1      12823.39      13067.41       149.38 o                         
   5   5   0       1372.86       1615.88        36.77 o                         
   5   5   1       7741.05       7679.67       120.63 o                         
   5   5   1      12828.16      12995.05       154.85 o                         
   5   5   2        347.19        349.18        22.37 o                         
   5   5   3        987.13       1041.13        50.20 o                         
   5   5   4         18.62         17.10         4.54 o                         
  -5  -5  -5       1751.94       1846.92        42.66 o                         
  -5  -5  -6         34.79         25.99        11.29 o                         
  -5  -5  -7        465.07        429.16        15.05 o                         
  -5   5  -8         73.99         42.31         8.85 o                         
   5  -6  -8        457.69        286.93        16.86 o                         
   5   6  -7        322.83        357.91        12.21 o                         
   5  -6  -6       1800.78       1947.13        37.50 o                         
   5   6  -5       1883.95       2207.86        27.60 o                         
  -5   6   4        981.73        939.33        14.56 o                         
  -5   6   3       3319.58       3157.88       108.67 o                         
   5  -6  -2       2686.42       2382.91        64.95 o                         
   5   6  -1         44.04         69.89        22.06 o                         
   5   6  -1        298.13        347.77        16.37 o                         
   5  -6   0        463.93        333.68        23.01 o                         
   5   6   1        254.55        254.58        25.52 o                         
   5   6   1        298.51        291.67        14.76 o                         
   5   6   2       3179.30       2787.97        83.07 o                         
   5   6   3       1650.17       1677.47        41.86 o                         
  -5  -6  -4       2240.44       2207.30        42.72 o                         
  -5  -6  -5       1836.60       1927.18        43.29 o                         
  -5  -6  -6       1446.03       1327.85        32.03 o                         
  -5   6  -7        343.01        292.92        10.44 o                         
   5  -7  -8        149.21        108.95         7.21 o                         
   5  -7  -7        239.92        377.84        24.60 o                         
   5   7  -7       1313.96       1587.77        29.02 o                         
   5   7  -6        148.00        175.17        11.44 o                         
   5   7  -5       4640.49       5302.18        55.83 o                         
   5  -7  -4        117.57        120.71         9.87 o                         
   5  -7  -4        910.37       1030.56        40.55 o                         
   5   7  -3       2563.29       2776.47        33.16 o                         
   5   7  -2        226.20        196.18        32.58 o                         
  -5   7   1      12341.52      14133.41        93.60 o                         
   5   7   0       5667.99       6690.18       160.72 o                         
   5   7   1      12340.54      13699.17        82.70 o                         
   5   7   2        748.16        698.95        46.63 o                         
   5   7   3          5.89         66.42        14.49 o                         
  -5   7  -4        196.41        204.38        15.94 o                         
  -5  -7  -4        678.54        747.37        73.18 o                         
  -5   7  -5       2532.54       2571.13        53.77 o                         
  -5  -7  -6         58.85         56.18         8.04 o                         
  -5   7  -7       1431.46       1214.56        27.15 o                         
   5  -8  -7          5.89          1.01         5.64 o                         
   5   8  -7          7.75         17.06         5.51 o                         
   5  -8  -6       1471.24       1628.88        28.65 o                         
   5  -8  -5         54.61         62.42         7.95 o                         
   5  -8  -4       2511.31       2525.62        38.74 o                         
   5   8  -3        201.63        183.54        11.16 o                         
   5   8  -2        670.81        546.01        21.67 o                         
  -5   8   1        168.68        141.87        16.49 o                         
   5   8   0        312.93        245.81        55.99 o                         
   5  -8   1        168.47        176.54        15.81 o                         
   5   8   2        183.77        155.37        11.71 o                         
   5   8   3         66.03         63.73         9.60 o                         
  -5   8  -4       3061.62       2795.90        57.73 o                         
  -5   8  -5        132.14        126.07        15.59 o                         
  -5  -8  -6        968.07        866.87        41.06 o                         
  -5  -8  -7         65.55         64.98         8.89 o                         
   5   9  -7        672.87        870.76        19.53 o                         
   5  -9  -6        110.34        122.75         9.28 o                         
   5  -9  -5       1137.43       1207.67        29.95 o                         
   5   9  -4         95.16         97.20        13.01 o                         
   5  -9  -4        464.90        542.66        29.35 o                         
   5  -9  -3       1361.55       1354.51        23.80 o                         
   5   9  -2        460.47        436.17        13.16 o                         
   5   9  -1       2948.00       2991.68        44.10 o                         
   5   9   0        838.11        788.36       105.82 o                         
   5   9   1       2949.21       2718.47        41.62 o                         
   5   9   2        155.01        111.25        12.30 o                         
   5   9   3        296.63        246.79        20.31 o                         
   5   9   4         22.08         21.74         8.37 o                         
  -5  -9  -5        843.61        760.45        36.88 o                         
  -5  -9  -6        198.19        185.49        15.96 o                         
  -5   9  -7        629.58        637.98        20.12 o                         
   5  10  -7        256.46        304.35        11.73 o                         
   5 -10  -6        995.17       1178.40        30.67 o                         
   5 -10  -5        232.04        223.02        15.16 o                         
   5  10  -4       2471.41       2307.01        30.72 o                         
   5  10  -3        111.31        132.35        10.23 o                         
   5  10  -2        378.63        355.63        12.55 o                         
   5  10  -1        568.88        516.49        21.31 o                         
   5  10   0        169.93        162.98        15.83 o                         
   5  10   1        569.02        541.04        17.74 o                         
   5  10   2        100.78         78.68        10.93 o                         
   5  10   3        404.07        332.75        21.51 o                         
  -5  10  -4       2500.64       1987.76        47.59 o                         
  -5 -10  -5        214.49        216.10        20.37 o                         
  -5 -10  -6        747.62        811.13        29.17 o                         
  -5  10  -7        264.10        237.33         9.47 o                         
   5 -11  -7        579.87        607.65        16.36 o                         
   5  11  -6        119.33        158.72        11.63 o                         
   5  11  -5        569.82        623.43        26.98 o                         
   5  11  -4         48.36         43.19         6.60 o                         
   5  11  -3       1162.10       1118.60        21.44 o                         
   5  11  -2        428.51        392.76        12.07 o                         
   5 -11  -1       1869.05       1932.02        33.14 o                         
   5  11   0         15.79         20.84         8.33 o                         
   5  11   1       1869.58       1938.61        42.96 o                         
   5  11   2         58.22         32.81         9.30 o                         
   5  11   3        687.41        622.86        29.48 o                         
  -5 -11  -4          1.28         11.33         6.25 o                         
  -5 -11  -5        583.06        554.58        20.48 o                         
  -5  11  -6        476.58        502.75        20.71 o                         
   5  12  -6        872.10        896.98        24.58 o                         
   5  12  -5        519.04        581.19        20.97 o                         
   5 -12  -4       1262.15       1269.10        26.99 o                         
   5  12  -3        467.74        447.09        14.55 o                         
   5  12  -2        969.85        917.75        21.76 o                         
   5  12  -1        437.20        443.34        16.94 o                         
   5  12   0         29.49         29.78         8.99 o                         
   5  12   1        437.03        410.22        22.76 o                         
   5  12   2        945.81        818.31        33.06 o                         
   5  12   3        610.63        546.83        27.61 o                         
  -5 -12  -4       1423.10       1262.52        57.22 o                         
  -5 -12  -5        240.85        199.15        10.36 o                         
  -5 -12  -6        901.94        988.12        19.85 o                         
   5  13  -6        446.71        518.80        17.69 o                         
   5  13  -5       1180.50       1389.84        29.73 o                         
   5  13  -4          0.74         12.10         5.97 o                         
   5  13  -4        373.88        429.53        32.20 o                         
   5  13  -3        732.86        743.59        20.79 o                         
   5  13  -2        411.04        462.31        17.95 o                         
   5  13  -2        729.96        862.31        44.56 o                         
   5  13  -1       4192.24       4837.24        55.65 o                         
   5  13   0       1087.36       1410.39        46.09 o                         
  -5 -13  -1       4192.12       4992.90        81.20 o                         
   5  13   2        319.50        376.53        23.24 o                         
  -5 -13  -3        689.45        759.18        44.80 o                         
  -5 -13  -4         15.63         16.87        11.15 o                         
  -5  13  -4        880.48        937.59        41.95 o                         
  -5  13  -5        726.59        789.19        19.12 o                         
  -5 -13  -6       1092.29       1152.58        44.11 o                         
   5  14  -6        508.40        486.43        15.64 o                         
   5 -14  -5        804.33        925.08        25.45 o                         
   5  14  -4        180.92        186.48        12.44 o                         
   5  14  -3        484.73        487.67        15.78 o                         
   5  14  -2        337.32        316.98        15.22 o                         
   5  14  -2       1150.42       1336.14        53.21 o                         
   5  14  -1         96.47         89.64         9.08 o                         
   5 -14   0          0.49          2.77         4.18 o                         
   5  14   1         96.54        103.39        11.26 o                         
   5  14   2        814.58        801.63        39.28 o                         
  -5 -14  -3        984.60       1097.63        51.30 o                         
  -5 -14  -4        385.22        349.12        27.65 o                         
  -5  14  -4        441.41        439.43        27.88 o                         
  -5 -14  -5        981.47        947.59        27.81 o                         
   5  15  -5        622.38        762.27        24.48 o                         
   5  15  -4        109.49        125.24        12.13 o                         
   5  15  -4       1059.89       1222.00        45.88 o                         
   5  15  -3        298.07        311.98        15.30 o                         
   5  15  -2        651.71        643.57        24.82 o                         
   5  15  -2       1007.13       1130.06        48.34 o                         
   5  15  -1       3866.11       4269.92        49.66 o                         
  -5  15   0       2062.45       2513.69        38.78 o                         
   5  15   1       3865.47       4372.38        61.85 o                         
  -5 -15  -2        356.07        356.25        29.94 o                         
  -5  15  -2       1006.60       1237.46        51.22 o                         
  -5 -15  -3        358.23        385.72        29.83 o                         
  -5 -15  -4        115.71         89.86        14.73 o                         
  -5  15  -4        282.02        255.68        21.09 o                         
  -5  15  -5       1377.50       1396.97        30.09 o                         
   5  16  -5        449.32        425.86        21.57 o                         
   5  16  -4        529.54        552.35        15.48 o                         
   5  16  -4        653.30        766.90        32.54 o                         
   5  16  -3        245.87        255.83        11.88 o                         
   5  16  -2        688.74        720.91        37.19 o                         
  -5 -16   1         30.38         34.41         6.73 o                         
   5 -16   0          4.42          5.43         5.29 o                         
  -5 -16  -1         30.41         30.78         6.18 o                         
  -5 -16  -2        460.57        530.67        33.03 o                         
  -5  16  -2        689.16        731.77        39.03 o                         
  -5  16  -3        340.46        336.94        15.61 o                         
  -5 -16  -4        286.01        243.76         9.82 o                         
  -5  16  -4        374.66        346.36        21.57 o                         
  -5 -17   4        203.68        124.18        11.31 o                         
   5  17  -4        850.13        869.29        21.10 o                         
   5 -17  -3        152.36        154.41         8.72 o                         
   5  17  -2        825.90        828.28        27.15 o                         
  -5 -17   1       1494.20       1972.13        45.21 o                         
  -5 -17   0       2521.96       3080.64        54.30 o                         
  -5 -17  -1       1493.65       1940.86        45.34 o                         
  -5 -17  -2        629.46        728.05        35.03 o                         
  -5  17  -2       1453.87       1688.02        50.97 o                         
  -5 -17  -3        186.13        181.96        16.84 o                         
  -5 -17  -4        164.77        152.60        13.10 o                         
  -5  17  -4        616.61        402.67        19.14 o                         
   5  18  -3        121.04        100.18         7.79 o                         
   5 -18  -2         58.58         51.57         5.68 o                         
  -5 -18   1         86.70         95.65        10.45 o                         
  -5 -18   0          5.30          7.37         4.59 o                         
  -5  18  -1         86.79        101.45        11.05 o                         
  -5  18  -2        111.88        100.79         9.01 o                         
  -5 -18  -3        103.21         88.10        10.15 o                         
   5  19  -2        358.76        298.96        11.59 o                         
   5  19  -1        333.05        298.72        13.53 o                         
  -5 -19   0        818.56       1165.10        45.78 o                         
  -5 -19  -1        333.03        330.43        14.33 o                         
  -5  19  -2        256.14        193.06         9.96 o                         
   6   0  -8       1840.70       1553.93        57.85 o                         
   6   0  -6       1403.04       1664.93        37.90 o                         
   6   0  -4         29.85        132.72         8.79 o                         
   6   0  -2       1140.23       1032.82        33.07 o                         
   6   0   0      40788.27      44462.25       363.66 o                         
   6   0   2       1933.68       1720.08        47.33 o                         
  -6   0  -4        432.01        635.05        24.46 o                         
  -6   0  -6       4272.98       4511.36        72.36 o                         
  -6   0  -8       1165.94        828.09        39.55 o                         
   6   1  -8         23.07         35.74         5.77 o                         
   6   1  -7       1916.84       1949.61        38.50 o                         
   6  -1  -7       2259.99       2893.26        38.81 o                         
   6   1  -6        199.78        250.47        12.38 o                         
   6  -1  -5       3101.14       3382.58        27.68 o                         
   6  -1  -4        294.65        309.99         8.65 o                         
   6  -1  -3       5388.85       4486.26        73.44 o                         
   6   1  -2        478.28        414.53        16.58 o                         
   6   1  -1       3772.68       4289.26        81.07 o                         
   6   1   0        154.82        127.93        17.97 o                         
   6   1   1       2622.55       2476.48        30.99 o                         
   6   1   2        748.38        677.52        20.37 o                         
   6   1   3       3436.55       3308.12        78.54 o                         
   6  -1   4       2299.15       2240.14        32.19 o                         
   6   1   5       2773.29       2593.83        39.35 o                         
   6   1   6        296.25        311.53        14.99 o                         
  -6   1  -7        562.15        459.39        17.25 o                         
  -6   1  -7        942.69       1023.93        27.48 o                         
  -6   1  -8         15.38         30.97        10.57 o                         
   6   2  -8        171.20        202.91         9.62 o                         
   6  -2  -7          4.98         11.12         7.80 o                         
   6   2  -7         22.50         23.23         5.41 o                         
   6  -2  -6       1701.29       2088.37        28.46 o                         
   6  -2  -5        108.69        124.50         6.11 o                         
   6   2  -4        478.97        564.68         9.50 o                         
   6   2  -3         30.28         25.27         5.04 o                         
  -6   2   2       2456.66       2487.91        28.15 o                         
  -6   2   1        186.17        232.09         8.64 o                         
   6  -2  -1       1562.75       1899.92        48.58 o                         
   6   2   0      15981.69      19339.87       160.02 o                         
   6   2   1       1379.08       1433.91        41.13 o                         
   6   2   2       3248.02       2911.24        46.96 o                         
   6   2   3         49.33         46.26        11.23 o                         
  -6  -2  -4         75.05         93.89         8.96 o                         
  -6   2  -5         12.56         15.37         5.05 o                         
  -6  -2  -6        896.89        975.55        27.74 o                         
  -6  -2  -7          4.81         12.14         6.74 o                         
  -6   2  -7         65.61         65.31         9.49 o                         
  -6   2  -8        538.74        446.00        19.26 o                         
   6   3  -8         21.32         26.99         4.31 o                         
   6  -3  -7        865.83        938.61        37.85 o                         
   6  -3  -7       1070.19       1476.91        34.70 o                         
   6  -3  -6        148.82        179.04         8.64 o                         
   6  -3  -5       2056.13       2339.77        22.66 o                         
   6   3  -4         18.77         26.99         2.66 o                         
   6   3  -3       2657.60       2396.86        34.16 o                         
   6  -3  -2          1.16          0.52         2.64 o                         
  -6   3   1        345.28        335.76        13.94 o                         
   6   3   0        494.95        383.54        19.54 o                         
   6   3   1       1370.66       1230.62        41.89 o                         
   6   3   2        226.14        208.12        14.79 o                         
   6   3   3       3666.42       3164.66        59.32 o                         
  -6  -3  -4        124.52        110.12         7.66 o                         
  -6   3  -5       2991.84       2997.99        36.84 o                         
  -6   3  -6        104.74        105.16        13.24 o                         
  -6  -3  -7        729.26        625.50        28.32 o                         
  -6   3  -7       1050.29        944.48        26.57 o                         
  -6   3  -8         11.92          2.10         5.14 o                         
   6   4  -8        136.65        160.47         8.14 o                         
   6  -4  -7         11.51         13.13         8.53 o                         
   6   4  -7         26.90         67.68         8.49 o                         
   6   4  -6       1775.73       2124.64        37.94 o                         
   6  -4  -5          5.12          7.23         3.30 o                         
   6  -4  -4        716.05        799.48         9.69 o                         
   6  -4  -3        361.07        377.89        15.42 o                         
  -6   4   2       5257.56       5144.23        58.28 o                         
   6   4  -1        377.46        519.02        20.95 o                         
   6  -4   0       1544.84       2012.27        39.50 o                         
   6   4   1       1894.14       1637.93        52.46 o                         
   6  -4   1       2270.92       2121.93        69.10 o                         
   6   4   2       3511.63       3444.49        62.72 o                         
   6   4   3          6.25         19.46         6.58 o                         
  -6  -4  -4        582.52        529.67        18.89 o                         
  -6  -4  -5          2.95          2.09         4.39 o                         
  -6  -4  -6       1683.11       1786.88        85.61 o                         
  -6  -4  -7          1.85         10.91         6.75 o                         
  -6   4  -7         52.99         40.76         6.97 o                         
  -6   4  -8        247.38        120.94        13.19 o                         
   6   5  -8         23.32         14.92         4.49 o                         
   6  -5  -7        345.80        369.08        23.05 o                         
   6   5  -7        465.48        614.57        22.39 o                         
   6  -5  -6         34.81         27.73         7.90 o                         
   6   5  -5       1754.85       1910.95        23.94 o                         
   6   5  -4        193.18        188.32         5.66 o                         
   6   5  -4        211.77        251.73        20.94 o                         
  -6   5   3       1176.51        989.68        57.37 o                         
   6   5  -2         27.76         25.69         6.99 o                         
  -6   5   1        312.03        313.97        18.79 o                         
   6   5   0        344.56        295.53        20.29 o                         
   6   5   1        302.27        303.34        33.86 o                         
   6   5   1        312.56        304.93        18.61 o                         
   6   5   2        125.24         97.77        15.93 o                         
   6   5   3       3348.33       2625.57        64.33 o                         
  -6  -5  -4         93.42        101.57         9.11 o                         
  -6  -5  -5       3514.53       3789.01        57.40 o                         
  -6  -5  -6         88.54         74.80        21.34 o                         
  -6  -5  -7       1026.13        830.57        31.26 o                         
  -6   5  -7       1073.15        951.36        20.19 o                         
  -6   5  -8         15.18          1.65         4.14 o                         
   6  -6  -8        160.39        123.50        11.23 o                         
   6  -6  -7        244.33        241.05        18.08 o                         
   6   6  -7        343.27        378.41        16.86 o                         
   6   6  -6       1443.47       1603.45        35.75 o                         
   6  -6  -5       1833.80       1982.25        29.54 o                         
  -6   6   4        935.84        926.88        15.78 o                         
  -6   6   3       1012.34        874.33        23.83 o                         
   6  -6  -2       5739.40       5393.25        82.11 o                         
  -6   6   1        224.99        265.77        12.56 o                         
   6   6   0       5628.97       6352.36        88.90 o                         
   6   6   1        174.03        193.60        22.90 o                         
   6  -6   1        225.22        305.23        21.37 o                         
   6   6   2       3635.43       3086.48        89.17 o                         
   6   6   3         62.51         76.87         9.96 o                         
  -6   6  -4        706.17        716.57        28.79 o                         
  -6  -6  -5        136.81        157.98        15.71 o                         
  -6  -6  -6       1547.11       1582.88        46.65 o                         
  -6  -6  -7         29.94         24.72         7.45 o                         
  -6  -6  -7         36.22         18.73         6.44 o                         
   6   7  -8         38.03         14.56         5.46 o                         
   6  -7  -7       1431.32       1648.95        50.34 o                         
   6  -7  -6         58.83         63.33         6.97 o                         
   6   7  -5       2536.68       2753.23        34.51 o                         
   6  -7  -4        483.00        407.32        13.19 o                         
   6  -7  -4        679.05        738.49        36.20 o                         
   6   7  -3        907.79        712.00        21.42 o                         
   6   7  -2          1.26          8.90         7.02 o                         
   6   7  -1          9.44         12.32         6.07 o                         
   6   7   0          4.76         12.21        13.60 o                         
   6   7   1          3.33          9.84        12.98 o                         
   6   7   1          9.43         12.97         5.61 o                         
   6   7   2        236.12        212.84        17.81 o                         
   6   7   3        319.53        225.69        17.54 o                         
   6   7   4        731.74        687.12        24.69 o                         
  -6  -7  -5        489.40        491.32        31.01 o                         
  -6   7  -6        179.56        132.73        11.05 o                         
  -6  -7  -7        187.67        163.72        13.25 o                         
  -6   7  -7        240.04        229.73        15.06 o                         
   6   8  -7         65.59         64.05         9.11 o                         
   6  -8  -6        966.65       1065.88        26.73 o                         
   6  -8  -5        132.30        138.72        10.79 o                         
   6  -8  -4        736.19        843.21        24.96 o                         
   6  -8  -4       3792.27       4158.72        81.73 o                         
   6   8  -3        251.44        287.97        10.94 o                         
   6   8  -2       3086.41       2594.18        41.35 o                         
   6   8  -1       1719.61       2068.16        58.09 o                         
   6   8   0      14370.88      15830.75       447.10 o                         
   6   8   1        772.51        688.50        64.17 o                         
   6  -8   1       1719.29       2030.34        60.68 o                         
   6   8   2       1675.10       1487.83        34.92 o                         
   6   8   3        208.19        180.42        15.17 o                         
  -6   8  -4        383.89        369.07        22.42 o                         
  -6   8  -5        793.74        847.44        45.47 o                         
  -6  -8  -6       1091.98       1054.30        43.94 o                         
  -6  -8  -7        175.57        174.10        12.21 o                         
   6   9  -7        629.74        773.73        19.28 o                         
   6   9  -6        198.47        216.32        12.39 o                         
   6   9  -5        845.14        858.67        23.16 o                         
   6  -9  -4        333.43        302.69        13.94 o                         
   6  -9  -4        355.47        365.07        25.60 o                         
   6  -9  -3        555.36        527.61        16.71 o                         
  -6   9   2        178.53        162.16         8.59 o                         
   6   9  -1        497.85        421.11        16.27 o                         
   6   9   0         15.42         15.90         7.24 o                         
  -6  -9  -1        497.96        406.42        16.95 o                         
   6   9   2        156.63        117.69        12.67 o                         
   6   9   3       1346.24       1231.84        38.69 o                         
   6   9   4        246.96        218.05        17.55 o                         
  -6  -9  -5        768.32        697.58        34.60 o                         
  -6   9  -6        103.45        117.90        12.60 o                         
  -6  -9  -7        493.58        384.50        16.11 o                         
  -6   9  -7        564.03        465.36        16.98 o                         
   6  10  -7        263.71        300.68        11.04 o                         
   6  10  -6        746.52        965.87        26.87 o                         
   6 -10  -5        214.14        219.95        11.99 o                         
   6 -10  -4        325.57        394.27        19.21 o                         
   6 -10  -4       2821.68       3140.12        68.87 o                         
   6  10  -3       1435.74       1497.39        33.56 o                         
   6  10  -2       1444.34       1319.52        25.31 o                         
   6  10  -1       3643.01       4087.57        53.16 o                         
   6  10   0       9831.34       9944.44       127.46 o                         
   6  10   1       3643.18       4025.10        57.95 o                         
   6  10   2        775.15        610.12        27.49 o                         
   6  10   3        662.08        553.51        27.57 o                         
  -6  10  -4        167.66        175.39        14.98 o                         
  -6 -10  -5        598.09        473.05        28.94 o                         
  -6  10  -6        757.92        766.64        26.74 o                         
  -6  10  -7         93.93         67.77         9.38 o                         
  -6  10  -7        376.87        289.47        14.03 o                         
   6 -11  -7        597.84        505.30        13.54 o                         
   6  11  -6        477.27        521.44        18.82 o                         
   6  11  -5        584.11        640.46        23.21 o                         
   6 -11  -4        171.20        158.64        11.85 o                         
   6  11  -3        622.25        631.92        22.59 o                         
   6  11  -2        313.68        334.33        16.21 o                         
   6  11  -1       1005.18        948.65        30.26 o                         
   6  11   0        118.11         85.06        14.04 o                         
  -6 -11  -1       1005.07        921.98        24.57 o                         
   6  11   2        165.87        135.47        14.42 o                         
   6  11   3       1301.95       1041.67        37.44 o                         
  -6 -11  -4        127.92         89.60        18.08 o                         
  -6 -11  -5        613.46        533.21        27.78 o                         
  -6  11  -6        144.74        139.71         9.30 o                         
   6  12  -6        900.36       1163.53        33.59 o                         
   6  12  -5        240.41        259.46        14.27 o                         
   6 -12  -4        265.74        271.56        15.57 o                         
   6  12  -3        977.77        971.50        29.00 o                         
   6  12  -2       1265.56       1342.05        31.19 o                         
   6  12  -1       2528.71       2869.74        74.37 o                         
   6  12   0       3321.21       3837.11        76.27 o                         
  -6 -12  -1       2529.30       3016.56        57.53 o                         
   6  12   2       1112.89        983.32        36.29 o                         
   6  12   3        305.41        254.26        19.81 o                         
  -6 -12  -4        210.20        179.54        23.12 o                         
  -6 -12  -5        606.37        624.75        16.23 o                         
  -6  12  -6        273.84        287.71         9.81 o                         
   6  13  -6       1092.25       1313.91        24.70 o                         
   6  13  -5        727.90        843.17        26.53 o                         
   6  13  -4        866.43        839.53        30.70 o                         
   6  13  -3        694.53        725.18        24.32 o                         
   6  13  -2        971.85        897.08        26.72 o                         
   6  13  -1        411.28        450.03        22.72 o                         
  -6 -13   0         87.47         76.26        10.76 o                         
  -6 -13  -1        411.59        479.77        25.02 o                         
   6  13   2        956.00        769.66        25.47 o                         
  -6 -13  -3       1030.89       1036.28        50.26 o                         
  -6 -13  -4       2154.33       2136.21        67.67 o                         
  -6  13  -4       2423.65       2743.07        67.46 o                         
  -6 -13  -5        983.69        963.11        24.09 o                         
  -6 -13  -6       1094.05       1042.34        36.16 o                         
   6  14  -5        980.07       1198.44        27.02 o                         
   6  14  -4         56.29         82.54         7.81 o                         
   6  14  -3        758.42        764.43        29.05 o                         
   6  14  -2       1410.85       1523.25        33.62 o                         
   6  14  -1       4112.91       4547.73        72.70 o                         
   6 -14   0       2400.11       2750.24        38.13 o                         
  -6 -14  -1       4113.71       4970.88        80.40 o                         
  -6 -14  -2       1218.37       1276.60        54.06 o                         
  -6 -14  -3        210.48        231.72        25.16 o                         
  -6 -14  -4         19.14         26.92        12.80 o                         
  -6  14  -4       1686.77       1819.17        50.94 o                         
  -6 -14  -5        451.72        448.21        19.04 o                         
   6  15  -5       1379.94       1562.43        25.65 o                         
   6 -15  -4        166.61        168.80        10.22 o                         
   6  15  -4        282.11        257.55        22.87 o                         
   6  15  -3       1130.25       1035.05        30.86 o                         
   6  15  -2         50.60         77.93        15.15 o                         
  -6 -15   1        143.93        151.75        12.23 o                         
   6 -15   0         46.57         50.80         7.41 o                         
  -6 -15  -1        144.17        162.41        12.93 o                         
  -6 -15  -2         15.46         19.00        10.40 o                         
  -6  15  -2         65.97         92.49        18.29 o                         
  -6 -15  -3        864.50        892.43        41.75 o                         
  -6 -15  -4        162.57        217.65        19.13 o                         
  -6  15  -4        176.05        184.05        17.66 o                         
  -6 -15  -5       1086.66       1068.51        32.23 o                         
   6 -16  -4         88.82         85.27         6.90 o                         
   6  16  -4        374.30        463.21        25.39 o                         
   6  16  -3        167.84        151.56        10.28 o                         
   6  16  -2        445.18        502.56        22.57 o                         
   6  16  -2        835.97        974.85        41.83 o                         
  -6 -16   1       1570.95       2177.61        49.16 o                         
  -6 -16   0       1070.31       1354.66        38.29 o                         
   6  16   1       1571.28       1902.54        37.08 o                         
  -6 -16  -2        391.50        400.62        27.94 o                         
  -6  16  -2        835.87        954.75        41.64 o                         
  -6 -16  -3        115.70        107.21        14.70 o                         
  -6  16  -4         14.05          7.83         3.85 o                         
  -6  16  -4        580.12        573.17        23.96 o                         
   6  17  -4        452.66        376.59        18.04 o                         
   6 -17  -3        553.22        571.46        17.66 o                         
   6  17  -2        183.75        204.48        13.50 o                         
  -6 -17   1        113.50        135.09        13.26 o                         
  -6 -17   0         14.76          6.81         5.85 o                         
  -6 -17  -1        113.71        136.25        13.22 o                         
  -6 -17  -2        290.89        293.29        15.30 o                         
  -6 -17  -3        468.51        503.91        24.43 o                         
  -6 -17  -4        465.47        256.85        14.08 o                         
   6  18  -3        279.52        255.36        17.13 o                         
   6  18  -2        211.06        216.24         9.40 o                         
  -6 -18   1        714.76        980.46        26.42 o                         
  -6 -18   0       1264.68       1644.01        28.23 o                         
  -6 -18  -1        714.53       1025.20        26.71 o                         
  -6  18  -2        181.95        160.79         7.83 o                         
  -6 -18  -3        210.39        134.51        11.03 o                         
  -6 -19   1        248.09        217.31        13.80 o                         
  -6 -19   0          4.44          8.81         5.27 o                         
  -6 -19  -1        248.12        249.46        15.75 o                         
   7   0  -8        667.79        555.29        34.38 o                         
   7   0  -6       4280.13       5104.62        72.08 o                         
   7   0  -4      17930.69      19661.28        81.03 o                         
   7   0  -4      18361.92      19095.97       163.49 o                         
   7   0  -2       2123.32       1795.71        46.34 o                         
   7   0   0        204.85        249.64        21.50 o                         
   7   0   2       5332.56       4592.42        77.09 o                         
  -7   0  -4       9903.42       9850.68       109.55 o                         
  -7   0  -6       1812.47       2048.11        52.31 o                         
  -7   0  -8         47.14          9.68        10.60 o                         
   7   1  -8         25.11         17.64         9.43 o                         
   7  -1  -7        381.22        714.48        31.92 o                         
   7   1  -7        942.36       1373.11        19.06 o                         
   7  -1  -6        295.74        359.16        12.70 o                         
   7   1  -5       2768.72       2948.62        25.00 o                         
   7   1  -4        159.36        277.67         8.61 o                         
   7  -1  -4       2454.35       2415.27        62.13 o                         
  -7   1   3       2634.79       2501.88        67.12 o                         
  -7   1   2       1578.94       1789.71        33.10 o                         
   7   1  -1      10639.67      12512.93       151.64 o                         
   7   1   0      15278.09      20985.79       201.41 o                         
   7   1   1       2454.58       3703.56       120.41 o                         
   7   1   1      10629.28      11645.53       254.45 o                         
   7   1   2       2185.83       2083.14        40.32 o                         
   7  -1   3       1338.82       1165.80        37.86 o                         
  -7  -1  -4        515.48        501.77        16.00 o                         
   7  -1   5       1534.62       1504.24        37.72 o                         
  -7   1  -6         76.17         79.61         8.54 o                         
  -7  -1  -7        577.42        758.33        26.67 o                         
  -7  -1  -7       1556.32       1541.96        26.39 o                         
  -7   1  -8          4.77          2.09         7.37 o                         
   7   2  -8        249.63        228.56        11.53 o                         
   7  -2  -7         60.90         76.81        11.98 o                         
   7   2  -7         65.71        113.72         9.38 o                         
   7  -2  -6        898.37       1060.10        19.83 o                         
   7  -2  -5         12.54         15.90         3.47 o                         
   7   2  -4       2684.27       2584.41        20.72 o                         
   7   2  -4       2759.18       2716.80        44.16 o                         
   7   2  -3        155.88        168.72        15.84 o                         
   7  -2  -2        311.56        263.33        12.19 o                         
   7   2  -1        690.23        706.97        19.53 o                         
   7   2   0         11.71         20.84         8.82 o                         
   7   2   1        266.86        269.37        18.20 o                         
   7   2   1        689.95        648.37        64.65 o                         
   7   2   2       1983.63       1529.08        29.39 o                         
   7  -2   3         59.92         54.70         9.43 o                         
  -7   2  -4       3324.38       3079.17        38.34 o                         
   7   2   5         72.33         69.78         8.77 o                         
  -7  -2  -6       1663.75       1765.07        42.20 o                         
  -7  -2  -7          3.84          5.13         5.57 o                         
  -7   2  -7         33.36         37.68         7.33 o                         
  -7   2  -8        352.04        152.68        11.34 o                         
   7   3  -8         37.08         29.86         4.90 o                         
   7  -3  -7        321.61        542.12        27.07 o                         
   7   3  -7       1049.55       1387.66        33.23 o                         
   7   3  -6        104.56        120.68         8.72 o                         
   7  -3  -5       2986.46       3325.44        25.83 o                         
   7  -3  -4          4.54          9.99         2.15 o                         
   7  -3  -4        128.83         99.31        15.69 o                         
   7  -3  -3       1551.42       1545.64        45.89 o                         
   7  -3  -2          1.02          6.23         3.59 o                         
   7   3  -1      12868.24      14430.35        91.40 o                         
   7   3   0       2335.96       2814.74        62.35 o                         
   7   3   1       5181.07       5723.97        95.40 o                         
   7   3   1      12863.68      13935.67       129.70 o                         
   7   3   2          8.23         10.83         5.07 o                         
   7   3   3       1016.89        950.66        47.20 o                         
   7   3   4         82.85         72.77         6.61 o                         
   7   3   5       2712.62       2819.91        44.84 o                         
  -7   3  -6          5.92          5.03         7.30 o                         
  -7  -3  -7        589.96        794.14        27.35 o                         
  -7   3  -7       1651.95       1404.54        29.13 o                         
  -7   3  -8          1.26         10.38         5.96 o                         
   7   4  -8        387.35        263.66        10.99 o                         
   7   4  -7         53.08         82.60         8.21 o                         
   7  -4  -6       1684.86       1890.22        28.98 o                         
   7  -4  -5          2.95          5.34         3.49 o                         
   7  -4  -4        451.86        428.58         8.95 o                         
   7   4  -4       1033.32        958.68        22.17 o                         
  -7   4   3          0.53          1.97         3.44 o                         
   7  -4  -2       1802.01       1684.67        28.66 o                         
   7   4  -1          0.88          6.71         5.71 o                         
   7   4   0          1.14         10.92         6.70 o                         
   7   4   1          0.85         -1.31         6.03 o                         
   7  -4   1          0.88         11.19        11.01 o                         
   7   4   2       2793.42       2183.95        64.44 o                         
   7   4   3         94.08         66.40        10.71 o                         
   7   4   4        715.32        695.91        21.33 o                         
   7   4   5        175.44        177.19        12.80 o                         
  -7  -4  -6       1324.80       1464.88        72.47 o                         
  -7  -4  -7          1.99          3.33         5.12 o                         
  -7   4  -7         21.38         15.18         6.21 o                         
   7   5  -8          4.21          2.69         3.19 o                         
   7   5  -7       1071.37       1332.39        30.35 o                         
   7   5  -6         88.39         95.79         8.87 o                         
   7  -5  -5       3508.38       4214.51        35.83 o                         
   7   5  -4         38.86         38.24         4.24 o                         
   7   5  -4        132.11        146.18        10.16 o                         
   7  -5  -3        915.10        927.68        18.92 o                         
   7   5  -2          1.07         -3.62         4.10 o                         
   7   5  -1      11586.73      13510.66        93.37 o                         
   7   5   0         26.28         22.14         8.54 o                         
   7   5   1       6745.34       6625.20       120.46 o                         
   7  -5   1      11590.15      13369.60       138.79 o                         
   7   5   2         23.53         12.68         8.29 o                         
   7   5   3        772.16        638.52        19.09 o                         
   7   5   4         68.58         52.10         7.20 o                         
  -7  -5  -5       2059.09       2225.14        48.29 o                         
  -7  -5  -6          2.20         25.11        13.50 o                         
  -7  -5  -7        570.96        579.94        22.80 o                         
  -7   5  -7        988.67        756.96        19.83 o                         
   7  -6  -8        372.41        185.52        11.73 o                         
   7  -6  -7         36.18         35.59         7.05 o                         
   7   6  -6       1548.84       1690.24        36.28 o                         
   7  -6  -5        137.01        145.39         8.13 o                         
   7   6  -4        566.92        512.19        12.01 o                         
   7   6  -4       1271.82       1486.88        35.54 o                         
   7  -6  -3        393.23        368.59        10.72 o                         
   7   6  -2       1879.49       1770.69        50.13 o                         
   7   6  -1        689.27        771.37        22.37 o                         
   7   6   0        190.96        147.26        19.49 o                         
   7   6   1        312.68        358.59        42.35 o                         
   7   6   1        689.16        788.89        31.49 o                         
   7   6   2       2144.26       1798.63        51.21 o                         
   7   6   3        388.91        330.38        20.01 o                         
   7   6   4       1351.41       1267.51        37.39 o                         
  -7  -6  -5       1050.57       1125.05        38.04 o                         
  -7  -6  -6       1169.84       1257.46        69.41 o                         
  -7  -6  -7        104.76        156.83        11.99 o                         
  -7   6  -7        692.88        605.44        21.71 o                         
   7   7  -7        239.80        309.10        17.63 o                         
   7   7  -6        179.30        206.83        13.05 o                         
   7   7  -5        489.11        542.92        14.04 o                         
   7  -7  -4        104.53        110.64         7.98 o                         
   7  -7  -4        834.95        932.08        40.66 o                         
   7  -7  -3        765.45        657.69        17.42 o                         
   7   7  -2          1.25          3.64         3.22 o                         
   7   7  -1       2270.17       2358.67        41.57 o                         
   7  -7   0        414.28        408.69        23.56 o                         
   7   7   1       1578.45       1202.78        81.77 o                         
   7   7   1       2271.77       2283.76        48.79 o                         
   7  -7   2          7.40         -0.35         3.68 o                         
   7   7   3        348.09        306.45        19.17 o                         
  -7  -7  -4          0.76          1.70         5.95 o                         
  -7  -7  -5       1559.44       1631.38        58.83 o                         
  -7   7  -6         23.61         21.55         7.21 o                         
  -7  -7  -7        160.26        130.32        10.35 o                         
  -7   7  -7        682.61        676.48        22.18 o                         
   7   8  -7        175.86        208.10        13.74 o                         
   7  -8  -6       1093.95       1171.99        31.11 o                         
   7  -8  -5        795.18        888.52        21.69 o                         
   7  -8  -4       1643.69       1560.68        27.76 o                         
   7  -8  -4       2026.88       2142.39        61.22 o                         
   7  -8  -3        876.97        863.24        18.64 o                         
   7   8  -2        438.93        371.17        14.71 o                         
   7   8  -1        454.48        444.21        15.53 o                         
   7   8   0        219.53        166.43        19.91 o                         
   7   8   1        364.76        277.00        43.67 o                         
   7   8   1        454.98        441.43        22.99 o                         
   7   8   2         53.93         61.70         6.71 o                         
   7   8   3        839.99        770.33        29.65 o                         
  -7   8  -4       1386.03       1311.74        44.49 o                         
  -7  -8  -5        768.69        806.68        49.52 o                         
  -7  -8  -6        394.32        352.57        36.31 o                         
  -7   8  -7        568.44        541.27        18.10 o                         
   7   9  -7        563.27        708.06        14.17 o                         
   7  -9  -6        103.39        129.92        10.71 o                         
   7   9  -5        767.00        871.95        24.32 o                         
   7   9  -4         79.09         85.33         8.59 o                         
   7  -9  -4        325.60        426.35        28.04 o                         
   7  -9  -3       1752.38       1713.78        26.71 o                         
   7   9  -2        498.99        471.05        22.38 o                         
   7   9  -1       5487.42       5620.97        51.64 o                         
   7   9   0       1228.75       1421.08        40.78 o                         
  -7  -9  -1       5489.59       5528.16        63.20 o                         
   7   9   2        299.33        291.17        14.98 o                         
   7   9   3       1096.37        856.59        32.71 o                         
   7   9   4         85.18         79.62        11.65 o                         
  -7  -9  -5       1531.03       1345.87        61.44 o                         
  -7   9  -6        347.49        316.20        18.52 o                         
  -7   9  -7        251.04        218.79        15.96 o                         
  -7  -9  -7        816.10        635.47        15.72 o                         
   7  10  -7        283.45        187.40         9.63 o                         
   7 -10  -7        377.21        389.46        13.37 o                         
   7  10  -6        759.29        873.15        20.86 o                         
   7  10  -5        599.17        555.02        19.61 o                         
   7  10  -4       1303.92       1255.68        26.80 o                         
   7 -10  -4       1471.28       1469.24        49.17 o                         
   7 -10  -3        636.07        640.43        21.83 o                         
   7  10  -2         52.56         43.10         7.10 o                         
   7  10  -1        751.86        776.45        23.64 o                         
   7  10   0        227.97        197.74        16.68 o                         
  -7 -10  -1        752.03        738.88        20.94 o                         
   7  10   2          6.22         10.34         4.70 o                         
   7  10   3        809.18        614.52        28.16 o                         
  -7  10  -4       1184.06        939.94        34.68 o                         
  -7 -10  -5        264.73        292.50        29.66 o                         
  -7  10  -6        428.04        455.27        19.74 o                         
   7  11  -6        144.67        177.00        10.74 o                         
   7  11  -5        612.41        637.81        16.22 o                         
   7  11  -4         37.17         50.31         6.36 o                         
   7  11  -3       1349.28       1475.64        61.68 o                         
   7  11  -2       1281.04       1416.81        32.55 o                         
   7  11  -1       3454.70       3872.45        54.64 o                         
   7  11   0       2577.36       3660.50        46.74 o                         
  -7 -11  -1       3455.09       3935.14        51.41 o                         
   7  11   2        705.99        611.83        28.92 o                         
   7  11   3        934.09        873.56        34.18 o                         
  -7 -11  -4         39.46         60.43        14.98 o                         
  -7 -11  -5       1220.40       1130.18        38.41 o                         
  -7  11  -6       1014.88       1050.97        20.11 o                         
   7 -12  -6        274.16        381.30        27.46 o                         
   7  12  -5        607.43        674.68        25.06 o                         
   7  12  -4        153.55        164.98         9.31 o                         
   7  12  -3        490.29        485.96        25.11 o                         
   7  12  -2        144.29        131.15        11.69 o                         
   7  12  -1        216.86        217.24        16.40 o                         
  -7 -12   0         23.86         26.80         6.63 o                         
  -7 -12  -1        216.74        248.04        13.76 o                         
   7  12   2        324.27        273.48        15.37 o                         
  -7 -12  -3        452.42        515.78        36.03 o                         
  -7 -12  -4        683.13        630.54        39.02 o                         
  -7 -12  -5        115.35         97.53         8.14 o                         
   7  12   6        720.04        658.26        17.45 o                         
   7 -13  -6       1092.09       1317.70        28.29 o                         
   7 -13  -5        982.12       1209.32        28.79 o                         
   7  13  -4        269.80        371.59        17.97 o                         
   7  13  -3        802.01        869.28        31.50 o                         
   7  13  -2       3060.67       3392.60        59.19 o                         
   7  13  -1       2753.03       2765.33        55.38 o                         
  -7 -13   0      11165.08      12833.59       152.21 o                         
  -7 -13  -1       2752.60       3134.75        58.70 o                         
   7  13   2       3153.42       2807.90        49.71 o                         
   7  13   3        512.24        446.60        22.16 o                         
  -7 -13  -4        526.05        495.52        33.01 o                         
  -7 -13  -5        285.36        278.47        10.88 o                         
   7  14  -5        452.53        513.29        15.13 o                         
   7 -14  -4       1670.65       1781.39        32.39 o                         
   7  14  -3        374.13        350.23        16.75 o                         
   7  14  -2       1349.92       1314.21        31.43 o                         
  -7 -14   1         82.12         82.36         8.60 o                         
  -7 -14   0        111.27         93.47        12.78 o                         
  -7 -14  -1         82.26         97.93        13.20 o                         
  -7 -14  -2       2801.09       2923.58        78.45 o                         
   7  14   3        862.60        708.20        25.55 o                         
  -7 -14  -4       1538.76       1581.74        50.68 o                         
  -7  14  -4       2019.01       2037.46        51.98 o                         
  -7 -14  -5        522.83        516.31        17.44 o                         
   7  15  -5       1084.77       1181.41        23.80 o                         
   7  15  -4         13.50         24.61         4.65 o                         
   7  15  -3        173.91        198.62        13.91 o                         
  -7 -15   2         56.98         96.82         9.27 o                         
  -7 -15   1       2468.31       3246.22        58.90 o                         
  -7 -15   0        440.23        682.77        28.33 o                         
  -7 -15  -1       2467.30       3062.38        47.84 o                         
  -7 -15  -2         36.07         37.54         8.81 o                         
  -7 -15  -3         28.07         49.21        12.17 o                         
  -7 -15  -4         19.48         33.10         9.15 o                         
  -7  15  -4        317.76        272.92        18.61 o                         
  -7  15  -5         37.80         54.19        12.93 o                         
   7  16  -4        567.09        510.55        13.06 o                         
   7  16  -3        375.63        374.53        13.27 o                         
   7  16  -2        243.80        250.81        15.37 o                         
  -7 -16   1         76.58         65.04        10.82 o                         
  -7 -16   0          0.23          0.12         4.97 o                         
  -7 -16  -1         76.70         67.44         8.46 o                         
  -7  16  -2        670.90        709.10        24.22 o                         
  -7 -16  -3        621.73        619.38        28.85 o                         
  -7  16  -4        606.49        522.98        12.31 o                         
   7 -17  -3        159.34        135.18         8.25 o                         
   7  17  -2        321.88        342.65        15.73 o                         
  -7 -17   1       2005.07       2552.76        43.11 o                         
  -7 -17   0        888.66       1159.95        26.60 o                         
  -7 -17  -1       2004.05       2600.41        43.63 o                         
   7  17   2        171.48        156.78         9.04 o                         
  -7  17  -3         29.97         31.17         5.55 o                         
  -7 -18   2         70.54         64.63         4.50 o                         
  -7 -18   1        177.84        214.03        11.53 o                         
  -7 -18   0          3.22          6.76         4.96 o                         
  -7 -18  -1        178.06        203.61        11.24 o                         
  -7  18  -2        109.30         89.57         7.19 o                         
   7  19  -1        675.45        669.56        23.48 o                         
   7  19   0       1092.38       1037.28        38.83 o                         
   8   0  -8        487.96        447.62        28.40 o                         
   8   0  -6       1809.32       2416.38        43.61 o                         
   8   0  -4       2055.92       2591.46        39.56 o                         
   8   0  -4      11941.39      13290.48       140.05 o                         
   8   0  -2       9744.47       8979.20       109.49 o                         
   8   0   0      50699.82      55433.82       563.40 o                         
   8   0   2       4297.86       3329.22        74.71 o                         
   8   0   4        188.28        255.57        21.28 o                         
  -8   0  -6        822.13        916.84        56.61 o                         
   8   1  -8         23.09         25.71         9.85 o                         
   8  -1  -7       1557.05       2226.18        22.90 o                         
   8  -1  -6         76.23        108.21         7.75 o                         
   8   1  -5       1537.04       1638.53        20.16 o                         
   8   1  -4          0.05          8.73         2.77 o                         
   8  -1  -4        514.60        552.97        31.39 o                         
   8  -1  -3       1647.28       1335.34        27.77 o                         
   8   1  -2         10.26         17.74         9.14 o                         
   8   1  -1       2315.48       2648.97        77.28 o                         
   8   1   0         56.51         33.36        13.34 o                         
   8   1   1       1558.96       1724.55        89.88 o                         
   8   1   1       2316.93       1994.24       115.66 o                         
   8   1   2         99.37        100.66         9.45 o                         
  -8  -1  -3       1599.33       1416.71        32.67 o                         
   8  -1   4          0.44          8.16         4.81 o                         
   8   1   5       1777.04       1451.29        83.74 o                         
  -8   1  -5       1979.22       2057.69        50.75 o                         
  -8   1  -6        222.15        267.69        22.56 o                         
  -8   1  -7        575.53        541.36        18.20 o                         
  -8  -1  -8         30.67          7.45         3.99 o                         
   8   2  -8        213.02        189.46         8.05 o                         
   8   2  -7         33.41         51.69         5.87 o                         
   8  -2  -6       1660.73       2134.42        25.83 o                         
   8  -2  -5         72.42         80.04         5.58 o                         
   8   2  -4        739.83        881.48        13.98 o                         
   8   2  -4       4058.19       4149.90        76.05 o                         
   8   2  -3        757.45        800.39        17.05 o                         
   8   2  -2       3562.12       3938.35        51.30 o                         
   8   2  -1       2007.42       2259.04        88.49 o                         
   8   2  -1       2523.01       2981.56        47.56 o                         
   8   2   0      14511.42      18742.99       174.82 o                         
   8   2   1        516.53        767.34        29.50 o                         
   8  -2   1       2520.31       3134.70       101.29 o                         
   8   2   2       4358.42       3853.99        79.30 o                         
   8   2   3        562.78        457.20        24.09 o                         
   8   2   4        291.96        295.66        13.37 o                         
  -8   2  -5         96.34         83.38        13.01 o                         
  -8   2  -6       1024.98       1124.68        43.80 o                         
  -8   2  -7        176.41        157.49         9.05 o                         
   8   3  -8          1.75          5.21         2.37 o                         
   8   3  -7       1652.81       2284.82        26.96 o                         
   8  -3  -6          5.92         16.10         4.14 o                         
   8  -3  -5       2717.16       3234.17        29.89 o                         
   8  -3  -4         53.49         51.43         3.96 o                         
   8   3  -4        136.19        145.96        10.00 o                         
   8   3  -3       2761.01       2570.49        24.68 o                         
   8  -3  -2         93.11        100.31         8.15 o                         
   8   3  -1       1732.45       1872.30        37.43 o                         
   8   3   0        168.08        138.20        15.28 o                         
   8   3   1       1353.51       1171.82        58.86 o                         
   8   3   1       1734.21       1654.03        45.74 o                         
   8   3   2         41.13         37.39         9.05 o                         
   8   3   3       2893.08       2719.66        49.39 o                         
  -8  -3  -4         74.24         65.73         7.24 o                         
   8   3   5       2518.33       2595.82        42.23 o                         
  -8   3  -6         44.25         35.60        10.66 o                         
  -8   3  -7        855.97        723.78        17.16 o                         
   8  -4  -8        175.38        121.60         8.15 o                         
   8   4  -7         21.41         27.39         5.38 o                         
   8  -4  -6       1322.98       1575.91        24.52 o                         
   8  -4  -5        175.69        196.86         7.19 o                         
   8  -4  -4        612.84        640.15        10.48 o                         
   8   4  -4       1326.87       1359.55        26.79 o                         
   8   4  -3        133.90        103.81         5.32 o                         
   8   4  -2       3755.07       3795.53        45.32 o                         
   8   4  -1        956.72       1116.20        28.67 o                         
   8   4   0       1340.30       1356.10        52.32 o                         
   8   4   1         86.81        100.17        20.15 o                         
   8  -4   1        955.31       1072.70        39.79 o                         
   8   4   2       2508.65       2016.44        51.33 o                         
   8   4   3        133.17         86.42         8.08 o                         
  -8  -4  -4        508.73        439.49        15.39 o                         
   8   4   5        244.40        276.27        15.53 o                         
  -8  -4  -6       1882.62       2067.32        82.88 o                         
  -8  -4  -7        187.91        140.57         8.38 o                         
   8   5  -7        988.39       1297.19        23.83 o                         
   8  -5  -6          2.20          6.86         4.59 o                         
   8   5  -5       2062.80       2346.14        25.16 o                         
   8  -5  -4        224.88        209.27         6.59 o                         
   8   5  -4        293.34        296.64        17.29 o                         
   8  -5  -3       1636.26       1494.17        16.71 o                         
   8   5  -2          8.37          2.51         4.67 o                         
   8   5  -1        323.55        318.32        16.15 o                         
   8   5   0        124.18        107.25        18.09 o                         
   8   5   1        320.01        253.82        33.25 o                         
   8   5   1        324.13        299.95        22.89 o                         
   8   5   2         43.99         45.01         8.15 o                         
  -8   5  -3       2644.31       2307.75        40.87 o                         
  -8  -5  -4         79.74         71.37         8.75 o                         
  -8   5  -5       2552.45       2840.09        55.13 o                         
  -8  -5  -6         80.15         71.26        19.85 o                         
  -8   5  -7       1125.22       1055.72        24.76 o                         
   8   6  -7        693.76        743.05        20.84 o                         
   8   6  -6       1168.26       1263.02        27.95 o                         
   8   6  -5       1051.94       1190.03        20.47 o                         
   8   6  -4        275.62        334.42        10.31 o                         
   8   6  -4       1624.58       1816.19        39.95 o                         
   8   6  -3         26.79         37.98         3.84 o                         
   8   6  -2       2613.60       2440.85        25.84 o                         
   8   6  -1         30.01         38.99         7.66 o                         
   8   6   0       2863.27       3292.78        92.01 o                         
   8   6   1         19.54          9.62        14.35 o                         
   8   6   1         30.03         39.93         9.07 o                         
   8   6   2       1598.18       1490.41        32.36 o                         
   8   6   3         81.90         70.25         9.29 o                         
  -8   6  -4        295.54        312.22        21.66 o                         
  -8  -6  -5        648.51        690.58        31.53 o                         
  -8  -6  -6       1662.26       1715.73        73.80 o                         
  -8   6  -7        345.26        202.18        19.16 o                         
   8   7  -7        683.27        805.42        24.26 o                         
   8   7  -6         23.63         17.41         6.52 o                         
   8   7  -5       1559.98       1811.37        24.83 o                         
   8   7  -4         86.31         73.58         5.69 o                         
   8  -7  -3        274.76        210.16         8.92 o                         
   8   7  -2         70.76         48.90         4.29 o                         
   8   7  -1         76.69         92.41         8.56 o                         
   8   7   0          0.54          0.41         4.20 o                         
   8   7   1          9.39          5.63        11.20 o                         
   8   7   1         76.59         82.85         8.97 o                         
  -8  -7  -2          4.53          3.79         3.22 o                         
   8   7   3        406.59        279.02        15.67 o                         
   8   7   4        201.22        170.59        15.30 o                         
  -8  -7  -5        456.52        508.88        27.50 o                         
  -8   7  -6         22.55         30.57         9.32 o                         
  -8   7  -7        144.62        128.71        16.45 o                         
   8   8  -7        569.32        593.13        19.16 o                         
   8   8  -6        393.62        482.54        24.20 o                         
   8  -8  -5        767.79        853.52        17.83 o                         
   8   8  -4         55.85         75.90         7.11 o                         
   8  -8  -4       1439.36       1542.85        52.17 o                         
   8  -8  -3        235.35        244.26        11.06 o                         
   8   8  -2        500.38        457.21        13.90 o                         
   8   8  -1       2373.28       2286.68        73.31 o                         
   8   8  -1       4096.25       4373.98        40.63 o                         
   8   8   0       5931.01       6475.95        70.02 o                         
   8   8   1       1726.10       1384.80        96.48 o                         
  -8  -8  -1       4095.08       4241.50        53.50 o                         
   8   8   2        290.84        219.38        11.93 o                         
   8   8   3         53.65         51.72         9.99 o                         
  -8   8  -4         16.49         44.01         9.57 o                         
  -8  -8  -5       1683.97       1597.15        47.36 o                         
  -8  -8  -6       1237.10       1072.51        55.93 o                         
  -8   8  -7        363.49        303.04        12.77 o                         
   8   9  -7        816.67        881.48        20.18 o                         
   8   9  -6        348.07        396.51        20.21 o                         
   8  -9  -5       1533.76       1594.12        33.34 o                         
   8   9  -4        413.84        398.50        14.44 o                         
   8  -9  -4        498.87        616.76        33.72 o                         
   8   9  -3       1516.45       1361.90        24.94 o                         
   8   9  -2        226.88        193.18        13.41 o                         
   8   9  -1        716.17        643.10        18.77 o                         
  -8  -9   0          9.52          8.60         4.44 o                         
  -8  -9  -1        716.64        587.69        19.66 o                         
   8   9   2        229.67        170.34        11.94 o                         
   8   9   3       2455.70       2039.03        39.07 o                         
   8   9   4        404.21        327.80        22.03 o                         
  -8  -9  -5       1241.55       1015.23        37.04 o                         
  -8  -9  -6        176.95        137.07        20.87 o                         
   8   9   7        566.27        187.09        13.44 o                         
   8 -10  -7         65.78         76.49         5.98 o                         
   8  10  -6        427.30        542.33        20.61 o                         
   8  10  -5        264.37        310.99        16.78 o                         
   8 -10  -4        100.79        139.80         9.38 o                         
   8 -10  -4       1282.70       1462.73        48.58 o                         
   8 -10  -3        483.19        520.87        18.32 o                         
   8  10  -2        279.00        268.25        17.37 o                         
   8  10  -1       1023.53       1085.78        24.70 o                         
   8  10   0       4922.96       5562.65        60.24 o                         
   8  10   1        532.92        432.54        59.83 o                         
  -8 -10  -1       1023.60       1009.32        27.69 o                         
   8  10   2        175.76        157.47        11.94 o                         
   8  10   3        211.01        152.52        11.85 o                         
  -8 -10  -4         17.51         50.05        15.77 o                         
  -8 -10  -5        154.94        104.41        19.73 o                         
  -8  10  -6        846.35        828.91        23.42 o                         
   8  11  -6       1016.21       1078.10        31.97 o                         
   8  11  -5       1222.56       1351.29        27.86 o                         
   8 -11  -4        734.29        735.46        21.09 o                         
   8 -11  -4        773.68        813.11        35.57 o                         
   8  11  -3       1333.75       1307.51        44.46 o                         
   8  11  -2        846.08        784.56        30.71 o                         
   8  11  -1       1062.89       1055.41        29.36 o                         
  -8 -11   0        113.81         80.49         9.78 o                         
   8  11   1        593.58        453.42        64.09 o                         
  -8 -11  -1       1063.12       1078.89        28.72 o                         
   8  11   2        793.83        642.15        19.55 o                         
   8  11   3       1729.23       1433.16        35.27 o                         
  -8 -11  -4        739.43        609.55        37.65 o                         
  -8 -11  -5        746.32        736.26        38.81 o                         
  -8  11  -6        497.62        454.15        15.15 o                         
   8 -12  -6        718.77        876.62        36.22 o                         
   8  12  -5        115.14        132.93        13.89 o                         
   8 -12  -4        109.04        132.00         8.76 o                         
   8  12  -3        298.28        304.14        21.18 o                         
   8  12  -2        664.87        773.19        30.08 o                         
   8  12  -1        289.26        412.76        19.48 o                         
   8  12   0       2416.09       2643.39        46.35 o                         
  -8 -12  -1        289.45        355.60        16.90 o                         
   8  12   2       1019.26        832.51        22.81 o                         
   8  12   3         66.45         63.12         8.20 o                         
  -8 -12  -4        338.46        331.60        27.47 o                         
  -8 -12  -5        118.71        104.49         7.77 o                         
  -8 -12  -6        778.96        788.02        25.33 o                         
   8  13  -6        477.13        530.34        14.38 o                         
   8  13  -5        285.88        344.64        15.60 o                         
   8  13  -4        420.88        439.31        17.73 o                         
   8  13  -3        134.00        130.49        11.23 o                         
   8  13  -2        378.68        380.89        17.69 o                         
  -8 -13   1        307.37        379.09        17.26 o                         
  -8 -13   0         56.85         57.26        10.93 o                         
   8  13   1        307.43        161.94        42.73 o                         
  -8 -13  -1        307.93        328.92        15.67 o                         
  -8 -13  -2        163.81        145.35        13.48 o                         
   8  13   3        647.33        588.46        19.38 o                         
  -8 -13  -4        233.23        224.33        14.32 o                         
  -8 -13  -5        559.59        466.19        12.25 o                         
   8  14  -5        521.91        584.92        15.97 o                         
   8  14  -4        481.11        551.54        18.04 o                         
   8  14  -3         49.45         66.71         8.34 o                         
   8  14  -2       2693.82       2905.60        36.89 o                         
  -8 -14   1        805.02       1083.57        34.38 o                         
  -8 -14   0       3228.26       4381.42        71.08 o                         
  -8 -14  -1        805.51        973.61        33.73 o                         
  -8 -14  -2       1025.42       1251.85        49.80 o                         
   8  14   3         49.95         39.36         7.43 o                         
  -8  14  -4          5.66         12.86         5.99 o                         
  -8 -14  -5        248.15        204.26         9.94 o                         
   8 -15  -5        662.46        628.25        21.78 o                         
   8  15  -4        298.82        289.58        11.31 o                         
   8  15  -3        481.95        448.37        12.95 o                         
   8  15  -2        110.63        101.81        10.66 o                         
  -8 -15   1         44.23         32.27         8.53 o                         
  -8 -15   0         64.80         67.99         8.79 o                         
  -8 -15  -1         44.31         66.09         8.48 o                         
  -8  15  -2        221.54        221.62        14.72 o                         
  -8  15  -3        320.96        308.28        15.88 o                         
  -8  15  -4        631.11        520.85        13.38 o                         
   8  16  -4        345.70        342.17        12.76 o                         
   8 -16  -3        276.01        244.02        11.53 o                         
   8  16  -2       1283.52       1266.49        29.83 o                         
  -8 -16   1       2214.25       2631.00        45.04 o                         
  -8 -16   0       2519.86       3010.30        50.31 o                         
  -8 -16  -1       2214.36       2589.92        36.86 o                         
   8  16   2        964.43        892.58        20.34 o                         
  -8  16  -3        173.24        163.03        10.54 o                         
  -8  16  -4         76.27         40.49         5.01 o                         
   8 -17  -3        670.91        579.74        22.73 o                         
   8  17  -2         79.55         70.48         6.01 o                         
  -8 -17   1         20.12         39.78         8.57 o                         
   8  17  -1        186.18        214.37        20.32 o                         
  -8 -17   0         23.11         12.98         5.32 o                         
  -8 -17  -1        186.44        195.49        11.89 o                         
   8  17   2        268.08        215.21         8.99 o                         
  -8  17  -3        547.57        352.30        17.70 o                         
   8  18  -2        433.12        342.00        12.60 o                         
   8  18  -1       1356.51       1480.29        28.75 o                         
  -8 -18   0       1650.83       2014.46        28.25 o                         
  -8 -18  -1       1356.00       1386.51        19.24 o                         
   9   0  -8        169.37        126.38        15.90 o                         
   9   0  -6        823.28       1039.69        26.37 o                         
   9   0  -4       5148.51       5280.17        40.54 o                         
   9   0  -4       5336.44       5491.19        94.68 o                         
   9   0  -2         60.37         32.74        12.21 o                         
   9   0   0          5.80         18.39        13.83 o                         
   9   0   2         46.98         18.24        20.38 o                         
  -9   0  -4       2463.66       2323.14        66.17 o                         
  -9   0  -6        688.46        728.08        48.62 o                         
   9   1  -8         50.48          9.36         6.87 o                         
   9   1  -7        148.53        311.49        14.01 o                         
   9  -1  -7        575.03        878.25        21.63 o                         
   9  -1  -6        222.17        269.42        11.30 o                         
   9   1  -5       1976.36       2293.94        22.91 o                         
   9   1  -4        941.90       1019.73        12.84 o                         
   9   1  -4        942.34       1028.20        41.22 o                         
   9  -1  -3       1821.38       2023.42        19.18 o                         
   9  -1  -2       4952.52       5209.43        90.01 o                         
   9   1  -1       9021.76      10260.36       133.84 o                         
   9   1   0       9710.12      13962.29       192.53 o                         
   9   1   1       9018.22      10094.66       280.95 o                         
   9   1   2       4115.86       3891.63       118.57 o                         
  -9   1  -3       2135.81       1936.56        39.17 o                         
  -9   1  -4        311.57        299.67        18.15 o                         
  -9   1  -5       1280.39       1304.17        40.55 o                         
  -9   1  -6        239.40        251.09        20.87 o                         
  -9  -1  -7        295.17        508.99        27.09 o                         
  -9  -1  -7       1118.12        570.22        31.29 o                         
   9   2  -8        425.12        220.31        12.35 o                         
   9   2  -7        104.48        106.57        11.35 o                         
   9  -2  -7        176.47        204.56        12.97 o                         
   9  -2  -6       1026.82       1265.11        22.10 o                         
   9  -2  -5         96.51         99.08         5.95 o                         
   9   2  -4       2157.67       2313.05        20.86 o                         
   9   2  -4       2449.10       2633.74        46.17 o                         
   9   2  -3        236.55        236.11         5.89 o                         
   9   2  -2        107.25        143.15        12.05 o                         
   9   2  -1        829.77        854.42        26.32 o                         
   9   2   0        114.50        134.07        17.42 o                         
   9   2   1        829.97        860.60        59.14 o                         
   9   2   2       1099.16        860.93        48.19 o                         
  -9   2  -3        209.49        174.54        11.97 o                         
  -9   2  -4       2310.99       2280.91        37.62 o                         
  -9   2  -5         61.88         46.98        10.89 o                         
  -9   2  -6       1013.92       1176.03        42.90 o                         
  -9  -2  -7         15.13         10.42         7.11 o                         
  -9   2  -7         69.59         55.53         7.02 o                         
   9  -3  -7        198.87        405.51        24.83 o                         
   9   3  -7        855.13       1154.99        24.03 o                         
   9  -3  -6         44.19         43.55         5.17 o                         
   9  -3  -5       2514.17       2958.64        26.12 o                         
   9  -3  -4          4.90          8.24         2.47 o                         
   9   3  -4         79.00         82.39        14.78 o                         
   9   3  -3       1806.17       1860.61        16.64 o                         
   9   3  -2        638.00        656.74        23.09 o                         
   9  -3  -1       9245.18      11102.33        98.21 o                         
   9   3   0        106.74         63.35        13.89 o                         
   9   3   1       9242.33      11129.92       208.25 o                         
   9   3   2       1115.95        855.04        48.04 o                         
   9   3   3       1049.39        906.82        79.40 o                         
  -9   3  -4         19.27         20.10         5.52 o                         
  -9   3  -5       1544.85       1614.77        44.78 o                         
  -9  -3  -6         40.82         61.88        17.12 o                         
  -9  -3  -7        222.51        346.57        21.93 o                         
  -9   3  -7        996.21        641.74        17.31 o                         
   9  -4  -7        118.85        109.53        10.97 o                         
   9  -4  -7        188.00        226.82        12.39 o                         
   9   4  -6       1885.02       2250.18        35.81 o                         
   9  -4  -5        244.84        297.23         8.35 o                         
   9   4  -4        663.07        594.91        10.26 o                         
   9  -4  -4       1170.88       1110.45        24.93 o                         
   9   4  -3        308.97        271.04         6.72 o                         
   9  -4  -2       1560.62       1402.79        16.34 o                         
   9   4  -1        561.40        548.67        22.54 o                         
   9  -4   0         13.88          9.81         9.47 o                         
   9   4   1        365.64        255.40        25.67 o                         
   9   4   1        561.70        529.27        45.63 o                         
   9   4   2       2896.37       2381.75        38.59 o                         
   9   4   3        211.93        192.80        37.82 o                         
  -9   4  -4        952.51        869.97        24.54 o                         
  -9   4  -5        349.14        343.84        17.49 o                         
  -9  -4  -6        997.87       1101.49        58.44 o                         
  -9  -4  -7         18.23         25.57         7.65 o                         
  -9   4  -7         62.52         71.83         8.46 o                         
   9  -5  -7        352.58        592.49        21.46 o                         
   9   5  -7       1124.46       1423.48        23.47 o                         
   9   5  -6         80.24         92.00         9.29 o                         
   9  -5  -5       2547.85       3099.51        29.34 o                         
   9  -5  -4          1.48          4.20         2.43 o                         
   9  -5  -4         81.08         80.92        16.76 o                         
   9   5  -3        732.51        750.15        12.10 o                         
   9  -5  -2        409.50        454.34         7.57 o                         
   9   5  -1       2849.53       3334.88        77.01 o                         
   9   5  -1       5913.79       6694.92        61.41 o                         
   9   5   0       1292.79       1554.87        68.00 o                         
   9   5   1       3069.82       2596.03       107.69 o                         
   9   5   1       5914.19       6496.55        86.24 o                         
   9   5   2        576.01        555.54        20.19 o                         
   9   5   3        346.83        257.74        17.96 o                         
  -9   5  -4          0.11         10.37         6.04 o                         
  -9  -5  -5       1697.70       1750.77        46.69 o                         
  -9  -5  -6        217.29        220.55        26.76 o                         
  -9   5  -7         45.79         99.83         9.67 o                         
  -9   5  -7        819.89        798.70        32.56 o                         
   9  -6  -7         82.17        146.21        14.84 o                         
   9   6  -7        344.93        388.94        13.86 o                         
   9   6  -6       1663.94       1979.60        34.96 o                         
   9   6  -5        647.87        726.41        16.03 o                         
   9  -6  -4        840.27        796.45        15.23 o                         
   9   6  -4       1135.27       1253.76        33.94 o                         
   9   6  -3        332.74        323.23         8.87 o                         
   9  -6  -2       1756.22       1650.13        16.74 o                         
   9   6  -1        182.85        179.66         7.82 o                         
   9   6   0        174.69        152.58        12.45 o                         
   9   6   1         31.02         41.45        17.79 o                         
   9   6   1        182.63        195.10        14.62 o                         
   9   6   2       2640.66       2360.03        42.20 o                         
   9  -6   3        238.76        183.36        13.90 o                         
  -9   6  -4       1471.21       1039.87        33.62 o                         
  -9  -6  -5        495.99        553.86        27.67 o                         
  -9  -6  -6       1175.09       1177.38        58.36 o                         
   9   6   7         94.86        135.68         9.75 o                         
   9  -7  -7          6.23         32.36         8.32 o                         
   9   7  -7        144.38        210.26        12.01 o                         
   9   7  -6         22.56         31.50         6.56 o                         
   9   7  -5        455.95        515.53        13.58 o                         
   9  -7  -4          8.52         15.08         4.64 o                         
   9  -7  -4        209.38        225.14        22.99 o                         
   9   7  -3        539.73        508.85        13.04 o                         
   9   7  -2         15.18         14.48         2.89 o                         
   9   7  -1       3539.77       4006.08        35.53 o                         
   9   7   0        496.18        569.12        20.89 o                         
   9   7   1       2003.65       1684.02       103.37 o                         
   9  -7   1       3540.60       4238.81        58.95 o                         
   9   7   2         53.05         53.35         8.85 o                         
   9   7   3          5.95         12.66         5.08 o                         
   9  -7   4          4.52          8.87         6.13 o                         
  -9  -7  -5       2915.21       3153.54        61.17 o                         
  -9   7  -6        109.72         90.04        12.63 o                         
   9   7   7        988.37        846.85        25.44 o                         
   9  -8  -7        500.40        447.11        20.30 o                         
   9   8  -7        863.23        917.62        20.99 o                         
   9   8  -6       1238.96       1510.16        33.62 o                         
   9   8  -5       1686.12       1873.76        25.95 o                         
   9   8  -4       2352.13       2426.33        26.32 o                         
   9  -8  -3       1028.69        939.96        20.75 o                         
   9  -8  -2        944.21        872.07        16.74 o                         
   9   8  -1        397.91        393.21        13.30 o                         
   9   8   0        237.59        215.73        14.65 o                         
   9   8   1        328.23        249.25        44.47 o                         
   9  -8   1        398.38        437.54        21.51 o                         
   9  -8   2        931.62        741.41        26.17 o                         
   9   8   3        697.50        596.33        22.28 o                         
  -9   8  -4       2954.32       2620.51        60.40 o                         
  -9  -8  -5       1084.45       1044.80        35.39 o                         
  -9  -8  -6       1266.12       1142.18        52.33 o                         
  -9   8  -7        261.51         54.89         8.92 o                         
   9  -9  -7        175.63        258.63        10.12 o                         
   9   9  -6        176.71        221.78        12.73 o                         
   9   9  -5       1239.31       1415.96        26.62 o                         
   9  -9  -4        228.10        230.10         9.47 o                         
   9  -9  -4        631.57        698.91        35.60 o                         
   9  -9  -3       1803.69       1843.85        25.62 o                         
   9   9  -2        424.06        385.61        16.38 o                         
   9   9  -1       4832.85       5526.15        47.14 o                         
   9   9   0        939.59       1195.60        43.69 o                         
   9   9   1       2333.50       1734.96       119.40 o                         
  -9  -9  -1       4832.54       5184.48        59.78 o                         
   9   9   2        216.19        179.18        12.41 o                         
   9   9   3        599.08        473.96        20.61 o                         
  -9  -9  -4         65.88         73.00        14.80 o                         
  -9  -9  -5        860.33        689.91        28.52 o                         
  -9   9  -6         45.79         49.89         9.47 o                         
   9  10  -6        847.79        948.39        21.43 o                         
   9  10  -5        155.14        144.21        10.47 o                         
   9  10  -4       1593.11       1469.23        23.89 o                         
   9 -10  -4       1610.58       1729.06        52.28 o                         
   9  10  -3        109.11        112.59         9.38 o                         
   9  10  -2        203.37        214.91        18.31 o                         
   9  10  -1        205.23        216.16        12.07 o                         
   9  10   0        272.73        251.69        14.48 o                         
   9  10   1        154.60        155.07        38.67 o                         
  -9 -10  -1        205.42        209.03        13.58 o                         
   9  10   2        380.86        277.35        14.06 o                         
   9  10   3        354.98        257.51        16.87 o                         
  -9 -10  -4       2073.34       1609.80        58.58 o                         
  -9 -10  -5        133.96        112.98        12.32 o                         
  -9  10  -6        869.36        870.46        36.17 o                         
   9  11  -6        496.74        607.71        35.41 o                         
   9  11  -5        745.01        822.84        18.14 o                         
   9  11  -4        278.60        316.65        12.78 o                         
   9 -11  -4       1016.70       1114.65        39.97 o                         
   9  11  -3       1974.38       2214.88        39.99 o                         
   9  11  -2       1358.92       1376.40        40.67 o                         
  -9 -11   1       2105.45       2175.26        61.46 o                         
   9  11  -1       3581.37       3960.90        46.82 o                         
   9  11   0       2730.73       2983.49        49.76 o                         
   9  11   1       1478.59        677.94        82.02 o                         
  -9 -11  -1       3580.23       3811.23        51.34 o                         
   9  11   2        664.61        478.84        21.54 o                         
   9  11   3        786.09        604.42        26.21 o                         
  -9 -11  -4         68.98         73.39        15.31 o                         
   9  11   5        600.77        547.12        18.54 o                         
   9  11   6        437.39        323.62        21.06 o                         
   9 -12  -5        118.92        123.84         9.46 o                         
   9 -12  -4        647.82        621.07        17.90 o                         
   9  12  -3        170.83        193.25        17.01 o                         
   9  12  -2        276.77        251.34        17.86 o                         
  -9 -12   1         51.46         40.50        11.06 o                         
   9  12  -1         62.58         69.04        10.89 o                         
  -9 -12   0         94.56         58.49        10.03 o                         
   9  12   1         11.14         24.87        18.17 o                         
  -9 -12  -1         62.50         59.73         8.52 o                         
   9  12   2        686.39        576.38        24.88 o                         
   9  12   3        326.66        303.72        14.57 o                         
   9  12   4        816.73        708.28        24.70 o                         
   9  12   5        182.05        131.74         7.38 o                         
   9  13  -5        558.59        717.96        34.17 o                         
   9  13  -4        149.99        162.08         8.66 o                         
   9  13  -3        149.59        169.64        10.71 o                         
  -9 -13   2        207.57        162.50        10.84 o                         
  -9 -13   1        368.03        469.84        28.26 o                         
   9  13  -1        655.43        840.59        50.53 o                         
  -9 -13   0        408.83        312.13        25.34 o                         
  -9 -13  -1        655.29        712.41        22.61 o                         
   9  13   2        279.77        216.12        14.95 o                         
   9  13   3        110.20        119.88         9.20 o                         
  -9 -13  -4         69.34         61.35         7.79 o                         
   9  13   5        625.01        463.59        14.27 o                         
   9 -14  -5        248.55        236.70        16.73 o                         
   9  14  -4        285.82        324.99        12.75 o                         
   9  14  -3        196.58        183.97         8.46 o                         
   9  14  -2        377.57        388.48        15.05 o                         
  -9 -14   1         12.20         12.53         7.54 o                         
   9  14  -1         18.00         52.38        15.84 o                         
  -9 -14   0          4.97          6.39         5.72 o                         
  -9 -14  -1         17.99         13.32         7.87 o                         
   9  14   2        446.72        462.00        21.45 o                         
  -9 -14  -3        343.30        345.09        23.15 o                         
  -9  14  -4        103.22        102.43         8.32 o                         
   9  15  -4        297.73        277.51        12.88 o                         
   9  15  -3        193.86        208.37        20.16 o                         
   9  15  -2        797.84        705.81        22.73 o                         
  -9 -15   1       1263.73       1552.09        45.15 o                         
   9  15  -1       2453.89       3022.33        80.69 o                         
  -9 -15   0       3196.55       3667.87        57.10 o                         
  -9 -15  -1       2453.76       3095.50        40.59 o                         
   9  15   2        510.17        426.31        15.21 o                         
  -9  15  -3        213.83        207.02        11.74 o                         
  -9  15  -4         62.74         57.98         8.96 o                         
   9 -16  -4        334.49        293.41        13.67 o                         
   9  16  -3        497.25        501.75        17.71 o                         
   9  16  -2        101.37         90.27         9.78 o                         
  -9 -16   1          8.77          1.87         6.09 o                         
   9  16  -1         50.19         59.47        13.37 o                         
  -9 -16   0          7.30         10.93         4.71 o                         
  -9 -16  -1         50.25         54.39         7.82 o                         
   9  16   2        402.55        339.48        11.55 o                         
  -9  16  -3        410.62        323.97        11.53 o                         
   9 -17  -3        321.93        243.85        13.43 o                         
   9  17  -2        481.93        392.78        15.43 o                         
   9  17  -1       2523.04       2948.04        43.33 o                         
  -9 -17   0       1581.27       1815.11        34.37 o                         
  -9 -17  -1       1114.63       1134.99        28.80 o                         
   9  17   1       2522.50       2748.99        37.36 o                         
  -9  17  -2        400.52        331.22        17.84 o                         
   9  18  -1        374.46        238.24        16.26 o                         
   9  18   0          1.24         -5.74         5.74 o                         
  10   0  -6        687.68        882.18        25.64 o                         
  10   0  -4        327.74        431.29        12.89 o                         
  10   0  -2       1262.81       1352.02        20.34 o                         
  10   0   0      14166.64      16888.38       367.58 o                         
  10   0   2       4354.44       4446.18        56.33 o                         
 -10   0  -4        830.46        741.62        38.96 o                         
 -10   0  -6       1010.68        947.37        51.04 o                         
  10   1  -7        824.45        771.31        24.86 o                         
  10   1  -7       1119.08       1643.74        33.74 o                         
  10  -1  -6        239.76        279.80        10.34 o                         
  10  -1  -5       1282.52       1481.21        18.30 o                         
  10   1  -4        381.58        402.60         8.08 o                         
  10   1  -3        801.60        809.39        12.96 o                         
  10  -1  -2        618.62        579.41        10.30 o                         
  10   1  -1       1840.28       1777.60        69.44 o                         
  10   1   0          9.15         33.23        33.21 o                         
  10   1   1       1841.52       2007.57       136.08 o                         
  10   1   2        729.83        616.47        30.41 o                         
  10   1   3       1621.61       1485.61        33.48 o                         
 -10   1  -4        302.67        272.59        16.85 o                         
 -10   1  -5       1959.55       2018.02        45.14 o                         
 -10   1  -6        297.47        284.77        20.81 o                         
 -10   1  -7        811.41        727.03        38.32 o                         
  10  -2  -7         54.56         62.91         8.18 o                         
  10   2  -7         69.67         77.17         8.70 o                         
  10  -2  -6       1012.26       1339.87        21.87 o                         
  10  -2  -5         61.78         70.41         4.90 o                         
  10   2  -4         50.60         81.19         4.44 o                         
  10   2  -3         18.98         29.48         2.73 o                         
  10   2  -2        608.73        660.00         8.28 o                         
  10  -2  -1         27.88         36.65        10.27 o                         
  10  -2   0       1504.11       2061.63        80.76 o                         
  10   2   1          0.27          5.68         5.89 o                         
  10   2   1         27.83         49.37        19.68 o                         
  10   2   2        310.92        311.26        19.29 o                         
  10   2   3         99.55         76.49         8.76 o                         
 -10   2  -4         84.05         90.42        11.32 o                         
 -10   2  -5         71.13         88.23        11.59 o                         
 -10   2  -6        973.71        968.07        36.31 o                         
 -10   2  -7         13.75         11.67         4.83 o                         
 -10  -2  -7         19.47         14.56        12.58 o                         
  10   3  -7        775.11        823.54        16.23 o                         
  10  -3  -6         40.90         47.23         7.01 o                         
  10  -3  -5       1547.64       1744.98        20.54 o                         
  10  -3  -4         46.20         47.78         3.56 o                         
  10   3  -3        962.38        989.94        11.67 o                         
  10   3  -2         43.68         49.62         3.08 o                         
  10   3  -1        578.47        651.76        11.67 o                         
  10   3   0          6.51         11.36         5.72 o                         
  10   3   1        579.09        673.04        21.89 o                         
  10  -3   2        402.56        380.50        20.77 o                         
  10   3   3        925.96        792.63        23.42 o                         
 -10   3  -4         74.15         73.77         9.34 o                         
 -10   3  -5       1133.65       1105.28        34.49 o                         
 -10  -3  -6        159.37        161.50        22.89 o                         
 -10   3  -7        348.60        251.89         9.57 o                         
  10   4  -7         44.37         53.74         6.38 o                         
  10  -4  -7         62.57         63.91        11.70 o                         
  10   4  -6        996.41       1321.00        26.91 o                         
  10  -4  -5        348.69        428.52         9.56 o                         
  10   4  -4        573.48        626.69        10.59 o                         
  10   4  -3        160.35        169.14         5.24 o                         
  10   4  -2       4012.61       4326.15        21.79 o                         
  10   4  -1       1220.54       1514.04        54.39 o                         
  10   4  -1       1998.56       2532.45        20.77 o                         
  10   4   0       2728.55       3630.24        38.70 o                         
  10   4   1       1997.76       2532.45        31.70 o                         
  10   4   2       1843.79       1835.46        45.40 o                         
  10   4   3        201.78        136.17        13.30 o                         
 -10   4  -4        123.73        101.33         9.00 o                         
 -10  -4  -5        112.77        112.51        19.82 o                         
 -10  -4  -6       1960.70       2234.48        76.59 o                         
  10   4   7         33.75         24.20         3.10 o                         
  10   5  -7        775.50        717.14        13.75 o                         
  10   5  -6        217.67        239.49        11.80 o                         
  10   5  -5       1700.74       2040.38        26.84 o                         
  10   5  -4        908.05        887.26        14.25 o                         
  10  -5  -3        842.78        757.20        12.51 o                         
  10   5  -2         70.12         77.78         3.59 o                         
  10   5  -1         65.15         81.96        15.03 o                         
  10   5  -1        186.81        178.95         5.95 o                         
  10  -5   0          6.28          8.51         3.68 o                         
  10   5   1        186.92        178.07         9.02 o                         
  10   5   2        182.47        172.33        15.07 o                         
  10   5   3        589.15        446.39        22.98 o                         
 -10  -5  -4        364.88        281.59        16.43 o                         
 -10  -5  -5        508.55        571.98        37.53 o                         
 -10  -5  -6         81.03         98.83        18.36 o                         
 -10   5  -7         95.12         49.66         4.51 o                         
  10  -6  -7        702.31        629.44        15.04 o                         
  10   6  -6       1173.47       1355.31        27.71 o                         
  10   6  -5        496.88        614.73        15.18 o                         
  10  -6  -4        625.08        746.26        13.52 o                         
  10   6  -3        799.62        816.29        14.25 o                         
  10  -6  -2       3722.60       3843.54        26.41 o                         
  10   6  -1          7.70         16.85         3.55 o                         
  10   6   0       5377.68       6575.58        55.64 o                         
  10  -6   1          7.71          9.34         4.57 o                         
  10   6   2       1748.23       1664.42        42.69 o                         
  10   6   3        557.06        448.74        23.35 o                         
  10   6   4        261.90        229.33        14.53 o                         
 -10  -6  -5       3153.82       3360.18        58.66 o                         
 -10  -6  -6       1972.67       1977.22        68.24 o                         
 -10   6  -7        498.67        328.67        12.59 o                         
  10  -7  -7        338.12        328.22        10.82 o                         
  10   7  -6        109.88        116.18         9.46 o                         
  10   7  -5       2918.83       3775.51        34.55 o                         
  10   7  -4        633.43        632.89        13.87 o                         
  10   7  -3       3666.71       3436.18        31.37 o                         
  10   7  -2         23.93         16.95         3.10 o                         
  10   7  -1       1168.39       1090.15        16.51 o                         
  10   7   0         48.74         51.96         6.04 o                         
  10   7   1       1169.90       1160.69        26.56 o                         
  10   7   2        149.13        138.95         9.60 o                         
  10   7   3       6726.75       5900.20        66.86 o                         
  10   7   4        523.77        455.98        24.86 o                         
 -10  -7  -5       5169.38       5222.83        70.21 o                         
 -10   7  -6         19.46         -0.72         6.62 o                         
  10  -8  -7         85.50         78.88         5.83 o                         
  10   8  -6       1264.01       1530.47        31.29 o                         
  10   8  -5       1083.74       1205.97        19.91 o                         
  10   8  -4       1422.50       1670.78        21.94 o                         
  10   8  -3        568.52        593.42        15.60 o                         
  10  -8  -2       4514.06       4686.59        40.15 o                         
  10   8  -1       1565.92       1864.94        34.42 o                         
  10   8   0      21680.49      26658.91       169.57 o                         
  10   8   1        700.15        415.01        57.79 o                         
  10   8   1       1565.62       1973.80        46.63 o                         
  10   8   2       3007.41       2481.98        60.42 o                         
  10   8   3        272.25        231.30        12.61 o                         
  10   8   4        394.03        340.53        19.43 o                         
 -10  -8  -5        177.58        150.93        13.22 o                         
 -10  -8  -6        969.36        836.60        39.70 o                         
  10   9  -6         45.79         64.45         6.93 o                         
  10   9  -5        861.84        956.94        22.01 o                         
  10   9  -4         37.34         33.91         4.69 o                         
  10  -9  -4        103.10        112.25        17.33 o                         
  10   9  -3        846.79        744.39        15.83 o                         
  10   9  -2         64.48         57.89         7.20 o                         
  10   9  -1        409.94        369.33        14.29 o                         
  10   9   0          0.72          2.35         5.17 o                         
  10   9   1        389.48        227.48        45.72 o                         
  10   9   1        410.60        345.00        21.18 o                         
  10   9   2         97.72         82.87         9.93 o                         
  10   9   3       1488.37       1213.68        33.65 o                         
 -10  -9  -4        193.51        154.93        18.68 o                         
 -10  -9  -5        601.61        478.92        21.07 o                         
 -10   9  -6         99.68        104.09         8.48 o                         
  10  10  -6        867.98       1100.85        19.87 o                         
  10  10  -5        133.72        132.68         9.35 o                         
  10 -10  -4        594.58        637.48        16.07 o                         
  10 -10  -4       2664.17       2835.07        65.38 o                         
  10  10  -3        368.56        369.96        13.96 o                         
  10  10  -2       1716.26       1720.29        48.87 o                         
  10  10  -1        329.10        368.95        14.48 o                         
  10 -10   0      13050.75      14993.51       100.17 o                         
  10  10   1        174.76         74.21        30.31 o                         
  10  10   1        329.14        334.57        21.21 o                         
  10  10   2       1315.48        941.77        24.75 o                         
  10  10   3        249.42        205.16        12.94 o                         
 -10 -10  -4         86.50         55.90        13.32 o                         
 -10 -10  -5         31.41         25.63         7.26 o                         
 -10  10  -6        688.77        629.54        18.03 o                         
  10 -11  -6        437.70        560.04        17.04 o                         
  10  11  -5        601.83        689.37        18.39 o                         
  10  11  -4         90.83         87.41         7.08 o                         
  10 -11  -4        159.69        143.23        15.79 o                         
  10  11  -3        563.94        568.30        16.37 o                         
  10  11  -2        215.29        225.39        17.44 o                         
  10  11  -1        491.77        555.94        20.11 o                         
  10  11   0          0.76          5.28         7.83 o                         
 -10 -11  -1        372.40        295.57        24.41 o                         
  10  11   1        492.23        455.80        24.07 o                         
 -10 -11  -2        149.35        108.35         9.79 o                         
  10  11   3        874.04        763.98        22.63 o                         
 -10 -11  -4        144.80        135.63        11.65 o                         
  10  11   5        301.92        269.43        11.25 o                         
  10 -12  -5        181.96        181.48         8.61 o                         
  10 -12  -4         80.27        112.85         8.33 o                         
  10  12  -3        847.59        918.97        26.71 o                         
  10  12  -2        453.96        477.88        32.78 o                         
  10  12  -1       1877.05       2473.57        86.79 o                         
  10  12   0        867.23       1156.76        44.39 o                         
 -10 -12  -1        979.45       1043.28        44.04 o                         
  10  12   1       1877.20       2259.23        52.23 o                         
  10  12   2         35.64         49.83         7.25 o                         
  10  12   3        550.10        435.12        16.50 o                         
  10  12   4         84.81         78.59         7.15 o                         
  10  12   5        192.67        143.34         7.80 o                         
  10 -13  -5        626.07        673.04        19.64 o                         
  10  13  -4         15.85          9.85         4.38 o                         
  10  13  -3        474.82        467.79        17.84 o                         
  10  13  -2         18.18         20.33        10.03 o                         
  10  13  -1        229.52        291.63        31.41 o                         
 -10 -13   0         66.21         37.57        10.97 o                         
 -10 -13  -1        159.57        179.50        18.22 o                         
  10  13   1        229.68        210.86        16.51 o                         
 -10 -13  -2          1.58         -0.29         4.11 o                         
  10  13   3        487.82        399.28        13.99 o                         
  10  13   4          5.44          9.68         3.64 o                         
 -10 -13  -5        428.64        295.35        16.20 o                         
  10  14  -4        127.12        126.03        13.49 o                         
  10 -14  -3        103.41        102.90         9.61 o                         
  10  14  -2        704.61        813.09        30.21 o                         
  10  14  -1        297.15        393.36        32.71 o                         
 -10 -14   0        546.02        723.59        22.75 o                         
 -10 -14  -1        129.38        152.65        16.62 o                         
  10  14   2        863.60        722.18        23.74 o                         
 -10 -14  -3          1.25          8.78         5.99 o                         
 -10  14  -4        367.14        289.57        11.92 o                         
  10 -15  -4        627.60        524.92        19.94 o                         
  10  15  -3        259.00        269.99        20.60 o                         
  10  15  -2        285.86        245.02        15.60 o                         
  10  15  -1         53.16         69.54        15.00 o                         
 -10 -15   0          5.93          2.76         3.99 o                         
 -10 -15  -1         53.09         41.06         8.50 o                         
  10  15   1         53.26         62.06         9.45 o                         
  10  15   2        259.65        249.84        10.38 o                         
 -10  15  -3        320.03        276.30        10.78 o                         
 -10 -15  -4        457.45        268.40        13.51 o                         
  10  16  -3        123.31        127.59         8.39 o                         
  10  16  -2        235.92        240.12        13.05 o                         
  10  16  -1        803.91        951.46        27.39 o                         
  10  16   0        247.20        275.17        22.30 o                         
  10  16   1        803.79        914.78        24.07 o                         
  10  16   2        196.92        160.59         9.26 o                         
 -10  16  -3         37.34         27.72         4.18 o                         
  10 -17  -2        169.68        151.70        11.80 o                         
  10  17  -1         46.88         39.12         9.44 o                         
  10  17   0          4.31          0.05         6.33 o                         
  10  17   1         46.96         46.32         8.70 o                         
  11   0  -6       1010.73       1109.57        26.20 o                         
  11   0  -4       2163.60       2151.59        28.11 o                         
  11   0  -2         20.13         30.51         3.85 o                         
  11   0   0        223.55        177.18        17.60 o                         
  11   0   2        150.74        118.88        14.23 o                         
  11   0   4       4319.82       3635.64        75.28 o                         
 -11   0  -6       2252.00       2504.96        74.67 o                         
  11   1  -7        171.90        430.26        15.24 o                         
  11  -1  -6        297.69        359.36        10.67 o                         
  11  -1  -5       1956.30       2268.50        21.62 o                         
  11   1  -4        238.92        253.13         7.27 o                         
  11   1  -3       1154.87       1297.04        16.82 o                         
  11   1  -2         25.65         21.38         2.99 o                         
  11   1  -1       4483.06       5423.37        33.53 o                         
  11  -1   0         20.76         28.11         6.84 o                         
  11   1   1       4481.63       5468.54        42.62 o                         
  11   1   2        290.87        259.41        12.66 o                         
  11  -1   3        636.88        549.05        21.22 o                         
 -11   1  -4          5.40          4.95         4.87 o                         
 -11   1  -5       1209.77       1195.48        33.51 o                         
 -11   1  -6        109.94         99.53        11.95 o                         
 -11   1  -7        385.89        410.63        24.61 o                         
  11   2  -7          5.73          8.41         3.82 o                         
  11  -2  -6        974.82       1221.14        21.39 o                         
  11  -2  -5         71.19         80.59         5.24 o                         
  11   2  -4       1819.12       1836.45        16.93 o                         
  11  -2  -3         53.97         60.32         3.50 o                         
  11   2  -2        219.62        206.55         5.60 o                         
  11  -2  -1        145.43        148.72         5.82 o                         
  11   2   0        180.69        148.92         7.50 o                         
  11  -2   1        145.40        147.89         8.07 o                         
  11   2   2        604.41        544.65        21.88 o                         
 -11  -2  -3          1.28          6.39         7.42 o                         
 -11   2  -4       1427.19       1173.30        30.84 o                         
 -11  -2  -5          0.83         23.63        10.52 o                         
  11   2   6        387.47        370.21        20.53 o                         
 -11  -2  -7         15.88          0.63         4.77 o                         
  11   3  -7         86.04        179.72         7.52 o                         
  11   3  -6        159.35        185.76        12.16 o                         
  11  -3  -5       1131.94       1364.31        18.53 o                         
  11  -3  -4         87.76         86.60         4.25 o                         
  11   3  -3        850.09        925.31        11.73 o                         
  11   3  -2        159.78        154.89         4.96 o                         
  11   3  -1       3019.35       3697.09        26.28 o                         
  11   3   0        170.69        243.63         9.93 o                         
  11   3   1       1315.42       1686.58        57.68 o                         
  11  -3   1       3018.64       3762.59        40.28 o                         
  11   3   2         53.57         50.45         7.88 o                         
  11   3   3        293.11        250.25        14.99 o                         
 -11   3  -4        151.24        128.04        10.69 o                         
 -11  -3  -5       1349.96       1362.78        52.82 o                         
  11   3   6        239.62        215.81        16.41 o                         
  11   3   7        268.26        266.98         8.66 o                         
  11   4  -7         13.97         12.61         3.25 o                         
  11   4  -6       1962.27       2598.11        34.42 o                         
  11   4  -5        112.89        147.67         8.61 o                         
  11   4  -4       1038.75       1049.95        13.57 o                         
  11   4  -3         78.03         68.52         4.18 o                         
  11   4  -2       1887.62       1811.42        15.35 o                         
  11   4  -1        401.32        434.61         9.05 o                         
  11   4   0         18.88         16.15         4.02 o                         
  11   4   1        401.52        433.29        12.64 o                         
  11   4   2       3047.47       2669.63        46.59 o                         
  11  -4   3        166.56        132.71        10.61 o                         
  11   4   4       1245.99        955.11        38.81 o                         
 -11  -4  -5        171.23        186.49        21.32 o                         
  11   4   6        845.94        718.45        29.12 o                         
  11  -5  -7         22.05         37.72         4.50 o                         
  11   5  -6         80.99         85.86         8.97 o                         
  11   5  -5        507.78        651.14        14.53 o                         
  11  -5  -4        116.79        139.26         6.77 o                         
  11   5  -3        160.99        158.26         6.68 o                         
  11   5  -2        495.75        536.01         9.89 o                         
  11  -5  -1        586.78        747.71        12.89 o                         
  11  -5   0        320.07        411.26        15.52 o                         
  11   5   1        184.26        248.23        46.86 o                         
  11   5   1        586.38        726.45        18.32 o                         
  11   5   2         97.36         96.79         9.43 o                         
  11   5   3        143.65        146.18        14.16 o                         
  11  -5   4         39.78         39.05         9.73 o                         
 -11  -5  -5       1557.79       1728.86        59.96 o                         
  11   5   6         16.17          4.99         5.68 o                         
  11  -6  -7        610.07        532.51        15.91 o                         
  11   6  -6       1975.05       2331.33        35.15 o                         
  11   6  -5       3157.64       4017.36        34.92 o                         
  11   6  -4        942.10        988.15        15.36 o                         
  11   6  -3       1909.36       1937.34        23.44 o                         
  11   6  -2       1204.25       1232.40        17.89 o                         
  11   6  -1         73.60        127.57        20.45 o                         
  11   6  -1       1205.67       1298.44        17.41 o                         
  11  -6   0         30.35         25.75         4.67 o                         
  11   6   1       1134.12       1093.78        93.78 o                         
  11  -6   1       1207.59       1233.58        27.28 o                         
  11   6   2       1766.47       1690.86        26.96 o                         
  11   6   3       1787.97       1522.84        42.99 o                         
 -11  -6  -4        871.10        818.42        42.67 o                         
 -11  -6  -5       2305.40       2511.09        70.22 o                         
  11  -6   6        771.62        642.45        18.11 o                         
  11  -7  -7        280.32        450.88        17.21 o                         
  11   7  -6         19.43         33.16         7.02 o                         
  11   7  -5       5160.87       6422.80        40.66 o                         
  11   7  -4         52.74         79.16         5.83 o                         
  11   7  -3       5643.71       6467.76        53.80 o                         
  11   7  -2        148.58        156.81         6.97 o                         
  11   7  -1      37025.75      46736.39       111.99 o                         
  11   7   0        511.23        686.38        19.37 o                         
  11   7   1      18800.35      22078.31       432.64 o                         
  11   7   1      37026.73      45881.98       171.39 o                         
  11   7   2          0.91         -1.10         3.87 o                         
  11   7   3       5198.27       4689.77        49.96 o                         
  11   7   4         80.76         71.73         8.56 o                         
  11  -7   5       2507.14       2084.70        42.28 o                         
  11   7   6        172.19        143.51        12.16 o                         
  11   8  -6        970.95       1021.45        22.43 o                         
  11   8  -5        177.43        207.56         9.05 o                         
  11  -8  -4       1470.89       1467.31        21.38 o                         
  11   8  -3        123.04        103.63         7.33 o                         
  11   8  -2        233.29        234.18        11.29 o                         
  11   8  -1        211.96        203.84        13.06 o                         
  11   8   0        414.15        392.24        23.41 o                         
  11   8   1        212.23        203.07        45.48 o                         
  11   8   1        212.34        196.30        12.66 o                         
  11   8   2        936.51        992.93        33.93 o                         
  11   8   3        316.93        307.43        16.83 o                         
 -11  -8  -4       2011.42       1784.74        62.15 o                         
  11   8   5         74.18         74.70        10.87 o                         
  11   8   6       1002.60        928.63        26.26 o                         
  11  -9  -6         99.58        121.07         8.48 o                         
  11   9  -5        600.53        664.00        16.32 o                         
  11   9  -4          8.40         19.58         3.92 o                         
  11   9  -3        674.29        680.65        16.01 o                         
  11   9  -2        128.87        128.93        10.03 o                         
  11   9  -1        945.87       1030.91        57.41 o                         
  11   9  -1       1646.44       1890.69        41.05 o                         
  11   9   0        752.32        930.56        28.90 o                         
  11   9   1        701.85        742.32        87.98 o                         
  11   9   1       1646.00       1859.70        40.82 o                         
  11   9   2        233.44        167.36        14.84 o                         
  11   9   3        311.76        243.16        17.51 o                         
 -11  -9  -4        102.19         80.81         9.54 o                         
  11   9   5        414.42        376.42        19.11 o                         
 -11   9  -6        131.00        110.70         7.09 o                         
  11 -10  -6        689.88        843.35        20.00 o                         
  11  10  -5         31.46         26.37         5.47 o                         
  11 -10  -4       1669.65       1725.41        23.28 o                         
  11  10  -3         27.29         28.96         4.80 o                         
  11  10  -2        277.69        261.84        13.13 o                         
  11 -10  -1         48.39         60.54         7.74 o                         
  11  10   0        195.23        157.19        11.59 o                         
  11  10   1         24.29         57.06        28.09 o                         
  11  10   1         48.39         72.24        10.20 o                         
  11  10   2        611.76        482.82        23.59 o                         
  11  10   3        113.96         90.89        10.87 o                         
  11  10   4       1896.57       1559.59        28.74 o                         
 -11 -10  -5         88.06         84.49        12.88 o                         
  11 -11  -5        301.38        339.01        11.44 o                         
  11 -11  -4         38.93         48.62         5.21 o                         
  11  11  -3        990.60       1099.93        23.91 o                         
  11  11  -2        232.88        252.40        16.06 o                         
  11  11  -1       1518.85       1770.24        44.60 o                         
  11  11   0        866.75       1204.09        30.39 o                         
  11  11   1       1518.13       1699.52        31.19 o                         
  11  11   2        554.38        445.36        23.06 o                         
  11  11   3        498.33        407.34        19.76 o                         
  11  11   4        359.76        310.46        16.48 o                         
 -11  11  -5        358.65        297.24         9.24 o                         
  11 -12  -5        192.94        175.59         8.16 o                         
  11 -12  -4        569.66        581.56        15.28 o                         
  11  12  -3        238.11        226.77        13.32 o                         
  11  12  -2        208.20        208.26        24.56 o                         
  11  12  -1        184.03        169.89        25.25 o                         
  11  12   0         88.39         85.10        14.71 o                         
  11  12   1        184.36        175.64        15.86 o                         
  11  12   2        481.36        429.45        21.65 o                         
  11  12   3        770.69        650.57        22.30 o                         
  11  12   4        264.04        224.63        12.80 o                         
  11  12   5        344.27        227.54        10.13 o                         
  11 -13  -4        479.18        469.65        13.28 o                         
  11 -13  -3        595.58        654.95        23.25 o                         
  11  13  -2        597.05        529.70        35.87 o                         
  11  13  -1       1949.98       2268.92        53.61 o                         
  11  13   0       1382.20       1844.32        87.61 o                         
  11  13   1       1949.10       1872.98        43.78 o                         
  11  13   2        255.72        194.74        13.89 o                         
  11  13   3        113.11         76.74        12.05 o                         
  11  13   4         67.69         56.69         5.38 o                         
  11 -14  -4        201.59        196.36         9.50 o                         
  11 -14  -3        304.03        311.12        11.73 o                         
  11  14  -2        230.28        265.42        23.33 o                         
  11  14  -1          1.90         -0.49         7.83 o                         
  11  14   0          3.25          6.56         5.03 o                         
  11  14   1          1.90         -0.08         9.81 o                         
  11  14   2        499.90        414.89        24.85 o                         
 -11  14  -3        162.10        184.37        15.47 o                         
 -11  14  -4        461.03        343.90        10.81 o                         
  11  15  -3        111.89        121.91        13.24 o                         
  11  15  -2        301.93        327.07        12.13 o                         
  11  15  -1       1526.82       2007.33        40.44 o                         
  11  15   0       1855.44       2361.19        41.99 o                         
  11  15   1       1526.85       1894.11        34.23 o                         
  11  15   2        264.00        191.43        10.80 o                         
 -11  15  -3         71.93         58.81         5.87 o                         
  11  16  -2         65.83         55.91         8.06 o                         
  11  16  -1         17.80         10.24         8.47 o                         
  11  16   0          8.50         11.54         6.79 o                         
 -11  16  -1         14.30         18.33         6.11 o                         
  11  16   1         17.82         13.65         7.37 o                         
 -11  16  -2        212.16        180.06        12.07 o                         
  11  17  -1        278.76        275.30        15.14 o                         
  11  17   0        772.21        700.27        31.85 o                         
  12   0  -6       2248.52       3281.23        50.69 o                         
  12   0  -4        171.36        245.05        11.49 o                         
  12   0  -2        506.01        494.54        12.76 o                         
  12   0   0       5310.44       6264.52       102.97 o                         
  12   0   2        854.53        868.46        26.64 o                         
  12   0   4          0.51         19.66         6.52 o                         
 -12   0  -6         83.98         95.80        14.39 o                         
  12   1  -7        558.25        470.06        30.69 o                         
  12   1  -6        110.11        151.07         8.75 o                         
  12  -1  -5       1211.96       1412.92        19.00 o                         
  12  -1  -4        128.96        141.61         6.05 o                         
  12   1  -3        687.95        708.93        12.43 o                         
  12   1  -2          1.27          7.69         2.32 o                         
  12   1  -1       1556.60       1730.79        19.93 o                         
  12   1   0          7.27         10.73         4.43 o                         
  12  -1   1       1558.13       1810.33        25.46 o                         
  12   1   2         36.55         29.73         5.45 o                         
  12  -1   3       1685.93       1605.82        37.39 o                         
  12   1   4         10.64         13.57         4.42 o                         
  12   1   5       1288.93       1135.78        23.80 o                         
 -12  -1  -6        101.53        103.66        14.95 o                         
  12   2  -6        386.80        557.09        20.69 o                         
  12  -2  -5          0.83          1.78         4.28 o                         
  12   2  -4        657.54        734.82        11.07 o                         
  12   2  -3          2.16          3.21         2.23 o                         
  12   2  -2       3516.51       3773.64        23.99 o                         
  12   2  -1        193.72        275.98         8.65 o                         
  12   2   0       8552.02      11089.66        64.59 o                         
  12   2   1        193.68        274.33         9.71 o                         
  12   2   2       1775.35       1729.67        38.70 o                         
  12  -2   3         10.22         10.63         4.87 o                         
  12  -2   4         16.44         42.14         8.71 o                         
  12   2   5         49.09         38.27         6.29 o                         
 -12  -2  -6       1704.43       1719.40        53.51 o                         
  12   3  -6        239.49        285.63        20.11 o                         
  12   3  -5       1352.38       1564.63        21.37 o                         
  12   3  -4         27.17         25.16         3.05 o                         
  12   3  -3        770.91        749.27        12.38 o                         
  12   3  -2         48.87         45.89         3.52 o                         
  12   3  -1        651.79        742.91        12.57 o                         
  12   3   0         15.65          7.02         3.15 o                         
  12   3   1        563.10        608.75        68.67 o                         
  12   3   1        652.65        745.80        17.15 o                         
  12   3   2         68.25         66.73         7.70 o                         
  12   3   3       1410.89       1176.09        32.47 o                         
  12   3   4          8.75         15.02         6.36 o                         
  12   3   5       1531.43       1510.55        35.67 o                         
  12   3   6         35.13         18.21         5.63 o                         
  12  -4  -7         18.83         20.85         5.68 o                         
  12   4  -6        844.68       1078.60        30.44 o                         
  12   4  -5        170.96        185.70         9.24 o                         
  12   4  -4        905.89       1031.35        12.93 o                         
  12   4  -3          6.99          4.25         2.49 o                         
  12   4  -2       5866.51       6640.08        34.75 o                         
  12   4  -1        153.67        206.72         7.28 o                         
  12   4   0       6968.58       9380.53        64.49 o                         
  12   4   1         96.51         50.95        25.08 o                         
  12  -4   1        153.75        209.00        10.26 o                         
  12   4   2       3026.56       3113.85        37.91 o                         
  12   4   3         17.10          4.78         4.19 o                         
  12   4   4        363.95        292.12        18.99 o                         
  12   4   5         43.23         45.85         9.32 o                         
  12   4   6       1856.15       1489.25        25.93 o                         
  12  -5  -7        440.29        349.61        15.56 o                         
  12   5  -6         16.15         21.77         7.27 o                         
  12   5  -5       1559.49       1958.77        26.64 o                         
  12   5  -4         21.98         19.36         3.14 o                         
  12   5  -3       1049.66       1037.90        16.01 o                         
  12   5  -2         33.16         29.36         3.41 o                         
  12   5  -1          0.37         14.05        10.40 o                         
  12   5  -1        189.38        213.74         8.52 o                         
  12   5   0         31.01         26.03         6.01 o                         
  12   5   1        189.35        144.19        36.94 o                         
  12   5   1        189.72        197.18        11.27 o                         
  12   5   2          3.01         -2.68         3.26 o                         
  12   5   3       1184.21       1056.53        20.28 o                         
  12   5   4         75.30         62.41         9.95 o                         
  12   5   5       1927.72       1841.00        40.46 o                         
  12   5   6         25.68         20.54         4.29 o                         
  12   6  -6        770.32        939.22        27.46 o                         
  12   6  -5       2304.25       2962.94        30.82 o                         
  12  -6  -4        485.31        560.45        12.67 o                         
  12   6  -3       2169.63       2324.08        28.90 o                         
  12   6  -2       1697.15       1867.00        23.99 o                         
  12   6  -1       6702.03       8356.97        42.10 o                         
  12   6   0       1832.68       2252.29        32.56 o                         
  12   6   1       2352.32       2611.40       151.02 o                         
  12   6   1       6698.40       7925.40        70.58 o                         
  12   6   2        716.93        687.69        18.15 o                         
  12   6   3         15.40         21.16         5.16 o                         
  12   6   4        125.96        133.99         9.31 o                         
  12   6   5        229.08        221.16        10.61 o                         
  12  -6   6        954.51        664.66        14.22 o                         
  12   7  -6        172.25        194.44        12.19 o                         
  12   7  -5       2510.78       2827.04        28.50 o                         
  12  -7  -4        619.66        661.57        15.39 o                         
  12   7  -3       1991.61       1868.05        29.49 o                         
  12   7  -2        164.07        156.68         8.25 o                         
  12   7  -1        337.09        334.35         9.36 o                         
  12   7   0         22.26         23.16         4.56 o                         
  12   7   1        337.38        297.86        53.95 o                         
  12   7   1        337.70        349.67        16.21 o                         
  12   7   2          2.58         -3.31         4.27 o                         
  12   7   3       1678.87       1526.75        28.04 o                         
  12   7   4        266.23        207.28        10.48 o                         
  12  -7   5       1346.18       1192.41        23.79 o                         
  12   7   6         54.26         29.47         5.88 o                         
  12  -8  -6       1001.04       1233.46        29.82 o                         
  12   8  -5         74.20         81.40         5.78 o                         
  12  -8  -4         19.47         56.26         5.48 o                         
  12   8  -3        180.37        168.58         9.46 o                         
  12   8  -2         44.78         65.94         7.81 o                         
  12   8  -1        101.83        112.48        10.58 o                         
  12   8   0       2222.23       2782.85        42.77 o                         
  12   8   1         15.60         25.43        10.06 o                         
  12  -8   1        101.70        106.20        13.17 o                         
  12   8   2        138.84        136.35        12.33 o                         
  12   8   3         47.20         60.99         8.62 o                         
  12   8   4         14.39         28.55         7.58 o                         
  12   8   5        157.58        118.21        11.12 o                         
 -12   8  -6        297.70        214.58         8.26 o                         
  12  -9  -6        131.23        152.78         9.05 o                         
  12  -9  -5        415.13        466.90        13.96 o                         
  12  -9  -4        238.81        244.56         8.40 o                         
  12   9  -3        492.66        465.84        14.31 o                         
  12   9  -2        152.12        138.20        11.59 o                         
  12   9  -1        194.65        173.46        11.93 o                         
  12   9   0         45.91         42.69         6.81 o                         
  12   9   1        181.18        184.37        46.22 o                         
  12   9   1        194.95        145.49        16.10 o                         
  12   9   2        355.17        263.72        19.12 o                         
  12   9   3        905.22        578.83        32.81 o                         
 -12  -9  -4        417.21        281.19        23.09 o                         
  12   9   5        615.46        527.75        18.55 o                         
  12 -10  -5         88.05         93.17         6.29 o                         
  12 -10  -4        142.93        196.48         9.40 o                         
  12  10  -3        111.25        129.65         7.68 o                         
  12  10  -2        523.45        545.74        20.60 o                         
  12  10  -1        152.98        184.08        11.62 o                         
  12  10   0       6502.73       7871.29        74.90 o                         
  12  10   1        152.96        164.15        12.53 o                         
  12  10   2        610.41        448.16        23.99 o                         
  12  10   3        110.66        107.86        10.98 o                         
  12  10   4         21.17         22.33         6.95 o                         
 -12 -10  -5        299.40        229.12        15.51 o                         
  12 -11  -5        359.25        331.29        18.83 o                         
  12 -11  -4          2.08          0.76         3.35 o                         
  12  11  -3        320.81        351.87        14.83 o                         
  12  11  -2         25.64         17.43         6.24 o                         
  12  11  -1        491.35        502.00        16.34 o                         
  12  11   0         13.44         11.34         4.63 o                         
  12  11   1        492.07        465.41        18.33 o                         
  12  11   2        174.97        145.41        13.79 o                         
  12  11   3       1068.00        925.30        26.47 o                         
  12  11   4         97.30         69.50         8.08 o                         
  12  11   5        609.01        437.67        12.92 o                         
  12 -12  -4        444.03        478.67        14.03 o                         
  12  12  -3        184.61        248.96        23.81 o                         
  12  12  -2       1627.46       1793.56        64.77 o                         
  12  12  -1        577.93        667.46        30.55 o                         
  12  12   0       3869.31       4912.57        77.70 o                         
  12  12   1        577.71        558.83        25.63 o                         
  12  12   2        765.82        586.62        17.47 o                         
  12 -12   3        101.60         71.85         7.42 o                         
  12  12   4         24.88         18.87         5.09 o                         
  12 -13  -4        420.34        340.21        11.48 o                         
  12 -13  -3        785.24        847.71        19.54 o                         
  12  13  -2        111.15        115.22        16.32 o                         
  12  13  -1        358.20        421.74        22.34 o                         
  12  13   0         39.90         52.20        18.51 o                         
  12  13   1        358.45        385.78        29.71 o                         
  12  13   2        247.91        199.76        12.52 o                         
  12  13   3        661.56        479.50        23.18 o                         
 -12  13  -4        152.43        112.08         6.57 o                         
  12 -14  -3        256.37        258.85        11.26 o                         
  12  14  -2        862.97        935.00        37.04 o                         
  12  14  -1       1319.52       1544.86        52.59 o                         
  12  14   0        568.74        754.49        24.91 o                         
  12  14   1       1319.22       1520.34        49.97 o                         
  12  14   2        509.96        439.30        22.51 o                         
 -12  14  -3         90.08         68.80         6.28 o                         
  12 -15  -3        188.18        131.85         9.83 o                         
  12  15  -2        138.10        163.44        13.14 o                         
  12  15  -1        122.30        138.49        15.12 o                         
  12  15   0         10.42         12.63         7.76 o                         
  12  15   1        118.36         95.30         7.49 o                         
 -12  15  -2        254.58        269.97        14.84 o                         
  12  16  -1        504.21        700.29        24.86 o                         
  12  16   0        781.86        857.37        27.60 o                         
  12  16   1        414.69        344.72        16.59 o                         
  13   0  -6         84.13        115.49        14.50 o                         
  13   0  -4       1008.47       1133.06        21.29 o                         
  13   0  -2         16.50          9.31         3.60 o                         
  13   0   0        751.50        662.98        20.74 o                         
  13   0   2         82.55         84.87         8.32 o                         
  13   0   4       1536.60       1299.08        45.49 o                         
  13   0   6        156.14         99.51        17.90 o                         
  13   1  -6        101.38        111.59        14.88 o                         
  13   1  -5       1286.64       1645.14        21.13 o                         
  13   1  -4         36.29         45.67         4.49 o                         
  13   1  -3       1407.85       1629.52        18.65 o                         
  13  -1  -2         16.31         28.53         3.44 o                         
  13   1  -1       5047.45       6774.53        43.73 o                         
  13   1   0        732.07       1062.17        22.20 o                         
  13   1   1       5046.26       6670.99        51.68 o                         
  13  -1   2          7.32         12.43         3.57 o                         
  13   1   3        386.52        345.12        26.55 o                         
  13   1   4          1.05          3.94         4.42 o                         
 -13  -1  -5       1641.76       1539.11        41.00 o                         
  13  -1   6         38.01         43.60        12.34 o                         
  13   2  -6       1707.01       2252.58        46.79 o                         
  13   2  -5         49.06         51.15         4.88 o                         
  13   2  -4       2872.20       2993.05        23.05 o                         
  13   2  -3         84.62         93.17         5.19 o                         
  13   2  -2        810.71        742.33        12.41 o                         
  13   2  -1         42.02         46.31         4.89 o                         
  13   2   0        283.75        281.24        11.53 o                         
  13   2   1         17.33         12.86        25.55 o                         
  13   2   1         42.00         54.49         5.89 o                         
  13  -2   2       1227.33       1167.97        23.82 o                         
  13   2   3          0.39          2.31         6.01 o                         
  13   2   4       2679.65       2371.03        44.15 o                         
  13   2   5         15.67         10.98         6.17 o                         
  13   2   6       1018.22        849.86        30.80 o                         
  13  -3  -6         35.10         63.49        14.06 o                         
  13   3  -5       1529.33       1936.67        24.27 o                         
  13   3  -4          8.55         13.49         2.76 o                         
  13  -3  -3       1747.66       1990.72        23.45 o                         
  13   3  -2        386.26        431.09        10.02 o                         
  13   3  -1       7233.30       9279.15        44.96 o                         
  13   3   0          0.77          7.32         3.74 o                         
  13   3   1       3505.32       3936.27       226.51 o                         
  13   3   1       7232.89       9438.26        55.97 o                         
  13   3   2        207.96        210.15        11.36 o                         
  13   3   3        819.64        742.04        23.67 o                         
  13   3   4         18.02         13.80         5.84 o                         
  13   3   5          0.94        133.77        18.42 o                         
  13   3   5       1161.69       1064.70        27.06 o                         
  13   3   6         48.73         41.63         5.67 o                         
  13  -4  -6       1858.25       2298.31        68.32 o                         
  13   4  -5         43.15         60.34         6.07 o                         
  13  -4  -4        880.48        899.33        16.11 o                         
  13   4  -3         44.95         42.59         3.80 o                         
  13   4  -2       1073.73       1069.58        16.44 o                         
  13   4  -1         27.14         39.27         4.41 o                         
  13  -4   0        122.24        124.64         7.64 o                         
  13   4   1         27.15         30.12         5.61 o                         
  13   4   2       2613.60       2573.97        36.32 o                         
  13   4   3          2.00          5.02         3.73 o                         
  13   4   4       1327.22       1166.12        24.48 o                         
  13   4   5         22.23         23.22         5.25 o                         
  13   4   6       1010.03        797.40        18.36 o                         
  13  -5  -6         25.71         28.81        10.60 o                         
  13   5  -5       1926.86       2493.28        36.21 o                         
  13   5  -4          2.30          4.53         2.68 o                         
  13   5  -3       3268.31       3565.53        32.75 o                         
  13   5  -2         22.79         39.66         5.11 o                         
  13  -5  -1      15816.17      20584.72        78.28 o                         
  13   5   0         45.07         38.98         5.10 o                         
  13   5   1       7654.96       8456.96       264.07 o                         
  13   5   1      15815.22      19928.16       102.97 o                         
  13   5   2        158.28        139.32         9.53 o                         
  13   5   3       1882.69       1706.74        30.60 o                         
  13   5   4         56.28         51.37         6.37 o                         
  13   5   5       2336.01       2063.38        26.42 o                         
 -13   5  -6         33.22          9.33         3.80 o                         
  13  -6  -6        955.45       1077.73        29.75 o                         
  13   6  -5        229.36        302.72        12.10 o                         
  13  -6  -4        314.56        327.09        10.32 o                         
  13   6  -3         37.63         34.93         4.69 o                         
  13   6  -2        494.98        537.14        16.67 o                         
  13   6  -1        144.48        152.49         6.95 o                         
  13   6   0          0.85          7.68         4.73 o                         
  13   6   1        115.35        117.38        15.75 o                         
  13  -6   1        144.63        156.55        12.50 o                         
  13   6   2       1033.57       1042.95        22.96 o                         
  13   6   3        246.73        273.96        10.94 o                         
  13   6   4        465.99        404.85        14.02 o                         
  13  -6   5         47.65         39.72         5.93 o                         
  13  -7  -6         54.33         57.68         7.21 o                         
  13  -7  -5       1344.63       1617.32        25.67 o                         
  13  -7  -4        229.81        265.78         9.63 o                         
  13  -7  -3        609.44        663.12        18.15 o                         
  13   7  -2        575.15        647.72        17.58 o                         
  13   7  -1        857.82       1323.21        61.87 o                         
  13   7  -1       1939.05       2421.35        27.01 o                         
  13  -7   0       2248.03       2859.68        33.09 o                         
  13   7   1       1083.19       1059.91        99.70 o                         
  13   7   1       1939.46       2323.08        30.02 o                         
  13   7   2        540.65        533.63        16.93 o                         
  13   7   3        789.02        637.04        15.93 o                         
  13  -7   4        222.92        211.58        11.26 o                         
  13   7   5        317.79        264.54        13.01 o                         
  13  -8  -6        298.21        343.83        17.88 o                         
  13  -8  -5        157.75        158.51         8.40 o                         
  13  -8  -4        438.64        436.88        12.29 o                         
  13   8  -3         38.74         31.32         5.82 o                         
  13   8  -2          7.86         13.27         5.80 o                         
  13   8  -1        308.44        325.29        14.30 o                         
  13   8   0         63.12         56.91         6.20 o                         
  13   8   1        298.64        282.60        51.98 o                         
  13   8   1        308.96        305.76        12.35 o                         
  13   8   2        168.57        171.27         9.73 o                         
  13   8   3        677.30        566.41        19.37 o                         
  13   8   4        585.89        465.86        19.97 o                         
  13   8   5        704.17        581.93        17.41 o                         
  13  -9  -5        614.61        718.93        20.16 o                         
  13  -9  -4         99.59        111.27         6.26 o                         
  13   9  -3        939.45        907.67        20.06 o                         
  13   9  -2        378.65        396.09        17.88 o                         
  13   9  -1       2313.31       2902.41        44.93 o                         
  13   9   0        835.38       1137.30        39.00 o                         
  13   9   1        835.03        751.22        46.34 o                         
  13  -9   1       2312.14       2921.69        54.22 o                         
  13   9   2         58.05         37.25         9.09 o                         
  13   9   3        370.61        275.18        15.89 o                         
 -13  -9  -4          1.48          8.40         6.85 o                         
  13   9   5        916.44        744.29        17.74 o                         
  13 -10  -5        299.87        272.74        17.98 o                         
  13 -10  -4       1149.89       1256.42        23.10 o                         
  13  10  -3        283.04        272.18        10.54 o                         
  13  10  -2         56.95         70.17         8.26 o                         
  13  10  -1         55.59         44.67        10.97 o                         
  13 -10  -1        196.11        208.11        14.46 o                         
  13  10   0        138.13        102.10        11.45 o                         
  13  10   1        196.27        235.16        13.57 o                         
  13  10   2        272.41        237.70        16.51 o                         
  13  10   3        357.37        292.09        12.79 o                         
 -13 -10  -4        955.43        718.13        28.24 o                         
  13 -11  -4          3.73         10.87         4.64 o                         
  13 -11  -3       1014.39       1208.07        27.87 o                         
  13  11  -2         14.47         19.54         5.53 o                         
  13  11  -1       1312.24       1576.77        64.56 o                         
  13  11  -1       2085.11       2332.40        43.77 o                         
  13  11   0         32.46         72.63         8.37 o                         
  13  11   1       2084.13       2325.06        36.42 o                         
  13  11   2          1.55          0.26         3.31 o                         
  13 -11   3        593.48        488.24        14.56 o                         
  13 -11   4         39.36         34.45         3.84 o                         
  13 -12  -4       1275.75       1351.81        22.71 o                         
  13 -12  -3        297.10        343.03        15.20 o                         
  13  12  -2        497.78        470.47        30.92 o                         
  13  12  -1        151.25        140.74        20.55 o                         
  13  12   0         47.41         49.36        11.01 o                         
  13  12   1        151.51        133.04        13.06 o                         
  13  12   2        993.82        890.85        18.68 o                         
  13  12   3        494.35        422.23        15.55 o                         
  13  12   4       1215.82        813.57        15.81 o                         
  13 -13  -3        971.99       1203.10        23.52 o                         
  13  13  -2        344.96        331.86        23.08 o                         
  13  13  -1       3616.24       4936.35        92.10 o                         
  13  13   0       1488.07       1859.48        43.57 o                         
  13  13   1       1587.91       1645.37        51.63 o                         
  13  13   2        206.39        139.67        14.23 o                         
 -13 -13  -3        563.75        447.73        18.18 o                         
  13 -14  -3        651.24        614.28        19.17 o                         
  13  14  -2        109.50         85.12         7.27 o                         
  13  14  -1         58.78         71.01        12.45 o                         
  13  14   0          9.87          6.64         6.88 o                         
 -13  14  -1         46.88         39.76         7.54 o                         
  13  14   1         58.84         63.41        11.24 o                         
  13  14   2        392.94        275.87        10.43 o                         
  13 -15  -2        463.86        385.15        15.53 o                         
  13  15  -1        708.56        860.56        28.12 o                         
  13  15   0       1803.36       2456.42        65.80 o                         
  13  15   1        673.05        450.95        19.94 o                         
  14   0  -4         14.02         36.72         6.55 o                         
  14   0  -2        269.62        365.44        13.83 o                         
  14   0   0       3739.67       5240.53        51.34 o                         
  14   0   2         61.19         76.57         8.10 o                         
  14   0   4        541.16        536.20        38.52 o                         
  14   0   6       2028.58       1499.75        48.68 o                         
  14  -1  -5       1644.70       2064.63        23.95 o                         
  14   1  -4        105.82        111.56         6.22 o                         
  14  -1  -3        831.46        884.74        14.92 o                         
  14   1  -2         84.80         74.62         4.79 o                         
  14  -1  -1       1141.10       1282.98        19.66 o                         
  14   1   0         13.48         14.72         4.15 o                         
  14  -1   1       1142.43       1257.97        22.83 o                         
  14  -1   2         95.74         86.90         6.27 o                         
  14  -1   3       1553.45       1362.21        40.52 o                         
  14  -1   4        257.74        198.11        14.62 o                         
  14  -1   5        957.44        874.69        41.43 o                         
  14  -1   6         67.26         34.45         9.72 o                         
  14  -2  -6       1016.40       1459.65        48.28 o                         
  14  -2  -5         15.65         33.19         5.01 o                         
  14  -2  -4        632.20        812.77        15.10 o                         
  14   2  -3          1.40          3.24         3.48 o                         
  14   2  -2       3290.68       3813.16        30.99 o                         
  14   2  -1        216.19        206.30         7.29 o                         
  14   2   0       9309.17      12709.07        63.57 o                         
  14   2   1        216.18        212.70         8.67 o                         
  14  -2   2       2266.16       2280.81        29.07 o                         
  14   2   3         38.86         35.07         7.35 o                         
  14   2   4        206.47        203.17        13.06 o                         
  14   2   5         62.75         65.71         7.21 o                         
  14   2   6        746.90        503.37        19.62 o                         
  14  -3  -6         48.81         58.34        12.21 o                         
  14  -3  -5       1163.80       1434.97        23.16 o                         
  14   3  -4          2.04          3.42         2.49 o                         
  14   3  -3        753.72        782.59        14.82 o                         
  14   3  -2         27.59         32.12         3.92 o                         
  14   3  -1        725.53        918.56        15.43 o                         
  14   3   0          1.85          7.13         3.65 o                         
  14   3   1        674.62        708.01        41.17 o                         
  14  -3   1        726.66        925.84        19.51 o                         
  14   3   2         18.06         15.37         4.76 o                         
  14   3   3       1597.13       1589.68        36.39 o                         
  14   3   4         39.69         44.21         7.18 o                         
  14   3   5       1145.07        908.05        21.87 o                         
  14  -3   5       1148.86       1004.55        25.15 o                         
  14   3   6          0.26          1.81         3.14 o                         
  14  -4  -6       1008.54       1189.90        29.85 o                         
  14  -4  -5         22.20         33.51         7.13 o                         
  14   4  -4        305.68        311.10        11.19 o                         
  14   4  -3         16.05         22.31         4.06 o                         
  14   4  -2       2121.98       2398.18        28.46 o                         
  14   4  -1        167.19        167.36         7.19 o                         
  14   4   0       1499.75       2001.66        26.55 o                         
  14   4   1         41.98         48.54        13.74 o                         
  14   4   1        167.04        137.03         9.36 o                         
  14   4   2       1040.25       1017.56        24.05 o                         
  14   4   3         68.61         65.26         8.68 o                         
  14   4   4        215.18        166.30         9.10 o                         
  14  -4   5          0.75          8.75         4.03 o                         
  14   4   5         81.39         82.65         8.75 o                         
  14  -5  -6         33.16         33.07         8.76 o                         
  14  -5  -5       2340.09       2722.67        33.97 o                         
  14  -5  -4         14.39         16.67         4.16 o                         
  14   5  -3       2051.23       1852.53        28.60 o                         
  14   5  -2          6.91          7.04         3.43 o                         
  14   5  -1        596.53        711.30        14.81 o                         
  14   5   0          7.29          4.99         4.39 o                         
  14   5   1        559.35        599.87        35.46 o                         
  14  -5   1        597.48        716.10        24.59 o                         
  14   5   2          0.73          5.23         4.44 o                         
  14   5   3       2304.42       2260.23        40.59 o                         
  14   5   4        139.73        137.09         8.08 o                         
  14   5   5       1941.32       1575.53        26.06 o                         
  14  -5   5       1959.93       1660.11        29.67 o                         
  14  -6  -5         47.56         66.52         6.98 o                         
  14  -6  -4        598.92        713.21        20.31 o                         
  14   6  -3        117.77        116.52         7.92 o                         
  14   6  -2       2156.04       2603.82        37.88 o                         
  14   6  -1         24.80         36.78        14.48 o                         
  14   6  -1        253.48        323.84        10.41 o                         
  14   6   0       3301.66       4483.20        41.63 o                         
  14   6   1        229.09        249.11        25.95 o                         
  14  -6   1        253.85        312.65        12.01 o                         
  14   6   2       1291.15       1330.79        27.27 o                         
  14   6   3        322.47        297.23        11.96 o                         
  14   6   4        249.15        229.48         9.53 o                         
  14  -6   5        869.52        563.27        14.47 o                         
  14   6   5        874.83        711.40        28.27 o                         
  14  -7  -5        317.27        343.50        10.82 o                         
  14  -7  -4         89.86         81.09         7.40 o                         
  14   7  -3         43.19         56.87         7.01 o                         
  14   7  -2          2.59          1.86         3.70 o                         
  14   7  -1        252.53        343.25        30.69 o                         
  14   7  -1        280.29        337.40        12.67 o                         
  14   7   0         43.54         42.68         4.82 o                         
  14   7   1        279.88        320.32        10.49 o                         
  14   7   2         15.02         12.10         3.83 o                         
  14   7   3          8.04         13.24         3.96 o                         
  14  -7   4        288.62        241.48        10.38 o                         
 -14  -7  -5        110.15        126.10         9.60 o                         
  14   7   5       1245.63       1124.40        32.81 o                         
  14  -8  -5        702.94        913.53        33.72 o                         
  14  -8  -4        458.29        565.00        16.85 o                         
  14   8  -3        321.43        299.38        11.55 o                         
  14   8  -2        383.54        398.86        20.54 o                         
  14   8  -1        752.51       1001.30        53.88 o                         
  14  -8  -1       1206.39       1575.55        31.69 o                         
  14  -8   0       2442.24       3112.35        39.56 o                         
  14   8   1       1205.85       1491.53        22.46 o                         
  14   8   2        129.97         99.45        16.60 o                         
  14   8   3         11.04         21.93         6.15 o                         
  14   8   4         11.99         23.16         5.65 o                         
  14   8   5        873.06        660.53        23.86 o                         
  14  -9  -5        917.98       1079.49        31.19 o                         
  14  -9  -4        248.31        248.10        10.30 o                         
  14   9  -3        965.15        902.87        20.42 o                         
  14   9  -2         79.28         59.53         9.06 o                         
  14   9  -1        383.54        398.66        16.75 o                         
  14   9   0         34.89         28.12         7.71 o                         
  14   9   1        315.04        262.72        25.94 o                         
  14  -9   1        383.99        401.73        20.27 o                         
  14   9   2        167.76        146.25        13.22 o                         
 -14  -9  -3       1179.22        793.08        31.87 o                         
  14   9   4        152.25        104.55         7.93 o                         
  14 -10  -4        230.29        311.75        13.27 o                         
  14 -10  -3        557.37        576.30        18.08 o                         
  14  10  -2        191.11        209.10        13.27 o                         
  14  10  -1        974.19       1158.17        31.87 o                         
  14  10   0       2191.60       2883.14        47.20 o                         
  14  10   1        303.15        244.00        25.42 o                         
  14 -10   1        973.52       1273.08        32.51 o                         
  14  10   2         97.41         86.98         7.80 o                         
  14 -10   3        134.44        109.56         7.26 o                         
  14 -10   4         11.04         19.25         3.60 o                         
  14 -11  -4        209.24        232.86        15.14 o                         
  14 -11  -3        383.79        428.01        15.20 o                         
  14  11  -2         90.07         76.66         8.76 o                         
  14  11  -1        432.74        410.99        17.92 o                         
  14  11   0         40.31         32.28         6.07 o                         
  14  11   1        433.16        447.18        15.59 o                         
  14  11   2        390.95        353.92        12.55 o                         
  14 -11   3        785.04        685.22        14.13 o                         
  14  11   4        148.18         94.11         8.68 o                         
  14 -12  -3        269.69        338.46        19.05 o                         
  14  12  -2       1843.00       2115.12        54.29 o                         
  14  12  -1        417.74        581.35        33.74 o                         
  14  12   0       4738.45       6579.00       147.27 o                         
  14  12   1        560.14        643.10        21.89 o                         
  14  12   2       1555.84       1272.16        20.60 o                         
  14  12   3         82.37         50.69         8.26 o                         
  14 -13  -3        329.14        324.31        15.06 o                         
  14  13  -2        306.82        270.68        11.55 o                         
  14  13  -1         36.81         69.06        11.73 o                         
  14  13   0          1.74          0.00         8.95 o                         
  14  13   1        195.91        182.64        16.17 o                         
  14  13   2        614.19        410.53        17.49 o                         
  14  14  -1       1428.31       2108.21        44.02 o                         
  14  14   0        500.77        503.06        22.65 o                         
  14  14   1       1128.20       1049.86        28.78 o                         
  15   0  -4       4037.02       4483.19        49.05 o                         
  15   0  -2        498.43        465.57        14.47 o                         
  15   0   0       1190.81       1094.52        26.84 o                         
  15   0   2       1046.13        924.82        24.29 o                         
  15   0   4       3507.96       2903.32        80.46 o                         
  15   1  -5        956.11       1207.45        23.60 o                         
  15   1  -4         15.35         25.02         5.11 o                         
  15   1  -3       1498.36       1753.56        23.58 o                         
  15  -1  -2        208.05        223.55        10.51 o                         
  15  -1  -1       2810.61       3799.04        35.78 o                         
  15  -1   0       2402.18       2994.92        31.09 o                         
  15  -1   1       1153.39       1382.99        55.05 o                         
  15  -1   1       2809.70       3702.37        34.57 o                         
  15  -1   2        536.59        473.39        13.17 o                         
  15  -1   3        149.48        137.26        13.48 o                         
  15  -1   4        141.55        104.56        10.14 o                         
  15  -1   5         29.80         77.27        12.95 o                         
  15   2  -5         62.80         80.69         6.88 o                         
  15  -2  -4       1061.43       1184.93        19.69 o                         
  15   2  -3         43.90         43.63         4.95 o                         
  15   2  -2        300.53        333.03        11.70 o                         
  15   2  -1        125.09        149.22        21.87 o                         
  15  -2  -1        151.62        189.26         7.72 o                         
  15  -2   0        194.74        181.16         7.96 o                         
  15  -2   1        151.44        161.51         7.58 o                         
  15   2   2        474.35        473.84        14.41 o                         
  15   2   3         50.29         43.75         7.46 o                         
  15   2   4       1298.96       1155.00        25.81 o                         
  15   2   5          1.52          7.20         6.32 o                         
  15  -2   5         14.15         27.72         9.79 o                         
  15  -3  -5          3.79        127.37        14.76 o                         
  15  -3  -5       1146.79       1391.02        26.37 o                         
  15  -3  -4         17.82         21.32         4.15 o                         
  15   3  -3        574.83        640.60        12.60 o                         
  15   3  -2         38.37         59.64         6.84 o                         
  15   3  -1       1367.20       2120.30        64.62 o                         
  15   3  -1       2650.29       3539.09        28.82 o                         
  15   3   0         88.50        126.33         6.95 o                         
  15   3   1       1285.42       1576.66       146.10 o                         
  15   3   1       2650.15       3483.53        41.82 o                         
  15   3   2         16.12         11.23         3.64 o                         
  15   3   3        153.44        148.43        11.58 o                         
  15   3   4          0.01         -3.52         3.52 o                         
  15   3   5         42.16        127.34        10.38 o                         
  15  -4  -5         80.78         86.55        11.21 o                         
  15  -4  -5         81.53         84.67        10.11 o                         
  15  -4  -4        118.43        119.73         7.68 o                         
  15   4  -3          5.01          5.86         3.45 o                         
  15   4  -2        318.26        314.66        11.16 o                         
  15   4  -1         12.85         20.93         6.08 o                         
  15  -4  -1         20.96         21.78         4.73 o                         
  15   4   0         17.30         16.23         3.32 o                         
  15   4   1         20.95         28.53         6.21 o                         
  15   4   2        960.18        813.40        21.82 o                         
  15   4   3         11.77         18.31         5.65 o                         
  15   4   4        394.38        322.87        13.67 o                         
  15  -4   5          0.25          5.99         2.64 o                         
  15  -5  -5         18.65        139.57        13.62 o                         
  15  -5  -5       1956.45       2534.95        40.10 o                         
  15  -5  -4         10.14         11.99         4.06 o                         
  15   5  -3        253.60        293.65        17.55 o                         
  15   5  -2         40.26         49.61         4.92 o                         
  15   5  -1       1776.45       2519.83        81.37 o                         
  15   5  -1       3580.35       4889.03        38.16 o                         
  15   5   0        129.76        137.20         7.44 o                         
  15   5   1       1807.18       1823.83        65.11 o                         
  15  -5   1       3580.41       4727.43        40.39 o                         
  15   5   2         16.56          6.47         5.53 o                         
  15   5   3        220.83        197.71        12.04 o                         
  15   5   4          9.99         12.77         4.24 o                         
  15  -5   5         37.61         77.37         6.55 o                         
  15  -6  -5        873.26       1073.77        24.51 o                         
  15  -6  -4        553.91        618.42        18.52 o                         
  15   6  -3         60.48         61.60         8.61 o                         
  15   6  -2        421.77        453.04        14.52 o                         
  15  -6  -1         24.15         29.58         5.03 o                         
  15   6   0         79.01         83.31         6.08 o                         
  15   6   1          0.25         -6.81         6.81 o                         
  15  -6   1         24.11         30.33         4.72 o                         
  15   6   2       1782.64       1777.53        22.99 o                         
  15   6   3         77.14         72.72         7.59 o                         
  15  -6   4       1013.28        840.64        22.77 o                         
  15   6   5        387.07        197.64        11.82 o                         
  15  -7  -5       1247.49       1204.78        30.61 o                         
  15  -7  -4          0.43          1.15         4.72 o                         
  15   7  -3       1393.26       1470.52        27.51 o                         
  15   7  -2          1.16          6.22         5.51 o                         
  15   7  -1       3566.08       4819.24        43.39 o                         
  15   7   0        142.80        187.56         8.52 o                         
  15   7   1       1466.53       1605.32        40.83 o                         
  15  -7   1       3564.93       4481.52        36.68 o                         
  15   7   2          3.60          5.60         2.64 o                         
  15  -7   3        582.70        436.88        14.75 o                         
  15   7   4          3.08          3.43         5.80 o                         
  15  -7   5         63.40        109.09        10.24 o                         
  15  -8  -5        873.36       1028.53        28.08 o                         
  15  -8  -4       1112.35       1224.57        24.71 o                         
  15   8  -3        322.12        284.41        11.89 o                         
  15   8  -2        114.46        103.96        10.82 o                         
  15   8  -1        124.65        128.32        12.94 o                         
  15   8   0         62.32         76.81         9.79 o                         
  15   8   1        117.85        116.62        17.47 o                         
  15  -8   1        124.85        139.20        17.25 o                         
  15   8   2        432.50        406.43        18.77 o                         
  15   8   3        156.99        105.59        16.04 o                         
  15   8   4        792.67        616.69        26.56 o                         
  15  -9  -4        109.81        107.28         6.14 o                         
  15  -9  -3       1042.23       1171.61        22.29 o                         
  15   9  -2        193.52        201.32        13.18 o                         
  15   9  -1       2374.89       3162.87        84.18 o                         
  15  -9  -1       3744.89       5068.83        80.23 o                         
  15   9   0        406.11        583.12        25.68 o                         
  15   9   1       3743.07       4753.67        51.53 o                         
  15   9   2         68.21         51.49         7.75 o                         
  15  -9   3        528.04        549.64        23.84 o                         
  15  -9   4         28.87         30.23         4.03 o                         
  15 -10  -4        572.24        700.99        24.82 o                         
  15 -10  -3        144.25        135.59         6.87 o                         
  15  10  -2          2.04          6.00         3.21 o                         
  15  10  -1         32.74         53.48        12.93 o                         
  15 -10  -1        134.48        157.24        14.46 o                         
  15  10   0         64.88         60.12         7.76 o                         
  15  10   1        101.93         55.26        12.73 o                         
  15 -10   1        134.60        150.48        11.21 o                         
  15  10   2         80.08         91.57         6.81 o                         
  15 -10   3        206.00        170.71         9.39 o                         
  15 -11  -3        403.64        380.47        11.94 o                         
  15  11  -2        659.06        631.59        15.27 o                         
  15  11  -1        748.21        921.08        40.41 o                         
  15 -11  -1       1087.20       1079.58        29.25 o                         
  15  11   0        997.29       1389.20        37.88 o                         
  15  11   1        339.61        303.38        22.74 o                         
  15 -11   1       1086.46       1176.60        24.55 o                         
  15  11   2        195.24        145.26         7.36 o                         
  15  11   3        228.23        158.09        12.25 o                         
  15 -12  -3        153.09        192.00        12.06 o                         
  15  12  -2         59.27         43.51         5.27 o                         
  15  12  -1         13.27         19.71         7.65 o                         
  15  12   0          8.43          9.01         6.66 o                         
  15  12   1         18.27         36.98         7.85 o                         
  15  12   2        240.77        165.05        11.97 o                         
  15 -13  -2       1178.44       1379.63        28.69 o                         
  15  13  -1        563.65        742.00        26.23 o                         
  15  13   0       4521.93       6254.51       104.16 o                         
  15  13   1        469.65        391.10        18.34 o                         
  16   0  -4       1527.97       1968.11        38.24 o                         
  16   0  -2       3865.79       4250.37        69.34 o                         
  16   0   0      13548.84      17072.92       100.35 o                         
  16   0   2       1489.19       1217.77        22.70 o                         
  16   0   4         22.73         48.87        12.90 o                         
  16   1  -5        888.94       1082.67        26.10 o                         
  16  -1  -4         44.85         46.46         5.23 o                         
  16  -1  -3        384.50        429.47        11.76 o                         
  16   1  -2          1.69          3.98         3.33 o                         
  16   1  -1        102.48        141.12        18.77 o                         
  16  -1  -1        444.87        540.67        14.85 o                         
  16  -1   0          8.54          3.03         3.40 o                         
  16   1   1        343.01        375.63        12.62 o                         
  16  -1   1        445.31        507.97        18.34 o                         
  16   1   2         18.72         15.30         3.42 o                         
  16   1   3        947.63        867.69        21.28 o                         
  16  -1   4         88.44         72.98        13.43 o                         
  16  -1   5        563.29        432.63        20.70 o                         
  16  -2  -5         14.17         24.24         8.85 o                         
  16   2  -4        120.56        169.78        10.08 o                         
  16   2  -3        446.99        470.27        13.83 o                         
  16   2  -2        596.79        772.37        18.51 o                         
  16   2  -1        421.34        593.75        35.16 o                         
  16  -2  -1        746.13       1022.48        16.84 o                         
  16  -2   0       2079.43       3083.56        31.31 o                         
  16  -2   1        325.38        325.25        27.31 o                         
  16  -2   1        745.95        969.29        16.37 o                         
  16   2   2        411.00        419.23        11.69 o                         
  16   2   3        106.21         90.10         8.98 o                         
  16   2   4         17.32         20.06         4.34 o                         
  16   2   5         10.20          9.79         3.53 o                         
  16  -3  -5        873.49        925.80        28.24 o                         
  16  -3  -5        915.57        996.34        24.53 o                         
  16   3  -4          2.59          1.61         3.09 o                         
  16   3  -3        530.84        532.51        15.30 o                         
  16   3  -2         66.96         71.82         7.09 o                         
  16   3  -1        441.38        530.14        12.90 o                         
  16   3   0         41.88         39.03         4.99 o                         
  16   3   1        425.92        424.31        16.26 o                         
  16   3   1        442.12        502.22        14.12 o                         
  16   3   2         91.46         81.34         7.25 o                         
  16   3   3       1050.96       1013.58        25.45 o                         
  16   3   4         60.21         48.45         5.64 o                         
  16   3   5        731.29        433.22        12.73 o                         
  16  -4  -5         33.52         32.43         7.36 o                         
  16  -4  -5         33.76         40.57         6.51 o                         
  16  -4  -4        215.93        276.90        15.62 o                         
  16   4  -3        209.61        217.41        11.95 o                         
  16   4  -2       1146.63       1338.28        22.94 o                         
  16   4  -1        125.57        202.42        13.56 o                         
  16  -4  -1        260.28        366.52        11.99 o                         
  16   4   0        562.27        808.21        18.18 o                         
  16   4   1        260.29        377.29        11.15 o                         
  16   4   2        442.86        393.31        12.17 o                         
  16   4   3          0.63          1.54         4.01 o                         
  16   4   4         75.70         72.28         6.07 o                         
  16  -5  -5        504.08        493.82        20.44 o                         
  16  -5  -5        541.63        625.33        24.14 o                         
  16  -5  -4        198.26        220.21        13.75 o                         
  16   5  -3        370.70        351.01        14.54 o                         
  16   5  -2         97.05        100.44         8.16 o                         
  16   5  -1         20.51         39.27        13.22 o                         
  16   5  -1        277.98        300.26        11.73 o                         
  16   5   0         95.07         82.06         5.92 o                         
  16  -5   1        257.94        264.67        14.49 o                         
  16  -5   1        278.41        301.34        12.15 o                         
  16   5   2         76.08         75.24         4.86 o                         
  16  -5   3        776.63        682.69        15.36 o                         
  16   5   4        231.47        177.56         8.02 o                         
  16  -6  -5          9.82         35.78         7.49 o                         
  16  -6  -4        291.10        365.28        13.06 o                         
  16   6  -3          1.08          5.74         3.61 o                         
  16   6  -2       1738.55       2038.08        35.30 o                         
  16   6  -1         66.94        103.51         8.34 o                         
  16   6   0       2532.76       3457.10        34.16 o                         
  16   6   1         63.14         88.91        15.00 o                         
  16  -6   1         67.04        103.78         6.06 o                         
  16   6   2        759.44        700.58        11.61 o                         
  16  -6   3         92.78        103.29         6.49 o                         
  16  -6   4         29.59         22.43         4.73 o                         
  16  -7  -4         75.54         94.92         6.73 o                         
  16   7  -3       1060.35        994.51        18.49 o                         
  16   7  -2          6.50          8.30         5.21 o                         
  16   7  -1          1.16         28.20        13.04 o                         
  16  -7  -1        336.50        390.01        17.95 o                         
  16   7   0         77.06         82.29         6.49 o                         
  16   7   1        335.95        322.04        17.08 o                         
  16  -7   1        337.11        366.94        12.97 o                         
  16   7   2         48.08         50.74         4.49 o                         
  16  -7   3       1075.83       1041.34        25.98 o                         
  16  -7   4        315.23        232.60        10.06 o                         
  16  -8  -4        428.94        417.68        12.77 o                         
  16  -8  -3        155.24        184.42        10.57 o                         
  16   8  -2       1409.95       1408.71        26.55 o                         
  16   8  -1        308.54        458.90        33.17 o                         
  16  -8  -1        588.77        812.57        33.02 o                         
  16   8   0       6409.37       8979.94        96.53 o                         
  16   8   1        280.74        253.00        23.21 o                         
  16  -8   1        588.72        791.79        33.15 o                         
  16   8   2       1009.18        710.89        18.35 o                         
  16  -8   3         72.01         60.47         6.53 o                         
  16  -8   4         17.40         17.37         3.30 o                         
  16  -9  -4         38.16         44.38         6.93 o                         
  16  -9  -3        567.69        548.79        15.07 o                         
  16   9  -2         18.57         15.70         4.06 o                         
  16   9  -1         25.71         61.18         8.13 o                         
  16   9   0          2.10          6.23         5.12 o                         
  16   9   1        356.35        347.86        17.22 o                         
  16  -9   1        382.02        440.49        23.00 o                         
  16   9   2         21.69          8.76         3.97 o                         
  16  -9   3        820.17        744.38        17.34 o                         
  16 -10  -3        217.98        232.61         9.61 o                         
  16 -10  -2        456.76        431.30        11.48 o                         
  16  10  -1        356.45        488.64        16.73 o                         
  16  10   0       3140.68       4071.27        64.46 o                         
  16  10   1        221.68        207.04        11.25 o                         
  16  10   1        577.49        716.89        30.55 o                         
  16  10   2        419.71        305.64         9.70 o                         
  16 -11  -3        343.18        389.02        16.65 o                         
  16  11  -2         50.34         44.18         6.69 o                         
  16  11  -1         79.30         80.04         5.96 o                         
  16  11   0          0.93          0.84         3.14 o                         
  16  11   1        328.43        271.25        10.20 o                         
  16  11   2        100.82         78.90         8.43 o                         
  16 -12  -2         28.56         30.66         5.18 o                         
  16  12  -1        114.90        120.20         7.61 o                         
  16  12   0        112.43        112.30        14.90 o                         
  16  12   1         29.56         17.79         4.91 o                         
  17   0  -4       1602.93       1676.74        30.39 o                         
  17   0  -2        159.53        162.13        13.97 o                         
  17   0   0        165.25        173.20        10.66 o                         
  17   0   2          7.44         12.66         4.09 o                         
  17   0   4        677.71        555.10        27.20 o                         
  17   1  -4         68.53         70.16         6.34 o                         
  17   1  -3       1193.54       1481.10        23.02 o                         
  17   1  -2        579.00        632.40        17.30 o                         
  17  -1  -1       1501.23       2541.71        33.85 o                         
  17  -1  -1       3023.71       4268.12        57.23 o                         
  17  -1   0       1144.71       1435.49        22.54 o                         
  17   1   1       1525.25       1707.64        22.50 o                         
  17   1   1       3023.75       4303.95       113.98 o                         
  17   1   2        483.97        396.22        10.21 o                         
  17  -1   3        567.25        502.25        16.97 o                         
  17  -1   4         91.74         92.85        12.43 o                         
  17   2  -4        319.18        322.69        13.91 o                         
  17   2  -3         48.19         46.78         6.15 o                         
  17   2  -2         61.90         67.84         6.09 o                         
  17   2  -1         37.03         58.56         7.26 o                         
  17   2  -1         96.87        122.73         9.03 o                         
  17   2   0        293.82        267.82        10.71 o                         
  17   2   1         59.94         54.32         4.32 o                         
  17  -2   1         96.91        136.68        22.07 o                         
  17   2   2        401.13        364.83         9.16 o                         
  17  -2   3        136.84        121.31         6.31 o                         
  17  -2   4        966.09        803.19        15.99 o                         
  17  -3  -5         86.92        166.76        12.55 o                         
  17  -3  -4         23.61         35.96         6.27 o                         
  17   3  -3        952.80       1147.46        23.57 o                         
  17   3  -2        435.82        542.93        13.94 o                         
  17   3  -1       1496.28       2279.48        52.37 o                         
  17   3  -1       2651.74       3880.76        39.94 o                         
  17   3   0        538.50        725.20        17.65 o                         
  17   3   1       1157.55       1238.36        20.85 o                         
  17   3   1       2651.13       3799.41        52.36 o                         
  17   3   2        281.64        239.75         7.35 o                         
  17  -3   3        176.38        155.32         6.38 o                         
  17  -3   4         42.29         29.18         3.05 o                         
  17  -4  -4        212.03        219.97         9.50 o                         
  17   4  -3         35.28         29.95         5.09 o                         
  17   4  -2        317.36        323.02        12.76 o                         
  17   4  -1          5.58          5.20         5.38 o                         
  17  -4  -1         23.95         29.85         8.91 o                         
  17   4   0         53.50         52.81         5.28 o                         
  17   4   1         18.40         20.42         4.12 o                         
  17  -4   1         23.97         34.82         8.05 o                         
  17   4   2       1154.49       1083.59        14.29 o                         
  17  -4   3         84.23         73.71         4.14 o                         
  17  -4   4        528.33        379.12         7.65 o                         
  17  -5  -4         45.12         53.40         6.36 o                         
  17   5  -3        322.68        385.15        13.48 o                         
  17   5  -2        305.00        342.52        17.37 o                         
  17   5  -1        709.32       1047.01        25.13 o                         
  17   5  -1       1247.68       1808.52        57.31 o                         
  17   5   0        763.44       1079.18        16.78 o                         
  17   5   1        539.33        520.82        12.84 o                         
  17  -5   1       1247.37       1671.42        31.40 o                         
  17   5   2         76.33         70.16         4.29 o                         
  17   5   3         53.94         37.44         3.62 o                         
  17  -5   4          4.38          3.97         3.31 o                         
  17  -6  -4        610.26        632.86        13.46 o                         
  17   6  -3         86.87         92.19         5.81 o                         
  17   6  -2        324.28        352.66        16.85 o                         
  17  -6  -1          9.01         16.21         4.71 o                         
  17   6   0         67.53         64.70         5.08 o                         
  17   6   1         90.55         98.27         4.59 o                         
  17   6   2       1295.87       1085.27        16.18 o                         
  17  -6   3        296.53        235.73         7.33 o                         
  17  -7  -4         64.78         83.62         6.03 o                         
  17  -7  -3        459.56        567.42        14.48 o                         
  17   7  -2        117.65        128.42         9.90 o                         
  17  -7  -1       2491.41       3976.52        71.75 o                         
  17   7   0        595.37        787.87        25.74 o                         
  17   7   1       1649.14       1621.92        22.74 o                         
  17   7   2         16.58          9.62         3.32 o                         
  17  -7   3         70.77         59.59         6.23 o                         
  17  -8  -3         13.47         13.34         3.07 o                         
  17   8  -2        232.93        224.06         9.34 o                         
  17  -8  -1          0.25          9.18         5.65 o                         
  17   8   0        161.76        124.30        13.41 o                         
  17   8   1          0.36          1.47         2.78 o                         
  17   8   2        843.84        673.86        14.32 o                         
  17  -8   3          1.05          0.93         2.46 o                         
  17  -9  -3        431.47        410.30        12.03 o                         
  17   9  -2         49.64         51.38         3.91 o                         
  17  -9  -1        902.07       1112.39        30.47 o                         
  17   9   0        212.07        271.10        16.60 o                         
  17   9   1        395.67        351.60        11.25 o                         
  17  -9   2         62.18         64.60         6.95 o                         
  17  10  -2         42.88         30.63         5.16 o                         
  17  10  -1         19.41         22.77         3.11 o                         
  17  10   0        173.00        116.33         9.78 o                         
  17  10   1         84.35         61.66         5.08 o                         
  17  11  -1        959.12        828.01        23.06 o                         
  17  11   0        316.77        324.44        20.23 o                         
  18   0  -4         51.84         83.77         9.68 o                         
  18   0  -2         84.10        133.91        11.71 o                         
  18   0   0       2315.42       3642.36        42.38 o                         
  18   0   2        327.93        379.65        12.58 o                         
  18   0   4        102.81         69.24         5.80 o                         
  18   1  -4        191.41        188.07         9.30 o                         
  18   1  -3        286.19        309.01        11.38 o                         
  18   1  -2        221.20        220.21        11.36 o                         
  18  -1  -1         37.75         79.04         6.15 o                         
  18   1   0         25.64         25.29         4.46 o                         
  18   1   1        296.84        315.12         9.31 o                         
  18  -1   2        346.81        321.06        11.92 o                         
  18  -1   3        939.39        882.76        24.68 o                         
  18  -2  -4        251.57        256.43        10.91 o                         
  18  -2  -3         24.25         27.56         5.71 o                         
  18   2  -2        919.47       1087.91        18.23 o                         
  18   2  -1          1.63          4.52         3.05 o                         
  18   2   0       2978.21       4257.40        41.65 o                         
  18   2   1          3.76          6.73         2.73 o                         
  18  -2   2        455.53        405.63        10.30 o                         
  18  -2   3         13.06         10.37         2.76 o                         
  18  -3  -4          0.72         -0.67         3.86 o                         
  18  -3  -3        405.64        433.87        23.11 o                         
  18   3  -2         40.28         49.70         6.70 o                         
  18   3  -1          2.80         28.24         5.42 o                         
  18   3   0         31.19         20.10         4.06 o                         
  18   3   1        260.16        282.09         8.14 o                         
  18  -3   2         57.19         54.70         3.89 o                         
  18  -3   3        646.71        596.94        10.91 o                         
  18  -4  -4        293.94        300.36        11.08 o                         
  18  -4  -3         49.80         52.28         6.75 o                         
  18   4  -2       1763.99       1993.38        36.57 o                         
  18   4  -1         59.43        112.05         8.92 o                         
  18   4   0       1666.50       2486.88        32.54 o                         
  18   4   1        125.29        121.42         5.72 o                         
  18  -4   2        568.86        516.24        10.54 o                         
  18  -4   3          9.54          5.82         1.98 o                         
  18  -5  -3        145.38        140.59        13.01 o                         
  18   5  -2         11.93         18.92         5.12 o                         
  18   5  -1         26.93         26.36         4.35 o                         
  18   5   0         54.98         40.03         5.94 o                         
  18   5   1         97.19        105.43         4.87 o                         
  18   5   2          1.35         -0.07         2.12 o                         
  18  -5   3        245.56        217.36        12.69 o                         
  18  -6  -3        185.65        250.07         8.67 o                         
  18   6  -2       1342.52       1464.10        22.87 o                         
  18  -6  -1        485.14        852.39        32.54 o                         
  18   6   0       1363.74       1751.97        35.26 o                         
  18   6   1        547.03        462.26        11.45 o                         
  18  -6   2        456.47        311.02         9.63 o                         
  18  -7  -3       1353.48       1186.88        18.82 o                         
  18   7  -2         12.82         13.28         2.76 o                         
  18  -7  -1          8.73         95.26        11.60 o                         
  18   7   0         48.90         48.97         6.81 o                         
  18   7   1        797.84        633.00        17.26 o                         
  18  -7   2         20.25         14.05         3.49 o                         
  18   8  -2        842.63        785.24        11.75 o                         
  18  -8  -1          2.27          7.81         4.39 o                         
  18   8   0       3072.42       3581.55        53.14 o                         
  18   8   1          3.87          4.70         2.61 o                         
  18  -8   2        452.86        335.95        13.33 o                         
  18   9  -1          7.11         13.94         3.42 o                         
  18   9   0          1.79          1.38         2.62 o                         
  19   0  -2          2.94          5.37         4.60 o                         
  19   0   0        289.74        225.21        14.67 o                         
  19   0   2         76.47         64.43         7.57 o                         
  19  -1  -3        579.31        642.00        23.81 o                         
  19  -1  -2         93.42         99.30         7.80 o                         
  19  -1  -1        774.04       1147.00        28.22 o                         
  19  -1   0        183.45        279.36        16.17 o                         
  19  -1   1        572.84        556.41        14.22 o                         
  19  -1   2         36.99         29.07         6.25 o                         
  19   1   3         80.72         42.67         4.07 o                         
  19  -2  -3          6.84          8.50         3.33 o                         
  19  -2  -2        206.94        217.37        11.25 o                         
  19  -2  -1          2.56         -2.34         3.53 o                         
  19   2   0        315.88        315.51        11.06 o                         
  19  -2   1          0.30          4.91         2.56 o                         
  19  -2   2        625.35        604.22        11.19 o                         
  19  -3  -3        601.60        544.86        20.06 o                         
  19  -3  -2          0.45         -1.01         3.52 o                         
  19   3  -1        928.77       1385.50        21.07 o                         
  19   3   0         68.09         84.70         7.82 o                         
  19  -3   1        698.51        750.52        13.52 o                         
  19  -3   2          2.70          3.59         2.10 o                         
  19  -4  -3         39.78         35.41         6.28 o                         
  19  -4  -2        463.44        537.09        22.97 o                         
  19   4  -1          2.87          9.29         3.34 o                         
  19   4   0         58.26         60.86         7.46 o                         
  19   4   1          8.22          6.56         2.05 o                         
  19   4   2       1230.96        998.33        11.88 o                         
  19  -5  -2         11.80         15.49         5.71 o                         
  19   5  -1        767.09       1053.50        22.87 o                         
  19   5   0          8.28          7.11         4.09 o                         
  19   5   1        617.27        378.95        12.16 o                         
  19  -5   2         20.50         18.23         4.90 o                         
  19  -6  -2         67.51         65.46         5.56 o                         
  19  -6  -1         14.60         16.94         5.45 o                         
  19   6   0         19.50          9.95         4.74 o                         
  19   6   1          2.52          2.63         2.31 o                         
  19  -7  -1       2224.82       2939.22        29.29 o                         
  19   7   0        176.36        188.31        10.84 o                         
  19  -7   1       1554.93       1248.60        25.30 o                         
  20   0   0       3417.89       4204.40        93.55 o                         
  20  -1  -1         10.33         20.65         5.42 o                         
  20  -1   0          0.52          3.23         6.78 o                         
  20  -1   1        431.42        360.21        19.69 o                         
  20  -2  -1         31.89         24.21         5.35 o                         
  20  -2   0       2671.74       3777.48        42.60 o                         
  20  -2   1         30.22         21.59         4.25 o                         
  20  -3  -1          0.88         14.40         5.16 o                         
  20  -3   0          4.17          4.37         3.09 o                         
  20  -4  -1         60.35         97.68         6.15 o                         
  20  -4   0       1844.07       2329.80        48.43 o                         
   0   0  -2     108595.29      97089.25       309.34 o                         
   0   0  -4      11840.85      12230.38       270.55 o                         
   0  -1  -1       1369.62       1008.89        31.83 o                         
   0  -1  -2       2549.40       2442.97        33.73 o                         
   0  -1  -3       9143.97       8360.96       117.90 o                         
   0   1  -4       3001.10       2983.79       132.59 o                         
   0   1  -8         21.36         26.29         9.27 o                         
   0   2  -1        778.43        543.14        17.63 o                         
   0  -2   2        252.68        249.65        10.62 o                         
   0  -2  -3       2231.04       1999.25        31.44 o                         
   0  -2   4         13.88         33.39        12.24 o                         
   0   2  -8        419.14        515.08        24.77 o                         
   0  -3  -1        672.21        502.05        16.72 o                         
   0  -3   2          0.50          3.14         4.15 o                         
   0  -3   3       4958.12       4616.29        52.70 o                         
   0  -3  -4        814.16        740.71        31.56 o                         
   0   3  -7        891.16        625.59        31.86 o                         
   0   3  -8          2.33          0.92         5.18 o                         
   0  -4  -1       1299.75       1078.38        23.59 o                         
   0  -4  -2       2618.27       2517.94        39.28 o                         
   0  -4   3       1482.71       1502.99        32.28 o                         
   0  -4  -4        331.94        407.11        16.08 o                         
   0   4  -7         94.55         84.78        11.30 o                         
   0   4  -8        228.34        272.80        18.30 o                         
   0  -5  -1         11.88         12.79         3.07 o                         
   0  -5   2        168.71        132.65        11.45 o                         
   0  -5   3        524.82        400.26        18.03 o                         
   0  -5  -4         59.07         75.62         5.78 o                         
   0   5  -8          8.91          6.75         3.29 o                         
   0  -6   2       2909.92       3064.58        36.78 o                         
   0  -6   3        187.51        150.16         7.78 o                         
   0  -6   4        142.54        192.49         8.13 o                         
   0   6  -8        348.68        393.11        11.07 o                         
   0  -7   2         25.31         32.90         4.64 o                         
   0  -7   3       1677.04       1721.41        29.75 o                         
   0   7  -4         83.09         71.58         7.14 o                         
   0   7  -8         14.10          6.41         3.68 o                         
   0  -8  -2       3307.85       3063.52        79.61 o                         
   0  -8   3        357.11        311.54        16.70 o                         
   0  -8  -4        356.78        411.63        14.52 o                         
   0   8  -8        304.35        255.26         9.60 o                         
   0  -9  -2        139.14        113.27        17.20 o                         
   0  -9  -3        738.75        696.90        19.73 o                         
   0  -9  -4        319.19        281.80        12.62 o                         
   0 -10  -2        795.38        777.81        21.60 o                         
   0 -10  -3        395.65        383.18        19.22 o                         
   0 -10  -4         46.02         83.98         8.99 o                         
   0 -11  -2        761.33        782.37        28.07 o                         
   0 -11  -3       1065.46       1062.60        25.10 o                         
   0 -11  -4        850.46        823.98        27.62 o                         
   0 -12  -2        801.11        819.22        29.64 o                         
   0 -12   3        634.12        735.01        20.83 o                         
   0  12  -4        434.67        384.55        16.79 o                         
   0 -13  -2       1828.50       1768.36        44.17 o                         
   0 -13   3        648.63        676.75        20.02 o                         
   0  13  -4       3203.91       3458.59        59.90 o                         
   0 -14   2      11373.16      12825.01       130.12 o                         
   0  14  -3        124.81        140.25         9.34 o                         
   0  14  -4       1865.28       2194.87        45.30 o                         
   0  15  -2          2.07         -3.98         6.27 o                         
   0 -15  -3       1425.12       1503.84        24.42 o                         
   0  15  -4        107.80        123.07        10.30 o                         
   0  16  -2        832.66        863.67        42.37 o                         
   0 -16  -3         63.66         73.89         7.28 o                         
   0  16  -4        257.92        279.80        20.91 o                         
   0  17  -2        142.90        162.03        17.84 o                         
   0 -17  -3       1205.93       1197.56        30.72 o                         
   0  17  -4        334.70        291.00        16.95 o                         
   0  18  -2        486.50        578.55        21.04 o                         
   0 -18  -3        793.05        794.82        21.86 o                         
   0  19  -2        462.58        446.87        15.40 o                         
   0  19   3         72.26         56.23         7.21 o                         
   1   0  -8        441.49        337.17        24.32 o                         
   1   0  -4      23346.14      20214.47       346.32 o                         
   1   0  -2       7720.71       7435.66        66.49 o                         
  -1   0  -2       6889.75       5057.72       115.47 o                         
  -1   0  -4      15254.15      13300.68       123.95 o                         
  -1   0  -8         92.50         58.48        15.60 o                         
   1  -1  -8        105.00        112.28         9.93 o                         
   1   1  -4         10.31         56.53        27.11 o                         
   1  -1  -3       4938.99       5070.08        58.97 o                         
   1  -1  -2        172.96        167.60         9.87 o                         
  -1  -1   1      11853.94      11049.94        62.63 o                         
  -1  -1  -1      12082.37       7602.10        52.89 o                         
   1  -1   2       4276.50       4108.91        36.32 o                         
  -1   1  -3       9605.12       9138.92       194.80 o                         
  -1   1  -4       2862.25       2648.93        56.07 o                         
  -1   1  -8        271.89        275.75        14.20 o                         
   1   2  -8        194.65        163.38        17.57 o                         
   1  -2  -4       1789.06       1762.03        47.80 o                         
   1  -2  -3        213.93        225.82        12.21 o                         
  -1  -2   2        275.92        278.86        14.36 o                         
  -1  -2  -1        148.16         81.16         4.92 o                         
  -1  -2  -2        861.80        757.87        21.24 o                         
  -1  -2  -3        240.10        188.04        16.50 o                         
   1  -2   4       1921.93       1998.61        32.88 o                         
  -1   2  -8        250.97        204.67        12.94 o                         
   1   3  -8          1.55          1.33         3.84 o                         
   1  -3  -4          0.34         27.75         8.32 o                         
   1  -3  -3       2589.93       2841.85        43.18 o                         
  -1  -3   2        181.82        124.44        12.65 o                         
  -1  -3  -1       9714.36       7849.62        50.22 o                         
  -1  -3  -2          7.26         23.41         5.36 o                         
   1  -3   3       2524.80       2735.37        29.20 o                         
  -1  -3  -4         74.60         85.21         8.08 o                         
  -1   3  -8         23.68         22.68         5.42 o                         
   1   4  -8        501.31        439.76        20.21 o                         
   1  -4  -4        510.75        543.21        27.71 o                         
  -1  -4   3        123.57        126.75        10.60 o                         
   1   4  -2       4671.89       4479.36        60.30 o                         
  -1  -4  -1        256.20        213.54         8.18 o                         
  -1  -4  -2       5766.17       5219.38        52.46 o                         
  -1  -4  -3        261.86        302.63        10.76 o                         
  -1  -4  -4        770.40        783.72        20.39 o                         
  -1   4  -8        440.02        430.58        16.17 o                         
   1   5  -8         37.21         39.75         4.94 o                         
   1  -5  -4        145.47        136.59         8.10 o                         
  -1  -5   3         96.73        110.48        10.29 o                         
  -1  -5   2          6.36         12.21         5.27 o                         
   1   5  -1       2890.43       2646.65        37.24 o                         
  -1  -5  -1       2017.21       1446.88        56.03 o                         
   1  -5   2          2.89         11.36         4.56 o                         
  -1  -5  -3        159.62        187.92         8.68 o                         
  -1   5  -4         78.82         70.30         5.86 o                         
  -1   5  -8         31.75         33.33         5.43 o                         
   1  -6  -8        494.17        456.85        20.98 o                         
  -1  -6   4       1806.33       1746.52        24.66 o                         
  -1  -6   3         54.72         59.38         8.14 o                         
   1  -6  -2       3709.09       3360.67        45.78 o                         
   1  -6  -1       2122.86       1770.87        22.27 o                         
  -1  -6  -2       2640.65       2382.02        31.01 o                         
  -1  -6  -3        545.58        561.28        14.54 o                         
   1  -6   4       1570.83       1515.20        17.55 o                         
  -1   6  -8        410.74        340.88        13.02 o                         
   1  -7  -8         95.17         99.55         9.71 o                         
   1   7  -4         45.12         45.83         5.31 o                         
  -1  -7   3       1728.42       1699.10        27.40 o                         
   1  -7  -2        223.57        207.53        10.15 o                         
  -1  -7  -2        386.12        333.74        14.12 o                         
   1  -7   3       1592.45       1727.66        29.68 o                         
   1  -7   4          1.50         15.55         4.32 o                         
  -1   7  -8        150.43        139.69         7.64 o                         
   1  -8  -8        204.13        116.72        10.22 o                         
   1  -8  -4       3152.54       2755.38        46.47 o                         
  -1  -8   3       1038.77        891.72        25.66 o                         
   1  -8  -2        287.38        196.02        26.71 o                         
  -1  -8  -2        368.50        289.98        26.11 o                         
  -1  -8  -3       1204.53       1102.69        42.05 o                         
  -1  -8  -4       4618.48       4251.37        43.16 o                         
  -1   8  -8        428.60        282.37        13.94 o                         
   1  -9  -4         68.00         87.75         8.55 o                         
  -1  -9   3        963.03        796.38        35.93 o                         
   1  -9  -2        569.11        576.47        36.99 o                         
  -1  -9  -2        776.85        804.05        36.87 o                         
  -1  -9  -3        546.27        534.41        17.38 o                         
  -1  -9  -4        144.92        145.24         9.70 o                         
   1  10  -4       2199.44       1943.46        47.20 o                         
  -1 -10   3        538.49        414.77        24.58 o                         
   1  10  -2         39.50         40.19         7.43 o                         
  -1  10  -2         36.30         24.87         6.44 o                         
  -1 -10  -3        608.25        518.80        17.78 o                         
  -1 -10  -4       2823.63       2566.43        40.54 o                         
   1  11  -4         54.28         72.56         8.99 o                         
  -1 -11   3       1668.08       1856.38        38.27 o                         
   1 -11  -2       2378.28       2453.92        48.89 o                         
  -1 -11  -2       3370.26       3433.54        57.01 o                         
  -1 -11  -3       1127.67       1279.73        27.38 o                         
  -1 -11  -4        439.64        394.67        16.21 o                         
  -1  11  -7        232.87        318.78        16.64 o                         
   1  12  -4        167.62        183.05        14.58 o                         
  -1 -12   3        147.25        143.75         8.94 o                         
  -1 -12   2         58.86         49.16         9.77 o                         
   1 -12   2        144.22        189.51        12.25 o                         
  -1 -12  -3        835.23        853.46        22.87 o                         
  -1  12  -4        414.14        386.52        20.54 o                         
   1  13  -4        135.31        228.15        17.24 o                         
  -1 -13   3        460.96        464.18        14.60 o                         
  -1 -13   2       2005.61       2155.28        50.41 o                         
  -1 -13  -2        138.81        179.07        16.35 o                         
  -1 -13  -3         60.55         68.51         8.24 o                         
  -1  13  -4        519.35        602.76        25.62 o                         
   1  14  -4       2969.18       3114.12        51.38 o                         
   1 -14  -3        873.15        918.63        25.27 o                         
  -1 -14   2       3289.00       3440.67        63.55 o                         
   1 -14   2       2007.99       2043.38        51.62 o                         
  -1 -14  -3        289.41        300.95        12.21 o                         
  -1 -14  -4       1109.63       1168.70        28.23 o                         
   1  15  -4         35.05         48.19        11.71 o                         
   1 -15  -3        264.78        294.86        19.74 o                         
   1  15  -2        263.79        290.76        26.73 o                         
  -1  15  -2        525.13        589.60        35.49 o                         
  -1 -15  -3        807.05        909.99        19.34 o                         
  -1  15  -4        159.24        204.87        13.68 o                         
   1  16  -4        389.01        396.24        24.94 o                         
   1 -16  -3        437.88        446.81        17.36 o                         
   1  16  -2        401.67        370.58        29.28 o                         
  -1  16  -2        488.67        388.16        28.34 o                         
  -1 -16  -3        366.10        371.53        11.57 o                         
  -1  16  -4        439.81        406.20        22.75 o                         
   1  17  -4         49.03         46.78         9.81 o                         
   1 -17  -3        290.59        336.47        18.18 o                         
   1  17  -2        293.76        280.04        24.11 o                         
  -1  17  -2        414.49        412.55        27.17 o                         
  -1 -17  -3        841.04        918.08        26.12 o                         
  -1  18   4        290.56        179.67        12.29 o                         
   1  18  -3        322.88        312.14        19.47 o                         
   1  18  -2         42.22         37.71         7.73 o                         
  -1  18  -2        259.13        239.34        18.79 o                         
  -1 -18  -3        502.42        487.27        25.65 o                         
   1  18   4        630.36        397.43        16.83 o                         
  -1  19   3        120.75         84.82         8.68 o                         
   1  19  -2        906.37       1052.58        22.75 o                         
  -1 -19  -3         80.63         80.46         9.81 o                         
   2   0  -8       1906.44       2186.89        51.69 o                         
   2   0  -4       3288.61       3396.61       146.74 o                         
   2   0  -2      19694.55      19445.29       117.17 o                         
  -2   0  -2       8091.81       5762.92        72.57 o                         
  -2   0  -4        410.95        305.27        19.95 o                         
  -2   0  -8        245.53        298.66        14.64 o                         
   2  -1  -8          0.48          6.42         6.22 o                         
   2  -1  -4          3.45         27.01        13.14 o                         
   2  -1  -3       4339.70       4178.88        66.87 o                         
   2   1  -2        789.45        823.63        23.45 o                         
  -2  -1   1        285.53        329.55        22.46 o                         
  -2   1  -1        768.13        575.46        13.10 o                         
  -2   1  -2       4494.82       3467.91        57.25 o                         
  -2   1  -3       4656.45       3911.09        56.03 o                         
  -2   1  -4       2225.34       2192.66        51.32 o                         
  -2   1  -7        943.42       1036.72        43.81 o                         
  -2   1  -8        218.38        215.65        12.85 o                         
   2   2  -8        201.24        242.65        20.02 o                         
   2  -2  -4       1794.99       2088.61        61.59 o                         
   2  -2  -3         10.77          9.43         7.01 o                         
  -2  -2   2       5347.66       5226.96        99.97 o                         
  -2  -2   1         73.71         85.20        13.04 o                         
  -2  -2  -1        380.46        250.90         8.46 o                         
  -2  -2  -2       3824.82       3726.84        29.69 o                         
   2  -2   3        777.74        590.12        15.27 o                         
   2  -2   4        259.95        439.49        16.96 o                         
  -2   2  -8        809.83       1064.58        25.93 o                         
   2   3  -8          0.68          3.29         6.38 o                         
   2  -3  -4          0.99         -1.03         5.65 o                         
   2  -3  -3       3877.23       3616.49        71.95 o                         
  -2  -3   2        425.22        387.41        31.29 o                         
  -2  -3  -1        399.00        350.01        10.31 o                         
  -2  -3  -2       1355.10       1192.28        25.64 o                         
  -2  -3  -3       2598.04       2515.79        29.53 o                         
  -2  -3  -4         21.82         28.97         6.07 o                         
  -2   3  -8          1.69         -0.86         3.74 o                         
   2   4  -8        136.21        176.01        17.14 o                         
   2  -4  -4       1989.98       2223.62        55.80 o                         
   2  -4  -3        134.93        167.84        13.27 o                         
  -2  -4   2      13163.97      11703.07       178.82 o                         
  -2  -4  -1         19.43         21.12         4.59 o                         
  -2  -4  -2      10577.43       9826.57        72.59 o                         
  -2  -4  -3        223.23        244.41         9.93 o                         
  -2  -4  -4       1052.96       1104.21        19.68 o                         
  -2   4  -8        359.81        485.68        17.28 o                         
   2   5  -8          6.43          4.93         6.28 o                         
   2  -5  -4        298.29        298.11        12.79 o                         
  -2  -5   3       3739.84       3725.37        61.47 o                         
  -2  -5   1        315.35        202.76        10.26 o                         
  -2  -5  -1        360.16        323.35        27.75 o                         
   2  -5   2        531.96        407.09        14.30 o                         
  -2  -5  -3       2275.22       2128.07        20.51 o                         
  -2  -5  -4         43.67         43.18         3.72 o                         
  -2   5  -8          0.22          1.54         2.88 o                         
   2   6  -8        271.39        307.79        13.31 o                         
  -2  -6   4        863.56        854.61        25.02 o                         
  -2  -6   3        117.97        150.73        12.49 o                         
   2  -6  -2       8491.12       9035.58        83.44 o                         
  -2  -6   1         62.05        123.88        11.07 o                         
  -2  -6  -1       1002.99       1083.78        52.20 o                         
  -2  -6  -2       6353.74       6388.00        60.60 o                         
   2  -6   3       1386.18       1511.37        18.41 o                         
   2  -6   4        738.03        841.75        12.94 o                         
  -2   6  -8        224.25        249.42        11.38 o                         
   2   7  -8         99.26         57.90         6.39 o                         
   2   7  -7         38.75         19.28         9.07 o                         
  -2  -7   4       1056.30        991.37        26.11 o                         
  -2  -7   3        298.28        218.88        15.49 o                         
   2  -7  -2        216.90        178.04        11.51 o                         
  -2   7   1        178.12        104.01         6.21 o                         
  -2  -7  -2         40.87         30.56        10.41 o                         
  -2   7  -3       1679.78       1517.30        28.79 o                         
   2  -7   4        242.68        257.57         8.86 o                         
  -2   7  -8          1.20         -2.57         2.57 o                         
   2   8  -8        529.16        506.09        19.49 o                         
  -2  -8   4         86.53        126.36        14.36 o                         
  -2  -8   3        382.60        401.15        21.68 o                         
   2  -8  -2       2984.55       2259.52        82.70 o                         
  -2  -8   1       2353.60       1939.25        50.14 o                         
  -2  -8  -2       3615.66       3122.01        83.96 o                         
  -2  -8  -3       1146.69       1129.38        82.71 o                         
  -2  -8  -4        478.91        521.00        19.48 o                         
   2   9  -4        281.05        248.63        17.43 o                         
  -2  -9   3       1561.35       1167.58        38.89 o                         
   2  -9  -2        145.75         98.62        19.85 o                         
  -2  -9  -2        406.09        354.62        25.17 o                         
  -2  -9  -3       2260.24       2179.24        34.51 o                         
  -2   9  -4        793.04        735.65        22.51 o                         
   2  10  -4        122.75        184.77        13.32 o                         
  -2 -10   3        874.66        774.00        30.85 o                         
   2 -10  -2       2521.49       2541.04        78.88 o                         
  -2 -10  -2       2634.64       2751.34        33.42 o                         
  -2 -10  -3        836.47        815.84        21.48 o                         
  -2  10  -4        217.08        253.36        14.18 o                         
   2  11  -4        202.30        186.85        14.72 o                         
  -2 -11   3       1040.97        893.67        51.28 o                         
   2 -11  -2        317.33        295.15        33.95 o                         
  -2 -11  -2        376.51        310.55        15.56 o                         
  -2 -11  -3       1594.81       1680.81        31.62 o                         
  -2  11  -4        850.53        775.69        23.13 o                         
   2  12  -4       1768.02       1897.24        42.48 o                         
  -2 -12   3        410.56        443.07        16.56 o                         
  -2 -12   2       6384.48       6578.88       112.14 o                         
  -2 -12  -2       3869.36       3825.31        61.33 o                         
  -2 -12  -3        275.00        313.18        14.40 o                         
  -2 -12  -4        391.79        438.53        17.05 o                         
   2  13  -4        138.51        128.97        20.71 o                         
  -2 -13   3        931.44        944.32        23.18 o                         
  -2 -13   2          5.51          0.99         8.75 o                         
  -2  13  -2         43.34         53.92         7.72 o                         
  -2 -13  -3        436.40        443.11        15.79 o                         
  -2  13  -4         39.35         42.45         6.61 o                         
   2  14  -4        132.98        133.72        19.63 o                         
   2 -14  -3        820.47        882.48        24.47 o                         
  -2 -14   2         15.48          7.86        21.93 o                         
  -2  14  -2          6.68         12.97         7.65 o                         
  -2 -14  -3        198.18        228.57        11.06 o                         
  -2 -14  -4          3.46         13.93         5.01 o                         
   2  15  -4        905.45        922.77        42.23 o                         
   2 -15  -3        507.31        539.26        25.07 o                         
  -2  15  -2        352.78        316.47        26.26 o                         
  -2 -15  -3        609.25        658.48        16.45 o                         
  -2  15  -4       1512.44       1543.22        33.48 o                         
   2  16  -4         69.86         70.30        12.78 o                         
   2 -16  -3        308.11        358.08        20.10 o                         
   2  16  -2        258.99        304.41        26.61 o                         
  -2  16  -2        359.52        316.70        24.68 o                         
  -2 -16  -3        184.01        200.76         8.88 o                         
  -2  16  -4         63.23         62.66        10.54 o                         
   2  17  -4        698.63        704.27        28.00 o                         
   2 -17  -3        538.66        544.61        21.67 o                         
   2  17  -2        446.56        460.35        29.94 o                         
  -2  17  -2        221.23        234.10        19.81 o                         
  -2  17  -3        469.34        469.31        14.59 o                         
   2  18  -3        109.51         87.44        12.77 o                         
   2  18  -2        193.26        196.42        12.99 o                         
   2  18   2        338.57        362.66        23.64 o                         
  -2 -18  -3        526.14        555.52        16.83 o                         
   2  19  -2        141.79        119.44         8.89 o                         
   2  19   2        517.27        540.33        23.84 o                         
  -2 -19  -3        607.92        509.37        13.66 o                         
   3   0  -8         40.04         30.59         9.87 o                         
  -3   0   2      10454.66      10740.56       143.39 o                         
  -3   0  -2       3876.70       2790.50        51.87 o                         
  -3   0  -4        333.04        280.53        15.16 o                         
  -3   0  -8        595.19        826.48        34.24 o                         
   3  -1  -8         68.90         62.48         8.15 o                         
   3  -1  -4        400.14        362.66        28.98 o                         
   3  -1  -3       1365.71       1510.54        34.43 o                         
  -3  -1   2          3.02         42.51         7.95 o                         
  -3  -1   1       1267.18       1405.53        50.79 o                         
  -3  -1  -1         31.83        245.29        17.20 o                         
  -3   1  -2          5.44         30.60         8.48 o                         
  -3   1  -3       1859.70       1375.83        26.17 o                         
  -3   1  -4       1231.59       1088.34        28.13 o                         
  -3  -1  -7        382.89        660.56        35.56 o                         
  -3   1  -8        691.88        806.28        22.46 o                         
   3   2  -8        615.09        518.22        26.69 o                         
   3   2  -7         35.51         39.96         9.95 o                         
   3  -2  -4       6795.54       7025.62       115.24 o                         
   3  -2  -3        138.20        181.46        14.26 o                         
  -3  -2   2       2500.19       2463.74        53.03 o                         
  -3  -2   1         87.28         65.75        14.25 o                         
  -3  -2  -1        285.12        228.04        18.88 o                         
   3  -2   2       4142.53       3478.16        29.75 o                         
  -3   2  -3        203.65        184.63         7.08 o                         
  -3   2  -4       4016.13       3967.00        36.13 o                         
  -3   2  -8        139.53        108.56        10.76 o                         
   3   3  -8         10.95         19.71         7.31 o                         
   3   3  -7        147.56        370.21        25.73 o                         
   3  -3  -4        126.37        121.86        16.87 o                         
   3  -3  -3       1758.77       1853.82        45.58 o                         
  -3  -3   2        612.40        602.42        28.50 o                         
  -3  -3   1       5063.90       4758.21       102.38 o                         
  -3  -3  -1       2781.15       3188.60        54.21 o                         
  -3  -3  -2        415.94        437.59        11.94 o                         
  -3  -3  -3       1269.64       1272.14        17.21 o                         
  -3   3  -4         78.09         69.07         5.82 o                         
  -3  -3  -8         10.84         14.82         3.86 o                         
   3   4  -8        679.84        587.27        26.80 o                         
   3   4  -7         70.54         58.12        11.08 o                         
   3  -4  -4       2077.70       1989.02        33.06 o                         
   3  -4  -3       1362.05       1200.32        47.33 o                         
  -3  -4   2       7565.89       7066.64       100.10 o                         
  -3  -4   1          6.25         15.30        11.09 o                         
  -3  -4  -1         85.53         81.27         7.97 o                         
  -3  -4  -2       9062.96       7969.37        53.55 o                         
  -3  -4  -3       1362.06       1375.11        18.13 o                         
  -3   4  -4       2155.84       2145.71        19.77 o                         
  -3  -4  -8        421.65        373.87        11.53 o                         
   3   5  -8         10.24         17.64         6.06 o                         
   3   5  -7        105.43        238.20        20.16 o                         
   3  -5  -4        384.05        358.12        11.49 o                         
  -3  -5   3       5299.57       5257.58       143.25 o                         
  -3  -5   2         79.56         78.62        13.79 o                         
  -3  -5  -1      18344.58      19306.05       106.08 o                         
  -3  -5  -2         25.47         31.89         6.73 o                         
  -3  -5  -3       1935.19       2054.50        24.50 o                         
  -3  -5  -4          0.10          8.12         2.57 o                         
  -3   5  -8         46.44         54.60         5.03 o                         
   3   6  -8        491.54        391.53        14.06 o                         
   3   6  -4       2032.88       2000.87        35.36 o                         
  -3  -6   3       2841.51       2926.23        66.63 o                         
  -3  -6   2       4724.31       3607.60       125.19 o                         
  -3  -6  -1         48.79         65.76         8.37 o                         
  -3  -6  -2       2302.45       2013.07        56.84 o                         
  -3  -6  -3       1985.69       1897.58        25.05 o                         
   3  -6   4       1541.46       1509.13        18.38 o                         
  -3   6  -8        318.18        309.68        17.10 o                         
   3   7  -8         65.43         62.82         5.88 o                         
   3   7  -4        724.01        668.77        29.99 o                         
  -3  -7   3         24.09         44.69         9.63 o                         
  -3  -7   2        968.13        968.78        30.52 o                         
  -3  -7  -2        483.32        501.58        33.06 o                         
  -3  -7  -3        373.37        384.44        16.37 o                         
   3  -7   4         89.89        111.86         7.36 o                         
  -3   7  -8        133.80        118.87         9.57 o                         
   3   8  -8        153.46         88.67         6.67 o                         
   3  -8  -4       2498.28       2108.11        55.56 o                         
   3   8  -3         75.91         72.96         9.60 o                         
   3  -8  -2        349.75        230.09        16.20 o                         
  -3  -8  -2        378.20        334.34        28.93 o                         
  -3  -8  -3          2.65         17.30         6.37 o                         
  -3   8  -4       4088.79       4190.51        42.37 o                         
   3  -9  -4         13.00         24.74         9.57 o                         
  -3  -9   3       2389.11       2142.09        59.80 o                         
  -3  -9   2        356.10        265.29        20.88 o                         
  -3  -9  -2        459.52        452.93        15.55 o                         
  -3  -9  -3       1602.05       1573.98        26.16 o                         
  -3   9  -4         47.93         62.05         7.37 o                         
   3  10  -4       3090.41       2668.28        70.10 o                         
  -3 -10   3         15.06         31.09        21.79 o                         
  -3 -10   2        413.18        391.24        25.53 o                         
  -3 -10  -2        455.48        427.51        13.69 o                         
  -3  10  -3         16.00          8.81         5.10 o                         
  -3 -10  -4       4260.89       4119.92        48.12 o                         
  -3 -11   4        108.28        130.32        39.45 o                         
  -3 -11   3       1807.39       1886.93        91.37 o                         
  -3 -11   2         66.07         59.55        12.78 o                         
   3 -11   2        189.22        157.57        10.64 o                         
  -3 -11  -3       1070.17       1141.75        24.58 o                         
  -3  11  -4          1.95          7.05         4.83 o                         
  -3 -12   4       3545.95       3456.02       101.12 o                         
  -3 -12   3         86.22         78.62        10.59 o                         
  -3 -12   2       2020.83       1882.28        52.49 o                         
  -3 -12  -2       1828.75       1695.25        34.02 o                         
  -3 -12  -3        415.41        391.35        14.93 o                         
  -3 -12  -4       2257.05       2324.09        36.07 o                         
  -3 -13   3       1473.72       1650.31        33.18 o                         
  -3 -13   2        624.96        608.97        29.10 o                         
  -3 -13  -2        717.68        697.81        21.90 o                         
  -3 -13  -3       1243.10       1453.28        25.29 o                         
  -3 -13  -4        776.26        755.19        20.66 o                         
   3 -14  -3        192.38        207.23        14.34 o                         
  -3 -14   2          3.25         -4.90         4.90 o                         
  -3  14  -2         26.74         41.99        10.81 o                         
  -3  14  -3        149.51        180.39        10.87 o                         
  -3  14  -4         36.64         30.53         7.54 o                         
   3  15  -4         58.07        107.07        17.56 o                         
   3 -15  -3          5.32          1.86         9.65 o                         
  -3  15  -2        954.66       1016.79        43.10 o                         
  -3 -15  -3          4.31          5.33         4.37 o                         
  -3 -15  -4         21.89         66.12        11.15 o                         
   3  16  -4        500.33        464.05        27.13 o                         
   3 -16  -3        379.81        394.39        28.62 o                         
  -3  16  -2        571.67        511.58        29.49 o                         
  -3 -16  -3        444.43        472.95        14.40 o                         
  -3  16  -4        488.32        462.98        24.05 o                         
   3  17  -4        141.11        125.45        13.94 o                         
   3 -17  -3          7.47         12.11         6.48 o                         
  -3  17  -3          1.75          1.47         3.84 o                         
   3  18  -3        517.42        453.85        15.50 o                         
  -3  18   2         47.93         50.69         9.73 o                         
  -3 -18  -2        328.12        361.29        17.09 o                         
  -3 -18  -3        586.30        566.59        18.39 o                         
   3  19   2        162.58        129.49        12.53 o                         
   4   0  -8        169.82        159.68        15.23 o                         
   4   0  -4       2331.32       2700.69        90.89 o                         
  -4   0   2        354.26        284.73        27.76 o                         
  -4   0  -2         15.69         34.95         9.84 o                         
  -4   0  -4        115.91        162.01        12.35 o                         
  -4   0  -8        638.68        879.29        27.00 o                         
   4   1  -8         57.31         98.46        13.13 o                         
   4  -1  -4         44.14         65.80        14.78 o                         
   4  -1  -3       2478.56       2228.52        37.22 o                         
  -4  -1   2        347.77        337.54        20.81 o                         
  -4  -1   1        228.87        278.59        15.53 o                         
  -4  -1  -1        767.28        768.46        33.71 o                         
  -4   1  -2        968.60        710.96        32.94 o                         
  -4   1  -3       1999.97       1537.90        28.08 o                         
  -4   1  -4          9.47         13.28         5.15 o                         
  -4  -1  -8         31.30         49.53         7.98 o                         
   4   2  -8        830.86        927.50        32.10 o                         
   4   2  -7          1.16         10.21         6.70 o                         
   4  -2  -4       1201.90       1175.69        40.51 o                         
   4  -2  -3        200.60        207.63        15.86 o                         
   4   2  -2       6998.23       7492.10        59.88 o                         
  -4  -2   1         19.06         33.37         7.18 o                         
  -4  -2  -1        781.22        750.64        35.86 o                         
  -4  -2  -2       6946.81       6204.95        46.71 o                         
  -4  -2  -3        327.58        244.36         8.30 o                         
  -4   2  -4        427.63        570.32        13.59 o                         
  -4   2  -7         34.53         39.52        10.37 o                         
  -4  -2  -8        403.32        560.88        15.26 o                         
   4   3  -8          2.34          2.85         5.26 o                         
   4   3  -4        175.61        133.91         9.53 o                         
  -4  -3   3       1192.11       1080.27        44.05 o                         
  -4  -3   2        397.69        363.37        23.76 o                         
  -4  -3   1         48.47         34.54         3.86 o                         
  -4  -3  -1        193.35        194.67        21.76 o                         
  -4  -3  -2       1799.19       1499.35        24.50 o                         
  -4  -3  -3       1263.86       1121.69        20.82 o                         
   4  -3   4          1.27          2.52         1.92 o                         
  -4   3  -7        620.55        694.62        34.29 o                         
  -4  -3  -8          4.69          4.24         4.27 o                         
   4   4  -8        355.58        439.46        22.10 o                         
   4  -4  -4        710.37        784.02        20.94 o                         
  -4  -4   3        380.90        363.25        27.89 o                         
  -4  -4   2       9205.50       8783.08       116.04 o                         
  -4  -4   1       2760.99       2485.65        57.53 o                         
  -4  -4  -1        390.54        948.11        49.82 o                         
  -4  -4  -2       7738.54       7282.35        65.84 o                         
  -4  -4  -3        598.95        511.13        15.21 o                         
  -4  -4  -4        782.64        770.81         9.88 o                         
  -4  -4  -8        275.45        418.58        12.41 o                         
   4   5  -8          6.35          0.84         5.21 o                         
  -4  -5   4        240.91        278.62        10.56 o                         
  -4  -5   3       2539.36       2356.61        71.74 o
[truncated: 135,354 more chars]
