# Supplementary material for: Complexes of 2,4,6-tri­hydroxy­benzoic acid: effects of intra­molecular hydro­gen bonding on ligand geometry and metal binding modes
Source: Acta Crystallogr C Struct Chem. 2022 Oct 25;78(Pt 11):653–70. doi: 10.1107/S2053229622009901 (PMC9635592; doi:10.1107/S2053229622009901)
Supplement: Supplementary file 11 [file c-78-00653-10_Ba_H3thba_gaussian_april2022sup11.hkl]

data_10_Ba_H3thba_gaussian_april2022                                            
_shelx_title ' gaussian_april2022_a.res in Cmcm'                                
_shelx_refln_list_code          4                                               
_shelx_F_calc_maximum      568.53                                               
_exptl_crystal_F_000      1080.00                                               
_reflns_d_resolution_high  0.8441                                               
                                                                                
loop_                                                                           
 _space_group_symop_operation_xyz                                               
 'x, y, z'                                                                      
 '-x, -y, z+1/2'                                                                
 '-x, y, -z+1/2'                                                                
 'x, -y, -z'                                                                    
 'x+1/2, y+1/2, z'                                                              
 '-x+1/2, -y+1/2, z+1/2'                                                        
 '-x+1/2, y+1/2, -z+1/2'                                                        
 'x+1/2, -y+1/2, -z'                                                            
 '-x, -y, -z'                                                                   
 'x, y, -z-1/2'                                                                 
 'x, -y, z-1/2'                                                                 
 '-x, y, z'                                                                     
 '-x+1/2, -y+1/2, -z'                                                           
 'x+1/2, y+1/2, -z-1/2'                                                         
 'x+1/2, -y+1/2, z-1/2'                                                         
 '-x+1/2, y+1/2, z'                                                             
                                                                                
_cell_length_a    16.9238                                                       
_cell_length_b    16.1932                                                       
_cell_length_c     7.0336                                                       
_cell_angle_alpha  90.000                                                       
_cell_angle_beta   90.000                                                       
_cell_angle_gamma  90.000                                                       
                                                                                
_shelx_F_squared_multiplier     1.000                                           
                                                                                
loop_                                                                           
 _refln_index_h                                                                 
 _refln_index_k                                                                 
 _refln_index_l                                                                 
 _refln_F_squared_calc                                                          
 _refln_F_squared_meas                                                          
 _refln_F_squared_sigma                                                         
 _refln_observed_status                                                         
   2   0   0       2807.15       3170.51       121.35 o                         
   4   0   0      40374.20      46110.92      1368.58 o                         
   6   0   0      85332.05      95734.55      2802.19 o                         
   8   0   0     123070.59     141024.12      4053.70 o                         
  10   0   0      20951.81      23327.91       781.59 o                         
  12   0   0      15924.81      18914.84       412.34 o                         
  14   0   0      16288.51      20726.08       355.26 o                         
  16   0   0      32541.90      40805.57       960.23 o                         
  18   0   0       4197.06       6226.79       272.95 o                         
  20   0   0       8037.52       9498.74       328.63 o                         
   1   1   0       1052.18        956.78        38.63 o                         
   3   1   0       3182.31       3386.84       135.75 o                         
   5   1   0       1347.78       1339.13        69.57 o                         
   7   1   0       3143.71       4338.74        85.02 o                         
   9   1   0      14604.50      17718.05       289.04 o                         
  11   1   0         15.54         52.06        14.02 o                         
  13   1   0         32.99         55.15        17.61 o                         
  15   1   0        111.04        163.53        25.97 o                         
  17   1   0        627.31        859.92        58.67 o                         
  19   1   0        393.03        439.75        76.15 o                         
   0   2   0       2384.28       3530.73       138.30 o                         
   2   2   0      54601.46      50990.73      1463.51 o                         
   4   2   0      64031.87      66009.62      1918.09 o                         
   6   2   0      26825.55      29227.39       745.43 o                         
   8   2   0      20717.09      23940.84       422.65 o                         
  10   2   0       8168.82       9727.33       178.20 o                         
  12   2   0      24178.08      29172.43       552.88 o                         
  14   2   0      14763.26      19042.65       443.00 o                         
  16   2   0       4157.91       6030.13       137.97 o                         
  18   2   0       5508.71       7783.10       218.26 o                         
   1   3   0        158.32        294.48        54.22 o                         
   3   3   0       5385.61       5179.48       181.04 o                         
   5   3   0       4238.33       4369.34       139.95 o                         
   7   3   0        452.42        435.40        24.84 o                         
   9   3   0       1249.23       1203.68        55.48 o                         
  11   3   0        866.54        983.81        41.20 o                         
  13   3   0       2183.11       2664.13        70.19 o                         
  15   3   0       1001.40       1291.60        47.97 o                         
  17   3   0        636.97        803.95        47.75 o                         
  19   3   0        177.28        225.86        41.11 o                         
   0   4   0       1222.22       1356.44        95.00 o                         
   2   4   0      11199.42      13085.83       437.41 o                         
   4   4   0       6124.38       7206.70       285.08 o                         
   6   4   0       4122.96       4758.46       156.58 o                         
   8   4   0       3466.31       4041.19       158.24 o                         
  10   4   0       6434.31       7746.56       214.92 o                         
  12   4   0      11302.92      13419.95       199.64 o                         
  14   4   0       1530.99       1991.32        57.35 o                         
  16   4   0       2424.71       3142.04        75.45 o                         
  18   4   0       4194.29       4982.31       119.13 o                         
   1   5   0       5643.84       6471.48       177.71 o                         
   3   5   0       6619.17       7435.15       275.11 o                         
   5   5   0        944.06       1077.10        97.27 o                         
   7   5   0       3139.92       3662.68       210.92 o                         
   9   5   0       7288.92       8836.83       404.01 o                         
  11   5   0       6215.32       7072.85       181.53 o                         
  13   5   0        265.09        318.00        22.25 o                         
  15   5   0       3349.75       4215.21        90.30 o                         
  17   5   0       3766.76       4752.75        95.37 o                         
  19   5   0        604.10        641.46        41.09 o                         
   0   6   0       6337.34       6371.88       248.76 o                         
   2   6   0      23522.58      22103.52       497.46 o                         
   4   6   0      14167.96      15546.29       519.20 o                         
   6   6   0      11901.29      12547.12       462.88 o                         
   8   6   0       6832.44       7747.54       348.10 o                         
  10   6   0      10535.95      11602.37       508.11 o                         
  12   6   0       3443.52       3898.81        69.91 o                         
  14   6   0       6724.35       7871.00       135.28 o                         
  16   6   0       3728.26       4550.04        92.55 o                         
  18   6   0       3229.23       3579.63        84.34 o                         
   1   7   0      12629.19      12308.57       277.63 o                         
   3   7   0      52819.87      52671.45      1109.08 o                         
   5   7   0      29936.71      30652.91       959.57 o                         
   7   7   0       9764.13       9542.02       384.40 o                         
   9   7   0       8479.86       8832.55       385.35 o                         
  11   7   0      17665.26      19062.92       363.45 o                         
  13   7   0      10132.58      11561.72       193.07 o                         
  15   7   0       3167.12       3378.63        75.37 o                         
  17   7   0       6185.24       7026.41       254.78 o                         
   0   8   0      20716.99      19089.80       629.24 o                         
   2   8   0      17713.21      17784.53       387.88 o                         
   4   8   0       6050.55       6125.31       284.45 o                         
   6   8   0      15238.12      15906.86       670.22 o                         
   8   8   0       4987.60       5135.87       252.02 o                         
  10   8   0      20867.48      21719.03       558.60 o                         
  12   8   0        358.41        393.00        39.06 o                         
  14   8   0       4771.12       5780.96       158.55 o                         
  16   8   0       4924.37       5839.75       264.05 o                         
  18   8   0       3393.84       4383.03       159.57 o                         
   1   9   0      31458.83      30090.55       683.51 o                         
   3   9   0      23064.44      21376.81       710.94 o                         
   5   9   0      22945.68      22031.57      2140.66 o                         
   7   9   0      21645.47      19804.35       455.08 o                         
   9   9   0      18766.13      18292.80       306.54 o                         
  11   9   0       8441.64       8276.42       226.76 o                         
  13   9   0      15468.60      17447.33       387.25 o                         
  15   9   0       7728.07       8908.55       622.67 o                         
  17   9   0       4224.21       5483.80       194.47 o                         
   0  10   0        106.29        117.47        55.68 o                         
   2  10   0       4477.77       4549.36       158.61 o                         
   4  10   0       2085.45       2325.65        85.21 o                         
   6  10   0       2282.26       2344.35       105.94 o                         
   8  10   0        291.08        324.69        43.64 o                         
  10  10   0       2760.49       2937.39       130.67 o                         
  12  10   0       1077.18       1114.42        77.22 o                         
  14  10   0        751.33        824.57        43.07 o                         
  16  10   0        578.42        658.50        51.84 o                         
   1  11   0      17575.08      16738.42       271.39 o                         
   3  11   0       3337.30       3077.32       101.51 o                         
   5  11   0       7076.10       6933.59       188.13 o                         
   7  11   0      12753.30      13700.47       264.52 o                         
   9  11   0      12256.72      11753.74       382.85 o                         
  11  11   0       3379.59       3345.22       138.72 o                         
  13  11   0       4055.80       4482.62       208.06 o                         
  15  11   0       7750.88       9130.44       299.29 o                         
   0  12   0      11212.69      10803.83       268.55 o                         
   2  12   0       3142.21       3113.01        93.09 o                         
   4  12   0        442.28        484.74        36.49 o                         
   6  12   0        114.91        117.20        26.44 o                         
   8  12   0         92.26         84.27        35.50 o                         
  10  12   0         11.40         16.65        33.97 o                         
  14  12   0         25.66         53.38        43.47 o                         
   1  13   0      10546.91      10893.32       214.84 o                         
   3  13   0       4839.47       4869.01       125.39 o                         
   5  13   0       6764.05       6921.20       127.96 o                         
   7  13   0      15489.50      13440.35       853.01 o                         
   9  13   0       1251.01       1364.87        55.42 o                         
  11  13   0       6916.42       6680.44       228.05 o                         
  13  13   0       5416.16       5431.90       505.87 o                         
   0  14   0       8637.13       9091.17       300.17 o                         
   2  14   0       6708.77       6596.29       160.83 o                         
   4  14   0        825.41        770.69        34.51 o                         
   6  14   0        358.93        369.44        46.25 o                         
   8  14   0        121.23        190.79        56.98 o                         
  10  14   0       1079.16       1119.51        76.25 o                         
  12  14   0        236.39        207.46        31.94 o                         
   1  15   0       9102.45       9595.41       221.87 o                         
   3  15   0      15046.27      15735.80       344.16 o                         
   5  15   0      12108.87      12325.51       276.18 o                         
   7  15   0       5174.00       6116.27       215.09 o                         
   9  15   0       9607.39      10899.66       345.51 o                         
  11  15   0       7437.81       8210.00       259.62 o                         
   0  16   0       1639.60       1720.59        93.09 o                         
   2  16   0       3249.03       3358.43        96.98 o                         
   4  16   0        965.06       1035.89        52.08 o                         
   6  16   0       1957.91       2259.57        74.96 o                         
   8  16   0       1017.89       1165.77        70.81 o                         
  10  16   0       3497.68       3806.77       133.71 o                         
   1  17   0       6409.34       6363.38       153.03 o                         
   3  17   0       8165.57       8846.84       202.11 o                         
   5  17   0       7639.01       8682.53       198.21 o                         
   7  17   0       5924.72       7098.86       230.48 o                         
   9  17   0       5069.40       5741.85       184.63 o                         
   0  18   0        918.01       1033.48        63.99 o                         
   2  18   0       3122.39       3370.43        89.74 o                         
   4  18   0       4154.76       4822.29       117.67 o                         
   6  18   0       1905.95       2240.70        90.19 o                         
   1  19   0       4548.78       5055.32       118.01 o                         
   1   1   1      55222.99      55267.45      1130.03 o                         
   3   1   1      10935.46      12546.25       274.63 o                         
   5   1   1      35455.08      35375.93       727.46 o                         
   7   1   1      34348.00      35387.74       438.28 o                         
   9   1   1      13700.63      14195.43       317.62 o                         
  11   1   1      13014.37      14019.50       256.98 o                         
  13   1   1      13855.33      16036.07       178.10 o                         
  15   1   1      12189.43      14182.68       175.33 o                         
  17   1   1       3840.40       5133.17       175.74 o                         
  19   1   1       5561.90       6492.24       247.23 o                         
   0   2   1       9431.36      10187.33       328.14 o                         
   2   2   1        883.99        971.50        30.52 o                         
   4   2   1       1052.07       1184.16        54.37 o                         
   6   2   1         67.83         93.60        17.86 o                         
   8   2   1      11175.66      12189.86       251.91 o                         
  10   2   1        206.29        179.04        17.58 o                         
  12   2   1         70.97         67.66        11.57 o                         
  14   2   1        395.90        491.73        22.50 o                         
  16   2   1       2742.22       3363.40        57.44 o                         
  18   2   1         56.50         61.20        25.27 o                         
   1   3   1      45897.14      48828.26      1411.69 o                         
   3   3   1      23854.92      25856.38       443.63 o                         
   5   3   1      22255.29      23788.14       522.95 o                         
   7   3   1      27094.11      28131.96       436.04 o                         
   9   3   1      19581.00      22050.55       354.94 o                         
  11   3   1      11193.41      12058.91       128.14 o                         
  13   3   1      10680.04      12100.52       125.35 o                         
  15   3   1       5581.88       6854.23        88.65 o                         
  17   3   1       9010.33      10320.42       165.85 o                         
  19   3   1       4940.20       5614.20       119.87 o                         
   0   4   1      14834.99      16194.10       509.62 o                         
   2   4   1       4919.70       4328.12       465.15 o                         
   4   4   1      17462.06      18388.08       330.20 o                         
   6   4   1        393.55        381.94        29.86 o                         
   8   4   1       8103.79       9083.25       212.87 o                         
  10   4   1       6963.26       7514.38       111.88 o                         
  12   4   1       1849.71       2124.87        34.04 o                         
  14   4   1       1129.28       1373.11        34.32 o                         
  16   4   1       4088.79       4659.77        69.27 o                         
  18   4   1        724.08        779.07        32.78 o                         
   1   5   1       8803.42       8740.71       308.40 o                         
   3   5   1      51157.37      53359.74       911.92 o                         
   5   5   1      13739.26      14720.27       245.18 o                         
   7   5   1      12612.26      14099.06       243.40 o                         
   9   5   1      10323.54      10982.93       478.86 o                         
  11   5   1       6097.06       6704.67        82.06 o                         
  13   5   1      16909.27      18783.91       200.74 o                         
  15   5   1       3336.18       3823.74        58.65 o                         
  17   5   1       3784.75       4447.45        69.95 o                         
  19   5   1       2607.96       2552.64        62.91 o                         
   0   6   1        915.55        949.32       116.23 o                         
   2   6   1       4085.68       3499.72       157.34 o                         
   4   6   1      85091.70      89543.80      1506.56 o                         
   6   6   1       1559.44       1441.33        70.19 o                         
   8   6   1       2868.50       2916.00       183.86 o                         
  10   6   1       3996.48       4400.01       109.11 o                         
  12   6   1      29204.25      32025.32       346.38 o                         
  14   6   1        293.33        348.73        17.84 o                         
  16   6   1       3537.68       3873.40        92.17 o                         
  18   6   1       4010.44       4074.79        92.96 o                         
   1   7   1      10188.56      10772.25       228.35 o                         
   3   7   1       5137.35       4921.67       202.51 o                         
   5   7   1      17740.77      18559.66       426.27 o                         
   7   7   1       1676.90       1455.36        72.51 o                         
   9   7   1       5444.37       5687.92       119.04 o                         
  11   7   1      20232.13      22416.16       426.10 o                         
  13   7   1        416.47        486.12        28.72 o                         
  15   7   1       4883.61       5261.69        79.40 o                         
  17   7   1       3360.94       3797.34       264.99 o                         
   0   8   1      22574.35      21956.42       510.81 o                         
   2   8   1      23917.12      25125.67      1681.77 o                         
   4   8   1       1689.56       1187.38       142.52 o                         
   6   8   1      13086.28      13129.18       249.46 o                         
   8   8   1      18780.88      19232.16       296.46 o                         
  10   8   1      13585.16      14248.88       282.17 o                         
  12   8   1        940.31       1062.34        41.99 o                         
  14   8   1       9345.78       9623.11       305.06 o                         
  16   8   1       6184.16       7202.78       201.04 o                         
  18   8   1       2416.28       2226.74        87.12 o                         
   1   9   1       2189.92       2191.77        83.11 o                         
   3   9   1       6649.59       6889.26       753.27 o                         
   5   9   1       1570.90       1267.05        75.65 o                         
   7   9   1       2432.01       2335.83        50.31 o                         
   9   9   1       4919.11       5068.71       113.27 o                         
  11   9   1        237.79        230.45        42.31 o                         
  13   9   1       1926.26       2053.95        62.18 o                         
  15   9   1       2806.72       3003.83        81.57 o                         
  17   9   1        734.83        693.91        28.92 o                         
   0  10   1      15860.69      16345.70       579.05 o                         
   2  10   1      17633.13      16539.96       449.78 o                         
   4  10   1       7979.65       7534.50       149.93 o                         
   6  10   1      22093.21      20752.38       383.21 o                         
   8  10   1       9948.25       9582.51       260.99 o                         
  10  10   1       5966.44       5571.84       260.96 o                         
  12  10   1       7187.24       7309.10       151.87 o                         
  14  10   1      10976.21      11065.13       179.39 o                         
  16  10   1       2883.90       3313.42        95.94 o                         
   1  11   1       1448.84       1503.54        35.82 o                         
   3  11   1        369.46        368.69        22.73 o                         
   5  11   1         44.70         59.92        23.24 o                         
   7  11   1        504.20        550.41        32.41 o                         
   9  11   1       1810.74       1817.07       102.72 o                         
  11  11   1        178.18        218.17        47.70 o                         
  13  11   1         64.76         92.92        16.83 o                         
  15  11   1         28.98         39.37        14.04 o                         
   0  12   1      19593.99      19305.00       351.98 o                         
   2  12   1      13826.15      13028.50       176.05 o                         
   4  12   1       8687.28       8246.62       115.54 o                         
   6  12   1      16687.72      16298.07       230.39 o                         
   8  12   1       8009.01       8405.80       199.67 o                         
  10  12   1      12378.66      12439.75       285.47 o                         
  12  12   1       5238.98       5455.33        99.72 o                         
  14  12   1       7503.94       8178.33       154.20 o                         
   1  13   1       2282.90       2265.10        49.35 o                         
   3  13   1       1896.44       1986.45        44.03 o                         
   5  13   1         42.80         98.21        21.29 o                         
   7  13   1        357.27        395.30        30.51 o                         
   9  13   1       1339.86       1392.99        48.28 o                         
  11  13   1        282.80        285.19        30.21 o                         
  13  13   1        275.74        316.51        23.92 o                         
   0  14   1       6740.31       6870.03       139.31 o                         
   2  14   1      14213.38      14057.47       209.46 o                         
   4  14   1       6552.80       6378.76       173.05 o                         
   6  14   1      16239.06      15069.93       486.26 o                         
   8  14   1       5244.62       5548.28       113.74 o                         
  10  14   1       5113.97       5343.00       112.27 o                         
  12  14   1       8110.05       7425.18       116.60 o                         
   1  15   1         61.70        120.47        24.38 o                         
   3  15   1       5430.08       5228.10       186.46 o                         
   5  15   1        576.34        611.45        27.12 o                         
   7  15   1        174.26        200.49        25.50 o                         
   9  15   1        649.23        691.57        32.59 o                         
  11  15   1        831.30        748.49        28.78 o                         
   0  16   1       6103.70       6421.13       155.75 o                         
   2  16   1       7809.71       8061.51       133.03 o                         
   4  16   1       5534.66       5741.70        89.45 o                         
   6  16   1       4488.71       4772.68       107.14 o                         
   8  16   1       7112.23       7434.79       169.11 o                         
  10  16   1       4285.91       4697.70       110.13 o                         
   1  17   1        739.63        825.85        30.98 o                         
   3  17   1       5060.82       5471.68        92.26 o                         
   5  17   1       1747.78       1798.13        58.72 o                         
   7  17   1        816.78        908.64        32.07 o                         
   0  18   1       4425.80       4606.29       112.13 o                         
   2  18   1       2933.21       3168.10        59.08 o                         
   4  18   1       4363.58       4461.55       107.13 o                         
   6  18   1       2642.62       2969.83        75.17 o                         
   1  19   1       3560.45       3750.78        63.84 o                         
   0   0   2     323223.22     301390.12      8576.49 o                         
   2   0   2      27129.02      27237.23       471.70 o                         
   4   0   2       1142.49       1023.73        50.26 o                         
   6   0   2       9643.04       8158.29       295.23 o                         
   8   0   2      32721.93      28103.22       579.08 o                         
  10   0   2       2143.85       1854.68        55.44 o                         
  12   0   2       2275.53       2196.69        50.62 o                         
  14   0   2       3471.71       3693.32       117.06 o                         
  16   0   2      13278.67      12574.67       359.11 o                         
  18   0   2        697.19        827.70        45.48 o                         
   1   1   2        119.93        112.40        29.33 o                         
   3   1   2        796.15        878.55        44.71 o                         
   5   1   2        314.66        352.05        39.98 o                         
   7   1   2       2787.02       2667.86        42.43 o                         
   9   1   2       8595.84       8185.34       131.33 o                         
  11   1   2         62.60         70.11        11.28 o                         
  13   1   2         63.16         45.95        14.05 o                         
  15   1   2         36.64         26.17        17.62 o                         
  17   1   2        353.43        340.26        23.33 o                         
  19   1   2        247.41        232.00        60.17 o                         
   0   2   2       3486.42       3415.05       155.18 o                         
   2   2   2      35384.64      38304.37       789.67 o                         
   4   2   2      42863.11      45345.99       959.84 o                         
   6   2   2      18699.20      17280.62       392.17 o                         
   8   2   2      14952.71      12957.10       310.81 o                         
  10   2   2       6175.89       6038.69        81.94 o                         
  12   2   2      17631.00      16667.31       160.70 o                         
  14   2   2      11236.64      11004.93       124.20 o                         
  16   2   2       3203.31       3486.09        70.82 o                         
  18   2   2       4398.86       4638.10        88.65 o                         
   1   3   2       3608.57       3786.30       130.20 o                         
   3   3   2      11613.28      11793.98       402.80 o                         
   5   3   2       8561.21       9294.23       242.07 o                         
   7   3   2       2371.72       2488.78        94.18 o                         
   9   3   2       2856.45       2539.98        71.42 o                         
  11   3   2       1898.92       1843.15        53.41 o                         
  13   3   2       3166.16       3160.74        45.33 o                         
  15   3   2       1581.39       1680.65        37.60 o                         
  17   3   2       1061.17       1066.36        36.82 o                         
  19   3   2        403.96        399.50        39.63 o                         
   0   4   2      27595.55      30411.80       947.63 o                         
   2   4   2      62066.21      64904.91      1116.91 o                         
   4   4   2      43069.71      44700.93       954.19 o                         
   6   4   2      28511.07      28390.94       517.91 o                         
   8   4   2      19715.88      18482.15      1530.90 o                         
  10   4   2      19518.40      18554.94       205.41 o                         
  12   4   2      22567.94      21886.61       242.83 o                         
  14   4   2       6216.39       6382.04        87.96 o                         
  16   4   2       6586.56       6690.05       102.45 o                         
  18   4   2       7815.49       7068.06       146.25 o                         
   1   5   2      16412.20      17654.05       426.69 o                         
   3   5   2      16307.29      16806.73       330.56 o                         
   5   5   2       6154.09       6217.32       233.76 o                         
   7   5   2       8564.30       7949.06       183.96 o                         
   9   5   2      11737.75      10503.09       354.88 o                         
  11   5   2       9617.46       9159.90       126.64 o                         
  13   5   2        605.17        569.65        25.40 o                         
  15   5   2       4979.86       5077.97       109.17 o                         
  17   5   2       4815.07       4465.60       136.50 o                         
   0   6   2       5137.38       5793.14       465.83 o                         
   2   6   2      17177.05      18471.35       388.56 o                         
   4   6   2      11325.20      12409.36       367.82 o                         
   6   6   2      10435.84      11038.81       299.15 o                         
   8   6   2       6722.90       6071.47       172.13 o                         
  10   6   2       9518.52       9136.96       156.95 o                         
  12   6   2       3458.10       3446.54        65.69 o                         
  14   6   2       6059.91       5932.58        94.93 o                         
  16   6   2       3371.83       3588.58       104.20 o                         
  18   6   2       2903.98       2310.82        97.67 o                         
   1   7   2       1160.01       1238.65        89.38 o                         
   3   7   2      16656.61      18322.58       377.57 o                         
   5   7   2       9051.82       9937.66       292.06 o                         
   7   7   2       2273.67       1940.06        92.27 o                         
   9   7   2       2453.42       2355.90        74.34 o                         
  11   7   2       7984.31       7891.59       131.99 o                         
  13   7   2       4450.12       4547.65       119.62 o                         
  15   7   2       1058.71       1052.48        56.66 o                         
  17   7   2       2980.33       3166.33       108.80 o                         
   0   8   2       3134.26       3846.40       253.21 o                         
   2   8   2       2467.75       2564.02       107.43 o                         
   4   8   2        294.06        416.36        56.53 o                         
   6   8   2       3310.36       3330.29       166.15 o                         
   8   8   2        519.14        436.73        48.39 o                         
  10   8   2       8457.10       7948.57       195.25 o                         
  12   8   2        437.28        458.43        31.95 o                         
  14   8   2       1482.00       1549.88        40.77 o                         
  16   8   2       1822.49       1910.96        64.24 o                         
   1   9   2       8903.16       9269.83       452.12 o                         
   3   9   2       5853.78       5902.92       124.76 o                         
   5   9   2       6507.50       6195.37       173.64 o                         
   7   9   2       6762.73       6487.77       119.85 o                         
   9   9   2       6551.69       6219.23       111.19 o                         
  11   9   2       2369.05       2370.98        58.88 o                         
  13   9   2       6798.98       6538.46       119.66 o                         
  15   9   2       3079.37       3124.45        58.18 o                         
  17   9   2       1582.57       1373.52        65.45 o                         
   0  10   2         73.37         80.37        20.18 o                         
   2  10   2       2789.56       2850.01        42.91 o                         
   4  10   2       1183.53       1099.67        47.36 o                         
   6  10   2       1322.64       1173.62        36.24 o                         
   8  10   2        127.58        101.26        23.55 o                         
  10  10   2       1609.45       1637.77        82.38 o                         
  12  10   2        620.83        569.56        37.02 o                         
  14  10   2        431.86        400.82        21.89 o                         
  16  10   2        344.83        270.95        24.49 o                         
   1  11   2      26629.15      25618.90       300.79 o                         
   3  11   2       9181.60       8763.93       107.97 o                         
   5  11   2      13085.45      12048.76       179.59 o                         
   7  11   2      17305.95      16408.08       287.82 o                         
   9  11   2      16053.76      14514.74       248.89 o                         
  11  11   2       5747.79       5707.07       180.80 o                         
  13  11   2       5932.51       5875.74       104.35 o                         
  15  11   2       9354.84       8785.88       156.07 o                         
   0  12   2       6899.82       6825.61       116.86 o                         
   2  12   2       3468.65       3545.68        56.45 o                         
   4  12   2        640.12        639.29        28.11 o                         
   6  12   2          6.29         58.77        16.42 o                         
   8  12   2          3.25         -0.99        25.61 o                         
  10  12   2         65.42         61.18        24.64 o                         
  12  12   2        423.16        447.25        23.16 o                         
  14  12   2         78.08        214.44        46.93 o                         
   1  13   2      17227.28      16976.95       227.33 o                         
   3  13   2      10142.76       9264.31       147.15 o                         
   5  13   2      12101.62      11304.73       159.55 o                         
   7  13   2      21471.31      18561.06       261.46 o                         
   9  13   2       3502.23       3493.52        62.66 o                         
  11  13   2      10584.53       9182.78       120.42 o                         
  13  13   2       7957.44       6896.14        85.29 o                         
   0  14   2       7374.06       7404.13       161.68 o                         
   2  14   2       4893.98       4708.55       140.42 o                         
   4  14   2        449.09        446.32        24.89 o                         
   6  14   2        192.26        193.42        26.69 o                         
   8  14   2        136.41        165.81        19.65 o                         
  10  14   2        710.90        597.92        25.03 o                         
  12  14   2        126.77        144.20        16.19 o                         
   1  15   2       4063.91       3884.20        65.79 o                         
   3  15   2       7843.74       8086.37       132.22 o                         
   5  15   2       6250.89       5998.18        92.68 o                         
   7  15   2       2282.06       2410.74        59.08 o                         
   9  15   2       5321.29       4933.33        97.85 o                         
  11  15   2       4018.52       3569.03       162.69 o                         
   0  16   2        700.93        707.10        40.63 o                         
   2  16   2       1573.02       1553.74        45.97 o                         
   4  16   2        331.38        336.79        20.90 o                         
   6  16   2        920.60        942.32        34.13 o                         
   8  16   2        400.49        368.97        23.38 o                         
   1  17   2       2583.21       2601.12        59.13 o                         
   3  17   2       3569.58       3790.93        60.97 o                         
   5  17   2       3331.24       3435.97        71.04 o                         
   7  17   2       2500.00       2529.33        54.84 o                         
   0  18   2        804.86        787.86        34.75 o                         
   2  18   2       2563.91       2723.71        43.98 o                         
   4  18   2       3386.05       3330.21        83.82 o                         
   1   1   3      34768.38      33177.27       735.66 o                         
   3   1   3      11881.24      10790.43       170.19 o                         
   5   1   3      23364.35      20339.44       472.81 o                         
   7   1   3      21207.64      18909.53       445.79 o                         
   9   1   3       9774.67       8533.91       116.55 o                         
  11   1   3       9225.92       8232.46        94.81 o                         
  13   1   3       9218.46       8223.77       110.54 o                         
  15   1   3       8565.18       7586.56       116.54 o                         
  17   1   3       2908.90       2747.62        67.82 o                         
   0   2   3       5371.54       5587.05       283.17 o                         
   2   2   3        808.08        786.72        49.91 o                         
   4   2   3        988.93        976.44        65.21 o                         
   6   2   3         97.42         57.22        30.67 o                         
   8   2   3       6261.91       5510.16        87.82 o                         
  10   2   3        273.41        225.33        15.68 o                         
  12   2   3        126.54        131.74        14.49 o                         
  14   2   3        364.38        330.89        20.49 o                         
  16   2   3       1816.14       1505.74        52.82 o                         
  18   2   3         63.59         51.08        24.67 o                         
   1   3   3      15635.48      17084.00       848.55 o                         
   3   3   3       8785.08       9343.85       291.04 o                         
   5   3   3       9620.86       9447.02       266.47 o                         
   7   3   3      13391.17      11560.08       228.03 o                         
   9   3   3      10808.65       9359.17       134.45 o                         
  11   3   3       6635.17       5821.43        92.72 o                         
  13   3   3       6421.46       5891.51        73.09 o                         
  15   3   3       3264.87       2933.16        58.32 o                         
  17   3   3       5471.35       4790.06       161.16 o                         
   0   4   3       5073.04       5590.73       264.37 o                         
   2   4   3       1647.78       1751.32        76.82 o                         
   4   4   3       7088.48       6748.01       169.15 o                         
   6   4   3        275.28        314.71        50.46 o                         
   8   4   3       4026.93       3275.25        47.45 o                         
  10   4   3       3814.84       3204.59        49.65 o                         
  12   4   3        984.35        888.20        31.60 o                         
  14   4   3        755.82        697.32        23.19 o                         
  16   4   3       2352.14       2186.58        74.45 o                         
  18   4   3        387.93        316.22        20.82 o                         
   1   5   3       3725.82       3739.83       210.33 o                         
   3   5   3      21629.81      22527.06       743.85 o                         
   5   5   3       6058.03       5563.87       252.25 o                         
   7   5   3       6482.09       5571.84       105.63 o                         
   9   5   3       5630.21       4869.22        79.29 o                         
  11   5   3       2977.08       2727.65        60.72 o                         
  13   5   3       9860.04       9253.43       140.68 o                         
  15   5   3       1842.08       1796.34        58.49 o                         
  17   5   3       2246.87       2025.14        59.23 o                         
   0   6   3        972.16       1054.90       126.79 o                         
   2   6   3       2348.00       2308.26       154.07 o                         
   4   6   3      38533.59      37229.85      1176.18 o                         
   6   6   3        927.40        711.06        28.05 o                         
   8   6   3       1663.77       1286.35        40.90 o                         
  10   6   3       1861.83       1565.47        50.63 o                         
  12   6   3      16629.23      15449.51       310.50 o                         
  14   6   3        217.10        213.59        20.51 o                         
  16   6   3       2132.41       1827.71        72.13 o                         
   1   7   3       8093.92       8538.43       217.98 o                         
   3   7   3       4321.41       4165.82       222.10 o                         
   5   7   3      11694.48      10801.05       200.19 o                         
   7   7   3       1512.14       1224.38        51.94 o                         
   9   7   3       3395.14       2964.41        57.24 o                         
  11   7   3      13139.79      12321.14       212.83 o                         
  13   7   3        246.94        243.52        23.21 o                         
  15   7   3       3491.35       3163.60       140.08 o                         
  17   7   3       2243.68       1961.62        84.74 o                         
   0   8   3      15312.87      16691.07       573.06 o                         
   2   8   3      16604.09      17303.67       451.18 o                         
   4   8   3       2148.05       1744.42        56.50 o                         
   6   8   3       9492.44       8318.44       221.04 o                         
   8   8   3      12090.61      10328.67       163.59 o                         
  10   8   3       9364.60       8445.71       139.92 o                         
  12   8   3        801.86        702.16        32.91 o                         
  14   8   3       6784.44       6613.25       134.60 o                         
  16   8   3       4325.53       3906.05       143.15 o                         
   1   9   3       1726.81       1530.54        72.81 o                         
   3   9   3       4338.43       4184.72       168.23 o                         
   5   9   3       1266.67       1070.00        50.46 o                         
   7   9   3       1876.86       1603.77        65.38 o                         
   9   9   3       3479.97       3058.44        81.32 o                         
  11   9   3        209.68        226.09        25.44 o                         
  13   9   3       1493.67       1358.10        37.16 o                         
   0  10   3      10173.54      10005.17       192.00 o                         
   2  10   3      11480.23      10979.74       136.02 o                         
   4  10   3       6071.84       5474.55       108.74 o                         
   6  10   3      14539.86      12594.00       218.55 o                         
   8  10   3       7408.65       6264.28       142.65 o                         
  10  10   3       4732.18       4190.45       130.01 o                         
  12  10   3       5484.48       4919.02        92.45 o                         
  14  10   3       7647.65       6914.83       272.20 o                         
   1  11   3        640.79        606.99        23.47 o                         
   3  11   3        136.94        157.28        16.98 o                         
   5  11   3         23.95         39.33        17.72 o                         
   7  11   3        248.63        207.62        19.90 o                         
   9  11   3        961.28        940.91        78.90 o                         
  11  11   3         86.47        126.71        18.40 o                         
  13  11   3         42.27         49.04        18.77 o                         
   0  12   3      10667.15      11055.23       184.42 o                         
   2  12   3       7330.14       7009.14       130.97 o                         
   4  12   3       5058.43       4872.48        77.24 o                         
   6  12   3       9219.78       8615.62       132.61 o                         
   8  12   3       4485.92       4047.67        85.99 o                         
  10  12   3       7378.41       6063.40        83.29 o                         
  12  12   3       3028.49       2781.26        63.39 o                         
   1  13   3       1290.85       1213.02        28.82 o                         
   3  13   3       1130.21       1145.13        54.87 o                         
   5  13   3          9.11          0.91        20.70 o                         
   7  13   3        180.06        142.44        19.94 o                         
   9  13   3        793.95        679.32        37.60 o                         
  11  13   3        171.65        140.27        28.14 o                         
   0  14   3       3992.92       3997.28        86.01 o                         
   2  14   3       8438.96       8580.47       123.26 o                         
   4  14   3       3665.99       3697.62        68.67 o                         
   6  14   3       9470.31       8646.80       152.77 o                         
   8  14   3       2995.72       2902.39        57.55 o                         
  10  14   3       2901.16       2642.31        81.46 o                         
   1  15   3         45.33         46.76        14.92 o                         
   3  15   3       3254.76       3487.05        63.64 o                         
   5  15   3        288.17        294.58        24.01 o                         
   7  15   3        112.39        171.96        43.59 o                         
   9  15   3        385.95        359.76        43.06 o                         
   0  16   3       4300.31       4673.75       107.96 o                         
   2  16   3       5565.26       5626.07        82.95 o                         
   4  16   3       4068.37       4047.39       124.19 o                         
   6  16   3       3237.34       3249.92        82.87 o                         
   8  16   3       5080.57       4678.58       114.32 o                         
   1  17   3        606.87        580.02        42.96 o                         
   3  17   3       3446.89       3388.72        88.41 o                         
   5  17   3       1245.51       1168.28        42.32 o                         
   0   0   4     156887.56     147456.77      4313.50 o                         
   2   0   4       1823.96       1609.39        95.06 o                         
   4   0   4      11094.54      10323.56       294.34 o                         
   6   0   4      20835.29      17870.64       600.10 o                         
   8   0   4      31950.70      26679.30       561.30 o                         
  10   0   4       8177.07       6943.52       167.00 o                         
  12   0   4       6578.66       5678.57       126.75 o                         
  14   0   4       6082.82       5407.97       255.75 o                         
  16   0   4      13078.21      10790.63       366.32 o                         
   1   1   4        193.78        151.71        35.46 o                         
   3   1   4        498.55        407.58        38.82 o                         
   5   1   4        335.76        337.82        44.88 o                         
   7   1   4        703.54        668.29        33.12 o                         
   9   1   4       3838.60       3597.12       102.64 o                         
  11   1   4         12.48          3.41        18.99 o                         
  13   1   4          5.55          8.79        15.17 o                         
  15   1   4         40.35         28.91        16.93 o                         
  17   1   4        185.12        149.98        21.81 o                         
   0   2   4       2984.63       2666.23       181.27 o                         
   2   2   4      14477.88      14409.00       307.96 o                         
   4   2   4      16655.21      15288.31       402.08 o                         
   6   2   4       8500.65       7422.51       116.36 o                         
   8   2   4       7737.74       6868.33       138.36 o                         
  10   2   4       3746.83       3296.92        93.37 o                         
  12   2   4       8503.50       7195.23       130.92 o                         
  14   2   4       5941.10       5193.17        85.03 o                         
  16   2   4       1772.63       1516.52        44.37 o                         
   1   3   4        276.74        213.42        49.95 o                         
   3   3   4       1630.93       1588.67       124.31 o                         
   5   3   4       1319.57       1059.09        41.47 o                         
   7   3   4        340.31        315.52        16.69 o                         
   9   3   4        468.24        435.34        34.94 o                         
  11   3   4        322.85        285.31        28.89 o                         
  13   3   4        888.62        739.36        35.17 o                         
  15   3   4        358.17        291.04        21.91 o                         
  17   3   4        270.99        214.57        22.62 o                         
   0   4   4       1158.26       1296.59       127.61 o                         
   2   4   4       5852.05       5798.57       174.28 o                         
   4   4   4       3879.87       3642.26        83.18 o                         
   6   4   4       2760.67       2397.90        51.74 o                         
   8   4   4       2110.93       1798.94        36.19 o                         
  10   4   4       2627.07       2241.32        69.00 o                         
  12   4   4       4667.17       4018.07       106.28 o                         
  14   4   4        824.88        698.38        30.48 o                         
  16   4   4       1232.19       1015.69        30.48 o                         
   1   5   4       2582.72       2435.18        71.72 o                         
   3   5   4       2645.92       2516.46        58.61 o                         
   5   5   4        860.56        717.19        19.24 o                         
   7   5   4       1655.29       1407.38        32.90 o                         
   9   5   4       2590.96       2176.59        51.19 o                         
  11   5   4       2671.63       2362.99        54.90 o                         
  13   5   4        121.71        114.76        19.32 o                         
  15   5   4       1593.35       1355.96        48.45 o                         
   0   6   4       2524.12       2837.70        66.57 o                         
   2   6   4       6576.51       6344.71        93.40 o                         
   4   6   4       4531.28       4276.59        63.09 o                         
   6   6   4       4288.53       3670.82        55.02 o                         
   8   6   4       3053.57       2626.83        54.18 o                         
  10   6   4       4066.33       3589.21        66.96 o                         
  12   6   4       1595.53       1478.78        42.92 o                         
  14   6   4       2860.38       2429.17        58.08 o                         
  16   6   4       1585.79       1272.38        91.47 o                         
   1   7   4       4232.81       4231.74        92.83 o                         
   3   7   4      13881.15      13807.07       210.56 o                         
   5   7   4       9035.76       8018.84       105.72 o                         
   7   7   4       4105.18       3495.94        58.52 o                         
   9   7   4       3562.85       3159.27        64.86 o                         
  11   7   4       6816.72       6155.45       101.51 o                         
  13   7   4       4203.62       3788.92       107.62 o                         
  15   7   4       1400.54       1219.43        48.62 o                         
   0   8   4       5681.41       5961.91       165.31 o                         
   2   8   4       4645.13       4545.39       100.24 o                         
   4   8   4       2093.21       2010.47        54.53 o                         
   6   8   4       4907.75       4256.12        91.57 o                         
   8   8   4       1574.99       1353.24        44.04 o                         
  10   8   4       7505.10       6639.94       209.87 o                         
  12   8   4        187.82        138.43        27.71 o                         
  14   8   4       1959.13       1620.40        64.10 o                         
   1   9   4      10178.95      10168.62       179.62 o                         
   3   9   4       7872.60       7214.27       162.86 o                         
   5   9   4       8030.61       7123.48       112.42 o                         
   7   9   4       7510.65       6285.26       159.78 o                         
   9   9   4       7063.77       6065.24       132.53 o                         
  11   9   4       3143.51       2763.96       108.79 o                         
  13   9   4       6209.25       5170.02       138.74 o                         
   0  10   4        139.35        153.62        24.96 o                         
   2  10   4       1551.12       1445.10        42.50 o                         
   4  10   4        769.36        624.71        37.89 o                         
   6  10   4        919.37        770.40        32.68 o                         
   8  10   4        180.01        129.09        24.59 o                         
  10  10   4        922.30        743.75        41.44 o                         
  12  10   4        470.76        380.30        31.21 o                         
  14  10   4        318.88        257.90        25.46 o                         
   1  11   4       6902.32       6992.60        96.43 o                         
   3  11   4       2046.89       2069.99        85.73 o                         
   5  11   4       3457.18       3219.32       101.12 o                         
   7  11   4       4570.97       4351.27        88.64 o                         
   9  11   4       5062.01       4393.44       151.71 o                         
  11  11   4       1576.13       1467.97        54.90 o                         
  13  11   4       1696.77       1512.74        50.60 o                         
   0  12   4       3971.14       4082.44        86.69 o                         
   2  12   4       1480.23       1434.16        53.09 o                         
   4  12   4        105.83         81.29        19.04 o                         
   6  12   4         31.86         44.36        20.69 o                         
   8  12   4          7.61         14.46        16.97 o                         
  10  12   4          5.25          2.70        19.21 o                         
  12  12   4        126.90        108.29        18.83 o                         
   1  13   4       4581.74       4990.15       149.10 o                         
   3  13   4       2308.86       2175.93        61.38 o                         
   5  13   4       2931.88       2845.72        89.78 o                         
   7  13   4       6980.54       6616.29       138.21 o                         
   9  13   4        632.62        672.56        30.51 o                         
  11  13   4       3392.73       2905.47        74.31 o                         
   0  14   4       3475.69       3305.44       130.37 o                         
   2  14   4       2998.91       2801.59        87.39 o                         
   4  14   4        245.94        222.14        19.34 o                         
   6  14   4        152.38        141.16        18.38 o                         
   8  14   4         24.90         27.28        20.81 o                         
   1  15   4       3734.99       3576.87        92.55 o                         
   3  15   4       6256.42       6338.92       153.20 o                         
   5  15   4       5083.57       4896.76       124.07 o                         
   7  15   4       2189.47       2184.40        65.67 o                         
   0  16   4        836.51        732.91        43.55 o                         
   2  16   4       1274.97       1201.99        59.47 o                         
   4  16   4        424.39        439.08        28.30 o                         
   1   1   5       7092.99       7317.60       137.35 o                         
   3   1   5       2833.04       2917.17        43.93 o                         
   5   1   5       5986.21       5978.38        72.95 o                         
   7   1   5       5716.67       5483.61        74.40 o                         
   9   1   5       3123.57       3005.90       105.67 o                         
  11   1   5       3200.38       2853.76        64.69 o                         
  13   1   5       2976.58       2504.37       117.97 o                         
  15   1   5       3099.74       2814.94        68.50 o                         
   0   2   5       1030.00       1001.04        39.43 o                         
   2   2   5        151.05        153.63        18.61 o                         
   4   2   5        212.47        199.97        15.32 o                         
   6   2   5         22.44          1.98        12.29 o                         
   8   2   5       1505.41       1242.54        34.31 o                         
  10   2   5         53.91         49.44        19.56 o                         
  12   2   5         32.40         16.27        17.80 o                         
  14   2   5         93.24         78.60        21.41 o                         
   1   3   5       8308.56       8665.46       167.14 o                         
   3   3   5       5664.11       5634.96        86.13 o                         
   5   3   5       5240.99       5035.35        85.29 o                         
   7   3   5       6065.35       5705.32        84.26 o                         
   9   3   5       4974.65       4752.15        87.56 o                         
  11   3   5       3275.28       2947.59        69.90 o                         
  13   3   5       3187.77       2845.87        85.81 o                         
  15   3   5       1664.67       1417.97        63.52 o                         
   0   4   5       2684.92       2817.37       103.88 o                         
   2   4   5       1258.77       1312.10        36.45 o                         
   4   4   5       2980.13       2855.39        44.60 o                         
   6   4   5        442.98        422.11        17.15 o                         
   8   4   5       1769.31       1626.14        35.91 o                         
  10   4   5       1799.82       1605.97        44.82 o                         
  12   4   5        478.85        406.98        24.97 o                         
  14   4   5        540.19        439.16        19.97 o                         
   1   5   5       2837.98       2759.92        75.01 o                         
   3   5   5       9451.39       9450.69       137.63 o                         
   5   5   5       3100.18       2742.69        49.14 o                         
   7   5   5       3877.72       3513.41        54.57 o                         
   9   5   5       3296.27       3003.58        57.13 o                         
  11   5   5       1454.69       1291.64        35.13 o                         
  13   5   5       4987.05       4207.90        67.56 o                         
  15   5   5       1032.73        803.35        37.01 o                         
   0   6   5       1167.76       1287.14        55.34 o                         
   2   6   5       1328.50       1417.75        43.18 o                         
   4   6   5      12986.62      12379.41       188.47 o                         
   6   6   5        812.02        727.17        26.96 o                         
   8   6   5       1357.67       1169.02        38.75 o                         
  10   6   5        989.80        878.06        35.63 o                         
  12   6   5       7783.19       7179.88       102.99 o                         
  14   6   5        105.68         89.33        14.23 o                         
   1   7   5       2132.44       2273.46        56.79 o                         
   3   7   5        940.34        914.81        34.34 o                         
   5   7   5       3825.48       3718.42       107.92 o                         
   7   7   5        489.68        420.07        27.31 o                         
   9   7   5        964.58        786.61        31.50 o                         
  11   7   5       5266.12       4815.10       162.15 o                         
  13   7   5        165.31        132.51        17.96 o                         
   0   8   5       3683.71       3750.61       100.69 o                         
   2   8   5       4760.37       4831.71        89.72 o                         
   4   8   5        601.60        561.84        34.37 o                         
   6   8   5       3003.67       2808.19        84.29 o                         
   8   8   5       3662.01       3389.88       108.15 o                         
  10   8   5       3289.92       2779.71        88.96 o                         
  12   8   5        239.49        205.03        32.02 o                         
   1   9   5        496.25        449.63        25.49 o                         
   3   9   5       1287.21       1198.80        48.82 o                         
   5   9   5        331.01        303.29        25.77 o                         
   7   9   5        581.39        478.95        26.98 o                         
   9   9   5       1204.20       1063.58        64.99 o                         
  11   9   5         51.82         38.82        26.84 o                         
   0  10   5       3381.70       3662.21        84.08 o                         
   2  10   5       3871.76       4076.03       134.61 o                         
   4  10   5       2123.90       2294.66        52.46 o                         
   6  10   5       4629.69       4546.86       105.26 o                         
   8  10   5       2422.12       2277.20        56.34 o                         
  10  10   5       1549.01       1438.26        55.59 o                         
  12  10   5       1930.98       1736.45        71.30 o                         
   1  11   5        374.87        411.16        25.64 o                         
   3  11   5        109.53         94.98        17.92 o                         
   5  11   5         44.62         42.71        20.68 o                         
   7  11   5        158.62        147.56        19.25 o                         
   9  11   5        441.93        405.57        26.37 o                         
  11  11   5         56.08         55.81        19.08 o                         
   0  12   5       5484.94       6210.74       169.16 o                         
   2  12   5       3766.59       3891.17       101.42 o                         
   4  12   5       3123.35       3254.38        74.89 o                         
   6  12   5       4523.90       4498.37        84.06 o                         
   8  12   5       2399.84       2354.32        66.51 o                         
  10  12   5       3873.75       3514.56        72.13 o                         
   1  13   5        492.14        535.49        27.97 o                         
   3  13   5        440.69        410.38        20.57 o                         
   5  13   5          2.09         21.49        13.84 o                         
   7  13   5         54.25         39.84        15.85 o                         
   0  14   5       2162.73       2183.44       128.20 o                         
   2  14   5       4271.00       4280.23        89.14 o                         
   4  14   5       1930.39       1903.97        66.32 o                         
   6  14   5       4764.04       4302.85        78.56 o                         
   1  15   5         23.13         18.90        12.00 o                         
   3  15   5       1503.14       1477.25        38.44 o                         
   0   0   6      23712.37      28863.68       878.83 o                         
   2   0   6        401.94        493.32        43.34 o                         
   4   0   6       1087.15       1217.05        52.02 o                         
   6   0   6       2124.49       2321.03        64.43 o                         
   8   0   6       3871.84       3893.28       165.80 o                         
  10   0   6        821.12        760.47       106.96 o                         
  12   0   6        731.05        658.67        44.89 o                         
   1   1   6         34.46         44.96        29.37 o                         
   3   1   6        125.23        107.63        20.37 o                         
   5   1   6        127.97        106.63        19.25 o                         
   7   1   6        271.23        245.60        18.13 o                         
   9   1   6       1121.33       1019.41        57.93 o                         
  11   1   6         13.95         12.04        22.02 o                         
  13   1   6          4.40         12.45        23.03 o                         
   0   2   6        906.60       1035.84        53.98 o                         
   2   2   6       4556.15       5540.34        87.83 o                         
   4   2   6       4334.33       5055.86        84.80 o                         
   6   2   6       2454.62       2697.21        55.74 o                         
   8   2   6       2584.68       2719.77        62.16 o                         
  10   2   6       1390.57       1383.13        45.65 o                         
  12   2   6       2605.07       2393.03        90.99 o                         
   1   3   6        502.03        529.31        44.07 o                         
   3   3   6        921.33       1006.87        30.44 o                         
   5   3   6        846.27        862.33        27.37 o                         
   7   3   6        496.30        511.57        27.80 o                         
   9   3   6        428.99        448.83        31.32 o                         
  11   3   6        305.46        286.54        27.71 o                         
  13   3   6        607.68        582.37        33.00 o                         
   0   4   6       2558.95       3013.76       138.96 o                         
   2   4   6       5086.86       5652.11       110.01 o                         
   4   4   6       3841.02       4022.79        74.71 o                         
   6   4   6       3381.45       3557.98        58.31 o                         
   8   4   6       2726.44       2768.79        74.19 o                         
  10   4   6       2460.74       2322.92        77.39 o                         
  12   4   6       3455.06       3172.10        77.71 o                         
   1   5   6       1623.95       1762.11        86.86 o                         
   3   5   6       1585.28       1648.96        78.76 o                         
   5   5   6        858.09        843.35        26.92 o                         
   7   5   6       1192.01       1238.54        31.75 o                         
   9   5   6       1297.46       1246.85        56.85 o                         
  11   5   6       1479.67       1279.93        40.32 o                         
   0   6   6       1201.24       1335.17        60.79 o                         
   2   6   6       2207.74       2288.07        78.46 o                         
   4   6   6       1652.57       1649.58        83.35 o                         
   6   6   6       1514.23       1470.92        38.05 o                         
   8   6   6       1220.77       1187.83        62.69 o                         
  10   6   6       1410.07       1298.17        54.49 o                         
  12   6   6        632.61        525.13        21.72 o                         
   1   7   6        582.59        695.37        35.07 o                         
   3   7   6       2252.48       2597.79       101.19 o                         
   5   7   6       1363.75       1480.90        49.35 o                         
   7   7   6        621.14        566.48        24.96 o                         
   9   7   6        504.88        508.89        24.83 o                         
  11   7   6       1280.41       1292.30        87.35 o                         
   0   8   6        820.88        879.51        55.08 o                         
   2   8   6        490.07        474.47        33.40 o                         
   4   8   6        222.80        209.99        23.62 o                         
   6   8   6        738.19        699.69        40.82 o                         
   8   8   6        111.50        135.78        22.20 o                         
  10   8   6       1551.28       1360.99        50.31 o                         
   1   9   6       1712.06       2093.93       111.40 o                         
   3   9   6       1289.14       1312.11        57.51 o                         
   5   9   6       1415.75       1550.30        58.77 o                         
   7   9   6       1340.50       1280.81        71.92 o                         
   9   9   6       1442.46       1300.23        40.47 o                         
   0  10   6         44.21         64.86        28.02 o                         
   2  10   6        341.96        350.15        34.51 o                         
   4  10   6        164.83        159.54        20.46 o                         
   6  10   6        241.71        211.63        20.41 o                         
   8  10   6         52.56         35.14        16.07 o                         
   1  11   6       3657.55       4093.90        90.81 o                         
   3  11   6       1752.53       2001.20        55.35 o                         
   5  11   6       2441.22       2428.59        56.74 o                         
   7  11   6       2453.35       2465.71        57.66 o                         
   0  12   6       1363.05       1353.79        69.50 o                         
   2  12   6        714.70        755.56        29.61 o                         
   4  12   6         26.14         26.13        14.08 o                         
   6  12   6          4.32          8.02         9.54 o                         
   1  13   6       2810.51       3115.66        79.84 o                         
   3  13   6       1682.74       1720.79        41.68 o                         
   1   1   7       2553.44       3734.06       113.11 o                         
   3   1   7       1367.07       1916.06        50.80 o                         
   5   1   7       2257.06       2822.39        61.67 o                         
   7   1   7       1954.67       2307.72        57.84 o                         
   9   1   7       1255.57       1343.98        49.49 o                         
   0   2   7        301.73        423.14        54.74 o                         
   2   2   7        104.07        135.28        18.67 o                         
   4   2   7        130.08        141.70        17.79 o                         
   6   2   7         26.51         21.72        17.49 o                         
   8   2   7        460.30        502.43        45.20 o                         
  10   2   7         40.65         61.25        18.96 o                         
   1   3   7       1426.05       1763.05       101.17 o                         
   3   3   7       1075.53       1368.67        42.21 o                         
   5   3   7        993.16       1258.78        52.41 o                         
   7   3   7       1184.83       1326.11        40.46 o                         
   9   3   7       1037.24       1188.97        62.11 o                         
   0   4   7        461.21        505.57        56.15 o                         
   2   4   7        204.25        245.98        24.01 o                         
   4   4   7        472.13        572.96        53.00 o                         
   6   4   7        101.28        146.42        19.40 o                         
   8   4   7        306.19        351.42        37.56 o                         
  10   4   7        394.14        372.00        41.12 o                         
   1   5   7        468.23        574.01        34.12 o                         
   3   5   7       1857.67       2234.75        53.62 o                         
   5   5   7        417.14        519.72        36.73 o                         
   7   5   7        833.70        838.01        33.25 o                         
   9   5   7        726.65        701.08        45.56 o                         
   0   6   7        357.08        434.51        42.65 o                         
   2   6   7        214.46        272.55        23.51 o                         
   4   6   7       2614.30       3036.55        75.40 o                         
   6   6   7        149.78        165.10        22.39 o                         
   8   6   7        338.54        340.32        44.41 o                         
   1   7   7        852.66        982.48        39.01 o                         
   3   7   7        317.15        367.44        28.80 o                         
   5   7   7       1445.83       1489.13        57.01 o                         
   7   7   7        219.39        216.81        31.80 o                         
   0   8   7       1233.68       1587.49        85.98 o                         
   2   8   7       1866.33       2224.82        68.52 o                         
   4   8   7        354.78        406.81        33.91 o                         
   6   8   7       1230.24       1335.09        48.57 o                         
   1   9   7        220.03        268.98        22.48 o                         
   3   9   7        482.33        531.28        35.83 o                         
   5   9   7        139.28        152.68        17.02 o                         
   0  10   7       1211.65       1569.18        79.30 o                         
   2  10   7       1388.57       1718.36        74.52 o                         
   0   0   8       6930.06       9820.47       316.50 o                         
   2   0   8         85.60        219.16        25.83 o                         
   1   1   8          3.85          0.70        21.06 o                         
   3   1   8         25.98         38.20        19.72 o                         
   5   1   8         41.32         12.78        18.97 o                         
   0   2   8        171.01        322.59        40.91 o                         
   2   2   8       1216.00       1748.08        58.86 o                         
   4   2   8        890.95       1303.17        45.96 o                         
   1   3   8         49.22         78.18        29.71 o                         
   3   3   8         77.02        138.89        23.00 o                         
   0   4   8        220.10        370.35        41.01 o                         
   2   4   8        555.60        833.41        38.39 o                         
   1   5   8        232.37        320.85        38.22 o                         
                                                                                
