# Supplementary material for: Complexes of 2,4,6-tri­hydroxy­benzoic acid: effects of intra­molecular hydro­gen bonding on ligand geometry and metal binding modes
Source: Acta Crystallogr C Struct Chem. 2022 Oct 25;78(Pt 11):653–70. doi: 10.1107/S2053229622009901 (PMC9635592; doi:10.1107/S2053229622009901)
Supplement: Supplementary file 12 [file c-78-00653-11_Ce_H3thba_weak_peaks_plsup12.hkl]

data_11_Ce_H3thba_weak_peaks_pl                                                 
_shelx_title ' weak_peaks P -1 R = 0.13 New:P21/n'                              
_shelx_refln_list_code          4                                               
_shelx_F_calc_maximum      822.17                                               
_exptl_crystal_F_000      2864.00                                               
_reflns_d_resolution_high  0.8407                                               
                                                                                
loop_                                                                           
 _space_group_symop_operation_xyz                                               
 'x, y, z'                                                                      
 '-x+1/2, y+1/2, -z+1/2'                                                        
 '-x, -y, -z'                                                                   
 'x-1/2, -y-1/2, z-1/2'                                                         
                                                                                
_cell_length_a    16.7404                                                       
_cell_length_b    18.2237                                                       
_cell_length_c    18.9013                                                       
_cell_angle_alpha  90.000                                                       
_cell_angle_beta  114.273                                                       
_cell_angle_gamma  90.000                                                       
                                                                                
_shelx_F_squared_multiplier     1.000                                           
                                                                                
loop_                                                                           
 _refln_index_h                                                                 
 _refln_index_k                                                                 
 _refln_index_l                                                                 
 _refln_F_squared_calc                                                          
 _refln_F_squared_meas                                                          
 _refln_F_squared_sigma                                                         
 _refln_observed_status                                                         
   2   0   0      49227.61      87142.97      5512.58 o                         
   4   0   0      10423.30      12935.09       595.31 o                         
   6   0   0       6837.38       7752.52       525.33 o                         
   8   0   0      56522.61      62256.14      2819.20 o                         
  10   0   0      50993.64      54068.03      1977.95 o                         
  12   0   0      15423.37      16818.21       604.45 o                         
  14   0   0      57580.66      52162.21      2429.45 o                         
  16   0   0      26766.11      26981.97      1736.85 o                         
  18   0   0      21656.85      20278.40      1301.36 o                         
   1   1   0        238.40         48.77        21.39 o                         
   2   1   0       1707.83        610.04        61.60 o                         
   3   1   0        348.62        161.06        26.74 o                         
   4   1   0       1134.89        560.21        45.72 o                         
   5   1   0         13.26         19.02        28.21 o                         
   6   1   0         38.90         64.06        35.62 o                         
   7   1   0       3088.76       3351.85       147.92 o                         
   8   1   0       2123.11       1811.02        79.99 o                         
   9   1   0        133.52        113.61        31.77 o                         
  10   1   0       2083.31       1810.27        77.02 o                         
  11   1   0       1894.48       1837.73        80.52 o                         
  12   1   0       7965.03       8865.55       306.36 o                         
  13   1   0       5859.21       5550.24       285.36 o                         
  14   1   0        116.49        146.47        68.00 o                         
  15   1   0        560.36        560.41       123.21 o                         
  16   1   0        981.92       1025.86       136.89 o                         
  17   1   0        257.06        338.81        88.98 o                         
  18   1   0        958.30       1013.88       106.95 o                         
   1   2   0         10.58        -22.25        29.09 o                         
   2   2   0          0.01         42.78        44.49 o                         
   3   2   0          0.66         18.64        24.45 o                         
   4   2   0         29.30         25.58        28.96 o                         
   5   2   0         23.46          6.03        31.03 o                         
   6   2   0         15.09         16.41        36.29 o                         
   7   2   0        334.10        214.98        36.01 o                         
   8   2   0         59.26         59.00        32.10 o                         
   9   2   0         43.30         24.36        30.58 o                         
  10   2   0          2.50          6.40        30.48 o                         
  11   2   0        513.62        480.79        52.15 o                         
  12   2   0        291.22        276.27        38.91 o                         
  13   2   0        423.58        426.84        53.12 o                         
  14   2   0        358.83        303.55        54.50 o                         
  15   2   0          5.71        -10.76        66.25 o                         
  16   2   0         76.18        127.26        65.21 o                         
  17   2   0         24.01        -10.02        53.94 o                         
  18   2   0        226.47        141.54        45.97 o                         
   1   3   0        286.21        110.80        32.06 o                         
   2   3   0         16.18          8.56        44.49 o                         
   3   3   0        376.37        179.50        52.62 o                         
   4   3   0        239.03        155.72        61.60 o                         
   5   3   0        142.52        141.17        67.59 o                         
   6   3   0       5968.84       5528.26       445.21 o                         
   7   3   0      15369.39      17306.59       782.34 o                         
   8   3   0         59.68         72.10        72.73 o                         
   9   3   0        546.20        369.62       129.19 o                         
  10   3   0       1481.38       1428.49        75.12 o                         
  11   3   0         49.79         89.08        40.61 o                         
  12   3   0        708.18        607.18        46.83 o                         
  13   3   0         72.11         70.32        45.62 o                         
  14   3   0        519.19        494.23        57.19 o                         
  15   3   0       1025.55       1102.09       102.67 o                         
  16   3   0       1332.80       1341.82       103.43 o                         
  17   3   0       1528.55       1838.14       113.72 o                         
   0   4   0      92346.34     105829.12      6697.58 o                         
   1   4   0      59559.61      60541.79      2247.11 o                         
   2   4   0      12306.56      13049.50       856.45 o                         
   3   4   0      90783.91     100390.10      6375.02 o                         
   4   4   0       4209.96       4815.71       246.54 o                         
   5   4   0     317075.78     364787.06     23066.78 o                         
   6   4   0      13176.14      16499.25      1093.45 o                         
   7   4   0      67573.64      73150.99      3311.68 o                         
   8   4   0       1606.42       2907.96       349.51 o                         
   9   4   0     111474.23     126205.90      8043.43 o                         
  10   4   0       2761.88       3095.56       120.97 o                         
  11   4   0      59640.20      60257.88      1594.85 o                         
  12   4   0      13271.64      13212.88       392.52 o                         
  13   4   0      17479.08      18204.46       503.50 o                         
  14   4   0       4037.24       3562.38       140.43 o                         
  15   4   0      24183.03      26447.18       983.07 o                         
  16   4   0       5539.59       4248.44       215.34 o                         
  17   4   0      18719.21      19015.98       864.84 o                         
   1   5   0        813.32        401.27        78.71 o                         
   2   5   0        534.84        400.42        84.70 o                         
   3   5   0         80.61        103.53        72.73 o                         
   4   5   0       4095.02       3601.56       217.79 o                         
   5   5   0       4237.34       3713.01       228.49 o                         
   6   5   0         23.00        160.00       100.10 o                         
   7   5   0       2727.38       3034.79       308.87 o                         
   8   5   0       2500.44       2465.32       206.20 o                         
   9   5   0       1331.86       1111.40       138.57 o                         
  10   5   0        470.30        457.11        43.73 o                         
  11   5   0       2672.47       2635.84       111.08 o                         
  12   5   0        458.40        553.83        51.08 o                         
  13   5   0        688.38        627.25        56.26 o                         
  14   5   0         45.35         80.31        46.00 o                         
  15   5   0       1826.83       1981.98       166.47 o                         
  16   5   0        123.64         95.07        51.60 o                         
  17   5   0       1757.33       1883.72       107.84 o                         
   0   6   0         31.67        -27.38        47.91 o                         
   1   6   0          0.97         16.22        29.57 o                         
   2   6   0        104.78         47.78        14.41 o                         
   3   6   0         45.60         -3.85        27.74 o                         
   4   6   0        363.65        294.41        74.91 o                         
   5   6   0          0.93        -26.92        62.22 o                         
   6   6   0          0.38         83.68        69.38 o                         
   7   6   0          4.34        -58.18        94.97 o                         
   8   6   0         58.33         80.78        83.52 o                         
   9   6   0         38.36         93.45        57.89 o                         
  10   6   0         48.56         26.86        32.02 o                         
  11   6   0        144.22         73.11        42.02 o                         
  12   6   0         34.94         24.04        38.95 o                         
  13   6   0          0.41         71.95        43.05 o                         
  14   6   0         29.23         58.22        48.47 o                         
  15   6   0          2.82         61.31        57.41 o                         
  16   6   0         81.74         38.21        39.21 o                         
  17   6   0         55.65         67.48        36.99 o                         
   1   7   0         99.23         55.59        35.34 o                         
   2   7   0       1307.24        773.87       171.29 o                         
   3   7   0        194.92        135.84        21.06 o                         
   4   7   0        428.30        362.03        47.22 o                         
   5   7   0        598.85        367.73        46.76 o                         
   6   7   0         87.94         73.04        40.21 o                         
   7   7   0       2022.61       1381.90       121.43 o                         
   8   7   0         31.62          5.08        41.55 o                         
   9   7   0        188.41        103.78        45.33 o                         
  10   7   0        420.62        434.89        41.25 o                         
  11   7   0        471.70        432.71        48.12 o                         
  12   7   0         74.66        112.94        43.75 o                         
  13   7   0       3010.60       3400.09       184.03 o                         
  14   7   0       1666.02       2020.98       249.24 o                         
  15   7   0       1949.46       1942.86       130.93 o                         
  16   7   0        305.64        503.89        45.91 o                         
  17   7   0       1838.75       1585.74       115.93 o                         
   0   8   0       9187.56       7569.43       518.49 o                         
   1   8   0      20524.60      18955.33       717.02 o                         
   2   8   0      70577.29      73742.84      2711.06 o                         
   3   8   0      16422.39      15787.86       580.07 o                         
   4   8   0      81236.34      83303.35      3089.41 o                         
   5   8   0      37073.51      36556.14      1188.29 o                         
   6   8   0      53617.17      55464.91      1792.32 o                         
   7   8   0      19704.99      21300.20       714.20 o                         
   8   8   0      34470.02      34599.36      1277.02 o                         
   9   8   0      29899.96      29918.35      1212.84 o                         
  10   8   0      46282.66      46404.22      1340.35 o                         
  11   8   0      17054.32      17462.47       484.84 o                         
  12   8   0      39079.79      37743.24      1253.89 o                         
  13   8   0      19264.70      18329.96       689.05 o                         
  14   8   0      34249.11      33682.20      1244.33 o                         
  15   8   0       3621.83       4239.58       170.81 o                         
  16   8   0      15267.04      15007.74       551.90 o                         
   1   9   0       2040.20       2124.55       117.03 o                         
   2   9   0       4789.55       4169.93       473.05 o                         
   3   9   0       1516.18       1486.88       138.73 o                         
   4   9   0        521.96        555.28       136.89 o                         
   5   9   0         20.95         36.58        88.13 o                         
   6   9   0       1757.69       1323.92       181.62 o                         
   7   9   0         58.45         50.09        37.18 o                         
   8   9   0       1180.54        937.58        88.28 o                         
   9   9   0         11.89         18.14        53.80 o                         
  10   9   0       2378.75       2047.88       161.25 o                         
  11   9   0         11.54         52.04        83.97 o                         
  12   9   0        855.24        741.39        78.19 o                         
  13   9   0         22.67         46.77        46.68 o                         
  14   9   0       3277.98       3771.45       207.10 o                         
  15   9   0        364.14        454.74        67.85 o                         
  16   9   0       1980.97       1966.62       149.73 o                         
   0  10   0         65.03         66.97        64.02 o                         
   1  10   0        145.64        111.91        44.67 o                         
   2  10   0         16.09         36.91        46.41 o                         
   3  10   0          0.01         53.78        75.27 o                         
   4  10   0         49.73        100.10       123.21 o                         
   5  10   0          2.65        -29.11        94.93 o                         
   6  10   0          5.62         -5.03        33.96 o                         
   7  10   0        281.81        163.84        43.26 o                         
   8  10   0         17.54         62.23        49.13 o                         
   9  10   0        113.86        173.73        56.75 o                         
  10  10   0          0.37         25.70       110.37 o                         
  11  10   0         87.48        207.38       104.34 o                         
  12  10   0          0.04        -36.79        92.40 o                         
  13  10   0         23.96        -40.29        71.38 o                         
  14  10   0          0.03         19.85        63.89 o                         
  15  10   0         51.03         59.22        52.74 o                         
  16  10   0          2.58         21.16        40.43 o                         
   1  11   0        463.35        449.77        61.25 o                         
   2  11   0         74.46        160.28        67.34 o                         
   3  11   0         14.96        -12.10        87.23 o                         
   4  11   0         34.18         -2.20        38.91 o                         
   5  11   0        144.87        131.94        36.79 o                         
   6  11   0       1086.33        856.03        59.31 o                         
   7  11   0       2041.97       1955.01        98.22 o                         
   8  11   0       4029.25       3722.11       162.25 o                         
   9  11   0          7.39         45.67        59.67 o                         
  10  11   0        486.56        321.53        68.20 o                         
  11  11   0         62.81         78.82        65.83 o                         
  12  11   0       1130.31        806.82       118.93 o                         
  13  11   0        129.48        290.04       107.80 o                         
  14  11   0       1589.50       1598.07       111.33 o                         
  15  11   0        146.96        163.79        50.55 o                         
   0  12   0      43527.98      47205.30      1706.80 o                         
   1  12   0       5363.01       6273.96       199.73 o                         
   2  12   0      24375.80      25038.29       751.86 o                         
   3  12   0      21183.59      21697.63       652.74 o                         
   4  12   0      42140.41      41392.59      1253.12 o                         
   5  12   0      27507.23      27181.80       821.44 o                         
   6  12   0      41846.76      41834.77      1119.43 o                         
   7  12   0      18217.87      17690.16       556.38 o                         
   8  12   0      96200.24      88918.06      3781.84 o                         
   9  12   0      60308.12      59532.87      2240.79 o                         
  10  12   0      11258.85      11418.96       706.49 o                         
  11  12   0      18293.98      19380.88      1253.44 o                         
  12  12   0      16403.94      17300.94      1121.68 o                         
  13  12   0       8679.06       9582.75       454.25 o                         
  14  12   0      10862.68      13095.65       605.86 o                         
  15  12   0       5701.74       5250.66       251.02 o                         
   1  13   0         94.05         97.43        39.49 o                         
   2  13   0         20.39         46.48        40.56 o                         
   3  13   0         38.52         98.59        43.77 o                         
   4  13   0         51.89         50.66        37.10 o                         
   5  13   0       1025.63        764.73        60.90 o                         
   6  13   0        660.59        654.95        58.98 o                         
   7  13   0       1083.44        936.83        78.78 o                         
   8  13   0        108.76        206.98        53.63 o                         
   9  13   0         82.01        168.78        97.86 o                         
  10  13   0        511.63        540.06        82.22 o                         
  11  13   0       1033.84       1064.36       133.47 o                         
  12  13   0        452.72        432.93        96.68 o                         
  13  13   0       1841.00       1980.41       123.64 o                         
  14  13   0         11.70         41.90        69.73 o                         
   0  14   0         26.58         70.52        69.90 o                         
   1  14   0         17.61         38.87        48.42 o                         
   2  14   0          0.02         -3.73        45.17 o                         
   3  14   0         11.29         45.44        49.85 o                         
   4  14   0         48.86         23.20        41.24 o                         
   5  14   0          0.16         23.33        43.58 o                         
   6  14   0          9.27        -19.02        46.34 o                         
   7  14   0         46.70         40.97        50.49 o                         
   8  14   0          5.05         13.29        52.35 o                         
   9  14   0          0.56         48.24        55.94 o                         
  10  14   0         15.77         16.51        64.70 o                         
  11  14   0         13.22         97.54        88.13 o                         
  12  14   0         38.39         16.26        71.87 o                         
  13  14   0        123.97         35.89        51.60 o                         
   1  15   0         75.83        108.62        54.32 o                         
   2  15   0        211.55        228.39        58.60 o                         
   3  15   0        412.68        276.90        56.85 o                         
   4  15   0        983.15        856.61        60.29 o                         
   5  15   0        446.39        422.96        59.36 o                         
   6  15   0        590.99        567.94       108.75 o                         
   7  15   0       1328.99       1320.00        95.87 o                         
   8  15   0        271.64        316.87        99.69 o                         
   9  15   0        705.79        619.81        62.29 o                         
  10  15   0        319.31        208.76        91.55 o                         
  11  15   0        944.95        839.34       108.66 o                         
  12  15   0        216.32        188.23        71.01 o                         
  13  15   0        840.38        691.37        81.28 o                         
   0  16   0      14691.62      13923.74       682.90 o                         
   1  16   0      33427.70      34525.52      1137.24 o                         
   2  16   0       8566.33       8419.70       303.59 o                         
   3  16   0      81484.12      80867.79      2609.53 o                         
   4  16   0       9070.72       9745.08       394.92 o                         
   5  16   0      53682.34      51667.20      3067.45 o                         
   6  16   0       1704.33       1983.20       103.21 o                         
   7  16   0      16031.48      16456.18       749.73 o                         
   8  16   0       4574.13       4731.66       255.25 o                         
   9  16   0      25522.34      24111.93      3143.87 o                         
  10  16   0       3567.10       4138.50       290.05 o                         
  11  16   0      12859.09      13763.92       888.11 o                         
  12  16   0       1325.76       1963.59       145.45 o                         
   1  17   0          3.63        105.99        65.33 o                         
   2  17   0       1091.12        943.32        88.80 o                         
   3  17   0        189.35        168.88        69.99 o                         
   4  17   0        588.77        599.03        91.85 o                         
   5  17   0         12.19         13.02        70.81 o                         
   6  17   0        978.07        922.98        71.98 o                         
   7  17   0        565.23        611.63        70.21 o                         
   8  17   0       1212.21       1639.37       212.61 o                         
   9  17   0         80.89        168.55        74.44 o                         
  10  17   0        135.12        130.91        65.88 o                         
  11  17   0         40.34         23.96        50.48 o                         
   0  18   0          0.00        -32.51        99.25 o                         
   1  18   0          3.30         48.31        74.05 o                         
   2  18   0          2.24         88.36        75.88 o                         
   3  18   0         18.10         12.25       115.93 o                         
   4  18   0         78.72        119.54        73.36 o                         
   5  18   0          0.69         56.48        69.07 o                         
   6  18   0          6.80         62.08        44.57 o                         
   7  18   0          8.21        -12.48        56.37 o                         
   8  18   0         10.82         66.31        49.00 o                         
   9  18   0          1.71         34.22        60.75 o                         
  10  18   0         12.29        -40.21        53.90 o                         
   1  19   0        867.85        749.13        93.83 o                         
   2  19   0        809.37        706.46        90.32 o                         
   3  19   0          7.04         17.49        68.22 o                         
   4  19   0        589.35        572.58        78.94 o                         
   5  19   0         56.76         51.95        44.22 o                         
   6  19   0         20.09         78.57        38.71 o                         
   7  19   0         99.91        100.31        88.98 o                         
   8  19   0        347.08        395.65        69.73 o                         
   0  20   0      50968.05      53831.32      3426.65 o                         
   1  20   0       4260.02       4394.45       224.44 o                         
   2  20   0      31452.30      34836.52      1574.94 o                         
   3  20   0        631.86        485.28        67.56 o                         
   4  20   0      20094.68      21198.33       672.32 o                         
   5  20   0        497.25        646.27        47.89 o                         
   6  20   0      24745.74      24410.29      1700.06 o                         
   7  20   0        378.18        535.89        48.68 o                         
   1  21   0         44.01         79.01        53.23 o                         
   2  21   0        110.52         83.25        33.98 o                         
   3  21   0         62.85         57.66        35.45 o                         
   4  21   0        333.02        225.75        50.38 o                         
 -17   0   1         46.18         93.26        85.56 o                         
 -15   0   1         20.12        -12.65        83.69 o                         
 -13   0   1        504.10        391.48        62.87 o                         
 -11   0   1         11.27         23.95        37.75 o                         
  -9   0   1          8.70         -5.64        43.64 o                         
  -7   0   1         20.74          1.67        26.37 o                         
  -5   0   1         12.38          3.42        34.22 o                         
  -3   0   1          9.03         -6.33        20.57 o                         
  -1   0   1          0.34         -5.13        12.83 o                         
   1   0   1          1.35         -5.13        17.97 o                         
   3   0   1         31.55         13.69        41.92 o                         
   5   0   1         11.13        -30.44        39.27 o                         
   7   0   1        225.22        124.92        83.85 o                         
   9   0   1         66.29        111.23        94.97 o                         
  11   0   1        874.00        737.96        72.40 o                         
  13   0   1         74.20        167.88        69.29 o                         
  15   0   1        194.78        129.19       102.67 o                         
  17   0   1        284.10        208.76        81.28 o                         
 -18   1   1       3040.10       3751.77       272.93 o                         
 -17   1   1          0.38        -31.66        84.70 o                         
 -16   1   1       2279.53       2310.10       209.62 o                         
 -15   1   1         43.52         37.18        86.84 o                         
 -14   1   1       5045.14       5908.48       289.70 o                         
 -13   1   1         14.24          5.99        46.77 o                         
 -12   1   1        937.16       1399.72        74.48 o                         
 -11   1   1        122.49        164.44        34.21 o                         
 -10   1   1        100.21         60.89        31.77 o                         
  -9   1   1        360.40        349.18        35.43 o                         
  -8   1   1        300.78        231.93        28.33 o                         
  -7   1   1        866.07        663.92        48.86 o                         
  -6   1   1       1642.53       1259.77        91.12 o                         
  -5   1   1          7.69         39.58        25.88 o                         
  -4   1   1        172.56        176.81        27.78 o                         
  -3   1   1        135.74         57.71        22.14 o                         
  -2   1   1        442.25        141.56        45.35 o                         
  -1   1   1          3.37          4.45         6.86 o                         
   0   1   1          5.34         -1.71        10.27 o                         
   1   1   1        220.86         77.86        23.96 o                         
   2   1   1         20.01         24.43        17.51 o                         
   3   1   1        321.66        197.47        26.88 o                         
   4   1   1        726.37        624.61        43.72 o                         
   5   1   1         25.42         31.30        33.34 o                         
   6   1   1        539.36        311.77        49.70 o                         
   7   1   1       2273.83       2566.14       165.32 o                         
   8   1   1       1039.61        863.87        95.62 o                         
   9   1   1         77.90         48.37        42.53 o                         
  10   1   1       2786.11       2788.65       122.61 o                         
  11   1   1        836.38        889.54        58.28 o                         
  12   1   1        339.28        500.47        68.10 o                         
  13   1   1        520.22        555.66        60.76 o                         
  14   1   1       8807.91       9424.26      1001.04 o                         
  15   1   1          6.83        -34.22        97.54 o                         
  16   1   1       2963.80       3578.94       278.92 o                         
  17   1   1         41.41        127.48        78.71 o                         
 -18   2   1       9311.52      10210.44       472.27 o                         
 -17   2   1       6865.43       6509.95       313.41 o                         
 -16   2   1      28212.77      27438.58      1248.12 o                         
 -15   2   1       9739.73       9244.81       337.20 o                         
 -14   2   1      63113.85      60844.16      1767.23 o                         
 -13   2   1      40517.61      40125.49      1081.78 o                         
 -12   2   1      20125.84      18941.52       518.91 o                         
 -11   2   1      15043.28      15080.97       353.76 o                         
 -10   2   1      37967.87      38695.79      1132.45 o                         
  -9   2   1      19135.23      19049.45       618.55 o                         
  -8   2   1      74457.45      96294.91      3513.33 o                         
  -7   2   1      39576.94      44555.27      1628.64 o                         
  -6   2   1      43702.33      59304.12      2187.96 o                         
  -5   2   1      87487.66     118472.57      5347.54 o                         
  -4   2   1     110298.33     126993.59      5704.20 o                         
  -3   2   1     139619.17     173323.69      6327.25 o                         
  -2   2   1     232975.52     224202.31      6344.31 o                         
  -1   2   1       2539.07       2613.39        71.76 o                         
   0   2   1      44075.92      52728.19      2370.37 o                         
   2   2   1     130979.48     133445.92      8441.28 o                         
   3   2   1      31009.01      28850.28      1302.86 o                         
   4   2   1      57673.30      67811.76      2496.88 o                         
   5   2   1       3517.37       4342.90       183.23 o                         
   6   2   1      95008.30     107243.95      3942.03 o                         
   7   2   1      32307.51      42708.83      1588.29 o                         
   8   2   1      37848.18      44699.88      1659.30 o                         
   9   2   1      27879.61      28741.93      1077.54 o                         
  10   2   1      40346.09      43045.01      1357.62 o                         
  11   2   1      50282.22      51376.78      1637.83 o                         
  12   2   1      66495.34      63123.84      1679.42 o                         
  13   2   1      22402.60      21005.46       581.81 o                         
  14   2   1       5966.25       6044.56       205.13 o                         
  15   2   1       5214.44       4969.62       252.56 o                         
  16   2   1      14921.21      14024.87       648.89 o                         
  17   2   1       3231.49       3367.55       173.24 o                         
 -18   3   1        115.03        160.46        45.87 o                         
 -17   3   1        573.68        559.86        67.82 o                         
 -16   3   1       1073.37       1440.36       108.72 o                         
 -15   3   1        928.96        913.73        73.99 o                         
 -14   3   1       3691.39       3528.99       192.16 o                         
 -13   3   1       7076.30       7728.27       383.68 o                         
 -12   3   1        201.53        201.02        42.30 o                         
 -11   3   1       3085.48       3029.41        92.52 o                         
 -10   3   1        560.43        466.83        57.74 o                         
  -9   3   1       2616.43       2085.93       219.03 o                         
  -8   3   1        692.28        490.25       119.78 o                         
  -7   3   1       2584.17       2685.13       440.20 o                         
  -6   3   1       2325.30       1819.85       202.78 o                         
  -5   3   1        461.70        216.46        77.00 o                         
  -4   3   1       1944.66       1467.86       107.68 o                         
  -3   3   1         42.73         30.80        49.62 o                         
  -2   3   1        549.21        263.42        20.28 o                         
  -1   3   1        269.88         96.62        10.22 o                         
   0   3   1         97.82         24.81        27.38 o                         
   1   3   1         15.51         12.83        15.40 o                         
   2   3   1       1450.13        887.67        74.49 o                         
   3   3   1         31.95         19.68        42.78 o                         
   4   3   1       1461.40        931.74       116.36 o                         
   5   3   1       1523.56        811.34        69.45 o                         
   6   3   1        519.55        752.04        97.80 o                         
   7   3   1        839.72       1408.87       131.91 o                         
   8   3   1       1709.41       1655.04       153.72 o                         
   9   3   1       4068.40       3898.08       355.93 o                         
  10   3   1         56.92        122.11        51.64 o                         
  11   3   1       9588.56      10802.77       437.76 o                         
  12   3   1       2073.73       1975.60        91.71 o                         
  13   3   1       1732.09       1635.54       135.25 o                         
  14   3   1        103.72        178.67        55.43 o                         
  15   3   1       1037.84        983.19        92.83 o                         
  16   3   1        157.09        234.54        62.00 o                         
  17   3   1        618.96        601.69        62.78 o                         
 -18   4   1        312.73        334.62        54.76 o                         
 -17   4   1          1.12         74.69        51.74 o                         
 -16   4   1         71.79         36.63        56.88 o                         
 -15   4   1          4.65         60.57        50.81 o                         
 -14   4   1         11.12        -13.54        48.07 o                         
 -13   4   1         17.87          7.85        40.28 o                         
 -12   4   1         19.11        -14.31        38.09 o                         
 -11   4   1         80.48        110.89        32.40 o                         
 -10   4   1         91.20         92.40        26.12 o                         
  -9   4   1         51.28         68.22        57.97 o                         
  -8   4   1         69.54         29.95        92.40 o                         
  -7   4   1         15.19         84.32        64.55 o                         
  -5   4   1          0.24         87.27        69.30 o                         
  -4   4   1         23.94         76.15        67.59 o                         
  -3   4   1          0.15         -6.22        21.35 o                         
  -2   4   1         10.88         13.28        14.92 o                         
  -1   4   1          6.15          3.78        10.42 o                         
   0   4   1          3.37         11.70        10.15 o                         
   1   4   1          3.05         -7.70        22.25 o                         
   2   4   1          1.53         27.38        56.47 o                         
   3   4   1         13.77         27.40        41.93 o                         
   4   4   1          5.11          6.84        59.04 o                         
   5   4   1          0.52          7.70        66.74 o                         
   6   4   1         87.66        187.10        58.79 o                         
   7   4   1        199.38        115.76       118.50 o                         
   8   4   1         21.56        100.01        85.85 o                         
   9   4   1         19.42         -6.56        49.88 o                         
  10   4   1         82.39         87.71        49.65 o                         
  11   4   1        307.00        276.03        65.39 o                         
  12   4   1         10.87         17.08        39.76 o                         
  13   4   1          4.31         88.87        45.90 o                         
  14   4   1         96.48         76.58        48.61 o                         
  15   4   1          1.18         45.32        50.89 o                         
  16   4   1        226.78        215.71        60.75 o                         
  17   4   1         29.08        120.82       100.96 o                         
 -18   5   1        574.72        543.02        49.82 o                         
 -17   5   1       1107.88       1201.18        82.96 o                         
 -16   5   1       1196.63       1344.09        80.52 o                         
 -15   5   1        730.59        579.96        97.78 o                         
 -14   5   1        149.17        156.64        47.51 o                         
 -13   5   1       3046.97       3130.71       136.05 o                         
 -12   5   1         61.05         97.63        41.66 o                         
 -11   5   1        497.61        423.89        41.98 o                         
 -10   5   1        486.58        466.12        39.98 o                         
  -9   5   1        760.42        660.03        83.49 o                         
  -8   5   1       3622.21       3533.47       163.66 o                         
  -7   5   1         49.86        203.63        79.57 o                         
  -6   5   1          7.62         37.65        92.40 o                         
  -5   5   1       1513.86       1204.20        84.87 o                         
  -4   5   1          5.09         16.44        42.80 o                         
  -3   5   1        559.54        376.38        35.63 o                         
  -2   5   1        248.70         94.29        17.53 o                         
  -1   5   1          7.87         33.53        35.31 o                         
   0   5   1         56.84         70.16        41.92 o                         
   1   5   1       1397.23        606.70       109.94 o                         
   2   5   1       1619.14        987.10       365.77 o                         
   3   5   1        755.35        427.51        69.55 o                         
   4   5   1       1528.17       1432.77       122.87 o                         
   5   5   1         68.22         52.19        82.14 o                         
   6   5   1          5.04        151.44        89.84 o                         
   7   5   1       1800.05       1794.67       186.52 o                         
   8   5   1         90.92         87.08        91.20 o                         
   9   5   1       2594.13       2812.40       223.73 o                         
  10   5   1         80.58        178.32        55.51 o                         
  11   5   1       1438.25       1442.37       115.52 o                         
  12   5   1        373.61        423.36        56.76 o                         
  13   5   1       2185.57       2495.64       107.11 o                         
  14   5   1         24.35         41.81        51.32 o                         
  15   5   1       1756.00       1967.26       102.90 o                         
  16   5   1        207.92        194.35        51.51 o                         
  17   5   1        981.64       1113.77        73.14 o                         
 -17   6   1      21373.15      19619.49       889.03 o                         
 -16   6   1       1773.90       1775.09        87.58 o                         
 -15   6   1      29528.03      28162.35      1043.84 o                         
 -14   6   1        592.41        831.70        56.87 o                         
 -13   6   1      36022.66      35985.87       972.95 o                         
 -12   6   1       4855.87       4660.87       147.43 o                         
 -11   6   1      27568.59      29513.86       782.17 o                         
 -10   6   1       6361.29       6549.89       213.41 o                         
  -9   6   1      52345.56      50190.66      1876.63 o                         
  -8   6   1      14513.74      15057.87       719.58 o                         
  -7   6   1     127196.73     135444.94      4964.72 o                         
  -6   6   1        901.36       1098.67       124.48 o                         
  -5   6   1     201253.97     211633.72      6741.43 o                         
  -4   6   1      47188.05      48393.38      1794.36 o                         
  -3   6   1     118157.75     124489.37      3968.54 o                         
  -2   6   1      37428.28      39465.55      1790.78 o                         
  -1   6   1      69761.69      65977.51      2971.43 o                         
   0   6   1       2765.37       2072.47       133.47 o                         
   1   6   1     126753.51     121617.48      5446.77 o                         
   2   6   1      32793.45      31719.12      1436.27 o                         
   3   6   1      45340.09      48803.45      2213.07 o                         
   4   6   1      42564.18      44103.07      2008.58 o                         
   5   6   1      79950.90      91877.55      4137.56 o                         
   6   6   1      22563.90      28465.57      1866.05 o                         
   7   6   1      70873.60      83890.71      3802.04 o                         
   8   6   1        489.88        804.42       130.05 o                         
   9   6   1      76808.46      72662.32      2067.19 o                         
  10   6   1        772.49        926.80        79.16 o                         
  11   6   1      46157.27      42700.69      1142.91 o                         
  12   6   1       1152.75       1431.82        77.82 o                         
  13   6   1      42624.18      38269.44      1160.05 o                         
  14   6   1       7504.26       6302.26       251.40 o                         
  15   6   1      17728.54      17485.65       654.42 o                         
  16   6   1       2010.68       2313.65       123.71 o                         
  17   6   1      14935.25      14090.74       637.06 o                         
 -17   7   1        385.83        494.23       130.91 o                         
 -16   7   1        741.51        627.53        51.55 o                         
 -15   7   1        230.99        285.64        47.04 o                         
 -14   7   1        983.64        921.42        68.08 o                         
 -13   7   1        298.24        235.04        42.91 o                         
 -12   7   1       1503.15       1422.73        89.76 o                         
 -11   7   1        797.96        961.16        64.06 o                         
 -10   7   1       1591.45       1527.00        76.66 o                         
  -9   7   1       1104.84        974.06        76.19 o                         
  -8   7   1        144.68         95.29        79.14 o                         
  -7   7   1        238.87        307.10        54.71 o                         
  -6   7   1        190.42        113.62        39.49 o                         
  -5   7   1          3.05        -16.80        33.25 o                         
  -4   7   1       4065.90       2906.27       341.78 o                         
  -3   7   1         37.09         34.36        17.70 o                         
  -2   7   1       3722.36       2857.73       348.65 o                         
  -1   7   1        892.73        588.22        72.22 o                         
   0   7   1         75.09         55.68        33.73 o                         
   1   7   1        244.40        129.74        46.63 o                         
   2   7   1       2700.49       1800.99       293.42 o                         
   3   7   1        760.49        470.58       118.07 o                         
   4   7   1       3656.63       2953.98       202.96 o                         
   5   7   1        338.29        240.67       110.80 o                         
   6   7   1       3548.82       3188.35       305.87 o                         
   7   7   1        847.51        645.97       148.02 o                         
   8   7   1       2127.04       2131.74       255.42 o                         
   9   7   1       3196.94       2906.56       121.65 o                         
  10   7   1       3118.91       2883.87        96.23 o                         
  11   7   1       2053.43       1955.43        97.06 o                         
  12   7   1        652.67        781.56        97.15 o                         
  13   7   1        159.07        184.32        79.34 o                         
  14   7   1        676.81        839.94        74.47 o                         
  15   7   1        233.69        231.44        42.99 o                         
  16   7   1       1068.51       1096.71        93.69 o                         
 -17   8   1        174.19         57.32        59.04 o                         
 -16   8   1         22.79        106.62        39.08 o                         
 -15   8   1        245.43        244.74        43.09 o                         
 -14   8   1         92.78        109.32        43.62 o                         
 -13   8   1         15.28         67.47        41.12 o                         
 -12   8   1         96.96         94.62        42.09 o                         
 -11   8   1          3.03        -20.70        36.67 o                         
 -10   8   1         14.46         21.73        35.98 o                         
  -9   8   1         25.64         20.46        46.45 o                         
  -8   8   1         74.52         68.54        41.96 o                         
  -7   8   1         34.88         29.93        42.16 o                         
  -6   8   1        174.99        146.10        42.84 o                         
  -5   8   1          4.78         10.56        29.47 o                         
  -4   8   1          9.83         -0.18        23.87 o                         
  -3   8   1         26.71         41.76        62.22 o                         
  -2   8   1         49.96        114.26        42.29 o                         
  -1   8   1         58.07         48.37        42.49 o                         
   0   8   1         52.47         57.82        39.38 o                         
   1   8   1          0.41        -10.83        38.57 o                         
   2   8   1         51.93         38.01        33.36 o                         
   3   8   1          0.04          6.75        21.76 o                         
   4   8   1         27.40         28.13        27.42 o                         
   5   8   1         99.21         63.40        53.46 o                         
   6   8   1        304.56        127.68        47.67 o                         
   7   8   1        158.75         35.23        38.23 o                         
   8   8   1         70.76         43.95        43.25 o                         
   9   8   1          3.44         11.13        47.26 o                         
  10   8   1         56.97         39.31        39.74 o                         
  11   8   1         29.15         12.04        40.73 o                         
  12   8   1         68.56         77.51        58.56 o                         
  13   8   1        290.62        289.49        73.58 o                         
  14   8   1         12.03         11.73        41.55 o                         
  15   8   1         69.62         76.67        49.53 o                         
  16   8   1         28.10         72.96        93.69 o                         
 -16   9   1        614.64        472.76        60.06 o                         
 -15   9   1       1119.39       1214.47       171.55 o                         
 -14   9   1        393.72        276.35        71.46 o                         
 -13   9   1       1100.36       1519.47       134.33 o                         
 -12   9   1       2132.93       1797.75       263.52 o                         
 -11   9   1        578.95        502.38       103.13 o                         
 -10   9   1        902.78        892.59       109.02 o                         
  -9   9   1        241.05        192.90        94.97 o                         
  -8   9   1        937.35        829.91        76.67 o                         
  -7   9   1        275.52        338.36        42.77 o                         
  -6   9   1        110.42         49.40        43.97 o                         
  -5   9   1        108.98         84.70       116.36 o                         
  -4   9   1       1282.62       1128.10       187.80 o                         
  -3   9   1        822.80        780.04       142.03 o                         
  -2   9   1       4989.80       4724.19       286.47 o                         
  -1   9   1       5724.42       6155.19       261.90 o                         
   0   9   1       7209.95       7465.83       436.82 o                         
   1   9   1         29.74         24.04        37.11 o                         
   2   9   1       4171.73       3294.08       330.26 o                         
   3   9   1         30.15        -11.12       102.67 o                         
   4   9   1       2125.15       1452.31       149.63 o                         
   5   9   1       1496.41       1049.29       168.31 o                         
   6   9   1        134.59         39.27        40.75 o                         
   7   9   1       2512.24       2143.29       113.43 o                         
   8   9   1       1266.80       1039.30       107.14 o                         
   9   9   1        738.00        895.93       102.68 o                         
  10   9   1        971.99        847.13       110.15 o                         
  11   9   1         97.53         49.62       190.80 o                         
  12   9   1       1538.94       1520.12       681.05 o                         
  13   9   1        311.60        346.52        60.75 o                         
  14   9   1       1658.42       1650.44       160.00 o                         
  15   9   1        231.78        265.05        60.15 o                         
  16   9   1        974.21        757.48        69.30 o                         
 -16  10   1      21946.29      22203.39      1396.33 o                         
 -15  10   1        140.60        187.18        56.77 o                         
 -14  10   1      15563.75      17516.34       809.15 o                         
 -13  10   1       2997.03       3021.19       260.96 o                         
 -12  10   1      39114.13      34070.73      2905.43 o                         
 -11  10   1          7.79        137.74        61.65 o                         
 -10  10   1      52294.09      46918.70      1770.70 o                         
  -9  10   1        298.94        511.33        95.83 o                         
  -8  10   1      96258.20      88695.74      3233.87 o                         
  -7  10   1       2679.64       2027.71       102.68 o                         
  -6  10   1      49727.23      46988.21      1315.60 o                         
  -5  10   1        329.15        441.49       133.47 o                         
  -4  10   1      44286.73      43071.95      2079.52 o                         
  -3  10   1       2298.71       2279.19       229.73 o                         
  -2  10   1      65630.45      72317.95      2652.14 o                         
  -1  10   1       3906.78       3383.25       158.20 o                         
   0  10   1      99469.98     104872.88      3326.83 o                         
   1  10   1        196.07        294.44        58.17 o                         
   2  10   1     133371.84     133159.14      4881.45 o                         
   3  10   1       8210.94       7576.01       407.69 o                         
   4  10   1     135276.81     124577.39      4576.98 o                         
   5  10   1        293.67        210.97        43.26 o                         
   6  10   1      72715.61      65463.84      1904.79 o                         
   7  10   1        362.84        455.67        54.19 o                         
   8  10   1      42891.84      41239.80      1307.89 o                         
   9  10   1        786.03        583.24        93.29 o                         
  10  10   1      38185.81      36064.09      1680.80 o                         
  11  10   1        967.31        976.45       216.04 o                         
  12  10   1      15943.93      17696.22      1149.06 o                         
  13  10   1        525.29        642.55       104.38 o                         
  14  10   1      34059.43      34878.23      2226.25 o                         
  15  10   1         89.20        234.01        53.35 o                         
 -15  11   1        100.41         84.81        50.57 o                         
 -14  11   1        108.82        147.27        61.04 o                         
 -13  11   1       1205.57       1068.77       169.84 o                         
 -12  11   1       1258.55       1080.58        99.51 o                         
 -11  11   1       2107.11       1843.63       152.22 o                         
 -10  11   1       1106.42       1105.62       114.39 o                         
  -9  11   1        977.41        838.54        87.07 o                         
  -8  11   1         27.54         10.52        55.31 o                         
  -7  11   1       1751.26       1794.00        87.79 o                         
  -6  11   1         15.08         34.60        39.74 o                         
  -5  11   1        244.09        164.82        39.44 o                         
  -4  11   1        584.67        513.07       101.30 o                         
  -3  11   1        235.70        301.66       131.76 o                         
  -2  11   1        551.07        632.91        69.85 o                         
  -1  11   1        272.68        168.89        50.36 o                         
   0  11   1         55.89         37.30        44.64 o                         
   1  11   1        754.70        944.01        94.38 o                         
   2  11   1        136.44        140.55        66.75 o                         
   3  11   1        204.29        140.79        46.04 o                         
   4  11   1        328.11        229.53        42.55 o                         
   5  11   1        383.69        262.85        39.29 o                         
   6  11   1        684.15        559.80        50.87 o                         
   7  11   1        279.85        212.05        53.85 o                         
   8  11   1       1227.87       1250.94        73.43 o                         
   9  11   1       1863.56       1805.10       106.49 o                         
  10  11   1       1738.54       1630.62       111.49 o                         
  11  11   1        918.96        741.57       110.59 o                         
  12  11   1        666.58        366.19       103.53 o                         
  13  11   1        138.62        207.05        85.56 o                         
  14  11   1       1406.05       1105.43       119.78 o                         
  15  11   1        178.19        232.81        71.87 o                         
 -15  12   1          3.97         15.69        42.76 o                         
 -14  12   1         14.34         88.33        55.91 o                         
 -13  12   1          2.92        -62.20        62.20 o                         
 -12  12   1         28.06         61.60        91.55 o                         
 -11  12   1        218.36        245.50        74.07 o                         
 -10  12   1        111.12        121.10        61.94 o                         
  -9  12   1         18.46         45.98        61.49 o                         
  -8  12   1         60.41         73.63        60.82 o                         
  -7  12   1         54.83         40.81        45.11 o                         
  -6  12   1        128.66        118.44        43.73 o                         
  -5  12   1         27.81         51.44        56.81 o                         
  -4  12   1          2.27         24.96        35.76 o                         
  -3  12   1         28.06         59.25        38.52 o                         
  -2  12   1         36.12         65.40        36.28 o                         
  -1  12   1         25.71         26.68        31.90 o                         
   0  12   1          0.26         25.00        34.94 o                         
   1  12   1         53.57         42.77        36.45 o                         
   2  12   1         16.71         38.95        36.26 o                         
   3  12   1         27.77          6.60        41.36 o                         
   4  12   1         38.77         -5.61        35.62 o                         
   5  12   1         61.38         72.80        36.81 o                         
   6  12   1        194.12        107.64        47.16 o                         
   7  12   1          5.06         -7.55        53.02 o                         
   8  12   1         46.81         14.18        60.38 o                         
   9  12   1         11.22          6.27        62.04 o                         
  10  12   1         24.72         61.11        89.50 o                         
  11  12   1          6.80         47.91        95.83 o                         
  12  12   1          8.24        119.78        93.26 o                         
  13  12   1         88.73        114.65        81.28 o                         
  14  12   1         59.81         39.36        66.74 o                         
 -14  13   1        654.37        660.49        65.95 o                         
 -13  13   1        205.19        215.58        88.55 o                         
 -12  13   1        646.36        681.05       106.95 o                         
 -11  13   1        287.14        333.19        73.58 o                         
 -10  13   1       2428.45       2628.16       170.15 o                         
  -9  13   1        747.48        566.36       103.10 o                         
  -8  13   1        858.64        891.73        87.10 o                         
  -7  13   1       2555.11       2157.78       122.13 o                         
  -6  13   1        410.17        379.09        51.38 o                         
  -5  13   1         37.53         27.74        39.15 o                         
  -4  13   1         19.28         22.58        36.34 o                         
  -3  13   1        152.87        151.27        36.50 o                         
  -2  13   1        645.54        541.49        89.33 o                         
  -1  13   1        495.65        421.46        54.46 o                         
   0  13   1        280.43        230.26        44.08 o                         
   1  13   1         73.09         67.92        41.03 o                         
   2  13   1        223.14        240.59        46.24 o                         
   3  13   1         64.08         78.99        43.55 o                         
   4  13   1       1114.03       1014.77        66.80 o                         
   5  13   1       2327.68       1854.65       119.90 o                         
   6  13   1        462.91        377.44        54.23 o                         
   7  13   1        150.64        187.02        41.99 o                         
   8  13   1       3036.83       3388.01       142.98 o                         
   9  13   1       3064.40       3037.68       187.06 o                         
  10  13   1        142.25         -8.56        95.83 o                         
  11  13   1        481.51        451.75       101.82 o                         
  12  13   1        129.23        132.62        83.85 o                         
  13  13   1        286.67        153.15        75.29 o                         
  14  13   1       1913.20       2061.12       159.14 o                         
 -14  14   1        737.21        972.95       213.90 o                         
 -13  14   1      33994.19      34784.68      1563.29 o                         
 -12  14   1       3092.89       3529.32       254.97 o                         
 -11  14   1      40282.24      40449.53      3172.54 o                         
 -10  14   1      12241.09      12406.70       760.62 o                         
  -9  14   1      14488.97      14228.66       783.23 o                         
  -8  14   1       1572.82       1417.00       136.89 o                         
  -7  14   1      65414.12      62525.85      2546.02 o                         
  -6  14   1       1138.76       1225.53        78.93 o                         
  -5  14   1      38144.15      38829.64      1206.54 o                         
  -4  14   1       7791.36       7327.19       232.89 o                         
  -3  14   1      48341.08      47590.43      1253.82 o                         
  -2  14   1      12710.08      12878.29       436.32 o                         
  -1  14   1      26465.78      26362.09       860.40 o                         
   0  14   1       2438.17       2659.47       119.79 o                         
   1  14   1      46882.07      42603.27      1540.08 o                         
   2  14   1        936.02       1201.37        71.08 o                         
   3  14   1     132641.16     123597.96      4800.23 o                         
   4  14   1      18602.09      16472.20       803.45 o                         
   5  14   1      66034.33      61262.07      2695.38 o                         
   6  14   1       6301.05       6246.20       295.31 o                         
   7  14   1      31743.99      29042.06       926.80 o                         
   8  14   1        299.24        487.88        58.56 o                         
   9  14   1      28616.51      26105.50      3931.45 o                         
  10  14   1       1002.01       1304.78       138.61 o                         
  11  14   1      21050.77      24256.05      1556.32 o                         
  12  14   1        489.62        739.23        95.83 o                         
  13  14   1      21673.46      21717.51      1387.77 o                         
 -13  15   1       1019.35        776.52        76.15 o                         
 -12  15   1         51.00        114.65        66.74 o                         
 -11  15   1        172.00        166.84        78.71 o                         
 -10  15   1         59.21        109.04        62.17 o                         
  -9  15   1         46.48         36.97        52.88 o                         
  -8  15   1          8.89         44.61        52.48 o                         
  -7  15   1        236.83        138.30        52.20 o                         
  -6  15   1        250.61        247.78        59.17 o                         
  -5  15   1       4033.70       3358.76       267.61 o                         
  -4  15   1        646.26        479.43        55.40 o                         
  -3  15   1         30.99        104.70        54.31 o                         
  -2  15   1          1.58         -4.85        54.66 o                         
  -1  15   1         27.84         70.63        56.57 o                         
   0  15   1         33.09         83.99        56.28 o                         
   1  15   1        283.41        313.95        59.68 o                         
   2  15   1        517.60        412.42        63.83 o                         
   3  15   1       2102.10       1989.50       100.92 o                         
   4  15   1       1132.59       1148.50        99.89 o                         
   5  15   1        877.26        637.28        58.61 o                         
   6  15   1        483.67        452.80        55.60 o                         
   7  15   1        233.22        284.34        61.50 o                         
   8  15   1         47.39        126.41        53.41 o                         
   9  15   1       1067.92        987.24        95.83 o                         
  10  15   1         76.05         51.34        82.99 o                         
  11  15   1        908.62        811.10       105.24 o                         
  12  15   1        135.05        158.28        64.17 o                         
 -12  16   1          2.44         22.25        50.48 o                         
 -11  16   1          0.02         22.25        65.88 o                         
 -10  16   1         16.26          3.42        74.44 o                         
  -9  16   1         57.15        163.88        48.94 o                         
  -8  16   1          0.58         63.59        48.89 o                         
  -7  16   1         96.57         77.55        54.56 o                         
  -6  16   1         65.54         16.79        53.34 o                         
  -5  16   1        143.62        120.68        52.24 o                         
  -4  16   1        148.01        170.86        48.31 o                         
  -3  16   1         16.05         39.80        59.26 o                         
  -2  16   1          1.70         -9.88        56.20 o                         
  -1  16   1         10.29         53.87        58.73 o                         
   0  16   1          6.29         11.43        58.61 o                         
   1  16   1          4.74         21.44        59.53 o                         
   2  16   1         64.90         97.14        60.25 o                         
   3  16   1          4.60         65.54        64.03 o                         
   4  16   1         46.54        -29.62        70.16 o                         
   5  16   1          4.72         28.17        81.71 o                         
   6  16   1          3.41         68.88        41.71 o                         
   7  16   1         34.12         51.54        49.83 o                         
   8  16   1         16.73         38.78        97.97 o                         
   9  16   1         13.22         34.36        90.69 o                         
  10  16   1         19.30         59.89        75.29 o                         
  11  16   1         12.70         52.19        64.17 o                         
 -11  17   1        445.11        348.23        64.17 o                         
 -10  17   1         16.74        102.67        66.74 o                         
  -9  17   1         64.27        136.59        51.66 o                         
  -8  17   1        237.47        282.85        49.62 o                         
  -7  17   1         79.01        159.08        80.65 o                         
  -6  17   1        270.64        319.13        56.99 o                         
  -5  17   1        792.79        613.39        64.03 o                         
  -4  17   1       1133.48       1038.68       119.19 o                         
  -3  17   1        268.22        197.63        65.16 o                         
  -2  17   1         10.68        -32.70        59.44 o                         
  -1  17   1         86.75         74.98        60.20 o                         
   0  17   1         55.07        -58.57        60.26 o                         
   1  17   1         26.74         14.13        61.43 o                         
   2  17   1         48.53        -22.63        69.32 o                         
   3  17   1        369.01        296.22        75.51 o                         
   4  17   1        457.29        375.32       109.09 o                         
   5  17   1        587.10        489.26        86.20 o                         
   6  17   1        262.56        309.61        66.78 o                         
   7  17   1        124.90        146.51        66.25 o                         
   8  17   1        157.59        294.53        62.61 o                         
   9  17   1        711.37        641.69        93.26 o                         
  10  17   1        521.06        345.66        77.00 o                         
 -10  18   1      14668.22      15595.74       999.33 o                         
  -9  18   1       6187.85       6059.31       404.70 o                         
  -8  18   1      21920.81      20406.37       974.95 o                         
  -7  18   1       6248.53       5831.68       253.91 o                         
  -6  18   1      31524.25      31172.30      1415.08 o                         
  -5  18   1      12477.56      14027.37       652.72 o                         
  -4  18   1      34568.29      35529.59      1610.41 o                         
  -3  18   1      25813.90      25358.85      1157.96 o                         
  -2  18   1      31508.93      33863.75      1536.67 o                         
  -1  18   1       9861.22      10399.92       493.80 o                         
   0  18   1      23726.99      25465.10      1162.60 o                         
   1  18   1      24274.85      23802.63      1088.84 o                         
   2  18   1      20684.91      21760.38       997.42 o                         
   3  18   1      19390.13      18540.33       853.71 o                         
   4  18   1      28645.09      28038.56      1818.56 o                         
   5  18   1       9509.46       9932.72       399.33 o                         
   6  18   1      18006.04      17372.96       642.35 o                         
   7  18   1       2148.69       2386.85       386.30 o                         
   8  18   1      22707.22      21557.16      1987.11 o                         
   9  18   1       4744.60       5472.37       366.19 o                         
  -9  19   1         69.81        121.49        49.62 o                         
  -8  19   1        295.53        314.58        44.76 o                         
  -7  19   1         14.19         29.96        48.47 o                         
  -6  19   1        147.07        171.63        40.59 o                         
  -5  19   1         53.22         37.78        62.04 o                         
  -4  19   1        157.58        112.89        68.02 o                         
  -3  19   1        181.18        173.33        73.59 o                         
  -2  19   1        465.55        469.62        83.07 o                         
  -1  19   1        121.90        150.56        75.20 o                         
   0  19   1        225.14        317.85        78.04 o                         
   1  19   1         21.42        -20.26        71.36 o                         
   2  19   1         30.16         59.05        69.17 o                         
   3  19   1        355.65        314.79        73.17 o                         
   4  19   1        242.58        476.67        84.01 o                         
   5  19   1        177.54        268.19        46.23 o                         
   6  19   1        542.87        571.01        66.86 o                         
   7  19   1         18.60         74.13        61.17 o                         
   8  19   1       1812.63       1757.96       343.95 o                         
  -7  20   1         13.24          2.57        51.76 o                         
  -6  20   1         19.42         80.80        51.76 o                         
  -5  20   1          0.00         37.60        29.05 o                         
  -4  20   1          1.66         28.32        57.09 o                         
  -3  20   1          7.25        -36.18        60.21 o                         
  -2  20   1         23.22         14.70        61.39 o                         
  -1  20   1          8.56         26.23        64.93 o                         
   0  20   1          0.39         37.58        62.56 o                         
   1  20   1          3.53         27.88        61.35 o                         
   2  20   1          0.76         -4.87        61.10 o                         
   3  20   1         70.34         45.97        38.97 o                         
   4  20   1         25.50         37.08        41.61 o                         
   5  20   1         12.52         56.86        34.01 o                         
   6  20   1          1.11         26.98        45.67 o                         
  -4  21   1         10.89         50.99        34.06 o                         
  -3  21   1        314.25        264.90        33.25 o                         
  -2  21   1         68.89        111.62        38.41 o                         
  -1  21   1          4.48          9.23        51.77 o                         
   0  21   1          5.46         22.56        37.96 o                         
   1  21   1         36.39         33.62        33.87 o                         
   2  21   1         31.27         68.06        32.96 o                         
   3  21   1        160.71        200.63        37.05 o                         
   4  21   1        259.13        248.99        62.03 o                         
 -18   0   2      24452.34      22744.22      1460.50 o                         
 -16   0   2      27919.58      30477.06      1957.60 o                         
 -14   0   2      14784.14      16260.75       792.72 o                         
 -12   0   2      71230.89      71366.16      2305.73 o                         
 -10   0   2      71295.43      74252.21      2778.17 o                         
  -8   0   2     199834.48     227280.12     10076.79 o                         
  -6   0   2     108686.95     160889.92     10176.42 o                         
  -4   0   2     311699.06     400175.25     18049.43 o                         
  -2   0   2     300092.53     292408.22     18470.53 o                         
   0   0   2     356322.75     464846.03     29346.83 o                         
   2   0   2      56492.06      62261.93      2736.98 o                         
   4   0   2      22159.10      25118.49      1617.93 o                         
   6   0   2     121230.77     148854.45      5377.73 o                         
   8   0   2      91416.10     115733.45      7367.51 o                         
  10   0   2      60904.57      60656.61      4368.23 o                         
  12   0   2       5107.67       6015.85       428.22 o                         
  14   0   2      35840.81      32442.27      1843.80 o                         
  16   0   2      21151.60      19712.85      1275.69 o                         
 -18   1   2        186.53        240.42        78.71 o                         
 -17   1   2        828.10        878.69       124.06 o                         
 -16   1   2       1200.05       1194.41       149.73 o                         
 -15   1   2        376.07        347.35        93.57 o                         
 -14   1   2        106.08        135.80        57.80 o                         
 -13   1   2        262.37        318.20        58.37 o                         
 -12   1   2       3496.59       4048.37       151.88 o                         
 -11   1   2        110.72        111.72        31.03 o                         
 -10   1   2       1142.29        870.84        50.47 o                         
  -9   1   2       1799.98       1668.23        69.77 o                         
  -8   1   2        230.80        100.96        22.30 o                         
  -7   1   2       3727.53       3431.96       183.60 o                         
  -6   1   2         46.04         89.22        32.40 o                         
  -5   1   2        155.97         56.54        23.28 o                         
  -4   1   2         14.65         25.67        20.66 o                         
  -3   1   2          1.63         10.27        38.50 o                         
  -2   1   2         34.64          2.57        29.95 o                         
  -1   1   2         66.98         38.50        25.67 o                         
   0   1   2        238.17        112.08        26.52 o                         
   1   1   2       1114.70        585.55        47.47 o                         
   2   1   2        901.93        444.79        29.55 o                         
   3   1   2       1292.46        801.96        81.13 o                         
   4   1   2       3637.52       2819.80       161.88 o                         
   5   1   2         99.28        141.96        35.26 o                         
   6   1   2       3901.09       3959.55       131.99 o                         
   7   1   2         36.05         94.03        27.27 o                         
   8   1   2       3656.30       3264.80       191.17 o                         
   9   1   2       1184.52       1051.39        85.77 o                         
  10   1   2       1808.90       1618.70       110.57 o                         
  11   1   2       9589.68       9378.90       398.38 o                         
  12   1   2       3819.59       4010.88       248.47 o                         
  13   1   2        447.83        462.38        89.77 o                         
  14   1   2        173.38        276.01        90.66 o                         
  15   1   2        253.09        319.14       105.24 o                         
  16   1   2        966.37        930.88       124.06 o                         
  17   1   2        806.95        815.38       102.67 o                         
 -18   2   2        347.83        319.85        58.32 o                         
 -17   2   2         28.58         -4.59        58.27 o                         
 -16   2   2          8.18         55.24        64.98 o                         
 -15   2   2          3.69          9.53        44.90 o                         
 -14   2   2        102.19        191.65        48.48 o                         
 -13   2   2         72.83        115.47        44.05 o                         
 -12   2   2         83.02         43.27        36.19 o                         
 -11   2   2          6.82          1.99        26.87 o                         
 -10   2   2          2.78          3.02        29.57 o                         
  -9   2   2         36.68         53.37        31.24 o                         
  -8   2   2          1.10         25.39        27.29 o                         
  -7   2   2          3.53         19.51        32.14 o                         
  -6   2   2         56.74         29.09        51.34 o                         
  -5   2   2         10.35          7.89        25.34 o                         
  -4   2   2         18.12         -0.17        20.51 o                         
  -3   2   2          1.43          1.43        16.19 o                         
  -2   2   2          3.06         16.55        13.33 o                         
  -1   2   2          0.10          8.91        15.47 o                         
   0   2   2          0.03          3.42        21.39 o                         
   1   2   2          0.77          3.42        17.11 o                         
   2   2   2          6.77         -5.40        17.26 o                         
   3   2   2         21.79          8.46        20.11 o                         
   4   2   2          8.43        -59.46        59.46 o                         
   5   2   2          1.50         38.14        48.91 o                         
   6   2   2         77.78         74.90        28.02 o                         
   7   2   2         36.70         67.19        49.92 o                         
   8   2   2         60.53         42.67        38.83 o                         
   9   2   2         42.79        -12.07        42.91 o                         
  10   2   2         62.62         82.30        54.86 o                         
  11   2   2       1064.79       1081.53       133.92 o                         
  12   2   2         16.76         31.53        70.39 o                         
  13   2   2          6.43          8.42        44.24 o                         
  14   2   2        556.05        513.66        85.59 o                         
  15   2   2          8.47          5.13        65.59 o                         
  16   2   2        366.55        412.29        89.84 o                         
  17   2   2        112.26        105.92        48.07 o                         
 -18   3   2       2038.43       2253.22       128.53 o                         
 -17   3   2       1631.17       1840.49       118.20 o                         
 -16   3   2        703.23        691.74        79.14 o                         
 -15   3   2       1498.16       1688.46        96.63 o                         
 -14   3   2         87.85        168.77        49.77 o                         
 -13   3   2         99.68        167.01        45.31 o                         
 -12   3   2         84.29         99.55        36.90 o                         
 -11   3   2        171.21        109.35        28.95 o                         
 -10   3   2         63.61         58.05        56.99 o                         
  -9   3   2         66.21         61.98        51.39 o                         
  -8   3   2       2089.34       1911.51       118.57 o                         
  -7   3   2        959.31        586.31        94.64 o                         
  -6   3   2       2376.64       1579.80       120.39 o                         
  -5   3   2         26.77         45.43        36.89 o                         
  -4   3   2       3370.79       2544.19       108.03 o                         
  -3   3   2        164.68        141.65        18.49 o                         
  -2   3   2        287.24        143.53        15.84 o                         
  -1   3   2        116.77         46.76        17.30 o                         
   0   3   2         35.40         24.81        31.66 o                         
   1   3   2       2446.80        916.34        79.57 o                         
   2   3   2        124.49         64.17        44.49 o                         
   3   3   2       2612.80       1522.95       148.87 o                         
   4   3   2        131.60         46.71        36.13 o                         
   5   3   2       2582.36       2514.18       141.07 o                         
   6   3   2      16065.29      17638.17       686.66 o                         
   7   3   2       2319.81       2164.71       147.81 o                         
   8   3   2        147.55        193.10       112.94 o                         
   9   3   2        315.37        263.05        40.34 o                         
  10   3   2        969.82        932.51        79.73 o                         
  11   3   2        222.52        111.46        72.34 o                         
  12   3   2       1723.87       1682.63       118.64 o                         
  13   3   2       1483.07       1457.70       115.95 o                         
  14   3   2       1371.32       1673.91       124.92 o                         
  15   3   2       1182.42       1103.80        95.38 o                         
  16   3   2       2364.47       2318.15       162.99 o                         
  17   3   2        933.00       1154.89        80.08 o                         
 -18   4   2       2800.61       3284.50       164.76 o                         
 -17   4   2      25127.56      25894.48      1173.54 o                         
 -16   4   2       7237.55       6865.90       239.89 o                         
 -15   4   2      29544.94      29268.69       864.02 o                         
 -14   4   2       3666.39       3761.29       137.02 o                         
 -13   4   2      76100.03      75216.30      1966.88 o                         
 -12   4   2        846.19        985.58        56.03 o                         
 -11   4   2      26000.83      28754.03       707.83 o                         
 -10   4   2       6708.49       7120.91       425.07 o                         
  -9   4   2      51036.64      57523.14      2139.17 o                         
  -8   4   2       5190.33       5738.60       246.29 o                         
  -7   4   2     192059.69     219412.41      9821.78 o                         
  -6   4   2       1442.44       1587.34       105.54 o                         
  -5   4   2     135569.16     154974.39      5683.64 o                         
  -4   4   2       2384.28       4201.09       132.66 o                         
  -3   4   2     190383.86     213941.61      5539.35 o                         
  -2   4   2       8085.69       6972.41       188.17 o                         
  -1   4   2      80748.06      84108.33      2664.72 o                         
   0   4   2       1400.06       1030.99        94.12 o                         
   1   4   2     148297.72     150763.98      9534.72 o                         
   2   4   2      42003.82      47894.37      3058.74 o                         
   3   4   2      66358.56      60165.28      3835.62 o                         
   4   4   2      27753.41      30305.09      1955.89 o                         
   5   4   2     164235.45     183630.61      8208.87 o                         
   6   4   2     192533.30     230797.08      8446.69 o                         
   7   4   2      75427.77      86733.03      3928.77 o                         
   8   4   2       1694.53       1820.01       152.83 o                         
   9   4   2      40842.53      47869.10      1504.67 o                         
  10   4   2        430.21        723.93        68.00 o                         
  11   4   2      32919.68      31877.06      1180.99 o                         
  12   4   2       2033.09       2291.55       108.52 o                         
  13   4   2      29185.96      27667.92       839.42 o                         
  14   4   2        947.28       1108.74        92.94 o                         
  15   4   2      23108.00      21490.72       981.29 o                         
  16   4   2        897.88       1114.99        81.37 o                         
  17   4   2      11113.00      11016.90       504.86 o                         
 -18   5   2        272.30        271.25        43.99 o                         
 -17   5   2       1246.47       1457.80        95.48 o                         
 -16   5   2        475.45        450.41        63.61 o                         
 -15   5   2       1787.26       1893.10       230.38 o                         
 -14   5   2        246.30        248.02        47.82 o                         
 -13   5   2        268.87        233.82        43.81 o                         
 -12   5   2        779.41        860.91        62.84 o                         
 -11   5   2        411.91        328.29        38.81 o                         
 -10   5   2        788.65        827.69        48.72 o                         
  -9   5   2       1373.93       1405.11       131.84 o                         
  -8   5   2       2162.38       2220.76       162.43 o                         
  -7   5   2       4511.82       4118.35       237.46 o                         
  -6   5   2       1983.24       1692.32       110.79 o                         
  -5   5   2        252.17        226.09        41.86 o                         
  -4   5   2       1292.93        896.68       117.77 o                         
  -3   5   2        799.65        464.66        27.71 o                         
  -2   5   2        130.28         74.27        18.55 o                         
  -1   5   2        118.53        100.01        16.41 o                         
   0   5   2        168.22        155.59        20.19 o                         
   1   5   2       2273.41       1489.59       130.05 o                         
   2   5   2       1236.74       1013.42        94.08 o                         
   3   5   2       3355.40       2378.38       164.62 o                         
   4   5   2        675.96        687.90       124.92 o                         
   5   5   2      11010.49      11481.20       800.83 o                         
   6   5   2       1333.27       1151.30       105.14 o                         
   7   5   2        345.42        241.49        92.14 o                         
   8   5   2       1126.01       1036.38       133.44 o                         
   9   5   2        826.34        839.13        68.86 o                         
  10   5   2         49.80         84.93        45.96 o                         
  11   5   2       1599.03       1670.67       161.46 o                         
  12   5   2        956.47        908.46        99.88 o                         
  13   5   2       2350.99       2239.01       235.20 o                         
  14   5   2        167.42        162.26        64.56 o                         
  15   5   2       2185.82       2551.18       152.30 o                         
  16   5   2        408.73        518.01        58.84 o                         
 -18   6   2         98.51         29.91        56.04 o                         
 -17   6   2         12.14         53.62        46.20 o                         
 -16   6   2        105.80        104.80        52.13 o                         
 -15   6   2          3.71         34.86        47.06 o                         
 -14   6   2        209.02        131.00        45.65 o                         
 -13   6   2        204.35        287.68        46.47 o                         
 -12   6   2          6.33          1.29        36.28 o                         
 -11   6   2          1.99         53.42        33.71 o                         
 -10   6   2         52.43         31.82        29.22 o                         
  -9   6   2          1.81         15.96        55.54 o                         
  -8   6   2         50.68         10.09        58.37 o                         
  -7   6   2        157.24        152.89        49.88 o                         
  -6   6   2        102.24         55.38        37.51 o                         
  -5   6   2         43.24         63.54        35.53 o                         
  -4   6   2          7.76         38.91        24.51 o                         
  -3   6   2          3.62         43.41        20.73 o                         
  -2   6   2         51.29         23.53        21.41 o                         
  -1   6   2         15.38          7.47        11.35 o                         
   0   6   2          0.12          3.69        12.71 o                         
   1   6   2        111.81         57.32        57.32 o                         
   2   6   2        134.05         77.21        58.35 o                         
   3   6   2        234.34        161.09        67.29 o                         
   4   6   2        218.14        115.63        68.01 o                         
   5   6   2        155.58         52.19        95.83 o                         
   6   6   2          4.39        -22.25        87.27 o                         
   7   6   2         78.25        126.87        72.03 o                         
   8   6   2         36.44         17.92        53.37 o                         
   9   6   2         32.23        201.61        53.11 o                         
  10   6   2         12.28         38.73        54.22 o                         
  11   6   2         86.46        118.78        53.67 o                         
  12   6   2          7.41         56.50        48.19 o                         
  13   6   2        221.67        255.63        55.35 o                         
  14   6   2         37.27         79.70        55.71 o                         
  15   6   2         49.21         69.12       134.76 o                         
  16   6   2        142.90        159.90        55.19 o                         
 -17   7   2       1140.96       1024.30       160.42 o                         
 -16   7   2         68.40         47.65        38.26 o                         
 -15   7   2       1858.82       2123.04       189.89 o                         
 -14   7   2        267.56        247.89        46.23 o                         
 -13   7   2       1387.09       1535.05       117.40 o                         
 -12   7   2        276.19        192.00        40.14 o                         
 -11   7   2        124.14        120.45        38.26 o                         
 -10   7   2        369.02        400.23        42.43 o                         
  -9   7   2         76.60         45.78        58.31 o                         
  -8   7   2         43.31         90.89        59.20 o                         
  -7   7   2         78.11         92.48        45.02 o                         
  -6   7   2       1276.27       1270.65       125.82 o                         
  -5   7   2       2496.03       1933.10       103.78 o                         
  -4   7   2       1474.03       1157.24        99.54 o                         
  -3   7   2        332.01        203.39        60.46 o                         
  -2   7   2        803.70        567.19        92.83 o                         
  -1   7   2         56.66         24.77        43.99 o                         
   0   7   2        361.90        228.78        93.26 o                         
   1   7   2        114.01         88.65        18.76 o                         
   2   7   2        506.59        394.62        67.32 o                         
   3   7   2         45.83         29.47        65.13 o                         
   4   7   2        415.57        291.20        88.88 o                         
   5   7   2       1192.49       1126.07       139.89 o                         
   6   7   2        287.59        203.63       124.06 o                         
   7   7   2       2595.79       2249.32       345.23 o                         
   8   7   2        146.08         97.88        58.42 o                         
   9   7   2       3183.49       3228.06       126.93 o                         
  10   7   2       1195.25       1382.48        76.97 o                         
  11   7   2       2206.68       2247.31       134.62 o                         
  12   7   2       3622.72       3392.84       216.68 o                         
  13   7   2       5301.85       6308.25       350.79 o                         
  14   7   2       1416.75       1998.77       171.12 o                         
  15   7   2       1795.38       1745.63       102.69 o                         
  16   7   2        191.11        258.21        44.06 o                         
 -17   8   2       5730.91       5127.64       777.31 o                         
 -16   8   2      14924.61      14388.30       539.24 o                         
 -15   8   2       6891.85       7136.67       277.23 o                         
 -14   8   2      28700.79      26847.43       995.34 o                         
 -13   8   2      17243.17      16041.32       549.43 o                         
 -12   8   2      40308.17      40367.12      1669.20 o                         
 -11   8   2      11981.98      12399.20       431.83 o                         
 -10   8   2      47036.14      49359.81      1853.14 o                         
  -9   8   2      17443.18      19059.73      1016.87 o                         
  -8   8   2      31335.88      31898.51      1027.56 o                         
  -7   8   2      10088.00      11201.97       389.85 o                         
  -6   8   2      22864.67      22239.47       839.69 o                         
  -5   8   2      22483.26      24304.39       913.41 o                         
  -4   8   2      73941.77      78639.24      3546.17 o                         
  -3   8   2      13525.98      14109.24       671.20 o                         
  -2   8   2     127024.56     135598.30      6066.28 o                         
  -1   8   2      46455.98      48495.12      2369.56 o                         
   0   8   2      92285.98      96051.47      3504.31 o                         
   1   8   2      53663.21      52452.36      2477.80 o                         
   2   8   2      31678.14      36393.73      1661.72 o                         
   3   8   2      52319.67      53537.13      1985.43 o                         
   4   8   2      46175.17      52896.72      1962.73 o                         
   5   8   2      41664.62      44969.04      1678.45 o                         
   6   8   2      42199.68      42495.09      1964.72 o                         
   7   8   2      24308.88      27891.93      1044.50 o                         
   8   8   2      52719.34      50039.02      1844.01 o                         
   9   8   2      13843.69      14326.18       401.93 o                         
  10   8   2      43423.88      41507.90      1113.45 o                         
  11   8   2       8664.91       8682.03       311.67 o                         
  12   8   2      38058.14      35397.80      1542.69 o                         
  13   8   2      19548.87      16516.31       754.50 o                         
  14   8   2      30253.99      29090.75      1311.79 o                         
  15   8   2       2466.59       2303.35       122.93 o                         
  16   8   2      11551.28      12567.80       811.96 o                         
 -17   9   2         92.98        135.23        48.34 o                         
 -16   9   2        822.38        766.80        71.26 o                         
 -15   9   2        225.89        190.39        63.65 o                         
 -14   9   2        955.04        867.99        64.83 o                         
 -13   9   2        634.93        805.78        72.81 o                         
 -12   9   2       1438.14        421.81       207.05 o                         
 -11   9   2        175.41        161.86        87.50 o                         
 -10   9   2       1192.43       1213.22        97.09 o                         
  -9   9   2        260.07        406.01        67.02 o                         
  -8   9   2        182.77        160.38        55.62 o                         
  -7   9   2        157.25        183.92        43.75 o                         
  -6   9   2        273.64        293.26        80.00 o                         
  -5   9   2        474.07        385.23        92.88 o                         
  -4   9   2         23.17         38.76        71.99 o                         
  -3   9   2        653.75        648.40        95.23 o                         
  -2   9   2       1742.59       1732.06       134.12 o                         
  -1   9   2       1482.49       1414.34        96.59 o                         
   0   9   2       4490.38       5106.56       304.63 o                         
   1   9   2         57.06         35.51        51.36 o                         
   2   9   2        232.66        302.39        89.84 o                         
   3   9   2         33.19         34.34        51.79 o                         
   4   9   2       2652.85       1939.49       126.26 o                         
   5   9   2         32.42         48.99        44.71 o                         
   6   9   2       3507.18       2454.36       158.40 o                         
   7   9   2        136.34        117.24        37.52 o                         
   8   9   2       1146.82        829.27       124.18 o                         
   9   9   2        192.12        256.54        83.37 o                         
  10   9   2       2006.80       1673.54       300.31 o                         
  11   9   2        230.04        162.31        55.75 o                         
  12   9   2       3710.84       3684.75       197.80 o                         
  14   9   2       2014.40       1983.26       173.69 o                         
  15   9   2         10.31         24.81        67.59 o                         
 -16  10   2          4.09         68.41        45.78 o                         
 -15  10   2        145.33         95.64        56.70 o                         
 -14  10   2         60.18        142.81        65.58 o                         
 -13  10   2        439.97        279.78        95.83 o                         
 -12  10   2         22.17          1.80        63.37 o                         
 -11  10   2          6.42        -30.38        58.68 o                         
 -10  10   2         11.98         52.69        54.56 o                         
  -9  10   2         21.82         17.52        52.62 o                         
  -8  10   2          3.94         26.90        47.47 o                         
  -7  10   2         74.27         53.45        41.77 o                         
  -6  10   2          1.54         39.93        56.63 o                         
  -5  10   2          6.51        -25.46        82.54 o                         
  -4  10   2         36.38         32.25        80.64 o                         
  -3  10   2          0.26        -44.51        48.47 o                         
  -2  10   2         47.13         73.86        50.75 o                         
  -1  10   2          0.40        -36.00        45.55 o                         
   0  10   2          2.83        -26.79        44.55 o                         
   1  10   2         17.12         -5.62        56.17 o                         
   2  10   2          7.59         41.77        69.48 o                         
   3  10   2         18.64         34.29        58.91 o                         
   4  10   2          9.83          9.40        62.07 o                         
   5  10   2         30.43         23.85        33.79 o                         
   6  10   2         10.32          5.65        36.60 o                         
   7  10   2          1.17         32.79        38.13 o                         
   8  10   2         49.84         85.77        53.09 o                         
   9  10   2         93.51         47.84        82.61 o                         
  10  10   2        132.87        382.45       220.74 o                         
  11  10   2         71.29         96.25        88.90 o                         
  12  10   2         63.24        146.35        74.14 o                         
  13  10   2         29.67         97.54        88.98 o                         
  14  10   2         13.28        -54.76        81.28 o                         
  15  10   2         15.59        135.18        64.17 o                         
 -16  11   2       1168.09        991.01        74.06 o                         
 -15  11   2         47.42        107.02        74.44 o                         
 -14  11   2        382.28        280.40        68.86 o                         
 -13  11   2        372.48        196.79        92.40 o                         
 -12  11   2       2413.26       2061.27       257.96 o                         
 -11  11   2          1.55         62.15        64.19 o                         
 -10  11   2        839.56        633.54        77.79 o                         
  -9  11   2        141.69        177.33        62.49 o                         
  -8  11   2        633.47        490.18       100.96 o                         
  -7  11   2          4.10         48.59        48.31 o                         
  -6  11   2        275.66        269.63        49.94 o                         
  -5  11   2          4.34         41.48        33.41 o                         
  -4  11   2          1.23          1.82        46.31 o                         
  -3  11   2          2.41         33.77        72.74 o                         
  -2  11   2       1340.67       1261.62        97.45 o                         
  -1  11   2        669.34        762.71        78.54 o                         
   0  11   2       1491.88       1390.36       114.78 o                         
   1  11   2       1159.72        924.97       104.28 o                         
   2  11   2        586.87        426.01        88.60 o                         
   3  11   2         81.89         22.05        36.56 o                         
   4  11   2       2854.02       2076.94       158.94 o                         
   5  11   2         83.19        102.91        36.36 o                         
   6  11   2        191.86        146.43        43.50 o                         
   7  11   2        250.42        284.54        46.65 o                         
   8  11   2        487.60        364.59        52.78 o                         
   9  11   2        156.99        182.35        81.70 o                         
  10  11   2       1799.62       1338.90       136.96 o                         
  11  11   2         25.62         77.00        98.39 o                         
  12  11   2       1789.92       1954.10       134.48 o                         
  13  11   2        517.74        500.94        77.84 o                         
  14  11   2       1704.58       1630.76       142.88 o                         
 -15  12   2       6273.22       6295.47       299.09 o                         
 -14  12   2       8363.43      10923.17       511.17 o                         
 -13  12   2      11601.84      13383.18       870.99 o                         
 -12  12   2      48977.00      45927.49      5667.02 o                         
 -11  12   2      53579.11      50912.46      3181.17 o                         
 -10  12   2      25961.69      24813.37      1546.24 o                         
  -9  12   2      29295.01      30234.15      1990.54 o                         
  -8  12   2      71627.78      69905.48      4098.72 o                         
  -7  12   2       2488.70       2328.61       269.51 o                         
  -6  12   2      28830.55      25702.80      2742.66 o                         
  -5  12   2      16790.33      17003.39       528.45 o                         
  -4  12   2      45419.79      46034.00      1378.68 o                         
  -3  12   2      26377.82      25987.52       799.33 o                         
  -2  12   2      39502.19      39731.12      1113.17 o                         
  -1  12   2      18291.63      17354.77       563.67 o                         
   0  12   2      60963.26      66586.91      1992.84 o                         
   1  12   2      28874.48      28150.08      1069.09 o                         
   2  12   2      26301.25      26054.11      2023.07 o                         
   3  12   2      39974.69      35898.03      2128.44 o                         
   4  12   2      19199.92      20354.91       603.58 o                         
   5  12   2      50079.39      48920.09      1470.27 o                         
   6  12   2      28488.69      26796.24      1023.03 o                         
   7  12   2      16684.54      15611.73       711.31 o                         
   8  12   2      30670.03      27725.56       817.53 o                         
   9  12   2      28736.34      26178.19      1282.30 o                         
  10  12   2      33682.25      34079.11      2181.76 o                         
  11  12   2      12148.59      14099.31       920.62 o                         
  12  12   2       8126.49       8981.54       429.76 o                         
  13  12   2       4465.13       5572.26       273.07 o                         
  14  12   2      18608.17      19077.15      1221.79 o                         
 -15  13   2        899.45        608.33        68.45 o                         
 -14  13   2          2.51        -16.37        49.95 o                         
 -13  13   2        797.17        776.88       101.82 o                         
 -12  13   2        525.37        646.23       148.02 o                         
 -11  13   2       1308.80       1173.35       102.67 o                         
 -10  13   2        989.82       1080.41        94.22 o                         
  -9  13   2        384.32        388.99        70.46 o                         
  -8  13   2         17.35         73.27        54.39 o                         
  -7  13   2        109.47         98.51        51.16 o                         
  -6  13   2        442.97        449.52        55.18 o                         
  -5  13   2         84.96         44.49        42.75 o                         
  -4  13   2         48.53         65.61        41.28 o                         
  -3  13   2        198.53        134.54        43.61 o                         
  -2  13   2       1270.71       1221.98        67.26 o                         
  -1  13   2         19.85         34.85        38.28 o                         
   0  13   2         84.49         82.23        41.75 o                         
   1  13   2        633.02        572.10        54.79 o                         
   2  13   2          9.42         18.76        42.54 o                         
   3  13   2       4398.30       3668.19       253.53 o                         
   4  13   2       7635.51       7509.61       356.28 o                         
   5  13   2        678.72        785.32        63.75 o                         
   6  13   2         22.89         78.84        45.72 o                         
   7  13   2       4226.47       4283.66       159.16 o                         
   8  13   2       1573.06       1880.60        98.31 o                         
   9  13   2        381.56        376.37        66.17 o                         
  10  13   2       1069.29       1063.50       138.61 o                         
  11  13   2       1703.60       1631.62       158.28 o                         
  12  13   2        507.93        430.55        70.65 o                         
  13  13   2       2156.28       2051.06       120.63 o                         
 -14  14   2         30.12         11.10        40.00 o                         
 -13  14   2          3.00         29.69        50.45 o                         
 -12  14   2          4.35         80.43        74.44 o                         
 -11  14   2          0.85         49.90        63.21 o                         
 -10  14   2         57.87         96.28        82.56 o                         
  -9  14   2        177.43         97.07        65.65 o                         
  -8  14   2         48.91         59.26        55.10 o                         
  -7  14   2         33.35         86.59        54.81 o                         
  -6  14   2         87.45        176.92        48.72 o                         
  -5  14   2        272.87        252.47        49.39 o                         
  -4  14   2         43.34         37.79        42.95 o                         
  -3  14   2         26.74         25.38        41.85 o                         
  -2  14   2         29.72         27.96        49.72 o                         
  -1  14   2         11.86         56.27        48.97 o                         
   0  14   2         38.36         23.96        45.34 o                         
   1  14   2          7.43         10.15        47.21 o                         
   2  14   2         28.62         69.16        45.19 o                         
   3  14   2        217.41        146.09        54.41 o                         
   4  14   2        375.67        389.50        63.75 o                         
   5  14   2        101.34         92.68        47.05 o                         
   6  14   2        255.99        346.66        46.50 o                         
   7  14   2         12.42         37.57        49.76 o                         
   8  14   2        177.92         98.85        70.27 o                         
   9  14   2          3.15         86.39        61.44 o                         
  10  14   2          2.05         58.18        89.84 o                         
  11  14   2          9.77        121.49        81.28 o                         
  12  14   2          3.60        -55.64        55.64 o                         
  13  14   2         31.90         33.63        54.33 o                         
 -13  15   2        967.77        812.88       140.32 o                         
 -12  15   2         78.37         55.61        64.17 o                         
 -11  15   2       1174.06       1264.17       101.39 o                         
 -10  15   2        388.29        432.62       149.30 o                         
  -9  15   2        931.90        883.06        69.76 o                         
  -8  15   2        685.60        716.81        81.35 o                         
  -7  15   2        611.02        519.74        72.29 o                         
  -6  15   2       1528.46       1431.49       103.21 o                         
  -5  15   2       4044.77       3346.97       198.83 o                         
  -4  15   2       1473.68       1516.46        96.80 o                         
  -3  15   2         11.75         53.17        43.50 o                         
  -2  15   2         43.18         60.02        55.39 o                         
  -1  15   2        434.10        424.04        61.46 o                         
   0  15   2        107.86        120.84        71.56 o                         
   1  15   2        242.45        121.80        57.10 o                         
   2  15   2        399.88        310.49        57.83 o                         
   3  15   2        919.79        727.93        80.82 o                         
   4  15   2        362.16        312.24        66.31 o                         
   5  15   2        260.24        213.99        50.30 o                         
   6  15   2          2.24          3.63        39.33 o                         
   7  15   2       1838.12       1973.25       140.32 o                         
   8  15   2        248.76        328.54        73.51 o                         
   9  15   2        685.90        654.08        74.23 o                         
  10  15   2         15.93         83.85        84.70 o                         
  11  15   2        465.24        376.93        61.99 o                         
  12  15   2         49.90         83.49        66.74 o                         
 -12  16   2       2173.80       2150.10       158.28 o                         
 -11  16   2      31840.05      33687.25      2144.97 o                         
 -10  16   2       3211.37       3038.76       160.32 o                         
  -9  16   2      25953.13      26253.84       969.37 o                         
  -8  16   2       5044.79       4604.16       230.87 o                         
  -7  16   2      30663.89      31716.86      1174.66 o                         
  -6  16   2       1402.63       1516.91        84.35 o                         
  -5  16   2      59381.93      58188.61      1679.35 o                         
  -4  16   2      28261.08      27612.38       806.05 o                         
  -3  16   2      50685.77      50640.34      1661.46 o                         
  -2  16   2       1709.37       2080.21       141.97 o                         
  -1  16   2      31447.28      29471.65       974.71 o                         
   0  16   2      10033.13       9642.59       343.11 o                         
   1  16   2      53986.88      51223.63      1674.27 o                         
   2  16   2       6839.58       6818.22       463.02 o                         
   3  16   2      39312.55      36803.52      4771.64 o                         
   4  16   2       9686.87      10566.76       699.82 o                         
   5  16   2      41438.30      39920.54      2429.17 o                         
   6  16   2      16359.39      16649.96       623.21 o                         
   7  16   2       4488.54       5337.60       755.92 o                         
   8  16   2        871.42       1089.50        87.29 o                         
   9  16   2      27327.53      23786.44      3210.61 o                         
  10  16   2       1619.16       1850.65       152.30 o                         
  11  16   2      15943.13      17345.69       793.44 o                         
 -11  17   2        168.41         50.48        52.19 o                         
 -10  17   2       1038.85        786.29        93.26 o                         
  -9  17   2        783.51        948.21       201.49 o                         
  -8  17   2        452.33        508.61        58.17 o                         
  -7  17   2        535.06        624.26        85.99 o                         
  -6  17   2        525.39        593.42        64.20 o                         
  -5  17   2        737.66        811.64        70.63 o                         
  -4  17   2        949.31        813.56        87.40 o                         
  -3  17   2        736.75        517.70        81.86 o                         
  -2  17   2        142.02        170.29        61.67 o                         
  -1  17   2        633.43        499.93        69.03 o                         
   0  17   2        187.36        202.70        61.30 o                         
   1  17   2        239.21        204.01        73.10 o                         
   2  17   2        156.00        199.23        71.92 o                         
   3  17   2         29.11         34.43        72.84 o                         
   4  17   2        158.31        259.46        75.62 o                         
   5  17   2         59.41        181.72        55.03 o                         
   6  17   2       1209.83       1344.43       117.90 o                         
   7  17   2         58.33        109.29        62.70 o                         
   8  17   2       1071.82       1180.83        88.32 o                         
   9  17   2       1034.47        873.56       106.95 o                         
  10  17   2        649.72        507.37        77.86 o                         
 -10  18   2         23.00         32.02        35.96 o                         
  -9  18   2          1.93        -18.82        59.04 o                         
  -8  18   2         41.37         45.40        38.75 o                         
  -7  18   2          2.22         26.53        33.93 o                         
  -6  18   2          9.16         63.22        45.79 o                         
  -5  18   2          1.49         23.79        66.77 o                         
  -4  18   2          4.28         20.89        72.05 o                         
  -3  18   2         21.62         46.90        70.10 o                         
  -2  18   2         51.60         22.35        74.00 o                         
  -1  18   2         10.09        -11.59        74.19 o                         
   0  18   2          1.47         20.30        74.99 o                         
   1  18   2          5.41        -33.39        74.63 o                         
   2  18   2         34.62         28.89        70.66 o                         
   3  18   2         18.79         24.72        67.12 o                         
   4  18   2        112.91        157.73        48.06 o                         
   5  18   2          4.71         57.87        49.88 o                         
   6  18   2          0.36         36.08        61.14 o                         
   7  18   2         14.18         48.94        55.04 o                         
   8  18   2         44.55         59.81        45.87 o                         
   9  18   2          0.65        -18.82        59.04 o                         
  -9  19   2        179.48        139.46        47.06 o                         
  -8  19   2         18.57         84.32        41.41 o                         
  -7  19   2          8.71         14.78        89.84 o                         
  -6  19   2        165.16        135.64        47.99 o                         
  -5  19   2        130.15        130.21        64.02 o                         
  -4  19   2         16.33        159.96       100.10 o                         
  -3  19   2         23.19        112.02        68.24 o                         
  -2  19   2         45.03         91.69        71.46 o                         
  -1  19   2          2.25         99.63        72.33 o                         
   0  19   2         95.07         62.89        68.97 o                         
   1  19   2         72.81         83.25        69.27 o                         
   2  19   2        392.57        431.36        77.73 o                         
   3  19   2        450.07        733.71       105.23 o                         
   4  19   2        735.47        766.06       129.60 o                         
   5  19   2        120.51        226.32        44.53 o                         
   6  19   2       1004.40       1018.29       145.88 o                         
   7  19   2        230.42        322.21        51.10 o                         
  -7  20   2       2720.07       2927.81       144.59 o                         
  -6  20   2      25212.15      24073.90       878.98 o                         
  -5  20   2        525.26        589.73        48.87 o                         
  -4  20   2      33704.39      38612.48      1432.53 o                         
  -3  20   2         37.11        174.96        61.37 o                         
  -2  20   2      39572.76      45894.67      2819.61 o                         
  -1  20   2         25.83        177.81        64.33 o                         
   0  20   2      36617.79      39423.16      2370.42 o                         
   1  20   2       2001.20       2137.33       134.12 o                         
   2  20   2      17431.97      18484.00       591.94 o                         
   3  20   2        995.55        794.45        57.41 o                         
   4  20   2      26223.30      26571.34      1213.43 o                         
   5  20   2        203.55        298.34        68.45 o                         
   6  20   2      28928.65      27587.22      2531.70 o                         
  -4  21   2          8.31         -7.23        27.51 o                         
  -3  21   2        210.71        256.54        43.10 o                         
  -2  21   2        156.17        190.08        36.59 o                         
  -1  21   2         44.36         78.59        37.67 o                         
   0  21   2        304.10        443.73        77.77 o                         
   1  21   2         66.96        119.10        38.71 o                         
   2  21   2         69.39         36.44        35.60 o                         
   3  21   2        864.75        987.42       172.83 o                         
 -19   0   3         46.54         -2.57        60.75 o                         
 -17   0   3         60.93        124.92        91.55 o                         
 -15   0   3        114.05        -16.02        81.73 o                         
 -13   0   3         97.74         49.80        47.36 o                         
 -11   0   3         56.68         49.62        31.40 o                         
  -9   0   3         36.77         19.39        27.87 o                         
  -7   0   3         38.44         55.68        36.28 o                         
  -5   0   3         27.35         19.23        19.85 o                         
  -3   0   3          7.24         32.51        41.92 o                         
  -1   0   3         10.40         -4.28        19.68 o                         
   1   0   3          9.11         40.21        37.65 o                         
   3   0   3         46.85         28.70        36.89 o                         
   5   0   3        173.38        177.99        53.90 o                         
   7   0   3          2.46         14.00        34.88 o                         
   9   0   3         16.03        110.21        45.53 o                         
  11   0   3        714.65        647.47        77.10 o                         
  13   0   3         57.45         -6.51        97.06 o                         
  15   0   3         83.72         -5.13        91.55 o                         
 -19   1   3          6.18        120.64        65.88 o                         
 -18   1   3       1070.74       1377.50       141.17 o                         
 -17   1   3         64.50        216.46        94.97 o                         
 -16   1   3        887.39        785.43       129.19 o                         
 -15   1   3        180.92        177.27        84.71 o                         
 -14   1   3       1182.82       1208.06        89.20 o                         
 -13   1   3        412.33        525.98        61.99 o                         
 -12   1   3        906.04        673.66        68.14 o                         
 -11   1   3         25.16         47.17        28.94 o                         
 -10   1   3        806.48        657.68        49.89 o                         
  -9   1   3          5.71         40.47        23.76 o                         
  -8   1   3       3803.92       3510.82       116.33 o                         
  -7   1   3       7392.24       7020.23       279.80 o                         
  -6   1   3         81.15         39.18        21.45 o                         
  -5   1   3        360.89        205.24        23.07 o                         
  -4   1   3        117.57         14.55        49.62 o                         
  -3   1   3        252.41        142.88        51.34 o                         
  -2   1   3        328.19        147.85        26.95 o                         
  -1   1   3        750.49        292.61        39.36 o                         
   0   1   3       3135.41       1284.65        76.44 o                         
   1   1   3         28.86         -5.07        25.66 o                         
   2   1   3       1184.17        532.73        73.88 o                         
   3   1   3         49.03         75.41        21.73 o                         
   4   1   3        107.17         47.13        42.33 o                         
   5   1   3       3086.65       2630.29       122.75 o                         
   6   1   3       2897.33       2861.50        95.18 o                         
   7   1   3        195.44        118.30        30.00 o                         
   8   1   3       3574.70       3696.97       133.70 o                         
   9   1   3         28.05         57.56        34.08 o                         
  10   1   3       3836.50       4229.22       150.46 o                         
  11   1   3        205.10        281.29        64.67 o                         
  12   1   3       1086.59        983.14       123.63 o                         
  13   1   3          6.72         -9.88        96.36 o                         
  14   1   3       5557.11       5478.36       407.26 o                         
  15   1   3        138.38        236.14       100.96 o                         
  16   1   3       4450.22       4442.24       324.27 o                         
 -19   2   3      12987.23      12630.56       577.71 o                         
 -18   2   3      10118.00      10330.28       480.20 o                         
 -17   2   3      15115.21      13887.19       641.91 o                         
 -16   2   3      27447.86      27427.78      1247.47 o                         
 -15   2   3      26531.12      26214.02       695.76 o                         
 -14   2   3      15579.97      16502.72       500.01 o                         
 -13   2   3       3946.91       4725.67       161.54 o                         
 -12   2   3      41641.52      40540.98       994.08 o                         
 -11   2   3      51288.73      53298.57      1394.71 o                         
 -10   2   3      56431.73      62569.26      1811.96 o                         
  -9   2   3      66277.52      76716.15      2469.97 o                         
  -8   2   3     224629.23     249449.02      7917.28 o                         
  -7   2   3      22496.63      24962.88       935.87 o                         
  -6   2   3      62884.56      67129.59      2139.36 o                         
  -5   2   3       4014.58       5286.37       185.50 o                         
  -4   2   3      67413.87      64785.26      2056.93 o                         
  -3   2   3      24078.65      24029.81       769.67 o                         
  -2   2   3     108448.22      92652.88      4147.79 o                         
  -1   2   3      73307.66      71254.95      6280.91 o                         
   1   2   3      63875.56      76561.85      4854.63 o                         
   2   2   3     101562.70     134565.75      6026.39 o                         
   3   2   3      94311.64     106012.95      3397.20 o                         
   4   2   3      32572.15      40491.35      1490.57 o                         
   5   2   3      37564.78      47407.83      1754.37 o                         
   6   2   3      62908.46      75646.54      2751.69 o                         
   7   2   3      20771.43      22581.71       652.87 o                         
   8   2   3      50173.93      58833.75      1687.82 o                         
   9   2   3      13284.44      13920.76       373.38 o                         
  10   2   3      30528.49      31463.25      1059.70 o                         
  11   2   3      46990.80      45445.33      1541.45 o                         
  12   2   3      20332.74      19188.87       638.03 o                         
  13   2   3       2238.53       2399.91       132.64 o                         
  14   2   3      22098.12      20569.82       945.49 o                         
  15   2   3       3807.29       3667.68       194.76 o                         
  16   2   3      17717.27      15244.19       700.14 o                         
 -18   3   3          7.34        117.28        99.68 o                         
 -17   3   3        712.99        612.00        73.62 o                         
 -16   3   3        580.87        866.32       153.76 o                         
 -15   3   3        131.72        216.56        48.14 o                         
 -14   3   3       3169.44       3659.02       158.25 o                         
 -13   3   3       6795.27       7160.28       238.26 o                         
 -12   3   3        758.04        767.79        43.97 o                         
 -11   3   3         87.70        108.74        27.51 o                         
 -10   3   3        307.50        200.70        61.06 o                         
  -9   3   3        109.02         57.89        50.84 o                         
  -8   3   3       2687.39       2986.56       155.50 o                         
  -7   3   3        735.93        880.01        92.47 o                         
  -6   3   3       1537.94       1383.23        75.02 o                         
  -5   3   3         97.56         37.41        26.71 o                         
  -4   3   3       2191.06       1397.68        65.50 o                         
  -3   3   3         70.77         56.70        19.16 o                         
  -2   3   3        211.55         43.03        23.07 o                         
  -1   3   3         54.68         30.85        22.04 o                         
   0   3   3       2114.98        990.78        87.27 o                         
   1   3   3       1665.73        760.62        66.74 o                         
   2   3   3        416.45        201.92        27.38 o                         
   3   3   3       2419.65       1771.25       143.22 o                         
   4   3   3        115.78         99.47        40.38 o                         
   5   3   3        591.42        460.34        58.77 o                         
   6   3   3        247.74        193.39        77.86 o                         
   7   3   3       1649.18       1466.53       119.17 o                         
   8   3   3        646.35        681.94        72.79 o                         
   9   3   3       2390.65       2332.54       121.34 o                         
  10   3   3        541.21        649.62        61.78 o                         
  11   3   3       5333.80       6012.14       227.67 o                         
  12   3   3        213.20        298.19        61.58 o                         
  13   3   3       2699.53       2625.19       234.97 o                         
  14   3   3        600.22        532.38        79.19 o                         
  15   3   3       2296.41       2654.32       155.40 o                         
  16   3   3        426.80        494.90        62.56 o                         
 -18   4   3        104.33        150.38        67.59 o                         
 -17   4   3          3.91         95.01        56.02 o                         
 -16   4   3         22.66        -16.31        35.26 o                         
 -15   4   3         40.17         69.73        44.49 o                         
 -14   4   3         53.66        126.68        45.54 o                         
 -13   4   3        150.56        157.60        45.14 o                         
 -12   4   3         87.13         85.73        29.75 o                         
 -11   4   3          5.17         -4.72        27.29 o                         
 -10   4   3          0.65          8.24        54.30 o                         
  -9   4   3          0.16         52.84        52.03 o                         
  -8   4   3         10.81         56.78        45.63 o                         
  -7   4   3          5.49          2.71        48.99 o                         
  -6   4   3          0.82         10.82        35.15 o                         
  -5   4   3          0.01         -3.79        25.23 o                         
  -4   4   3          2.53         -3.87        20.49 o                         
  -3   4   3          3.30          5.21        17.60 o                         
  -2   4   3          7.91         16.27        22.23 o                         
  -1   4   3         43.80         36.29        22.15 o                         
   0   4   3         81.93         94.97        39.36 o                         
   1   4   3        117.47         52.19        33.37 o                         
   2   4   3         81.48         17.11        30.80 o                         
   3   4   3        103.08         40.12        23.88 o                         
   4   4   3        166.49         90.53        61.16 o                         
   5   4   3         10.02         16.79        57.52 o                         
   6   4   3          0.83         43.91        61.27 o                         
   7   4   3         73.98        151.43       118.50 o                         
   8   4   3         12.71         98.77       114.65 o                         
   9   4   3         82.94         92.87        41.91 o                         
  10   4   3          5.11          9.33        47.01 o                         
  11   4   3          3.42         37.14        55.82 o                         
  12   4   3        534.37        531.62        73.02 o                         
  13   4   3        167.17        105.43        50.21 o                         
  14   4   3         39.18        -56.20        64.66 o                         
  15   4   3        125.46        143.72        58.96 o                         
  16   4   3        139.47        166.81        49.89 o                         
 -18   5   3         96.08        172.18        42.95 o                         
 -17   5   3       1014.69       1165.61       112.51 o                         
 -16   5   3        186.87        317.18        41.59 o                         
 -15   5   3       2076.41       2301.12       145.49 o                         
 -14   5   3        875.94        908.53        75.52 o                         
 -13   5   3        312.03        271.23        41.34 o                         
 -12   5   3       1930.31       2201.02        83.94 o                         
 -11   5   3        135.74        116.88        29.82 o                         
 -10   5   3       1399.50       1376.80        87.53 o                         
  -9   5   3         14.82         12.62        51.63 o                         
  -8   5   3       1170.06       1067.79       104.55 o                         
  -7   5   3       1265.40       1375.05       112.07 o                         
  -6   5   3       6522.48       5590.16       293.08 o                         
  -5   5   3        123.51        109.03        28.46 o                         
  -4   5   3       1534.34       1035.65       122.63 o                         
  -3   5   3          8.27          0.58        21.12 o                         
  -2   5   3        500.22        314.96        33.24 o                         
  -1   5   3       2058.72       1423.30        75.13 o                         
   0   5   3        109.36         23.10        42.78 o                         
   1   5   3        325.47        121.49        46.20 o                         
   2   5   3       3543.93       2432.45       183.10 o                         
   3   5   3        267.57        139.02        36.04 o                         
   4   5   3       2219.46       1350.75       468.01 o                         
   5   5   3       1775.85        928.18       173.69 o                         
   6   5   3        885.71        779.19       111.13 o                         
   7   5   3       7316.28       7720.76       439.92 o                         
   8   5   3        712.86        707.66        80.22 o                         
   9   5   3       6223.47       5758.74       229.07 o                         
  10   5   3        462.52        392.42        59.03 o                         
  11   5   3       3924.99       4342.87       177.48 o                         
  12   5   3        113.17        108.68        51.46 o                         
  13   5   3       1270.09       1290.15        85.77 o                         
  14   5   3         11.51         98.40        60.42 o                         
  15   5   3       1936.69       1967.02       118.83 o                         
  16   5   3        192.80        225.81        54.76 o                         
 -18   6   3       4606.05       4074.66       158.88 o                         
 -17   6   3      19345.45      19329.66      1355.97 o                         
 -16   6   3       8152.73       7174.25       278.24 o                         
 -15   6   3      50132.41      48791.43      1794.11 o                         
 -14   6   3        399.68        465.01        48.35 o                         
 -13   6   3      46867.69      47896.38      1252.78 o                         
 -12   6   3       4464.36       4667.28       145.84 o                         
 -11   6   3      40993.41      41654.90      1088.67 o                         
 -10   6   3        543.47        711.77        47.39 o                         
  -9   6   3      90186.97      94083.30      3465.92 o                         
  -8   6   3       3192.03       3786.99       290.05 o                         
  -7   6   3     208112.31     224147.75     10030.25 o                         
  -6   6   3     120571.61     132603.06      6367.32 o                         
  -5   6   3      30206.33      31518.89      1022.16 o                         
  -4   6   3      87844.12      91507.91      2379.39 o                         
  -3   6   3      48531.20      52727.00      1687.15 o                         
  -2   6   3      71454.53      75361.20      2752.93 o                         
  -1   6   3      81889.73      87239.89      3197.20 o                         
   0   6   3      10728.79      14285.97       536.95 o                         
   1   6   3     218003.19     254734.75     16108.24 o                         
   2   6   3       4097.46       6653.12       327.64 o                         
   3   6   3     136689.19     143707.06      5257.25 o                         
   4   6   3       1123.21       1447.18        95.42 o                         
   5   6   3      55701.44      49216.56      2920.14 o                         
   6   6   3      51724.72      59547.74      2712.76 o                         
   7   6   3      34347.04      33991.93      1579.49 o                         
   8   6   3       9226.17       9745.48       339.11 o                         
   9   6   3      53842.17      54720.82      1767.86 o                         
  10   6   3       5490.70       5147.19       178.35 o                         
  11   6   3      40497.86      39124.31      1058.77 o                         
  12   6   3       5791.20       5091.07       149.42 o                         
  13   6   3      17209.29      15369.79       580.55 o                         
  14   6   3        739.39        832.73        62.55 o                         
  15   6   3      20426.59      17621.83       802.46 o                         
  16   6   3       2195.08       2067.74       107.17 o                         
 -18   7   3       2068.28       1708.40       441.06 o                         
 -17   7   3        174.27        147.63        29.81 o                         
 -16   7   3        938.12       1020.20       133.22 o                         
 -15   7   3         26.59         87.95        44.30 o                         
 -14   7   3       1403.58       1471.65        74.68 o                         
 -13   7   3         45.57         78.72        36.88 o                         
 -12   7   3        117.20        108.16        38.98 o                         
 -11   7   3        420.16        398.22        40.52 o                         
 -10   7   3         53.03        115.70        32.49 o                         
  -9   7   3        545.68        385.39        82.82 o                         
  -8   7   3        339.95        180.57        65.34 o                         
  -7   7   3       3248.84       3115.23       189.50 o                         
  -6   7   3       1120.17       1053.03        88.23 o                         
  -5   7   3       2437.78       2169.69       145.35 o                         
  -4   7   3         45.63         75.23        54.81 o                         
  -3   7   3       1539.61        871.96       131.46 o                         
  -2   7   3        795.93        660.31        82.23 o                         
  -1   7   3       3980.58       2251.09       463.43 o                         
   0   7   3         77.48         31.85        19.83 o                         
   1   7   3       5275.30       4051.23       304.59 o                         
   2   7   3        311.42        156.36        47.20 o                         
   3   7   3       6362.78       5131.70       537.87 o                         
   4   7   3       1242.65        614.06        64.44 o                         
   5   7   3       1599.25       1180.68        87.37 o                         
   6   7   3       5577.34       4831.53       422.66 o                         
   7   7   3       1311.40       1310.04        98.27 o                         
   8   7   3       1215.80       1197.25       112.87 o                         
   9   7   3         96.86        102.70        51.27 o                         
  10   7   3        700.92        612.25        68.52 o                         
  11   7   3        810.22        796.83        60.87 o                         
  12   7   3        596.44        671.93        53.86 o                         
  13   7   3       2380.41       2800.76       189.07 o                         
  14   7   3       1909.75       2082.03       142.46 o                         
  15   7   3        848.95        783.72        89.84 o                         
 -17   8   3         53.61         41.69        28.16 o                         
 -16   8   3          6.96        -13.80        40.95 o                         
 -15   8   3         35.58         -4.44        40.01 o                         
 -14   8   3         43.90         41.62        42.25 o                         
 -13   8   3         17.48         10.80        35.62 o                         
 -12   8   3          2.43         33.82        34.70 o                         
 -11   8   3          7.21          2.60        39.08 o                         
 -10   8   3         24.02         65.62        61.70 o                         
  -9   8   3          0.50        -21.87        44.91 o                         
  -8   8   3         14.43         22.08        34.80 o                         
  -7   8   3          5.64         64.89        47.26 o                         
  -6   8   3         65.34         23.05        37.52 o                         
  -5   8   3         37.69         38.56        39.40 o                         
  -4   8   3        145.60        121.86        71.07 o                         
  -3   8   3         31.44         27.42        64.60 o                         
  -2   8   3         32.47        106.09        89.84 o                         
  -1   8   3         24.99         82.14        78.71 o                         
   0   8   3        374.06        274.65        94.12 o                         
   1   8   3         38.20          7.98        24.59 o                         
   2   8   3          3.62        -18.13        46.32 o                         
   3   8   3          0.02          1.00        46.78 o                         
   4   8   3        115.72        104.85        47.90 o                         
   5   8   3         63.02         68.33        44.34 o                         
   6   8   3         12.92         81.70        50.81 o                         
   7   8   3        100.02        123.26        49.60 o                         
   8   8   3        141.24        110.06        57.22 o                         
   9   8   3         93.24        101.01        63.56 o                         
  10   8   3         27.63         74.64        37.56 o                         
  11   8   3        148.53        246.02        48.80 o                         
  12   8   3        154.37        102.72        48.27 o                         
  13   8   3          5.22         53.17        42.39 o                         
  14   8   3         16.75        164.81        55.19 o                         
  15   8   3         71.25         73.58        70.16 o                         
 -17   9   3        860.49        652.88        55.16 o                         
 -16   9   3        577.28        430.05        60.09 o                         
 -15   9   3       1139.32       1025.34        90.01 o                         
 -14   9   3       1319.71       1088.04       166.31 o                         
 -13   9   3        125.38        260.10        59.04 o                         
 -12   9   3         28.19        -19.68       162.56 o                         
 -11   9   3         76.94        242.99       175.40 o                         
 -10   9   3         37.77          8.11        53.29 o                         
  -9   9   3        143.10        171.77        61.15 o                         
  -8   9   3        467.32        429.63        42.48 o                         
  -7   9   3         86.31         82.37        35.93 o                         
  -6   9   3        777.26        917.20       189.09 o                         
  -5   9   3        672.85        639.13       156.57 o                         
  -4   9   3        407.40        232.74        77.09 o                         
  -3   9   3         77.25        -13.56        65.21 o                         
  -2   9   3       2703.71       2044.87       220.74 o                         
  -1   9   3         56.04         65.03        88.13 o                         
   0   9   3       6576.90       6084.11       344.80 o                         
   1   9   3       1147.48        839.01        97.20 o                         
   2   9   3       1095.15        709.67       107.17 o                         
   3   9   3        234.02        192.65        56.06 o                         
   4   9   3        446.52        252.94        99.08 o                         
   5   9   3         25.99        -80.09        95.82 o                         
   6   9   3        768.99        663.27        62.78 o                         
   7   9   3         31.32        132.60        49.33 o                         
   8   9   3        948.70        801.63        73.71 o                         
   9   9   3        176.22         27.82       129.64 o                         
  10   9   3       2248.75       2166.06       286.20 o                         
  11   9   3       1559.59       1332.80       181.45 o                         
  12   9   3       1042.80       1271.10        91.31 o                         
  13   9   3        371.91        265.75        71.14 o                         
  14   9   3       3618.35       3903.71       204.96 o                         
  15   9   3        341.13        374.16        53.07 o                         
 -17  10   3        770.85        798.27        82.14 o                         
 -16  10   3      27840.70      26403.17      1196.78 o                         
 -15  10   3        117.96        137.99        55.31 o                         
 -14  10   3      19618.87      22074.01      1012.44 o                         
 -13  10   3      11874.05      10679.51       705.86 o                         
 -12  10   3      40033.14      37750.17      3322.57 o                         
 -11  10   3        224.21        388.23        80.31 o                         
 -10  10   3      46403.66      43578.14      1967.08 o                         
  -9  10   3       3820.40       3631.61       152.96 o                         
  -8  10   3      24486.52      22993.76       893.85 o                         
  -7  10   3       1968.17       1632.98       222.96 o                         
  -6  10   3      78566.46      81549.25      4771.64 o                         
  -5  10   3        331.80        504.80       142.03 o                         
  -4  10   3     134410.09     141337.92      9001.69 o                         
  -3  10   3         44.91        314.00       122.35 o                         
  -2  10   3     168265.84     176738.06     11224.52 o                         
  -1  10   3       1352.80       1270.77       110.87 o                         
   0  10   3     109896.52     109068.59      4908.64 o                         
   1  10   3       8433.56       7725.12       615.60 o                         
   2  10   3      75848.27      73749.65      2725.99 o                         
   3  10   3          8.70         22.01        56.00 o                         
   4  10   3      54361.39      52146.55      1803.01 o                         
   5  10   3         27.33         62.00        35.61 o                         
   6  10   3      42881.71      43351.27      1128.13 o                         
   7  10   3        533.87        619.04        51.81 o                         
   8  10   3      43352.28      41143.30      2640.91 o                         
   9  10   3        594.87       1035.90       181.25 o                         
  10  10   3      62491.28      54500.06      2551.74 o                         
  11  10   3       6567.70       5644.62       286.86 o                         
  12  10   3      22250.43      21739.53       997.00 o                         
  13  10   3       1559.38       1517.96       104.41 o                         
  14  10   3      15115.00      13512.09       623.74 o                         
 -16  11   3        172.31        133.79        33.10 o                         
 -15  11   3       1255.48       1138.13       139.03 o                         
 -14  11   3        326.94        342.39        65.37 o                         
 -13  11   3       1118.32       1142.61        96.86 o                         
 -12  11   3         38.33        -26.46        60.65 o                         
 -11  11   3        124.21        162.94        61.77 o                         
 -10  11   3        233.22        309.97        67.22 o                         
  -9  11   3       1010.48        911.94        69.40 o                         
  -8  11   3       1684.00       1315.42        96.28 o                         
  -7  11   3        428.05        571.55        90.69 o                         
  -6  11   3         27.40         52.36        40.99 o                         
  -5  11   3         15.41         -7.42        56.63 o                         
  -4  11   3        584.82        566.40       164.27 o                         
  -3  11   3        180.54        212.29        73.60 o                         
  -2  11   3        447.21        385.41        90.44 o                         
  -1  11   3       2334.02       2190.65       286.20 o                         
   0  11   3       1344.93       1617.76       123.16 o                         
   1  11   3       2330.46       2668.93       228.87 o                         
   2  11   3       1580.69       1367.61        92.82 o                         
   3  11   3        496.79        366.76        55.36 o                         
   4  11   3        572.11        436.71        43.38 o                         
   5  11   3       1303.74       1116.38        64.19 o                         
   6  11   3       2839.06       2855.40       101.99 o                         
   7  11   3        634.60        530.88        54.07 o                         
   8  11   3       4790.85       4530.61       292.93 o                         
   9  11   3       3569.63       3516.72       284.48 o                         
  10  11   3       6031.77       5455.98       556.56 o                         
  11  11   3         57.99          2.27        72.91 o                         
  12  11   3       1276.71       1246.96       101.71 o                         
  13  11   3         70.46         70.19        58.87 o                         
  14  11   3       1382.51       1185.93       118.93 o                         
 -16  12   3         52.99        105.24        57.32 o                         
 -15  12   3         98.72         -5.30        43.66 o                         
 -14  12   3          0.85          7.48        53.20 o                         
 -13  12   3        142.50        170.35       108.23 o                         
 -12  12   3         37.86         64.73        65.77 o                         
 -11  12   3          6.83         23.88        58.97 o                         
 -10  12   3          2.91         42.21        62.66 o                         
  -9  12   3         14.44         -0.81        47.53 o                         
  -8  12   3          8.07         38.92        57.56 o                         
  -7  12   3          0.15         43.74        50.57 o                         
  -6  12   3          0.24          7.11        46.73 o                         
  -5  12   3          2.61        -13.50        44.54 o                         
  -4  12   3          0.07          8.54        39.63 o                         
  -3  12   3          2.99          6.40        38.73 o                         
  -2  12   3         19.28         65.48        44.75 o                         
  -1  12   3          0.18         -3.19        31.30 o                         
   0  12   3        100.32        127.51        39.14 o                         
   1  12   3        138.11         94.44        42.74 o                         
   2  12   3         87.44         66.57        42.16 o                         
   3  12   3         52.33         47.26        41.09 o                         
   4  12   3        439.92        286.60        58.01 o                         
   5  12   3        172.20         56.88        50.44 o                         
   6  12   3        125.38        112.26        40.72 o                         
   7  12   3        296.89        262.64        51.01 o                         
   8  12   3        252.18        238.16        87.68 o                         
   9  12   3        203.74        270.37        65.84 o                         
  10  12   3         50.98        140.32       101.82 o                         
  11  12   3         12.37         72.09        70.29 o                         
  12  12   3         17.37         20.27        61.74 o                         
  13  12   3          5.53          1.88        59.89 o                         
 -15  13   3         66.61        112.08        62.46 o                         
 -14  13   3        460.90        386.40        59.46 o                         
 -13  13   3         12.83         -5.12        56.07 o                         
 -12  13   3        336.47        299.21        68.63 o                         
 -11  13   3        587.73        465.49        74.62 o                         
 -10  13   3        213.94        226.99        78.71 o                         
  -9  13   3        409.66        347.81        55.13 o                         
  -8  13   3         27.10         71.61        59.40 o                         
  -7  13   3       1245.51       1191.18        91.25 o                         
  -6  13   3        789.15        788.03        74.95 o                         
  -5  13   3         15.17         51.08        48.67 o                         
  -4  13   3        236.16        243.27        53.22 o                         
  -3  13   3        798.94        635.54        62.60 o                         
  -2  13   3        413.31        414.27        45.20 o                         
  -1  13   3         17.06         33.30        33.18 o                         
   0  13   3         59.30         82.20        41.89 o                         
   1  13   3         86.26         77.76        35.82 o                         
   2  13   3        263.30        189.64        48.77 o                         
   3  13   3        113.59        124.74        54.95 o                         
   4  13   3        813.86        676.17        73.97 o                         
   5  13   3       8190.79       8081.91       352.21 o                         
   6  13   3       6966.49       7548.19       226.15 o                         
   7  13   3        951.93        939.97        85.65 o                         
   8  13   3       1180.08       1258.07        96.89 o                         
   9  13   3        551.10        427.44        70.77 o                         
  10  13   3        388.19        332.83       104.38 o                         
  11  13   3        673.23        607.41       127.06 o                         
  12  13   3        409.54        447.52       189.51 o                         
  13  13   3        525.18        538.45       108.66 o                         
 -14  14   3       4043.41       3534.45       257.53 o                         
 -13  14   3      26539.70      25845.74      1648.73 o                         
 -12  14   3       8620.18       9025.10       543.30 o                         
 -11  14   3      53301.63      51384.70      4522.23 o                         
 -10  14   3       2558.08       2706.78       258.82 o                         
  -9  14   3       8500.04       9146.88       352.20 o                         
  -8  14   3      10882.96      10780.60       505.77 o                         
  -7  14   3      71694.96      70881.08      3184.73 o                         
  -6  14   3       1724.97       1932.78       127.65 o                         
  -5  14   3      28078.46      29520.78       963.07 o                         
  -4  14   3      17767.58      17363.52       518.52 o                         
  -3  14   3      47532.18      47702.45      1378.64 o                         
  -2  14   3      14358.41      14336.55       538.40 o                         
  -1  14   3      61729.69      59612.24      2558.89 o                         
   0  14   3       1761.18       1982.91        90.38 o                         
   1  14   3      77104.48      71909.70      3034.13 o                         
   2  14   3        299.52        587.59        76.76 o                         
   3  14   3      88814.06      85507.70      3311.39 o                         
   4  14   3       8108.64       7491.81       423.46 o                         
   5  14   3      27935.75      24925.98      1046.19 o                         
   6  14   3      15558.10      14467.74       619.50 o                         
   7  14   3      65173.88      56883.81      2499.03 o                         
   8  14   3        267.77        398.65        71.87 o                         
   9  14   3      16766.04      13966.12      2676.29 o                         
  10  14   3        528.16        681.91       106.95 o                         
  11  14   3      21806.99      22631.25      1034.52 o                         
  12  14   3        608.87        692.26        63.39 o                         
 -13  15   3        547.28        408.26       112.51 o                         
 -12  15   3        113.57        157.07        50.96 o                         
 -11  15   3        520.16        460.67       130.05 o                         
 -10  15   3        119.45        263.46        64.28 o                         
  -9  15   3         22.03         12.48        60.64 o                         
  -8  15   3        533.01        592.05        74.91 o                         
  -7  15   3          1.91        -16.84        61.14 o                         
  -6  15   3        894.38       1002.61       181.54 o                         
  -5  15   3       4461.64       4538.58       257.41 o                         
  -4  15   3       3670.37       3486.06       268.28 o                         
  -3  15   3        351.28        303.52        48.57 o                         
  -2  15   3         21.04         64.77        43.30 o                         
  -1  15   3       1072.63        880.14       127.52 o                         
   0  15   3         55.62         68.71        55.74 o                         
   1  15   3       1373.36       1082.95        82.71 o                         
   2  15   3         46.84         24.57        63.47 o                         
   3  15   3         98.63         95.04        60.23 o                         
   4  15   3       1596.54       1548.64        98.51 o                         
   5  15   3       2490.01       2938.68       253.00 o                         
   6  15   3        233.21        232.26        49.78 o                         
   7  15   3       2126.46       2160.56       185.66 o                         
   8  15   3         54.01        146.61        65.88 o                         
   9  15   3        969.38        939.85       150.16 o                         
  10  15   3         21.95        111.23        78.71 o                         
  11  15   3       1911.32       1594.69       102.44 o                         
 -13  16   3          0.05         46.20        56.47 o                         
 -11  16   3          2.66        110.75        90.27 o                         
 -10  16   3          9.66        145.95        54.03 o                         
  -9  16   3         46.35         61.15        46.47 o                         
  -8  16   3          0.85         12.00        57.85 o                         
  -7  16   3         91.54        106.94        55.64 o                         
  -6  16   3         61.88         89.32        50.50 o                         
  -5  16   3        200.33        351.00        55.32 o                         
  -4  16   3         97.46         73.39        47.33 o                         
  -3  16   3          0.17         47.72        45.66 o                         
  -2  16   3         18.77        -15.54        57.32 o                         
  -1  16   3         39.40         16.90        55.59 o                         
   0  16   3         17.04         42.61        57.41 o                         
   1  16   3         11.11          9.13        64.02 o                         
   2  16   3         69.83         74.12        71.09 o                         
   3  16   3        245.12        239.39        69.29 o                         
   4  16   3         17.57         28.53        44.63 o                         
   5  16   3         10.57         18.07        55.23 o                         
   6  16   3         66.84         18.89        50.89 o                         
   7  16   3         21.46        -41.68        68.06 o                         
   8  16   3         25.31         50.45        58.54 o                         
   9  16   3        143.80        197.38        52.83 o                         
  10  16   3          9.10        -33.37        69.30 o                         
 -12  17   3          5.32         55.61        52.19 o                         
 -11  17   3        638.21        600.63        85.56 o                         
 -10  17   3         97.56         96.25        45.62 o                         
  -9  17   3         22.36         60.45        50.78 o                         
  -8  17   3         45.90         71.63        45.52 o                         
  -7  17   3         63.05         95.21        56.61 o                         
  -6  17   3        132.53        150.65        52.83 o                         
  -5  17   3        338.61        298.48        68.80 o                         
  -4  17   3         11.93         38.89        49.25 o                         
  -3  17   3        486.05        420.00        68.74 o                         
  -2  17   3         63.48         96.85        56.85 o                         
  -1  17   3         71.69          6.40        58.14 o                         
   0  17   3         97.78         58.07        65.31 o                         
   1  17   3        348.47        198.52       101.43 o                         
   2  17   3        922.83        903.55       131.76 o                         
   3  17   3        810.87        731.84        90.69 o                         
   4  17   3        218.60        252.12        58.03 o                         
   5  17   3       1054.95       1046.81        87.22 o                         
   6  17   3         28.69         61.47        46.36 o                         
   7  17   3       1360.46       1395.23       143.31 o                         
   8  17   3         83.65         33.66       109.09 o                         
   9  17   3        482.45        491.11        82.14 o                         
 -10  18   3      28363.91      26191.40      1668.41 o                         
  -9  18   3      10814.72      10613.79       397.47 o                         
  -8  18   3      26013.09      24170.73       944.46 o                         
  -7  18   3      15486.46      15355.43       754.80 o                         
  -6  18   3      24673.87      23888.34      1072.30 o                         
  -5  18   3      21899.19      20584.96      1250.18 o                         
  -4  18   3      13749.36      15364.95       711.57 o                         
  -3  18   3       5308.78       6897.20       594.64 o                         
  -2  18   3      42954.74      44146.85      2926.55 o                         
  -1  18   3       7919.60       8046.42       577.53 o                         
   0  18   3      19118.41      20510.11      1283.39 o                         
   1  18   3      13523.70      13392.90       880.40 o                         
   2  18   3      36400.91      34528.22      2610.84 o                         
   3  18   3       2380.47       2771.17       111.76 o                         
   4  18   3      16459.71      16470.37       611.90 o                         
   5  18   3       8909.65       9254.78       459.15 o                         
   6  18   3      22698.43      23174.33      1320.18 o                         
   7  18   3       7178.42       6481.12      1088.74 o                         
   8  18   3      19045.98      18257.36      2888.48 o                         
  -8  19   3          9.18         29.09        57.32 o                         
  -7  19   3         20.72         61.73        27.64 o                         
  -6  19   3          2.40         14.21        40.00 o                         
  -5  19   3        249.02        258.32        58.87 o                         
  -4  19   3          1.32         20.38        62.49 o                         
  -3  19   3         14.83         58.80        65.89 o                         
  -2  19   3        678.22        648.90        83.92 o                         
  -1  19   3         60.63         99.86        68.45 o                         
   0  19   3        308.19        439.66       132.19 o                         
   1  19   3         68.10         32.75        53.50 o                         
   2  19   3         75.08        141.88        52.20 o                         
   3  19   3        691.55        786.67        74.32 o                         
   4  19   3        223.27        246.26        48.25 o                         
   5  19   3         52.47        116.40        39.63 o                         
   6  19   3       1846.68       2115.69       174.97 o                         
   7  19   3         69.85         62.54        41.53 o                         
  -7  20   3          1.27        -12.83        56.47 o                         
  -6  20   3         11.01         47.77        31.57 o                         
  -5  20   3         31.41         56.58        32.14 o                         
  -4  20   3          1.32         66.22        38.17 o                         
  -3  20   3         35.53         46.66        43.55 o                         
  -2  20   3          0.19         65.89        62.29 o                         
  -1  20   3         11.92          2.27        40.56 o                         
   0  20   3         62.75        103.94        59.59 o                         
   1  20   3         26.66          2.28        38.29 o                         
   2  20   3          1.17         21.07        43.21 o                         
   3  20   3         49.54         86.23        41.11 o                         
   4  20   3          0.25        110.34        37.50 o                         
   5  20   3         29.92         82.93        84.70 o                         
  -4  21   3        125.90        139.13        44.04 o                         
  -3  21   3         16.37         49.84        29.38 o                         
  -2  21   3         35.99         70.65        38.30 o                         
  -1  21   3         48.90        127.99        32.79 o                         
   0  21   3         19.86         62.12        43.36 o                         
   1  21   3         18.30         -1.54        42.89 o                         
   2  21   3        266.74        315.31        39.20 o                         
 -18   0   4      16139.01      16194.66      1049.81 o                         
 -16   0   4      33420.61      33655.59      2157.80 o                         
 -14   0   4     160210.22     162063.69      7258.47 o                         
 -12   0   4      69667.78      78597.62      2500.58 o                         
 -10   0   4      43209.81      47223.44      1738.37 o                         
  -8   0   4     140828.52     172480.95      6332.26 o                         
  -6   0   4      29211.85      41357.78      1555.45 o                         
  -4   0   4      65013.20      59270.32      3775.73 o                         
  -2   0   4     269871.88     251115.59     15877.23 o                         
   0   0   4     164923.48     206672.69     13064.05 o                         
   2   0   4     149974.47     197032.19     14857.80 o                         
   4   0   4      75227.26     104083.48      4667.24 o                         
   6   0   4      43628.85      55855.68      2484.29 o                         
   8   0   4      44344.87      47292.83      2324.61 o                         
  10   0   4      41279.35      45231.91      1921.83 o                         
  12   0   4     103659.30      90917.84      5778.67 o                         
  14   0   4      13864.22      10814.69       724.69 o                         
  16   0   4      10164.09       9793.11       645.97 o                         
 -19   1   4        264.98        205.34        71.87 o                         
 -18   1   4         78.65        101.82        79.57 o                         
 -17   1   4       1609.29       2014.92       187.37 o                         
 -16   1   4        455.55        622.87       116.36 o                         
 -15   1   4       3583.10       3912.20       257.11 o                         
 -14   1   4         59.09        112.83        32.66 o                         
 -13   1   4        186.23        183.96        41.70 o                         
 -12   1   4        556.48        595.61        36.79 o                         
 -11   1   4        437.00        424.25        35.20 o                         
 -10   1   4        113.50        106.86        25.84 o                         
  -9   1   4         33.31         66.55        22.91 o                         
  -8   1   4       1028.82        986.60       102.07 o                         
  -7   1   4       6418.42       6151.56       239.46 o                         
  -6   1   4         19.32         42.51        24.84 o                         
  -5   1   4       2282.71       1763.22       202.78 o                         
  -4   1   4        442.34        261.81        72.73 o                         
  -3   1   4        934.22        513.36        84.70 o                         
  -2   1   4       2693.52       1334.09        80.37 o                         
  -1   1   4        492.86        387.58        53.05 o                         
   0   1   4        225.47         84.38        29.83 o                         
   1   1   4        192.52        117.38        44.49 o                         
   2   1   4       3671.16       2463.06       305.17 o                         
   3   1   4       3397.20       3254.48       250.01 o                         
   4   1   4       4632.23       3908.87       155.87 o                         
   5   1   4        334.34        243.64        29.46 o                         
   6   1   4        338.53        228.44        32.17 o                         
   7   1   4       1143.68       1105.61        60.34 o                         
   8   1   4       1362.75       1141.62        57.45 o                         
   9   1   4        903.17        848.64        57.71 o                         
  10   1   4       3266.56       3365.56       129.94 o                         
  11   1   4       1426.21       1322.73        99.92 o                         
  12   1   4      11157.62      13544.20       926.18 o                         
  13   1   4        621.99        750.63       275.50 o                         
  14   1   4        841.75        901.79       133.47 o                         
  15   1   4        109.00         15.40        88.13 o                         
  16   1   4       1720.54       1706.91       153.15 o                         
 -19   2   4          6.05         79.37        44.57 o                         
 -18   2   4         12.17          0.09        54.96 o                         
 -17   2   4          3.47        -29.69        62.44 o                         
 -16   2   4          1.66         42.67        65.91 o                         
 -15   2   4         18.90         23.60        34.47 o                         
 -14   2   4          0.89         56.32        38.94 o                         
 -13   2   4         96.11        119.21        35.04 o                         
 -12   2   4         79.36         39.78        25.01 o                         
 -11   2   4         28.30         37.15        27.13 o                         
 -10   2   4         12.54         40.61        32.60 o                         
  -9   2   4         12.63         53.37        26.31 o                         
  -8   2   4          4.63          8.87        39.54 o                         
  -7   2   4         17.85         35.85        20.12 o                         
  -6   2   4         20.64         52.12        33.25 o                         
  -5   2   4          0.25         28.11        27.14 o                         
  -4   2   4          3.23         21.04        24.04 o                         
  -3   2   4         15.93          8.66        21.50 o                         
  -2   2   4         13.76         38.58        32.33 o                         
   0   2   4          9.75         36.79        41.92 o                         
   1   2   4          7.79         23.23        32.26 o                         
   2   2   4         20.43         21.63        38.71 o                         
   3   2   4        285.27        180.50        31.16 o                         
   4   2   4         27.82         47.20        22.47 o                         
   5   2   4        186.82        124.06        43.16 o                         
   6   2   4        386.52        319.57        38.54 o                         
   7   2   4          1.30         24.61        32.45 o                         
   8   2   4        331.83        340.98        37.58 o                         
   9   2   4         56.71         74.90        40.62 o                         
  10   2   4         48.43         71.62        53.57 o                         
  11   2   4        372.44        370.88        65.88 o                         
  12   2   4        130.79         30.64        68.71 o                         
  13   2   4         70.07         57.32       119.78 o                         
  14   2   4         16.20        119.36        68.97 o                         
  15   2   4         29.18         42.62        59.28 o                         
  16   2   4         21.35         34.81        50.20 o                         
 -19   3   4        421.52        541.70        55.24 o                         
 -18   3   4        208.18        285.34        56.98 o                         
 -17   3   4        343.07        495.18        72.48 o                         
 -16   3   4        191.76        175.63        44.32 o                         
 -15   3   4       2161.13       2502.99       214.62 o                         
 -14   3   4        531.45        584.10        55.73 o                         
 -13   3   4       1184.02       1188.38        58.33 o                         
 -12   3   4       4050.48       4607.24       139.28 o                         
 -11   3   4        187.79        201.10        26.08 o                         
 -10   3   4       4667.47       4085.30       207.75 o                         
  -9   3   4        495.00        627.33       129.11 o                         
  -8   3   4       1679.19       1420.38        95.38 o                         
  -7   3   4        987.50       1138.00        59.35 o                         
  -6   3   4        355.88        160.64        37.18 o                         
  -5   3   4        852.48        585.07        46.69 o                         
  -4   3   4        215.58        215.80        30.93 o                         
  -3   3   4         58.67         -0.05        32.97 o                         
  -2   3   4       1789.48       1362.85        94.06 o                         
  -1   3   4       3842.55       2812.33       225.88 o                         
   2   3   4       2325.88       2064.54       192.51 o                         
   3   3   4        238.32        115.37        35.32 o                         
   4   3   4       6950.98       6139.00       355.10 o                         
   5   3   4       3555.81       3176.61       168.04 o                         
   6   3   4       2737.59       2149.81       170.18 o                         
   7   3   4       4081.40       4304.46       242.08 o                         
   8   3   4       3141.90       3038.43       118.20 o                         
   9   3   4       3029.37       2964.50       120.58 o                         
  10   3   4       1562.35       1629.33        92.22 o                         
  11   3   4       1890.72       1863.06       102.69 o                         
  12   3   4       4877.78       6095.20       250.34 o                         
  13   3   4        877.34       1288.21        92.90 o                         
  14   3   4        469.50        406.93        75.51 o                         
  15   3   4        804.75        935.36        84.96 o                         
  16   3   4        590.10        620.26        62.31 o                         
 -19   4   4      24406.46      24287.93      1095.90 o                         
 -18   4   4        443.13        676.03        63.82 o                         
 -17   4   4      25815.90      27817.27      1260.37 o                         
 -16   4   4       1314.10       1817.22        87.91 o                         
 -15   4   4      39627.31      40169.79      1164.33 o                         
 -14   4   4      21634.52      20379.47       606.63 o                         
 -13   4   4      54889.25      58571.52      1410.42 o                         
 -12   4   4       1042.25       1399.00        53.45 o                         
 -11   4   4      49806.10      54715.55      1312.49 o                         
 -10   4   4       1703.34       1745.77       109.22 o                         
  -9   4   4      73512.03      88122.40      3247.75 o                         
  -8   4   4       1039.05       1570.11       118.79 o                         
  -7   4   4     188101.05     209981.83      6648.41 o                         
  -6   4   4       1937.81       3179.46       125.23 o                         
  -5   4   4     157160.59     168688.75      5331.88 o                         
  -4   4   4        472.50        848.89        57.84 o                         
  -3   4   4      94380.46      96375.80      3517.75 o                         
  -2   4   4      27142.73      33160.38      1308.56 o                         
  -1   4   4       9325.18      13453.84      1037.05 o                         
   0   4   4     152872.58     179819.91     11370.83 o                         
   1   4   4     155410.25     180973.23     11438.42 o                         
   3   4   4     201498.78     218455.64     10741.76 o                         
   4   4   4      45653.02      51873.33      1906.29 o                         
   5   4   4      70403.73      80170.80      2956.45 o                         
   6   4   4        988.62       1869.13       134.39 o                         
   7   4   4      78904.24      86435.39      5555.36 o                         
   8   4   4        336.54        475.86        44.53 o                         
   9   4   4      48730.76      51783.04      1459.33 o                         
  10   4   4       2134.93       2555.77       113.83 o                         
  11   4   4      27743.73      26985.25       878.21 o                         
  12   4   4       1532.43       1842.39       127.57 o                         
  13   4   4      19091.85      18390.36       596.74 o                         
  14   4   4        190.72        253.22        64.33 o                         
  15   4   4      17301.41      16208.10       742.61 o                         
  16   4   4        197.75        283.12        45.35 o                         
 -18   5   4        239.56        278.09        48.68 o                         
 -17   5   4       1319.24       1199.41       159.75 o                         
 -16   5   4        243.66        273.85        42.36 o                         
 -15   5   4        126.00         97.88        42.83 o                         
 -14   5   4         29.47         34.22        41.48 o                         
 -13   5   4       1478.59       1515.25        85.47 o                         
 -12   5   4       3086.97       3253.40       100.05 o                         
 -11   5   4         15.61         24.42        27.96 o                         
 -10   5   4        793.08        767.71        67.01 o                         
  -9   5   4          3.24         64.46        51.23 o                         
  -8   5   4        512.67        287.59        69.25 o                         
  -7   5   4        579.17        582.32        74.91 o                         
  -6   5   4       1755.26       1924.37        93.81 o                         
  -5   5   4         53.67         -1.67        27.16 o                         
  -4   5   4       1884.24       1410.78        62.79 o                         
  -3   5   4         26.97         57.24        29.40 o                         
  -2   5   4         22.21         30.79        27.17 o                         
  -1   5   4        609.13        669.59        50.50 o                         
   0   5   4       1786.60       1304.78       123.21 o                         
   1   5   4       8359.17       5545.10       379.88 o                         
   2   5   4         12.79         11.98        34.22 o                         
   3   5   4      13381.26      12893.78       886.39 o                         
   4   5   4          5.49         19.43        55.84 o                         
   5   5   4        334.04        221.21        46.56 o                         
   6   5   4         58.18         28.95        74.06 o                         
   7   5   4       3217.14       2867.95       337.96 o                         
   8   5   4        224.91        224.24        53.49 o                         
   9   5   4       2225.03       2232.49       117.84 o                         
  10   5   4         34.28        118.89        50.95 o                         
  11   5   4       2856.00       2878.78       317.76 o                         
  12   5   4         53.78         18.63        50.39 o                         
  13   5   4       3220.96       3101.40       145.39 o                         
  14   5   4        284.96        264.30        50.84 o                         
  15   5   4       3090.99       3417.69       177.62 o                         
 -18   6   4        203.65        182.07        32.84 o                         
 -17   6   4          6.09         54.83        36.95 o                         
 -16   6   4        109.81         94.57        38.49 o                         
 -15   6   4         59.75         16.62        56.35 o                         
 -14   6   4         30.46         13.60        37.34 o                         
 -13   6   4         68.95        110.41        36.98 o                         
 -12   6   4         45.54         -2.33        35.55 o                         
 -11   6   4          5.57         53.35        25.30 o                         
 -10   6   4          0.84         -9.87        36.64 o                         
  -9   6   4          0.41        -87.27        87.27 o                         
  -8   6   4          0.87        -12.88        55.50 o                         
  -7   6   4         26.53         36.21        51.33 o                         
  -6   6   4         62.76         43.70        36.35 o                         
  -5   6   4         58.58         30.43        25.74 o                         
  -4   6   4         18.79         -1.48        31.37 o                         
  -3   6   4          6.38         23.73        29.90 o                         
  -2   6   4          2.95         11.42        26.55 o                         
  -1   6   4          0.69          2.48        25.62 o                         
   0   6   4         53.82         34.87        29.04 o                         
   1   6   4         69.73         94.12        55.61 o                         
   2   6   4          4.96          8.56        41.92 o                         
   3   6   4        159.48        127.02        53.94 o                         
   4   6   4          1.27         46.23        32.68 o                         
   5   6   4         75.60         48.96        34.05 o                         
   6   6   4          3.90         39.93        86.25 o                         
   7   6   4        183.37        148.87       159.14 o                         
   8   6   4         80.69         30.64        49.79 o                         
   9   6   4        164.25        173.75        58.70 o                         
  10   6   4          4.15          6.05        50.57 o                         
  11   6   4          6.83         51.47        57.68 o                         
  12   6   4         40.82         65.58        41.31 o                         
  13   6   4         98.41         84.05        50.44 o                         
  14   6   4        214.53        180.58        49.62 o                         
  15   6   4          1.35         36.28        39.96 o                         
 -18   7   4        209.54        294.32        56.47 o                         
 -17   7   4        977.57        713.32        82.25 o                         
 -16   7   4        221.93        266.34        48.90 o                         
 -15   7   4        785.08        788.73       138.72 o                         
 -14   7   4          7.34         92.20        37.62 o                         
 -13   7   4        975.21        852.16        55.28 o                         
 -12   7   4         67.99         56.96        35.12 o                         
 -11   7   4        145.43        105.03        32.82 o                         
 -10   7   4        354.38        460.21        34.24 o                         
  -9   7   4         25.72         10.68        60.64 o                         
  -8   7   4         23.67         32.66        58.58 o                         
  -7   7   4        897.84        828.69       123.63 o                         
  -6   7   4         21.03         23.53        39.02 o                         
  -5   7   4       2415.29       2064.32       298.17 o                         
  -4   7   4        405.82        370.34        44.27 o                         
  -3   7   4        928.54        715.11        88.90 o                         
  -2   7   4        556.53        240.00        35.33 o                         
  -1   7   4       1185.79        726.99        50.58 o                         
   0   7   4       6101.21       4500.44       222.03 o                         
   1   7   4        744.33        465.44        86.41 o                         
   2   7   4       2151.82       1515.92        98.06 o                         
   3   7   4        966.85        630.79        63.78 o                         
   4   7   4        198.04         84.42        41.17 o                         
   5   7   4        207.72        201.10        43.77 o                         
   6   7   4       1332.13       1067.77       117.60 o                         
   7   7   4       7343.53       7742.93       359.62 o                         
   8   7   4       1192.57       1132.43        81.96 o                         
   9   7   4       4949.35       5508.74       276.75 o                         
  10   7   4        668.76        730.67        65.83 o                         
  11   7   4       5012.08       5827.04       470.38 o                         
  12   7   4        329.83        329.29        54.48 o                         
  13   7   4       1119.31       1010.98        68.59 o                         
  14   7   4        229.47        216.97        44.25 o                         
  15   7   4       1560.70       1545.29        91.74 o                         
 -17   8   4       8956.64       8472.36       321.83 o                         
 -16   8   4      16918.20      15794.00       474.92 o                         
 -15   8   4      12280.95      12563.37       409.62 o                         
 -14   8   4      13943.54      14557.25       476.71 o                         
 -13   8   4       8522.28       8637.23       296.42 o                         
 -12   8   4      26002.02      27783.18       796.07 o                         
 -11   8   4       8044.81       8423.29       339.42 o                         
 -10   8   4      35844.66      34997.56      1419.81 o                         
  -9   8   4      11263.67      12436.09       604.24 o                         
  -8   8   4      37999.44      38082.75      1403.79 o                         
  -7   8   4      15511.76      13479.76       636.31 o                         
  -6   8   4      90821.15      90263.31      5777.82 o                         
  -5   8   4      28194.10      31727.94      2078.23 o                         
  -4   8   4     154160.95     166925.27     10600.79 o                         
  -3   8   4     100676.12      99693.45      5309.19 o                         
  -2   8   4     132712.69     138788.39      9102.22 o                         
  -1   8   4      85914.41      86834.55      5475.36 o                         
   0   8   4      60976.60      63963.12      2476.68 o                         
   1   8   4      62269.15      65163.39      2361.50 o                         
   2   8   4      29188.73      28619.44      1078.52 o                         
   3   8   4      26663.59      26704.77      1011.43 o                         
   4   8   4      31695.46      33026.96      1241.61 o                         
   5   8   4       8722.89       9094.07       444.83 o                         
   6   8   4      72861.12      76676.41      2780.43 o                         
   7   8   4       3619.83       5069.88       275.69 o                         
   8   8   4      21307.65      21086.93      1045.64 o                         
   9   8   4      12519.80      12585.46       523.47 o                         
  10   8   4      13757.51      14800.67       416.83 o                         
  11   8   4      13244.03      11384.68       426.72 o                         
  12   8   4      23340.84      22631.31       842.94 o                         
  13   8   4       9805.39       9177.82       348.53 o                         
  14   8   4      19648.14      17463.37       645.43 o                         
  15   8   4       4474.66       5124.14       344.80 o                         
 -17   9   4        252.42        212.19        66.74 o                         
 -16   9   4        533.95        390.87        47.09 o                         
 -15   9   4        442.79        383.60        71.01 o                         
 -14   9   4         55.84        117.75        37.17 o                         
 -13   9   4        409.40        450.59        50.64 o                         
 -12   9   4       1296.07       1146.95       109.74 o                         
 -11   9   4          8.00         64.83        62.06 o                         
 -10   9   4        356.47        217.97        46.23 o                         
  -9   9   4        306.36        385.92        48.51 o                         
  -8   9   4          4.54         31.04        40.73 o                         
  -7   9   4         31.63         14.55        66.74 o                         
  -6   9   4        376.62        279.78       138.61 o                         
  -5   9   4        245.12        205.34       117.22 o                         
  -4   9   4        858.59        759.77       159.14 o                         
  -3   9   4       1372.42       1376.65       187.37 o                         
  -2   9   4        201.39         10.27        89.84 o                         
  -1   9   4         10.84          9.41        81.28 o                         
   0   9   4       2604.47       2141.55       206.20 o                         
   1   9   4         28.66         -4.05        60.72 o                         
   2   9   4       1328.18       1040.78        89.35 o                         
   3   9   4        815.82        737.21       122.78 o                         
   4   9   4        579.77        404.99        98.14 o                         
   5   9   4         11.45         25.13        32.19 o                         
   6   9   4       1753.29       1761.83        93.83 o                         
   7   9   4        294.72        411.27        77.86 o                         
   8   9   4       3869.07       3601.34       224.39 o                         
   9   9   4        123.75        148.28        64.92 o                         
  10   9   4       3984.62       3469.25       206.18 o                         
  11   9   4        519.38        435.29        61.07 o                         
  12   9   4       3034.96       3017.65       175.62 o                         
  13   9   4          8.81         25.99        60.01 o                         
  14   9   4       2147.81       2170.01       152.72 o                         
 -17  10   4        102.25         63.31        55.61 o                         
 -16  10   4          0.32         41.17        51.34 o                         
 -15  10   4        142.44         93.81        53.81 o                         
 -14  10   4         82.60        126.32        62.08 o                         
 -13  10   4         67.25        -57.32        78.71 o                         
 -12  10   4          6.83        100.10        79.57 o                         
 -11  10   4          7.43         92.58        54.59 o                         
 -10  10   4         17.26         38.51        44.72 o                         
  -9  10   4         21.26          8.11        43.42 o                         
  -8  10   4         35.56         27.15        39.03 o                         
  -7  10   4          9.17         88.84        59.04 o                         
  -6  10   4          1.62         29.92        48.30 o                         
  -5  10   4          6.87        -41.92       119.78 o                         
  -4  10   4         21.48         25.67       111.23 o                         
  -3  10   4        112.12        -11.98       100.96 o                         
  -2  10   4          1.70         22.25       103.53 o                         
  -1  10   4        144.88         73.58       104.38 o                         
   0  10   4         44.45        133.95        74.76 o                         
   1  10   4          8.10         -8.29        59.87 o                         
   2  10   4         14.91         18.34        56.52 o                         
   3  10   4          2.73        -29.36        96.75 o                         
   4  10   4         46.37         96.22        58.16 o                         
   5  10   4          5.94         44.83        35.23 o                         
   6  10   4        117.25        151.70        48.88 o                         
   7  10   4          9.19         26.83        57.55 o                         
   8  10   4        141.46         93.30        59.88 o                         
   9  10   4         96.63        159.24        75.93 o                         
  10  10   4         98.69         -3.78       249.83 o                         
  11  10   4         34.38        184.49        72.69 o                         
  12  10   4         39.64        100.84        73.58 o                         
  13  10   4         51.07          4.06        56.11 o                         
  14  10   4         26.28         83.37        46.21 o                         
 -16  11   4        521.54        458.83       137.75 o                         
 -15  11   4        595.29        448.13        59.41 o                         
 -14  11   4        127.03        124.38        57.41 o                         
 -13  11   4        112.69          7.70        77.00 o                         
 -12  11   4        415.27        349.72        69.89 o                         
 -11  11   4        581.44        589.70        74.81 o                         
 -10  11   4       2034.86       1920.77       104.31 o                         
  -9  11   4        798.11        533.26        62.03 o                         
  -8  11   4        289.89        333.73        51.75 o                         
  -7  11   4         35.99         29.55        39.17 o                         
  -6  11   4         29.94         49.12        35.80 o                         
  -5  11   4         55.70         45.40        47.30 o                         
  -4  11   4          8.78         23.88        37.37 o                         
  -3  11   4        599.71        579.85        78.04 o                         
  -2  11   4       2143.16       1759.61       153.06 o                         
  -1  11   4       1612.96       2074.99       263.95 o                         
   0  11   4       8557.71       9732.76       879.98 o                         
   1  11   4       3426.95       3053.48       521.48 o                         
   2  11   4        181.30         54.10        47.81 o                         
   3  11   4         91.71         -4.77        59.44 o                         
   4  11   4        308.87        222.53        45.93 o                         
   5  11   4       1231.84       1093.92        83.10 o                         
   6  11   4       2202.80       1924.72        91.37 o                         
   7  11   4        101.35         57.24        54.62 o                         
   8  11   4       1654.62       1252.19        99.02 o                         
   9  11   4         14.61         27.35        56.70 o                         
  10  11   4        966.79        839.34       129.19 o                         
  11  11   4         84.26         95.18        71.27 o                         
  12  11   4       1316.90       1265.50       100.69 o                         
  13  11   4         57.18         36.60        51.25 o                         
 -16  12   4      16080.38      14954.90       965.96 o                         
 -15  12   4       6469.97       5697.39       391.01 o                         
 -14  12   4      14360.49      14649.31       671.79 o                         
 -13  12   4       8266.31       8355.91       598.49 o                         
 -12  12   4      39355.43      37750.93      3852.73 o                         
 -11  12   4      32928.83      30751.06      1977.38 o                         
 -10  12   4      40282.03      38884.49      1682.58 o                         
  -9  12   4      29826.00      26603.32      1803.00 o                         
  -8  12   4      42268.13      38459.88      2498.80 o                         
  -7  12   4      14542.78      13502.04       608.64 o                         
  -6  12   4      36738.97      37411.04      1316.66 o                         
  -5  12   4      26249.77      25727.47       943.00 o                         
  -4  12   4      40695.54      41908.22      1600.36 o                         
  -3  12   4      18213.28      17762.47       616.17 o                         
  -2  12   4      36868.22      38221.04      1898.05 o                         
  -1  12   4      29483.09      31230.04      2057.66 o                         
   0  12   4      27835.30      28729.70      2016.78 o                         
   1  12   4      31878.82      33518.29      1947.25 o                         
   2  12   4      15596.23      16260.93       590.66 o                         
   3  12   4      24923.20      21931.33      1306.06 o                         
   4  12   4      19911.54      20456.28       733.21 o                         
   5  12   4      58840.84      58313.08      2006.18 o                         
   6  12   4      75644.63      70541.55      1812.78 o                         
   7  12   4      20272.83      18366.57       641.22 o                         
   8  12   4      16020.66      15417.09       983.56 o                         
   9  12   4       3971.44       3418.61       400.42 o                         
  10  12   4      12310.52      12841.59       842.76 o                         
  11  12   4       7255.77       7578.29       364.11 o                         
  12  12   4      11773.66      11005.49       576.24 o                         
  13  12   4       2444.55       3336.25       454.32 o                         
 -15  13   4       1007.14        951.32        97.97 o                         
 -14  13   4         30.52         22.25        82.14 o                         
 -13  13   4       1309.79       1305.36       288.33 o                         
 -12  13   4         12.30        144.42        61.34 o                         
 -11  13   4        632.81        566.58        76.25 o                         
 -10  13   4        270.62        353.02        56.47 o                         
  -9  13   4        304.86        364.47        80.26 o                         
  -8  13   4        525.02        532.59        63.56 o                         
  -7  13   4       1086.57       1019.10        77.04 o                         
  -6  13   4        509.14        495.33        56.68 o                         
  -5  13   4        110.91        169.54        52.10 o                         
  -4  13   4       1941.91       1706.05       218.20 o                         
  -3  13   4        211.74        335.13        60.84 o                         
  -2  13   4         53.88         27.50        40.50 o                         
  -1  13   4       1920.42       1726.71       126.13 o                         
   0  13   4         23.84         64.59        43.00 o                         
   1  13   4       2182.51       1761.09       265.35 o                         
   2  13   4        101.74         -3.70        65.91 o                         
   3  13   4       5362.61       5314.48       242.08 o                         
   4  13   4       1673.02       1614.28       123.91 o                         
   5  13   4        801.92        712.09        61.40 o                         
   6  13   4         35.95         91.40        46.35 o                         
   7  13   4       1354.53       1253.39       159.31 o                         
   8  13   4        600.97        503.19        79.83 o                         
   9  13   4       1172.92       1090.69        93.19 o                         
  10  13   4        375.72        465.44       100.96 o                         
  11  13   4       1566.09       1489.84       104.59 o                         
  12  13   4        547.93        476.38        62.28 o                         
 -14  14   4         34.82         28.41        48.96 o                         
 -13  14   4          0.50        112.08        85.56 o                         
 -12  14   4          1.36        -10.40        52.38 o                         
 -11  14   4         41.09         94.82        62.03 o                         
 -10  14   4         30.85         38.95        47.34 o                         
  -9  14   4          4.58         58.14        49.74 o                         
  -8  14   4         80.01         57.37        52.98 o                         
  -7  14   4        169.71        121.59        61.65 o                         
  -6  14   4        218.43        246.84        58.93 o                         
  -5  14   4        145.25         82.52        61.01 o                         
  -4  14   4         19.52          5.97        50.85 o                         
  -3  14   4          4.58         75.13        48.00 o                         
  -2  14   4          0.44          3.33        45.01 o                         
  -1  14   4         58.01         34.69        45.25 o                         
   0  14   4         54.95         56.38        57.04 o                         
   1  14   4          4.23        -22.49        50.60 o                         
   2  14   4          0.67        -23.34        53.82 o                         
   3  14   4         62.33         85.80        56.06 o                         
   4  14   4        225.40        189.08        47.45 o                         
   5  14   4         76.06         72.04        51.24 o                         
   6  14   4         59.12        120.82        48.65 o                         
   7  14   4         36.11        155.75        74.57 o                         
   8  14   4         22.27         28.59        62.61 o                         
   9  14   4         45.97         23.54        59.41 o                         
  10  14   4          4.31         33.32        61.64 o                         
  11  14   4          6.73         42.59        53.20 o                         
  12  14   4          8.57         85.16        40.81 o                         
 -14  15   4        167.62        223.31        66.74 o                         
 -13  15   4         64.58         56.47        71.87 o                         
 -12  15   4        631.20        828.21       115.51 o                         
 -11  15   4        105.49         86.08        53.47 o                         
 -10  15   4        499.76        521.91        69.25 o                         
  -9  15   4        333.58        354.26        54.51 o                         
  -8  15   4         13.36        -21.37        59.98 o                         
  -7  15   4         33.45         33.46        54.55 o                         
  -6  15   4        146.61        172.26        58.69 o                         
  -5  15   4       1336.46       1216.31       111.52 o                         
  -4  15   4       1350.15       1383.92       186.85 o                         
  -3  15   4        330.30        223.95        54.95 o                         
  -2  15   4         41.16        143.27        51.37 o                         
  -1  15   4         56.15         80.46        48.42 o                         
   0  15   4         14.31         10.72        50.16 o                         
   1  15   4        451.60        287.04        64.99 o                         
   2  15   4         45.16         52.78        61.31 o                         
   3  15   4       3289.98       2912.88       180.18 o                         
   4  15   4       1488.76       1799.92       264.28 o                         
   5  15   4        528.44        470.27        57.99 o                         
   6  15   4        214.07        279.33        91.66 o                         
   7  15   4        722.02        567.93        83.38 o                         
   8  15   4         90.98        100.60        62.60 o                         
   9  15   4        558.61        490.22        63.05 o                         
  10  15   4         12.32         14.46        51.33 o                         
  11  15   4       1534.80       1580.83        95.82 o                         
 -13  16   4      22149.12      22400.27      1433.12 o                         
 -12  16   4       5150.22       5077.05       246.01 o                         
 -11  16   4      42318.98      39809.02      2537.69 o                         
 -10  16   4       2121.71       2052.90       117.91 o                         
  -9  16   4      28336.70      26513.07       979.69 o                         
  -8  16   4       1468.01       1413.49        75.99 o                         
  -7  16   4      39269.12      37950.65      1713.87 o                         
  -6  16   4       5750.18       4945.28       291.42 o                         
  -5  16   4      75486.14      71349.17      2666.75 o                         
  -4  16   4      20770.55      20998.17       706.98 o                         
  -3  16   4      22191.56      22582.56       756.49 o                         
  -2  16   4       5623.14       5719.98       218.20 o                         
  -1  16   4      15293.42      16548.20       611.97 o                         
   0  16   4      10602.28       9847.80       667.90 o                         
   1  16   4      41128.54      41053.68      5397.93 o                         
   2  16   4       4427.06       4007.75       451.16 o                         
   3  16   4      25419.16      24469.32      1244.64 o                         
   4  16   4       5326.12       5797.49       235.01 o                         
   5  16   4      25096.23      24117.18       894.57 o                         
   6  16   4       1120.58       1359.77        79.76 o                         
   7  16   4      19807.40      17253.59      2272.88 o                         
   8  16   4        365.94        638.22        91.98 o                         
   9  16   4      27611.81      30007.35      1914.82 o                         
  10  16   4      11516.44      11930.86       805.54 o                         
 -12  17   4        321.19        252.40        59.04 o                         
 -11  17   4          7.01         32.24        45.53 o                         
 -10  17   4         74.55         87.03        50.05 o                         
  -9  17   4         69.06        134.15        51.28 o                         
  -8  17   4          7.33         15.79        32.83 o                         
  -7  17   4         27.61         71.16        43.11 o                         
  -6  17   4         99.47         -2.28        58.68 o                         
  -5  17   4        148.39        173.42        60.80 o                         
  -4  17   4       1574.16       1627.53       187.80 o                         
  -3  17   4       1572.05       1438.03       141.19 o                         
  -2  17   4         11.31         32.29        55.89 o                         
  -1  17   4        289.78        187.31        68.52 o                         
   0  17   4        799.02        812.27        84.36 o                         
   1  17   4        421.43        326.29        74.10 o                         
   2  17   4        389.60        405.77        56.34 o                         
   3  17   4        265.41        257.61        59.31 o                         
   4  17   4        900.99       1071.69        99.51 o                         
   5  17   4        440.76        589.78        65.61 o                         
   6  17   4        905.25        894.00       124.49 o                         
   7  17   4        565.62        392.19       142.46 o                         
   8  17   4       1497.35       1540.54        96.99 o                         
   9  17   4       1273.52       1067.76       174.11 o                         
 -11  18   4          0.11         39.36        41.92 o                         
 -10  18   4         26.36         54.53        36.06 o                         
  -9  18   4          8.92         54.65        39.82 o                         
  -8  18   4          3.18          3.42        65.88 o                         
  -7  18   4          1.99        -12.20        37.60 o                         
  -6  18   4         24.49         90.89        41.30 o                         
  -5  18   4         38.73         76.13        43.45 o                         
  -4  18   4          2.70         54.39        47.74 o                         
  -3  18   4         37.67        124.74        70.81 o                         
  -2  18   4          0.35         21.87        68.93 o                         
  -1  18   4         11.92         49.53        68.23 o                         
   0  18   4          4.47         -8.78        54.86 o                         
   1  18   4          1.18         60.63        49.57 o                         
   2  18   4         56.17         55.24        48.14 o                         
   3  18   4          7.72         -4.34        51.22 o                         
   4  18   4          2.70         33.66        48.19 o                         
   5  18   4         31.82         60.86        43.25 o                         
   6  18   4          4.11         28.15        78.71 o                         
   7  18   4         29.95        114.22        50.21 o                         
   8  18   4        164.06        220.77        91.98 o                         
  -8  19   4          2.12         68.96        36.59 o                         
  -7  19   4        434.44        489.70       108.66 o                         
  -6  19   4        123.62        133.51        41.28 o                         
  -5  19   4        285.80        398.15        60.76 o                         
  -4  19   4        278.88        279.00        50.52 o                         
  -3  19   4         84.66         82.89        54.88 o                         
  -2  19   4         24.96         50.78        64.02 o                         
  -1  19   4         83.50        101.34        46.23 o                         
   0  19   4         67.13         62.77        49.45 o                         
   1  19   4        101.99        194.13        45.29 o                         
   2  19   4       1395.63       1655.08       167.67 o                         
   3  19   4         65.79         19.20        46.20 o                         
   4  19   4       1097.74       1073.95        67.44 o                         
   5  19   4        704.86        843.27        75.04 o                         
   6  19   4        480.97        515.46        58.38 o                         
  -7  20   4        117.45        136.04        57.32 o                         
  -6  20   4      30140.02      27461.96      1747.12 o                         
  -5  20   4         30.73        132.51        40.12 o                         
  -4  20   4      29430.63      31571.02      1964.54 o                         
  -3  20   4        326.37        423.69        42.41 o                         
  -2  20   4      26897.38      30134.61      1854.86 o                         
  -1  20   4       1991.04       1611.65       128.31 o                         
   0  20   4      22110.12      21698.67      2030.32 o                         
   1  20   4        351.04        591.81        70.59 o                         
   2  20   4      30556.97      27537.70      1280.48 o                         
   3  20   4       1908.63       1883.63        87.28 o                         
   4  20   4      31267.61      33542.39      2835.01 o                         
  -4  21   4        330.15        468.93        42.92 o                         
  -3  21   4         27.76         19.19        34.93 o                         
  -2  21   4        217.04        271.99        87.27 o                         
  -1  21   4        110.83         96.45        38.05 o                         
   0  21   4        283.03        267.54        46.85 o                         
   1  21   4         10.92         29.57        40.00 o                         
 -19   0   5         62.59        118.93        71.01 o                         
 -17   0   5        264.26        353.36       106.09 o                         
 -15   0   5        452.96        481.57        67.87 o                         
 -13   0   5        346.86        396.28        36.13 o                         
 -11   0   5         26.49         14.49        32.44 o                         
  -9   0   5        126.23         61.47        48.77 o                         
  -7   0   5         62.13         41.72        35.28 o                         
  -5   0   5          5.84         -8.34        40.45 o                         
  -3   0   5          7.32        -11.98        53.90 o                         
  -1   0   5          6.03         16.26        35.08 o                         
   1   0   5         53.95         26.52        51.34 o                         
   3   0   5        949.08        995.91       141.17 o                         
   5   0   5        197.53        124.40        39.99 o                         
   7   0   5        352.82        235.36        59.72 o                         
   9   0   5        105.08        100.24        73.98 o                         
  11   0   5       1184.08       1123.24       144.99 o                         
  13   0   5         91.10        -24.81       124.92 o                         
  15   0   5         15.87        -17.97        83.85 o                         
 -19   1   5         55.92         73.58        69.30 o                         
 -18   1   5        628.91        631.43       107.80 o                         
 -17   1   5        370.36        385.02       106.95 o                         
 -16   1   5        659.62        716.69       100.70 o                         
 -15   1   5       3744.02       4239.52       289.72 o                         
 -14   1   5       4389.62       4489.19       145.18 o                         
 -13   1   5       1498.24       1457.43       115.93 o                         
 -12   1   5         22.85         53.38        25.48 o                         
 -11   1   5         22.82         90.60        27.53 o                         
 -10   1   5          8.91          5.94        23.77 o                         
  -9   1   5        225.83        204.31        25.82 o                         
  -8   1   5       1833.36       1663.05        92.97 o                         
  -7   1   5      12022.41      11490.37       499.85 o                         
  -6   1   5          8.07         17.17        19.33 o                         
  -5   1   5         24.05         53.54        45.18 o                         
  -4   1   5         30.47         38.04        53.47 o                         
  -3   1   5         18.00         35.93        59.89 o                         
  -2   1   5       3278.97       2207.85       127.45 o                         
  -1   1   5       3920.17       2747.69       147.16 o                         
   0   1   5       4883.84       3594.61       190.99 o                         
   1   1   5       1463.60       1154.61        90.74 o                         
   2   1   5       5868.10       5012.69       793.81 o                         
   3   1   5        480.45        439.07       110.07 o                         
   4   1   5       6716.21       6889.42       239.85 o                         
   5   1   5         92.80         97.86        25.18 o                         
   6   1   5       7104.75       6549.36       235.95 o                         
   7   1   5         11.57         25.76        33.32 o                         
   8   1   5       7139.04       7161.79       214.50 o                         
   9   1   5         11.26         63.30        42.69 o                         
  10   1   5       4928.46       5419.86       217.24 o                         
  11   1   5       1241.31       1523.91       111.79 o                         
  12   1   5       1035.36        969.39       167.70 o                         
  13   1   5        541.10        434.64       133.47 o                         
  14   1   5       3471.17       3543.86       282.35 o                         
  15   1   5        207.04        340.53        93.26 o                         
 -19   2   5      15757.36      15202.66       693.68 o                         
 -18   2   5      12059.89      13227.51       610.38 o                         
 -17   2   5      10867.43      11905.61       554.66 o                         
 -16   2   5      26534.28      28181.95      1079.21 o                         
 -15   2   5      19883.81      20283.69       503.98 o                         
 -14   2   5      15354.25      17355.33       404.41 o                         
 -13   2   5       3816.66       4612.39       119.25 o                         
 -12   2   5      66643.44      69366.80      1552.96 o                         
 -11   2   5      35520.07      39543.93      1136.76 o                         
 -10   2   5      95279.91     104820.19      3361.27 o                         
  -9   2   5      32939.02      30936.71      1166.42 o                         
  -8   2   5      50519.29      54799.89      1324.82 o                         
  -7   2   5      47050.01      52364.90      1258.44 o                         
  -6   2   5     142533.97     170248.47      5391.17 o                         
  -5   2   5       4689.08       4747.88       171.34 o                         
  -4   2   5      85125.73      88759.98      2817.33 o                         
  -3   2   5       4294.02       6413.99       270.73 o                         
  -2   2   5     421495.75     472382.78     34158.50 o                         
  -1   2   5     675955.88     855507.06     54016.13 o                         
   0   2   5     150662.08     213094.77     13479.01 o                         
   1   2   5       5947.65       7244.98       349.66 o                         
   2   2   5      32469.38      41319.34      1873.40 o                         
   3   2   5      52546.82      62135.59      2759.48 o                         
   4   2   5     172308.38     183049.28      4717.14 o                         
   5   2   5       2420.12       3738.17       141.95 o                         
   6   2   5      44787.25      43095.50      1586.93 o                         
   7   2   5      44077.29      50695.55      1619.26 o                         
   8   2   5      50492.52      52665.94      1574.80 o                         
   9   2   5      20364.75      19082.48       741.27 o                         
  10   2   5      38958.91      38889.27      1450.44 o                         
  11   2   5       1970.64       2057.69       120.95 o                         
  12   2   5      10890.55      10527.51       605.87 o                         
  13   2   5      13785.70      10836.94       731.53 o                         
  14   2   5      11002.47      10108.49       478.50 o                         
  15   2   5       5414.20       5101.67       251.66 o                         
 -19   3   5        827.75        831.67        67.90 o                         
 -18   3   5         87.07        151.38        56.11 o                         
 -17   3   5        895.23       1055.32        91.48 o                         
 -16   3   5        183.79        174.81        46.85 o                         
 -15   3   5        461.51        393.97        41.91 o                         
 -14   3   5         77.07         94.51        38.15 o                         
 -13   3   5        361.91        353.25        33.28 o                         
 -12   3   5       2377.68       2725.65        91.28 o                         
 -11   3   5        141.43         74.86        26.75 o                         
 -10   3   5       2663.23       2576.95       359.59 o                         
  -9   3   5       2051.81       1933.01       178.82 o                         
  -8   3   5         90.13        132.27        30.81 o                         
  -7   3   5         91.29        105.36        26.61 o                         
  -6   3   5        111.31         30.09        35.07 o                         
  -5   3   5        510.90        318.76        39.31 o                         
  -4   3   5         56.25         21.69        41.73 o                         
  -3   3   5       2043.88       1569.96       111.90 o                         
  -2   3   5        904.46        564.81        68.45 o                         
   0   3   5        997.58        624.58        98.39 o                         
   1   3   5       1611.04       1054.09       125.77 o                         
   2   3   5       1425.63       1188.42       148.02 o                         
   3   3   5      11109.07      10257.29      1173.44 o                         
   4   3   5       2868.10       1875.39       240.51 o                         
   5   3   5       1050.43        728.32       125.59 o                         
   6   3   5        764.11        524.95        62.27 o                         
   7   3   5       4840.95       4706.44       264.29 o                         
   8   3   5        217.08        165.52        43.19 o                         
   9   3   5       4614.55       4762.68       181.26 o                         
  10   3   5       1687.18       1645.29        96.03 o                         
  11   3   5       3470.41       3512.96       152.06 o                         
  12   3   5       1279.72       1267.05        89.90 o                         
  13   3   5       1016.94       1045.00       108.57 o                         
  14   3   5        975.66        872.77        88.27 o                         
  15   3   5       2500.76       2650.45       148.38 o                         
 -19   4   5          0.66         39.02        39.96 o                         
 -18   4   5         11.48        101.89        51.18 o                         
 -17   4   5         33.76         97.75        40.45 o                         
 -16   4   5          4.26        -36.78        36.78 o                         
 -15   4   5         51.53        112.17        37.43 o                         
 -14   4   5        137.80        145.50        36.12 o                         
 -13   4   5          6.56         30.94        28.99 o                         
 -12   4   5        165.94        212.95        28.83 o                         
 -11   4   5          1.87         17.50        26.83 o                         
 -10   4   5         45.35         62.35        51.85 o                         
  -9   4   5         81.52         81.31        46.72 o                         
  -8   4   5         24.51         24.24        43.99 o                         
  -7   4   5          6.74         32.59        24.14 o                         
  -6   4   5         10.95         20.14        33.62 o                         
  -5   4   5         15.49         36.25        30.35 o                         
  -4   4   5         67.88         59.77        44.46 o                         
  -3   4   5          0.75        -22.65        37.50 o                         
  -2   4   5          2.02        -21.96        40.20 o                         
  -1   4   5         36.05         -7.02        42.34 o                         
   2   4   5        115.15         35.93        84.70 o                         
   3   4   5        521.43        421.61       150.58 o                         
   4   4   5          0.37          5.73        26.88 o                         
   5   4   5        376.92        270.20        66.22 o                         
   6   4   5         69.91         54.00        94.70 o                         
   7   4   5         16.31         26.47        57.02 o                         
   8   4   5        153.23        165.73        48.91 o                         
   9   4   5          1.07         85.71        48.38 o                         
  10   4   5         87.82         90.40        58.22 o                         
  11   4   5         34.39        147.02        60.02 o                         
  12   4   5        889.59       1001.79        88.76 o                         
  13   4   5         14.42        106.64        48.10 o                         
  14   4   5         13.04         -7.15        58.19 o                         
  15   4   5         77.16        125.37        50.45 o                         
 -19   5   5       1155.60       1017.85        95.83 o                         
 -18   5   5         29.27         30.37        45.31 o                         
 -17   5   5        181.68        179.94        41.91 o                         
 -16   5   5        280.87        304.87        52.20 o                         
 -15   5   5        711.19        760.92        57.90 o                         
 -14   5   5       2284.20       2345.93       128.35 o                         
 -13   5   5       2305.86       2118.30        79.58 o                         
 -12   5   5        817.53        931.11        57.92 o                         
 -11   5   5       1385.36       1521.62        57.24 o                         
 -10   5   5         25.76         43.57        39.44 o                         
  -9   5   5        271.83        279.65        74.76 o                         
  -8   5   5         30.93         60.85        57.72 o                         
  -7   5   5       2742.53       2429.91       100.50 o                         
  -6   5   5        482.89        485.28        52.24 o                         
  -5   5   5       7060.85       6404.63       229.89 o                         
  -4   5   5       1839.07       1437.85       144.17 o                         
  -3   5   5       7011.74       5482.19       278.90 o                         
  -2   5   5       2261.14       1781.57        94.95 o                         
  -1   5   5       1571.58       1074.01        71.14 o                         
   0   5   5        670.57        383.31        65.88 o                         
   2   5   5       1075.47        978.80        85.56 o                         
   3   5   5        615.73        388.69        42.04 o                         
   4   5   5        403.41        353.25        41.15 o                         
   5   5   5      11827.44      12008.74       815.42 o                         
   6   5   5       4174.55       3758.87       289.94 o                         
   7   5   5       1931.66       1654.67       162.93 o                         
   8   5   5         65.99         73.42        44.26 o                         
   9   5   5       3982.34       4142.54       159.03 o                         
  10   5   5        250.80        257.70        60.96 o                         
  11   5   5       3211.11       3923.62       311.91 o                         
  12   5   5        184.65        215.63        62.95 o                         
  13   5   5       2546.06       2814.09       134.15 o                         
  14   5   5         53.10         30.34        53.48 o                         
  15   5   5       2539.02       2682.70       141.85 o                         
 -18   6   5       4204.35       4122.30       199.79 o                         
 -17   6   5      33152.83      31749.60      1160.87 o                         
 -16   6   5       4943.17       4938.08       171.28 o                         
 -15   6   5      51358.97      47854.83      1372.61 o                         
 -14   6   5        414.00        584.00        58.17 o                         
 -13   6   5      56304.92      56969.89      1474.62 o                         
 -12   6   5       9966.19       9886.45       251.63 o                         
 -11   6   5      36411.35      36412.40       816.53 o                         
 -10   6   5      13666.77      13829.12       414.01 o                         
  -9   6   5      25304.84      23963.20      1120.84 o                         
  -8   6   5       2510.13       1919.81       343.95 o                         
  -7   6   5     158171.06     157409.56      4983.53 o                         
  -6   6   5      11999.46      10194.55       344.58 o                         
  -5   6   5      82678.99      92511.16      4290.79 o                         
  -4   6   5        808.56        985.61        64.67 o                         
  -3   6   5     145893.20     172168.48      6300.70 o                         
  -2   6   5        579.57       1202.43        68.48 o                         
  -1   6   5     114154.60     123192.24      6352.19 o                         
   0   6   5      30181.61      40066.38      1811.96 o                         
   1   6   5     106990.53     119788.95      7589.11 o                         
   2   6   5      24196.31      26611.50      1694.07 o                         
   3   6   5      62009.38      60422.06      2934.68 o                         
   4   6   5      28362.77      30518.58       978.95 o                         
   5   6   5      19135.70      21335.21       945.67 o                         
   6   6   5      16218.86      16140.69       646.92 o                         
   7   6   5      37325.88      38145.52      1223.17 o                         
   8   6   5       4145.60       4319.26       193.59 o                         
   9   6   5      44909.99      43374.07      1261.09 o                         
  10   6   5        362.80        555.45        60.40 o                         
  11   6   5      34406.68      30838.18      1011.13 o                         
  12   6   5        716.98        939.98        56.03 o                         
  13   6   5      19492.97      17220.04       643.73 o                         
  14   6   5       5004.62       4074.68       202.02 o                         
  15   6   5      14789.52      11785.47       536.82 o                         
 -18   7   5       1360.11       1386.06       119.78 o                         
 -17   7   5        147.68        178.89        37.48 o                         
 -16   7   5       1351.54       1293.77       158.35 o                         
 -15   7   5        642.68        769.71        93.45 o                         
 -14   7   5        468.85        601.29        47.46 o                         
 -13   7   5        105.43        144.41        36.35 o                         
 -12   7   5         27.11         90.67        32.74 o                         
 -11   7   5        330.15        362.05        34.29 o                         
 -10   7   5        104.98        122.66        25.04 o                         
  -9   7   5         13.68        -29.86        38.13 o                         
  -8   7   5          3.90         75.99        55.87 o                         
  -7   7   5        319.89        265.89        60.78 o                         
  -6   7   5         92.66         89.11        49.91 o                         
  -5   7   5       5871.85       4763.25       337.15 o                         
  -4   7   5        965.77        985.55        70.61 o                         
  -3   7   5      15258.71      13487.94       930.37 o                         
  -2   7   5       2107.08       1933.17       118.67 o                         
  -1   7   5         76.32        111.40        35.33 o                         
   0   7   5        192.39        265.81        43.83 o                         
   1   7   5        372.27        197.64        65.03 o                         
   2   7   5        515.83        374.86        69.60 o                         
   3   7   5        443.47        370.23        54.52 o                         
   4   7   5       4129.14       3832.67       264.27 o                         
   5   7   5       1357.64       1136.34       106.67 o                         
   6   7   5       2469.47       2033.14       115.03 o                         
   7   7   5        154.90        173.46        41.84 o                         
   8   7   5        322.64        291.92        47.83 o                         
   9   7   5       2313.52       2587.43       141.29 o                         
  10   7   5        279.82        282.70        55.77 o                         
  11   7   5       2539.42       2626.67       287.00 o                         
  12   7   5       3612.14       4118.62       176.13 o                         
  13   7   5       3271.89       3341.35       146.20 o                         
  14   7   5       4802.50       4576.57       316.57 o                         
 -18   8   5         17.87         72.73        48.77 o                         
 -17   8   5         40.26         43.84        49.62 o                         
 -16   8   5         46.39         64.64        32.96 o                         
 -15   8   5          1.88         31.62        34.38 o                         
 -14   8   5         64.77        111.68        35.07 o                         
 -13   8   5         61.16        124.66        40.52 o                         
 -12   8   5         30.24         29.38        32.95 o                         
 -11   8   5         18.34         -2.55        32.29 o                         
 -10   8   5         26.24        -13.19        41.23 o                         
  -9   8   5         12.92        -10.86        38.32 o                         
  -8   8   5         39.41         34.94        32.54 o                         
  -5   8   5         29.08         44.20        37.73 o                         
  -4   8   5          0.51         28.91        42.11 o                         
  -3   8   5         78.71         56.54        31.29 o                         
  -2   8   5        241.41        178.00        58.69 o                         
  -1   8   5          0.23        -10.04        30.28 o                         
   0   8   5          3.03        -27.81        30.58 o                         
   1   8   5         21.20          1.99        34.96 o                         
   2   8   5          9.56         48.71        44.29 o                         
   3   8   5          0.02         65.49        47.65 o                         
   4   8   5          4.71         18.78        75.29 o                         
   5   8   5         38.06         87.28        62.86 o                         
   6   8   5         12.80         44.97        53.39 o                         
   7   8   5         74.28         86.86        44.03 o                         
   8   8   5         41.25         75.33        50.57 o                         
   9   8   5         23.86         67.72        48.33 o                         
  10   8   5         69.33         96.66        50.12 o                         
  11   8   5         29.06         -2.92        44.51 o                         
  12   8   5         58.16        100.60        42.99 o                         
  13   8   5         14.85         32.70        50.96 o                         
  14   8   5        201.92        183.85        51.33 o                         
 -17   9   5        597.88        543.30        85.56 o                         
 -16   9   5         86.98         39.04        47.38 o                         
 -15   9   5        611.72        591.21       105.24 o                         
 -14   9   5         37.85         87.55        35.62 o                         
 -13   9   5        566.43        479.51        50.98 o                         
 -12   9   5        265.39        169.95        65.17 o                         
 -11   9   5         75.66        174.75        69.66 o                         
 -10   9   5        119.59         98.61        56.70 o                         
  -9   9   5         77.30         83.85        85.56 o                         
  -8   9   5        180.22        115.95        54.19 o                         
  -7   9   5        534.02        448.33        93.26 o                         
  -5   9   5        172.83        154.01       118.93 o                         
  -4   9   5         64.33         11.98        99.25 o                         
  -3   9   5       1098.66       1287.67       183.10 o                         
  -2   9   5       1031.21       1079.76       157.43 o                         
  -1   9   5         22.50         18.82        83.85 o                         
   0   9   5        313.39        169.41        83.85 o                         
   1   9   5        200.52        225.90        78.29 o                         
   2   9   5       2545.22       2290.23       193.32 o                         
   3   9   5         67.61         68.71        50.96 o                         
   4   9   5       3966.80       3655.42       194.94 o                         
   5   9   5        177.59        158.88        44.89 o                         
   6   9   5       2560.78       2149.37       107.37 o                         
   7   9   5        196.68        157.67        61.99 o                         
   8   9   5        914.58        929.56       190.37 o                         
   9   9   5        969.24        920.69        91.31 o                         
  10   9   5       1158.34       1036.17        76.07 o                         
  11   9   5        735.34        706.93        68.46 o                         
  12   9   5       4413.48       4737.42       353.36 o                         
  13   9   5         54.33        115.00        57.15 o                         
  14   9   5       1809.86       1552.04        94.33 o                         
 -17  10   5          8.09         49.62        60.75 o                         
 -16  10   5      20113.16      18694.58       846.68 o                         
 -15  10   5         23.43        187.37        77.86 o                         
 -14  10   5      36176.04      29118.81      1864.34 o                         
 -12  10   5      46321.26      46537.39      2967.20 o                         
 -11  10   5       9765.42       8561.02       495.82 o                         
 -10  10   5     117128.55     105733.33      4743.35 o                         
  -9  10   5       2818.92       2872.07       167.82 o                         
  -8  10   5      32959.43      31315.13      1424.76 o                         
  -7  10   5        271.19        324.48        81.71 o                         
  -6  10   5      59415.32      52063.96      2883.35 o                         
  -5  10   5        172.98        338.81        77.43 o                         
  -4  10   5      73313.16      79896.95      5125.85 o                         
  -3  10   5        266.82        577.53       136.89 o                         
  -2  10   5      99783.81     105015.45      6697.58 o                         
  -1  10   5       6314.98       7249.44       525.33 o                         
   0  10   5      92441.22      90667.55      8506.30 o                         
   1  10   5        853.37        893.94        84.73 o                         
   2  10   5      84647.52      87450.39      3225.46 o                         
   3  10   5        951.56       1013.68        74.90 o                         
   4  10   5      46611.66      45915.82      1526.51 o                         
   5  10   5       9720.02       8042.93       305.75 o                         
   6  10   5      41642.80      40201.79      1269.39 o                         
   7  10   5         15.20        722.51       524.22 o                         
   8  10   5      39726.51      35113.78      2457.69 o                         
   9  10   5          9.11        356.27        80.08 o                         
  10  10   5      24927.56      25568.53      1658.14 o                         
  11  10   5       1341.31       1112.76        98.39 o                         
  12  10   5      21077.45      20278.75      1002.33 o                         
  13  10   5       1090.15       1158.78        81.89 o                         
 -16  11   5        135.16        112.08        69.30 o                         
 -15  11   5        335.09        199.35        81.28 o                         
 -14  11   5        188.67        290.05        94.12 o                         
 -12  11   5         35.85         57.32        82.14 o                         
 -11  11   5         20.32        151.58        62.58 o                         
 -10  11   5        120.82        242.30        77.86 o                         
  -9  11   5        454.71        379.42        99.25 o                         
  -8  11   5          8.08         98.37        66.85 o                         
  -7  11   5       2017.11       1716.72       266.94 o                         
  -6  11   5        477.64        384.18        68.06 o                         
  -5  11   5        172.79        132.22        42.70 o                         
  -4  11   5        808.85        856.43        65.08 o                         
  -3  11   5          3.75         47.18        43.70 o                         
  -2  11   5        247.75        192.22        47.97 o                         
  -1  11   5       2310.93       2187.08       125.53 o                         
   0  11   5         94.63         44.68        49.55 o                         
   1  11   5        193.33        209.67        51.40 o                         
   2  11   5       4566.29       4057.34       272.52 o                         
   3  11   5         33.72         51.14        38.14 o                         
   4  11   5       4462.69       4800.81       310.36 o                         
   5  11   5        702.77        630.26        63.63 o                         
   6  11   5       4958.44       5341.25       201.12 o                         
   7  11   5        586.44        630.24        90.00 o                         
   8  11   5       2034.53       1666.50       143.42 o                         
   9  11   5        406.35        379.88        91.55 o                         
  10  11   5       1387.73       1320.89       109.18 o                         
  11  11   5        250.78        258.92        67.85 o                         
  12  11   5       2977.77       2997.28       164.48 o                         
  13  11   5        986.50        856.10        68.90 o                         
 -15  12   5         22.29        138.61        67.59 o                         
 -14  12   5         27.38        139.46        83.85 o                         
 -13  12   5          4.35         50.48       104.38 o                         
 -12  12   5         34.52        119.78       112.94 o                         
 -11  12   5          2.77        102.64        67.57 o                         
 -10  12   5          0.00          4.48        65.54 o                         
  -9  12   5          0.38         32.31        45.38 o                         
  -8  12   5         54.18         77.38        71.87 o                         
  -7  12   5         33.94         52.60        66.85 o                         
  -6  12   5         60.78        117.01        66.15 o                         
  -5  12   5         14.94         54.70        52.61 o                         
  -4  12   5         24.03         24.16        41.36 o                         
  -3  12   5         42.02         49.46        38.38 o                         
  -2  12   5         33.40         82.29        45.66 o                         
  -1  12   5          0.29         10.74        44.30 o                         
   0  12   5         19.64         52.93        36.36 o                         
   1  12   5         13.89          7.27        33.92 o                         
   2  12   5        133.01        116.19        47.84 o                         
   3  12   5          9.72         30.69        44.63 o                         
   4  12   5         60.84         60.93        55.46 o                         
   5  12   5         18.15         17.16        53.70 o                         
   6  12   5          2.99          4.82        52.11 o                         
   7  12   5         14.83         15.36        68.30 o                         
   8  12   5          5.36         74.44        90.69 o                         
   9  12   5          3.05         33.11        61.66 o                         
  10  12   5         19.28         23.31        67.73 o                         
  11  12   5         48.32         80.06        59.67 o                         
  12  12   5         19.11         57.64        53.05 o                         
 -15  13   5         62.89         17.89        64.17 o                         
 -14  13   5         51.26         70.65        46.97 o                         
 -13  13   5        118.04        166.84       100.10 o                         
 -12  13   5        329.56        310.58       109.52 o                         
 -11  13   5        367.09        295.04        73.45 o                         
 -10  13   5        180.00        242.96        73.74 o                         
  -9  13   5        190.39        161.49        51.04 o                         
  -8  13   5       2324.70       2430.88       296.89 o                         
  -7  13   5        664.08        602.62        91.67 o                         
  -6  13   5        119.69        121.32        72.67 o                         
  -5  13   5         31.89         54.63        59.87 o                         
  -4  13   5         93.48        112.54        56.41 o                         
  -3  13   5       1530.16       1362.94       143.14 o                         
  -2  13   5        413.02        311.13        53.65 o                         
  -1  13   5        157.13         93.90        38.67 o                         
   0  13   5       1424.81       1165.64        81.07 o                         
   1  13   5        967.63        985.11       153.97 o                         
   2  13   5        569.50        319.98        75.90 o                         
   3  13   5        929.04        800.48        74.04 o                         
   4  13   5       1331.03       1217.12        88.19 o                         
   5  13   5        248.54        261.70        59.01 o                         
   6  13   5       1857.38       1639.29        95.62 o                         
   7  13   5       2982.81       2865.42       254.09 o                         
   8  13   5        366.08        410.59        75.02 o                         
   9  13   5        432.87        353.97        64.66 o                         
  10  13   5        575.17        775.42        80.64 o                         
  11  13   5       1145.86       1110.00        85.25 o                         
  12  13   5        973.84        913.71       115.08 o                         
 -15  14   5      22906.75      23427.84      1499.00 o                         
 -14  14   5       4996.32       4023.25       220.74 o                         
 -13  14   5      25093.10      22176.11      1429.70 o                         
 -12  14   5        985.49       1143.07       137.75 o                         
 -11  14   5      40392.96      39044.82      1998.24 o                         
 -10  14   5       5053.21       4875.74       249.32 o                         
  -9  14   5      44754.88      42279.58      1561.74 o                         
  -8  14   5        293.12        480.60        60.07 o                         
  -7  14   5      44598.93      43874.21      1990.73 o                         
  -6  14   5        266.38        423.26        79.75 o                         
  -5  14   5      37968.45      39866.78      1802.88 o                         
  -4  14   5       6717.17       8236.41       338.60 o                         
  -3  14   5      41431.32      43367.05      2217.94 o                         
  -2  14   5       2258.03       2210.20        86.24 o                         
  -1  14   5      78201.65      76936.49      2712.48 o                         
   0  14   5        460.60        591.62        60.77 o                         
   1  14   5      66037.68      58608.38      3330.76 o                         
   2  14   5      10111.02       9765.84       591.41 o                         
   3  14   5      37064.16      35017.13      1760.33 o                         
   4  14   5      14632.21      13396.44       785.92 o                         
   5  14   5      23700.90      23123.58       705.88 o                         
   6  14   5       7996.61       7673.00       267.08 o                         
   7  14   5      77611.06      71302.73      9071.85 o                         
   8  14   5        685.41        722.61       213.47 o                         
   9  14   5       6405.88       5173.43      1011.74 o                         
  10  14   5        448.23        501.85        64.70 o                         
  11  14   5      12670.25      11515.03      1355.69 o                         
 -14  15   5        203.32        325.98        70.16 o                         
 -13  15   5        160.58        109.24        51.86 o                         
 -12  15   5       1064.30       1200.40       133.47 o                         
 -11  15   5        143.10        153.15        94.97 o                         
 -10  15   5        138.94        208.59       106.52 o                         
  -9  15   5        762.38        785.05       188.66 o                         
  -8  15   5         11.30         62.00        49.36 o                         
  -7  15   5          7.10        -28.19        76.67 o                         
  -6  15   5        125.64        233.78        79.35 o                         
  -5  15   5       1046.74        831.16       132.76 o                         
  -4  15   5        292.44        280.73        50.90 o                         
  -3  15   5         54.98         80.24        50.06 o                         
  -2  15   5        143.36        147.22        58.41 o                         
  -1  15   5       1470.70       1220.72       141.34 o                         
   0  15   5       1141.39        967.95        81.18 o                         
   1  15   5       2943.12       2193.80       146.00 o                         
   2  15   5        291.43        242.58        54.13 o                         
   3  15   5        751.24        821.45        79.18 o                         
   4  15   5        658.62        875.02       106.26 o                         
   5  15   5       3060.27       3049.06       175.59 o                         
   6  15   5          6.02         55.75        49.68 o                         
   7  15   5       3015.61       2883.60       165.33 o                         
   8  15   5        591.92        723.36        78.48 o                         
   9  15   5       3091.81       2893.49       238.60 o                         
  10  15   5        424.03        408.87        54.14 o                         
 -13  16   5          0.14         68.45        60.75 o                         
 -12  16   5          0.50        -28.78        49.17 o                         
 -11  16   5          0.01          1.16        54.63 o                         
 -10  16   5          2.37          4.16        55.84 o                         
  -9  16   5          2.30          1.79        82.56 o                         
  -8  16   5         10.88        -21.29        49.16 o                         
  -7  16   5          0.13        -20.24        42.01 o                         
  -6  16   5         13.28         65.44        66.45 o                         
  -5  16   5         53.96         50.79        59.16 o                         
  -4  16   5        101.91        116.82        56.15 o                         
  -3  16   5         12.22        -54.65        54.65 o                         
  -2  16   5         46.50         86.92        50.48 o                         
  -1  16   5          5.09         55.37        53.13 o                         
   0  16   5         57.95        -35.08        88.98 o                         
   1  16   5         77.37        142.69        65.47 o                         
   2  16   5         45.50        134.70        50.41 o                         
   3  16   5          0.13        -18.93        71.21 o                         
   4  16   5        111.05        116.79        57.51 o                         
   5  16   5          0.65         17.68        52.09 o                         
   6  16   5          7.56         54.24        68.46 o                         
   7  16   5          3.78        134.90        61.70 o                         
   8  16   5         29.48         39.08        52.87 o                         
   9  16   5          3.64         27.54        48.39 o                         
 -12  17   5        126.19        169.41        57.32 o                         
 -11  17   5         64.93        111.74        45.31 o                         
 -10  17   5         17.83         40.69        49.21 o                         
  -9  17   5        143.19        219.27        44.79 o                         
  -8  17   5        302.78        345.96        41.40 o                         
  -7  17   5        188.24        200.18        43.70 o                         
  -6  17   5         23.60        109.63       111.65 o                         
  -5  17   5         72.18        157.72        75.72 o                         
  -4  17   5        122.45         92.33        59.28 o                         
  -3  17   5        361.51        383.32       148.45 o                         
  -2  17   5       2136.12       1645.44       266.09 o                         
  -1  17   5        643.24        556.68        76.87 o                         
   0  17   5         30.76        -36.37        62.89 o                         
   1  17   5        846.15        722.30        71.55 o                         
   2  17   5        238.50        311.60        77.59 o                         
   3  17   5       1142.62       1295.01        87.27 o                         
   4  17   5         49.09         69.69        52.20 o                         
   5  17   5       1487.78       1695.71       142.36 o                         
   6  17   5       1629.97       1670.74       188.66 o                         
   7  17   5        948.75       1088.64        83.86 o                         
   8  17   5        335.24        356.38        77.43 o                         
 -11  18   5      10021.60       7865.46       509.08 o                         
 -10  18   5      20168.41      18652.91       843.20 o                         
  -9  18   5      17692.60      16296.47      1048.96 o                         
  -8  18   5      10072.60      10154.85       469.98 o                         
  -7  18   5      12258.66      11069.05       510.61 o                         
  -6  18   5      33026.83      32446.05      1195.09 o                         
  -5  18   5       2593.17       2881.13       126.18 o                         
  -4  18   5      35799.28      36631.20      1809.58 o                         
  -3  18   5       1141.52       1571.09       104.64 o                         
  -2  18   5      44687.41      43248.90      3732.10 o                         
  -1  18   5      11046.50      11220.82       502.41 o                         
   0  18   5      19439.84      18250.89      1940.06 o                         
   1  18   5      19618.79      18823.19       703.63 o                         
   2  18   5      15072.40      14617.62       549.59 o                         
   3  18   5       4486.60       4362.10       179.92 o                         
   4  18   5      17144.66      16346.11       606.33 o                         
   5  18   5      10563.78      10023.82       531.52 o                         
   6  18   5      18026.45      17406.46      2141.98 o                         
   7  18   5      13201.74      10239.81      1775.78 o                         
  -9  19   5        217.18        226.73        52.19 o                         
  -8  19   5         25.79         46.36        38.66 o                         
  -7  19   5        633.43        819.04        80.43 o                         
  -6  19   5        485.03        424.90        50.17 o                         
  -5  19   5        273.54        298.38        42.23 o                         
  -4  19   5         92.03        174.93        58.74 o                         
  -3  19   5         36.33        160.33        63.03 o                         
  -2  19   5       1021.61       1342.42       152.30 o                         
  -1  19   5         27.91         75.02        45.68 o                         
   0  19   5       1621.18       1904.48       122.35 o                         
   1  19   5         13.69         46.63        56.31 o                         
   2  19   5        168.24        191.10        50.78 o                         
   3  19   5        329.22        331.93        82.69 o                         
   4  19   5       1242.92       1248.23        81.29 o                         
   5  19   5         67.22         97.43        50.81 o                         
  -7  20   5          3.32         58.18        52.19 o                         
  -6  20   5         64.52        148.87        47.91 o                         
  -5  20   5         58.81         60.75        53.05 o                         
  -4  20   5          2.55        144.84        49.95 o                         
  -3  20   5          0.27          6.53        49.82 o                         
  -2  20   5          0.16        139.46        91.55 o                         
  -1  20   5          1.86         32.15        44.93 o                         
   0  20   5          2.13         19.48        51.77 o                         
   1  20   5          1.28         -1.96        47.23 o                         
   2  20   5          5.79        -14.74        39.83 o                         
   3  20   5          1.00         -5.44        35.36 o                         
  -3  21   5         52.92         96.80        39.87 o                         
  -2  21   5        362.93        460.22        59.57 o                         
  -1  21   5         37.88         88.98        35.91 o                         
   0  21   5       1012.31       1140.47        89.33 o                         
 -18   0   6      30846.11      30697.81      1965.30 o                         
 -16   0   6      36751.98      38545.92      1422.47 o                         
 -14   0   6      49508.02      56454.20      1782.91 o                         
 -12   0   6      51999.82      59153.35      1677.30 o                         
 -10   0   6      86931.30     100077.10      4476.74 o                         
  -8   0   6     102379.61     109537.46      4025.34 o                         
  -6   0   6     223990.02     252395.55     11295.26 o                         
  -4   0   6      89099.83      85870.70      5467.24 o                         
  -2   0   6     167868.64     212968.45      9609.73 o                         
   0   0   6     320820.66     416233.00     26301.77 o                         
   2   0   6     182886.30     259061.48     16397.43 o                         
   4   0   6     156244.39     182525.91      6552.39 o                         
   6   0   6      84763.88      93199.70      3437.33 o                         
   8   0   6      66866.19      66561.69      4227.48 o                         
  10   0   6      93200.91      87743.72      6439.62 o                         
  12   0   6       6717.19       6694.16       476.57 o                         
  14   0   6      10596.52       8323.21       564.69 o                         
 -19   1   6       1159.14       1601.67       146.31 o                         
 -18   1   6         39.32         29.95        87.27 o                         
 -17   1   6        707.87        959.97       128.34 o                         
 -16   1   6         16.46         16.17        54.53 o                         
 -15   1   6        803.09        837.44        82.99 o                         
 -14   1   6        803.13        860.49        97.43 o                         
 -13   1   6       1178.41       1159.41        52.48 o                         
 -12   1   6         12.14          7.09        20.72 o                         
 -11   1   6         18.11         88.26        32.50 o                         
 -10   1   6        780.58        733.30       318.28 o                         
  -9   1   6         13.84         62.32        46.05 o                         
  -8   1   6       3620.30       3168.59       186.71 o                         
  -7   1   6       8241.83       7913.86       320.41 o                         
  -6   1   6        598.37        459.78        76.58 o                         
  -5   1   6        178.97        162.25        52.77 o                         
  -4   1   6        122.07         23.10        67.59 o                         
  -3   1   6        695.88        376.41        87.70 o                         
  -2   1   6        948.02       1107.81        87.36 o                         
  -1   1   6       2708.28       2066.37       122.48 o                         
   0   1   6        277.98        362.64        62.03 o                         
   1   1   6        458.71        321.86        56.86 o                         
   2   1   6       2134.01       1482.65       337.41 o                         
   3   1   6       2676.59       2596.64       156.94 o                         
   4   1   6      10019.29       9238.80       385.63 o                         
   5   1   6       1352.89       1540.17        74.94 o                         
   6   1   6       6075.44       5766.05       208.39 o                         
   7   1   6       2207.95       1829.34       191.97 o                         
   8   1   6       6416.55       7007.29       291.20 o                         
   9   1   6       2285.55       2181.39       115.34 o                         
  10   1   6       6636.98       6623.77       292.08 o                         
  11   1   6       2240.02       2370.49       194.22 o                         
  12   1   6       5519.01       6926.88       508.22 o                         
  13   1   6       1742.38       1819.85       201.92 o                         
  14   1   6        867.45       1195.26       138.61 o                         
  15   1   6        396.63        406.41        87.27 o                         
 -19   2   6         40.09         48.67        48.90 o                         
 -18   2   6          6.08        -16.52        57.44 o                         
 -17   2   6        174.03        264.20        70.17 o                         
 -16   2   6         15.22         86.24        40.28 o                         
 -15   2   6        144.32        191.64        35.45 o                         
 -14   2   6         66.31         70.20        29.39 o                         
 -13   2   6         11.67         59.81        24.68 o                         
 -12   2   6          0.04         31.44        23.30 o                         
 -11   2   6         63.38        110.38        25.15 o                         
 -10   2   6         60.23         28.52        33.78 o                         
  -9   2   6         36.50          8.99        34.14 o                         
  -8   2   6         23.67         34.34        21.59 o                         
  -7   2   6          4.02         20.38        19.20 o                         
  -6   2   6          4.26          9.95        36.74 o                         
  -5   2   6          2.33         33.07        33.42 o                         
  -4   2   6         10.68         17.73        47.75 o                         
  -3   2   6         54.64         -2.70        23.60 o                         
  -2   2   6          0.24         -5.90        30.76 o                         
  -1   2   6        285.11        119.78        57.32 o                         
   0   2   6        145.50         77.86        65.03 o                         
   1   2   6        149.24        126.55        51.72 o                         
   2   2   6        143.31         85.62        55.01 o                         
   3   2   6        126.35         99.33        26.38 o                         
   4   2   6         18.97         61.85        31.70 o                         
   5   2   6        605.72        442.87        50.09 o                         
   6   2   6         28.49         42.08        44.88 o                         
   7   2   6        524.58        298.17        72.20 o                         
   8   2   6          1.25         89.01        46.11 o                         
   9   2   6        148.60        129.26        56.17 o                         
  10   2   6          6.02         43.81        59.70 o                         
  11   2   6        496.83        323.95        96.47 o                         
  12   2   6         99.76        149.73       128.34 o                         
  13   2   6         76.46        -23.96       119.78 o                         
  14   2   6        137.87        170.91        65.81 o                         
  15   2   6        142.26         74.30        51.72 o                         
 -19   3   6         59.18         49.00        44.22 o                         
 -18   3   6        359.68        479.41        64.26 o                         
 -17   3   6         46.43         89.27        40.71 o                         
 -16   3   6        481.90        458.15        54.70 o                         
 -15   3   6        872.72        881.20        54.98 o                         
 -14   3   6        539.89        477.09        33.64 o                         
 -13   3   6        176.34        170.89        32.18 o                         
 -12   3   6       2842.89       2961.00       117.39 o                         
 -11   3   6        127.27         89.39        23.48 o                         
 -10   3   6        952.55        869.61       121.05 o                         
  -9   3   6       3246.64       3835.36       162.34 o                         
  -8   3   6       3327.02       3854.22       120.49 o                         
  -7   3   6        196.12        199.65        30.75 o                         
  -6   3   6       1827.09       1845.36        95.83 o                         
  -5   3   6        607.66        437.54        90.27 o                         
  -4   3   6        379.93        311.40        33.75 o                         
  -3   3   6       2138.20       1462.56        92.45 o                         
  -2   3   6        893.30        857.32        66.08 o                         
  -1   3   6      10889.87      10112.25       684.47 o                         
   0   3   6         50.16        106.09        70.16 o                         
   1   3   6       3694.32       3443.76       284.91 o                         
   2   3   6       2339.20       1995.24       213.90 o                         
   3   3   6       1185.75        619.70        56.73 o                         
   4   3   6       4868.65       3825.50       342.59 o                         
   5   3   6       1489.66       1534.35        99.11 o                         
   6   3   6       1918.96       1919.49       159.42 o                         
   7   3   6       1427.07       1496.35       361.06 o                         
   8   3   6       1904.42       1888.17        97.69 o                         
   9   3   6       1711.55       1779.76       114.72 o                         
  10   3   6       2143.15       2269.36       116.18 o                         
  11   3   6       1347.48       1319.68        89.92 o                         
  12   3   6       1626.03       1915.96       168.98 o                         
  13   3   6       3372.86       3950.85       417.38 o                         
  14   3   6        487.14        446.55        67.90 o                         
  15   3   6       1407.44       1589.73       117.22 o                         
 -19   4   6      22390.57      24195.84      1092.91 o                         
 -18   4   6       3721.40       4353.80       215.22 o                         
 -17   4   6      36192.39      36457.24      1503.92 o                         
 -16   4   6       9210.76       9300.63       353.72 o                         
 -15   4   6      62740.18      63597.90      1528.41 o                         
 -14   4   6       1316.68       1338.11        50.91 o                         
 -13   4   6      28477.16      28680.87       654.13 o                         
 -12   4   6       1385.97       1831.90        62.96 o                         
 -11   4   6      45776.04      47870.86      1132.08 o                         
 -10   4   6       6861.56       6396.36       277.28 o                         
  -9   4   6      88138.66     102488.90      2912.49 o                         
  -8   4   6      31332.96      35165.09       927.62 o                         
  -7   4   6      40750.72      42503.81      1119.99 o                         
  -6   4   6      83128.90      95173.13      2692.40 o                         
  -5   4   6      91350.31     100344.18      4511.52 o                         
  -4   4   6      23051.20      29894.06      1365.61 o                         
  -3   4   6      58251.54      64241.55      7224.20 o                         
  -2   4   6       7665.96       8215.98      1188.85 o                         
  -1   4   6     155309.31     177084.62     21092.50 o                         
   0   4   6       1726.80       3411.25       268.66 o                         
   1   4   6     143864.42     171052.59      7510.97 o                         
   2   4   6        369.97        793.91       116.36 o                         
   3   4   6     107546.10     112348.57      4564.25 o                         
   4   4   6      13055.64      11612.61       568.01 o                         
   5   4   6      96352.45     109420.02      4031.16 o                         
   6   4   6       9343.44      10100.60       411.74 o                         
   7   4   6      22883.15      23550.88       779.27 o                         
   8   4   6       6454.07       6140.00       223.19 o                         
   9   4   6      25466.97      27192.74       790.32 o                         
  10   4   6       1650.91       1767.32        94.43 o                         
  11   4   6      32600.15      30573.05       996.57 o                         
  12   4   6       1228.08       1282.53        87.43 o                         
  13   4   6       9214.27       7394.10       291.25 o                         
  14   4   6        893.38        872.87        75.84 o                         
 -19   5   6         73.75        189.79        45.77 o                         
 -18   5   6         40.50        140.82        49.07 o                         
 -17   5   6        664.14        697.75        57.00 o                         
 -16   5   6        395.08        514.67        46.62 o                         
 -15   5   6        848.89        825.53        54.65 o                         
 -14   5   6       4086.78       4533.92       179.87 o                         
 -13   5   6       1481.59       1569.59        69.45 o                         
 -12   5   6        414.57        470.66        33.49 o                         
 -11   5   6        303.64        289.80        36.39 o                         
 -10   5   6        162.51        117.52        40.25 o                         
  -9   5   6         22.71         28.32        65.78 o                         
  -8   5   6        235.50        179.66        31.38 o                         
  -7   5   6        587.92        682.29        41.90 o                         
  -6   5   6        116.60        102.11        29.02 o                         
  -5   5   6        148.63        175.80        58.36 o                         
  -4   5   6        879.60        644.59        77.70 o                         
  -3   5   6        921.34        698.07        78.04 o                         
  -2   5   6        512.95        433.58        65.94 o                         
  -1   5   6       8739.58       7199.27       286.09 o                         
   0   5   6        257.37        246.41        47.06 o                         
   1   5   6       7652.92       5953.21       396.14 o                         
   2   5   6        310.27        406.62        51.91 o                         
   3   5   6       5348.16       4648.90       209.64 o                         
   4   5   6        877.44        768.56       107.56 o                         
   5   5   6       1026.91        762.56       142.83 o                         
   6   5   6       1088.95       1193.24       163.83 o                         
   7   5   6       5288.87       5371.84       188.61 o                         
   8   5   6          4.21         24.73        50.42 o                         
   9   5   6       4178.21       4099.23       170.19 o                         
  10   5   6         28.88        -12.70        59.28 o                         
  11   5   6       4183.54       5152.60       215.23 o                         
  12   5   6       1290.41       1294.71        90.12 o                         
  13   5   6       2792.59       2633.27       152.46 o                         
  14   5   6        716.89        568.57       101.82 o                         
 -18   6   6          4.43        -12.45        41.50 o                         
 -17   6   6         30.44         53.42        42.44 o                         
 -16   6   6         15.85          9.59        36.85 o                         
 -15   6   6          0.22         19.65        33.46 o                         
 -14   6   6         14.48         -4.82        32.77 o                         
 -13   6   6         18.79         58.74        33.21 o                         
 -12   6   6          0.08          9.65        29.48 o                         
 -11   6   6         13.53          0.52        27.57 o                         
 -10   6   6          5.54         54.61        26.65 o                         
  -9   6   6          6.93         87.07        64.82 o                         
  -8   6   6          5.65         -4.30        42.68 o                         
  -7   6   6          0.08         15.62        20.67 o                         
  -6   6   6         47.20         48.26        20.16 o                         
  -5   6   6         69.80         32.07        29.98 o                         
  -4   6   6          1.68        -12.78        42.04 o                         
  -3   6   6         28.32         31.06        45.00 o                         
  -2   6   6         61.21         -0.77        44.15 o                         
  -1   6   6         49.90         94.53        34.47 o                         
   0   6   6         19.43         -8.33        35.87 o                         
   1   6   6          0.29        106.95        48.77 o                         
   2   6   6         37.80         60.77        40.78 o                         
   3   6   6         35.37         67.86        38.79 o                         
   4   6   6        116.04        118.74        41.32 o                         
   5   6   6         28.71         80.16        72.00 o                         
   6   6   6         99.83        134.39        59.82 o                         
   7   6   6          1.89         19.81        43.21 o                         
   8   6   6          3.87        -21.86        41.38 o                         
   9   6   6         41.10        154.44        57.82 o                         
  10   6   6         18.74         54.76        56.75 o                         
  11   6   6        112.88        261.89        65.99 o                         
  12   6   6        868.19        849.26        69.53 o                         
  13   6   6        123.57        141.64        45.95 o                         
  14   6   6        645.36        570.58        57.62 o                         
 -18   7   6          2.00         71.27        38.33 o                         
 -17   7   6        827.93        769.39        61.86 o                         
 -16   7   6        121.18        147.97        38.90 o                         
 -15   7   6        438.06        445.19        43.69 o                         
 -14   7   6        590.61        783.63        58.14 o                         
 -13   7   6       1251.61       1331.51        63.48 o                         
 -12   7   6         11.75         24.95        32.44 o                         
 -11   7   6        659.17        603.05        41.41 o                         
 -10   7   6        367.90        305.57        30.31 o                         
  -9   7   6         35.00         89.36        36.26 o                         
  -8   7   6       1064.35        925.13        67.04 o                         
  -7   7   6        264.45        144.03        28.78 o                         
  -6   7   6        757.65        567.61        39.63 o                         
  -5   7   6        263.37        202.10       121.07 o                         
  -4   7   6         60.90         18.31        43.55 o                         
  -3   7   6        716.23        763.87       113.79 o                         
  -2   7   6      14116.18      13265.10       885.51 o                         
  -1   7   6       7999.51       7154.92       415.34 o                         
   0   7   6        564.36        349.68        77.38 o                         
   1   7   6       4084.01       3912.63       272.08 o                         
   2   7   6        493.94        582.16       100.53 o                         
   3   7   6       2284.29       2153.33       140.72 o                         
   4   7   6        211.05        148.15        48.78 o                         
   5   7   6       1313.11       1280.26        81.14 o                         
   6   7   6       2961.42       2726.00       116.77 o                         
   7   7   6       2876.23       2826.76       116.84 o                         
   8   7   6       1649.74       1564.51        76.70 o                         
   9   7   6       2297.29       2480.61       118.94 o                         
  10   7   6        297.26        439.13        59.64 o                         
  11   7   6       2812.66       3201.01       147.25 o                         
  12   7   6        374.31        526.63        55.42 o                         
  13   7   6       1365.33       1092.90        90.82 o                         
  14   7   6        690.33        701.59        75.29 o                         
 -18   8   6      11851.09      11079.07       718.70 o                         
 -17   8   6      14586.78      12694.64       583.81 o                         
 -16   8   6       9914.88      10161.47       331.42 o                         
 -15   8   6      11481.41      11286.69       330.47 o                         
 -14   8   6      47383.83      44473.55      1422.73 o                         
 -13   8   6      16087.65      15402.22       455.43 o                         
 -12   8   6      37224.12      35886.16       947.82 o                         
 -11   8   6      13511.35      13976.23       411.38 o                         
 -10   8   6      81415.44      75919.22      2494.71 o                         
  -9   8   6      27620.23      29634.10      3171.25 o                         
  -8   8   6      35566.03      35986.80      1615.33 o                         
  -7   8   6      36866.03      35927.19      2283.58 o                         
  -6   8   6      71426.69      69089.37      5054.84 o                         
  -5   8   6      18027.97      17775.47      1665.84 o                         
  -4   8   6      85143.60      90289.83      4049.86 o                         
  -3   8   6      19139.28      21799.80       814.12 o                         
  -2   8   6     109194.22     119268.25      4362.58 o                         
  -1   8   6      69423.77      79278.34      2902.93 o                         
   0   8   6      61517.58      63752.90      2344.94 o                         
   1   8   6      19746.46      21864.04       821.06 o                         
   2   8   6      29054.58      31791.57      1595.30 o                         
   3   8   6      23081.55      24263.70      1114.21 o                         
   4   8   6      18499.46      21377.44       700.86 o                         
   5   8   6       5905.29       6119.95       206.92 o                         
   6   8   6      13846.34      14530.99       440.41 o                         
   7   8   6      10743.26      11289.57       394.45 o                         
   8   8   6      19856.80      17889.53       827.65 o                         
   9   8   6      10257.40      11978.65       407.10 o                         
  10   8   6      10365.29      10930.95       380.12 o                         
  11   8   6       5042.98       4953.48       201.10 o                         
  12   8   6      32874.42      27771.23      1018.96 o                         
  13   8   6       4698.67       3880.16       193.37 o                         
 -17   9   6         63.90         30.80        64.17 o                         
 -16   9   6        183.45        100.10        77.00 o                         
 -15   9   6        312.19        242.86        51.80 o                         
 -14   9   6        818.97        713.40       123.58 o                         
 -13   9   6         96.15        125.86        57.25 o                         
 -12   9   6        337.56        306.42        71.62 o                         
 -11   9   6         19.70         83.48        64.28 o                         
 -10   9   6          7.11         -4.28        74.44 o                         
  -9   9   6        312.76        249.83       101.82 o                         
  -8   9   6         30.20         50.20        36.72 o                         
  -7   9   6         61.28         53.74        50.81 o                         
  -4   9   6       1675.85       1176.44       176.25 o                         
  -3   9   6       1175.45        877.84       155.72 o                         
  -2   9   6       4340.43       4084.60       343.95 o                         
  -1   9   6       1304.16       1075.48       148.02 o                         
   0   9   6       3876.15       3153.71       266.09 o                         
   1   9   6         34.62         69.30        60.75 o                         
   2   9   6       2519.94       2210.20       198.00 o                         
   3   9   6        180.27        156.94        36.52 o                         
   4   9   6       2564.56       2375.47        96.86 o                         
   5   9   6         82.26        102.07        38.52 o                         
   6   9   6       2723.58       2307.21       217.72 o                         
   7   9   6         19.98         21.54        73.32 o                         
   8   9   6       4972.88       4480.64       244.64 o                         
   9   9   6         65.66         74.75        47.60 o                         
  10   9   6       1819.07       1737.69        88.91 o                         
  11   9   6         96.06        147.16        95.83 o                         
  12   9   6       2285.05       1990.11       178.82 o                         
  13   9   6         82.28        312.29        77.00 o                         
 -17  10   6          2.07        102.67        63.31 o                         
 -16  10   6          7.81         35.93        77.00 o                         
 -15  10   6          1.45        -13.28        54.82 o                         
 -14  10   6         31.79         40.80        81.28 o                         
 -13  10   6         16.95        -32.60        65.88 o                         
 -12  10   6          9.67        -19.68        87.27 o                         
 -11  10   6         15.03        163.42        89.84 o                         
 -10  10   6         18.93        -40.21        83.85 o                         
  -9  10   6         14.95         44.54        63.52 o                         
  -8  10   6         14.06         64.41        40.89 o                         
  -7  10   6        278.92        239.72        72.73 o                         
  -6  10   6         15.54         64.00        59.89 o                         
  -5  10   6          0.46         14.73        49.17 o                         
  -4  10   6         63.42         96.88        47.65 o                         
  -3  10   6         72.00         47.91       107.80 o                         
  -2  10   6         63.76        -22.25        99.25 o                         
  -1  10   6        141.43        102.67        92.40 o                         
   0  10   6         92.26         74.44        87.27 o                         
   1  10   6         30.27         67.10        40.07 o                         
   2  10   6          3.09         66.66        36.43 o                         
   3  10   6         98.95         59.61        39.10 o                         
   4  10   6         31.91         20.11        39.50 o                         
   5  10   6         69.35         66.03        42.46 o                         
   6  10   6          5.95         92.94        43.13 o                         
   7  10   6         51.06         -3.82        57.77 o                         
   8  10   6          2.19         44.21        72.49 o                         
   9  10   6        213.83        181.95        71.44 o                         
  10  10   6          2.38         96.68        98.39 o                         
  11  10   6        219.28        142.03        94.12 o                         
  12  10   6          0.48        105.24        80.43 o                         
  13  10   6         55.50        102.67        59.89 o                         
 -17  11   6         21.99         29.09        58.18 o                         
 -15  11   6        116.21        150.22        71.44 o                         
 -14  11   6        119.02        183.11        64.94 o                         
 -13  11   6         44.27          4.28        78.71 o                         
 -12  11   6        212.27        135.18        89.84 o                         
 -11  11   6        225.20        122.23        69.80 o                         
 -10  11   6        479.63        544.70        81.89 o                         
  -9  11   6        279.69        329.08        53.86 o                         
  -8  11   6          3.65        -33.55        64.37 o                         
  -7  11   6       1968.93       1806.80       219.89 o                         
  -6  11   6         16.64         59.01        49.16 o                         
  -5  11   6         65.02        118.26        45.68 o                         
  -4  11   6        458.39        455.91        62.95 o                         
  -3  11   6         86.56         90.54        46.23 o                         
  -2  11   6       2109.91       1723.50       134.39 o                         
  -1  11   6        962.78        759.01        86.94 o                         
   0  11   6       1349.07       1448.03        83.87 o                         
   1  11   6       1567.18       1595.08       175.93 o                         
   2  11   6        233.22        149.14        36.57 o                         
   3  11   6       3528.25       3693.29       216.20 o                         
   4  11   6       2773.06       2659.92       153.04 o                         
   5  11   6         54.30         81.14        45.26 o                         
   6  11   6       1784.89       1512.55        79.57 o                         
   7  11   6        192.09        260.83        87.61 o                         
   8  11   6       3586.45       3039.48       182.49 o                         
   9  11   6         47.89         73.98        62.23 o                         
  10  11   6       2061.29       1931.07       188.23 o                         
  11  11   6         27.99         56.47        80.43 o                         
  12  11   6       3501.82       3573.81       262.67 o                         
 -15  12   6      10290.51      10435.66       688.75 o                         
 -14  12   6      24281.04      22056.02      1002.17 o                         
 -12  12   6      34965.65      32937.72      3151.57 o                         
 -11  12   6       8250.19       7627.93       371.77 o                         
 -10  12   6       8261.39       8200.35       397.73 o                         
  -9  12   6      57352.28      53701.86      1989.38 o                         
  -8  12   6      33619.70      34560.82      1286.11 o                         
  -7  12   6      36484.64      35546.31      1698.78 o                         
  -6  12   6      46150.32      48996.39      2214.89 o                         
  -5  12   6      28402.64      29865.08      1107.49 o                         
  -4  12   6      63174.86      70045.11      2236.07 o                         
  -3  12   6      28299.94      31611.00      1176.28 o                         
  -2  12   6      32702.91      33247.81      1077.19 o                         
  -1  12   6      36251.96      38743.32      1257.68 o                         
   0  12   6      27351.44      29530.89       868.37 o                         
   1  12   6      32385.16      34601.17      1170.86 o                         
   2  12   6      34258.19      36343.68      1940.52 o                         
   3  12   6       2421.52       2599.40       168.46 o                         
   4  12   6      16519.57      17973.81       653.42 o                         
   5  12   6       4590.17       4766.79       155.77 o                         
   6  12   6      10460.96       8677.10       283.62 o                         
   7  12   6      10620.21       9750.61      1077.19 o                         
   8  12   6      28661.96      20858.49      1347.56 o                         
   9  12   6       9785.17       8019.09      1251.30 o                         
  10  12   6      13157.09      12509.62       825.65 o                         
  11  12   6       7304.83       6627.42       449.19 o                         
  12  12   6      16626.37      12610.58       818.80 o                         
 -15  13   6        516.43        552.71        90.69 o                         
 -14  13   6         56.55        114.20        55.50 o                         
 -13  13   6        338.56        345.66       107.80 o                         
 -12  13   6        829.16        882.65       216.89 o                         
 -11  13   6        435.06        344.47        78.48 o                         
 -10  13   6        702.20        667.01       187.80 o                         
  -9  13   6         21.14         -3.84        49.30 o                         
  -8  13   6        258.10        267.45        57.76 o                         
  -7  13   6        333.47        325.85        77.21 o                         
  -6  13   6        180.89        187.86        76.99 o                         
  -5  13   6        657.67        572.02        97.11 o                         
  -4  13   6        606.73        730.26       131.64 o                         
  -3  13   6        473.31        438.35        72.41 o                         
  -2  13   6        181.02        248.20        55.37 o                         
  -1  13   6       3681.45       3619.97       291.40 o                         
   0  13   6         44.08         47.82        51.62 o                         
   1  13   6       4022.90       3979.25       569.64 o                         
   2  13   6       3910.69       4224.31       218.65 o                         
   3  13   6        243.87        205.33        51.90 o                         
   4  13   6       2672.28       2690.28       247.73 o                         
   5  13   6        297.23        301.14        77.34 o                         
   6  13   6        978.25        918.66        72.09 o                         
   7  13   6       5101.94       5263.61       384.16 o                         
   8  13   6         72.17        154.01        88.98 o                         
   9  13   6       1926.82       1703.75       254.54 o                         
  10  13   6         55.38         52.19        78.71 o                         
  11  13   6       1463.92       1404.03       128.34 o                         
 -15  14   6          0.38        -23.96        59.04 o                         
 -14  14   6         26.25         12.35        51.66 o                         
 -13  14   6         44.30         69.12        61.27 o                         
 -12  14   6         75.75         -6.93        82.99 o                         
 -11  14   6         26.46         19.16        64.33 o                         
 -10  14   6          5.20         70.71        70.32 o                         
  -9  14   6         30.44         71.99        49.83 o                         
  -8  14   6         29.96         33.35        53.61 o                         
  -7  14   6         54.51         78.41        55.67 o                         
  -6  14   6         14.85         44.85        74.91 o                         
  -5  14   6         11.61        -13.44        78.29 o                         
  -4  14   6         41.32         42.55        68.22 o                         
  -3  14   6          7.98         44.39        65.62 o                         
  -2  14   6          4.16        -15.08        46.90 o                         
  -1  14   6         38.17        138.64        63.04 o                         
   0  14   6         54.13         67.74        48.89 o                         
   1  14   6        199.09        227.04        41.53 o                         
   2  14   6          0.13         21.28        37.94 o                         
   3  14   6         12.77         63.53        62.51 o                         
   4  14   6          6.50        -30.46        56.13 o                         
   5  14   6         58.40        184.06        57.16 o                         
   6  14   6         30.48        -46.20       106.09 o                         
   7  14   6         23.79         92.40        97.54 o                         
   8  14   6         79.49         35.08        82.14 o                         
   9  14   6         12.63          9.75       113.37 o                         
  10  14   6         50.47         77.00        65.03 o                         
 -14  15   6        114.36        139.46        65.03 o                         
 -13  15   6         20.38         56.93        51.93 o                         
 -12  15   6        746.57        941.48        84.81 o                         
 -11  15   6         59.88         52.02        46.96 o                         
 -10  15   6         24.74         67.17        51.91 o                         
  -9  15   6         15.95         21.94        40.37 o                         
  -8  15   6        147.45        255.64        47.82 o                         
  -7  15   6        319.20        227.23        41.40 o                         
  -6  15   6        766.57        839.76        76.49 o                         
  -5  15   6        157.19         85.27        76.12 o                         
  -4  15   6        905.20        839.49        89.93 o                         
  -3  15   6        597.32        523.84       118.23 o                         
  -2  15   6         47.55         62.79        62.51 o                         
  -1  15   6       1272.59       1220.76       111.22 o                         
   0  15   6        407.48        388.67        99.87 o                         
   1  15   6        728.50        600.81        47.32 o                         
   2  15   6        208.97        287.22        77.68 o                         
   3  15   6       1044.85       1050.62        86.21 o                         
   4  15   6         65.34        131.46        72.80 o                         
   5  15   6        609.99        568.33        76.42 o                         
   6  15   6        303.01        371.33       117.22 o                         
   7  15   6       4987.98       5481.78       388.44 o                         
   8  15   6       1697.00       2022.62       169.41 o                         
   9  15   6       1470.44       1330.45       128.34 o                         
 -13  16   6      27914.67      28180.40      1270.85 o                         
 -12  16   6       3153.61       2938.16       153.29 o                         
 -11  16   6      29802.27      30603.04      1383.24 o                         
 -10  16   6       2153.28       1960.62        96.53 o                         
  -9  16   6      42177.23      40639.58      1497.36 o                         
  -8  16   6      13771.60      13057.78       489.78 o                         
  -7  16   6      18585.36      19447.00       829.82 o                         
  -6  16   6       2484.56       2852.04       114.11 o                         
  -5  16   6      31199.07      32308.45      1509.97 o                         
  -4  16   6       3779.34       4691.04       341.76 o                         
  -3  16   6      28954.21      31112.74      1298.30 o                         
  -2  16   6       3343.88       4425.38       198.86 o                         
  -1  16   6      40022.90      42184.10      1344.73 o                         
   0  16   6       2625.00       3263.24       199.56 o                         
   1  16   6      26871.48      24493.16      1127.94 o                         
   2  16   6       6460.57       6411.78       316.56 o                         
   3  16   6      32677.24      31761.47      1995.67 o                         
   4  16   6       5800.69       5902.40       332.40 o                         
   5  16   6      21076.34      20061.52       915.46 o                         
   6  16   6       6500.79       5922.41       410.68 o                         
   7  16   6      29298.88      23934.35      1534.93 o                         
   8  16   6       2597.82       2053.32       176.25 o                         
   9  16   6      17453.36      18897.47      1208.95 o                         
 -12  17   6        364.43        410.89        48.03 o                         
 -11  17   6         83.32        100.49        42.72 o                         
 -10  17   6          6.62        -20.49        46.04 o                         
  -9  17   6         13.81         31.05        41.03 o                         
  -8  17   6        135.77        171.59        53.75 o                         
  -7  17   6         38.23         22.97        50.01 o                         
  -6  17   6        979.63       1370.49        88.42 o                         
  -5  17   6       1935.18       2574.31       109.29 o                         
  -4  17   6       1950.21       2199.53       102.75 o                         
  -3  17   6       1247.29       1304.38        82.12 o                         
  -2  17   6         74.00         47.13        56.06 o                         
  -1  17   6        948.41       1008.61       132.53 o                         
   0  17   6        734.07        981.36       125.77 o                         
   1  17   6        714.38        783.29        90.53 o                         
   2  17   6        312.32        464.02        79.64 o                         
   3  17   6        210.75        188.31        77.43 o                         
   4  17   6       1937.90       2210.40       132.38 o                         
   5  17   6        232.86        324.27       104.38 o                         
   6  17   6        393.44        706.72       103.53 o                         
   7  17   6       4236.49       4243.74       296.04 o                         
 -11  18   6         10.83        -20.72        35.08 o                         
 -10  18   6         30.00         41.07        56.47 o                         
  -9  18   6         13.45        -23.10        65.03 o                         
  -8  18   6         30.68         34.74        49.08 o                         
  -7  18   6         49.95         44.98        44.01 o                         
  -6  18   6        181.16        280.94        44.78 o                         
  -5  18   6         46.36         36.82        42.90 o                         
  -4  18   6          0.04         22.22        44.24 o                         
  -3  18   6          2.63        -43.53        43.53 o                         
  -2  18   6          1.35         39.36       113.79 o                         
  -1  18   6          8.11         51.53        68.25 o                         
   0  18   6         36.50        -18.82        83.85 o                         
   1  18   6         40.72        115.07        68.53 o                         
   2  18   6         51.84        142.26        64.86 o                         
   3  18   6         18.62         32.47        64.60 o                         
   4  18   6          1.53         78.55        86.84 o                         
   5  18   6         12.12         61.60        81.28 o                         
   6  18   6         30.40        139.46        71.01 o                         
  -9  19   6        570.19        521.91        65.03 o                         
  -8  19   6         59.25        168.14        82.14 o                         
  -7  19   6        169.18        150.33        35.61 o                         
  -6  19   6         38.98         85.48        47.61 o                         
  -5  19   6        453.50        490.10        44.12 o                         
  -4  19   6       1052.24       1050.88        72.67 o                         
  -3  19   6        574.05        649.48       186.52 o                         
  -2  19   6        714.28       1188.42       146.31 o                         
  -1  19   6         97.37        178.74        83.42 o                         
   0  19   6        403.09        461.16        89.84 o                         
   1  19   6        241.66        270.37        74.44 o                         
   2  19   6       1168.04       1288.86        91.28 o                         
   3  19   6         32.77        122.41        47.41 o                         
   4  19   6       1232.85       1181.57       122.35 o                         
   5  19   6         69.17         91.55        63.31 o                         
  -7  20   6         93.36        183.95        58.18 o                         
  -6  20   6      29117.62      32435.52      2070.53 o                         
  -5  20   6        316.13        525.16        55.18 o                         
  -4  20   6      24395.30      22903.57      1035.43 o                         
  -3  20   6        710.69        670.61        62.29 o                         
  -2  20   6      24243.22      25324.69      1622.20 o                         
  -1  20   6        384.29        357.44        57.75 o                         
   0  20   6      28367.08      26241.88      1674.39 o                         
   1  20   6        367.94        391.01        64.17 o                         
   2  20   6      33870.98      29207.83      1315.34 o                         
 -19   0   7         66.23         86.41        72.73 o                         
 -17   0   7          4.19         65.50        57.31 o                         
 -15   0   7         35.03         82.86        41.99 o                         
 -13   0   7          3.96         23.00        34.92 o                         
 -11   0   7         51.22         43.22        36.43 o                         
  -9   0   7         56.93         17.51        50.30 o                         
  -7   0   7         32.16         15.56        37.61 o                         
  -5   0   7         10.00        -56.47        79.57 o                         
  -3   0   7         24.48          8.56        77.86 o                         
  -1   0   7          1.01         41.07        52.19 o                         
   1   0   7          7.29         29.95        66.74 o                         
   3   0   7         22.26         45.31        58.61 o                         
   5   0   7        487.65        370.63        55.43 o                         
   7   0   7         13.01         75.81        43.90 o                         
   9   0   7         27.32        -23.11        95.12 o                         
  11   0   7        932.72        764.90       165.13 o                         
  13   0   7        505.97        833.35       151.44 o                         
 -19   1   7        658.67        829.92       107.80 o                         
 -18   1   7        681.22        854.74       119.78 o                         
 -17   1   7        566.73        558.70       112.94 o                         
 -16   1   7        659.72        669.50        49.89 o                         
 -15   1   7       1119.22       1186.06        68.17 o                         
 -14   1   7       1606.15       1594.25        73.92 o                         
 -13   1   7       1390.51       1473.64        88.37 o                         
 -12   1   7         81.49         56.78        25.00 o                         
 -11   1   7        160.62        167.26        36.75 o                         
 -10   1   7        134.95        242.40        57.02 o                         
  -9   1   7       2113.22       2212.08       124.61 o                         
  -8   1   7         49.40         50.73        45.09 o                         
  -7   1   7       1119.17        853.52        94.12 o                         
  -6   1   7       6063.71       5223.25       348.71 o                         
  -5   1   7        119.41        178.82        98.39 o                         
  -4   1   7       9170.02       8350.58       613.46 o                         
  -3   1   7        195.91         88.93        50.48 o                         
  -2   1   7       3111.93       2642.59       160.55 o                         
  -1   1   7       3950.51       3960.55       212.96 o                         
   0   1   7      10865.60      10972.81       529.22 o                         
   1   1   7       3707.67       3884.49       221.13 o                         
   2   1   7      11229.26       9473.90      1688.56 o                         
   3   1   7       1345.27       1000.63        82.50 o                         
   4   1   7       7858.17       7720.65       395.09 o                         
   5   1   7       2034.89       2101.75       119.74 o                         
   6   1   7        523.30        467.46        47.06 o                         
   7   1   7        231.81        260.24        38.46 o                         
   8   1   7       1744.05       1910.54       170.26 o                         
   9   1   7        273.63        373.12        79.82 o                         
  10   1   7       7647.22       8256.00       447.80 o                         
  11   1   7       3019.02       3497.66       304.59 o                         
  12   1   7       1130.11       1552.05       192.51 o                         
  13   1   7         20.86        165.98       118.07 o                         
  14   1   7       3633.12       3812.52       284.91 o                         
 -19   2   7      10762.30      11269.77       520.23 o                         
 -18   2   7       8740.47       9893.35       462.43 o                         
 -17   2   7       9124.16      10210.31       444.95 o                         
 -16   2   7       8448.80       8823.59       231.27 o                         
 -15   2   7      13011.91      13809.77       352.05 o                         
 -14   2   7      47155.55      48151.55      1083.47 o                         
 -13   2   7      25927.53      26369.27       604.57 o                         
 -12   2   7      41689.14      43733.80       982.89 o                         
 -11   2   7      28760.90      29699.22       714.23 o                         
 -10   2   7      60562.27      65878.48      2122.64 o                         
  -9   2   7      45234.14      45978.98      1210.86 o                         
  -8   2   7      77486.55      87177.02      2263.72 o                         
  -7   2   7       2162.97       2101.73        75.17 o                         
  -6   2   7     172779.16     186254.52      5819.25 o                         
  -5   2   7      28599.36      29536.78      1358.86 o                         
  -4   2   7     132241.47     148856.72      6677.96 o                         
  -3   2   7      55537.00      68533.87      3724.14 o                         
  -2   2   7       5168.13       5347.64       234.98 o                         
  -1   2   7     166206.61     231790.33     14663.15 o                         
   0   2   7      22950.81      23213.08      1509.27 o                         
   1   2   7      55602.12      65736.43      2968.14 o                         
   2   2   7      60643.43      66864.79      3589.38 o                         
   3   2   7      46693.05      49400.53      1376.27 o                         
   4   2   7     122323.27     139466.08      3931.90 o                         
   5   2   7       1207.39       1660.47        88.30 o                         
   6   2   7      12846.58      14720.99       502.77 o                         
   7   2   7      11310.99      12709.60       384.03 o                         
   8   2   7      15278.91      14321.88       799.75 o                         
   9   2   7       9687.97       8025.86       453.84 o                         
  10   2   7      12455.32      11127.21       447.19 o                         
  11   2   7       4171.88       4154.76       326.84 o                         
  12   2   7      25986.09      21125.44      1376.65 o                         
  13   2   7       9469.69       8474.65       578.38 o                         
  14   2   7       9309.85       7762.47       368.39 o                         
 -19   3   7        514.93        536.48        60.35 o                         
 -18   3   7        341.75        489.24        66.51 o                         
 -17   3   7        708.15        759.63        59.49 o                         
 -16   3   7        575.29        676.04        45.63 o                         
 -15   3   7         92.65        166.51        36.34 o                         
 -14   3   7        150.51        168.66        28.01 o                         
 -13   3   7         37.15         18.50        24.71 o                         
 -12   3   7        433.52        474.01        31.67 o                         
 -11   3   7         20.96         14.10        22.92 o                         
 -10   3   7        268.23        237.73        63.94 o                         
  -9   3   7       2380.77       2509.80        97.46 o                         
  -8   3   7        765.26        887.84        63.37 o                         
  -7   3   7       1310.22       1047.70        53.66 o                         
  -6   3   7       1522.03       1118.24        67.42 o                         
  -5   3   7        650.72        443.05        78.33 o                         
  -4   3   7       3263.44       2339.78       231.37 o                         
  -3   3   7        273.79        146.73        38.08 o                         
  -2   3   7        351.62        218.54        46.15 o                         
  -1   3   7       2921.37       2623.06       142.15 o                         
   0   3   7        106.07        245.99        40.85 o                         
   1   3   7       9128.22       8304.38       596.35 o                         
   2   3   7        649.99        355.07       112.08 o                         
   3   3   7      10762.47       8949.44      1317.87 o                         
   4   3   7       6753.27       7986.49       417.14 o                         
   5   3   7       3453.50       3445.45       249.25 o                         
   6   3   7       1779.41       1850.76       102.51 o                         
   7   3   7       1369.79       1293.54        80.14 o                         
   8   3   7       1897.60       1807.29        83.54 o                         
   9   3   7       1912.68       1912.24       114.68 o                         
  10   3   7        118.53        189.56        61.82 o                         
  11   3   7       2505.52       3106.10       153.82 o                         
  12   3   7       1637.55       2025.19       145.46 o                         
  13   3   7       2081.20       2705.70       182.40 o                         
  14   3   7        985.88       1032.84        84.28 o                         
 -19   4   7         42.49         49.73        43.11 o                         
 -18   4   7         14.61         91.70        52.58 o                         
 -17   4   7          4.74         17.56        43.07 o                         
 -16   4   7         21.82         92.19        40.98 o                         
 -15   4   7         26.40         77.89        36.62 o                         
 -14   4   7          1.58         34.29        26.91 o                         
 -13   4   7         31.27         32.41        25.61 o                         
 -12   4   7         45.28         41.42        25.28 o                         
 -11   4   7          5.03         15.04        22.87 o                         
 -10   4   7        105.98         19.88        43.17 o                         
  -9   4   7         67.82         43.73        34.12 o                         
  -8   4   7         31.43         55.47        30.87 o                         
  -7   4   7         25.31         18.79        26.93 o                         
  -6   4   7         54.49         46.86        27.56 o                         
  -5   4   7         19.64         29.47        30.82 o                         
  -4   4   7         21.06          2.72        21.89 o                         
  -3   4   7          6.54         20.20        25.01 o                         
  -2   4   7         72.89         84.76        42.56 o                         
  -1   4   7          0.73         49.40        29.46 o                         
   0   4   7         16.21         28.71        44.92 o                         
   1   4   7         18.05         50.15        37.53 o                         
   2   4   7          4.08        -58.18        94.12 o                         
   3   4   7         10.59         21.40        62.29 o                         
   4   4   7         82.45        102.17        56.03 o                         
   5   4   7         22.30         31.77        51.27 o                         
   6   4   7          1.19         15.68        41.70 o                         
   7   4   7        114.82        117.56        48.90 o                         
   8   4   7         24.65         25.70        42.79 o                         
   9   4   7          6.82         78.92        58.60 o                         
  10   4   7         77.41         61.08        62.13 o                         
  11   4   7          0.96        108.03        64.59 o                         
  12   4   7        178.67        104.10        82.50 o                         
  13   4   7         39.53         98.61        58.98 o                         
  14   4   7         89.77         89.41        48.47 o                         
 -19   5   7       1055.81        977.24        69.90 o                         
 -18   5   7        196.13        351.44        70.53 o                         
 -17   5   7        178.14        212.91        45.22 o                         
 -16   5   7        585.55        659.30        60.85 o                         
 -15   5   7        346.52        394.01        37.11 o                         
 -14   5   7       1480.69       1554.34        59.87 o                         
 -13   5   7        164.97        190.76        32.21 o                         
 -12   5   7        289.39        276.91        29.91 o                         
 -11   5   7         35.28         49.06        27.47 o                         
 -10   5   7        972.06       1007.10        84.84 o                         
  -9   5   7       1519.01       1514.95        79.26 o                         
  -8   5   7        163.41        200.87        33.19 o                         
  -7   5   7       1037.49       1121.41        51.19 o                         
  -6   5   7         14.36         43.40        21.66 o                         
  -5   5   7       1426.21       1132.32        50.00 o                         
  -4   5   7        449.90        578.95        50.89 o                         
  -3   5   7       1111.32        806.55        97.14 o                         
  -2   5   7        873.54        743.13       104.81 o                         
  -1   5   7       1275.14       1188.50       130.90 o                         
   0   5   7       1689.39       1471.32       100.35 o                         
   1   5   7       5654.15       5818.99       298.15 o                         
   2   5   7        540.85        470.76        59.46 o                         
   3   5   7       7558.35       6965.57       869.28 o                         
   4   5   7       1096.07       1145.22       107.63 o                         
   5   5   7       8061.27       7971.98       346.65 o                         
   6   5   7        752.95        692.39        62.24 o                         
   7   5   7       1722.88       1812.05        88.34 o                         
   8   5   7         12.38         80.60        42.87 o                         
   9   5   7       3098.46       3642.49       233.77 o                         
  10   5   7          5.05          7.77        59.33 o                         
  11   5   7       5167.84       6229.27       257.45 o                         
  12   5   7        935.01       1091.64       101.50 o                         
  13   5   7       2192.14       2277.49       133.50 o                         
  14   5   7        205.07        125.80        34.53 o                         
 -19   6   7      18708.87      19223.46      1229.49 o                         
 -18   6   7       4077.54       3662.68       147.12 o                         
 -17   6   7      32434.99      31359.11      1154.44 o                         
 -16   6   7       4096.99       3719.01       156.20 o                         
 -15   6   7      63868.82      57363.25      1299.30 o                         
 -14   6   7       9189.70       9710.76       235.48 o                         
 -13   6   7      27320.95      27370.80       626.85 o                         
 -12   6   7        971.02        872.86        46.29 o                         
 -11   6   7      68826.83      69406.78      1642.60 o                         
 -10   6   7       3439.90       3127.89       107.64 o                         
  -9   6   7      70979.46      75976.38      2144.71 o                         
  -8   6   7      21869.06      24387.12       698.39 o                         
  -7   6   7      42254.84      44685.12      1263.83 o                         
  -6   6   7       2226.54       2706.40        90.93 o                         
  -5   6   7      63975.88      64821.72      1820.61 o                         
  -4   6   7      10601.21      12189.42       462.56 o                         
  -3   6   7      88584.13      99399.68      4202.22 o                         
  -2   6   7      22969.41      25869.88      2767.41 o                         
  -1   6   7      70057.28      79210.11      3982.44 o                         
   0   6   7       4506.76       4347.97       230.11 o                         
   1   6   7      73187.41      84692.16      3867.27 o                         
   2   6   7       1439.25       1364.58       130.86 o                         
   3   6   7      67886.35      68646.92      2172.54 o                         
   4   6   7       5523.63       4044.76       272.74 o                         
   5   6   7      66313.88      64293.48      2403.17 o                         
   6   6   7      37865.77      36079.97      1378.85 o                         
   7   6   7      17863.71      17600.97       475.74 o                         
   8   6   7       6700.17       7118.63       211.32 o                         
   9   6   7      20202.43      20706.78       675.23 o                         
  10   6   7       1072.28       1456.27        85.50 o                         
  11   6   7      28788.79      27398.86      1017.92 o                         
  12   6   7        286.83        574.51        49.26 o                         
  13   6   7      11758.09       9586.46       444.63 o                         
 -18   7   7         81.46         90.64        41.73 o                         
 -17   7   7          0.28          3.95        36.85 o                         
 -16   7   7        204.28        207.60        44.07 o                         
 -15   7   7         45.74         92.33        31.45 o                         
 -14   7   7         22.15        120.19        33.03 o                         
 -13   7   7        470.98        488.92        39.65 o                         
 -12   7   7         55.46         65.97        31.74 o                         
 -11   7   7        302.77        269.71        32.96 o                         
 -10   7   7        367.58        314.89        35.31 o                         
  -9   7   7        122.04         22.03        39.35 o                         
  -8   7   7        340.27        264.58        31.66 o                         
  -7   7   7        380.19        382.06        32.01 o                         
  -6   7   7         10.75         35.08        22.03 o                         
  -5   7   7       1078.07        772.20        55.31 o                         
  -4   7   7       1893.45       1721.79        93.25 o                         
  -3   7   7       6129.66       6145.58       550.78 o                         
  -2   7   7        763.64        889.39       145.45 o                         
  -1   7   7       1157.96        944.09        65.39 o                         
   0   7   7       1782.82       1562.01        91.08 o                         
   1   7   7       1510.36       1327.88       118.93 o                         
   2   7   7        330.72        287.34        55.61 o                         
   3   7   7       4383.31       4170.55       200.41 o                         
   4   7   7       1733.11       1754.69       125.16 o                         
   5   7   7        765.99        548.81        68.30 o                         
   6   7   7       1769.37       1703.54        99.60 o                         
   7   7   7        742.18        820.47        80.73 o                         
   8   7   7       2299.62       2253.56        92.89 o                         
   9   7   7       1873.10       1877.45       101.98 o                         
  10   7   7       3200.09       3648.02       379.18 o                         
  11   7   7       3102.02       4149.16       336.69 o                         
  12   7   7       3161.68       2879.80       126.89 o                         
  13   7   7       2962.89       3051.38       156.09 o                         
 -18   8   7         22.50        -56.47        56.47 o                         
 -17   8   7          2.49         77.21        52.62 o                         
 -16   8   7         10.46         70.74        38.65 o                         
 -15   8   7         76.80        138.52        32.06 o                         
 -14   8   7         62.93         79.80        35.32 o                         
 -13   8   7          0.77          7.40        38.81 o                         
 -12   8   7          5.09         28.12        36.07 o                         
 -11   8   7          2.74          9.33        38.68 o                         
 -10   8   7          7.41         38.33        57.38 o                         
  -9   8   7          6.34         27.26        42.16 o                         
  -8   8   7         56.66         89.54        35.77 o                         
  -7   8   7         10.90         50.21        38.85 o                         
  -6   8   7        101.85        127.90        49.91 o                         
  -5   8   7        116.10         77.46        38.33 o                         
  -4   8   7          0.90         27.05        34.85 o                         
  -3   8   7        111.79        142.16        37.63 o                         
  -2   8   7          0.01          9.23        44.72 o                         
  -1   8   7         26.68         -2.41        37.07 o                         
   0   8   7          8.30         42.23        39.50 o                         
   1   8   7         74.20         61.70        44.98 o                         
   2   8   7          0.23         74.58        39.49 o                         
   3   8   7          6.55         -6.82        33.50 o                         
   4   8   7         39.93          7.57        42.79 o                         
   5   8   7         77.81         92.13        56.78 o                         
   6   8   7         29.80          9.41        49.69 o                         
   7   8   7         27.68         37.01        53.05 o                         
   8   8   7         83.80         83.83        43.43 o                         
   9   8   7        193.41        180.96        46.25 o                         
  10   8   7        138.35        133.63        53.33 o                         
  11   8   7         26.75         80.26        37.13 o                         
  12   8   7         46.28        116.55        40.36 o                         
  13   8   7         41.10        228.44        65.03 o                         
 -18   9   7        185.13        234.43        58.18 o                         
 -17   9   7        246.11        297.75        77.86 o                         
 -16   9   7         17.05        -71.87        78.71 o                         
 -15   9   7        281.45        214.70        48.50 o                         
 -14   9   7         34.64         92.60        44.41 o                         
 -13   9   7         94.27         86.91        43.70 o                         
 -12   9   7        187.69        154.06        69.45 o                         
 -11   9   7        239.65        253.74       119.36 o                         
 -10   9   7       1718.88       1294.30       254.97 o                         
  -9   9   7        113.04         59.16        43.80 o                         
  -8   9   7       2484.02       2378.41       141.55 o                         
  -7   9   7       3460.60       3400.46       314.17 o                         
  -6   9   7        188.12        166.86        36.62 o                         
  -5   9   7        206.47        199.10        71.44 o                         
  -4   9   7        731.57        531.11       127.06 o                         
  -3   9   7        807.61       1160.18       113.79 o                         
  -1   9   7        272.83        293.47        73.58 o                         
   0   9   7       2957.80       2436.91       590.79 o                         
   1   9   7        637.36        592.16        60.28 o                         
   2   9   7       2022.05       1945.46       128.58 o                         
   3   9   7        823.79        767.85        65.30 o                         
   4   9   7        862.15        743.83        60.02 o                         
   5   9   7        191.70        299.40        51.99 o                         
   6   9   7       4032.40       3783.60       169.82 o                         
   7   9   7        789.68        740.28        58.35 o                         
   8   9   7       5015.99       4761.25       157.17 o                         
   9   9   7       1511.78       1374.21        71.49 o                         
  10   9   7       2655.95       2493.97       160.42 o                         
  11   9   7        241.01        261.19        61.63 o                         
  12   9   7       3699.06       3911.37       198.10 o                         
 -17  10   7        162.36        212.19        65.03 o                         
 -16  10   7      29061.94      29269.82      1874.60 o                         
 -15  10   7       1579.78       1519.53       151.44 o                         
 -14  10   7      49179.16      42250.52      2739.61 o                         
 -13  10   7       2027.11       2271.44       207.91 o                         
 -12  10   7      53884.74      48792.59      2202.96 o                         
 -11  10   7        465.75        626.29       112.08 o                         
 -10  10   7      56822.61      48574.56      3098.96 o                         
  -9  10   7      15380.05      16896.37       771.81 o                         
  -8  10   7      14717.44      14891.19       566.03 o                         
  -7  10   7        539.12        843.50        53.59 o                         
  -6  10   7      90589.86      95825.00      3529.13 o                         
  -5  10   7        308.08        387.83        45.68 o                         
  -4  10   7      87304.57      89364.18      4005.98 o                         
  -3  10   7       4623.00       5364.67       259.54 o                         
  -2  10   7      85929.24      89141.37      3996.30 o                         
  -1  10   7       7145.47       7164.72       274.98 o                         
   0  10   7      24885.14      25712.67      1042.90 o                         
   1  10   7        590.20        429.76        37.40 o                         
   2  10   7      34472.28      37287.23      1078.77 o                         
   3  10   7        185.70        271.80        42.88 o                         
   4  10   7      52697.16      53070.41      1391.72 o                         
   5  10   7        147.30        263.32        45.93 o                         
   6  10   7      50169.02      48040.93      1593.32 o                         
   7  10   7        568.44        779.88       145.35 o                         
   8  10   7      44230.91      38917.52      1491.30 o                         
   9  10   7        433.93        248.16        52.55 o                         
  10  10   7      14239.48      14453.89       918.91 o                         
  11  10   7          6.16         99.90        55.65 o                         
  12  10   7      14665.16      12094.13      1186.28 o                         
 -17  11   7        160.54        145.45        62.46 o                         
 -15  11   7        168.71        201.06        94.97 o                         
 -14  11   7          5.92         16.91        49.33 o                         
 -13  11   7         45.04        103.53        88.98 o                         
 -12  11   7        801.68        703.30       124.06 o                         
 -11  11   7        744.01        551.86       121.49 o                         
 -10  11   7         49.99         81.56        70.77 o                         
  -9  11   7        570.92        578.35        61.91 o                         
  -8  11   7       1226.52       1007.07        86.52 o                         
  -7  11   7        527.78        683.95        63.59 o                         
  -6  11   7       2458.52       2547.35       252.42 o                         
  -5  11   7          4.80         55.43        39.85 o                         
  -4  11   7       1591.33       1498.81       326.41 o                         
  -3  11   7        688.44        657.46        65.86 o                         
  -2  11   7        952.42       1002.50       108.76 o                         
  -1  11   7         31.20         24.21        37.99 o                         
   0  11   7       1317.98       1482.77       114.99 o                         
   1  11   7        268.00        433.51        61.69 o                         
   2  11   7       5012.93       5316.91       318.36 o                         
   3  11   7       2789.33       3261.05       199.31 o                         
   4  11   7        396.06        410.85        56.18 o                         
   5  11   7       2294.74       2337.51       102.63 o                         
   6  11   7       4493.69       4618.54       215.10 o                         
   7  11   7       1560.49       1460.46        96.52 o                         
   8  11   7       5441.41       5699.62       264.87 o                         
   9  11   7       1185.66       1256.98        78.49 o                         
  10  11   7       3001.94       3399.55       181.18 o                         
  11  11   7       1395.31       1381.88        91.94 o                         
  12  11   7       1108.19       1092.59       101.82 o                         
 -15  12   7         80.56         44.81        76.15 o                         
 -14  12   7        100.53         86.59        55.09 o                         
 -13  12   7         34.04        125.32        64.05 o                         
 -12  12   7         20.51         24.81        95.83 o                         
 -11  12   7         38.83         -3.00        71.11 o                         
 -10  12   7          9.01         29.53        72.93 o                         
  -9  12   7          1.49         85.70        57.10 o                         
  -8  12   7         78.56        144.03        54.08 o                         
  -7  12   7          0.24        -25.36        50.90 o                         
  -6  12   7          5.43         28.76        35.79 o                         
  -5  12   7         54.55        101.22        44.33 o                         
  -4  12   7         10.88          2.36        63.82 o                         
  -3  12   7          0.10          1.99        59.41 o                         
  -2  12   7         57.37         91.60        55.00 o                         
  -1  12   7        116.64         79.79        40.89 o                         
   0  12   7         18.39         13.26        44.30 o                         
   1  12   7        113.14        136.07        42.81 o                         
   2  12   7        235.80        213.91        44.73 o                         
   3  12   7        741.25        675.44        58.90 o                         
   4  12   7        266.63        310.94        52.78 o                         
   5  12   7         10.04         31.35        46.54 o                         
   6  12   7          4.86        101.47        67.72 o                         
   7  12   7        413.57        327.33        71.26 o                         
   8  12   7        154.12        173.37        56.40 o                         
   9  12   7        235.87        219.34        49.85 o                         
  10  12   7        136.19        223.96        57.72 o                         
  11  12   7         39.56        -25.67        59.89 o                         
 -15  13   7        491.94        340.53        84.70 o                         
 -14  13   7        281.52        260.96        88.98 o                         
 -13  13   7          6.43        130.05        92.40 o                         
 -12  13   7         57.24         70.71        56.44 o                         
 -11  13   7        337.59        314.45        79.61 o                         
 -10  13   7        414.55        341.86        82.38 o                         
  -9  13   7        854.88        968.77        75.80 o                         
  -8  13   7        146.49        173.23        56.10 o                         
  -7  13   7        477.24        396.65        43.18 o                         
  -6  13   7          6.58         66.95        40.53 o                         
  -5  13   7        193.32        227.79        50.58 o                         
  -4  13   7         75.08         84.65        44.48 o                         
  -3  13   7        240.22        115.20        63.80 o                         
  -2  13   7        526.84        539.86        82.07 o                         
  -1  13   7       1035.75       1268.25        88.49 o                         
   0  13   7        466.57        542.99        56.94 o                         
   1  13   7        115.56        108.14        42.75 o                         
   2  13   7       1454.30       1649.73       101.46 o                         
   3  13   7        881.05        797.68        72.06 o                         
   4  13   7        154.33         90.68        49.91 o                         
   5  13   7       5511.23       5110.51       227.03 o                         
   6  13   7        928.01       1052.11        97.45 o                         
   7  13   7       2034.64       2072.28       132.77 o                         
   8  13   7       3056.50       3089.04       139.59 o                         
   9  13   7       2335.33       2387.70       123.36 o                         
  10  13   7        900.83        662.23        91.55 o                         
 -15  14   7      19777.22      20268.99      1300.50 o                         
 -14  14   7       9560.23       9562.84       446.06 o                         
 -13  14   7      36786.09      34475.01      1558.36 o                         
 -12  14   7        422.71        486.69        57.87 o                         
 -11  14   7      24267.82      23631.46       880.55 o                         
 -10  14   7        237.86        536.14       104.39 o                         
  -9  14   7      42377.66      41948.20      1312.11 o                         
  -8  14   7        410.90        558.31        52.48 o                         
  -7  14   7      59080.82      56521.75      1901.00 o                         
  -6  14   7        346.61        532.45        54.54 o                         
  -5  14   7      59033.18      64626.40      2363.84 o                         
  -4  14   7      12824.09      14005.62       531.34 o                         
  -3  14   7      36124.11      39744.85      2118.91 o                         
  -2  14   7      16703.51      15259.44       684.05 o                         
  -1  14   7      64369.42      67184.87      2890.85 o                         
   0  14   7      11764.76      11247.68       367.64 o                         
   1  14   7      12057.19      13446.37       506.35 o                         
   2  14   7       1493.32       1967.44        84.55 o                         
   3  14   7      24091.66      25241.33      1235.46 o                         
   4  14   7       2022.91       2264.32       130.60 o                         
   5  14   7      27665.63      26781.85      1558.89 o                         
   6  14   7       1635.20       1821.45       316.57 o                         
   7  14   7      34917.54      29336.88      4028.99 o                         
   8  14   7        557.50        634.02        68.08 o                         
   9  14   7      17068.91      14391.92       932.60 o                         
 -14  15   7        132.82        188.77        47.42 o                         
 -13  15   7        196.59        119.90        56.04 o                         
 -12  15   7       1408.92       1678.87       231.44 o                         
 -11  15   7         80.87         67.57        49.47 o                         
 -10  15   7         29.38         84.61        53.21 o                         
  -9  15   7       1077.86       1148.65        85.34 o                         
  -8  15   7        210.64        197.72        46.46 o                         
  -7  15   7       1524.30       1957.87        92.10 o                         
  -6  15   7          4.48          8.66        48.15 o                         
  -5  15   7        809.58        995.11        73.62 o                         
  -4  15   7        375.61        485.48        54.87 o                         
  -3  15   7        995.16       1101.25        79.60 o                         
  -2  15   7        897.93        900.34        77.51 o                         
  -1  15   7       2056.52       2311.95       268.29 o                         
   0  15   7         23.75          9.66        43.36 o                         
   1  15   7        875.21        810.33        72.71 o                         
   2  15   7        685.33        884.98       103.06 o                         
   3  15   7       2603.55       2754.02       162.77 o                         
   4  15   7         24.44         87.78        54.21 o                         
   5  15   7       4625.76       4771.27       246.84 o                         
   6  15   7        739.73        839.68        86.72 o                         
   7  15   7       1289.68       1275.69       136.04 o                         
   8  15   7        632.79        569.08        60.14 o                         
 -13  16   7         42.18         48.71        41.97 o                         
 -12  16   7          0.07        -48.90        48.90 o                         
 -11  16   7         27.38         -5.20        51.36 o                         
 -10  16   7          0.58         35.97        45.78 o                         
  -9  16   7         10.11         44.68        37.74 o                         
  -8  16   7          7.23         17.65        39.71 o                         
  -7  16   7        163.49        190.99        47.40 o                         
  -6  16   7          4.75         23.67        47.61 o                         
  -5  16   7          0.41         35.16        47.92 o                         
  -4  16   7         35.83         10.80        47.93 o                         
  -3  16   7         38.31        141.19        90.90 o                         
  -2  16   7        112.10         76.46        63.25 o                         
  -1  16   7          0.69        -18.34        49.67 o                         
   0  16   7         22.29         41.84        52.40 o                         
   1  16   7         47.97         83.18        48.41 o                         
   2  16   7         34.82         52.33        58.36 o                         
   3  16   7         23.96         -4.63        55.42 o                         
   4  16   7         51.22         71.52        51.87 o                         
   5  16   7          6.12         97.80        67.36 o                         
   6  16   7          7.69         84.70        88.13 o                         
   7  16   7         46.59        141.37        48.84 o                         
   8  16   7         48.97         78.71        53.05 o                         
 -12  17   7         39.29        113.07        38.37 o                         
 -11  17   7        454.03        476.40        54.55 o                         
 -10  17   7         42.05         68.38        50.60 o                         
  -9  17   7         77.99         57.58        58.65 o                         
  -8  17   7        667.16        772.28        63.83 o                         
  -7  17   7       1052.14       1330.48        82.83 o                         
  -6  17   7       4319.47       5127.53       185.77 o                         
  -5  17   7         19.45         13.46        47.07 o                         
  -4  17   7        422.57        493.61        77.06 o                         
  -3  17   7        669.58        750.19        73.03 o                         
  -2  17   7       1326.98       1351.14        86.57 o                         
  -1  17   7        699.15        680.21        68.29 o                         
   0  17   7        485.41        517.73        77.60 o                         
   1  17   7        463.40        444.10        63.38 o                         
   2  17   7        734.37        744.25        69.33 o                         
   3  17   7        937.28       1086.54        74.09 o                         
   4  17   7        877.84        985.01       112.08 o                         
   5  17   7       2388.96       2987.73       236.14 o                         
   6  17   7        811.18        943.72       110.37 o                         
   7  17   7       1086.48       1031.84        99.25 o                         
 -10  18   7      17325.14      17233.35      1105.43 o                         
  -9  18   7      15393.62      15003.27       684.22 o                         
  -8  18   7      20350.66      21345.24       969.23 o                         
  -7  18   7      16538.50      14744.39       706.63 o                         
  -6  18   7      47121.23      44872.29      1697.95 o                         
  -5  18   7        972.52       1346.71       113.49 o                         
  -4  18   7      15683.48      14831.63       574.04 o                         
  -3  18   7      10174.69      11072.60       735.76 o                         
  -2  18   7      19520.86      20380.17       768.33 o                         
  -1  18   7      11507.65      12160.42       494.86 o                         
   0  18   7      22801.35      24220.76      1093.22 o                         
   1  18   7       6289.89       6726.20       622.44 o                         
   2  18   7      18844.17      18948.79       754.42 o                         
   3  18   7       5626.68       5161.58       252.07 o                         
   4  18   7      27170.30      23129.23      1485.31 o                         
   5  18   7       3677.40       3097.25       225.88 o                         
  -9  19   7        266.97        294.32        56.47 o                         
  -8  19   7        136.17        177.02        45.35 o                         
  -7  19   7        145.21        150.52        31.89 o                         
  -6  19   7       1026.20       1108.64        94.43 o                         
  -5  19   7        512.49        534.48        63.11 o                         
  -4  19   7         79.00         83.77        35.74 o                         
  -3  19   7         52.90        157.65        66.15 o                         
  -2  19   7        181.25        236.81        98.82 o                         
  -1  19   7         86.52        146.45        50.55 o                         
   0  19   7       1562.03       1678.91       157.00 o                         
   1  19   7         40.12          5.58        49.75 o                         
   2  19   7       3591.77       4187.05       359.35 o                         
   3  19   7        137.70        227.59        78.71 o                         
   4  19   7       2745.99       3519.05       251.54 o                         
  -6  20   7         10.42         18.82        68.45 o                         
  -5  20   7          0.60         17.39        39.51 o                         
  -4  20   7          1.22         46.60        37.45 o                         
  -3  20   7          1.57        -39.21        39.21 o                         
  -2  20   7         32.11         -1.87        55.35 o                         
  -1  20   7          0.36        -29.69        40.19 o                         
   0  20   7         10.49         82.41        49.55 o                         
   1  20   7          3.32         43.54        39.41 o                         
 -18   0   8      32971.96      32022.27      2049.14 o                         
 -16   0   8      43159.91      43147.79      1377.19 o                         
 -14   0   8      46612.66      48997.30      1548.58 o                         
 -12   0   8      81649.16      86463.26      2724.84 o                         
 -10   0   8      79271.77      86163.19      3176.42 o                         
  -8   0   8       9513.85      11462.37       453.16 o                         
  -6   0   8      46021.52      57037.25      2073.38 o                         
  -4   0   8     173894.62     209966.66      9364.08 o                         
  -2   0   8     135393.16     161006.39      5834.32 o                         
   0   0   8     204555.91     252703.58     15994.45 o                         
   2   0   8     127230.86     142255.33      8579.89 o                         
   4   0   8      62184.93      71992.59      2606.38 o                         
   6   0   8      25217.65      26382.54       989.34 o                         
   8   0   8      18733.42      19861.73      1279.97 o                         
  10   0   8      53590.64      46160.08      2961.21 o                         
  12   0   8      16167.70      15130.30       999.33 o                         
  14   0   8       4790.62       3852.73       275.50 o                         
 -19   1   8        831.23        922.33       112.94 o                         
 -18   1   8        345.35        493.68       103.53 o                         
 -17   1   8        633.74        466.49        58.86 o                         
 -16   1   8        592.94        617.81        50.61 o                         
 -15   1   8       2441.01       2652.32       104.22 o                         
 -14   1   8        528.24        594.76        41.43 o                         
 -13   1   8        605.02        680.87        42.55 o                         
 -12   1   8         50.18         46.21        25.98 o                         
 -11   1   8       1322.57       1527.07        77.93 o                         
 -10   1   8         38.18        111.73        75.34 o                         
  -9   1   8       1314.99       1686.27       110.13 o                         
  -8   1   8        453.21        205.40        54.94 o                         
  -7   1   8        330.79        306.69        59.37 o                         
  -6   1   8        120.40        114.12        36.60 o                         
  -5   1   8        396.73        447.77        46.11 o                         
  -4   1   8       4756.18       4122.38       223.87 o                         
  -3   1   8         10.26         -0.38        26.84 o                         
  -2   1   8       8494.18       7638.49       451.38 o                         
  -1   1   8       2020.68       1745.56       121.65 o                         
   0   1   8       4874.10       4741.80       256.99 o                         
   1   1   8        460.76        473.93        77.12 o                         
   2   1   8       3611.16       2965.04       333.86 o                         
   3   1   8         32.77         69.19        44.80 o                         
   4   1   8       5847.26       5812.40       452.11 o                         
   5   1   8       2338.93       2429.77       178.08 o                         
   6   1   8       3201.72       3143.02       191.54 o                         
   7   1   8        431.89        529.68        56.56 o                         
   8   1   8       4695.75       5305.60       179.39 o                         
   9   1   8        125.47        124.92       136.04 o                         
  10   1   8       4233.67       4852.07       386.73 o                         
  11   1   8        680.01        840.19       165.13 o                         
  12   1   8       8318.42      11903.86       806.82 o                         
  13   1   8        954.45       1197.16       201.06 o                         
  14   1   8       2031.31       2121.87       172.83 o                         
 -19   2   8          9.07         38.91        49.17 o                         
 -18   2   8         26.86        101.22        68.88 o                         
 -17   2   8          0.71         37.98        33.41 o                         
 -16   2   8         52.09         86.38        35.28 o                         
 -15   2   8         46.88         55.48        35.75 o                         
 -14   2   8         52.48         85.73        34.18 o                         
 -13   2   8         37.30         10.95        25.96 o                         
 -12   2   8         25.82          9.97        23.84 o                         
 -11   2   8         22.53         12.98        24.28 o                         
 -10   2   8          9.67         13.22        40.33 o                         
  -9   2   8          6.98          9.32        35.94 o                         
  -8   2   8         53.04         76.45        32.11 o                         
  -7   2   8          2.85         -9.87        33.87 o                         
  -6   2   8         71.83         44.88        24.83 o                         
  -5   2   8         61.07         74.95        22.39 o                         
  -4   2   8         74.26         49.59        29.00 o                         
  -3   2   8         12.97         17.43        23.08 o                         
  -2   2   8         15.94         36.12        25.70 o                         
  -1   2   8          2.55        -20.53        61.60 o                         
   0   2   8         14.03         -8.56        75.29 o                         
   1   2   8         10.28         19.68        80.43 o                         
   2   2   8          0.33          5.51        27.22 o                         
   3   2   8         69.74         53.43        32.93 o                         
   4   2   8        127.26        160.18        66.56 o                         
   5   2   8        301.96        377.17        43.71 o                         
   6   2   8          2.91         49.22        36.89 o                         
   7   2   8         14.46         46.18        48.42 o                         
   8   2   8         53.44         15.14        45.26 o                         
   9   2   8         86.88        136.57        78.01 o                         
  10   2   8        280.78        521.32       139.03 o                         
  11   2   8        130.58        136.04       139.46 o                         
  12   2   8         58.07        337.96       133.47 o                         
  13   2   8        216.01        232.44        56.29 o                         
 -19   3   8         13.14        141.17        49.07 o                         
 -18   3   8        336.35        477.11        80.00 o                         
 -17   3   8         32.93         38.74        36.99 o                         
 -16   3   8        489.33        610.02        62.31 o                         
 -15   3   8        688.74        774.20        48.40 o                         
 -14   3   8        744.94        781.08        44.26 o                         
 -13   3   8        328.33        320.83        33.23 o                         
 -12   3   8          6.09         38.49        26.56 o                         
 -11   3   8        735.59        643.01        36.08 o                         
 -10   3   8        451.38        547.55        41.51 o                         
  -9   3   8       3781.88       3409.12       122.70 o                         
  -8   3   8        433.57        366.77        45.72 o                         
  -7   3   8        160.34        179.52        35.19 o                         
  -6   3   8        556.24        441.96        32.53 o                         
  -5   3   8       1670.88       1282.49        52.55 o                         
  -4   3   8        555.89        488.74        35.34 o                         
  -3   3   8       4757.68       4127.76       235.12 o                         
  -2   3   8        721.11        564.55        53.46 o                         
  -1   3   8       3300.78       2464.39       113.42 o                         
   0   3   8        654.67        800.83       121.49 o                         
   1   3   8       1610.44       1429.70       180.53 o                         
   2   3   8        778.42        558.91        50.00 o                         
   3   3   8       2319.61       1890.93       231.87 o                         
   4   3   8        203.35        170.14        50.42 o                         
   5   3   8       1640.02       1943.18       114.23 o                         
   6   3   8       1919.68       2029.98       172.64 o                         
   7   3   8       3377.94       3538.73       158.69 o                         
   8   3   8       1544.44       1650.08        88.35 o                         
   9   3   8       3747.52       4571.78       204.92 o                         
  10   3   8       2820.62       3007.37       148.77 o                         
  11   3   8       1373.07       1815.08       143.07 o                         
  12   3   8       2339.02       2963.12       180.96 o                         
  13   3   8       3191.74       3615.66       304.16 o                         
 -19   4   8      23823.56      25273.14      1141.71 o                         
 -18   4   8       1248.21       1343.79        90.87 o                         
 -17   4   8      42915.32      44333.48      1618.50 o                         
 -16   4   8       5138.38       5236.43       163.74 o                         
 -15   4   8      11308.36      13050.63       310.60 o                         
 -14   4   8      29581.71      29181.56       669.02 o                         
 -13   4   8      79974.16      78817.70      1884.68 o                         
 -12   4   8       4721.46       5483.09       138.62 o                         
 -11   4   8      53949.11      55396.55      1243.01 o                         
 -10   4   8      11988.72      12517.26       263.15 o                         
  -9   4   8      52467.91      56836.14      1487.40 o                         
  -8   4   8        472.82        699.27        61.62 o                         
  -7   4   8      39192.22      44721.97      1422.77 o                         
  -6   4   8      13943.39      15662.49       456.00 o                         
  -5   4   8     111487.09     119980.05      3438.64 o                         
  -4   4   8       2980.03       4801.62       270.20 o                         
  -3   4   8     154599.58     165063.59      6715.59 o                         
  -2   4   8        708.72       1316.73        81.11 o                         
  -1   4   8      79765.36      87269.47      2932.83 o                         
   0   4   8       2889.97       4100.36       437.21 o                         
   1   4   8     109588.69     124717.18      7939.90 o                         
   2   4   8       2954.16       4086.67       281.06 o                         
   3   4   8      29435.76      32320.17      1430.25 o                         
   4   4   8        543.50        799.86        71.04 o                         
   5   4   8      48113.25      51723.61      1655.12 o                         
   6   4   8      11429.57      13447.14       452.18 o                         
   7   4   8      33324.17      35344.73      1127.41 o                         
   8   4   8       6548.01       6528.31       196.64 o                         
   9   4   8      26296.23      24740.16       924.49 o                         
  10   4   8        225.57        304.94        68.99 o                         
  11   4   8       6614.90       6276.67       314.55 o                         
  12   4   8       6959.37       5552.57       284.48 o                         
  13   4   8      13621.63      11997.41       554.44 o                         
 -19   5   8         19.85         16.19        40.27 o                         
 -18   5   8         39.17        159.01        39.52 o                         
 -17   5   8         75.56        165.13        55.86 o                         
 -16   5   8         56.09        211.68        43.49 o                         
 -15   5   8       3731.20       4366.33       200.24 o                         
 -14   5   8       4076.66       4201.27       118.08 o                         
 -13   5   8       1281.66       1253.79        52.56 o                         
 -12   5   8        111.31        141.99        29.65 o                         
 -11   5   8       1629.08       1550.99        71.33 o                         
 -10   5   8       1312.03       1386.24        61.79 o                         
  -9   5   8        420.84        266.30        37.94 o                         
  -8   5   8         18.58          5.30        35.33 o                         
  -7   5   8       1549.72       1314.81        59.18 o                         
  -6   5   8        346.52        267.18        30.44 o                         
  -5   5   8       2972.79       2431.70        79.84 o                         
  -4   5   8        218.00        204.49        20.26 o                         
  -3   5   8       2959.88       2621.90       179.97 o                         
  -2   5   8         40.81         86.20        27.55 o                         
  -1   5   8       2244.29       1884.49        70.47 o                         
   0   5   8         43.71        107.78        45.83 o                         
   1   5   8       1983.06       1961.97       126.78 o                         
   2   5   8          8.97         21.01        84.70 o                         
   3   5   8       2917.42       2368.65       151.73 o                         
   4   5   8        193.51        212.86        95.75 o                         
   5   5   8      13135.29      13666.99       488.61 o                         
   6   5   8        361.22        417.50        58.60 o                         
   7   5   8       8506.60       9690.00       316.11 o                         
   8   5   8          3.38          4.44        45.89 o                         
   9   5   8       4620.57       4763.84       208.85 o                         
  10   5   8         53.96        175.92        64.26 o                         
  11   5   8       1804.09       2188.35       116.03 o                         
  12   5   8         78.06         91.13        95.83 o                         
  13   5   8       3475.37       3376.41       140.30 o                         
 -19   6   8         26.84        109.52        56.47 o                         
 -18   6   8          1.73         12.12        36.09 o                         
 -17   6   8          1.01         47.11        42.70 o                         
 -16   6   8          6.36         52.11        37.87 o                         
 -15   6   8         44.92        103.92        39.43 o                         
 -14   6   8         28.83         33.11        33.59 o                         
 -13   6   8          3.41         -7.56        31.93 o                         
 -12   6   8          0.49         46.57        32.16 o                         
 -11   6   8         41.72         21.88        34.02 o                         
 -10   6   8         31.93         14.67        26.96 o                         
  -9   6   8          1.14         12.78        26.40 o                         
  -8   6   8         22.51         27.63        26.88 o                         
  -7   6   8          3.93          9.05        25.86 o                         
  -6   6   8         28.63         22.56        23.96 o                         
  -5   6   8          4.63         12.03        18.78 o                         
  -4   6   8         11.69         -1.66        18.22 o                         
  -3   6   8         27.97         55.11        23.44 o                         
  -2   6   8        262.63        240.15        31.05 o                         
  -1   6   8          7.48         13.82        24.14 o                         
   0   6   8         58.67         40.68        26.10 o                         
   1   6   8        235.39        141.72        56.76 o                         
   2   6   8         41.55         16.20        46.46 o                         
   3   6   8         25.78        108.56        50.45 o                         
   4   6   8         14.03         35.96        58.82 o                         
   5   6   8        194.48        232.36        52.86 o                         
   6   6   8        317.00        335.27        59.31 o                         
   7   6   8         75.47        154.65        45.69 o                         
   8   6   8        198.94        180.60        47.98 o                         
   9   6   8         27.05         48.92        46.15 o                         
  10   6   8        404.19        552.36        77.12 o                         
  11   6   8         42.76        132.48        56.37 o                         
  12   6   8         33.80         79.17        71.01 o                         
  13   6   8          1.50         65.07        37.50 o                         
 -18   7   8         11.26        111.52        41.97 o                         
 -17   7   8        463.17        671.60        59.08 o                         
 -16   7   8         21.63         87.30        37.97 o                         
 -15   7   8         33.16         65.35        36.29 o                         
 -14   7   8        972.26       1095.49        66.25 o                         
 -13   7   8         50.24         49.31        37.49 o                         
 -12   7   8        367.69        280.61        42.52 o                         
 -11   7   8         18.60         52.83        34.45 o                         
 -10   7   8        268.84        233.79        32.03 o                         
  -9   7   8         15.10         68.38        31.85 o                         
  -8   7   8        102.79         67.73        25.07 o                         
  -7   7   8       1584.13       1194.30        71.97 o                         
  -6   7   8       2463.87       2040.72       130.46 o                         
  -5   7   8        894.73        696.66       113.12 o                         
  -4   7   8       1416.33        996.29        49.37 o                         
  -3   7   8        745.28        597.73        30.32 o                         
  -2   7   8       3264.02       2521.88       112.87 o                         
  -1   7   8       4003.15       3522.18       156.32 o                         
   0   7   8       1492.78       1212.01       115.37 o                         
   1   7   8       3594.65       3422.08       213.77 o                         
   2   7   8       2007.09       2127.87       102.91 o                         
   3   7   8       2107.94       2051.11        96.26 o                         
   4   7   8       2595.99       2455.25       145.85 o                         
   5   7   8        814.50        887.79        96.45 o                         
   6   7   8       1667.70       1835.05       113.91 o                         
   7   7   8       1883.87       1887.13        83.29 o                         
   8   7   8       1075.73        984.37        66.33 o                         
   9   7   8       3726.81       3905.75       245.89 o                         
  10   7   8        104.04        221.59        77.84 o                         
  11   7   8       1379.05       1889.82       105.34 o                         
  12   7   8        489.68        486.91        44.95 o                         
  13   7   8       3004.01       2578.22       281.92 o                         
 -18   8   8      23021.42      23130.95      1479.32 o                         
 -17   8   8      15547.27      14758.08       676.68 o                         
 -16   8   8      18873.12      19305.60       622.99 o                         
 -15   8   8       7549.31       9022.70       269.18 o                         
 -14   8   8      58654.15      52655.65      1967.22 o                         
 -13   8   8      17206.51      15973.30       466.47 o                         
 -12   8   8      23023.91      20701.01       673.11 o                         
 -11   8   8      32371.62      29133.22      1085.43 o                         
 -10   8   8      32386.25      30532.43       981.15 o                         
  -9   8   8      27234.44      25522.71      1114.92 o                         
  -8   8   8     145523.05     141512.98      3181.78 o                         
  -7   8   8       2518.62       2965.36        85.21 o                         
  -6   8   8      39078.65      41848.83      1330.78 o                         
  -5   8   8      33330.84      35719.97      1781.95 o                         
  -4   8   8      25215.07      28899.66      1167.31 o                         
  -3   8   8       9465.99      11028.17       764.90 o                         
  -2   8   8      29007.09      29472.68      2066.26 o                         
  -1   8   8      22301.36      25000.09      1180.22 o                         
   0   8   8      53433.54      54255.84      1535.20 o                         
   1   8   8      21740.24      23228.66       610.98 o                         
   2   8   8      14427.95      14519.57       461.14 o                         
   3   8   8      14719.30      14174.52       445.09 o                         
   4   8   8      24856.67      25211.88       727.58 o                         
   5   8   8       2113.60       2033.96       180.49 o                         
   6   8   8      18589.01      19425.48       580.39 o                         
   7   8   8      15051.74      14747.72       407.07 o                         
   8   8   8      34907.83      32668.92       855.99 o                         
   9   8   8      20373.36      17544.51       657.09 o                         
  10   8   8       7767.58       8236.19       275.52 o                         
  11   8   8        890.16        906.38        72.07 o                         
  12   8   8       8522.22       6720.68       445.76 o                         
 -18   9   8        140.02        142.03        55.61 o                         
 -17   9   8        137.99        150.58        71.87 o                         
 -16   9   8        130.74        167.42        58.32 o                         
 -15   9   8         26.71         30.93        62.60 o                         
 -14   9   8         61.35        136.68        49.85 o                         
 -13   9   8         33.78         81.43        45.08 o                         
 -12   9   8        162.80        146.12        72.30 o                         
 -11   9   8       2813.50       2603.13       203.63 o                         
 -10   9   8       2230.50       2283.57       174.11 o                         
  -9   9   8         38.47         63.30        41.09 o                         
  -8   9   8         35.26         50.89        42.17 o                         
  -7   9   8       3466.24       3734.12       324.66 o                         
  -6   9   8       4036.36       4353.95       353.24 o                         
  -5   9   8       2287.06       2449.66       535.60 o                         
  -4   9   8       2765.37       3098.40       124.73 o                         
  -3   9   8        346.49        485.18        97.54 o                         
  -2   9   8      10073.52      12233.62      1123.82 o                         
  -1   9   8         28.18         66.84        33.61 o                         
   0   9   8       2212.32       1894.01       228.59 o                         
   1   9   8         25.10         66.74        29.51 o                         
   2   9   8       1670.02       1465.11        91.79 o                         
   3   9   8         77.47         88.85        42.76 o                         
   4   9   8       5431.96       5068.09       345.91 o                         
   5   9   8        221.87        267.91        64.50 o                         
   6   9   8       2158.23       2007.08       100.35 o                         
   7   9   8        206.53        289.13        45.41 o                         
   8   9   8       6321.79       6152.88       201.32 o                         
   9   9   8       1012.28        974.05        59.04 o                         
  10   9   8       1708.36       1690.06       110.63 o                         
  11   9   8        321.49        230.33        53.20 o                         
  12   9   8       3789.37       3673.06       254.97 o                         
 -17  10   8          2.14        -13.69        66.74 o                         
 -16  10   8          1.25         51.34        80.43 o                         
 -15  10   8         24.49        111.23        89.84 o                         
 -14  10   8          6.70         48.41        67.82 o                         
 -13  10   8          1.68        106.79        57.25 o                         
 -12  10   8         15.99         42.16        56.43 o                         
 -11  10   8         13.22         54.44        71.72 o                         
 -10  10   8          3.81        -94.97        95.83 o                         
  -9  10   8         18.17        -27.79        50.96 o                         
  -8  10   8          2.72         43.07        43.86 o                         
  -7  10   8         52.61         30.87        33.26 o                         
  -6  10   8        142.05         99.18        30.15 o                         
  -5  10   8          8.40         12.14        25.85 o                         
  -4  10   8         21.66         14.67        31.01 o                         
  -3  10   8        172.53        182.09        38.36 o                         
  -2  10   8          7.16         18.87        36.30 o                         
  -1  10   8         12.45         -7.83        35.24 o                         
   0  10   8          0.24          3.89        42.91 o                         
   1  10   8          0.25         31.12        34.20 o                         
   2  10   8          6.32         -1.10        36.47 o                         
   3  10   8        148.56        169.39        44.95 o                         
   4  10   8        518.78        581.29        59.25 o                         
   5  10   8        436.55        445.24        68.82 o                         
   6  10   8          4.08         87.02        58.56 o                         
   7  10   8         63.56        104.15        57.82 o                         
   8  10   8         89.78        156.13        54.59 o                         
   9  10   8         38.77         69.69        47.59 o                         
  10  10   8         12.17        110.84        54.75 o                         
  11  10   8         46.23         95.52        73.15 o                         
 -17  11   8         61.24         93.26        63.31 o                         
 -15  11   8         83.21        122.89        62.28 o                         
 -14  11   8        126.02        127.74        67.45 o                         
 -13  11   8        282.08        289.57        59.59 o                         
 -12  11   8        324.68        382.80        77.41 o                         
 -11  11   8       1380.00       1208.07       155.72 o                         
 -10  11   8         27.69         11.12       100.96 o                         
  -9  11   8       2423.38       2157.14       173.18 o                         
  -8  11   8        861.42        867.96        86.83 o                         
  -7  11   8        794.57        623.81        52.21 o                         
  -6  11   8        326.60        259.80        36.94 o                         
  -5  11   8        659.99        841.43        77.13 o                         
  -4  11   8       1306.90       1443.17        84.41 o                         
  -3  11   8         39.74         10.50        40.36 o                         
  -2  11   8        245.00        215.82        38.37 o                         
  -1  11   8        555.38        605.68        52.03 o                         
   0  11   8       2051.88       2264.11       137.08 o                         
   1  11   8        168.62        168.68        52.94 o                         
   2  11   8       1117.83       1042.44        65.20 o                         
   3  11   8       3693.62       4250.24       181.88 o                         
   4  11   8      15886.12      17466.83       610.43 o                         
   5  11   8        443.69        595.25       128.81 o                         
   6  11   8       2160.08       2161.94       118.14 o                         
   7  11   8         39.39         32.03        53.99 o                         
   8  11   8       2920.55       2897.46       133.57 o                         
   9  11   8        116.82        106.20        44.14 o                         
  10  11   8       2338.90       2091.43       124.92 o                         
  11  11   8        218.10        236.14        64.17 o                         
 -16  12   8      13179.87      12912.60       839.34 o                         
 -15  12   8       7183.61       6910.18       331.21 o                         
 -14  12   8       9443.61       9688.95       595.92 o                         
 -13  12   8       3683.03       4400.62       225.97 o                         
 -12  12   8      25194.76      25074.04      1144.65 o                         
 -11  12   8      12633.12      12608.92       589.87 o                         
 -10  12   8       9619.16       9928.57       385.77 o                         
  -9  12   8      99216.57     100592.30      3145.01 o                         
  -8  12   8     102523.03     104888.29      3299.85 o                         
  -7  12   8      23100.37      23049.63       742.38 o                         
  -6  12   8      30894.71      32895.19      1297.41 o                         
  -5  12   8       7078.92       7873.66       236.61 o                         
  -4  12   8      20981.05      23950.94       990.08 o                         
  -3  12   8      13528.17      13820.21       521.28 o                         
  -2  12   8      14526.13      16598.57       544.84 o                         
  -1  12   8      21347.38      23890.34       749.54 o                         
   0  12   8      26780.08      28933.39       934.58 o                         
   1  12   8       9302.97      10323.67       290.55 o                         
   2  12   8      41818.29      41720.54      1022.00 o                         
   3  12   8       3631.42       3932.65       122.86 o                         
   4  12   8      27381.71      27007.32       734.51 o                         
   5  12   8      12514.61      13205.98       666.12 o                         
   6  12   8      18842.19      16792.96      2447.42 o                         
   7  12   8       9592.30       9429.46       920.00 o                         
   8  12   8       9237.93       8099.43       793.26 o                         
   9  12   8      11320.43       8767.35      1164.39 o                         
  10  12   8      10309.64      10076.14      1143.93 o                         
 -15  13   8        388.17        460.19       116.36 o                         
 -14  13   8        693.79        580.95       104.38 o                         
 -13  13   8         14.63         68.51        60.80 o                         
 -12  13   8        159.07        230.12        58.48 o                         
 -11  13   8         32.23         80.83        56.60 o                         
 -10  13   8        443.97        440.86        65.67 o                         
  -9  13   8         89.80        123.02        44.54 o                         
  -8  13   8         40.26         72.59        44.28 o                         
  -7  13   8       1739.86       1751.55       116.03 o                         
  -6  13   8        475.11        487.28        54.21 o                         
  -5  13   8        775.67        835.65        57.28 o                         
  -4  13   8       1047.79       1110.12        80.35 o                         
  -3  13   8       1023.45       1302.71       154.61 o                         
  -2  13   8       1098.63        955.61        72.98 o                         
  -1  13   8        146.88        125.03        46.83 o                         
   0  13   8       5386.88       5322.39       490.40 o                         
   1  13   8       1714.82       1610.89       118.60 o                         
   2  13   8        207.60        162.54        45.44 o                         
   3  13   8       5081.16       5751.12       458.79 o                         
   4  13   8       3247.38       3484.00       285.00 o                         
   5  13   8       1187.88       1161.35       114.65 o                         
   6  13   8       1322.08       1189.45       100.09 o                         
   7  13   8       4417.76       3951.14       168.51 o                         
   8  13   8        120.36        102.92        43.30 o                         
   9  13   8       1813.05       1482.78       176.68 o                         
  10  13   8        178.26        182.24        59.89 o                         
 -15  14   8         14.51         53.90        61.60 o                         
 -14  14   8         58.17         43.64        71.87 o                         
 -13  14   8          1.52         29.86        65.03 o                         
 -12  14   8         13.86        -11.72        50.22 o                         
 -11  14   8         10.22         50.38        53.88 o                         
 -10  14   8         38.23         27.53        56.37 o                         
  -9  14   8          0.10         18.26        42.14 o                         
  -8  14   8          2.55         57.94        44.39 o                         
  -7  14   8          0.28         12.98        39.30 o                         
  -6  14   8         12.27          6.72        48.44 o                         
  -5  14   8         10.62          8.79        50.61 o                         
  -4  14   8         16.40         25.63        44.68 o                         
  -3  14   8         24.40         13.31        47.56 o                         
  -2  14   8         73.16         15.49        46.20 o                         
  -1  14   8         38.63         45.22        47.16 o                         
   0  14   8        376.01        311.94        55.19 o                         
   1  14   8          0.87         56.03        45.13 o                         
   2  14   8        391.97        242.59        47.85 o                         
   3  14   8        160.10        165.80        54.98 o                         
   4  14   8         27.11         28.14        54.78 o                         
   5  14   8          9.47        -12.21        68.04 o                         
   6  14   8          7.02        -27.72        64.05 o                         
   7  14   8         69.67        147.69        47.46 o                         
   8  14   8          7.78         24.61        36.69 o                         
   9  14   8         45.00        152.30        61.60 o                         
 -14  15   8        575.43        652.69        61.10 o                         
 -13  15   8          5.97         51.74        51.16 o                         
 -12  15   8        288.44        290.74        53.28 o                         
 -11  15   8         92.99        124.34        51.03 o                         
 -10  15   8         77.81         72.98        53.24 o                         
  -9  15   8        338.05        325.87        42.66 o                         
  -8  15   8         95.53        123.13        44.31 o                         
  -7  15   8        365.71        555.52        56.86 o                         
  -6  15   8         20.28        102.79        49.50 o                         
  -5  15   8        758.75        858.19        66.22 o                         
  -4  15   8        230.29        164.00        50.21 o                         
  -3  15   8       1383.68       1532.67        96.25 o                         
  -2  15   8        421.68        337.29        46.71 o                         
  -1  15   8       2466.60       2674.40       217.76 o                         
   0  15   8         51.10         -9.86        47.58 o                         
   1  15   8       1905.76       2090.83       193.83 o                         
   2  15   8         56.04        207.02        49.88 o                         
   3  15   8       1921.60       1859.58       102.18 o                         
   4  15   8         32.02        103.45        69.89 o                         
   5  15   8       3760.85       3569.99       192.93 o                         
   6  15   8        263.51        332.20        50.14 o                         
   7  15   8       2683.25       2418.22       128.39 o                         
   8  15   8        109.08        172.13        43.00 o                         
 -13  16   8      19735.33      19295.31       874.19 o                         
 -12  16   8       8695.37       8936.65       415.23 o                         
 -11  16   8      21778.92      23612.89       873.66 o
[truncated: 348,870 more chars]
