# Supplementary material for: Complexes of 2,4,6-tri­hydroxy­benzoic acid: effects of intra­molecular hydro­gen bonding on ligand geometry and metal binding modes
Source: Acta Crystallogr C Struct Chem. 2022 Oct 25;78(Pt 11):653–70. doi: 10.1107/S2053229622009901 (PMC9635592; doi:10.1107/S2053229622009901)
Supplement: Supplementary file 13 [file c-78-00653-12_Mn_H3thba_cc124bsup13.hkl]

data_12_Mn_H3thba_cc124b                                                        
_shelx_title ' cc124b_a.res in P2(1)/n'                                         
_shelx_refln_list_code          4                                               
_shelx_F_calc_maximum      182.52                                               
_exptl_crystal_F_000       558.00                                               
_reflns_d_resolution_high  0.7887                                               
                                                                                
loop_                                                                           
 _space_group_symop_operation_xyz                                               
 'x, y, z'                                                                      
 '-x+1/2, y+1/2, -z+1/2'                                                        
 '-x, -y, -z'                                                                   
 'x-1/2, -y-1/2, z-1/2'                                                         
                                                                                
_cell_length_a     6.9747                                                       
_cell_length_b    12.7242                                                       
_cell_length_c    12.4073                                                       
_cell_angle_alpha  90.000                                                       
_cell_angle_beta  103.102                                                       
_cell_angle_gamma  90.000                                                       
                                                                                
_shelx_F_squared_multiplier     1.000                                           
                                                                                
loop_                                                                           
 _refln_index_h                                                                 
 _refln_index_k                                                                 
 _refln_index_l                                                                 
 _refln_F_squared_calc                                                          
 _refln_F_squared_meas                                                          
 _refln_F_squared_sigma                                                         
 _refln_observed_status                                                         
   2   0   0      14386.57      16324.45       514.73 o                         
   4   0   0         25.22         27.50         4.00 o                         
   6   0   0        736.06        786.55        22.49 o                         
   8   0   0         19.63         23.06         3.97 o                         
   1   1   0       4164.45       4191.96       187.40 o                         
   2   1   0       1363.44       1418.81        85.42 o                         
   3   1   0        930.21        849.92        24.60 o                         
   4   1   0        700.92        746.79        25.41 o                         
   5   1   0        219.05        240.47         6.71 o                         
   6   1   0         93.01        109.19         4.58 o                         
   7   1   0        245.84        279.67        21.29 o                         
   8   1   0          7.99          7.64         2.34 o                         
   0   2   0      14200.86      13833.60       615.04 o                         
   1   2   0       1202.08       1144.04        51.33 o                         
   2   2   0         40.73         33.01         3.83 o                         
   3   2   0        212.68        205.53        19.08 o                         
   4   2   0        673.60        661.64        16.00 o                         
   5   2   0        519.47        513.00        10.80 o                         
   6   2   0        705.38        773.75        16.54 o                         
   7   2   0        143.52        158.39         8.49 o                         
   8   2   0         54.44         55.33         4.62 o                         
   1   3   0       2755.42       2701.22       122.45 o                         
   2   3   0        646.28        620.48        41.36 o                         
   3   3   0       1172.16       1126.28        58.82 o                         
   4   3   0        167.73        131.84         4.52 o                         
   5   3   0        289.04        303.77         7.90 o                         
   6   3   0         25.06         32.79         3.05 o                         
   7   3   0        103.76        102.12         8.04 o                         
   8   3   0         44.27         33.02         4.42 o                         
   0   4   0         48.67         44.40         2.62 o                         
   1   4   0       3017.08       2755.74        93.56 o                         
   2   4   0        913.96        918.70        41.62 o                         
   3   4   0         71.82         72.99         6.19 o                         
   4   4   0        537.89        517.44        11.12 o                         
   5   4   0        119.31        117.87         6.20 o                         
   6   4   0        991.80       1046.86        18.70 o                         
   7   4   0         16.63         17.65         3.78 o                         
   8   4   0        283.34        267.74        72.43 o                         
   1   5   0       1008.37        826.49        39.61 o                         
   2   5   0        148.52        120.48         4.81 o                         
   3   5   0       2629.28       2682.51        65.87 o                         
   4   5   0        383.06        385.10         8.86 o                         
   5   5   0         22.38         22.29         2.37 o                         
   6   5   0        150.44        155.28         6.53 o                         
   7   5   0        299.87        295.41        11.15 o                         
   8   5   0        204.18        192.28        11.22 o                         
   0   6   0       4386.97       4299.85       195.50 o                         
   1   6   0       1509.21       1494.37        42.80 o                         
   2   6   0       2571.95       2553.24        74.91 o                         
   3   6   0        147.38        153.47         4.62 o                         
   4   6   0         23.75         26.25         2.05 o                         
   5   6   0          3.86          7.44         2.47 o                         
   6   6   0         69.59         66.41         4.36 o                         
   7   6   0          1.59          4.60         2.50 o                         
   1   7   0       2304.94       2308.74        62.07 o                         
   2   7   0        961.48        967.52        33.83 o                         
   3   7   0        147.28        155.08         5.58 o                         
   4   7   0       1065.25       1097.47        25.17 o                         
   5   7   0         80.24         80.92         4.36 o                         
   6   7   0        338.64        336.31        12.32 o                         
   7   7   0        348.90        366.38        14.75 o                         
   0   8   0       1871.17       1725.82        83.35 o                         
   1   8   0        525.02        470.07        12.54 o                         
   2   8   0       2153.82       2199.97        46.61 o                         
   3   8   0       1165.23       1126.22        23.32 o                         
   4   8   0        106.63        109.76         5.15 o                         
   5   8   0        579.24        576.01        25.45 o                         
   6   8   0         18.47         22.41         3.25 o                         
   7   8   0         30.54         32.76         5.24 o                         
   1   9   0         25.98         29.61         3.04 o                         
   2   9   0         39.23         46.03         3.69 o                         
   3   9   0       5394.46       5444.93       114.32 o                         
   4   9   0       1497.07       1551.12        39.29 o                         
   5   9   0        303.53        320.94        37.43 o                         
   6   9   0          4.84          9.59         3.22 o                         
   7   9   0        166.73        149.68         9.99 o                         
   0  10   0        438.54        433.87        16.06 o                         
   1  10   0         43.61         41.28         4.21 o                         
   2  10   0         85.63         99.06         6.23 o                         
   3  10   0        499.56        500.73        15.75 o                         
   4  10   0        611.29        615.74        40.54 o                         
   5  10   0        120.96        137.74        11.92 o                         
   6  10   0        337.48        372.14        15.96 o                         
   1  11   0        194.67        204.53         9.85 o                         
   2  11   0        117.43        132.23         7.23 o                         
   3  11   0       1226.88       1289.96        71.74 o                         
   4  11   0          6.62          5.18         4.07 o                         
   5  11   0         18.52         19.24         4.92 o                         
   6  11   0         66.27         65.27         4.74 o                         
   0  12   0        370.19        359.69        18.38 o                         
   1  12   0        178.98        188.95         7.58 o                         
   2  12   0        177.49        194.62        10.43 o                         
   3  12   0         34.95         41.93        12.80 o                         
   4  12   0        250.84        281.42        13.46 o                         
   5  12   0         14.43         13.59         2.60 o                         
   1  13   0        637.62        639.23        21.60 o                         
   2  13   0         86.71         89.25         8.44 o                         
   3  13   0         17.92         25.13         4.02 o                         
   4  13   0         46.69         51.14         6.08 o                         
   5  13   0        229.43        204.13         8.61 o                         
   0  14   0       2818.48       2984.81       140.21 o                         
   1  14   0         60.88         72.76         5.36 o                         
   2  14   0         37.15         43.11         5.61 o                         
   3  14   0          5.73          7.75         2.66 o                         
   4  14   0         90.79         85.96         4.45 o                         
   1  15   0        245.22        248.04        11.02 o                         
   2  15   0         23.13         25.02         4.52 o                         
   3  15   0        190.82        175.31        10.27 o                         
  -7   0   1       1478.73       1623.43        82.22 o                         
  -5   0   1        460.86        477.03        12.80 o                         
  -3   0   1         96.98         78.26         8.34 o                         
  -1   0   1       8298.92       7738.42       345.51 o                         
   1   0   1       1653.41       1570.29        50.49 o                         
   3   0   1        424.45        480.24        26.61 o                         
   5   0   1        957.75       1055.28        27.76 o                         
   7   0   1       1401.07       1767.63        88.26 o                         
  -8   1   1        599.60        645.59        19.31 o                         
  -7   1   1          0.24          0.93         7.40 o                         
  -6   1   1         45.27         47.57         3.73 o                         
  -5   1   1          0.15          3.21         2.07 o                         
  -4   1   1        125.34        109.49         4.34 o                         
  -3   1   1        340.76        320.67        10.38 o                         
  -2   1   1      33311.96      33797.36       752.66 o                         
  -1   1   1         30.27         27.12         1.31 o                         
   0   1   1         31.91         31.43         1.17 o                         
   1   1   1        507.79        480.80        23.28 o                         
   2   1   1       1265.02       1259.92        51.60 o                         
   3   1   1       1743.65       1844.39        50.24 o                         
   4   1   1       2458.70       2679.08        89.57 o                         
   5   1   1          0.00          2.05         2.24 o                         
   6   1   1        111.39        130.85         4.76 o                         
   7   1   1          5.55          6.91         5.49 o                         
   8   1   1       1323.29       1428.47       134.89 o                         
  -8   2   1         32.67         33.83         6.91 o                         
  -7   2   1         46.37         48.12         5.26 o                         
  -6   2   1         75.31         77.73         4.17 o                         
  -5   2   1        680.98        688.63        14.81 o                         
  -4   2   1       5945.86       6059.08       112.05 o                         
  -3   2   1       2708.41       2576.02        53.04 o                         
  -2   2   1      22849.20      23518.09       603.44 o                         
  -1   2   1       3051.31       3078.26       201.37 o                         
   0   2   1        487.73        454.20        12.17 o                         
   1   2   1        492.80        518.89        25.28 o                         
   2   2   1         36.39         47.78         4.87 o                         
   3   2   1       2059.92       2004.29        94.44 o                         
   4   2   1        124.92        127.31         6.34 o                         
   5   2   1         41.34         42.81         3.25 o                         
   6   2   1        307.12        333.90         9.11 o                         
   7   2   1        264.81        291.73        14.98 o                         
   8   2   1         24.82         24.30         5.55 o                         
  -8   3   1        792.66        939.78        46.49 o                         
  -7   3   1        158.46        168.49         8.54 o                         
  -6   3   1         33.42         42.96         5.26 o                         
  -5   3   1        846.68        931.18        22.10 o                         
  -4   3   1         27.37         40.05         4.06 o                         
  -3   3   1       1958.63       2037.20        35.11 o                         
  -2   3   1       6178.56       7021.53       168.53 o                         
  -1   3   1         51.76         53.17         4.21 o                         
   0   3   1         30.17         28.57         1.20 o                         
   1   3   1         58.08         43.19         3.38 o                         
   2   3   1       1829.24       1808.86        84.42 o                         
   3   3   1         63.43         70.07         7.69 o                         
   4   3   1       2109.53       2097.97        55.13 o                         
   5   3   1          0.08          2.68         2.09 o                         
   6   3   1        566.60        602.53        15.07 o                         
   7   3   1          3.10          3.62         3.63 o                         
   8   3   1         33.37         28.90         3.61 o                         
  -8   4   1         14.21         11.14         2.41 o                         
  -7   4   1         18.29         20.23         3.86 o                         
  -6   4   1        127.60        123.90         8.11 o                         
  -5   4   1         48.89         59.77         3.61 o                         
  -4   4   1          0.08          2.49         1.77 o                         
  -3   4   1       4003.82       4388.09        81.34 o                         
  -2   4   1        822.75        878.30        21.05 o                         
  -1   4   1       1152.51       1201.20        38.49 o                         
   0   4   1         74.54         80.68         5.79 o                         
   1   4   1       7653.39       7406.64       191.05 o                         
   2   4   1          0.19          0.88         0.82 o                         
   3   4   1         79.52         78.19         4.43 o                         
   4   4   1         39.76         53.09         4.29 o                         
   5   4   1        204.86        193.33         5.61 o                         
   6   4   1         90.74         96.05         4.25 o                         
   7   4   1        159.97        171.44         9.97 o                         
   8   4   1         49.86         53.03         5.14 o                         
  -8   5   1         55.65         57.90         5.70 o                         
  -7   5   1        151.66        141.07         8.87 o                         
  -6   5   1       1139.04       1157.87        26.03 o                         
  -5   5   1         19.81         27.52         2.73 o                         
  -4   5   1         24.01         25.96         2.15 o                         
  -3   5   1        859.82        850.55        17.21 o                         
  -2   5   1       3010.61       3522.37       159.65 o                         
  -1   5   1        584.89        587.18        13.39 o                         
   0   5   1       1361.95       1311.03        43.80 o                         
   1   5   1       2833.36       2864.41        74.36 o                         
   2   5   1        872.96        719.51        24.63 o                         
   3   5   1          1.21          6.52         2.39 o                         
   4   5   1        908.67        895.14        29.66 o                         
   5   5   1          8.64         10.08         1.99 o                         
   6   5   1        216.25        219.09        10.14 o                         
   7   5   1         77.54         74.71         4.50 o                         
  -7   6   1         18.22         17.72         3.18 o                         
  -6   6   1         33.39         36.33         3.51 o                         
  -5   6   1       1834.64       1867.39        36.73 o                         
  -4   6   1        177.23        182.73         8.15 o                         
  -3   6   1         29.17         31.05         4.63 o                         
  -2   6   1         52.74         52.72         3.74 o                         
  -1   6   1       2641.35       2433.26        79.74 o                         
   0   6   1       3994.93       3851.33       124.17 o                         
   1   6   1       1629.97       1566.69        42.82 o                         
   2   6   1        234.46        249.27        11.80 o                         
   3   6   1         25.68         26.93         2.50 o                         
   4   6   1          7.69          8.66         1.59 o                         
   5   6   1        472.10        485.72        12.44 o                         
   6   6   1         12.32         15.41         2.79 o                         
   7   6   1        629.46        666.23        36.03 o                         
  -7   7   1        230.30        230.47         8.33 o                         
  -6   7   1        809.06        856.33        28.61 o                         
  -5   7   1        312.23        311.75        11.46 o                         
  -4   7   1        111.67        121.65         5.83 o                         
  -3   7   1        177.83        182.77         6.06 o                         
  -2   7   1       4533.15       4349.73       140.57 o                         
  -1   7   1        901.38        883.19        31.81 o                         
   0   7   1       3338.45       3401.57       110.73 o                         
   1   7   1        111.64        119.49         4.59 o                         
   2   7   1         41.17         53.51         4.24 o                         
   3   7   1          9.63          6.62         2.74 o                         
   4   7   1        551.38        575.35        25.42 o                         
   5   7   1          3.23          2.33         2.88 o                         
   6   7   1       1439.15       1528.62        53.20 o                         
   7   7   1          6.42          9.28         2.70 o                         
  -7   8   1        101.53         91.76         8.09 o                         
  -6   8   1        654.45        698.60        21.55 o                         
  -5   8   1       3017.98       3092.34       111.78 o                         
  -4   8   1         53.66         55.74         3.50 o                         
  -3   8   1         44.51         39.51         3.09 o                         
  -2   8   1         29.12         24.18         3.32 o                         
  -1   8   1        549.94        548.01        15.61 o                         
   0   8   1        161.17        152.07         9.08 o                         
   1   8   1       1118.52       1106.49        31.53 o                         
   2   8   1       1127.74       1161.31        26.02 o                         
   3   8   1         25.73         27.66         2.93 o                         
   4   8   1        592.26        630.25        14.79 o                         
   5   8   1        547.40        563.11        24.75 o                         
   6   8   1          0.92          4.21         3.61 o                         
   7   8   1        338.07        347.73        19.56 o                         
  -7   9   1         35.64         41.18         5.19 o                         
  -6   9   1         27.53         33.35         7.40 o                         
  -5   9   1        306.36        299.38        18.00 o                         
  -4   9   1       1061.85       1128.49        35.44 o                         
  -3   9   1         77.57         82.19         5.28 o                         
  -2   9   1       1210.07       1186.46        27.24 o                         
  -1   9   1       1012.99        983.52        23.36 o                         
   0   9   1         25.24         24.00         2.74 o                         
   1   9   1        348.26        379.17        12.27 o                         
   2   9   1       1634.86       1706.84        39.19 o                         
   3   9   1         23.95         17.69         3.49 o                         
   4   9   1        165.37        171.23         6.97 o                         
   5   9   1        148.90        145.22         9.70 o                         
   6   9   1        117.08        120.98         7.31 o                         
   7   9   1        203.68        154.60         9.60 o                         
  -6  10   1        238.45        262.53        13.82 o                         
  -5  10   1        272.19        280.93        11.56 o                         
  -4  10   1         15.49         22.33         4.68 o                         
  -3  10   1        855.58        914.74        32.62 o                         
  -2  10   1         25.65         25.53         3.41 o                         
  -1  10   1        132.76        136.29         6.23 o                         
   0  10   1         19.26         23.85         3.02 o                         
   1  10   1       4331.75       4403.24       102.64 o                         
   2  10   1        944.20        960.78        23.70 o                         
   3  10   1        265.87        280.77         9.81 o                         
   4  10   1        213.60        234.21        13.11 o                         
   5  10   1        403.21        411.24        20.15 o                         
   6  10   1         75.97         81.31         6.20 o                         
  -6  11   1         16.23         17.42         2.29 o                         
  -5  11   1        525.80        573.27        21.76 o                         
  -4  11   1        254.11        267.12        15.48 o                         
  -3  11   1        756.40        776.64        22.73 o                         
  -2  11   1        177.91        165.33         6.93 o                         
  -1  11   1        106.99         95.29         6.90 o                         
   0  11   1        274.70        269.33         8.53 o                         
   1  11   1       2034.10       2079.49        51.17 o                         
   2  11   1        938.25       1024.63        22.77 o                         
   3  11   1        260.50        276.98        16.12 o                         
   4  11   1        442.11        487.47        20.98 o                         
   5  11   1         55.33         51.32         4.41 o                         
   6  11   1        182.44        164.73         7.60 o                         
  -5  12   1        233.01        229.82        11.16 o                         
  -4  12   1        130.16        134.25         7.22 o                         
  -3  12   1        241.20        259.42        13.70 o                         
  -2  12   1        304.36        296.74        16.69 o                         
  -1  12   1        245.42        233.44        12.75 o                         
   0  12   1         36.62         33.21         4.49 o                         
   1  12   1        933.75        949.29        26.79 o                         
   2  12   1         30.77         29.05         4.45 o                         
   3  12   1        210.37        241.77        14.26 o                         
   4  12   1          0.31          6.63         3.84 o                         
   5  12   1         40.82         37.04         3.68 o                         
  -5  13   1         14.93         14.96         2.20 o                         
  -4  13   1        198.99        199.71         8.13 o                         
  -3  13   1        110.92        112.35         7.89 o                         
  -2  13   1        416.02        428.65        13.53 o                         
  -1  13   1          0.40          1.39         5.22 o                         
   0  13   1        950.01        998.81        37.57 o                         
   1  13   1         50.18         54.58         4.90 o                         
   2  13   1         18.06         22.89         4.47 o                         
   3  13   1         33.12         42.12         6.03 o                         
   4  13   1        163.74        173.37         7.31 o                         
  -3  14   1        449.42        485.05        18.85 o                         
  -2  14   1          0.00          1.72         3.73 o                         
  -1  14   1        165.37        165.48        13.72 o                         
   0  14   1          9.23          8.67         3.16 o                         
   1  14   1        127.12        134.90         9.43 o                         
   2  14   1          0.16          0.31         2.85 o                         
   3  14   1         38.61         42.82         5.88 o                         
   4  14   1          0.24          0.86         1.19 o                         
  -3  15   1         85.51         76.37         4.25 o                         
  -2  15   1        395.01        411.18        15.96 o                         
  -1  15   1        176.88        182.62        12.57 o                         
   0  15   1        150.85        162.73         6.89 o                         
   1  15   1          1.00          4.04         4.12 o                         
   2  15   1         29.84         39.71         5.32 o                         
  -8   0   2        105.42        126.25        11.58 o                         
  -6   0   2        915.53        935.65        36.29 o                         
  -4   0   2       1968.97       2284.70        53.69 o                         
  -2   0   2       1026.76       1096.20        56.08 o                         
   0   0   2       1866.56       1850.75        59.07 o                         
   2   0   2         36.37         48.87         7.44 o                         
   4   0   2        386.10        366.47        16.51 o                         
   6   0   2       1113.43       1155.47        40.76 o                         
   8   0   2        631.70        580.13        31.96 o                         
  -8   1   2          8.02          8.29         2.46 o                         
  -7   1   2        791.21        844.49        47.34 o                         
  -6   1   2        195.62        198.96         8.83 o                         
  -5   1   2        107.59        113.74         6.88 o                         
  -4   1   2        501.63        601.44        14.91 o                         
  -3   1   2       1332.57       1538.60        43.87 o                         
  -2   1   2          2.73          7.77         1.05 o                         
  -1   1   2        310.01        271.83        15.36 o                         
   0   1   2         88.67         78.12         3.30 o                         
   1   1   2       1695.34       1662.03        53.77 o                         
   2   1   2        330.72        402.25        30.32 o                         
   3   1   2       1247.01       1283.95        36.09 o                         
   4   1   2       2186.53       2352.99        56.04 o                         
   5   1   2       1057.99       1035.81        26.69 o                         
   6   1   2        528.03        566.49        12.48 o                         
   7   1   2        658.03        788.77        30.98 o                         
   8   1   2         38.51         35.23         2.95 o                         
  -8   2   2         75.99         86.66         6.71 o                         
  -7   2   2        120.02        128.66        10.01 o                         
  -6   2   2        101.94        107.30         7.37 o                         
  -5   2   2        164.44        168.52         6.04 o                         
  -4   2   2      13256.12      14704.16       295.16 o                         
  -3   2   2       3463.23       3886.21        83.10 o                         
  -2   2   2       1611.39       1800.15        86.06 o                         
  -1   2   2       3275.58       3217.80       102.73 o                         
   0   2   2       2036.83       1945.70        50.49 o                         
   1   2   2       2035.05       2034.53        65.50 o                         
   2   2   2       1888.06       1783.32        83.32 o                         
   3   2   2        606.71        671.47        35.72 o                         
   4   2   2        587.23        575.83        19.32 o                         
   5   2   2        948.56        941.05        23.07 o                         
   6   2   2        328.16        338.47         8.35 o                         
   7   2   2         10.56          7.23         4.19 o                         
   8   2   2        250.03        202.10        16.19 o                         
  -8   3   2        112.03        130.42        19.65 o                         
  -7   3   2        107.78        110.01         6.72 o                         
  -6   3   2        366.87        364.49        12.97 o                         
  -5   3   2        699.46        720.96        15.11 o                         
  -4   3   2       1576.47       1789.28        42.01 o                         
  -3   3   2       6570.69       7409.01       135.08 o                         
  -2   3   2        199.67        223.50         7.44 o                         
  -1   3   2       7892.74       7811.80       201.18 o                         
   0   3   2         90.57         88.08         2.81 o                         
   1   3   2        629.86        618.81        21.03 o                         
   2   3   2        247.24        276.56         9.30 o                         
   3   3   2         47.21         59.07         5.15 o                         
   4   3   2        245.97        263.92         8.83 o                         
   5   3   2        794.88        808.70        21.58 o                         
   6   3   2          1.34          1.79         2.32 o                         
   7   3   2        387.90        424.20        20.74 o                         
   8   3   2         12.85         15.44         3.19 o                         
  -8   4   2        383.99        398.62        15.48 o                         
  -7   4   2         48.68         51.72         4.79 o                         
  -6   4   2        321.13        327.46        11.70 o                         
  -5   4   2         76.98         76.11         4.44 o                         
  -4   4   2       3642.92       3848.23        72.14 o                         
  -3   4   2        148.84        179.49         4.94 o                         
  -2   4   2       5077.18       5344.83       169.98 o                         
  -1   4   2       1282.86       1141.67        21.51 o                         
   0   4   2        427.12        428.96        10.59 o                         
   1   4   2       5838.54       6261.67       197.92 o                         
   2   4   2       3447.63       3365.55        88.52 o                         
   3   4   2        740.86        830.07        24.85 o                         
   4   4   2        341.50        307.39         9.84 o                         
   5   4   2         18.26         23.63         2.78 o                         
   6   4   2        625.55        735.65        27.64 o                         
   7   4   2          8.87          7.21         2.45 o                         
  -8   5   2        104.30        111.05        10.52 o                         
  -7   5   2        108.25        101.63         6.02 o                         
  -6   5   2         19.38         23.31         4.25 o                         
  -5   5   2       1969.84       1950.93        35.33 o                         
  -4   5   2        122.62        156.25         5.60 o                         
  -3   5   2        464.29        469.33        15.33 o                         
  -2   5   2       2570.38       2912.26        76.48 o                         
  -1   5   2       3259.92       2882.41       131.42 o                         
   0   5   2        326.37        362.44        10.81 o                         
   1   5   2       1034.28        998.18        26.99 o                         
   2   5   2        821.12        841.39        24.03 o                         
   3   5   2         25.68         25.86         3.04 o                         
   4   5   2         64.32         71.33         4.29 o                         
   5   5   2        578.89        594.41        11.78 o                         
   6   5   2        120.34        142.00         6.88 o                         
   7   5   2        347.88        341.07        17.31 o                         
  -8   6   2        354.24        281.07        14.87 o                         
  -7   6   2       1181.63       1231.78        34.89 o                         
  -6   6   2        303.80        299.17        14.72 o                         
  -5   6   2          0.88          4.44         2.42 o                         
  -4   6   2        434.34        439.81        11.48 o                         
  -3   6   2          1.36          1.31         2.79 o                         
  -2   6   2       4419.69       4424.69       115.13 o                         
  -1   6   2        789.21        699.93        35.34 o                         
   0   6   2        269.50        386.74        15.18 o                         
   1   6   2         53.46         65.73         3.62 o                         
   2   6   2       2134.09       2186.52        74.98 o                         
   3   6   2        244.49        233.67         7.79 o                         
   4   6   2         26.64         26.55         2.66 o                         
   5   6   2         96.23        104.59         4.63 o                         
   6   6   2       1145.39       1041.10        39.71 o                         
   7   6   2        317.54        340.02        20.93 o                         
  -7   7   2       1803.12       1880.56        50.94 o                         
  -6   7   2         18.85         21.95         4.01 o                         
  -5   7   2         22.33         25.19         4.91 o                         
  -4   7   2         36.44         41.83         5.75 o                         
  -3   7   2         79.27         83.87         4.45 o                         
  -2   7   2          0.20          1.06         3.88 o                         
  -1   7   2       4149.01       3981.58       182.20 o                         
   0   7   2        493.04        500.02        27.54 o                         
   1   7   2         62.53         73.52         7.59 o                         
   2   7   2         38.34         39.27         3.62 o                         
   3   7   2       1745.79       1781.24        51.07 o                         
   4   7   2         64.01         78.88         8.00 o                         
   5   7   2        555.79        576.17        15.77 o                         
   6   7   2          2.40          4.61         3.02 o                         
   7   7   2        886.30        820.08        71.04 o                         
  -7   8   2          0.89          3.30         3.25 o                         
  -6   8   2        478.85        503.76        16.61 o                         
  -5   8   2         14.72         18.10         2.64 o                         
  -4   8   2        945.17        976.52        22.91 o                         
  -3   8   2        163.27        174.09         6.30 o                         
  -2   8   2        624.40        617.47        16.89 o                         
  -1   8   2         26.24         44.63         9.23 o                         
   0   8   2        102.01         95.74         9.61 o                         
   1   8   2        106.91         89.19         5.40 o                         
   2   8   2        352.75        370.92        10.80 o                         
   3   8   2        249.24        243.84         9.24 o                         
   4   8   2        424.10        444.58        12.39 o                         
   5   8   2         60.77         65.03         5.67 o                         
   6   8   2        648.85        694.19        26.26 o                         
   7   8   2        112.37        100.07         5.44 o                         
  -7   9   2         49.89         42.83         5.27 o                         
  -6   9   2          4.70          7.58         3.53 o                         
  -5   9   2        454.49        486.56        26.13 o                         
  -4   9   2          0.47         -0.62         2.92 o                         
  -3   9   2       1128.48       1133.53        25.96 o                         
  -2   9   2         94.29        101.05         5.48 o                         
  -1   9   2        474.59        460.71        13.90 o                         
   0   9   2        446.81        423.87        19.81 o                         
   1   9   2         85.96         76.66         7.33 o                         
   2   9   2        799.89        817.27        20.63 o                         
   3   9   2        472.30        485.03        15.61 o                         
   4   9   2          1.35          2.03         3.04 o                         
   5   9   2        612.06        645.43        20.76 o                         
   6   9   2          4.30          4.41         2.85 o                         
  -6  10   2        115.97        126.65         9.15 o                         
  -5  10   2          1.44          7.18         3.22 o                         
  -4  10   2        485.57        497.79        23.56 o                         
  -3  10   2         10.64          9.20         3.21 o                         
  -2  10   2        475.60        464.25        12.95 o                         
  -1  10   2        547.99        535.91        16.06 o                         
   0  10   2       1307.33       1279.88        32.88 o                         
   1  10   2       1544.36       1612.59        40.36 o                         
   2  10   2         21.88         29.65         3.86 o                         
   3  10   2        131.24        142.84         8.98 o                         
   4  10   2        769.74        846.52        33.25 o                         
   5  10   2          2.46         -0.48         4.66 o                         
   6  10   2        248.57        255.70        10.52 o                         
  -6  11   2         84.06         78.31         4.03 o                         
  -5  11   2        338.15        384.49        17.34 o                         
  -4  11   2          0.01          2.76         3.51 o                         
  -3  11   2        827.17        800.09        31.25 o                         
  -2  11   2        607.86        630.14        18.78 o                         
  -1  11   2       2122.30       2053.21        50.14 o                         
   0  11   2       1027.34        977.24        30.70 o                         
   1  11   2         45.92         38.85         4.47 o                         
   2  11   2         11.19         10.59         3.41 o                         
   3  11   2         35.79         46.65        10.73 o                         
   4  11   2        279.53        292.46        14.72 o                         
   5  11   2        432.23        445.54        24.04 o                         
  -5  12   2        159.27        173.26         7.03 o                         
  -4  12   2       1066.83       1071.84        26.97 o                         
  -3  12   2        211.72        200.21         9.67 o                         
  -2  12   2         64.46         70.70         6.08 o                         
  -1  12   2       1552.74       1550.09        39.07 o                         
   0  12   2       1700.30       1765.86        51.16 o                         
   1  12   2         35.23         38.18         5.23 o                         
   2  12   2         65.59         57.15         7.05 o                         
   3  12   2          8.13          8.17         4.80 o                         
   4  12   2        162.68        184.79        10.02 o                         
   5  12   2         22.75         23.83         5.14 o                         
  -5  13   2        198.61        201.33        12.29 o                         
  -4  13   2         19.56         21.65         2.93 o                         
  -3  13   2         31.88         30.88         4.34 o                         
  -2  13   2          9.00          7.17         3.62 o                         
  -1  13   2       1086.74       1132.99        41.37 o                         
   0  13   2        129.80        133.29         8.88 o                         
   1  13   2         53.66         57.52         4.94 o                         
   2  13   2         47.28         49.23         5.11 o                         
   3  13   2        453.41        470.83        19.20 o                         
   4  13   2         37.09         43.15         4.05 o                         
  -4  14   2         83.92         79.75         7.06 o                         
  -3  14   2         64.96         73.18         5.38 o                         
  -2  14   2        397.79        403.03        23.63 o                         
  -1  14   2        112.87        128.30         8.18 o                         
   0  14   2        144.72        161.09        13.26 o                         
   1  14   2         38.72         39.32         5.68 o                         
   2  14   2         78.18         86.72         5.20 o                         
   3  14   2        379.19        397.00        17.29 o                         
  -2  15   2         54.83         56.55         4.43 o                         
  -1  15   2         34.94         40.67         4.27 o                         
   0  15   2         36.32         39.42         5.94 o                         
   1  15   2        254.66        266.39        16.13 o                         
   2  15   2          3.12          6.73         3.17 o                         
  -7   0   3        424.32        460.52        30.51 o                         
  -5   0   3        154.80        145.42         7.95 o                         
  -3   0   3       1597.24       1692.29        46.29 o                         
  -1   0   3       5501.24       4998.49       226.49 o                         
   1   0   3       4987.03       5188.36       134.22 o                         
   3   0   3       1170.36       1051.15        37.49 o                         
   5   0   3        781.61        760.73        48.48 o                         
   7   0   3         30.85         37.48         9.81 o                         
  -8   1   3        308.19        335.52        10.46 o                         
  -7   1   3        156.70        196.77        26.94 o                         
  -6   1   3        815.06        832.50        33.37 o                         
  -5   1   3        120.74        107.46         8.14 o                         
  -4   1   3       1819.02       1988.43        38.43 o                         
  -3   1   3       1188.91       1427.07        42.78 o                         
  -2   1   3         99.01        104.78         6.92 o                         
  -1   1   3          0.25          1.24         0.96 o                         
   0   1   3       2892.60       2728.70       122.64 o                         
   1   1   3         41.38         47.76         5.50 o                         
   2   1   3        728.09        724.38        20.89 o                         
   3   1   3         10.99         15.57         2.37 o                         
   4   1   3        504.54        507.02        15.42 o                         
   5   1   3        498.10        494.02        28.76 o                         
   6   1   3        507.52        546.96        24.58 o                         
   7   1   3          0.04          2.76         4.06 o                         
   8   1   3        284.72        224.98         9.71 o                         
  -8   2   3          5.67          4.15         3.45 o                         
  -7   2   3        360.51        362.66        18.68 o                         
  -6   2   3         47.10         55.26         5.89 o                         
  -5   2   3       1023.16       1096.82        31.65 o                         
  -4   2   3        867.59        929.87        24.13 o                         
  -3   2   3       5585.83       5924.84       164.58 o                         
  -2   2   3       1274.05       1215.81        55.43 o                         
  -1   2   3       1866.04       1785.61        30.97 o                         
   0   2   3       1084.80       1110.06        25.82 o                         
   1   2   3       1198.70       1133.18        30.84 o                         
   2   2   3       1257.21       1247.89        42.32 o                         
   3   2   3       1537.48       1551.38        37.83 o                         
   4   2   3         21.98         39.49         4.74 o                         
   5   2   3        855.78        866.00        26.83 o                         
   6   2   3         54.68         62.34         6.52 o                         
   7   2   3        249.89        292.98        11.82 o                         
  -8   3   3         55.17         60.41         4.32 o                         
  -7   3   3         40.97         39.86         4.10 o                         
  -6   3   3       1675.62       1742.04        50.60 o                         
  -5   3   3         67.29         82.12         5.07 o                         
  -4   3   3        971.74        928.98        27.41 o                         
  -3   3   3          3.99          5.64         1.55 o                         
  -2   3   3        119.58        108.29         5.65 o                         
  -1   3   3       3442.36       3112.44        49.49 o                         
   0   3   3       2097.00       2076.73        47.11 o                         
   1   3   3       1194.95       1042.10        28.64 o                         
   2   3   3        232.19        332.72        13.41 o                         
   3   3   3         15.56         29.13         4.01 o                         
   4   3   3       6183.99       6598.61       135.36 o                         
   5   3   3        390.62        396.33        14.00 o                         
   6   3   3         29.43         33.72         4.83 o                         
   7   3   3        121.14        144.69         6.63 o                         
  -8   4   3        363.49        360.25        14.45 o                         
  -7   4   3         88.52         79.71         5.96 o                         
  -6   4   3       2347.19       2312.08        55.63 o                         
  -5   4   3       2447.91       2512.20        63.43 o                         
  -4   4   3       3697.92       3892.65        89.31 o                         
  -3   4   3       2817.44       2935.14        77.86 o                         
  -2   4   3       1317.39       1602.33        80.92 o                         
  -1   4   3        270.18        214.00         8.76 o                         
   0   4   3         21.34         14.21         1.25 o                         
   1   4   3       4046.81       4286.94       112.08 o                         
   2   4   3        171.85        188.74         8.73 o                         
   3   4   3       1942.31       1868.00        51.78 o                         
   4   4   3        120.05        136.20         6.20 o                         
   5   4   3       2513.47       2574.55        51.15 o                         
   6   4   3        116.67        134.83         6.70 o                         
   7   4   3         77.51         84.31         4.51 o                         
  -8   5   3        131.51        115.51         6.10 o                         
  -7   5   3          0.94          4.99         2.94 o                         
  -6   5   3       2842.27       2859.77        60.65 o                         
  -5   5   3        299.90        296.25        10.67 o                         
  -4   5   3        593.28        599.23        18.65 o                         
  -3   5   3        165.56        149.39         8.78 o                         
  -2   5   3         42.34         65.57         2.84 o                         
  -1   5   3        860.20        908.74        45.29 o                         
   0   5   3       1379.80       1347.81        28.06 o                         
   1   5   3         33.00         45.05         2.96 o                         
   2   5   3       2291.75       2084.84        68.32 o                         
   3   5   3        239.12        195.54         7.53 o                         
   4   5   3        141.44        179.76         8.44 o                         
   5   5   3        666.64        676.69        11.94 o                         
   6   5   3        492.44        511.84        21.35 o                         
   7   5   3        157.21        143.32        23.39 o                         
  -8   6   3        188.46        128.80         4.93 o                         
  -7   6   3         94.49        109.58         7.38 o                         
  -6   6   3         57.92         58.83         4.38 o                         
  -5   6   3        272.44        268.33         7.85 o                         
  -4   6   3        193.29        167.42         7.38 o                         
  -3   6   3        747.00        828.80        31.93 o                         
  -2   6   3         47.99         44.92         3.61 o                         
  -1   6   3        913.27        864.30        30.46 o                         
   0   6   3          0.02          1.95         1.11 o                         
   1   6   3       1633.49       1502.31        35.47 o                         
   2   6   3        186.12        210.63         8.97 o                         
   3   6   3        698.45        709.14        19.35 o                         
   4   6   3          0.23          1.95         2.44 o                         
   5   6   3        560.12        574.81        13.34 o                         
   6   6   3         37.20         44.49        12.44 o                         
   7   6   3         51.51         55.34         4.79 o                         
  -7   7   3         16.50         13.55         3.29 o                         
  -6   7   3       1425.75       1511.32        42.99 o                         
  -5   7   3          2.62          4.11         3.22 o                         
  -4   7   3        127.50        136.59         5.32 o                         
  -3   7   3          0.29          2.29         2.32 o                         
  -2   7   3       1350.10       1197.89        58.75 o                         
  -1   7   3        671.30        680.80        25.42 o                         
   0   7   3        981.43       1017.53        36.09 o                         
   1   7   3        338.96        376.18        15.97 o                         
   2   7   3        197.14        188.55         7.72 o                         
   3   7   3         16.15         17.93         4.14 o                         
   4   7   3        186.49        202.31        19.15 o                         
   5   7   3         24.03         31.75         7.88 o                         
   6   7   3        502.64        564.36        27.29 o                         
   7   7   3        135.17        134.43         9.16 o                         
  -7   8   3         77.48         81.01         6.98 o                         
  -6   8   3         61.49         60.63         4.89 o                         
  -5   8   3        236.78        218.59        10.57 o                         
  -4   8   3         42.84         43.38         3.94 o                         
  -3   8   3        643.96        642.67        20.10 o                         
  -2   8   3        203.83        185.19         6.38 o                         
  -1   8   3        435.57        402.93        11.01 o                         
   0   8   3        508.10        527.55        16.45 o                         
   1   8   3       1748.49       1744.22        42.36 o                         
   2   8   3        646.22        648.59        20.18 o                         
   3   8   3        829.61        853.81        21.26 o                         
   4   8   3          4.65          1.12         3.02 o                         
   5   8   3        211.48        212.97        12.75 o                         
   6   8   3         93.18        113.95        12.57 o                         
  -7   9   3        110.95         80.65         6.37 o                         
  -6   9   3        280.10        288.45        19.40 o                         
  -5   9   3          7.87         11.18         3.17 o                         
  -4   9   3        799.95        794.69        21.58 o                         
  -3   9   3         24.71         19.88         2.95 o                         
  -2   9   3        368.64        372.67        11.87 o                         
  -1   9   3        345.11        346.32         9.43 o                         
   0   9   3         39.77         40.14         3.25 o                         
   1   9   3          3.36          4.36         3.57 o                         
   2   9   3       1458.02       1468.40        29.54 o                         
   3   9   3         88.21         88.89         6.52 o                         
   4   9   3        384.70        400.98        26.49 o                         
   5   9   3        213.44        229.27        21.03 o                         
   6   9   3        150.19        146.60         7.98 o                         
  -6  10   3        259.58        255.52        11.64 o                         
  -5  10   3        987.69       1021.39        38.18 o                         
  -4  10   3         73.92         73.03         4.99 o                         
  -3  10   3        742.90        728.65        20.17 o                         
  -2  10   3         74.52         70.35         3.91 o                         
  -1  10   3        191.34        202.61         6.93 o                         
   0  10   3         54.84         54.43         5.22 o                         
   1  10   3        244.25        237.89         9.56 o                         
   2  10   3          2.40          4.51         3.08 o                         
   3  10   3        730.63        773.59        20.99 o                         
   4  10   3         27.13         35.56         5.07 o                         
   5  10   3        754.18        830.36        29.36 o                         
   6  10   3         32.16         28.08         3.33 o                         
  -6  11   3        168.72        134.08         8.78 o                         
  -5  11   3         43.69         49.68         4.42 o                         
  -4  11   3        223.71        203.90        14.04 o                         
  -3  11   3         61.77         64.69         4.72 o                         
  -2  11   3        468.53        467.90        14.59 o                         
  -1  11   3         10.31          5.98         3.08 o                         
   0  11   3        111.89        108.88         6.45 o                         
   1  11   3        122.53        120.90         6.76 o                         
   2  11   3        128.00        129.24         6.33 o                         
   3  11   3        145.98        156.77         8.84 o                         
   4  11   3       1260.40       1408.13        54.86 o                         
   5  11   3        429.09        448.81        14.40 o                         
  -5  12   3         47.01         44.34         3.28 o                         
  -4  12   3         53.22         50.28         4.07 o                         
  -3  12   3       1279.00       1297.28        48.11 o                         
  -2  12   3        443.54        456.57        16.35 o                         
  -1  12   3        360.09        368.21        17.84 o                         
   0  12   3        297.60        299.42        10.97 o                         
   1  12   3       1452.69       1462.62        42.70 o                         
   2  12   3         22.34         17.50         4.54 o                         
   3  12   3         78.16         79.24         7.16 o                         
   4  12   3          8.11          9.02         4.88 o                         
   5  12   3         19.80         18.13         1.81 o                         
  -5  13   3          2.52          5.67         2.53 o                         
  -4  13   3         71.01         72.95        10.41 o                         
  -3  13   3       1230.01       1238.01        43.58 o                         
  -2  13   3        447.01        456.04        18.78 o                         
  -1  13   3         75.03         74.14         7.56 o                         
   0  13   3        272.03        305.45        20.28 o                         
   1  13   3        150.54        144.54         8.95 o                         
   2  13   3         82.54         78.25         5.66 o                         
   3  13   3         31.52         34.65         3.69 o                         
   4  13   3        192.25        199.11        24.31 o                         
  -4  14   3        160.51        155.10        10.29 o                         
  -3  14   3        800.35        779.85        61.32 o                         
  -2  14   3        550.76        565.13        22.03 o                         
  -1  14   3        154.12        179.11         7.82 o                         
   0  14   3          0.34          4.28         4.42 o                         
   1  14   3        847.43        872.85        44.37 o                         
   2  14   3        323.19        355.47        20.51 o                         
   3  14   3        138.00        134.74         9.30 o                         
  -3  15   3         75.32         67.43         5.54 o                         
  -1  15   3         20.45         20.25         4.71 o                         
   0  15   3         96.70         94.46         5.69 o                         
   1  15   3         30.26         29.97         4.44 o                         
   2  15   3        385.35        358.85        18.70 o                         
  -8   0   4        558.61        568.13        31.89 o                         
  -6   0   4       1094.10       1104.81        59.85 o                         
  -4   0   4       2606.11       2768.94       192.01 o                         
  -2   0   4       1023.63        937.19       115.28 o                         
   0   0   4       3962.51       3556.71       161.52 o                         
   2   0   4        103.49        118.24         8.21 o                         
   4   0   4       1718.57       1617.99        99.54 o                         
   6   0   4        702.19        451.63        36.02 o                         
  -8   1   4          6.47          8.61         2.64 o                         
  -7   1   4        316.53        324.46        18.09 o                         
  -6   1   4         27.66         30.15         5.90 o                         
  -5   1   4       1413.48       1416.95        46.74 o                         
  -4   1   4         20.18         18.88         3.95 o                         
  -3   1   4       1134.48       1085.01        31.31 o                         
  -2   1   4       1895.28       1557.50       258.95 o                         
  -1   1   4        190.97        159.96         4.51 o                         
   0   1   4       2449.72       2569.64        67.25 o                         
   1   1   4       6136.14       6103.47       158.44 o                         
   2   1   4       5675.17       5906.72       153.94 o                         
   3   1   4        288.05        310.00        14.21 o                         
   4   1   4        111.98        111.52         6.19 o                         
   5   1   4        200.04        155.71        12.79 o                         
   6   1   4          0.33         10.11         9.07 o                         
   7   1   4        121.87        148.86         8.89 o                         
  -8   2   4        129.23        137.97         8.68 o                         
  -7   2   4         16.22         14.51         3.98 o                         
  -6   2   4       1529.57       1581.39        40.06 o                         
  -5   2   4       1111.94       1170.46        30.34 o                         
  -4   2   4         44.95         40.60         6.42 o                         
  -3   2   4         47.91         61.02         4.21 o                         
  -2   2   4        909.87        722.13        24.69 o                         
  -1   2   4        396.88        390.95         8.37 o                         
   0   2   4       1092.00       1044.50        24.71 o                         
   1   2   4       1023.06        996.29        27.70 o                         
   2   2   4       2750.98       3008.97        80.19 o                         
   3   2   4        117.33        124.69         6.63 o                         
   4   2   4        690.19        671.45        22.66 o                         
   5   2   4         98.56        102.42         6.68 o                         
   6   2   4         86.63         87.91         6.61 o                         
   7   2   4         95.83        114.24         5.79 o                         
  -8   3   4          0.02         -0.57         2.47 o                         
  -7   3   4        281.94        272.60         9.84 o                         
  -6   3   4        202.45        221.06         7.33 o                         
  -5   3   4       1279.60       1284.93        33.83 o                         
  -4   3   4        329.83        369.29        17.40 o                         
  -3   3   4        322.79        289.00        17.28 o                         
  -2   3   4       1224.63       1194.86        36.43 o                         
  -1   3   4        404.91        423.61         9.37 o                         
   0   3   4       2062.32       2111.26        48.47 o                         
   1   3   4        210.43        190.63         6.98 o                         
   2   3   4         37.97         43.45         3.41 o                         
   3   3   4       7241.61       7407.91       168.22 o                         
   4   3   4          0.63         -1.20         3.32 o                         
   5   3   4        423.03        416.46        12.19 o                         
   6   3   4          0.01          2.58         3.32 o                         
   7   3   4         16.77         22.31         2.77 o                         
  -8   4   4        872.08        880.28        30.93 o                         
  -7   4   4        195.33        173.62         8.65 o                         
  -6   4   4         22.41         22.98         2.56 o                         
  -5   4   4          2.65          5.20         2.96 o                         
  -4   4   4         71.77         64.62         3.62 o                         
  -3   4   4          2.24         11.92         1.69 o                         
  -2   4   4       3934.03       4191.30        98.18 o                         
  -1   4   4         71.68         87.77         3.96 o                         
   0   4   4         89.07         61.10         2.77 o                         
   1   4   4         52.50         56.73         3.78 o                         
   2   4   4       4718.15       5071.74       133.20 o                         
   3   4   4        788.61        759.12        21.68 o                         
   4   4   4        717.38        703.24        16.93 o                         
   5   4   4        448.09        483.34        12.17 o                         
   6   4   4        189.63        194.55         9.25 o                         
   7   4   4         15.16         11.47         2.98 o                         
  -8   5   4        183.29        159.53         7.61 o                         
  -7   5   4        599.74        536.98        17.75 o                         
  -6   5   4          8.81          8.44         2.74 o                         
  -5   5   4       1975.25       2008.60        34.61 o                         
  -4   5   4         37.56         42.24         3.88 o                         
  -3   5   4        639.44        628.88        22.95 o                         
  -2   5   4         10.87         11.65         1.58 o                         
  -1   5   4       1031.98        961.80       100.51 o                         
   0   5   4       2768.08       3005.59        92.50 o                         
   1   5   4       1007.58        869.63        19.28 o                         
   2   5   4       1389.09       1431.08        40.02 o                         
   3   5   4       3866.71       3876.72        96.27 o                         
   4   5   4        145.65        158.22         5.97 o                         
   5   5   4         56.48         59.29         4.53 o                         
   6   5   4         15.06         18.62         3.41 o                         
   7   5   4        451.54        475.21        23.63 o                         
  -8   6   4       1442.81       1202.31        39.68 o                         
  -7   6   4         56.69         60.65         5.77 o                         
  -6   6   4        417.88        362.82        17.46 o                         
  -5   6   4         56.92         54.87         3.21 o                         
  -4   6   4        134.69        137.84         4.94 o                         
  -3   6   4       1131.95       1037.74        20.83 o                         
  -2   6   4       1395.99       1259.93        41.57 o                         
  -1   6   4       3061.67       3078.38       213.69 o                         
   0   6   4         43.98         40.64         2.88 o                         
   1   6   4          0.09          1.31         1.64 o                         
   2   6   4       1093.73       1094.98        27.96 o                         
   3   6   4          9.22          7.56         2.83 o                         
   4   6   4         90.50         82.42         5.98 o                         
   5   6   4         30.76         34.21         3.60 o                         
   6   6   4       1406.94       1442.12        50.43 o                         
   7   6   4          4.23          4.34         1.78 o                         
  -7   7   4         64.69         65.07         5.18 o                         
  -6   7   4         30.23         32.18         4.30 o                         
  -5   7   4        738.34        746.12        18.68 o                         
  -4   7   4         10.23         15.34         2.76 o                         
  -3   7   4       1023.45       1015.60        29.64 o                         
  -2   7   4        375.22        408.02        17.04 o                         
  -1   7   4        692.01        639.58        27.12 o                         
   0   7   4        215.49        224.26        11.14 o                         
   1   7   4       1597.27       1588.00        32.55 o                         
   2   7   4        338.79        355.28        15.51 o                         
   3   7   4         47.05         48.29         5.24 o                         
   4   7   4        225.27        244.00         9.15 o                         
   5   7   4        290.23        290.12        19.88 o                         
   6   7   4         14.41         17.55         3.31 o                         
  -7   8   4         36.36         35.81         5.27 o                         
  -6   8   4        894.73        946.16        33.01 o                         
  -5   8   4          0.11          3.36         3.92 o                         
  -4   8   4         99.13         99.51         7.32 o                         
  -3   8   4        536.13        498.62        20.66 o                         
  -2   8   4        989.06        965.05        28.86 o                         
  -1   8   4       1811.27       1774.11        37.32 o                         
   0   8   4         31.09         32.11         3.42 o                         
   1   8   4        370.66        344.15        16.54 o                         
   2   8   4        572.05        570.76        16.23 o                         
   3   8   4          2.30          5.31         3.92 o                         
   4   8   4        314.60        345.45        13.78 o                         
   5   8   4         86.83        100.15        17.05 o                         
   6   8   4        398.63        424.41        16.34 o                         
  -7   9   4        205.20        210.28        13.09 o                         
  -6   9   4        100.07         98.68         7.83 o                         
  -5   9   4        502.51        495.84        26.62 o                         
  -4   9   4        438.76        411.47        13.21 o                         
  -3   9   4        217.13        219.79         9.84 o                         
  -2   9   4        161.99        161.70         7.01 o                         
  -1   9   4        401.72        356.61        10.98 o                         
   0   9   4          2.28          2.71         2.91 o                         
   1   9   4        183.42        189.57        11.64 o                         
   2   9   4        268.61        285.25        12.08 o                         
   3   9   4       1237.65       1304.13        32.65 o                         
   4   9   4          6.92          5.90         3.63 o                         
   5   9   4        190.96        200.51         8.92 o                         
   6   9   4          0.15          0.99         1.78 o                         
  -6  10   4         19.36         20.77         3.12 o                         
  -5  10   4         27.74         27.70         5.04 o                         
  -4  10   4        321.57        299.84        11.78 o                         
  -3  10   4          3.21         -0.52         3.35 o                         
  -2  10   4        578.93        558.43        21.10 o                         
  -1  10   4         60.71         48.91         4.01 o                         
   0  10   4        477.13        479.46        12.34 o                         
   1  10   4         22.87         19.76         3.21 o                         
   2  10   4        677.03        673.46        19.41 o                         
   3  10   4        181.83        182.37         8.17 o                         
   4  10   4        784.21        890.61        45.88 o                         
   5  10   4        342.35        345.21        15.14 o                         
  -6  11   4          1.72          1.28         2.87 o                         
  -5  11   4        184.06        177.51         7.68 o                         
  -4  11   4        243.94        257.84        10.82 o                         
  -3  11   4         36.71         38.90         4.27 o                         
  -2  11   4        313.14        311.48        20.35 o                         
  -1  11   4        345.30        300.49        12.55 o                         
   0  11   4          3.19          2.68         3.04 o                         
   1  11   4         99.01        108.02         5.58 o                         
   2  11   4          0.02         -0.57         3.96 o                         
   3  11   4        792.61        846.73        26.67 o                         
   4  11   4         19.22         17.54         3.61 o                         
   5  11   4        848.12        897.35        31.01 o                         
  -5  12   4        238.30        234.02        10.14 o                         
  -4  12   4        241.49        233.33        10.51 o                         
  -3  12   4          9.07         -2.38         3.69 o                         
  -2  12   4         63.51         63.33         5.17 o                         
  -1  12   4        476.62        433.15        19.15 o                         
   0  12   4       1457.99       1459.16        53.45 o                         
   1  12   4         24.48         27.05         4.23 o                         
   2  12   4        444.24        471.86        17.94 o                         
   3  12   4         22.96         30.92         4.03 o                         
   4  12   4         75.65         56.84         5.05 o                         
  -4  13   4        353.16        356.10        21.07 o                         
  -3  13   4         41.63         52.44         5.14 o                         
  -2  13   4        127.77        130.08        11.82 o                         
  -1  13   4        521.30        496.50        23.59 o                         
   0  13   4        783.63        814.56        45.17 o                         
   1  13   4        581.63        649.83        25.65 o                         
   2  13   4        534.34        596.35        23.25 o                         
   3  13   4         33.44         41.64         4.29 o                         
   4  13   4          0.35         -0.21         1.73 o                         
  -4  14   4       1224.98       1141.78        53.45 o                         
  -3  14   4        130.00        140.44        10.81 o                         
  -2  14   4         28.26         32.83         3.25 o                         
  -1  14   4          6.99          7.20         2.42 o                         
   0  14   4        262.22        258.97        16.23 o                         
   1  14   4         28.15         23.66         4.82 o                         
   2  14   4         19.23         21.98         4.42 o                         
   3  14   4        396.93        396.86        14.59 o                         
  -2  15   4         79.72         91.87         7.43 o                         
  -1  15   4        234.89        186.24        11.17 o                         
   0  15   4         11.98          5.75         1.82 o                         
   1  15   4        230.91        201.71        11.92 o                         
  -7   0   5       2385.37       2475.33        96.09 o                         
  -5   0   5         35.29         36.85         4.56 o                         
  -3   0   5        750.65        682.09        27.27 o                         
  -1   0   5        233.72        212.10         9.83 o                         
   1   0   5       6624.97       7017.05       316.16 o                         
   3   0   5         64.93         55.55         5.09 o                         
   5   0   5        204.39        153.95        13.21 o                         
   7   0   5        362.51        368.82        43.91 o                         
  -8   1   5       1269.18       1245.63        30.85 o                         
  -7   1   5          3.57          7.98         3.96 o                         
  -6   1   5        325.18        322.21        11.53 o                         
  -5   1   5        306.13        300.47         9.45 o                         
  -4   1   5         97.65        104.23         4.16 o                         
  -3   1   5        328.17        269.44         9.21 o                         
  -2   1   5        561.32        563.28        22.09 o                         
  -1   1   5        989.17       1026.18        28.20 o                         
   0   1   5       7740.16       7812.09       201.62 o                         
   1   1   5        654.86        701.40        25.12 o                         
   2   1   5        371.32        332.47        11.32 o                         
   3   1   5         83.54         88.84         3.79 o                         
   4   1   5       1880.11       1753.17        47.82 o                         
   5   1   5        261.77        244.73        11.08 o                         
   6   1   5        235.51        180.90        20.01 o                         
   7   1   5         79.02         83.63         9.98 o                         
  -8   2   5         49.44         47.99         5.37 o                         
  -7   2   5       1245.50       1174.36        36.03 o                         
  -6   2   5       1241.57       1265.33        24.78 o                         
  -5   2   5        227.98        219.62         7.38 o                         
  -4   2   5        215.63        216.28         8.12 o                         
  -3   2   5         32.62         34.27         2.67 o                         
  -2   2   5       1558.09       1382.30        27.24 o                         
  -1   2   5       1821.53       1573.39        33.16 o                         
   0   2   5       5143.11       5182.43       116.96 o                         
   1   2   5       6436.79       7154.96       185.24 o                         
   2   2   5         29.52         30.44         2.61 o                         
   3   2   5         23.94         25.61         2.35 o                         
   4   2   5          0.32          3.58         2.67 o                         
   5   2   5        340.47        318.79        13.37 o                         
   6   2   5         25.40         21.27         4.33 o                         
   7   2   5        248.68        249.73        12.36 o                         
  -8   3   5         99.26        102.00         7.19 o                         
  -7   3   5         47.10         46.15         4.20 o                         
  -6   3   5         20.27         27.11         2.71 o                         
  -5   3   5         65.03         72.81         3.50 o                         
  -4   3   5       1926.81       1981.90        55.02 o                         
  -3   3   5          1.64          2.06         2.04 o                         
  -2   3   5       6817.90       6570.26       208.57 o                         
  -1   3   5         17.11         11.56         1.27 o                         
   0   3   5         28.53         26.36         1.90 o                         
   1   3   5        435.97        470.63        14.70 o                         
   2   3   5       1655.89       1594.58        44.50 o                         
   3   3   5        346.00        383.62         8.78 o                         
   4   3   5        227.03        244.58         8.31 o                         
   5   3   5         15.56         15.90         4.03 o                         
   6   3   5         16.94         19.75         3.96 o                         
   7   3   5         89.91         81.80         5.71 o                         
  -8   4   5         33.08         37.07         4.06 o                         
  -7   4   5        383.39        357.76        13.63 o                         
  -6   4   5          3.10          4.53         2.03 o                         
  -5   4   5         22.78         25.74         2.48 o                         
  -4   4   5          0.70          3.88         1.84 o                         
  -3   4   5       1443.93       1460.00        44.31 o                         
  -2   4   5        254.20        240.30         9.35 o                         
  -1   4   5        403.71        392.72        12.21 o                         
   0   4   5         20.43         35.57         2.17 o                         
   1   4   5       2661.03       2599.02        69.63 o                         
   2   4   5        771.25        787.18        23.73 o                         
   3   4   5        846.27        780.86        17.68 o                         
   4   4   5        102.97        117.54         6.14 o                         
   5   4   5        173.51        188.23        13.32 o                         
   6   4   5         11.19         11.90         2.30 o                         
   7   4   5        157.98        153.74         9.19 o                         
  -8   5   5         16.92         18.80         2.93 o                         
  -7   5   5          2.54          3.13         2.59 o                         
  -6   5   5        700.13        646.17        21.16 o                         
  -5   5   5         18.87         20.59         2.36 o                         
  -4   5   5        395.38        404.42         8.39 o                         
  -3   5   5         21.16         19.37         1.80 o                         
  -2   5   5        163.71        138.59        12.08 o                         
  -1   5   5       1398.02       1384.03        45.47 o                         
   0   5   5       4287.94       4370.90        92.46 o                         
   1   5   5        406.29        411.36        14.05 o                         
   2   5   5        538.01        563.22        15.95 o                         
   3   5   5          2.26          3.91         2.11 o                         
   4   5   5        349.73        316.95        10.63 o                         
   5   5   5         19.42         15.85         4.36 o                         
   6   5   5         16.92         21.90         4.01 o                         
  -8   6   5        392.37        334.03        17.60 o                         
  -7   6   5        233.39        235.64        11.49 o                         
  -6   6   5         10.04         10.13         2.64 o                         
  -5   6   5        853.01        824.63        18.47 o                         
  -4   6   5         28.15         29.94         2.20 o                         
  -3   6   5        224.73        201.60         7.48 o                         
  -2   6   5        975.49        995.08        35.61 o                         
  -1   6   5       3085.04       2934.87       135.99 o                         
   0   6   5        232.89        245.44        10.31 o                         
   1   6   5       1530.83       1524.65        48.01 o                         
   2   6   5       1347.53       1371.79        32.86 o                         
   3   6   5        233.76        229.84        14.58 o                         
   4   6   5         10.25          3.36         4.45 o                         
   5   6   5        121.99        118.26         7.20 o                         
   6   6   5        601.89        600.10        31.70 o                         
  -7   7   5         10.38          7.89         3.08 o                         
  -6   7   5        215.59        223.68        11.83 o                         
  -5   7   5         24.90         26.12         3.35 o                         
  -4   7   5        346.21        369.95        15.61 o                         
  -3   7   5          7.96          1.57         5.24 o                         
  -2   7   5         77.84         89.74         7.00 o                         
  -1   7   5         51.47         46.24         4.16 o                         
   0   7   5        124.36        131.38        12.60 o                         
   1   7   5         47.60         46.30         3.09 o                         
   2   7   5       2782.60       2788.91        74.20 o                         
   3   7   5          4.12          4.34         3.22 o                         
   4   7   5        865.11        834.82        71.52 o                         
   5   7   5         79.14         79.98         7.42 o                         
   6   7   5         75.88         95.18         7.72 o                         
  -7   8   5        138.26        149.93        10.60 o                         
  -6   8   5          7.52          8.43         2.91 o                         
  -5   8   5        718.93        743.62        20.40 o                         
  -4   8   5        376.24        415.25        20.54 o                         
  -3   8   5         21.74         35.85         8.30 o                         
  -2   8   5        100.18        107.21         8.25 o                         
  -1   8   5       1099.20       1117.18        30.77 o                         
   0   8   5         74.16         64.61         3.60 o                         
   1   8   5        572.77        539.03        12.00 o                         
   2   8   5        801.90        784.79        18.69 o                         
   3   8   5        759.25        794.35        21.26 o                         
   4   8   5        387.88        394.15        17.14 o                         
   5   8   5         23.46         27.54         3.32 o                         
   6   8   5         21.90         23.87         2.25 o                         
  -7   9   5          0.09          1.60         2.90 o                         
  -6   9   5         29.40         29.61         4.74 o                         
  -5   9   5        127.93        120.27         7.02 o                         
  -4   9   5        800.26        782.69        32.69 o                         
  -3   9   5        375.43        365.82        17.04 o                         
  -2   9   5        254.38        233.60        16.91 o                         
  -1   9   5        430.68        404.38        14.06 o                         
   0   9   5        473.02        489.76        13.87 o                         
   1   9   5        404.60        400.72        11.32 o                         
   2   9   5        673.41        680.98        25.03 o                         
   3   9   5         54.50         43.75         5.50 o                         
   4   9   5        255.51        263.65        16.31 o                         
   5   9   5         17.33         16.39         2.49 o                         
  -6  10   5         39.76         54.48         6.92 o                         
  -5  10   5         35.21         35.48         5.25 o                         
  -4  10   5        490.20        497.99        17.81 o                         
  -3  10   5       2300.15       2111.27        94.48 o                         
  -2  10   5        584.02        595.83        24.61 o                         
  -1  10   5         59.24         49.75         5.86 o                         
   0  10   5         55.51         56.20         4.25 o                         
   1  10   5        413.83        435.70        13.63 o                         
   2  10   5          0.58          3.84         2.88 o                         
   3  10   5       1761.62       1778.26        82.39 o                         
   4  10   5         14.61         18.46         3.65 o                         
   5  10   5         80.22         92.03         5.84 o                         
  -6  11   5         27.70         26.22         3.91 o                         
  -5  11   5         62.98         52.59         5.13 o                         
  -4  11   5        370.12        410.87        17.38 o                         
  -3  11   5         56.72         45.23         4.93 o                         
  -2  11   5       1648.49       1538.46        44.43 o                         
  -1  11   5          6.03         17.78         3.81 o                         
   0  11   5        250.90        263.45         9.69 o                         
   1  11   5         15.66         16.62         3.90 o                         
   2  11   5        203.42        233.47        11.73 o                         
   3  11   5        161.07        191.22        14.34 o                         
   4  11   5         89.86         95.83         5.52 o                         
   5  11   5        460.26        433.41        21.29 o                         
  -5  12   5        127.72        102.23         5.50 o                         
  -4  12   5          1.22          3.05         3.14 o                         
  -3  12   5        133.56        123.55         8.07 o                         
  -2  12   5        356.49        329.82        15.66 o                         
  -1  12   5        195.39        224.69        11.87 o                         
   0  12   5        260.42        248.33        16.95 o                         
   1  12   5       1117.83       1161.01        41.93 o                         
   2  12   5        229.76        237.25        12.14 o                         
   3  12   5         57.78         64.53         5.44 o                         
   4  12   5          6.38          1.92         2.66 o                         
  -4  13   5         21.41         20.41         4.42 o                         
  -3  13   5         10.05          7.61         3.35 o                         
  -2  13   5         82.62         72.89         6.54 o                         
  -1  13   5          0.67          0.76         2.86 o                         
   0  13   5        659.43        667.10        34.90 o                         
   1  13   5         55.07         63.70         7.45 o                         
   2  13   5         83.64         78.49         5.75 o                         
   3  13   5         95.75        102.07         6.86 o                         
  -3  14   5        443.15        439.36        23.55 o                         
  -2  14   5          0.37          3.54         2.85 o                         
  -1  14   5         96.01        102.70         9.21 o                         
   0  14   5         11.41         14.43         2.94 o                         
   1  14   5        189.82        167.39         8.39 o                         
   2  14   5          7.63          9.77         2.63 o                         
  -2  15   5         16.10         15.38         2.82 o                         
  -1  15   5         59.01         46.96         4.98 o                         
   0  15   5        491.10        428.21        22.35 o                         
  -8   0   6         23.50         22.90         4.00 o                         
  -6   0   6        469.02        492.68        28.66 o                         
  -4   0   6        520.16        524.67        13.84 o                         
  -2   0   6       3698.79       2923.53        84.24 o                         
   0   0   6       2823.00       2863.21       132.81 o                         
   2   0   6       3062.63       3007.24       140.77 o                         
   4   0   6       1141.05       1076.47        37.77 o                         
   6   0   6       1302.80        769.24        46.87 o                         
  -8   1   6        212.65        214.61        15.30 o                         
  -7   1   6        317.77        288.48        12.06 o                         
  -6   1   6          0.19          5.16         3.44 o                         
  -5   1   6         26.74         32.00         3.59 o                         
  -4   1   6       1286.58       1266.33        22.23 o                         
  -3   1   6        806.21        641.29        25.62 o                         
  -2   1   6       1494.99       1293.62        54.42 o                         
  -1   1   6       8650.02       9300.24       418.05 o                         
   0   1   6       2241.47       2252.71        73.62 o                         
   1   1   6        391.01        371.75        21.79 o                         
   2   1   6        117.44        116.95        11.08 o                         
   3   1   6         23.49         26.94         3.47 o                         
   4   1   6         83.48         92.00         5.71 o                         
   5   1   6        840.67        735.42        53.49 o                         
   6   1   6        208.40        149.42        16.60 o                         
   7   1   6         32.96         23.98         3.36 o                         
  -8   2   6        277.56        245.41         9.53 o                         
  -7   2   6          6.65          5.67         2.85 o                         
  -6   2   6        147.74        158.80         6.25 o                         
  -5   2   6        266.08        276.52         7.26 o                         
  -4   2   6        886.86        829.13        14.98 o                         
  -3   2   6         11.27         12.36         1.77 o                         
  -2   2   6        926.22        894.20        20.03 o                         
  -1   2   6         52.12         47.39         5.19 o                         
   0   2   6       1888.16       1772.04        36.72 o                         
   1   2   6       1192.49       1232.77        59.99 o                         
   2   2   6        651.19        677.80        16.85 o                         
   3   2   6         59.96         69.99         4.02 o                         
   4   2   6        167.52        179.56         7.14 o                         
   5   2   6          9.29         10.47         4.46 o                         
   6   2   6         44.09         50.29         4.62 o                         
   7   2   6         11.04          9.75         2.85 o                         
  -8   3   6          0.03         -1.81         4.10 o                         
  -7   3   6         42.57         41.66         3.95 o                         
  -6   3   6        158.23        153.57         5.04 o                         
  -5   3   6        108.79        116.14         4.15 o                         
  -4   3   6        338.01        318.05         6.60 o                         
  -3   3   6       1813.72       1687.04        43.77 o                         
  -2   3   6        261.05        240.67         9.04 o                         
  -1   3   6        902.84        941.89        22.95 o                         
   0   3   6          0.21          0.03         1.18 o                         
   1   3   6         55.22         42.59         3.21 o                         
   2   3   6        113.81        125.10         4.23 o                         
   3   3   6       1822.02       1867.29        37.55 o                         
   4   3   6          0.01          4.19         3.14 o                         
   5   3   6        563.64        606.08        27.20 o                         
   6   3   6         48.92         55.39         4.50 o                         
  -8   4   6        186.21        178.18        12.04 o                         
  -7   4   6         16.18         14.36         3.81 o                         
  -6   4   6        292.07        279.44         6.86 o                         
  -5   4   6          7.38          7.60         1.81 o                         
  -4   4   6       2046.79       2060.86        31.67 o                         
  -3   4   6        193.61        177.84         4.56 o                         
  -2   4   6       1186.10       1179.48        42.51 o                         
  -1   4   6        699.85        668.50        23.60 o                         
   0   4   6         36.82         29.89         2.18 o                         
   1   4   6         38.54         40.69         3.11 o                         
   2   4   6        576.30        576.07        12.37 o                         
   3   4   6          0.02         -0.22         2.06 o                         
   4   4   6         84.20         81.82         5.22 o                         
   5   4   6          0.12          4.08         4.44 o                         
   6   4   6        365.44        394.19        23.35 o                         
  -8   5   6         76.34         69.52         6.31 o                         
  -7   5   6        199.91        202.27         9.17 o                         
  -6   5   6          4.87          7.46         3.07 o                         
  -5   5   6        196.84        195.99         5.54 o                         
  -4   5   6         18.65         19.27         2.23 o                         
  -3   5   6        183.55        158.96         6.34 o                         
  -2   5   6        135.55        139.04         6.62 o                         
  -1   5   6       2335.19       2339.78        80.21 o                         
   0   5   6        175.07        165.15         5.41 o                         
   1   5   6       1319.48       1266.47        25.35 o                         
   2   5   6         11.56         12.33         1.86 o                         
   3   5   6         65.70         67.32         3.85 o                         
   4   5   6        320.99        320.34        10.30 o                         
   5   5   6        217.50        212.76        11.51 o                         
   6   5   6         13.73         16.11         2.35 o                         
  -8   6   6        170.44        147.18         8.98 o                         
  -7   6   6         33.10         37.73         3.94 o                         
  -6   6   6        551.34        551.48        18.61 o                         
  -5   6   6        611.37        602.59        17.81 o                         
  -4   6   6        152.63        158.34         5.83 o                         
  -3   6   6        268.45        269.19         9.94 o                         
  -2   6   6       1012.10       1012.16        39.32 o                         
  -1   6   6         61.18         62.65         4.90 o                         
   0   6   6       2861.65       2814.66        52.16 o                         
   1   6   6          6.20         10.57         2.19 o                         
   2   6   6       1516.23       1385.77        35.12 o                         
   3   6   6         11.13         10.27         2.32 o                         
   4   6   6         92.55         82.27         5.40 o                         
   5   6   6          7.26          9.76         4.57 o                         
   6   6   6        400.72        304.39        16.57 o                         
  -7   7   6         17.11         16.26         3.54 o                         
  -6   7   6          9.20          7.88         3.54 o                         
  -5   7   6       1145.52       1103.69        33.41 o                         
  -4   7   6        251.07        248.57         8.56 o                         
  -3   7   6         23.90         27.75         5.45 o                         
  -2   7   6         99.45         97.04         5.74 o                         
  -1   7   6       4211.45       3871.31       121.42 o                         
   0   7   6          0.02          0.38         1.76 o                         
   1   7   6        262.32        274.71         9.53 o                         
   2   7   6         81.79         67.52         4.58 o                         
   3   7   6        255.60        239.32         8.61 o                         
   4   7   6        135.89        106.73        19.89 o                         
   5   7   6         34.78         29.98         3.94 o                         
   6   7   6         26.11         15.36         2.79 o                         
  -7   8   6        128.05        131.28         9.56 o                         
  -6   8   6        226.84        212.90        13.49 o                         
  -5   8   6       1068.61       1082.04        40.24 o                         
  -4   8   6         23.21         24.25         4.47 o                         
  -3   8   6        256.16        260.78        15.37 o                         
  -2   8   6        668.00        618.47        29.91 o                         
  -1   8   6        152.65        147.45         6.08 o                         
   0   8   6       1712.76       1739.34        33.77 o                         
   1   8   6        544.87        544.74        13.11 o                         
   2   8   6       1551.33       1476.36        32.56 o                         
   3   8   6        953.99       1034.87        26.12 o                         
   4   8   6         92.89         79.01         5.48 o                         
   5   8   6        140.42        145.38         6.69 o                         
  -6   9   6        257.35        253.16        18.40 o                         
  -5   9   6        333.17        334.02        11.02 o                         
  -4   9   6        467.81        494.32        15.52 o                         
  -3   9   6        204.14        241.58        11.70 o                         
  -2   9   6        533.53        522.69        18.98 o                         
  -1   9   6        480.09        475.21        14.86 o                         
   0   9   6         63.61         74.83         4.48 o                         
   1   9   6       1772.73       1755.33        38.75 o                         
   2   9   6         33.58         28.19         2.87 o                         
   3   9   6        162.79        163.81         7.58 o                         
   4   9   6         54.51         67.07         3.75 o                         
   5   9   6        883.70        924.34        70.71 o                         
  -6  10   6        337.92        358.38        20.46 o                         
  -5  10   6          9.21          2.32         2.79 o                         
  -4  10   6       1181.43       1206.00        35.88 o                         
  -3  10   6         15.93         22.33         6.12 o                         
  -2  10   6        244.69        246.71        11.78 o                         
  -1  10   6         32.02         32.46         4.72 o                         
   0  10   6         20.14         22.02         3.01 o                         
   1  10   6          0.13          0.88         2.56 o                         
   2  10   6        482.51        465.83        13.88 o                         
   3  10   6        747.94        751.59        25.25 o                         
   4  10   6        111.25        145.77        19.80 o                         
   5  10   6        388.15        395.57        19.82 o                         
  -6  11   6         23.49         16.08         2.82 o                         
  -5  11   6        138.29        116.52        24.86 o                         
  -4  11   6         36.57         31.30         4.56 o                         
  -3  11   6        186.57        212.05        12.23 o                         
  -2  11   6          0.37          2.76         3.34 o                         
  -1  11   6        125.66        131.85        14.06 o                         
   0  11   6         46.82         56.35         7.53 o                         
   1  11   6        721.01        749.14        34.05 o                         
   2  11   6          1.41          5.38         3.84 o                         
   3  11   6         19.46         22.11         3.39 o                         
   4  11   6         18.31         22.62         3.94 o                         
  -5  12   6         89.16         73.89         5.81 o                         
  -4  12   6        292.54        268.92         9.46 o                         
  -3  12   6          5.88          5.35         3.31 o                         
  -2  12   6         56.84         66.92         6.23 o                         
  -1  12   6        127.02        111.46        13.74 o                         
   0  12   6        800.83        811.51        41.20 o                         
   1  12   6          0.49          4.26         4.02 o                         
   2  12   6         97.42         93.17        12.26 o                         
   3  12   6        101.46        112.62         6.54 o                         
  -4  13   6         21.31         17.72         3.22 o                         
  -3  13   6         99.85        105.73         6.53 o                         
  -2  13   6         33.63         31.33         6.73 o                         
  -1  13   6        618.07        599.47        34.18 o                         
   0  13   6        257.37        251.84        11.77 o                         
   1  13   6        207.90        215.97        15.36 o                         
   2  13   6         21.42         19.31         3.19 o                         
  -3  14   6          7.62          5.00         2.32 o                         
  -2  14   6        460.09        465.00        33.66 o                         
  -1  14   6          3.89          3.55         2.42 o                         
   0  14   6        251.94        240.91        15.75 o                         
   1  14   6          1.94          8.06         3.83 o                         
  -7   0   7        401.28        391.04        18.46 o                         
  -5   0   7        697.04        723.24        19.29 o                         
  -3   0   7       7477.66       4991.00       201.97 o                         
  -1   0   7       1277.63       1610.00        77.73 o                         
   1   0   7        834.37        833.87        44.68 o                         
   3   0   7        550.63        506.41        17.08 o                         
   5   0   7        187.71        177.35        10.80 o                         
  -8   1   7        149.86        130.78         9.80 o                         
  -7   1   7         93.71         76.11         6.03 o                         
  -6   1   7        184.26        192.40         6.46 o                         
  -5   1   7        150.00        157.03         7.03 o                         
  -4   1   7        573.79        573.10        10.09 o                         
  -3   1   7        671.15        594.55        58.00 o                         
  -2   1   7       1764.26       1622.79       111.48 o                         
  -1   1   7       1289.72       1426.08        69.66 o                         
   0   1   7       3100.39       3166.40       102.54 o                         
   1   1   7        403.49        443.09        26.91 o                         
   2   1   7        325.72        309.76         8.35 o                         
   3   1   7         65.39         61.78         4.12 o                         
   4   1   7        320.45        311.27        10.31 o                         
   5   1   7          0.72         -2.20         4.28 o                         
   6   1   7       1344.60       1536.31        48.85 o                         
  -8   2   7         54.07         50.92         5.94 o                         
  -7   2   7        244.21        250.40        14.25 o                         
  -6   2   7        166.79        162.27         5.29 o                         
  -5   2   7         34.77         32.56         2.75 o                         
  -4   2   7        175.46        164.09         4.93 o                         
  -3   2   7       5321.06       4804.26       152.91 o                         
  -2   2   7         50.33         42.86         3.82 o                         
  -1   2   7        169.47        156.10         8.78 o                         
   0   2   7         17.07         21.81         2.20 o                         
   1   2   7        687.58        686.08        15.96 o                         
   2   2   7        760.80        744.62        14.36 o                         
   3   2   7        775.06        786.56        15.43 o                         
   4   2   7        698.51        704.27        17.18 o                         
   5   2   7         21.05         25.80         4.83 o                         
   6   2   7        226.56        230.53        17.13 o                         
  -8   3   7        155.17        162.40        11.00 o                         
  -7   3   7          9.67          8.48         2.71 o                         
  -6   3   7         64.66         66.74         3.63 o                         
  -5   3   7         13.94         16.29         2.37 o                         
  -4   3   7       2364.84       2394.70        38.95 o                         
  -3   3   7        142.97        138.91         4.25 o                         
  -2   3   7         56.27         52.33        10.74 o                         
  -1   3   7         29.48         18.35         3.84 o                         
   0   3   7       1273.11       1259.04        30.58 o                         
   1   3   7        526.06        524.16         9.89 o                         
   2   3   7         76.90         86.03         3.34 o                         
   3   3   7        316.17        322.63         8.58 o                         
   4   3   7        599.32        599.54        16.76 o                         
   5   3   7          2.62          3.48         3.86 o                         
   6   3   7        313.62        329.13        14.92 o                         
  -8   4   7        187.40        172.82        11.14 o                         
  -7   4   7        111.50        117.11         5.69 o                         
  -6   4   7        138.82        142.74         5.95 o                         
  -5   4   7        403.31        384.33         9.25 o                         
  -4   4   7         61.11         62.11         3.87 o                         
  -3   4   7        554.60        544.00        20.39 o                         
  -2   4   7        283.14        282.01         8.70 o                         
  -1   4   7       1534.07       1446.10        24.99 o                         
   0   4   7        433.68        452.78         8.60 o                         
   1   4   7        980.44        963.16        15.66 o                         
   2   4   7         73.74         76.55         3.06 o                         
   3   4   7        980.27        968.24        22.63 o                         
   4   4   7          0.18          4.84         4.46 o                         
   5   4   7        151.83        158.31        10.31 o                         
   6   4   7         34.47         40.32         5.48 o                         
  -8   5   7        291.63        263.83        14.68 o                         
  -7   5   7          1.18          1.43         3.56 o                         
  -6   5   7        271.18        275.68        10.20 o                         
  -5   5   7        176.15        187.99         6.29 o                         
  -4   5   7         25.53         35.07         3.37 o                         
  -3   5   7        556.56        552.68        13.61 o                         
  -2   5   7       2923.93       2838.81        53.02 o                         
  -1   5   7        769.68        751.49        14.30 o                         
   0   5   7        505.87        509.65         9.09 o                         
   1   5   7        147.93        144.77         4.69 o                         
   2   5   7        157.63        146.90         4.25 o                         
   3   5   7        283.83        280.37         6.92 o                         
   4   5   7        145.10        147.75        11.69 o                         
   5   5   7          5.37          4.55         2.47 o                         
   6   5   7        495.22        565.48        28.08 o                         
  -7   6   7        433.91        449.64        17.97 o                         
  -6   6   7         11.58         19.26         4.10 o                         
  -5   6   7        590.61        588.14        25.12 o                         
  -4   6   7         51.73         51.13         6.55 o                         
  -3   6   7        291.44        281.53        11.02 o                         
  -2   6   7        108.66        102.92         4.78 o                         
  -1   6   7       2902.26       2735.40        45.74 o                         
   0   6   7         51.69         51.99         2.84 o                         
   1   6   7        194.69        173.46        11.54 o                         
   2   6   7          1.84          2.86         2.16 o                         
   3   6   7        293.57        290.58        16.58 o                         
   4   6   7         50.29         44.35         4.59 o                         
   5   6   7        175.49        158.05        24.95 o                         
   6   6   7          5.15          7.69         1.62 o                         
  -7   7   7         29.73         27.38         2.82 o                         
  -6   7   7        176.82        161.20         9.64 o                         
  -5   7   7          2.20         -0.07         5.28 o                         
  -4   7   7        554.67        579.50        23.80 o                         
  -3   7   7          0.90          1.29         3.31 o                         
  -2   7   7        934.70        921.78        25.12 o                         
  -1   7   7        132.74        122.45         7.28 o                         
   0   7   7       1524.36       1367.42        36.62 o                         
   1   7   7        645.51        589.21        24.41 o                         
   2   7   7         56.29         59.55         4.56 o                         
   3   7   7        227.42        179.26         8.13 o                         
   4   7   7         69.71         56.89        18.21 o                         
   5   7   7          6.99          7.34         2.54 o                         
  -7   8   7        590.20        610.54        30.83 o                         
  -6   8   7        824.27        794.88        23.44 o                         
  -5   8   7        137.34        143.88         6.92 o                         
  -4   8   7          0.95          4.04         3.42 o                         
  -3   8   7        811.05        789.41        56.04 o                         
  -2   8   7        113.18        105.77        10.11 o                         
  -1   8   7       2016.74       2053.80        55.41 o                         
   0   8   7        106.03         90.23         4.28 o                         
   1   8   7        565.10        566.68        27.06 o                         
   2   8   7        272.08        229.72         8.00 o                         
   3   8   7        598.03        610.66        25.63 o                         
   4   8   7        224.20        218.05        13.49 o                         
   5   8   7        103.03        106.50         5.54 o                         
  -6   9   7         86.25         89.43         9.13 o                         
  -5   9   7          4.62          6.34         4.49 o                         
  -4   9   7        207.73        244.55        11.14 o                         
  -3   9   7         42.52         45.48         7.59 o                         
  -2   9   7        795.86        844.38        34.64 o                         
  -1   9   7          5.41          3.39         4.02 o                         
   0   9   7        936.23        849.99        23.80 o                         
   1   9   7       1483.96       1434.08        32.13 o                         
   2   9   7        110.38         95.21         5.29 o                         
   3   9   7       1230.06       1220.72        29.15 o                         
   4   9   7        508.22        513.67        19.09 o                         
   5   9   7         66.08         60.81         3.54 o                         
  -6  10   7        401.01        344.86        19.27 o                         
  -5  10   7         90.64         94.56        18.09 o                         
  -4  10   7         41.01         46.79         4.83 o                         
  -3  10   7        543.48        541.38        19.34 o                         
  -2  10   7         77.21         78.99         8.24 o                         
  -1  10   7        416.10        409.36        28.46 o                         
   0  10   7        300.82        259.19        17.51 o                         
   1  10   7        250.00        239.36         9.63 o                         
   2  10   7          1.19          5.40         2.86 o                         
   3  10   7        838.53        903.81        37.34 o                         
   4  10   7         12.62         14.61         3.73 o                         
  -5  11   7         35.92         36.54         5.64 o                         
  -4  11   7        316.12        337.53        12.04 o                         
  -3  11   7        239.14        252.24        13.25 o                         
  -2  11   7         58.59         58.26         6.48 o                         
  -1  11   7         57.93         37.50        10.30 o                         
   0  11   7        768.01        752.61        45.71 o                         
   1  11   7         11.28         13.41         4.66 o                         
   2  11   7         17.69         25.90         5.59 o                         
   3  11   7        129.70        136.13        11.77 o                         
   4  11   7        469.22        378.50        19.31 o                         
  -4  12   7          0.27          0.77         1.60 o                         
  -3  12   7        415.44        394.66        13.29 o                         
  -2  12   7          0.32          4.13         4.14 o                         
  -1  12   7        292.95        314.17        22.60 o                         
   0  12   7          3.61         -1.92         7.37 o                         
   1  12   7        426.88        424.31        20.43 o                         
   2  12   7         10.56          7.26         2.31 o                         
   3  12   7         92.53         70.25         5.09 o                         
  -3  13   7         94.28         82.28         5.06 o                         
  -2  13   7        175.76        165.49        18.37 o                         
  -1  13   7         40.04         49.59         7.43 o                         
   0  13   7        460.82        436.66        26.45 o                         
   1  13   7         66.66         64.77         8.28 o                         
   2  13   7        157.72        174.03        11.88 o                         
  -2  14   7        228.11        186.77         6.28 o                         
  -1  14   7         26.44         31.09         4.76 o                         
   0  14   7          0.24          1.94         2.09 o                         
   1  14   7        185.13        174.14        10.77 o                         
  -8   0   8         99.74         95.55         7.86 o                         
  -6   0   8        402.22        411.79        20.46 o                         
  -4   0   8       1066.90        952.40        26.08 o                         
  -2   0   8        700.00        723.05        23.45 o                         
   0   0   8        304.95        299.49         8.96 o                         
   2   0   8        624.77        603.24        18.67 o                         
   4   0   8        361.58        319.94        25.87 o                         
   6   0   8        202.01        144.60        12.39 o                         
  -8   1   8          0.25          3.17         3.62 o                         
  -7   1   8        606.55        570.64        19.45 o                         
  -6   1   8         76.01         78.21         5.23 o                         
  -5   1   8       1248.47       1229.28        21.60 o                         
  -4   1   8         23.10         22.97         2.29 o                         
  -3   1   8         32.11         23.55         2.30 o                         
  -2   1   8          7.01          5.82         2.12 o                         
  -1   1   8         58.31         62.75         3.19 o                         
   0   1   8        176.49        156.87         3.61 o                         
   1   1   8       2506.90       2441.60        52.02 o                         
   2   1   8        508.79        486.55        14.34 o                         
   3   1   8        326.37        328.68         9.14 o                         
   4   1   8        288.30        274.83        11.78 o                         
   5   1   8       2548.94       2353.06       146.11 o                         
   6   1   8          1.65          6.12         4.50 o                         
  -8   2   8         32.96         29.94         6.71 o                         
  -7   2   8          7.31          9.71         5.22 o                         
  -6   2   8        512.17        491.94        13.96 o                         
  -5   2   8        432.78        457.95         9.26 o                         
  -4   2   8        312.49        299.53         6.60 o                         
  -3   2   8         12.41         14.91         2.82 o                         
  -2   2   8       3079.87       3067.12        40.21 o                         
  -1   2   8         43.40         44.37         1.91 o                         
   0   2   8        243.80        228.78         4.78 o                         
   1   2   8         35.55         39.83         2.63 o                         
   2   2   8        344.75        356.36         9.12 o                         
   3   2   8       1592.18       1590.74        33.14 o                         
   4   2   8       2441.03       2387.50        58.17 o                         
   5   2   8        354.53        344.82        17.84 o                         
   6   2   8         68.37         70.42         5.46 o                         
  -8   3   8         50.79         45.15         4.58 o                         
  -7   3   8         60.10         63.40         8.07 o                         
  -6   3   8        295.37        285.56         9.54 o                         
  -5   3   8       1278.77       1263.36        26.20 o                         
  -4   3   8        798.60        809.23        15.44 o                         
  -3   3   8       2603.62       2505.57        45.33 o                         
  -2   3   8        391.08        363.09         6.56 o                         
  -1   3   8        511.96        515.06         8.57 o                         
   0   3   8         30.52         32.58         1.85 o                         
   1   3   8       1031.13       1037.39        17.99 o                         
   2   3   8        162.46        166.70         5.16 o                         
   3   3   8         20.63         23.12         2.85 o                         
   4   3   8          0.06          0.34         3.17 o                         
   5   3   8        154.70        148.06         7.84 o                         
   6   3   8         65.93         62.40         4.31 o                         
  -8   4   8         50.77         46.39         4.11 o                         
  -7   4   8        118.74        122.27         7.49 o                         
  -6   4   8        272.68        274.95        10.13 o                         
  -5   4   8        134.99        137.26         5.91 o                         
  -4   4   8       1254.87       1238.99        24.71 o                         
  -3   4   8        401.39        354.13        11.88 o                         
  -2   4   8        866.78        869.96        15.01 o                         
  -1   4   8         58.36         55.29         2.06 o                         
   0   4   8        142.99        121.93         3.63 o                         
   1   4   8        227.56        227.78         5.47 o                         
   2   4   8         25.89         28.59         2.47 o                         
   3   4   8         71.86         77.98         4.01 o                         
   4   4   8        917.95        962.23        29.10 o                         
   5   4   8         67.07         66.51         5.84 o                         
   6   4   8        236.45        208.65        11.39 o                         
  -7   5   8         17.77         15.44         2.57 o                         
  -6   5   8        132.76        116.68         8.50 o                         
  -5   5   8        727.31        725.99        18.70 o                         
  -4   5   8         12.19         15.05         3.86 o                         
  -3   5   8        944.99        965.40        21.31 o                         
  -2   5   8         59.40         56.82         3.80 o                         
  -1   5   8        881.81        911.07        14.58 o                         
   0   5   8         69.68         72.27         2.79 o                         
   1   5   8         86.17         87.13         3.71 o                         
   2   5   8        100.60         93.14         3.54 o                         
   3   5   8        458.72        462.11        10.77 o                         
   4   5   8         62.11         72.08         4.88 o                         
   5   5   8         49.70         48.62         4.05 o                         
  -7   6   8        125.75        122.05         6.94 o                         
  -6   6   8        175.83        173.57        10.64 o                         
  -5   6   8        227.52        236.31         9.39 o                         
  -4   6   8        463.40        469.26        17.05 o                         
  -3   6   8        945.84        994.75        22.35 o                         
  -2   6   8        865.54        867.63        22.91 o                         
  -1   6   8       1784.85       1711.43        38.32 o                         
   0   6   8        247.17        262.17         7.90 o                         
   1   6   8          3.89          4.27         2.39 o                         
   2   6   8        481.81        471.37        20.78 o                         
   3   6   8          4.85         10.44         2.49 o                         
   4   6   8         62.33         60.92         6.51 o                         
   5   6   8          4.23          1.83         2.49 o                         
  -7   7   8        217.01        189.98         9.25 o                         
  -6   7   8         19.26         20.28         3.54 o                         
  -5   7   8        795.30        800.40        31.31 o                         
  -4   7   8         45.86         41.34         4.56 o                         
  -3   7   8        446.83        468.04        15.66 o                         
  -2   7   8         22.11         21.34         3.47 o                         
  -1   7   8       1010.89        989.43        26.88 o                         
   0   7   8        127.73        118.65         7.20 o                         
   1   7   8       1799.86       1728.97        47.94 o                         
   2   7   8         45.99         42.09         3.93 o                         
   3   7   8        429.98        420.01        12.35 o                         
   4   7   8          1.36          3.45         3.18 o                         
   5   7   8         95.12         81.71         6.36 o                         
  -7   8   8          0.02         -1.46         1.89 o                         
  -6   8   8        114.35        112.12        14.65 o                         
  -5   8   8          0.49          0.60         3.02 o                         
  -4   8   8        291.27        314.21        10.88 o                         
  -3   8   8         13.55         14.65         5.08 o                         
  -2   8   8       1443.15       1470.16        55.17 o                         
  -1   8   8        705.78        714.79        20.52 o                         
   0   8   8         35.70         37.01         5.51 o                         
   1   8   8       1141.66       1042.78        31.12 o                         
   2   8   8        499.56        467.14        17.17 o                         
   3   8   8        152.21        162.48         7.71 o                         
   4   8   8        355.48        363.97        24.84 o                         
   5   8   8        337.41        268.32        14.42 o                         
  -6   9   8         11.02         13.61         2.81 o                         
  -5   9   8        509.69        535.33        21.80 o                         
  -4   9   8          2.55          7.38         8.28 o                         
  -3   9   8        422.34        410.43        13.47 o                         
  -2   9   8          9.32          7.03         5.05 o                         
  -1   9   8        618.78        608.61        21.17 o                         
   0   9   8         61.45         75.04         7.98 o                         
   1   9   8         29.30         34.54         5.93 o                         
   2   9   8         47.29         45.07         4.12 o                         
   3   9   8        251.04        238.10        13.23 o                         
   4   9   8          4.26          7.11         2.24 o                         
  -6  10   8        132.43        144.33         9.30 o                         
  -5  10   8          6.96          5.09         3.00 o                         
  -4  10   8        557.32        589.21        28.69 o                         
  -3  10   8         35.14         46.19        12.59 o                         
  -2  10   8        738.85        710.54        29.18 o                         
  -1  10   8         88.61         93.89         8.55 o                         
   0  10   8        118.68        106.29        13.26 o                         
   1  10   8        165.00        156.81         7.47 o                         
   2  10   8        504.91        520.67        22.91 o                         
   3  10   8         23.77         22.96         2.88 o                         
   4  10   8        471.96        438.15        22.25 o                         
  -5  11   8        203.93        186.76        11.65 o                         
  -4  11   8        247.50        245.32        11.50 o                         
  -3  11   8        700.69        731.81        22.57 o                         
  -2  11   8          0.93          1.51         3.28 o                         
  -1  11   8        596.41        619.34        37.82 o                         
   0  11   8        105.22         85.20        12.49 o                         
   1  11   8        261.80        277.30        15.99 o                         
   2  11   8         16.27         17.79         2.65 o                         
   3  11   8         20.73         22.89         3.57 o                         
  -4  12   8         28.40         22.40         3.14 o                         
  -3  12   8          0.09          0.91         3.41 o                         
  -2  12   8        663.08        639.03        24.79 o                         
  -1  12   8          4.07          2.93         5.61 o                         
   0  12   8        238.51        257.26        19.21 o                         
   1  12   8        150.69        162.13        12.71 o                         
   2  12   8         21.35         19.33         4.10 o                         
  -3  13   8        268.13        246.70        13.90 o                         
  -2  13   8        187.45        167.06         6.34 o                         
  -1  13   8         15.78         18.83         5.56 o                         
   0  13   8         59.51         62.75         4.94 o                         
   1  13   8        463.53        422.00        26.27 o                         
  -7   0   9       1111.95       1167.69        58.91 o                         
  -5   0   9         21.42         25.92         4.38 o                         
  -3   0   9        132.55        130.16         4.57 o                         
  -1   0   9        383.84        395.56        10.05 o                         
   1   0   9       1701.98       1697.55        49.15 o                         
   3   0   9        797.93        826.43        23.03 o                         
   5   0   9        106.30         91.44         6.04 o                         
  -8   1   9         54.13         54.30         3.77 o                         
  -7   1   9        116.37        112.16         7.08 o                         
  -6   1   9        473.80        470.91        27.93 o                         
  -5   1   9        174.94        173.66         6.36 o                         
  -4   1   9       1432.15       1388.48        26.56 o                         
  -3   1   9         48.38         48.30         2.24 o                         
  -2   1   9         59.16         59.74         2.21 o                         
  -1   1   9         44.54         52.22         2.20 o                         
   0   1   9        838.67        840.16        16.85 o                         
   1   1   9        501.71        495.85        11.05 o                         
   2   1   9        650.60        650.38        15.29 o                         
   3   1   9        358.01        350.71         9.57 o                         
   4   1   9        129.68        133.20         7.96 o                         
   5   1   9         27.45         23.49         3.05 o                         
  -8   2   9          3.43          3.72         1.40 o                         
  -7   2   9        412.29        368.52        21.29 o                         
  -6   2   9         16.20         16.72         3.33 o                         
  -5   2   9        322.91        300.78         7.94 o                         
  -4   2   9        601.44        605.10        11.03 o                         
  -3   2   9       1015.81        990.32        30.00 o                         
  -2   2   9        328.83        344.07         5.73 o                         
  -1   2   9        709.74        709.23         9.81 o                         
   0   2   9         23.05         26.68         1.84 o                         
   1   2   9         59.07         59.09         2.98 o                         
   2   2   9         48.35         47.39         3.22 o                         
   3   2   9        631.37        638.94        14.29 o                         
   4   2   9          0.68          0.19         3.07 o                         
   5   2   9        900.68        905.06        23.19 o                         
  -7   3   9        232.52        219.69        20.30 o                         
  -6   3   9        742.17        754.49        20.59 o                         
  -5   3   9        368.96        386.99         9.25 o                         
  -4   3   9        499.65        495.55        16.51 o                         
  -3   3   9          4.10          5.91         1.88 o                         
  -2   3   9        475.36        453.77         7.84 o                         
  -1   3   9        629.58        616.16         8.73 o                         
   0   3   9        868.47        861.30        14.53 o                         
   1   3   9       1564.93       1572.44        26.20 o                         
   2   3   9       2496.66       2594.78        47.20 o                         
   3   3   9        378.01        387.17        11.37 o                         
   4   3   9        614.27        637.01        16.07 o                         
   5   3   9         14.99         20.02         3.02 o                         
  -7   4   9        482.10        460.60        14.71 o                         
  -6   4   9          4.96         10.47         3.63 o                         
  -5   4   9       1815.79       1848.72        40.68 o                         
  -4   4   9         95.96         96.23         5.44 o                         
  -3   4   9         59.49         52.35         3.34 o                         
  -2   4   9        290.58        286.41         6.33 o                         
  -1   4   9       1538.71       1589.89        25.31 o                         
   0   4   9       2130.49       2171.65        34.88 o                         
   1   4   9        374.99        425.65         9.75 o                         
   2   4   9        936.94        967.23        26.27 o                         
   3   4   9        623.92        652.31        17.27 o                         
   4   4   9        190.73        196.30         7.87 o                         
   5   4   9        434.92        409.31        46.59 o                         
  -7   5   9         20.39         18.76         3.25 o                         
  -6   5   9         52.78         56.85         3.45 o                         
  -5   5   9        374.68        386.81        10.84 o                         
  -4   5   9       1334.70       1347.79        26.52 o                         
  -3   5   9       2059.35       2021.52        37.64 o                         
  -2   5   9        160.22        156.32         5.34 o                         
  -1   5   9        116.05        117.76         3.54 o                         
   0   5   9         23.45         21.77         2.54 o                         
   1   5   9         27.29         28.45         2.68 o                         
   2   5   9        583.73        618.79        13.65 o                         
   3   5   9         94.92         99.47         5.42 o                         
   4   5   9        618.16        706.46        29.73 o                         
   5   5   9        205.56        192.54         8.08 o                         
  -7   6   9        324.04        304.96        16.22 o                         
  -6   6   9        107.76        106.87         5.42 o                         
  -5   6   9        977.52        986.46        21.20 o                         
  -4   6   9         68.09         73.27         4.85 o                         
  -3   6   9        650.72        640.38        20.40 o                         
  -2   6   9        444.73        433.57        11.22 o                         
  -1   6   9       2387.64       2335.71        46.39 o                         
   0   6   9        136.22        141.45         6.87 o                         
   1   6   9        266.89        260.20         8.07 o                         
   2   6   9        183.54        170.71         7.96 o                         
   3   6   9        228.93        229.92        15.00 o                         
   4   6   9          1.18          5.66         2.26 o                         
   5   6   9        402.71        316.65        15.15 o                         
  -6   7   9        319.42        341.33        11.87 o                         
  -5   7   9         62.19         55.79        10.14 o                         
  -4   7   9        858.38        828.69        23.07 o                         
  -3   7   9        493.24        518.32        18.72 o                         
  -2   7   9         62.08         64.48         4.42 o                         
  -1   7   9         85.22         86.41         5.18 o                         
   0   7   9        959.64        898.37        33.57 o                         
   1   7   9         27.31         20.84         3.97 o                         
   2   7   9        599.26        562.52        23.99 o                         
   3   7   9          4.53          7.93         2.42 o                         
   4   7   9         23.12         24.37         2.47 o                         
  -6   8   9        127.94        129.33         9.67 o                         
  -5   8   9        225.78        230.01        10.67 o                         
  -4   8   9          2.33          3.13         2.73 o                         
  -3   8   9         44.13         44.75         5.32 o                         
  -2   8   9         17.22         11.55         4.80 o                         
  -1   8   9        818.96        825.81        23.06 o                         
   0   8   9         55.61         61.74         6.23 o                         
   1   8   9        180.85        177.43        13.70 o                         
   2   8   9         67.54         61.41         4.32 o                         
   3   8   9        388.68        391.36        15.46 o                         
   4   8   9         48.13         41.17         3.88 o                         
  -6   9   9         39.53         38.68         4.95 o                         
  -5   9   9         20.87         26.23         4.28 o                         
  -4   9   9        774.91        811.59        31.54 o                         
  -3   9   9         75.17         73.40         5.78 o                         
  -2   9   9        104.29        136.03        10.69 o                         
  -1   9   9          3.02          6.13         4.07 o                         
   0   9   9        138.61        164.67        13.45 o                         
   1   9   9        186.61        187.72        11.18 o                         
   2   9   9        233.55        228.68         8.91 o                         
   3   9   9         14.62         12.96         2.09 o                         
  -5  10   9        253.13        259.94        11.03 o                         
  -4  10   9         53.55         57.78         5.70 o                         
  -3  10   9        930.88        945.36        28.31 o                         
  -2  10   9        379.04        402.77        18.53 o                         
  -1  10   9         33.08         48.89        10.73 o                         
   0  10   9        503.97        548.18        22.72 o                         
   1  10   9         17.76         29.75         4.09 o                         
   2  10   9         59.29         58.68         3.78 o                         
   3  10   9        558.03        497.04        25.21 o                         
  -4  11   9        307.42        310.77        12.72 o                         
  -3  11   9        354.21        355.67        15.13 o                         
  -2  11   9         29.19         30.82         5.14 o                         
  -1  11   9        224.37        182.29        11.11 o                         
   0  11   9         18.79         27.38         8.22 o                         
   1  11   9          9.67         11.01         4.03 o                         
   2  11   9        625.99        623.42       100.88 o                         
  -3  12   9        480.68        502.62        26.68 o                         
  -2  12   9        272.24        260.81        11.47 o                         
  -1  12   9         19.43         24.95         3.99 o                         
   0  12   9         15.92         16.04         2.85 o                         
   1  12   9        333.64        300.08        12.74 o                         
  -2  13   9         80.38         85.12         6.50 o                         
  -1  13   9        294.74        279.81        15.21 o                         
   0  13   9        169.25        156.81         9.41 o                         
  -6   0  10       2674.58       2912.39       138.92 o                         
  -4   0  10         68.48         68.79         4.57 o                         
  -2   0  10         46.94         53.46         3.15 o                         
   0   0  10       1690.27       1681.07        41.17 o                         
   2   0  10         24.71         34.28         4.28 o                         
   4   0  10        204.45        212.95        17.06 o                         
  -7   1  10        853.98        822.47        36.98 o                         
  -6   1  10         14.24          7.56         5.18 o                         
  -5   1  10         53.31         55.77         3.79 o                         
  -4   1  10        176.03        163.89         5.68 o                         
  -3   1  10        553.95        550.53         9.53 o                         
  -2   1  10       1090.38       1132.51        15.59 o                         
  -1   1  10        208.70        200.90         4.67 o                         
   0   1  10         19.15         26.88         2.39 o                         
   1   1  10        773.71        815.34        16.77 o                         
   2   1  10         19.52         17.82         2.59 o                         
   3   1  10        336.08        333.31         9.81 o                         
   4   1  10         93.61         82.50         9.89 o                         
   5   1  10        197.16        154.79        12.39 o                         
  -7   2  10        351.56        341.85        25.95 o                         
  -6   2  10        314.51        301.82        11.59 o                         
  -5   2  10         79.32         84.57         4.75 o                         
  -4   2  10        100.08        101.24         3.95 o                         
  -3   2  10         25.90         25.72         2.03 o                         
  -2   2  10        496.03        496.22         7.44 o                         
  -1   2  10          7.73          7.40         1.63 o                         
   0   2  10        232.94        255.68         6.61 o                         
   1   2  10        191.53        175.75         4.88 o                         
   2   2  10        853.36        873.35        17.95 o                         
   3   2  10        128.48        121.86         4.98 o                         
   4   2  10        340.83        365.76        10.12 o                         
   5   2  10         10.92          2.37         2.63 o                         
  -7   3  10        595.11        585.37        17.87 o                         
  -6   3  10          5.64          7.93         2.61 o                         
  -5   3  10         26.63         26.21         3.24 o                         
  -4   3  10          4.03          7.60         2.51 o                         
  -3   3  10       1408.34       1435.79        23.93 o                         
  -2   3  10        121.37        134.29         3.58 o                         
  -1   3  10         61.28         68.72         2.92 o                         
   0   3  10         54.64         53.90         3.13 o                         
   1   3  10        545.25        608.61        13.43 o                         
   2   3  10         38.20         44.74         3.24 o                         
   3   3  10       1027.42       1028.07        22.52 o                         
   4   3  10         73.70         79.78         3.82 o                         
   5   3  10         50.75         40.41         4.77 o                         
  -7   4  10        679.54        611.47        27.48 o                         
  -6   4  10        415.85        395.17        10.33 o                         
  -5   4  10       1276.66       1343.21        24.18 o                         
  -4   4  10         20.45         21.34         2.69 o                         
  -3   4  10          0.39          3.26         2.50 o                         
  -2   4  10         24.62         30.40         2.62 o                         
  -1   4  10       1324.25       1318.35        21.13 o                         
   0   4  10       1885.19       1924.12        29.68 o                         
   1   4  10        568.35        549.99        11.94 o                         
   2   4  10        938.85        958.50        23.14 o                         
   3   4  10          1.01          3.80         1.98 o                         
   4   4  10        243.42        224.84        10.84 o                         
   5   4  10        102.68         93.38         6.79 o                         
  -7   5  10        249.83        251.23        14.75 o                         
  -6   5  10         17.16         21.51         2.29 o                         
  -5   5  10         41.95         45.03         3.31 o                         
  -4   5  10        428.59        439.28        13.74 o                         
  -3   5  10       2395.12       2453.67        53.25 o                         
  -2   5  10       1422.49       1446.79        29.19 o                         
  -1   5  10        125.60        134.32         4.27 o                         
   0   5  10        118.46        115.27         4.12 o                         
   1   5  10        311.93        318.04         7.77 o                         
   2   5  10        179.40        182.68         7.64 o                         
   3   5  10       1501.40       1450.90       114.71 o                         
   4   5  10          0.01         -0.03         2.23 o                         
  -6   6  10        932.09        932.14        27.19 o                         
  -5   6  10        217.29        213.76         8.35 o                         
  -4   6  10        419.53        402.36        12.65 o                         
  -3   6  10          8.13         10.10         3.16 o                         
  -2   6  10         49.43         54.05         3.67 o                         
  -1   6  10        292.67        295.68         7.85 o                         
   0   6  10       1445.03       1448.96        29.85 o                         
   1   6  10        151.32        139.13         6.78 o                         
   2   6  10         54.08         57.50         3.69 o                         
   3   6  10        128.88        121.03         4.94 o                         
   4   6  10         57.54         37.77         5.72 o                         
  -6   7  10         17.02         18.98         2.44 o                         
  -5   7  10        694.66        708.21        49.13 o                         
  -4   7  10        125.97        122.11         5.56 o                         
  -3   7  10         18.12         19.50         3.67 o                         
  -2   7  10         59.03         63.56         4.65 o                         
  -1   7  10        652.60        652.01        15.90 o                         
   0   7  10          9.70          7.83         2.73 o                         
   1   7  10        345.62        336.15        11.77 o                         
   2   7  10          0.05          3.13         2.94 o                         
   3   7  10        442.97        388.35        15.74 o                         
   4   7  10          0.13         -1.58         1.90 o                         
  -6   8  10        219.27        194.54        17.14 o                         
  -5   8  10         33.24         35.50         6.57 o                         
  -4   8  10        877.39        911.93        22.73 o                         
  -3   8  10          4.86          3.22         3.82 o                         
  -2   8  10         79.88         88.43         6.25 o                         
  -1   8  10          0.00          4.38         3.74 o                         
   0   8  10        162.85        156.71         8.92 o                         
   1   8  10         83.46         79.43         6.19 o                         
   2   8  10        179.26        177.86         9.52 o                         
   3   8  10        106.36        111.48        10.52 o                         
  -5   9  10        154.78        155.01         8.09 o                         
  -4   9  10          0.58         -3.92         4.18 o                         
  -3   9  10        603.14        630.83        19.59 o                         
  -2   9  10        312.09        321.98        11.45 o                         
  -1   9  10         31.09         34.28         8.44 o                         
   0   9  10         98.81         97.72         6.44 o                         
   1   9  10        157.56        169.56        12.55 o                         
   2   9  10        287.39        267.30        11.91 o                         
   3   9  10        439.45        419.86        14.90 o                         
  -5  10  10          0.04         -0.88         1.54 o                         
  -4  10  10         63.77         69.51         5.45 o                         
  -3  10  10         15.27         19.29         4.16 o                         
  -2  10  10         45.07         42.16         3.76 o                         
  -1  10  10         38.65         47.17         5.01 o                         
   0  10  10        467.18        478.83        47.37 o                         
   1  10  10          6.34          4.71         2.62 o                         
   2  10  10        439.27        386.39        33.62 o                         
  -4  11  10          9.62         14.50         3.14 o                         
  -3  11  10         68.54         60.97         6.92 o                         
  -2  11  10          1.32          4.07         3.86 o                         
  -1  11  10         74.58         78.10         5.06 o                         
   0  11  10        108.03        108.42         5.72 o                         
   1  11  10        399.38        388.07        21.06 o                         
  -3  12  10         31.74         37.59         3.81 o                         
  -2  12  10        132.63         94.26         6.37 o                         
  -1  12  10        299.65        287.33        16.13 o                         
   0  12  10        322.85        342.50        18.13 o                         
  -7   0  11         68.14         74.72         5.21 o                         
  -5   0  11         90.08         92.55         9.45 o                         
  -3   0  11        162.71        174.91         6.02 o                         
  -1   0  11         31.00         39.79         3.10 o                         
   1   0  11       3578.18       3338.93        77.82 o                         
   3   0  11         26.94         30.76         4.14 o                         
  -7   1  11         94.95         84.83         6.22 o                         
  -6   1  11        439.28        469.17        16.42 o                         
  -5   1  11          0.26          4.04         3.13 o                         
  -4   1  11         19.33         23.17         2.77 o                         
  -3   1  11        169.84        168.96         4.67 o                         
  -2   1  11        410.11        453.01         8.17 o                         
  -1   1  11         40.65         35.75         2.38 o                         
   0   1  11        163.29        165.37         5.15 o                         
   1   1  11         34.40         32.66         2.75 o                         
   2   1  11        654.48        686.25        18.64 o                         
   3   1  11          3.95          5.52         2.91 o                         
   4   1  11        205.53        211.98         9.24 o                         
  -7   2  11         24.18         25.63         2.69 o                         
  -6   2  11         45.91         50.16         4.49 o                         
  -5   2  11        397.44        428.40        10.20 o                         
  -4   2  11          4.34          5.74         2.52 o                         
  -3   2  11        724.50        698.41        14.14 o                         
  -2   2  11        531.08        548.61         8.57 o                         
  -1   2  11         35.22         47.51         2.52 o                         
   0   2  11        518.12        549.42        10.68 o                         
   1   2  11        858.29        779.56        25.90 o                         
   2   2  11         11.36         11.37         3.51 o                         
   3   2  11        329.68        371.44        18.59 o                         
   4   2  11        126.34        118.92         5.28 o                         
  -7   3  11        452.77        405.95        19.19 o                         
  -6   3  11        219.23        229.66         8.28 o                         
  -5   3  11        196.00        206.78         5.87 o                         
  -4   3  11        537.57        583.61        14.10 o                         
  -3   3  11         43.27         47.15         2.90 o                         
  -2   3  11       1142.56       1183.72        24.33 o                         
  -1   3  11        290.37        280.46         5.68 o                         
   0   3  11       1003.11       1022.42        17.92 o                         
   1   3  11        335.32        282.20        10.13 o                         
   2   3  11        228.17        227.40        10.54 o                         
   3   3  11          7.46          6.58         2.18 o                         
   4   3  11         38.28         37.07         3.80 o                         
  -7   4  11         17.67         15.04         3.38 o                         
  -6   4  11        216.55        222.09         7.63 o                         
  -5   4  11       1288.32       1303.79        26.68 o                         
  -4   4  11         46.20         47.78         3.25 o                         
  -3   4  11         20.98         22.42         2.97 o                         
  -2   4  11        151.34        145.83         5.35 o                         
  -1   4  11        524.10        535.29        10.14 o                         
   0   4  11          1.24          0.32         2.29 o                         
   1   4  11        817.03        819.96        16.68 o                         
   2   4  11        148.08        139.09         5.59 o                         
   3   4  11         21.29         24.60         2.36 o                         
   4   4  11         11.24         10.38         3.29 o                         
  -6   5  11         46.26         43.99         2.95 o                         
  -5   5  11        365.32        367.52         9.14 o                         
  -4   5  11         52.07         50.72         3.42 o                         
  -3   5  11        619.83        629.05        15.15 o                         
  -2   5  11       1391.61       1448.95        29.92 o                         
  -1   5  11        281.09        286.59         8.79 o                         
   0   5  11        120.21        132.36         5.73 o                         
   1   5  11          2.66          5.18         2.82 o                         
   2   5  11        331.03        310.78        10.02 o                         
   3   5  11          1.52          5.14         3.43 o                         
   4   5  11        289.77        212.13        12.49 o                         
  -6   6  11          0.23         -0.51         1.97 o                         
  -5   6  11       1011.11       1018.85        30.13 o                         
  -4   6  11        405.01        414.88        11.67 o                         
  -3   6  11        620.89        635.28        15.89 o                         
  -2   6  11         57.06         58.52         4.59 o                         
  -1   6  11       1626.10       1661.86        51.10 o                         
   0   6  11          7.19          8.97         2.44 o                         
   1   6  11        622.17        606.49        18.77 o                         
   2   6  11         51.20         43.02         4.74 o                         
   3   6  11        136.56        147.74        11.03 o                         
  -6   7  11        918.11        861.47        48.69 o                         
  -5   7  11        102.23        103.05         5.49 o                         
  -4   7  11        106.11        105.25         7.27 o                         
  -3   7  11        249.10        249.71         8.11 o                         
  -2   7  11         58.58         77.10         7.24 o                         
  -1   7  11         24.87         20.82         3.57 o                         
   0   7  11        675.16        684.02        19.29 o                         
   1   7  11         32.25         28.68         3.15 o                         
   2   7  11         49.59         38.35         5.39 o                         
   3   7  11         21.58         25.45         3.07 o                         
  -5   8  11        339.00        376.36        21.21 o                         
  -4   8  11         38.13         34.71         3.67 o                         
  -3   8  11         35.04         38.80         3.84 o                         
  -2   8  11          2.52          3.10         4.13 o                         
  -1   8  11        648.48        688.53        28.84 o                         
   0   8  11          0.36          0.71         3.59 o                         
   1   8  11        255.57        249.48        26.13 o                         
   2   8  11        150.56        174.66         7.76 o                         
  -5   9  11         19.10         21.81         2.48 o                         
  -4   9  11         25.14         32.85         5.71 o                         
  -3   9  11          0.22         -0.68         2.54 o                         
  -2   9  11        528.63        523.85        31.87 o                         
  -1   9  11         57.92         62.69        11.25 o                         
   0   9  11        202.71        221.60        10.92 o                         
   1   9  11          0.44          3.38         3.79 o                         
   2   9  11        133.05        127.55         8.13 o                         
  -4  10  11        234.00        243.94        14.13 o                         
  -3  10  11        433.35        356.67        18.71 o                         
  -2  10  11         70.25         65.16         3.66 o                         
  -1  10  11         56.63         67.48         5.37 o                         
   0  10  11         15.57         24.99         5.35 o                         
   1  10  11        467.38        457.02        23.72 o                         
  -2  11  11        504.75        466.17        51.67 o                         
  -1  11  11          1.91          1.38         1.69 o                         
   0  11  11        396.42        383.55        19.96 o                         
  -6   0  12        245.39        245.01        11.87 o                         
  -4   0  12         60.70         63.42         5.09 o                         
  -2   0  12        809.88        830.50        18.17 o                         
   0   0  12        482.95        477.64        12.62 o                         
   2   0  12        885.01       1002.52        35.78 o                         
   4   0  12         59.73         41.67         5.06 o                         
  -7   1  12        390.81        304.38        16.22 o                         
  -6   1  12          1.77          2.11         2.59 o                         
  -5   1  12        198.71        216.23        10.36 o                         
  -4   1  12          0.12          0.57         2.42 o                         
  -3   1  12         33.35         40.25         2.34 o                         
  -2   1  12        172.16        170.60         5.64 o                         
  -1   1  12       1822.97       1746.02        24.67 o                         
   0   1  12         24.67         27.43         2.53 o                         
   1   1  12        761.38        823.31        24.71 o                         
   2   1  12          3.75          3.81         2.62 o                         
   3   1  12         16.78         22.01         3.04 o                         
  -6   2  12        144.37        152.81         8.55 o                         
  -5   2  12         66.96         66.04         4.71 o                         
  -4   2  12        778.64        828.79        16.21 o                         
  -3   2  12         50.17         53.69         2.88 o                         
  -2   2  12        250.04        253.89         5.38 o                         
  -1   2  12         10.08         19.85         2.54 o                         
   0   2  12        382.39        399.81         7.91 o                         
   1   2  12         60.94         57.04         3.33 o                         
   2   2  12        161.63        171.26         7.64 o                         
   3   2  12         11.84          9.24         2.11 o                         
  -6   3  12         30.67         33.13         4.99 o                         
  -5   3  12         59.70         63.29         3.17 o                         
  -4   3  12        164.57        178.93         5.91 o                         
  -3   3  12        144.21        159.12         4.97 o                         
  -2   3  12         74.65         66.79         4.02 o                         
  -1   3  12        605.59        574.21        13.49 o                         
   0   3  12         67.89         61.51         3.89 o                         
   1   3  12         37.61         50.00         2.98 o                         
   2   3  12         11.22         10.76         2.36 o                         
   3   3  12        145.07        135.79         5.11 o                         
  -6   4  12         93.30         85.62         5.12 o                         
  -5   4  12        155.46        157.95         4.69 o                         
  -4   4  12        772.48        847.18        17.20 o                         
  -3   4  12          0.01          1.53         2.20 o                         
  -2   4  12        393.25        418.19        13.36 o                         
  -1   4  12         87.35         77.59         3.65 o                         
   0   4  12        378.03        364.99         9.53 o                         
   1   4  12         22.35         21.12         2.73 o                         
   2   4  12         18.15         23.70         2.42 o                         
   3   4  12          0.01          0.39         1.90 o                         
  -6   5  12          6.48          7.05         2.95 o                         
  -5   5  12         75.74         84.06         3.55 o                         
  -4   5  12          0.29          1.68         2.02 o                         
  -3   5  12        344.83        339.84         7.89 o                         
  -2   5  12          1.63          5.95         3.16 o                         
  -1   5  12        448.37        456.62        15.94 o                         
   0   5  12         11.66          9.99         2.45 o                         
   1   5  12         47.80         50.86         3.15 o                         
   2   5  12        157.09        146.27         4.81 o                         
   3   5  12        340.15        361.70        19.46 o                         
  -5   6  12         49.58         55.07         4.69 o                         
  -4   6  12        282.68        300.80         8.59 o                         
  -3   6  12        146.11        137.63         5.84 o                         
  -2   6  12        118.13        114.07         6.59 o                         
  -1   6  12         69.16         75.95         7.03 o                         
   0   6  12        454.13        439.00        18.50 o                         
   1   6  12        557.50        549.21        20.22 o                         
   2   6  12        491.08        444.25        83.85 o                         
  -5   7  12        269.30        259.48        15.68 o                         
  -4   7  12         26.31         26.89         2.45 o                         
  -3   7  12        677.87        687.42        29.59 o                         
  -2   7  12         89.51         73.51         6.30 o                         
  -1   7  12       1562.13       1679.41        56.93 o                         
   0   7  12         28.53         28.04         3.49 o                         
   1   7  12        116.75         81.84        23.03 o                         
   2   7  12         35.79         54.96         5.88 o                         
  -5   8  12        753.31        684.15        33.02 o                         
  -4   8  12        534.03        498.42        36.88 o                         
  -3   8  12          8.20          9.83         2.37 o                         
  -2   8  12        164.98        176.06         9.23 o                         
  -1   8  12          4.59         10.80         5.88 o                         
   0   8  12        218.30        235.07        10.93 o                         
   1   8  12        239.74        235.07        35.64 o                         
   2   8  12        321.21        320.61        16.29 o                         
  -3   9  12        201.03        163.57         7.12 o                         
  -2   9  12         29.18         29.13         2.60 o                         
  -1   9  12        482.82        574.01        30.20 o                         
   0   9  12         34.57         41.20         5.59 o                         
   1   9  12         15.68         11.50         2.50 o                         
  -2  10  12        596.78        543.85        26.76 o                         
  -1  10  12          6.09          7.98         2.66 o                         
   0  10  12         61.46         60.29         4.87 o                         
  -5   0  13         17.92         20.68         4.38 o                         
  -3   0  13       2241.58       2161.11        45.15 o                         
  -1   0  13        296.11        338.04         9.58 o                         
   1   0  13         52.36         69.20         5.14 o                         
   3   0  13        348.29        402.80        15.21 o                         
  -6   1  13        439.99        440.86        29.66 o                         
  -5   1  13        134.87        136.86         6.95 o                         
  -4   1  13        148.43        146.12         6.47 o                         
  -3   1  13          1.81          3.78         1.88 o                         
  -2   1  13        357.87        352.19         7.62 o                         
  -1   1  13        443.98        452.01         9.41 o                         
   0   1  13        283.46        334.87         7.57 o                         
   1   1  13         18.18         28.45         3.42 o                         
   2   1  13        186.82        205.31        10.07 o                         
   3   1  13         75.96         67.56         2.98 o                         
  -6   2  13         19.04         21.91         2.71 o                         
  -5   2  13         19.69         20.76         4.14 o                         
  -4   2  13          4.42          7.39         2.09 o                         
  -3   2  13       1405.81       1361.05        27.39 o                         
  -2   2  13         12.57         17.60         3.09 o                         
  -1   2  13         44.01         52.64         4.11 o                         
   0   2  13         51.15         50.34         3.01 o                         
   1   2  13        300.08        307.67         7.95 o                         
   2   2  13        120.64        143.67         6.60 o                         
   3   2  13         26.85         16.85         3.31 o                         
  -6   3  13        243.78        207.50        12.46 o                         
  -5   3  13         10.39         10.36         2.64 o                         
  -4   3  13         79.32         90.13         4.59 o                         
  -3   3  13          0.90          1.44         1.85 o                         
  -2   3  13       1109.06       1108.37        55.27 o                         
  -1   3  13        222.32        215.93         6.16 o                         
   0   3  13        108.96        122.25         4.27 o                         
   1   3  13         20.01         17.49         2.32 o                         
   2   3  13         21.73         20.56         2.83 o                         
  -5   4  13         34.29         36.69         2.58 o                         
  -4   4  13        108.72        117.74         4.25 o                         
  -3   4  13        128.06        132.03         6.86 o                         
  -2   4  13         80.93         89.05         9.34 o                         
  -1   4  13        777.58        768.42        26.27 o                         
   0   4  13         36.37         37.85         2.35 o                         
   1   4  13         21.24         19.75         2.12 o                         
   2   4  13        109.52        103.39         9.89 o                         
  -5   5  13         79.41         77.53         4.87 o                         
  -4   5  13        648.44        672.17        17.32 o                         
  -3   5  13         72.48         77.76         4.81 o                         
  -2   5  13         65.06         71.76         4.89 o                         
  -1   5  13        160.73        158.45         7.56 o                         
   0   5  13        315.41        315.29        10.79 o                         
   1   5  13          4.45          6.51         1.90 o                         
   2   5  13        189.88        194.97         9.08 o                         
  -5   6  13        678.81        614.25        30.08 o                         
  -4   6  13          6.64          5.96         1.90 o                         
  -3   6  13        373.58        389.57        12.73 o                         
  -2   6  13         14.18         11.88         3.37 o                         
  -1   6  13        160.89        159.94         8.46 o                         
   0   6  13          0.03          4.36         2.03 o                         
   1   6  13        142.93        128.78         6.33 o                         
  -4   7  13        104.21        102.48         5.22 o                         
  -3   7  13         13.21         16.62         2.78 o                         
  -2   7  13        260.77        265.25         9.22 o                         
  -1   7  13          0.62          1.84         4.23 o                         
   0   7  13        403.67        334.80        14.09 o                         
   1   7  13         18.54         10.11         2.69 o                         
  -3   8  13        825.06        789.01        21.66 o                         
  -2   8  13         12.24          9.62         2.23 o                         
  -1   8  13         17.13         12.19         3.67 o                         
   0   8  13        576.61        612.47        39.02 o                         
  -2   9  13        126.88        109.26         6.93 o                         
  -4   0  14        112.79        120.57        11.66 o                         
  -2   0  14        102.79        104.95         6.83 o                         
   0   0  14        455.94        540.36        17.05 o                         
   2   0  14         14.30         20.09         4.72 o                         
  -5   1  14       1043.13       1074.01        36.77 o                         
  -4   1  14        216.79        217.23        11.14 o                         
  -3   1  14         78.22         92.27         7.99 o                         
  -2   1  14         33.30         39.90         2.90 o                         
  -1   1  14         22.44         23.08         2.87 o                         
   0   1  14          0.82          3.69         2.95 o                         
   1   1  14         47.46         39.26         3.60 o                         
   2   1  14        102.93         88.99         9.67 o                         
  -5   2  14        145.83        150.31        10.31 o                         
  -4   2  14        208.15        193.06         9.23 o                         
  -3   2  14         20.14         15.77         3.36 o                         
  -2   2  14        516.96        576.26        15.18 o                         
  -1   2  14        112.64        130.47         5.10 o                         
   0   2  14         17.81         21.54         2.57 o                         
   1   2  14        336.83        401.50        14.04 o                         
  -4   3  14         21.36         20.86         3.00 o                         
  -3   3  14        745.68        788.60        28.06 o                         
  -2   3  14         17.09         20.02         2.48 o                         
  -1   3  14        348.56        335.02        11.50 o                         
   0   3  14        153.48        154.77         6.35 o                         
   1   3  14         15.88         18.11         1.75 o                         
  -4   4  14        546.49        579.71        29.12 o                         
  -3   4  14         73.23         72.34         5.13 o                         
  -2   4  14        575.30        569.87        20.79 o                         
  -1   4  14         33.34         33.54         3.31 o                         
   0   4  14         26.24         32.57         9.37 o                         
   1   4  14          9.09         11.01         1.98 o                         
  -4   5  14         30.25         23.76         2.42 o                         
  -3   5  14        172.82        166.49        11.19 o                         
  -2   5  14         43.80         56.80         5.51 o                         
  -1   5  14        133.96        163.08         7.67 o                         
   0   5  14          3.72          6.60         2.26 o                         
  -3   6  14         61.79         70.34         4.15 o                         
  -2   6  14         36.45         46.31         3.37 o                         
  -1   6  14        153.99        185.40        20.12 o                         
   0   6  14        659.22        642.37        31.60 o                         
  -2   7  14        178.58        209.83         8.28 o                         
  -1   7  14        142.70        152.80         5.21 o                         
  -1   0  15         24.88         26.29         4.47 o                         
  -2   1  15        331.13        308.30        16.59 o                         
  -1   1  15         27.25         23.66         2.69 o                         
   0   1  15         71.08         62.84         5.38 o                         
  -2   2  15          7.64         11.44         3.54 o                         
  -1   2  15         46.13         48.77         5.30 o                         
   0   2  15         56.81         69.75         5.86 o                         
  -3   3  15          1.08          2.21         2.02 o                         
  -2   3  15        142.64        138.40         7.29 o                         
  -1   3  15         34.04         57.25         5.27 o                         
   0   3  15        173.29        172.84         9.94 o                         
  -3   4  15        614.87        586.97        28.01 o                         
  -2   4  15         50.08         61.46         3.61 o                         
  -1   4  15         14.96         16.15         2.79 o                         
                                                                                
