# Supplementary material for: Complexes of 2,4,6-tri­hydroxy­benzoic acid: effects of intra­molecular hydro­gen bonding on ligand geometry and metal binding modes
Source: Acta Crystallogr C Struct Chem. 2022 Oct 25;78(Pt 11):653–70. doi: 10.1107/S2053229622009901 (PMC9635592; doi:10.1107/S2053229622009901)
Supplement: Supplementary file 14 [file c-78-00653-13_Mn_H3THBA_triclinic_cc_mnhthba_5sup14.hkl]

data_13_Mn_H3THBA_triclinic_cc_mnhthba_5                                        
_shelx_title ' cc_mnhthba_5_a.res in P-1'                                       
_shelx_refln_list_code          4                                               
_shelx_F_calc_maximum       83.43                                               
_exptl_crystal_F_000       279.00                                               
_reflns_d_resolution_high  0.7881                                               
                                                                                
loop_                                                                           
 _space_group_symop_operation_xyz                                               
 'x, y, z'                                                                      
 '-x, -y, -z'                                                                   
                                                                                
_cell_length_a     7.4216                                                       
_cell_length_b     7.6597                                                       
_cell_length_c    11.1934                                                       
_cell_angle_alpha 100.017                                                       
_cell_angle_beta   90.262                                                       
_cell_angle_gamma 117.689                                                       
                                                                                
_shelx_F_squared_multiplier     1.000                                           
                                                                                
loop_                                                                           
 _refln_index_h                                                                 
 _refln_index_k                                                                 
 _refln_index_l                                                                 
 _refln_F_squared_calc                                                          
 _refln_F_squared_meas                                                          
 _refln_F_squared_sigma                                                         
 _refln_observed_status                                                         
   1   0   0       1879.11       2048.53        56.53 o                         
   2   0   0        162.69        153.56         5.57 o                         
   3   0   0       2113.37       2364.12        66.69 o                         
   4   0   0        539.26        621.84        19.94 o                         
   5   0   0          8.24         10.08         2.36 o                         
   6   0   0        446.80        462.52        15.90 o                         
   7   0   0        152.38        158.06         4.71 o                         
   8   0   0        282.60        262.76         9.30 o                         
  -8   1   0         87.09         77.87         3.70 o                         
  -7   1   0         89.94         91.29         6.05 o                         
  -6   1   0         49.68         52.05         2.54 o                         
  -5   1   0       2118.41       2178.93        31.90 o                         
  -4   1   0        646.13        661.53        12.02 o                         
  -3   1   0        425.40        432.47        10.56 o                         
  -2   1   0       6961.21       7166.39       284.00 o                         
  -1   1   0       1673.87       1748.22        48.50 o                         
   0   1   0        327.85        295.38         7.51 o                         
   1   1   0       6147.26       6118.51       168.07 o                         
   2   1   0        173.31        255.57         9.05 o                         
   3   1   0        168.31        209.14         8.47 o                         
   4   1   0          5.64          5.79         2.02 o                         
   5   1   0         67.49         66.98         3.82 o                         
   6   1   0        408.65        389.15        13.87 o                         
   7   1   0        177.21        181.47         4.64 o                         
  -8   2   0         25.91         21.57         2.44 o                         
  -7   2   0        199.74        211.47         4.87 o                         
  -6   2   0       1054.32       1075.68        22.42 o                         
  -5   2   0        281.86        286.11         5.14 o                         
  -4   2   0        610.88        604.37        19.44 o                         
  -3   2   0         11.51         11.47         1.51 o                         
  -2   2   0       3341.06       3519.87        97.77 o                         
  -1   2   0         57.51         56.97         2.83 o                         
   0   2   0        106.17        100.77         2.38 o                         
   1   2   0         99.20         76.23         3.40 o                         
   2   2   0       1102.38       1112.15        33.04 o                         
   3   2   0         61.30         54.40         2.38 o                         
   4   2   0         59.69         60.53         2.67 o                         
   5   2   0         10.35         11.18         1.60 o                         
   6   2   0         42.79         50.31         2.13 o                         
   7   2   0         82.45         78.13         3.34 o                         
  -9   3   0         35.13         37.68         2.61 o                         
  -8   3   0        105.36        116.18         6.28 o                         
  -7   3   0          4.86          7.92         1.71 o                         
  -6   3   0        240.90        248.67         5.01 o                         
  -5   3   0        467.56        450.74         9.34 o                         
  -4   3   0        912.05        926.80        28.69 o                         
  -3   3   0         96.01         96.06         4.93 o                         
  -2   3   0        931.28        924.25        27.87 o                         
  -1   3   0       1418.11       1429.47        41.80 o                         
   0   3   0         99.86        144.64         5.86 o                         
   1   3   0       1929.97       1998.26        33.22 o                         
   2   3   0         67.18         65.03         3.32 o                         
   3   3   0         80.04         75.09         2.78 o                         
   4   3   0        127.01        130.97         3.93 o                         
   5   3   0         39.90         39.14         1.96 o                         
   6   3   0         52.77         53.69         2.38 o                         
  -9   4   0         21.12         18.99         1.17 o                         
  -8   4   0         58.92         63.28         4.90 o                         
  -7   4   0        235.79        254.69         8.30 o                         
  -6   4   0         14.88         14.23         2.09 o                         
  -5   4   0         91.90         91.31         4.11 o                         
  -4   4   0        392.90        415.97        15.49 o                         
  -3   4   0         70.31         60.40         4.28 o                         
  -2   4   0        203.62        238.17         9.84 o                         
  -1   4   0         47.43         52.94         2.99 o                         
   0   4   0        153.65        142.75         4.61 o                         
   1   4   0        444.09        461.72        11.80 o                         
   2   4   0        128.14        136.59         5.73 o                         
   3   4   0        172.19        167.89         6.19 o                         
   4   4   0        303.68        307.68         7.41 o                         
   5   4   0         24.34         26.46         1.89 o                         
  -9   5   0         26.91         22.94         3.59 o                         
  -8   5   0         98.76        104.45         6.37 o                         
  -7   5   0        234.31        234.31         8.01 o                         
  -6   5   0         23.65         25.92         2.40 o                         
  -5   5   0         47.24         51.64         3.46 o                         
  -4   5   0        210.75        215.03         4.78 o                         
  -3   5   0          7.73         11.14         1.40 o                         
  -2   5   0        346.12        341.28         6.04 o                         
  -1   5   0        724.67        700.32         8.85 o                         
   0   5   0        176.43        182.59         5.13 o                         
   1   5   0        126.79        123.18         4.31 o                         
   2   5   0         34.60         33.09         3.01 o                         
   3   5   0         75.48         75.43         3.44 o                         
   4   5   0         69.05         70.24         3.16 o                         
  -9   6   0         29.15         33.00         2.38 o                         
  -8   6   0         57.66         60.80         2.57 o                         
  -7   6   0         47.24         46.95         2.58 o                         
  -6   6   0         73.15         67.29         3.08 o                         
  -5   6   0        116.51        114.23         5.20 o                         
  -4   6   0         95.30         96.90         2.97 o                         
  -3   6   0         48.53         47.52         1.86 o                         
  -2   6   0        414.62        417.13         6.06 o                         
  -1   6   0        651.01        650.10         8.65 o                         
   0   6   0         22.89         23.13         1.72 o                         
   1   6   0         55.12         50.31         4.44 o                         
   2   6   0         95.66        105.90         3.98 o                         
   3   6   0          4.00          5.22         1.15 o                         
  -8   7   0         22.47         22.62         1.44 o                         
  -7   7   0        172.84        175.64         4.89 o                         
  -6   7   0        115.02        116.65         3.81 o                         
  -5   7   0        171.04        164.92         4.12 o                         
  -4   7   0        140.43        138.55         3.77 o                         
  -3   7   0         36.86         35.14         1.84 o                         
  -2   7   0        306.27        305.98         5.31 o                         
  -1   7   0        526.62        543.21         9.68 o                         
   0   7   0        100.93        100.60         3.79 o                         
   1   7   0         62.96         71.45         6.90 o                         
   2   7   0        109.42        120.32         5.45 o                         
  -8   8   0          4.67          4.21         1.10 o                         
  -7   8   0        155.16        155.09         5.37 o                         
  -6   8   0        298.16        292.64         6.56 o                         
  -5   8   0         10.76          9.91         2.56 o                         
  -4   8   0        153.33        148.35         5.57 o                         
  -2   8   0         61.27         63.00         4.26 o                         
  -1   8   0         65.32         60.63         2.38 o                         
   0   8   0        177.27        178.13         4.19 o                         
  -6   9   0          7.51          6.71         0.97 o                         
  -5   9   0         95.16        100.96         4.99 o                         
  -4   9   0         45.52         46.79         3.21 o                         
  -3   9   0         45.10         42.02         1.94 o                         
  -2   9   0          6.57          4.41         1.07 o                         
   2  -9   1        138.79        130.51         5.71 o                         
   3  -9   1        112.92        124.10         8.14 o                         
   4  -9   1        111.39        125.61         5.89 o                         
   5  -9   1        231.16        229.42         6.46 o                         
   6  -9   1         14.31         11.71         1.23 o                         
   7  -9   1         12.03         10.83         1.34 o                         
   0  -8   1        246.36        248.86         6.71 o                         
   1  -8   1          5.80          7.55         1.32 o                         
   2  -8   1         10.14          8.79         1.47 o                         
   3  -8   1        474.65        491.17        57.28 o                         
   4  -8   1         73.92         74.30         3.58 o                         
   5  -8   1         66.18         66.71         4.34 o                         
   6  -8   1        302.74        311.76         8.64 o                         
   7  -8   1         14.38         14.21         1.56 o                         
   8  -8   1          4.20          3.71         0.99 o                         
  -2  -7   1         69.01         69.45         4.08 o                         
  -1  -7   1         75.22         82.15         8.47 o                         
   0  -7   1         67.47         72.51         3.59 o                         
   1  -7   1        277.29        281.85         8.53 o                         
   2  -7   1        106.49        107.01         5.97 o                         
   3  -7   1         68.21         70.69         2.80 o                         
   4  -7   1        118.60        125.51         5.32 o                         
   5  -7   1         67.56         76.09         4.49 o                         
   6  -7   1        167.15        177.47         8.20 o                         
   7  -7   1        154.43        153.76         4.56 o                         
   8  -7   1         50.76         45.86         2.00 o                         
  -3  -6   1         36.31         38.61         2.53 o                         
  -2  -6   1         69.41         66.69         3.87 o                         
  -1  -6   1        160.04        150.47         4.33 o                         
   0  -6   1        329.79        323.63         9.65 o                         
   1  -6   1        301.48        291.48         8.01 o                         
   2  -6   1        346.59        332.67         6.91 o                         
   3  -6   1        138.86        143.47         4.64 o                         
   4  -6   1         38.70         39.76         2.92 o                         
   5  -6   1         31.97         33.23         1.94 o                         
   6  -6   1        443.65        454.09         8.80 o                         
   7  -6   1         14.53         13.91         1.75 o                         
   8  -6   1          7.02          9.35         1.62 o                         
   9  -6   1         88.59         96.87         4.67 o                         
  -4  -5   1         15.97         14.89         1.24 o                         
  -3  -5   1        157.14        161.22         6.35 o                         
  -2  -5   1         41.18         52.34         3.78 o                         
  -1  -5   1         88.93         90.35         5.90 o                         
   0  -5   1        275.70        273.72         6.66 o                         
   1  -5   1       2164.73       2185.01        32.10 o                         
   2  -5   1         93.98         87.43         3.20 o                         
   3  -5   1         25.41         26.54         2.01 o                         
   4  -5   1        152.82        154.82         3.88 o                         
   5  -5   1        293.20        304.30         8.21 o                         
   6  -5   1        305.55        330.40         8.01 o                         
   7  -5   1        200.17        214.56         6.03 o                         
   8  -5   1         71.99         79.65         3.83 o                         
   9  -5   1         28.91         33.25         1.53 o                         
  -5  -4   1        262.89        276.82         7.41 o                         
  -4  -4   1         86.12         94.25         4.40 o                         
  -3  -4   1         12.58         17.73         2.61 o                         
  -2  -4   1          7.71          5.54         1.68 o                         
  -1  -4   1         20.03         18.86         1.85 o                         
   0  -4   1        152.63        151.07         5.13 o                         
   1  -4   1        110.95         91.09         3.88 o                         
   2  -4   1        266.45        259.70         7.52 o                         
   3  -4   1        299.65        289.49        11.50 o                         
   4  -4   1        411.52        463.94        16.02 o                         
   5  -4   1         51.07         53.04         3.05 o                         
   6  -4   1         38.22         43.48         3.86 o                         
   7  -4   1        151.07        148.06         6.77 o                         
   8  -4   1        516.47        537.64        13.54 o                         
   9  -4   1        159.38        167.61         4.69 o                         
  -6  -3   1          9.76          9.77         1.60 o                         
  -5  -3   1        199.87        199.78         6.77 o                         
  -4  -3   1        771.14        697.11        14.20 o                         
  -3  -3   1          7.07          4.82         1.56 o                         
  -2  -3   1         22.29         19.42         1.93 o                         
  -1  -3   1        332.36        408.79         8.08 o                         
   0  -3   1        751.52        865.43        14.92 o                         
   1  -3   1       1210.82       1180.42        20.00 o                         
   2  -3   1        474.25        411.36        13.22 o                         
   3  -3   1       2919.40       3099.27        86.89 o                         
   4  -3   1       3512.67       3894.16       109.29 o                         
   5  -3   1         34.54         26.81         2.05 o                         
   6  -3   1        223.68        224.59         6.01 o                         
   7  -3   1        407.51        436.04        11.36 o                         
   8  -3   1         14.15         14.97         2.33 o                         
   9  -3   1        127.66        121.08         3.58 o                         
  -7  -2   1          6.08          5.80         0.89 o                         
  -6  -2   1        362.63        331.84        13.03 o                         
  -5  -2   1        429.12        375.19        10.62 o                         
  -4  -2   1        179.21        171.17         5.55 o                         
  -3  -2   1         10.65         12.49         1.26 o                         
  -2  -2   1         62.54         38.12         2.86 o                         
  -1  -2   1       1388.91       1386.21        28.22 o                         
   0  -2   1        396.45        384.03         8.41 o                         
   1  -2   1       2314.64       2223.04        61.32 o                         
   3  -2   1       1263.61       1375.67        39.58 o                         
   4  -2   1        856.50        819.55        17.98 o                         
   5  -2   1        640.75        687.77        11.45 o                         
   6  -2   1        115.88        114.82         4.35 o                         
   7  -2   1          4.84          5.79         1.17 o                         
   8  -2   1         39.01         37.88         3.07 o                         
  -7  -1   1        150.97        161.24         5.42 o                         
  -6  -1   1         23.05         23.93         3.21 o                         
  -5  -1   1         89.02         94.57         4.56 o                         
  -4  -1   1        307.99        302.15         9.39 o                         
  -3  -1   1       1032.34       1304.07        27.23 o                         
  -2  -1   1       1901.31       1925.85        38.55 o                         
  -1  -1   1        550.04        554.66        11.60 o                         
   0  -1   1       3200.38       3197.41        50.81 o                         
   1  -1   1       1658.35       1675.60        46.33 o                         
   2  -1   1        257.10        267.14         8.58 o                         
   3  -1   1        357.51        343.74        12.41 o                         
   4  -1   1        141.58        139.19         3.71 o                         
   5  -1   1        187.26        169.03         4.10 o                         
   6  -1   1         24.50         23.61         1.61 o                         
   7  -1   1          5.84          5.03         1.55 o                         
   8  -1   1        158.60        149.99         7.28 o                         
  -8   0   1         93.82         78.64        11.35 o                         
  -7   0   1         15.08         16.08         2.96 o                         
  -6   0   1        175.03        170.68         7.84 o                         
  -5   0   1        197.37        218.57         8.58 o                         
  -4   0   1       1501.01       1662.22        72.09 o                         
  -3   0   1        624.70        654.57        14.74 o                         
  -2   0   1          7.06          8.26         0.95 o                         
  -1   0   1        125.12        124.14         4.03 o                         
   0   0   1        177.06        185.56         5.22 o                         
   1   0   1         15.04         16.77         0.96 o                         
   2   0   1         34.63         40.21         2.15 o                         
   3   0   1        101.12         83.68         4.11 o                         
   4   0   1        176.65        189.48         8.05 o                         
   5   0   1        108.51        113.31         3.98 o                         
   6   0   1          9.80         10.12         1.55 o                         
   7   0   1          8.47          6.59         1.27 o                         
   8   0   1         24.88         25.68         2.03 o                         
  -8   1   1         16.94         16.42         1.54 o                         
  -7   1   1         47.50         43.22         2.17 o                         
  -6   1   1         38.45         39.00         2.25 o                         
  -5   1   1        264.47        245.11         5.01 o                         
  -4   1   1       1251.90       1280.85        23.39 o                         
  -3   1   1         28.36         29.01         1.84 o                         
  -2   1   1       1319.30       1259.73        35.68 o                         
  -1   1   1        386.89        342.16         7.13 o                         
   0   1   1        351.96        325.86         6.95 o                         
   1   1   1         15.19         16.71         1.24 o                         
   2   1   1        326.44        331.65        10.88 o                         
   3   1   1        201.98        240.38         9.20 o                         
   4   1   1         93.03         94.45         4.21 o                         
   5   1   1         22.84         24.18         2.49 o                         
   6   1   1         67.57         72.71         2.84 o                         
   7   1   1        158.88        167.05         4.26 o                         
  -9   2   1        157.22        152.47         5.60 o                         
  -8   2   1          4.96          5.05         1.60 o                         
  -7   2   1          9.96         10.64         2.00 o                         
  -6   2   1        276.00        274.49         5.97 o                         
  -5   2   1        167.41        180.17         4.18 o                         
  -4   2   1        863.62        779.59        16.50 o                         
  -3   2   1        769.45        712.34        36.73 o                         
  -2   2   1        340.91        332.96         8.78 o                         
  -1   2   1        512.56        474.56        14.58 o                         
   0   2   1         31.85         27.54         2.40 o                         
   1   2   1        268.88        243.26        14.23 o                         
   2   2   1       2137.83       2065.03        41.82 o                         
   3   2   1        307.51        271.02        10.94 o                         
   4   2   1         23.93         18.81         1.54 o                         
   5   2   1        324.00        317.73         7.83 o                         
   6   2   1        111.23        107.33         3.09 o                         
   7   2   1          5.25          5.06         0.94 o                         
  -9   3   1        110.41        115.32         5.17 o                         
  -8   3   1         92.04         95.82         5.72 o                         
  -7   3   1          7.17          8.54         1.43 o                         
  -6   3   1        249.66        273.86         5.37 o                         
  -5   3   1        491.34        462.30         8.36 o                         
  -4   3   1         86.24         75.25         6.12 o                         
  -3   3   1       1096.16       1195.83        25.00 o                         
  -2   3   1        636.74        570.52        18.17 o                         
  -1   3   1       1191.89       1201.78        29.52 o                         
   0   3   1        737.98        801.84        17.33 o                         
   1   3   1        699.89        669.62        12.37 o                         
   2   3   1         85.88         80.52         2.16 o                         
   3   3   1        522.50        490.68         8.29 o                         
   4   3   1          8.75          9.72         1.23 o                         
   5   3   1         19.80         20.36         1.51 o                         
   6   3   1        100.49         96.46         3.14 o                         
  -9   4   1         49.65         47.51         5.15 o                         
  -8   4   1         40.94         36.70         3.82 o                         
  -7   4   1        149.36        154.75         6.99 o                         
  -6   4   1          7.81          7.46         1.18 o                         
  -5   4   1         11.83         10.47         1.56 o                         
  -4   4   1        337.00        346.99         9.26 o                         
  -3   4   1        259.76        258.70        10.65 o                         
  -2   4   1        398.68        371.29         9.82 o                         
  -1   4   1        287.05        278.22         5.43 o                         
   0   4   1        202.43        187.48         6.96 o                         
   1   4   1        617.56        649.28        11.22 o                         
   2   4   1         88.59         91.28         3.16 o                         
   3   4   1         84.74         92.02         3.35 o                         
   4   4   1        197.02        196.01         4.64 o                         
   5   4   1         17.33         20.23         1.54 o                         
  -9   5   1         46.72         51.60         1.87 o                         
  -8   5   1         87.67         91.55         3.33 o                         
  -7   5   1         51.05         56.94         2.47 o                         
  -6   5   1        278.67        296.47         6.28 o                         
  -5   5   1         25.93         28.96         1.69 o                         
  -4   5   1         36.38         34.30         1.70 o                         
  -3   5   1        812.01        792.88        15.43 o                         
  -2   5   1        125.31        119.38         2.55 o                         
  -1   5   1        306.79        308.22         4.16 o                         
   0   5   1       1279.28       1325.22        16.88 o                         
   1   5   1        331.75        331.21         7.07 o                         
   2   5   1        151.89        147.46         4.14 o                         
   3   5   1        233.29        249.49         8.22 o                         
   4   5   1         29.82         33.12         2.04 o                         
  -9   6   1         14.76         12.58         1.08 o                         
  -8   6   1        408.71        437.18         7.79 o                         
  -7   6   1        120.91        124.37         3.57 o                         
  -6   6   1        110.63        108.08         3.84 o                         
  -5   6   1        623.67        646.37        10.29 o                         
  -4   6   1         85.40         91.41         3.57 o                         
  -3   6   1         11.47         10.54         0.92 o                         
  -2   6   1        569.46        552.72         6.56 o                         
  -1   6   1        608.50        611.43        12.79 o                         
   0   6   1        314.35        311.40         6.76 o                         
   1   6   1        151.34        151.37         8.49 o                         
   2   6   1         50.89         54.17         4.75 o                         
   3   6   1          7.28          5.45         1.10 o                         
  -8   7   1         14.60         15.27         1.39 o                         
  -7   7   1        178.68        173.91         3.99 o                         
  -6   7   1        501.48        498.27         8.91 o                         
  -5   7   1        558.89        549.76         8.93 o                         
  -4   7   1         11.50         10.66         0.92 o                         
  -3   7   1         12.35         14.62         1.45 o                         
  -2   7   1         45.64         46.49         1.91 o                         
  -1   7   1        125.96        128.78         3.62 o                         
   0   7   1          6.02          6.18         0.99 o                         
   1   7   1        107.62        107.90         3.43 o                         
   2   7   1         11.27          6.04         1.18 o                         
  -7   8   1        184.36        160.99         4.42 o                         
  -6   8   1         65.87         64.34         3.05 o                         
  -5   8   1        122.41        127.73         4.87 o                         
  -4   8   1         17.01         16.93         2.02 o                         
  -3   8   1        456.69        431.14        14.70 o                         
  -2   8   1         78.51         75.41         7.76 o                         
  -1   8   1          5.94          5.33         0.84 o                         
   0   8   1          5.30          6.75         1.27 o                         
  -6   9   1         21.31         24.02         1.91 o                         
  -5   9   1          9.71         10.60         1.54 o                         
  -4   9   1         56.73         64.48         3.58 o                         
  -3   9   1        123.39        121.59         5.30 o                         
   1  -9   2         13.89         14.08         1.37 o                         
   2  -9   2        146.37        139.80         9.14 o                         
   3  -9   2        114.94        130.21         4.16 o                         
   4  -9   2        147.33        174.38         7.44 o                         
   5  -9   2        142.25        138.64         5.03 o                         
   6  -9   2          3.92          3.83         0.95 o                         
   7  -9   2         20.93         17.80         1.73 o                         
  -1  -8   2         14.35         14.73         1.47 o                         
   0  -8   2        106.35        105.03         3.14 o                         
   1  -8   2         53.11         51.29         2.01 o                         
   2  -8   2         30.67         33.68         2.38 o                         
   3  -8   2        241.93        242.47         7.90 o                         
   4  -8   2        264.15        274.80         9.38 o                         
   5  -8   2        201.88        207.77         7.35 o                         
   6  -8   2         23.66         21.39         1.75 o                         
   7  -8   2          3.69          2.61         1.21 o                         
   8  -8   2         63.85         65.20         2.51 o                         
  -2  -7   2         38.37         36.90         2.11 o                         
  -1  -7   2        319.47        336.92         9.63 o                         
   0  -7   2         28.18         27.38         2.08 o                         
   1  -7   2          6.58          8.13         1.65 o                         
   2  -7   2        185.44        174.67         5.58 o                         
   3  -7   2        219.83        219.19         6.06 o                         
   4  -7   2        232.72        235.30         5.72 o                         
   5  -7   2         34.90         30.48         3.01 o                         
   6  -7   2         30.37         29.59         2.06 o                         
   7  -7   2         19.58         17.00         2.90 o                         
   8  -7   2        302.19        289.16         6.30 o                         
  -3  -6   2        364.78        359.71         7.60 o                         
  -2  -6   2          8.28          7.37         1.84 o                         
  -1  -6   2        112.68        119.01         5.65 o                         
   0  -6   2        142.04        126.78         8.08 o                         
   1  -6   2         82.31         79.07         3.51 o                         
   2  -6   2        370.70        357.90         7.32 o                         
   3  -6   2          8.93         11.10         1.37 o                         
   4  -6   2         97.95         98.51         3.82 o                         
   5  -6   2        452.97        473.96        12.59 o                         
   6  -6   2         44.89         47.73         2.56 o                         
   7  -6   2         27.90         34.18         2.03 o                         
   8  -6   2        192.01        197.44         4.44 o                         
   9  -6   2         14.64         18.17         1.87 o                         
  -4  -5   2         10.16         11.50         1.53 o                         
  -3  -5   2        314.19        338.53         8.34 o                         
  -2  -5   2        896.91        894.40        31.16 o                         
  -1  -5   2         40.95         47.74         6.24 o                         
   0  -5   2        112.67        110.85         6.03 o                         
   1  -5   2          6.79          9.42         1.08 o                         
   2  -5   2        425.98        426.71         9.36 o                         
   3  -5   2        680.00        698.41        16.94 o                         
   4  -5   2         83.79         73.32         4.28 o                         
   5  -5   2        297.58        312.44         5.79 o                         
   6  -5   2       1750.68       1827.92        27.68 o                         
   7  -5   2         51.20         56.50         2.54 o                         
   8  -5   2         90.45         94.59         4.13 o                         
   9  -5   2        230.58        242.65        10.01 o                         
  -5  -4   2          4.11          4.20         0.97 o                         
  -4  -4   2        823.94        718.87        14.13 o                         
  -3  -4   2        567.98        561.75        15.22 o                         
  -2  -4   2         52.83         59.57         3.48 o                         
  -1  -4   2         33.93         32.83         3.10 o                         
   0  -4   2         19.10         28.70         1.92 o                         
   1  -4   2        468.73        495.16        11.72 o                         
   2  -4   2        381.15        386.77        14.33 o                         
   3  -4   2        677.48        723.25        23.72 o                         
   4  -4   2       4405.59       4892.46        97.29 o                         
   5  -4   2        598.36        635.16        15.97 o                         
   6  -4   2         28.20         32.08         2.60 o                         
   7  -4   2        309.22        328.20         7.44 o                         
   8  -4   2         27.90         30.38         3.21 o                         
   9  -4   2          4.27          3.99         0.62 o                         
  -6  -3   2         49.03         51.09         3.28 o                         
  -5  -3   2         67.93         61.04         2.68 o                         
  -4  -3   2          4.93          7.52         1.44 o                         
  -3  -3   2        735.74        726.88        23.16 o                         
  -2  -3   2        213.37        226.69         5.47 o                         
  -1  -3   2        574.21        664.94        12.19 o                         
   0  -3   2       2219.10       2229.66        62.99 o                         
   1  -3   2        335.87        289.65         6.96 o                         
   2  -3   2       1045.01        958.40        66.84 o                         
   3  -3   2       3910.89       4113.26        81.15 o                         
   4  -3   2          8.72          8.10         1.08 o                         
   5  -3   2         84.81         84.57         3.13 o                         
   6  -3   2        315.17        326.90         6.78 o                         
   7  -3   2          5.04          4.04         1.17 o                         
   8  -3   2          3.78          2.86         1.17 o                         
   9  -3   2         56.85         48.19         5.03 o                         
  -7  -2   2          4.79          4.58         1.16 o                         
  -6  -2   2        119.77        108.97         6.76 o                         
  -5  -2   2         28.43         37.09         2.04 o                         
  -4  -2   2          5.49          4.54         1.03 o                         
  -3  -2   2        320.46        363.44         6.81 o                         
  -2  -2   2       4231.69       4204.03        83.02 o                         
  -1  -2   2        312.33        332.04         7.83 o                         
   0  -2   2         63.74         59.14         3.60 o                         
   1  -2   2        199.87        200.55         6.97 o                         
   2  -2   2        620.43        689.46        22.45 o                         
   3  -2   2        262.65        243.35        15.62 o                         
   4  -2   2        971.90        959.37        20.68 o                         
   5  -2   2         38.66         35.53         1.51 o                         
   6  -2   2         73.37         73.37         2.38 o                         
   7  -2   2         60.57         60.71         2.68 o                         
   8  -2   2         11.21         10.65         1.78 o                         
  -7  -1   2          4.05          4.71         1.24 o                         
  -6  -1   2         17.99         19.91         2.17 o                         
  -5  -1   2         20.26         19.82         1.52 o                         
  -4  -1   2         11.27         11.42         1.26 o                         
  -3  -1   2        151.53        158.11         4.84 o                         
  -2  -1   2       2908.91       3001.29        83.74 o                         
  -1  -1   2       1107.37       1116.72        31.69 o                         
   0  -1   2         62.06         58.73         1.79 o                         
   1  -1   2        134.42        125.47         2.93 o                         
   2  -1   2          6.82          8.70         0.65 o                         
   3  -1   2          8.80          7.73         0.86 o                         
   4  -1   2        148.43        155.44         3.98 o                         
   5  -1   2        385.80        401.47         8.34 o                         
   6  -1   2         94.27         88.37         3.04 o                         
   7  -1   2          4.05          2.75         1.50 o                         
   8  -1   2         52.56         42.43         2.66 o                         
  -8   0   2         47.97         48.84         3.04 o                         
  -7   0   2        226.52        213.84         6.57 o                         
  -6   0   2         50.70         49.14         3.24 o                         
  -5   0   2         15.28         12.56         1.06 o                         
  -4   0   2         98.28        120.84         9.85 o                         
  -3   0   2        238.98        261.12         6.52 o                         
  -2   0   2       1737.48       1671.30        46.98 o                         
  -1   0   2        548.80        533.22        15.21 o                         
   0   0   2        749.00        609.04        17.65 o                         
   1   0   2       1579.35       1523.72        42.16 o                         
   2   0   2       1023.73       1012.32        29.01 o                         
   3   0   2        150.97        149.16         6.05 o                         
   4   0   2       1158.63       1130.97        33.28 o                         
   5   0   2         30.64         31.39         2.18 o                         
   6   0   2         40.44         40.36         2.38 o                         
   7   0   2        179.26        182.54         4.92 o                         
   8   0   2          8.79          7.57         1.04 o                         
  -8   1   2        123.28        124.00         7.82 o                         
  -7   1   2        224.63        216.84         5.89 o                         
  -6   1   2        119.47        127.55         3.69 o                         
  -5   1   2        345.04        362.33         6.12 o                         
  -4   1   2        662.82        710.60        12.89 o                         
  -3   1   2         24.58         26.81         1.87 o                         
  -2   1   2        340.95        311.40        15.73 o                         
  -1   1   2       1101.39       1076.65        21.28 o                         
   0   1   2        226.62        172.70         5.01 o                         
   1   1   2         60.59         58.98         5.21 o                         
   2   1   2        631.13        621.33        18.89 o                         
   3   1   2         18.24         19.06         2.10 o                         
   4   1   2        173.77        169.16         8.67 o                         
   5   1   2         79.13         73.02         2.54 o                         
   6   1   2          5.27          5.14         1.39 o                         
   7   1   2        136.75        144.46         6.71 o                         
  -9   2   2         47.55         41.63         2.34 o                         
  -8   2   2         38.94         35.86         2.19 o                         
  -7   2   2         88.21         92.23         4.40 o                         
  -6   2   2         59.00         60.88         2.47 o                         
  -5   2   2        417.47        430.31         7.03 o                         
  -4   2   2        364.28        354.83         8.88 o                         
  -3   2   2        109.52        117.76         9.86 o                         
  -2   2   2         24.28         24.52         1.20 o                         
  -1   2   2        341.58        320.86        10.35 o                         
   0   2   2         35.67         27.30         1.26 o                         
   1   2   2        369.55        347.31         9.74 o                         
   2   2   2       1536.88       1472.23        30.40 o                         
   3   2   2        379.31        361.46         7.24 o                         
   4   2   2         23.30         22.45         1.49 o                         
   5   2   2        197.62        206.11         7.88 o                         
   6   2   2         99.09        109.03         5.93 o                         
  -9   3   2         35.39         32.84         2.45 o                         
  -8   3   2          4.01          4.72         2.05 o                         
  -7   3   2          5.03          4.64         1.07 o                         
  -6   3   2         82.25         82.44         2.84 o                         
  -5   3   2        417.09        401.50         7.50 o                         
  -4   3   2        879.89        914.22        24.95 o                         
  -3   3   2        401.01        448.82        11.68 o                         
  -2   3   2        239.57        203.20         8.00 o                         
  -1   3   2         12.93          9.66         0.90 o                         
   0   3   2         27.65         25.24         5.25 o                         
   1   3   2        813.11        844.07        27.17 o                         
   2   3   2       1538.92       1472.11        14.75 o                         
   3   3   2       1050.96       1018.82        14.85 o                         
   4   3   2        333.07        327.60         6.25 o                         
   5   3   2         92.78         90.99         2.80 o                         
   6   3   2         23.75         24.35         1.73 o                         
  -9   4   2         96.66        101.76         2.70 o                         
  -8   4   2          9.07         10.11         2.51 o                         
  -7   4   2        105.76        110.22         3.96 o                         
  -6   4   2        140.97        155.30         4.20 o                         
  -5   4   2         38.57         39.92         2.14 o                         
  -4   4   2       1303.40       1339.28        23.34 o                         
  -3   4   2       1199.79       1311.94        40.02 o                         
  -2   4   2        725.84        705.13        18.68 o                         
  -1   4   2        344.49        360.24         7.57 o                         
   0   4   2          9.62          8.79         0.90 o                         
   1   4   2        828.24        835.25        11.12 o                         
   2   4   2        780.16        759.30         9.82 o                         
   3   4   2         17.40         19.69         1.82 o                         
   4   4   2        216.16        217.13         4.79 o                         
   5   4   2         27.57         28.19         2.51 o                         
  -9   5   2        101.07        105.75         3.33 o                         
  -8   5   2         49.47         51.76         2.87 o                         
  -7   5   2         10.09          7.76         1.24 o                         
  -6   5   2         52.08         53.41         2.34 o                         
  -5   5   2          5.25          5.12         0.99 o                         
  -4   5   2       1160.68       1205.31        18.64 o                         
  -3   5   2       3092.90       3090.67        44.57 o                         
  -2   5   2          8.82         10.11         0.66 o                         
  -1   5   2        245.78        243.49         3.47 o                         
   0   5   2        147.31        152.85         3.40 o                         
   1   5   2       1221.82       1218.31        17.50 o                         
   2   5   2         10.20         10.86         1.40 o                         
   3   5   2        236.26        241.40        11.02 o                         
   4   5   2          8.47         12.64         2.30 o                         
  -9   6   2          3.23          2.33         0.72 o                         
  -8   6   2         43.70         51.16         1.85 o                         
  -7   6   2          7.70          7.44         1.14 o                         
  -6   6   2         15.85         16.53         2.06 o                         
  -5   6   2        452.96        435.02         8.60 o                         
  -4   6   2          6.89          5.48         1.05 o                         
  -3   6   2        110.04        107.55         2.12 o                         
  -2   6   2        324.66        318.62         4.80 o                         
  -1   6   2        529.03        534.84        12.52 o                         
   0   6   2         87.57         83.02         2.54 o                         
   1   6   2          6.99          5.21         1.17 o                         
   2   6   2         59.43         61.47         3.35 o                         
   3   6   2        372.71        348.60         8.27 o                         
  -8   7   2         25.86         20.21         1.35 o                         
  -7   7   2         55.22         51.49         1.70 o                         
  -6   7   2          5.85          6.82         0.98 o                         
  -5   7   2         53.13         54.71         2.82 o                         
  -4   7   2         85.34         93.22         3.46 o                         
  -3   7   2         31.85         30.96         2.13 o                         
  -2   7   2         15.17         16.73         1.63 o                         
  -1   7   2        638.67        627.13        10.82 o                         
   0   7   2          9.30          8.60         1.08 o                         
   1   7   2         15.27         16.82         1.62 o                         
  -7   8   2         64.74         60.80         3.14 o                         
  -6   8   2        214.99        208.30         9.88 o                         
  -5   8   2         28.61         25.59         2.09 o                         
  -4   8   2         29.19         30.16         2.30 o                         
  -3   8   2       1098.86       1045.65        31.72 o                         
  -2   8   2        244.19        242.87        13.71 o                         
  -1   8   2          6.78          6.82         0.95 o                         
  -5   9   2        358.12        314.34        10.45 o                         
  -4   9   2        190.38        180.83         6.51 o                         
  -3   9   2          7.79          6.86         1.07 o                         
   1  -9   3        101.64         85.70         3.68 o                         
   2  -9   3         36.55         31.95         2.44 o                         
   3  -9   3         15.47         15.93         1.43 o                         
   4  -9   3         91.58         91.22         3.48 o                         
   5  -9   3        140.43        123.05         6.30 o                         
   6  -9   3        102.78        102.87         3.41 o                         
   7  -9   3         22.25         17.05         1.57 o                         
  -1  -8   3        178.12        159.17         5.92 o                         
   0  -8   3         10.33         13.98         2.18 o                         
   1  -8   3         84.82         92.43         3.23 o                         
   2  -8   3          4.63          7.31         1.54 o                         
   3  -8   3          4.63          7.06         1.80 o                         
   4  -8   3        349.83        370.69         8.67 o                         
   5  -8   3         45.51         48.09         3.06 o                         
   6  -8   3          6.49          6.07         1.47 o                         
   7  -8   3        127.52        138.78         7.80 o                         
   8  -8   3        170.30        147.49         4.15 o                         
  -2  -7   3         86.26         91.25         3.83 o                         
  -1  -7   3        390.99        423.70        11.31 o                         
   0  -7   3        538.23        527.57        13.58 o                         
   1  -7   3         35.03         30.48         3.47 o                         
   2  -7   3         31.22         30.10         2.01 o                         
   3  -7   3        145.62        151.86         3.98 o                         
   4  -7   3         19.43         17.94         1.75 o                         
   5  -7   3        424.05        426.13        10.01 o                         
   6  -7   3         35.64         36.58         2.56 o                         
   7  -7   3        256.41        249.26         6.18 o                         
   8  -7   3        488.26        501.17        20.08 o                         
  -3  -6   3          5.45          5.24         0.85 o                         
  -2  -6   3        467.24        463.14        16.78 o                         
  -1  -6   3        676.13        687.40        14.07 o                         
   0  -6   3        173.50        187.54         5.41 o                         
   1  -6   3         71.43         72.00         2.82 o                         
   2  -6   3         15.63         13.66         1.71 o                         
   3  -6   3         57.29         73.08         5.20 o                         
   4  -6   3         20.91         20.87         1.67 o                         
   5  -6   3        367.24        367.65         7.55 o                         
   6  -6   3       1624.52       1663.98        25.39 o                         
   7  -6   3        269.66        279.39         6.08 o                         
   8  -6   3         18.63         21.69         1.37 o                         
  -4  -5   3         30.69         24.33         1.65 o                         
  -3  -5   3         19.30         16.42         2.22 o                         
  -2  -5   3         15.60         21.70         3.75 o                         
  -1  -5   3        155.21        169.17         5.98 o                         
   0  -5   3        209.83        219.07         5.67 o                         
   1  -5   3       1644.19       1771.97        30.79 o                         
   2  -5   3        615.49        604.65        10.67 o                         
   3  -5   3        171.09        159.94         4.83 o                         
   4  -5   3        252.66        286.23         5.96 o                         
   5  -5   3        377.99        389.17         7.63 o                         
   6  -5   3         16.59         18.26         1.41 o                         
   7  -5   3        265.21        289.14         7.17 o                         
   8  -5   3        144.80        148.83         5.41 o                         
   9  -5   3          3.16          1.87         0.78 o                         
  -5  -4   3          3.77          4.53         0.80 o                         
  -4  -4   3         19.63         24.37         1.90 o                         
  -3  -4   3         11.01          7.96         1.78 o                         
  -2  -4   3         79.61         79.39         3.26 o                         
  -1  -4   3        434.63        529.82        27.07 o                         
   0  -4   3        687.61        679.46        21.55 o                         
   1  -4   3        499.87        458.92         7.94 o                         
   2  -4   3        998.51       1076.46        23.60 o                         
   3  -4   3          6.44          7.16         1.73 o                         
   4  -4   3         41.36         50.33         1.93 o                         
   5  -4   3        191.82        193.22         5.26 o                         
   6  -4   3         20.15         17.83         1.69 o                         
   7  -4   3        103.91        105.03         5.79 o                         
   8  -4   3        213.31        214.34         5.36 o                         
   9  -4   3          6.59          5.68         1.01 o                         
  -6  -3   3         43.84         56.00         3.39 o                         
  -5  -3   3         12.10         11.30         1.74 o                         
  -4  -3   3         41.90         41.57         2.13 o                         
  -3  -3   3        357.03        344.50         8.08 o                         
  -2  -3   3        233.39        210.05         5.23 o                         
  -1  -3   3         39.65         36.14         1.68 o                         
   0  -3   3       2191.25       2322.11        46.76 o                         
   1  -3   3          8.59          6.36         0.80 o                         
   2  -3   3        805.95        741.98        15.84 o                         
   3  -3   3       1913.20       1947.11        39.47 o                         
   4  -3   3         32.02         25.61         1.72 o                         
   5  -3   3          7.51          6.55         1.29 o                         
   6  -3   3         60.12         61.81         3.40 o                         
   7  -3   3         18.64         12.45         2.83 o                         
   8  -3   3         78.88         77.89         4.58 o                         
  -7  -2   3          3.30          3.40         1.08 o                         
  -6  -2   3          6.84          8.47         1.45 o                         
  -5  -2   3        286.44        277.86         7.07 o                         
  -4  -2   3         87.65         92.21         3.39 o                         
  -3  -2   3         45.14         37.40         1.78 o                         
  -2  -2   3       1324.96       1339.07        28.50 o                         
  -1  -2   3        462.00        471.41        14.96 o                         
   0  -2   3         41.55         46.30         2.86 o                         
   1  -2   3        309.24        312.00        10.00 o                         
   2  -2   3        237.23        204.80         5.02 o                         
   3  -2   3        690.76        671.58        37.15 o                         
   4  -2   3         81.26         79.49         3.14 o                         
   5  -2   3          9.63          8.74         0.82 o                         
   6  -2   3        120.14        116.83         3.08 o                         
   7  -2   3         12.17         12.46         1.67 o                         
   8  -2   3          4.28          3.25         0.58 o                         
  -7  -1   3         44.75         44.82         1.90 o                         
  -6  -1   3        295.53        288.52        10.66 o                         
  -5  -1   3         17.27         18.73         1.74 o                         
  -4  -1   3        268.21        267.78         6.63 o                         
  -3  -1   3       1060.23       1140.26        24.18 o                         
  -2  -1   3        457.72        508.50        15.82 o                         
  -1  -1   3       1218.75       1172.58        33.28 o                         
   0  -1   3        179.96        163.02        10.88 o                         
   1  -1   3        929.86        904.55        17.95 o                         
   2  -1   3        403.78        356.21        11.03 o                         
   3  -1   3         84.82         70.23         2.06 o                         
   4  -1   3         40.95         44.78         1.88 o                         
   5  -1   3        602.33        599.57        18.66 o                         
   6  -1   3         87.14         80.45         2.93 o                         
   7  -1   3         61.92         59.43         3.46 o                         
   8  -1   3         11.35          9.66         1.24 o                         
  -8   0   3        115.08        111.76         4.86 o                         
  -7   0   3         35.87         33.48         2.41 o                         
  -6   0   3        244.40        257.30         5.70 o                         
  -5   0   3         86.41         84.53         2.48 o                         
  -4   0   3        233.75        224.09         6.38 o                         
  -3   0   3       1539.73       1538.24        44.27 o                         
  -2   0   3        935.79        933.76        26.87 o                         
  -1   0   3        416.78        386.31        11.19 o                         
   0   0   3       2549.11       2158.68        60.46 o                         
   1   0   3        106.13         89.78         2.42 o                         
   2   0   3       1844.29       1902.33        53.24 o                         
   3   0   3        388.41        368.31        12.21 o                         
   4   0   3        868.80        882.33        16.38 o                         
   5   0   3        132.20        131.55         3.49 o                         
   6   0   3        309.90        322.32         9.30 o                         
   7   0   3        199.90        199.47         6.11 o                         
  -8   1   3        134.85        138.88         4.34 o                         
  -7   1   3         74.11         74.00         4.05 o                         
  -6   1   3          4.50          5.00         1.06 o                         
  -5   1   3        126.53        132.75         4.05 o                         
  -4   1   3         97.53         93.05         2.94 o                         
  -3   1   3         80.87         72.16         2.56 o                         
  -2   1   3       1405.72       1490.72        41.88 o                         
  -1   1   3       1410.81       1410.73        28.81 o                         
   0   1   3        682.30        600.66        17.22 o                         
   1   1   3        144.87        126.96         4.66 o                         
   2   1   3         37.18         28.59         2.09 o                         
   3   1   3        141.33        150.34         5.04 o                         
   4   1   3        948.29        891.67        21.50 o                         
   5   1   3       1138.08       1126.84        18.06 o                         
   6   1   3        349.01        338.31         6.53 o                         
   7   1   3        142.90        154.44         6.48 o                         
  -8   2   3        226.13        222.59         9.42 o                         
  -7   2   3        179.49        194.61         6.86 o                         
  -6   2   3         17.68         19.51         1.52 o                         
  -5   2   3        263.09        290.84         5.83 o                         
  -4   2   3        243.96        248.14         6.72 o                         
  -3   2   3         23.77         16.72         1.13 o                         
  -2   2   3        771.43        757.42        15.71 o                         
  -1   2   3        991.38        997.67        33.37 o                         
   0   2   3       3456.08       3584.94       101.23 o                         
   1   2   3        971.39        988.17        21.23 o                         
   2   2   3         21.08         20.08         1.67 o                         
   3   2   3       1282.21       1181.89        11.77 o                         
   4   2   3        181.54        173.85         4.55 o                         
   5   2   3         11.59          9.77         1.32 o                         
   6   2   3        359.81        381.14         9.66 o                         
  -9   3   3        328.74        314.57        10.37 o                         
  -8   3   3         79.59         93.03         5.58 o                         
  -7   3   3         11.43         12.13         2.22 o                         
  -6   3   3         38.26         38.65         1.94 o                         
  -5   3   3         35.32         33.92         1.92 o                         
  -4   3   3         24.29         17.64         2.02 o                         
  -3   3   3         12.11         11.19         1.73 o                         
  -2   3   3       3494.70       3781.81       105.94 o                         
  -1   3   3       2639.25       2733.95        59.63 o                         
   0   3   3         39.92         43.70         2.43 o                         
   1   3   3       1343.46       1274.92        28.97 o                         
   2   3   3         67.96         71.85         1.67 o                         
   3   3   3       1062.45       1056.84        13.13 o                         
   4   3   3         34.32         37.55         2.43 o                         
   5   3   3         34.96         39.43         2.04 o                         
  -9   4   3         10.14          8.37         0.69 o                         
  -8   4   3         56.17         62.87         3.06 o                         
  -7   4   3          8.13         10.26         1.57 o                         
  -6   4   3         15.30         18.55         1.75 o                         
  -5   4   3         25.81         26.67         2.18 o                         
  -4   4   3        172.55        185.61         4.14 o                         
  -3   4   3       1041.80       1032.83        22.75 o                         
  -2   4   3        103.07         92.91         3.85 o                         
  -1   4   3        133.95        121.75         2.49 o                         
   0   4   3         89.14         93.50         2.13 o                         
   1   4   3        400.03        393.73         6.19 o                         
   2   4   3         17.04         18.01         1.01 o                         
   3   4   3          5.18          4.22         1.08 o                         
   4   4   3         12.55         12.81         1.56 o                         
  -8   5   3         27.71         28.48         1.70 o                         
  -7   5   3        462.64        501.06         9.03 o                         
  -6   5   3         27.46         29.38         1.76 o                         
  -5   5   3          6.52          6.39         1.04 o                         
  -4   5   3          7.97          6.36         1.05 o                         
  -3   5   3          5.96          8.61         0.88 o                         
  -2   5   3        307.91        310.15         4.12 o                         
  -1   5   3          7.28          7.22         0.88 o                         
   0   5   3         38.82         37.51         1.80 o                         
   1   5   3        495.88        480.57        11.47 o                         
   2   5   3         17.77         15.98         1.57 o                         
   3   5   3         35.88         35.63         2.60 o                         
   4   5   3        254.40        251.15         8.64 o                         
  -8   6   3        396.84        393.94         9.57 o                         
  -7   6   3        263.80        269.98         5.43 o                         
  -6   6   3          4.77          4.39         1.23 o                         
  -5   6   3         45.45         40.20         2.45 o                         
  -4   6   3        179.54        175.82         3.88 o                         
  -3   6   3          8.32          8.60         1.04 o                         
  -2   6   3         54.59         52.23         1.82 o                         
  -1   6   3       1531.73       1538.35        29.96 o                         
   0   6   3        122.31        129.12         3.47 o                         
   1   6   3          8.83          9.19         1.09 o                         
   2   6   3        224.65        224.48         7.32 o                         
  -8   7   3         33.58         33.04         2.49 o                         
  -7   7   3        153.46        140.83         3.98 o                         
  -6   7   3        265.83        249.73         4.80 o                         
  -5   7   3         19.64         22.52         1.71 o                         
  -4   7   3          7.07          6.79         1.04 o                         
  -3   7   3        100.77        107.66         6.08 o                         
  -2   7   3         91.94         94.26         2.96 o                         
  -1   7   3        213.36        212.04         4.26 o                         
   0   7   3        151.77        144.02         4.15 o                         
   1   7   3         24.33         24.53         2.36 o                         
  -7   8   3         57.30         57.43         2.85 o                         
  -6   8   3        199.81        203.10         8.86 o                         
  -5   8   3         45.41         46.40         3.55 o                         
  -4   8   3          4.40          6.28         1.99 o                         
  -3   8   3         58.68         54.27         4.99 o                         
  -2   8   3         62.64         63.81         2.81 o                         
  -1   8   3         70.97         64.40         2.47 o                         
   2  -9   4        558.27        544.98        12.13 o                         
   3  -9   4        198.01        209.31         7.85 o                         
   4  -9   4          4.46          1.34         1.37 o                         
   5  -9   4         10.45          9.24         1.23 o                         
   6  -9   4         14.43         14.53         1.20 o                         
  -1  -8   4         18.68         17.29         1.59 o                         
   0  -8   4        379.96        379.95         9.11 o                         
   1  -8   4        375.27        382.74         6.93 o                         
   2  -8   4          8.09          8.28         1.57 o                         
   3  -8   4        213.74        221.94        14.55 o                         
   4  -8   4        140.64        149.59         5.84 o                         
   5  -8   4         21.34         18.30         1.79 o                         
   6  -8   4         45.47         42.39         2.45 o                         
   7  -8   4         51.06         50.70         2.56 o                         
   8  -8   4        251.46        232.00         7.89 o                         
  -2  -7   4         35.11         28.24         1.35 o                         
  -1  -7   4         91.58         90.03         3.37 o                         
   0  -7   4         11.90         15.58         3.94 o                         
   1  -7   4         15.19         16.56         2.74 o                         
   2  -7   4        112.36        120.44         5.54 o                         
   3  -7   4        464.15        484.80        13.57 o                         
   4  -7   4        268.20        274.50         5.80 o                         
   5  -7   4         26.39         22.31         2.63 o                         
   6  -7   4         91.41         96.74         5.78 o                         
   7  -7   4         60.32         59.36         2.62 o                         
   8  -7   4          3.97          4.26         0.99 o                         
  -3  -6   4         21.26         22.37         1.32 o                         
  -2  -6   4         27.90         36.18         3.26 o                         
  -1  -6   4         15.59         13.05         3.12 o                         
   0  -6   4         34.51         35.75         2.29 o                         
   1  -6   4        140.17        151.56         4.31 o                         
   2  -6   4         16.68         22.18         1.86 o                         
   3  -6   4        241.43        243.65         8.80 o                         
   4  -6   4        141.46        146.73         3.86 o                         
   5  -6   4         26.15         26.12         1.64 o                         
   6  -6   4        233.98        232.92         6.37 o                         
   7  -6   4         45.64         44.86         2.91 o                         
   8  -6   4          3.41          2.55         1.54 o                         
  -4  -5   4         17.75         20.21         2.21 o                         
  -3  -5   4         26.34         22.48         2.30 o                         
  -2  -5   4        105.62        116.01         4.06 o                         
  -1  -5   4         77.10         76.34         3.83 o                         
   0  -5   4         57.18         50.70         2.45 o                         
   1  -5   4        636.66        651.95         9.19 o                         
   2  -5   4        422.47        419.84         6.62 o                         
   3  -5   4         33.36         34.19         1.78 o                         
   4  -5   4        510.47        503.67         8.22 o                         
   5  -5   4        277.97        280.04         7.02 o                         
   6  -5   4         39.87         39.52         2.35 o                         
   7  -5   4        195.92        201.14         4.68 o                         
   8  -5   4         10.48         10.02         1.11 o                         
  -5  -4   4          8.97          6.96         1.41 o                         
  -4  -4   4         30.76         28.58         2.36 o                         
  -3  -4   4        139.66        143.37         9.73 o                         
  -2  -4   4         36.56         35.21         2.76 o                         
  -1  -4   4         41.32         48.54         2.89 o                         
   0  -4   4        855.04        873.45        51.15 o                         
   1  -4   4        841.29        827.60        17.30 o                         
   2  -4   4        436.85        470.68        25.33 o                         
   3  -4   4         50.04         50.12         3.76 o                         
   4  -4   4          6.95          6.55         0.79 o                         
   5  -4   4        149.93        147.28         4.80 o                         
   6  -4   4         19.20         19.45         1.22 o                         
   7  -4   4         44.20         50.26         3.23 o                         
   8  -4   4        127.98        118.75         3.43 o                         
  -6  -3   4          3.67          2.96         0.90 o                         
  -5  -3   4         54.40         59.00         4.78 o                         
  -4  -3   4        312.10        323.35         7.70 o                         
  -3  -3   4        105.52        104.99         3.22 o                         
  -2  -3   4        245.09        242.15         6.36 o                         
  -1  -3   4        207.39        227.43         9.21 o                         
   0  -3   4        400.50        428.54        15.03 o                         
   1  -3   4        958.26        951.76        16.82 o                         
   2  -3   4         14.69         16.51         1.78 o                         
   3  -3   4         30.09         32.25         1.76 o                         
   4  -3   4        155.22        160.43         7.02 o                         
   5  -3   4         81.05         79.96         3.05 o                         
   6  -3   4          8.44          8.13         1.13 o                         
   7  -3   4        234.91        239.72         6.07 o                         
   8  -3   4         26.87         23.67         1.79 o                         
  -7  -2   4         73.57         69.77         3.34 o                         
  -6  -2   4         18.90         18.30         1.82 o                         
  -5  -2   4        128.85        140.56         3.90 o                         
  -4  -2   4        377.53        381.81         8.54 o                         
  -3  -2   4         15.41         15.46         1.18 o                         
  -2  -2   4         93.24        110.97         3.65 o                         
  -1  -2   4       1676.67       1629.72        46.65 o                         
   0  -2   4        143.38        131.07         5.70 o                         
   1  -2   4        107.59        106.68         3.10 o                         
   2  -2   4       1721.26       1693.28        36.00 o                         
   3  -2   4          7.04          6.47         1.10 o                         
   4  -2   4         23.03         30.93         3.15 o                         
   5  -2   4         34.82         35.76         1.63 o                         
   6  -2   4         65.05         69.18         3.86 o                         
   7  -2   4        110.35        100.23         5.49 o                         
   8  -2   4        151.57        135.06         8.38 o                         
  -7  -1   4        147.93        153.85         4.71 o                         
  -6  -1   4        259.79        267.07         8.85 o                         
  -5  -1   4         16.83         15.01         1.42 o                         
  -4  -1   4        130.25        126.71         3.93 o                         
  -3  -1   4        264.71        251.64         9.59 o                         
  -2  -1   4         31.95         22.64         1.86 o                         
  -1  -1   4       2626.65       2243.58        62.45 o                         
   0  -1   4        605.65        638.69        15.05 o                         
   1  -1   4          9.04         10.64         1.04 o                         
   2  -1   4       1311.95       1241.18        35.08 o                         
   3  -1   4          9.38          9.72         0.75 o                         
   4  -1   4         67.28         73.89         2.76 o                         
   5  -1   4        638.60        615.54         9.57 o                         
   6  -1   4        267.54        263.60         6.82 o                         
   7  -1   4        527.99        513.48        23.29 o                         
   8  -1   4        324.75        251.33        11.32 o                         
  -8   0   4        100.92         95.81         4.17 o                         
  -7   0   4         52.29         55.98         3.44 o                         
  -6   0   4        797.90        802.29        13.52 o                         
  -5   0   4        458.92        475.93        10.22 o                         
  -4   0   4        156.35        156.06         4.27 o                         
  -3   0   4        480.75        531.54        16.77 o                         
  -2   0   4        637.41        578.79        17.21 o                         
  -1   0   4         28.88         41.28         1.13 o                         
   0   0   4       2646.00       2456.59        69.07 o                         
   1   0   4        785.81        694.19        13.86 o                         
   2   0   4       1013.94       1029.18        20.89 o                         
   3   0   4        853.71        875.45        18.65 o                         
   4   0   4         60.83         58.28         1.95 o                         
   5   0   4        930.86        898.74        15.24 o                         
   6   0   4        190.99        199.25         5.53 o                         
   7   0   4         21.48         25.19         2.76 o                         
  -8   1   4         82.21         80.62         4.36 o                         
  -7   1   4       1153.60       1214.20        37.63 o                         
  -6   1   4        126.62        137.02         6.06 o                         
  -5   1   4          9.62          9.93         1.25 o                         
  -4   1   4        268.86        280.63         7.40 o                         
  -3   1   4        725.33        776.46        13.43 o                         
  -2   1   4        233.96        267.08         8.39 o                         
  -1   1   4       1225.79       1069.75        29.90 o                         
   0   1   4       3881.82       3673.60       140.08 o                         
   1   1   4       3556.43       3726.22       102.72 o                         
   2   1   4         73.52         52.54         2.93 o                         
   3   1   4        179.42        166.24         3.86 o                         
   4   1   4         39.35         39.87         1.52 o                         
   5   1   4        384.08        367.02         9.73 o                         
   6   1   4          4.41          4.67         2.19 o                         
   7   1   4         68.40         55.99         2.97 o                         
  -8   2   4          8.97          8.40         1.29 o                         
  -7   2   4         86.90         94.14         4.54 o                         
  -6   2   4        641.21        640.63        15.64 o                         
  -5   2   4          5.89          6.01         0.99 o                         
  -4   2   4         22.26         29.64         1.33 o                         
  -3   2   4        297.77        272.34         5.49 o                         
  -2   2   4        515.49        528.21        19.47 o                         
  -1   2   4       1294.18       1362.21        24.47 o                         
   0   2   4       1421.46       1290.76        36.45 o                         
   1   2   4         14.15         12.25         2.23 o                         
   2   2   4        465.12        476.16         5.93 o                         
   3   2   4         47.08         45.60         1.37 o                         
   4   2   4        294.06        300.77         5.13 o                         
   5   2   4         24.88         27.83         2.56 o                         
   6   2   4         14.76         16.90         2.02 o                         
  -8   3   4         24.24         27.12         2.93 o                         
  -7   3   4         15.35         15.58         3.96 o                         
  -6   3   4         66.85         65.32         2.26 o                         
  -5   3   4       2284.98       2384.11        34.63 o                         
  -4   3   4         76.08         74.93         3.17 o                         
  -3   3   4         12.58         19.35         1.38 o                         
  -2   3   4         38.77         30.69         1.77 o                         
  -1   3   4        497.38        563.24        10.68 o                         
   0   3   4        423.16        447.08        13.91 o                         
   1   3   4        286.18        284.78         3.78 o                         
   2   3   4         49.20         50.86         1.30 o                         
   3   3   4        626.79        616.53         7.90 o                         
   4   3   4          5.32          5.60         0.99 o                         
   5   3   4          9.40          8.37         1.61 o                         
  -8   4   4         10.47         10.28         1.31 o                         
  -7   4   4        191.12        211.69         6.92 o                         
  -6   4   4        565.20        587.73         9.20 o                         
  -5   4   4        407.06        401.44         6.10 o                         
  -4   4   4        291.86        285.49         8.23 o                         
  -3   4   4         49.71         42.80         1.83 o                         
  -2   4   4        140.16        146.62         2.78 o                         
  -1   4   4         26.07         24.33         1.11 o                         
   0   4   4          6.51          6.92         0.72 o                         
   1   4   4        940.46        957.31        11.09 o                         
   2   4   4        312.31        313.73         5.03 o                         
   3   4   4         15.03         13.75         1.36 o                         
   4   4   4        110.48        102.94         4.00 o                         
  -8   5   4        210.42        218.49         9.00 o                         
  -7   5   4         25.71         26.00         1.49 o                         
  -6   5   4         62.23         61.33         2.31 o                         
  -5   5   4        197.06        199.47         6.46 o                         
  -4   5   4        237.51        224.07         5.04 o                         
  -3   5   4        446.95        454.12         6.59 o                         
  -2   5   4         48.60         47.98         1.64 o                         
  -1   5   4         16.17         17.25         1.31 o                         
   0   5   4        162.70        165.38         3.65 o                         
   1   5   4        105.28        113.66         3.64 o                         
   2   5   4         14.73         14.96         1.72 o                         
   3   5   4        208.12        209.26         8.35 o                         
  -8   6   4         90.52         87.87         4.30 o                         
  -7   6   4         93.10         93.05         5.14 o                         
  -6   6   4          5.26          5.26         1.03 o                         
  -5   6   4         64.17         57.51         4.55 o                         
  -4   6   4        125.22        121.01         3.17 o                         
  -3   6   4         14.59         14.68         1.39 o                         
  -2   6   4        165.54        172.79         4.09 o                         
  -1   6   4        208.38        206.07         4.41 o                         
   0   6   4         30.29         29.71         1.48 o                         
   1   6   4        134.90        133.34         3.49 o                         
   2   6   4        107.25        117.94         5.77 o                         
  -8   7   4         68.00         60.08         3.08 o                         
  -7   7   4         39.72         35.34         1.75 o                         
  -6   7   4         10.12          7.87         1.31 o                         
  -5   7   4         44.08         43.86         2.47 o                         
  -4   7   4         32.78         32.41         2.04 o                         
  -3   7   4         77.70         77.54         3.88 o                         
  -2   7   4        311.78        304.71         6.99 o                         
  -1   7   4        328.90        322.91         6.23 o                         
   0   7   4        160.70        154.06         3.90 o                         
   1   7   4         37.29         34.49         2.16 o                         
  -6   8   4         91.15         91.16         4.30 o                         
  -5   8   4        110.59        112.79         5.37 o                         
  -4   8   4         31.89         31.56         2.70 o                         
  -3   8   4          5.18          4.01         0.74 o                         
  -2   8   4        258.02        236.44         6.14 o                         
   2  -9   5         81.25         78.52         6.27 o                         
   3  -9   5         21.64         23.56         1.55 o                         
   4  -9   5         30.45         32.25         1.89 o                         
   5  -9   5        228.47        219.50         5.74 o                         
   6  -9   5         30.25         27.79         1.87 o                         
   0  -8   5         30.62         33.11         2.45 o                         
   1  -8   5          4.64          4.60         0.93 o                         
   2  -8   5          4.45          5.14         1.40 o                         
   3  -8   5        100.84        108.14         6.52 o                         
   4  -8   5         67.65         73.50         3.10 o                         
   5  -8   5         49.81         52.49         2.15 o                         
   6  -8   5         15.90         16.38         1.39 o                         
   7  -8   5         13.09         14.13         1.32 o                         
  -2  -7   5          8.94          9.28         1.05 o                         
  -1  -7   5         58.77         59.59         2.36 o                         
   0  -7   5         15.32         15.22         1.98 o                         
   1  -7   5          5.04          5.34         1.62 o                         
   2  -7   5         13.65         14.47         2.19 o                         
   3  -7   5        110.94        117.67         3.41 o                         
   4  -7   5        185.08        197.41         6.09 o                         
   5  -7   5        141.93        144.46         6.55 o                         
   6  -7   5         90.36         90.84         4.95 o                         
   7  -7   5         43.09         41.66         2.42 o                         
   8  -7   5         38.98         34.23         1.56 o                         
  -3  -6   5         57.63         59.58         3.40 o                         
  -2  -6   5          5.81          6.24         1.58 o                         
  -1  -6   5         98.89        109.58         4.86 o                         
   0  -6   5        303.73        305.95         7.63 o                         
   1  -6   5          5.40          5.24         1.14 o                         
   2  -6   5        214.86        224.81         4.97 o                         
   3  -6   5        495.31        504.62         8.72 o                         
   4  -6   5         27.17         25.79         1.68 o                         
   5  -6   5         93.76         92.32         4.02 o                         
   6  -6   5        160.96        157.56         6.19 o                         
   7  -6   5          4.50          4.40         1.59 o                         
   8  -6   5          7.54          6.93         0.99 o                         
  -4  -5   5          7.32          6.49         1.59 o                         
  -3  -5   5          9.34         11.10         2.62 o                         
  -2  -5   5        232.14        249.85         6.50 o                         
  -1  -5   5         59.61         57.79         2.49 o                         
   0  -5   5        169.93        174.29         4.64 o                         
   1  -5   5        452.38        461.27         7.05 o                         
   2  -5   5        149.11        148.16         3.32 o                         
   3  -5   5         72.95         66.31         2.31 o                         
   4  -5   5          5.89          4.80         0.89 o                         
   5  -5   5         16.86         17.50         1.28 o                         
   6  -5   5        124.36        122.98         3.19 o                         
   7  -5   5         14.46         14.46         1.24 o                         
   8  -5   5          8.88          7.59         1.02 o                         
  -5  -4   5         56.67         61.88         3.64 o                         
  -4  -4   5         45.00         51.84         4.65 o                         
  -3  -4   5        242.60        257.02         8.05 o                         
  -2  -4   5         12.11         13.15         1.64 o                         
  -1  -4   5         94.41         90.36         3.40 o                         
   0  -4   5        421.99        431.51         7.87 o                         
   1  -4   5        790.92        767.05        14.20 o                         
   2  -4   5        168.60        174.95         4.74 o                         
   3  -4   5        276.69        279.98         5.72 o                         
   4  -4   5         46.11         52.08         1.69 o                         
   5  -4   5         18.22         18.88         1.12 o                         
   6  -4   5          8.15          7.19         0.88 o                         
   7  -4   5          4.64          4.17         1.15 o                         
   8  -4   5        187.98        180.84         7.82 o                         
  -6  -3   5          9.05          7.89         1.27 o                         
  -5  -3   5        315.77        334.42        13.60 o                         
  -4  -3   5        266.42        268.07         7.21 o                         
  -3  -3   5         44.10         40.18         1.98 o                         
  -2  -3   5        231.93        225.80         7.20 o                         
  -1  -3   5         31.22         42.31         3.45 o                         
   0  -3   5        189.30        160.71         3.99 o                         
   1  -3   5       2260.58       2318.72        46.95 o                         
   2  -3   5        223.95        233.56         6.29 o                         
   3  -3   5        699.20        635.56        19.79 o                         
   4  -3   5        414.37        400.83        10.81 o                         
   5  -3   5        314.33        297.11         4.52 o                         
   6  -3   5        180.38        185.99         4.44 o                         
   7  -3   5        317.99        310.83         8.91 o                         
   8  -3   5         68.83         61.49         3.98 o                         
  -7  -2   5         13.63         12.67         1.22 o                         
  -6  -2   5         59.13         61.99         4.47 o                         
  -5  -2   5        200.83        211.47         7.21 o                         
  -4  -2   5       1468.94       1482.66        22.98 o                         
  -3  -2   5       1038.19        985.84        18.05 o                         
  -2  -2   5         17.90         17.14         1.44 o                         
  -1  -2   5        166.27        169.22         6.53 o                         
   0  -2   5         44.91         58.12         1.84 o                         
   1  -2   5         19.19         23.66         0.91 o                         
   2  -2   5       1762.58       1454.01        41.01 o                         
   3  -2   5        638.00        655.02        19.95 o                         
   4  -2   5       1369.22       1333.18        16.37 o                         
   5  -2   5        354.49        355.69         6.87 o                         
   6  -2   5         13.77         12.42         2.88 o                         
   7  -2   5        482.08        454.46        11.51 o                         
   8  -2   5         87.40         78.08        16.57 o                         
  -7  -1   5          4.07          4.84         1.50 o                         
  -6  -1   5         66.51         74.45         3.76 o                         
  -5  -1   5       1420.79       1458.21        20.21 o                         
  -4  -1   5        165.19        167.24         3.73 o                         
  -3  -1   5         97.35        112.17         3.29 o                         
  -2  -1   5        922.77        868.88        18.43 o                         
  -1  -1   5        896.94        953.15        28.34 o                         
   0  -1   5        665.03        734.96        18.49 o                         
   1  -1   5         81.54         61.29         2.09 o                         
   2  -1   5       1335.09       1323.37        27.03 o                         
   3  -1   5       3365.95       3326.66        65.51 o                         
   4  -1   5        153.44        138.41         3.52 o                         
   5  -1   5        172.82        171.43         6.24 o                         
   6  -1   5         63.18         59.03         6.15 o                         
   7  -1   5        402.98        376.71        10.12 o                         
  -7   0   5        175.84        171.71         5.52 o                         
  -6   0   5         45.43         47.03         2.42 o                         
  -5   0   5        157.29        164.43         4.66 o                         
  -4   0   5        304.59        306.06         6.91 o                         
  -3   0   5          6.71         11.14         1.06 o                         
  -2   0   5        486.60        418.19         9.02 o                         
  -1   0   5        317.96        300.39        10.69 o                         
   0   0   5        648.90        615.73        13.57 o                         
   1   0   5       1565.82       1541.84        65.42 o                         
   2   0   5         23.27         15.82         1.23 o                         
   3   0   5         10.56         11.13         0.87 o                         
   4   0   5       1271.77       1346.27        28.38 o                         
   5   0   5         10.77         12.10         1.39 o                         
   6   0   5         87.11         96.47         7.29 o                         
   7   0   5         75.76         72.18         4.07 o                         
  -8   1   5         39.38         42.95         3.01 o                         
  -7   1   5        124.13        137.62         4.05 o                         
  -6   1   5          4.55          5.25         1.30 o                         
  -5   1   5         30.00         31.64         1.85 o                         
  -4   1   5        228.14        217.64         4.56 o                         
  -3   1   5       1406.93       1372.66        27.83 o                         
  -2   1   5        205.17        230.50         7.30 o                         
  -1   1   5       1241.55       1209.52        36.08 o                         
   0   1   5         14.96         15.27         1.07 o                         
   1   1   5        179.65        205.01         5.97 o                         
   2   1   5        498.92        479.00        11.98 o                         
   3   1   5          9.38          8.76         0.85 o                         
   4   1   5        121.66        121.44         4.63 o                         
   5   1   5        679.32        663.99        16.10 o                         
   6   1   5          7.30          5.87         1.94 o                         
  -8   2   5         11.69         10.19         1.25 o                         
  -7   2   5        163.85        186.42         6.63 o                         
  -6   2   5         38.36         38.31         3.23 o                         
  -5   2   5        179.79        196.77         5.08 o                         
  -4   2   5        968.40       1023.58        18.12 o                         
  -3   2   5        604.33        552.51        12.26 o                         
  -2   2   5         26.30         21.41         2.76 o                         
  -1   2   5        466.08        470.85         9.92 o                         
   0   2   5       1000.10       1027.55        30.75 o                         
   1   2   5         19.68         22.37         1.55 o                         
   2   2   5         33.00         27.81         1.03 o                         
   3   2   5        384.20        381.19         5.80 o                         
   4   2   5         28.51         27.02         1.65 o                         
   5   2   5         16.01         14.95         2.71 o                         
   6   2   5        105.77         94.11         4.03 o                         
  -8   3   5         83.27         81.17         5.05 o                         
  -7   3   5         33.20         35.92         4.19 o                         
  -6   3   5        256.77        279.48        12.71 o                         
  -5   3   5        483.00        457.62         7.38 o                         
  -4   3   5        223.40        215.04         4.39 o                         
  -3   3   5         67.89         72.21         2.71 o                         
  -2   3   5        382.77        393.88         8.21 o                         
  -1   3   5        187.31        199.55         3.37 o                         
   0   3   5         16.12         16.41         0.97 o                         
   1   3   5         78.06         81.30         1.73 o                         
   2   3   5        181.96        181.66         2.79 o                         
   3   3   5         36.98         36.52         1.47 o                         
   4   3   5          7.49          9.20         1.12 o                         
   5   3   5         87.30         79.43         3.76 o                         
  -8   4   5          7.98         10.20         2.00 o                         
  -7   4   5         80.22         76.03         3.46 o                         
  -6   4   5        172.29        169.35         4.10 o                         
  -5   4   5         53.22         49.88         3.24 o                         
  -4   4   5        299.68        309.39         8.80 o                         
  -3   4   5         95.73        100.01         4.28 o                         
  -2   4   5          7.72          7.93         0.86 o                         
  -1   4   5         55.21         61.17         1.82 o                         
   0   4   5         27.50         27.27         1.13 o                         
   1   4   5        221.95        218.72         3.30 o                         
   2   4   5        438.73        433.19         6.97 o                         
   3   4   5         76.08         82.63         9.91 o                         
   4   4   5         40.95         38.07         2.73 o                         
  -8   5   5         30.34         29.40         1.92 o                         
  -7   5   5          4.13          3.63         1.70 o                         
  -6   5   5        201.01        204.84         9.41 o                         
  -5   5   5         13.19         12.63         1.79 o                         
  -4   5   5         15.15         13.35         1.42 o                         
  -3   5   5        736.92        721.94         8.89 o                         
  -2   5   5          8.18          9.25         1.05 o                         
  -1   5   5         12.55         14.78         1.64 o                         
   0   5   5        657.16        658.76         9.65 o                         
   1   5   5        154.28        158.55         4.89 o                         
   2   5   5        170.50        167.35         4.73 o                         
   3   5   5        272.24        282.79        10.22 o                         
  -8   6   5        100.42         84.96         2.84 o                         
  -7   6   5         41.71         46.84         2.43 o                         
  -6   6   5         12.20         11.94         1.37 o                         
  -5   6   5        192.77        182.96         5.35 o                         
  -4   6   5        143.87        137.88         3.95 o                         
  -3   6   5        151.19        154.80         4.27 o                         
  -2   6   5        164.48        167.39         4.96 o                         
  -1   6   5          9.92         11.89         1.32 o                         
   0   6   5        145.82        145.89         4.06 o                         
   1   6   5        233.26        241.30         8.19 o                         
   2   6   5         62.23         62.65         3.29 o                         
  -7   7   5         24.97         28.36         1.39 o                         
  -6   7   5         35.55         36.21         1.89 o                         
  -5   7   5         82.35         92.06         4.07 o                         
  -4   7   5         46.70         45.47         2.69 o                         
  -3   7   5          8.53          8.95         1.54 o                         
  -2   7   5         14.02         14.85         1.49 o                         
  -1   7   5         85.09         86.87         2.81 o                         
   0   7   5         59.06         55.71         1.80 o                         
  -6   8   5         62.96         54.82         2.65 o                         
  -5   8   5        128.27        114.73         4.84 o                         
  -4   8   5          6.32          4.90         0.88 o                         
  -3   8   5         31.64         26.05         2.01 o                         
  -2   8   5        106.18         85.90         2.56 o                         
   2  -9   6         11.67         12.38         1.34 o                         
   3  -9   6         36.43         38.22         2.49 o                         
   4  -9   6         11.68         11.83         1.13 o                         
   5  -9   6         13.91         13.25         1.54 o                         
   0  -8   6         28.46         28.47         2.09 o                         
   1  -8   6        114.08        115.30         3.14 o                         
   2  -8   6         69.75         76.34         3.46 o                         
   3  -8   6         24.19         25.45         2.22 o                         
   4  -8   6        370.55        372.54        29.93 o                         
   5  -8   6         65.19         67.35         2.50 o                         
   6  -8   6          6.18          6.38         1.15 o                         
   7  -8   6         38.13         36.69         2.41 o                         
  -2  -7   6          5.04          4.89         0.73 o                         
  -1  -7   6         83.52         88.10         4.63 o                         
   0  -7   6         14.35         12.56         1.33 o                         
   1  -7   6          7.37          8.86         1.84 o                         
   2  -7   6         77.35         79.61         6.04 o                         
   3  -7   6         36.73         33.47         2.36 o                         
   4  -7   6        233.67        254.09         6.13 o                         
   5  -7   6        162.41        158.67         5.12 o                         
   6  -7   6         23.27         20.30         1.81 o                         
   7  -7   6          5.09          4.48         0.95 o                         
  -3  -6   6         79.54         66.33        11.44 o                         
  -2  -6   6         23.22         17.85         2.32 o                         
  -1  -6   6        283.23        312.05        13.70 o                         
   0  -6   6         34.26         34.17         2.31 o                         
   1  -6   6        280.47        278.54         9.13 o                         
   2  -6   6         83.17         83.73         3.13 o                         
   3  -6   6        305.58        307.55         6.77 o                         
   4  -6   6        102.21         97.45         2.72 o                         
   5  -6   6        425.68        412.15         8.21 o                         
   6  -6   6        168.41        172.02         4.84 o                         
   7  -6   6          4.37          4.78         1.83 o                         
   8  -6   6         48.06         49.03         3.07 o                         
  -4  -5   6          3.83          2.66         1.22 o                         
  -3  -5   6         67.75         70.94         4.36 o                         
  -2  -5   6        479.55        490.19        21.85 o                         
  -1  -5   6        108.51        116.83         3.16 o                         
   0  -5   6        194.73        190.21         4.75 o                         
   1  -5   6        237.74        256.64         5.87 o                         
   2  -5   6         36.66         39.04         1.86 o                         
   3  -5   6        205.20        223.02         4.76 o                         
   4  -5   6        262.74        280.18         5.64 o                         
   5  -5   6        396.81        407.00         8.78 o                         
   6  -5   6        172.28        169.22         4.74 o                         
   7  -5   6          5.68          7.50         1.93 o                         
   8  -5   6         82.58         76.34         3.76 o                         
  -5  -4   6         20.93         19.58         2.05 o                         
  -4  -4   6        258.18        292.56        12.42 o                         
  -3  -4   6        204.64        219.99        10.44 o                         
  -2  -4   6        600.65        627.68        16.01 o                         
  -1  -4   6       2261.31       2223.74        39.19 o                         
   0  -4   6        149.51        157.62         7.61 o                         
   1  -4   6         64.42         61.74         1.85 o                         
   2  -4   6        228.46        245.11         3.96 o                         
   3  -4   6        185.22        181.39         3.74 o                         
   4  -4   6         34.03         35.11         2.00 o                         
   5  -4   6        582.21        610.97        10.46 o                         
   6  -4   6        577.61        591.49        10.27 o                         
   7  -4   6        209.41        215.02         9.86 o                         
   8  -4   6         47.47         47.91         4.96 o                         
  -6  -3   6        292.61        308.50        10.09 o                         
  -5  -3   6         20.09         20.61         2.97 o                         
  -4  -3   6         30.36         29.72         2.68 o                         
  -3  -3   6       2260.09       2268.03        67.47 o                         
  -2  -3   6         38.49         36.18         2.90 o                         
  -1  -3   6         46.65         39.64         2.75 o                         
   0  -3   6       1507.78       1517.49        31.27 o                         
   1  -3   6        258.06        263.54         6.99 o                         
   2  -3   6        259.80        277.26         7.20 o                         
   3  -3   6        313.59        315.46        11.21 o                         
   4  -3   6        173.11        194.60         6.48 o                         
   5  -3   6        485.10        473.41        10.30 o                         
   6  -3   6        122.56        129.74         4.21 o                         
   7  -3   6        123.58        126.64         4.73 o                         
   8  -3   6         60.92         58.30         3.38 o                         
  -6  -2   6         26.76         29.67         3.11 o                         
  -5  -2   6        177.00        178.50         6.23 o                         
  -4  -2   6          4.88          5.72         1.16 o                         
  -3  -2   6        278.99        278.28         6.79 o                         
  -2  -2   6        199.12        185.05         5.75 o                         
  -1  -2   6         28.10         19.90         2.05 o                         
   0  -2   6          6.81         12.87         1.71 o                         
   1  -2   6        165.01        170.74         4.02 o                         
   2  -2   6         49.00         49.02         3.04 o                         
   3  -2   6        607.09        587.55        14.26 o                         
   4  -2   6         19.04         16.03         1.69 o                         
   5  -2   6          5.54          5.50         1.56 o                         
   6  -2   6        233.19        240.43         6.06 o                         
   7  -2   6          4.78          4.68         1.03 o                         
  -7  -1   6          3.16          2.83         0.70 o                         
  -6  -1   6          4.12          4.20         2.34 o                         
  -5  -1   6        335.47        342.98         9.35 o                         
  -4  -1   6         39.00         36.60         1.86 o                         
  -3  -1   6        217.14        206.06         4.78 o                         
  -2  -1   6        119.47        115.92         5.70 o                         
  -1  -1   6        807.99        798.30        17.01 o                         
   0  -1   6        726.33        760.67        13.38 o                         
   1  -1   6         19.03         15.34         1.82 o                         
   2  -1   6         34.50         33.11         3.04 o                         
   3  -1   6        415.49        360.40         7.85 o                         
   4  -1   6        110.72        106.52         4.54 o                         
   5  -1   6         14.40         13.70         1.67 o                         
   6  -1   6        166.91        157.75         4.60 o                         
   7  -1   6         62.95         64.35         2.74 o                         
  -7   0   6         23.82         21.84         1.84 o                         
  -6   0   6         13.03         16.65         2.08 o                         
  -5   0   6        331.98        345.99        11.61 o                         
  -4   0   6         51.36         48.00         2.28 o                         
  -3   0   6        194.72        213.74         5.26 o                         
  -2   0   6       3483.66       3407.04        96.75 o                         
  -1   0   6        281.00        247.49         5.54 o                         
   0   0   6         44.06         37.91         2.01 o                         
   1   0   6        968.22        962.65        33.33 o                         
   2   0   6         46.51         50.38         4.13 o                         
   3   0   6         11.49         10.82         0.81 o                         
   4   0   6        343.48        335.41         8.42 o                         
   5   0   6         75.31         79.53         2.67 o                         
   6   0   6         19.71         16.58         2.05 o                         
   7   0   6         10.86         12.15         0.99 o                         
  -8   1   6         68.70         63.67         3.45 o                         
  -7   1   6        463.92        467.87        11.94 o                         
  -6   1   6        127.49        145.68         7.37 o                         
  -5   1   6         10.76         10.96         1.79 o                         
  -4   1   6        241.66        252.38         7.94 o                         
  -3   1   6        511.50        474.41        17.25 o                         
  -2   1   6        315.66        289.61         7.94 o                         
  -1   1   6        708.28        671.36        15.74 o                         
   0   1   6        666.56        665.65        15.55 o                         
   1   1   6         29.22         35.03         1.51 o                         
   2   1   6          7.11          8.25         0.70 o                         
   3   1   6          5.73          6.28         0.91 o                         
   4   1   6        105.78        107.94         3.37 o                         
   5   1   6        124.42        121.28         6.42 o                         
   6   1   6          5.34          5.31         1.52 o                         
  -8   2   6        154.96        164.90         7.12 o                         
  -7   2   6        121.51        128.88         4.02 o                         
  -6   2   6         66.50         68.98         3.73 o                         
  -5   2   6        389.93        398.59         8.86 o                         
  -4   2   6         91.61         92.87         2.79 o                         
  -3   2   6         41.29         35.41         1.60 o                         
  -2   2   6        393.32        405.08         7.35 o                         
  -1   2   6         16.51         20.17         1.55 o                         
   0   2   6        234.78        247.11         3.71 o                         
   1   2   6        187.02        196.71         4.14 o                         
   2   2   6         48.67         51.74         1.58 o                         
   3   2   6        337.42        319.36         4.86 o                         
   4   2   6        295.90        311.53         6.36 o                         
   5   2   6          9.15          7.46         1.74 o                         
  -8   3   6         36.93         39.63         2.93 o                         
  -7   3   6        176.03        183.07         8.94 o                         
  -6   3   6         36.90         40.51         5.46 o                         
  -5   3   6        217.27        223.67         5.68 o                         
  -4   3   6        532.50        554.85         9.63 o                         
  -3   3   6        106.51        113.91         2.77 o                         
  -2   3   6        129.11        121.94         2.46 o                         
  -1   3   6        754.96        771.54         8.19 o                         
   0   3   6         49.65         54.10         1.67 o                         
   1   3   6        370.65        355.23         6.61 o                         
   2   3   6        629.66        629.32         7.50 o                         
   3   3   6         21.93         21.88         1.52 o                         
   4   3   6        255.85        250.71         7.62 o                         
  -8   4   6          4.07          5.37         1.44 o                         
  -7   4   6         14.03         12.91         1.86 o                         
  -6   4   6        102.28        107.77         6.67 o                         
  -5   4   6         95.37        103.01         6.26 o                         
  -4   4   6        371.99        384.52         8.63 o                         
  -3   4   6        344.69        365.96         8.33 o                         
  -2   4   6         40.36         40.51         2.03 o                         
  -1   4   6        158.03        157.74         3.34 o                         
   0   4   6         30.30         32.20         1.35 o                         
   1   4   6          7.17          8.97         0.88 o                         
   2   4   6        392.25        380.48         7.80 o                         
   3   4   6        205.40        220.59         6.65 o                         
  -8   5   6          3.14          3.44         0.79 o                         
  -7   5   6          3.97          4.32         1.60 o                         
  -6   5   6         54.33         56.80         3.16 o                         
  -5   5   6         17.26         18.31         1.70 o                         
  -4   5   6         47.37         46.52         1.87 o                         
  -3   5   6        430.28        405.65         6.07 o                         
  -2   5   6        115.52        122.34         2.91 o                         
  -1   5   6         27.21         22.54         1.45 o                         
   0   5   6         10.44         10.70         1.19 o                         
   1   5   6         94.73         96.74         3.63 o                         
   2   5   6         61.07         67.55         3.10 o                         
  -7   6   6          4.41          3.11         0.78 o                         
  -6   6   6        300.51        292.80         6.83 o                         
  -5   6   6         22.75         22.19         2.08 o                         
  -4   6   6        282.93        292.29         6.19 o                         
  -3   6   6        160.40        163.40         4.81 o                         
  -2   6   6        180.81        177.88         4.38 o                         
  -1   6   6        210.89        211.96         4.87 o                         
   0   6   6         12.59         13.40         1.82 o                         
   1   6   6         82.93         95.00         5.95 o                         
  -7   7   6          7.78          7.33         0.74 o                         
  -6   7   6         74.90         75.41         3.43 o                         
  -5   7   6         20.45         20.53         1.30 o                         
  -4   7   6        284.51        288.45         8.99 o                         
  -3   7   6        495.83        477.50         9.86 o                         
  -2   7   6         84.50         83.62         3.19 o                         
  -1   7   6        120.39        108.26         3.87 o                         
   3  -9   7         97.64         87.65         2.62 o                         
   4  -9   7         15.65         13.36         1.42 o                         
   0  -8   7          4.31          3.67         0.82 o                         
   1  -8   7        279.21        288.62         7.67 o                         
   2  -8   7          4.57          3.76         1.61 o                         
   3  -8   7        155.32        157.69         5.35 o                         
   4  -8   7        173.44        179.15         7.81 o                         
   5  -8   7         41.51         48.85         3.64 o                         
   6  -8   7          7.57          5.67         1.42 o                         
  -1  -7   7         52.95         54.32         3.38 o                         
   0  -7   7        371.03        379.23         9.62 o                         
   1  -7   7          5.00          6.56         1.96 o                         
   2  -7   7        220.13        247.50         8.09 o                         
   3  -7   7        457.15        500.54        13.42 o                         
   4  -7   7         35.18         38.88         2.38 o                         
   5  -7   7        204.50        201.61         6.68 o                         
   6  -7   7        105.52         99.10         5.47 o                         
   7  -7   7         31.65         24.38         1.79 o                         
  -3  -6   7         20.23         18.84         1.78 o                         
  -2  -6   7        421.39        459.05        15.55 o                         
  -1  -6   7         91.63        106.61         6.59 o                         
   0  -6   7        655.28        687.01        17.06 o                         
   1  -6   7       1755.55       1879.21        57.72 o                         
   2  -6   7          4.83          4.99         2.33 o                         
   3  -6   7        115.13        127.71         4.01 o                         
   4  -6   7        305.08        319.40         5.98 o                         
   5  -6   7         99.59        110.45         3.80 o                         
   6  -6   7         78.57         81.39         3.82 o                         
   7  -6   7        169.79        176.78         7.75 o                         
  -4  -5   7        319.84        375.19        12.41 o                         
  -3  -5   7          6.46          7.11         2.25 o                         
  -2  -5   7        108.62        123.65         7.39 o                         
  -1  -5   7       1944.83       2051.54        35.49 o                         
   0  -5   7          7.72          9.36         1.48 o                         
   1  -5   7         26.55         28.17         3.69 o                         
   2  -5   7        473.06        488.09        12.88 o                         
   3  -5   7        409.90        430.88         7.51 o                         
   4  -5   7         13.40         15.51         2.16 o                         
   5  -5   7        196.82        204.06         5.44 o                         
   6  -5   7         68.79         64.94         3.41 o                         
   7  -5   7        305.28        295.25        11.02 o                         
  -5  -4   7        151.75        160.35         6.18 o                         
  -4  -4   7          5.10          7.03         2.11 o                         
  -3  -4   7         80.19         94.09         6.35 o                         
  -2  -4   7         38.48         38.56         3.07 o                         
  -1  -4   7        161.44        155.53         5.44 o                         
   0  -4   7        203.17        206.03        15.26 o                         
   1  -4   7        125.44        107.70         3.97 o                         
   2  -4   7         29.53         24.33         1.61 o                         
   3  -4   7          8.00          7.38         1.52 o                         
   4  -4   7          8.44          8.87         1.26 o                         
   5  -4   7        244.49        249.30         6.48 o                         
   6  -4   7         36.70         36.07         2.14 o                         
   7  -4   7         13.16         10.00         2.15 o                         
   8  -4   7        152.60        129.62         5.01 o                         
  -5  -3   7         26.66         26.58         3.14 o                         
  -4  -3   7          8.71          7.42         2.43 o                         
  -3  -3   7        264.54        274.21        14.77 o                         
  -2  -3   7         52.70         53.99         4.66 o                         
  -1  -3   7         16.12         14.56         1.99 o                         
   0  -3   7        115.85        106.77         3.03 o                         
   1  -3   7       1084.09       1044.26        28.92 o                         
   2  -3   7        437.56        471.59        20.86 o                         
   3  -3   7         21.79         22.73         1.43 o                         
   4  -3   7         49.13         49.37         1.92 o                         
   5  -3   7         29.79         30.43         1.80 o                         
   6  -3   7         52.06         51.35         2.82 o                         
   7  -3   7        128.92        128.38         3.66 o                         
  -6  -2   7         21.70         24.35         2.60 o                         
  -5  -2   7          5.11          6.19         1.57 o                         
  -4  -2   7        291.76        309.32        11.15 o                         
  -3  -2   7        117.30        117.69         4.39 o                         
  -2  -2   7         60.27         62.83         3.07 o                         
  -1  -2   7        265.02        274.00         6.52 o                         
   0  -2   7        566.94        599.05        13.93 o                         
   1  -2   7        341.82        329.73         7.40 o                         
   2  -2   7        820.20        806.08        12.80 o                         
   3  -2   7        354.64        360.49         7.04 o                         
   4  -2   7         79.30         82.92         3.49 o                         
   5  -2   7         24.24         23.90         2.37 o                         
   6  -2   7         11.17         10.85         1.42 o                         
   7  -2   7         45.91         38.40         2.63 o                         
  -7  -1   7          4.60          4.19         1.68 o                         
  -6  -1   7        132.75        135.40         7.45 o                         
  -5  -1   7        115.23        114.96         7.19 o                         
  -4  -1   7        283.13        298.24        10.56 o                         
  -3  -1   7        277.77        276.89         7.51 o                         
  -2  -1   7         30.64         35.00         1.93 o                         
  -1  -1   7        753.60        703.83        13.34 o                         
   0  -1   7        232.62        206.77         4.71 o                         
   1  -1   7          7.52          5.66         1.49 o                         
   2  -1   7        847.93        836.02        12.90 o                         
   3  -1   7        284.24        300.76         7.12 o                         
   4  -1   7          6.24          8.00         1.27 o                         
   5  -1   7         22.02         19.08         1.58 o                         
   6  -1   7         41.46         43.01         2.78 o                         
   7  -1   7          9.30          7.63         0.89 o                         
  -7   0   7          3.04          2.34         0.90 o                         
  -6   0   7        115.45        135.65         6.78 o                         
  -5   0   7        157.20        159.45         4.24 o                         
  -4   0   7          5.26          5.35         1.65 o                         
  -3   0   7        808.41        841.76        16.00 o                         
  -2   0   7        947.13        944.93        13.48 o                         
  -1   0   7         60.24         57.74         2.33 o                         
   0   0   7        183.81        182.26         5.61 o                         
   1   0   7          6.09          7.39         0.62 o                         
   2   0   7         43.90         45.80         1.79 o                         
   3   0   7        139.13        140.33         3.99 o                         
   4   0   7         35.10         34.35         1.97 o                         
   5   0   7        335.42        331.13         9.02 o                         
   6   0   7        138.82        133.63         4.42 o                         
  -7   1   7        147.81        152.46        18.43 o                         
  -6   1   7         97.58        103.44         3.17 o                         
  -5   1   7         17.32         18.52         1.50 o                         
  -4   1   7        102.48        112.98         3.04 o                         
  -3   1   7        404.19        409.36         7.69 o                         
  -2   1   7        462.84        475.39         7.76 o                         
  -1   1   7        242.38        243.94         6.04 o                         
   0   1   7        584.25        532.86         6.24 o                         
   1   1   7        101.44        106.77         2.54 o                         
   2   1   7         20.51         20.52         1.66 o                         
   3   1   7        138.64        138.34         3.07 o                         
   4   1   7        234.43        230.38         6.22 o                         
   5   1   7        175.86        181.31         5.78 o                         
   6   1   7        162.02        166.98         4.38 o                         
  -7   2   7         70.86         72.31         4.86 o                         
  -6   2   7        180.10        187.82         5.15 o                         
  -5   2   7         38.79         38.27         2.02 o                         
  -4   2   7         17.31         19.47         1.34 o                         
  -3   2   7        241.52        251.59         5.75 o                         
  -2   2   7        525.53        514.74         6.60 o                         
  -1   2   7        312.53        330.39         3.90 o                         
   0   2   7        791.76        827.03         9.73 o                         
   1   2   7        118.79        115.02         2.18 o                         
   2   2   7        116.03        110.05         2.35 o                         
   3   2   7         27.27         29.02         1.76 o                         
   4   2   7        118.02        124.78         3.27 o                         
   5   2   7        107.65        104.46         8.31 o                         
  -8   3   7        188.05        162.82         6.20 o                         
  -7   3   7        163.01        168.27         9.30 o                         
  -6   3   7         12.01          9.87         1.26 o                         
  -5   3   7         89.18         92.15         2.66 o                         
  -4   3   7         49.40         51.99         2.15 o                         
  -3   3   7        171.58        167.19         3.69 o                         
  -2   3   7          8.47          9.57         0.86 o                         
  -1   3   7        539.57        552.42         6.47 o                         
   0   3   7        135.87        155.57         2.95 o                         
   1   3   7         67.24         82.54         2.43 o                         
   2   3   7         25.86         26.59         1.01 o                         
   3   3   7         12.11         10.97         1.44 o                         
   4   3   7         61.32         65.03         3.43 o                         
  -8   4   7         46.23         42.66         2.52 o                         
  -7   4   7          4.12          5.54         1.31 o                         
  -6   4   7        126.28        128.42         6.99 o                         
  -5   4   7         18.02         18.14         2.19 o                         
  -4   4   7        566.83        583.20         8.78 o                         
  -3   4   7         10.75         10.91         1.09 o                         
  -2   4   7         86.57         86.39         2.22 o                         
  -1   4   7         76.95         83.64         2.57 o                         
   0   4   7        596.34        583.51         7.50 o                         
   1   4   7        290.94        277.24         4.72 o                         
   2   4   7         85.06         85.61         3.25 o                         
   3   4   7         20.61         27.89         2.68 o                         
  -7   5   7         41.27         43.50         1.88 o                         
  -6   5   7        100.19        105.12         3.90 o                         
  -5   5   7        140.49        146.90         3.77 o                         
  -4   5   7        137.83        133.18         2.86 o                         
  -3   5   7          5.11          5.87         0.82 o                         
  -2   5   7        682.06        675.01         8.42 o                         
  -1   5   7        145.56        125.95         8.11 o                         
   0   5   7         83.83         82.68         2.26 o                         
   1   5   7        427.93        396.45        12.14 o                         
   2   5   7         56.08         67.12         3.84 o                         
  -7   6   7        289.51        300.10         7.43 o                         
  -6   6   7        495.91        472.94        15.89 o                         
  -5   6   7         32.84         35.67         2.48 o                         
  -4   6   7        447.27        447.83         8.03 o                         
  -3   6   7        190.67        182.14         6.06 o                         
  -2   6   7          6.35          7.17         1.13 o                         
  -1   6   7        160.67        158.17         7.18 o                         
   0   6   7         15.54         12.36         1.03 o                         
  -5   7   7        141.02        139.93         5.43 o                         
  -4   7   7          9.64          8.04         0.90 o                         
  -3   7   7          5.06          6.96         0.97 o                         
  -2   7   7         11.92         10.32         1.01 o                         
   1  -8   8        116.30        126.13         5.45 o                         
   2  -8   8        476.38        490.02        16.08 o                         
   3  -8   8       1040.97       1074.46        23.03 o                         
   4  -8   8         42.08         43.84         3.39 o                         
   5  -8   8         26.85         22.72         2.14 o                         
   6  -8   8         32.33         27.74         2.00 o                         
  -1  -7   8         26.25         23.64         2.04 o                         
   0  -7   8         77.60         86.33         4.33 o                         
   1  -7   8        449.02        480.47        17.02 o                         
   2  -7   8         60.57         65.34         3.64 o                         
   3  -7   8         61.11         59.89         4.78 o                         
   4  -7   8        128.49        136.77         8.55 o                         
   5  -7   8         12.89         12.77         2.27 o                         
   6  -7   8         28.94         21.29         2.50 o                         
  -2  -6   8         14.60         15.84         1.43 o                         
  -1  -6   8         12.42         13.83         2.63 o                         
   0  -6   8          7.72         11.85         2.13 o                         
   1  -6   8        188.60        213.56        10.96 o                         
   2  -6   8          8.95         14.77         4.38 o                         
   3  -6   8        293.45        292.13         9.33 o                         
   4  -6   8         60.71         56.13         2.24 o                         
   5  -6   8          4.48          6.36         1.11 o                         
   6  -6   8         56.72         55.03         2.92 o                         
   7  -6   8         15.56         15.37         1.84 o                         
  -4  -5   8         15.78         12.46         1.23 o                         
  -3  -5   8          6.50          8.62         1.16 o                         
  -2  -5   8         47.58         46.43         4.42 o                         
  -1  -5   8         15.75         19.86         2.43 o                         
   0  -5   8         34.80         26.70         4.00 o                         
   1  -5   8         23.18         21.23         2.70 o                         
   2  -5   8         25.17         20.51         3.37 o                         
   3  -5   8         80.84         86.71         3.48 o                         
   4  -5   8        273.52        282.88        10.70 o                         
   5  -5   8        121.27        118.74         5.27 o                         
   6  -5   8         49.70         50.17         4.01 o                         
   7  -5   8         38.50         37.77         3.25 o                         
  -4  -4   8          3.44          2.49         1.11 o                         
  -3  -4   8         37.23         39.33         2.96 o                         
  -2  -4   8        142.61        151.84         6.00 o                         
  -1  -4   8         41.99         42.56         3.33 o                         
   0  -4   8        140.55        144.80         7.08 o                         
   1  -4   8         76.06         72.84         3.19 o                         
   2  -4   8         87.26         90.80         3.57 o                         
   3  -4   8        194.66        219.58         7.57 o                         
   4  -4   8         40.17         44.05         2.42 o                         
   5  -4   8        217.50        224.41         7.56 o                         
   6  -4   8        285.60        293.80         7.10 o                         
   7  -4   8          7.01          8.35         1.85 o                         
  -5  -3   8         87.15         85.31         4.65 o                         
  -4  -3   8         43.73         40.86         2.92 o                         
  -3  -3   8          8.53          8.83         2.00 o                         
  -2  -3   8        365.36        352.32        10.99 o                         
  -1  -3   8          7.45          6.73         1.18 o                         
   0  -3   8         78.21         75.18         2.34 o                         
   1  -3   8       1776.39       1842.08        31.04 o                         
   2  -3   8         21.13         23.24         5.03 o                         
   3  -3   8          5.18          6.51         0.97 o                         
   4  -3   8        370.25        380.29         6.22 o                         
   5  -3   8          7.16          7.82         1.21 o                         
   6  -3   8         16.62         17.34         1.16 o                         
   7  -3   8        157.04        153.85         6.36 o                         
  -6  -2   8         10.60         11.49         1.20 o                         
  -5  -2   8          3.55          4.09         1.39 o                         
  -4  -2   8        286.48        284.70         9.24 o                         
  -3  -2   8         50.12         48.00         2.80 o                         
  -2  -2   8         17.08         19.02         1.48 o                         
  -1  -2   8        672.90        695.35        11.92 o                         
   0  -2   8        339.97        352.95         5.57 o                         
   1  -2   8        285.45        279.60         4.72 o                         
   2  -2   8        650.58        632.82        10.95 o                         
   3  -2   8          6.78          5.92         1.02 o                         
   4  -2   8         30.99         30.81         1.69 o                         
   5  -2   8         31.44         32.51         1.94 o                         
   6  -2   8          4.03          4.25         0.92 o                         
   7  -2   8        275.57        267.83         9.12 o                         
  -6  -1   8         38.33         35.51         3.19 o                         
  -5  -1   8        274.14        291.63         9.08 o                         
  -4  -1   8        188.57        192.34         4.76 o                         
  -3  -1   8         80.70         91.36         3.51 o                         
  -2  -1   8        145.55        155.45         4.01 o                         
  -1  -1   8        169.66        159.37         3.63 o                         
   0  -1   8        244.02        241.69         3.94 o                         
   1  -1   8        317.20        319.82         7.25 o                         
   2  -1   8        800.29        783.46         9.99 o                         
   3  -1   8        436.22        436.84         8.60 o                         
   4  -1   8          6.63          5.50         1.26 o                         
   5  -1   8          7.61          8.73         1.21 o                         
   6  -1   8         71.18         70.92         3.23 o                         
  -7   0   8        158.39        113.47         4.78 o                         
  -6   0   8        112.50        113.22         3.59 o                         
  -5   0   8        188.75        190.16         5.45 o                         
  -4   0   8        323.05        324.08         9.48 o                         
  -3   0   8         41.93         35.20         2.17 o                         
  -2   0   8        181.51        156.62         4.91 o                         
  -1   0   8        246.41        251.39         4.37 o                         
   0   0   8         64.00         57.03         1.44 o                         
   1   0   8        388.13        399.09         5.82 o                         
   2   0   8        476.69        488.14         6.91 o                         
   3   0   8         45.10         48.07         2.34 o                         
   4   0   8          8.38          7.88         1.37 o                         
   5   0   8         14.71         15.30         1.31 o                         
   6   0   8          4.29          4.59         0.81 o                         
  -7   1   8        105.81        103.82         3.44 o                         
  -6   1   8        241.25        250.49         5.27 o                         
  -5   1   8         69.53         66.44         2.64 o                         
  -4   1   8        182.36        163.24         3.56 o                         
  -3   1   8         78.03         77.48         2.25 o                         
  -2   1   8         26.50         26.08         1.38 o                         
  -1   1   8          6.87          8.60         0.70 o                         
   0   1   8         98.92         98.66         2.08 o                         
   1   1   8         82.23         90.71         1.88 o                         
   2   1   8        165.96        177.99         5.59 o                         
   3   1   8         12.03         16.23         1.30 o                         
   4   1   8         63.38         62.56         2.75 o                         
   5   1   8        116.18        116.05         3.85 o                         
  -7   2   8         93.07         99.96         4.50 o                         
  -6   2   8        269.48        281.63         6.39 o                         
  -5   2   8         20.50         19.77         1.55 o                         
  -4   2   8         33.16         34.00         1.49 o                         
  -3   2   8         44.78         46.13         2.04 o                         
  -2   2   8       1156.95       1178.20        17.43 o                         
  -1   2   8          6.08          6.52         0.75 o                         
   0   2   8        396.22        418.45         6.55 o                         
   1   2   8         17.49         20.42         0.99 o                         
   2   2   8        369.79        347.84         4.68 o                         
   3   2   8        289.62        273.95         6.61 o                         
   4   2   8         70.40         69.74         2.40 o                         
  -7   3   8         18.39         16.27         1.53 o                         
  -6   3   8          7.73          9.00         1.59 o                         
  -5   3   8        182.75        192.93         4.19 o                         
  -4   3   8         71.79         74.10         2.38 o                         
  -3   3   8         10.27          8.72         1.12 o                         
  -2   3   8        178.23        182.83         3.39 o                         
  -1   3   8         40.92         45.08         1.57 o                         
   0   3   8        703.21        689.32         9.08 o                         
   1   3   8        303.03        258.59         3.77 o                         
   2   3   8        138.00        137.77         2.48 o                         
   3   3   8        186.75        171.34         5.09 o                         
  -7   4   8         19.54         19.63         2.10 o                         
  -6   4   8         87.55         93.49         5.07 o                         
  -5   4   8        335.34        364.21         9.68 o                         
  -4   4   8       1084.20       1136.91        17.88 o                         
  -3   4   8        134.69        137.61         3.24 o                         
  -2   4   8         90.38         85.50         2.48 o                         
  -1   4   8        238.86        219.16         5.68 o                         
   0   4   8         31.18         32.95         1.60 o                         
   1   4   8         77.19         81.14         2.23 o                         
   2   4   8        122.37        125.42         6.73 o                         
  -7   5   8          3.21          2.72         0.72 o                         
  -6   5   8        824.80        840.33        18.11 o                         
  -5   5   8        498.96        510.66        11.83 o                         
  -4   5   8         25.33         25.03         1.08 o                         
  -3   5   8        454.60        441.05         6.57 o                         
  -2   5   8         37.21         37.86         1.78 o                         
  -1   5   8        103.27         94.55         3.41 o                         
   0   5   8         32.36         30.90         1.64 o                         
  -6   6   8         18.83         17.37         1.24 o                         
  -5   6   8         94.84        100.42         5.23 o                         
  -4   6   8        158.14        152.73         4.37 o                         
  -3   6   8         44.44         54.80         2.63 o                         
  -2   6   8         27.42         27.32         1.30 o                         
  -1   6   8          4.43          4.17         1.16 o                         
   1  -8   9         56.69         52.33         2.60 o                         
   2  -8   9         38.98         41.04         2.48 o                         
   3  -8   9        155.80        154.90         3.51 o                         
   4  -8   9          8.73          9.33         1.04 o                         
   5  -8   9         88.70         89.22         4.07 o                         
   0  -7   9         24.31         21.71         3.64 o                         
   1  -7   9         21.80         24.19         2.62 o                         
   2  -7   9         19.60         25.60         2.19 o                         
   3  -7   9         52.64         48.21         3.78 o                         
   4  -7   9         11.54         14.19         2.57 o                         
   5  -7   9         47.65         44.95         3.69 o                         
   6  -7   9         21.96         19.72         1.92 o                         
  -2  -6   9          9.59          9.42         0.98 o                         
  -1  -6   9         44.60         46.42         3.81 o                         
   0  -6   9         93.60         92.50         4.20 o                         
   1  -6   9          5.54          2.90         1.97 o                         
   2  -6   9         32.67         35.62         4.98 o                         
   3  -6   9         87.89         84.88         4.20 o                         
   4  -6   9        121.03        118.83         4.43 o                         
   5  -6   9         75.83         80.83         4.69 o                         
   6  -6   9         12.05         11.16         1.28 o                         
  -3  -5   9         28.20         27.88         1.65 o                         
  -2  -5   9         27.80         28.32         4.36 o                         
  -1  -5   9         67.07         70.35         8.00 o                         
   0  -5   9         71.82         64.28         5.60 o                         
   1  -5   9          7.91          6.94         1.98 o                         
   2  -5   9         78.63         81.78         5.98 o                         
   3  -5   9        341.42        344.34         8.03 o                         
   4  -5   9         54.59         51.55         2.88 o                         
   5  -5   9        113.22        120.06         5.01 o                         
   6  -5   9         52.43         55.74         4.22 o                         
   7  -5   9          9.41          9.50         1.45 o                         
  -4  -4   9          4.40          3.73         0.64 o                         
  -3  -4   9         22.29         21.28         2.89 o                         
  -2  -4   9         45.59         45.61         2.16 o                         
  -1  -4   9         81.82         82.20         3.48 o                         
   0  -4   9         95.41        101.47         4.57 o                         
   1  -4   9         89.60         90.83         6.55 o                         
   2  -4   9        174.88        191.02         5.56 o                         
   3  -4   9        220.84        218.46         5.40 o                         
   4  -4   9         31.45         25.92         1.71 o                         
   5  -4   9        118.72        123.79         5.28 o                         
   6  -4   9        235.52        241.39         9.58 o                         
   7  -4   9          3.36          4.32         1.13 o                         
  -5  -3   9         44.20         44.65         6.20 o                         
  -4  -3   9         20.82         19.91         1.76 o                         
  -3  -3   9        301.14        283.25         7.29 o                         
  -2  -3   9        228.47        223.60         4.90 o                         
  -1  -3   9          5.22          5.39         0.97 o                         
   0  -3   9        257.34        274.44         5.35 o                         
   1  -3   9        584.30        570.96        15.01 o                         
   2  -3   9         52.92         52.94         2.88 o                         
   3  -3   9        190.93        195.80         4.33 o                         
   4  -3   9        631.30        622.91        13.72 o                         
   5  -3   9        110.41        112.54         9.20 o                         
   6  -3   9         38.95         44.42         2.45 o                         
   7  -3   9         61.47         54.50         2.79 o                         
  -5  -2   9        146.56        156.95         5.22 o                         
  -4  -2   9        288.39        272.70         7.05 o                         
  -3  -2   9        289.93        280.86        11.43 o                         
  -2  -2   9         65.31         59.50         3.30 o                         
  -1  -2   9        147.57        126.50         3.38 o                         
   0  -2   9        210.21        192.46         4.13 o                         
   1  -2   9        108.20        118.05         2.84 o                         
   2  -2   9        628.50        633.95        10.10 o                         
   3  -2   9        243.90        264.70         6.88 o                         
   4  -2   9         19.98         23.44         1.68 o                         
   5  -2   9         44.94         54.52         2.25 o                         
   6  -2   9          5.21          4.43         0.91 o                         
  -6  -1   9          5.61          5.18         1.00 o                         
  -5  -1   9        217.52        217.42         7.18 o                         
  -4  -1   9        145.26        144.93         4.54 o                         
  -3  -1   9        550.95        514.00         9.61 o                         
  -2  -1   9        420.83        380.05         6.35 o                         
  -1  -1   9        107.18        116.66         2.91 o                         
   0  -1   9        132.82        137.26         2.87 o                         
   1  -1   9          6.51          6.90         1.03 o                         
   2  -1   9        364.49        382.96         6.42 o                         
   3  -1   9        524.75        549.24         9.15 o                         
   4  -1   9         55.23         64.28         3.00 o                         
   5  -1   9         71.55         74.67         4.21 o                         
   6  -1   9        142.04        138.78         5.79 o                         
  -6   0   9         25.05         24.78         1.44 o                         
  -5   0   9        216.68        213.54         4.87 o                         
  -4   0   9        431.36        434.44         7.52 o                         
  -3   0   9         53.73         45.02         2.95 o                         
  -2   0   9        455.82        479.39         8.12 o                         
  -1   0   9         19.93         17.67         1.31 o                         
   0   0   9       2635.23       2693.78        45.62 o                         
   1   0   9         26.68         26.48         1.33 o                         
   2   0   9        240.80        260.53         4.47 o                         
   3   0   9          5.79          7.03         1.47 o                         
   4   0   9        712.63        702.78        15.40 o                         
   5   0   9        168.69        166.24         4.17 o                         
  -6   1   9         22.50         23.50         1.17 o                         
  -5   1   9        142.75        129.76         3.60 o                         
  -4   1   9          6.25          6.99         1.05 o                         
  -3   1   9        456.90        480.09         8.26 o                         
  -2   1   9         23.66         20.54         1.56 o                         
  -1   1   9         87.52         90.54         2.50 o                         
   0   1   9        265.64        281.50         4.37 o                         
   1   1   9         25.31         25.06         1.27 o                         
   2   1   9        368.92        346.02         6.63 o                         
   3   1   9        311.61        291.14         7.10 o                         
   4   1   9        131.96        132.72         4.56 o                         
   5   1   9        235.31        216.29         7.33 o                         
  -7   2   9          6.23          5.63         1.25 o                         
  -6   2   9         99.39        101.65         2.81 o                         
  -5   2   9         41.96         41.97         1.71 o                         
  -4   2   9          9.53         11.66         1.23 o                         
  -3   2   9        240.36        249.95         5.11 o                         
  -2   2   9       2111.37       2224.53        33.40 o                         
  -1   2   9        205.37        211.12         5.55 o                         
   0   2   9        154.30        150.97         3.17 o                         
   1   2   9        366.33        346.69         5.49 o                         
   2   2   9         37.12         36.79         1.64 o                         
   3   2   9         30.21         33.54         2.34 o                         
   4   2   9        264.24        267.11         9.18 o                         
  -7   3   9        285.25        264.26         9.19 o                         
  -6   3   9         19.46         17.31         1.37 o                         
  -5   3   9          4.45          4.94         1.04 o                         
  -4   3   9       1058.61       1101.49        18.45 o                         
  -3   3   9         97.55        108.08         2.87 o                         
  -2   3   9         28.38         27.93         1.82 o                         
  -1   3   9       1117.41       1122.80        14.79 o                         
   0   3   9         51.49         52.39         1.94 o                         
   1   3   9         15.00         12.24         0.99 o                         
   2   3   9         65.43         64.45         3.96 o                         
  -6   4   9        245.66        230.12         6.37 o                         
  -5   4   9         82.56         86.17         2.34 o                         
  -4   4   9          5.71          5.67         0.81 o                         
  -3   4   9         72.24         77.62         2.45 o                         
  -2   4   9         47.71         51.39         4.22 o                         
  -1   4   9        123.98        137.87         3.40 o                         
   0   4   9         93.82         94.20         2.44 o                         
   1   4   9         11.76         13.79         2.62 o                         
  -6   5   9         65.22         60.84         2.27 o                         
  -5   5   9         82.25         86.22         4.88 o                         
  -4   5   9         60.91         66.32         2.71 o                         
  -3   5   9         39.63         40.53         1.73 o                         
  -2   5   9         13.05         13.43         1.12 o                         
  -1   5   9         22.80         23.78         1.68 o                         
   0   5   9         28.00         26.09         1.91 o                         
  -4   6   9         46.31         43.77         1.79 o                         
  -3   6   9         96.76         93.78         5.17 o                         
   0  -7  10         22.15         19.27         1.75 o                         
   1  -7  10          5.44          6.40         1.01 o                         
   2  -7  10         28.88         31.75         2.01 o                         
   3  -7  10         37.32         37.43         2.04 o                         
   4  -7  10         30.71         31.20         1.93 o                         
   5  -7  10         60.87         63.05         3.61 o                         
  -1  -6  10          4.87          4.46         1.40 o                         
   0  -6  10          6.14          5.44         1.76 o                         
   1  -6  10         95.59        100.96         4.40 o                         
   2  -6  10          5.16          5.43         1.38 o                         
   3  -6  10         37.81         36.14         2.17 o                         
   4  -6  10        354.09        327.85         9.11 o                         
   5  -6  10         55.12         52.75         3.16 o                         
   6  -6  10          3.61          3.18         0.61 o                         
  -2  -5  10         77.96         77.15         5.72 o                         
  -1  -5  10        576.03        608.65        14.44 o                         
   0  -5  10         51.42         43.11         3.15 o                         
   1  -5  10         14.20         11.98         1.54 o                         
   2  -5  10        132.84        122.66         4.31 o                         
   3  -5  10        149.67        142.22         4.79 o                         
   4  -5  10        114.94        111.53         3.16 o                         
   5  -5  10        411.54        437.86        15.66 o                         
   6  -5  10        349.13        359.40        11.29 o                         
  -3  -4  10        110.90        120.94         3.41 o                         
  -2  -4  10        176.36        179.17         5.81 o                         
  -1  -4  10        411.17        403.32        13.12 o                         
   0  -4  10        161.36        142.67         6.18 o                         
   1  -4  10        144.81        120.56        17.68 o                         
   2  -4  10         82.85         76.42         2.84 o                         
   3  -4  10         23.74         26.06         1.80 o                         
   4  -4  10        348.77        367.18         8.42 o                         
   5  -4  10        217.57        219.67         6.99 o                         
   6  -4  10         43.12         43.35         2.90 o                         
  -4  -3  10         23.85         27.99         1.34 o                         
  -3  -3  10         69.34         63.24         2.42 o                         
  -2  -3  10        151.44        153.76         4.67 o                         
  -1  -3  10        640.90        560.18        14.90 o                         
   0  -3  10        508.30        470.98         9.00 o                         
   1  -3  10         13.08         11.19         2.35 o                         
   2  -3  10         87.00         93.21         3.30 o                         
   3  -3  10        159.62        163.99         4.36 o                         
   4  -3  10        301.57        315.14         9.24 o                         
   5  -3  10        227.35        248.95         7.47 o                         
   6  -3  10         25.14         27.10         1.58 o                         
  -5  -2  10         14.10         18.45         1.85 o                         
  -4  -2  10         22.09         19.43         1.43 o                         
  -3  -2  10        143.67        132.75         3.89 o                         
  -2  -2  10         68.25         67.07         2.23 o                         
  -1  -2  10          6.12          9.46         1.07 o                         
   0  -2  10        357.85        363.90         6.96 o                         
   1  -2  10         12.98         13.34         1.47 o                         
   2  -2  10        663.74        677.36        12.04 o                         
   3  -2  10          6.35          7.08         1.44 o                         
   4  -2  10          7.91         11.65         1.88 o                         
   5  -2  10          9.05         10.42         1.21 o                         
   6  -2  10        304.25        304.79        10.21 o                         
  -5  -1  10         19.40         19.07         1.75 o                         
  -4  -1  10         17.76         18.74         1.40 o                         
  -3  -1  10         16.69         12.49         1.33 o                         
  -2  -1  10         93.24         87.10         3.34 o                         
  -1  -1  10        112.86        119.91         3.06 o                         
   0  -1  10         18.41         20.39         1.31 o                         
   1  -1  10         57.47         55.48         3.51 o                         
   2  -1  10        375.40        388.56         8.08 o                         
   3  -1  10         63.61         69.03         2.71 o                         
   4  -1  10         62.67         61.24         2.67 o                         
   5  -1  10         57.53         56.77         3.52 o                         
  -6   0  10         29.64         23.97         1.40 o                         
  -5   0  10         29.27         33.64         1.90 o                         
  -4   0  10         42.42         37.42         1.67 o                         
  -3   0  10         48.88         50.43         2.39 o                         
  -2   0  10         63.74         69.57         2.59 o                         
  -1   0  10        125.79        133.00         3.49 o                         
   0   0  10        875.91        891.00        13.33 o                         
   1   0  10        176.46        171.68         3.73 o                         
   2   0  10        239.94        233.57         4.84 o                         
   3   0  10        326.51        316.29        10.89 o                         
   4   0  10          4.40          5.33         1.08 o                         
   5   0  10         16.90         17.82         1.74 o                         
  -6   1  10         70.72         73.86         9.03 o                         
  -5   1  10        111.78        109.12         3.55 o                         
  -4   1  10         10.54          9.98         1.31 o                         
  -3   1  10        159.36        157.41         4.35 o                         
  -2   1  10        719.02        715.76        22.77 o                         
  -1   1  10         80.79         88.71         3.14 o                         
   0   1  10         73.31         70.92         2.75 o                         
   1   1  10        261.08        262.10         5.33 o                         
   2   1  10         83.18         83.75         2.63 o                         
   3   1  10         61.33         66.98         4.69 o                         
   4   1  10         31.92         30.93         2.91 o                         
  -6   2  10         50.02         48.36         3.68 o                         
  -5   2  10         63.51         70.33         5.32 o                         
  -4   2  10         24.26         24.32         1.98 o                         
  -3   2  10        148.55        152.02         4.74 o                         
  -2   2  10        263.76        279.27         9.99 o                         
  -1   2  10         23.05         23.52         1.76 o                         
   0   2  10        160.44        163.34         3.50 o                         
   1   2  10        198.91        208.37         3.85 o                         
   2   2  10         20.60         20.93         1.32 o                         
   3   2  10         53.84         49.68         3.17 o                         
  -6   3  10         11.26         13.56         1.73 o                         
  -5   3  10         37.17         35.15         2.84 o                         
  -4   3  10        193.78        214.86         6.82 o                         
  -3   3  10         24.52         25.83         1.91 o                         
  -2   3  10        114.40        121.64         4.11 o                         
  -1   3  10        331.47        332.30         9.74 o                         
   0   3  10         13.55         16.48         1.20 o                         
   1   3  10         22.29         18.98         1.51 o                         
  -5   4  10        144.16        126.46         5.89 o                         
  -4   4  10         21.12         21.58         1.23 o                         
  -3   4  10         38.86         41.16         2.12 o                         
  -2   4  10         37.63         42.93         2.01 o                         
  -1   4  10         53.65         55.99         2.05 o                         
   0   4  10         74.83         80.92         4.19 o                         
  -4   5  10         29.61         25.80         1.87 o                         
  -3   5  10         23.88         24.33         2.07 o                         
  -2   5  10        132.28        130.49         3.81 o                         
  -1   5  10         32.82         30.55         1.83 o                         
   2  -7  11         54.31         50.94         2.07 o                         
   3  -7  11         49.59         48.39         2.93 o                         
  -1  -6  11          9.97         10.21         1.27 o                         
   0  -6  11         52.51         58.43         2.50 o                         
   1  -6  11        363.03        366.39         9.40 o                         
   2  -6  11         28.90         27.50         1.86 o                         
   3  -6  11        293.89        273.12         6.10 o                         
   4  -6  11        265.39        244.65         9.58 o                         
   5  -6  11         10.07         11.96         1.58 o                         
  -2  -5  11         46.03         47.80         3.03 o                         
  -1  -5  11        111.59        105.23         5.27 o                         
   0  -5  11         61.70         66.55         4.51 o                         
   1  -5  11        239.95        216.00        15.15 o                         
   2  -5  11        425.26        351.53         9.98 o                         
   3  -5  11         10.87          9.67         1.32 o                         
   4  -5  11         99.03         95.94         5.71 o                         
   5  -5  11          8.52          9.70         1.71 o                         
  -3  -4  11          3.60          4.64         1.31 o                         
  -2  -4  11         93.86         93.26         7.99 o                         
  -1  -4  11         38.31         30.78         2.58 o                         
   0  -4  11        181.18        161.04         8.83 o                         
   1  -4  11          4.63          5.73         1.25 o                         
   2  -4  11          8.19          7.69         1.45 o                         
   3  -4  11         49.93         52.17         2.18 o                         
   4  -4  11        238.78        257.73         7.77 o                         
   5  -4  11          5.49          6.21         1.76 o                         
  -4  -3  11        216.60        195.34         7.03 o                         
  -3  -3  11          8.79          7.86         0.85 o                         
  -2  -3  11         97.54        102.10         4.19 o                         
  -1  -3  11          6.46          4.05         0.93 o                         
   0  -3  11        126.91        115.96         4.32 o                         
   1  -3  11        393.76        386.82         9.14 o                         
   2  -3  11          4.70          5.28         1.29 o                         
   3  -3  11         34.77         37.63         2.35 o                         
   4  -3  11        439.62        459.09        16.65 o                         
   5  -3  11         55.78         58.38         2.12 o                         
  -4  -2  11        111.26         99.94         4.28 o                         
  -3  -2  11         18.47         25.36         2.27 o                         
  -2  -2  11        106.33         98.35         4.74 o                         
  -1  -2  11        107.96        100.28         2.71 o                         
   0  -2  11         97.30        101.20         2.98 o                         
   1  -2  11         98.21        103.96         3.91 o                         
   2  -2  11        707.90        747.13        18.12 o                         
   3  -2  11         43.23         51.15         3.11 o                         
   4  -2  11         19.10         20.44         2.26 o                         
   5  -2  11        197.45        204.41         5.46 o                         
  -5  -1  11         40.69         36.54         2.92 o                         
  -4  -1  11        136.58        155.28         7.59 o                         
  -3  -1  11         96.94         87.14         3.51 o                         
  -2  -1  11          5.92          6.13         1.05 o                         
  -1  -1  11         31.48         32.35         2.05 o                         
   0  -1  11        327.97        332.32         6.10 o                         
   1  -1  11        190.14        197.67         4.87 o                         
   2  -1  11         76.45         79.58         2.64 o                         
   3  -1  11        165.52        166.55         5.78 o                         
   4  -1  11         86.72         98.97         5.28 o                         
   5  -1  11          4.44          4.87         0.91 o                         
  -5   0  11         69.45         54.95         3.97 o                         
  -4   0  11        161.56        145.13         5.23 o                         
  -3   0  11         26.60         30.52         2.06 o                         
  -2   0  11         18.00         18.99         1.41 o                         
  -1   0  11        222.80        223.13         9.59 o                         
   0   0  11         38.81         38.38         2.02 o                         
   1   0  11         28.01         29.14         1.60 o                         
   2   0  11        499.21        504.68        10.64 o                         
   3   0  11        121.98        129.03         4.66 o                         
   4   0  11          5.92          6.29         0.95 o                         
  -5   1  11         11.21          9.85         1.97 o                         
  -4   1  11         35.75         39.58         1.82 o                         
  -3   1  11        228.83        251.92         6.41 o                         
  -2   1  11        235.00        246.85        10.93 o                         
  -1   1  11         98.16        111.00         7.26 o                         
   0   1  11        115.85        120.86         3.54 o                         
   1   1  11         80.94         85.61         2.45 o                         
   2   1  11         55.43         59.58         2.38 o                         
   3   1  11         80.67         90.89         4.57 o                         
  -5   2  11         13.88         14.22         2.08 o                         
  -4   2  11         39.59         42.73         2.52 o                         
  -3   2  11        269.24        298.65        10.39 o                         
  -2   2  11         96.79        100.31         3.49 o                         
  -1   2  11         75.21         79.22         2.55 o                         
   0   2  11         86.30         93.81         3.30 o                         
   1   2  11         29.69         31.34         2.12 o                         
   2   2  11          8.31          9.01         1.60 o                         
  -5   3  11          4.81          3.80         1.24 o                         
  -4   3  11         16.28         17.99         1.22 o                         
  -3   3  11         26.35         28.18         1.50 o                         
  -2   3  11         15.86         16.53         1.40 o                         
  -1   3  11         45.58         46.28         2.19 o                         
   0   3  11        168.11        168.87         4.91 o                         
   1   3  11          4.94          4.60         0.94 o                         
  -4   4  11         11.85         10.01         0.97 o                         
  -3   4  11         16.43         15.29         0.93 o                         
  -2   4  11          6.71          7.54         0.77 o                         
  -1   4  11         25.12         20.32         1.79 o                         
   1  -6  12         27.22         26.57         2.20 o                         
   2  -6  12        104.80        112.58         4.71 o                         
   3  -6  12          6.91          5.96         1.08 o                         
  -1  -5  12         35.05         31.51         4.05 o                         
   0  -5  12         52.37         50.51         2.04 o                         
   1  -5  12         91.47         78.34         3.52 o                         
   2  -5  12         12.45         10.81         1.07 o                         
   3  -5  12        273.91        251.44         6.98 o                         
   4  -5  12          4.07          3.89         1.27 o                         
  -2  -4  12        133.69        114.86         4.60 o                         
  -1  -4  12          7.47          8.27         1.31 o                         
   0  -4  12         11.85         10.56         1.33 o                         
   1  -4  12         21.41         17.61         2.08 o                         
   2  -4  12          4.64          3.50         1.00 o                         
   3  -4  12        155.20        161.02        10.67 o                         
   4  -4  12        271.66        286.08        10.65 o                         
  -3  -3  12          5.44          6.03         1.40 o                         
  -2  -3  12        249.30        211.53        15.89 o                         
  -1  -3  12        104.95         92.97         4.08 o                         
   0  -3  12          4.96          4.73         1.34 o                         
   1  -3  12         96.03         84.75         8.75 o                         
   2  -3  12         48.51         47.06         2.88 o                         
   3  -3  12          6.96          7.74         1.41 o                         
   4  -3  12         82.12         89.95         4.84 o                         
  -4  -2  12         10.88          8.72         1.19 o                         
  -3  -2  12         84.50         76.54         2.52 o                         
  -2  -2  12          7.16          6.50         0.92 o                         
  -1  -2  12         18.53         16.73         1.59 o                         
   0  -2  12        162.50        166.77         8.69 o                         
   1  -2  12        133.47        128.38         4.81 o                         
   2  -2  12         68.04         65.96         3.41 o                         
   3  -2  12         34.97         41.90         3.62 o                         
   4  -2  12         82.14         87.61         4.56 o                         
  -4  -1  12          6.92          6.91         1.60 o                         
  -3  -1  12          5.76          7.34         0.89 o                         
  -2  -1  12         89.49         97.08         3.26 o                         
  -1  -1  12         10.26         10.39         1.27 o                         
   0  -1  12        330.20        341.42        11.26 o                         
   1  -1  12        508.33        525.19        10.67 o                         
   2  -1  12         32.51         35.60         3.42 o                         
   3  -1  12        118.88        111.75         6.94 o                         
  -4   0  12        412.81        397.75        12.70 o                         
  -3   0  12          4.28          4.31         1.03 o                         
  -2   0  12         47.57         49.22         2.48 o                         
  -1   0  12        235.13        245.77        10.55 o                         
   0   0  12         10.33         10.62         1.18 o                         
   1   0  12        150.45        159.63         4.38 o                         
   2   0  12        380.10        398.35         9.41 o                         
   3   0  12         22.49         23.75         2.22 o                         
  -5   1  12         74.36         56.27         2.82 o                         
  -4   1  12        109.98        110.03         6.87 o                         
  -3   1  12         64.89         64.70         3.04 o                         
  -2   1  12          8.66          9.45         1.51 o                         
  -1   1  12          4.38          5.78         1.05 o                         
   0   1  12          5.44          7.60         1.13 o                         
   1   1  12         20.61         23.09         1.76 o                         
   2   1  12        118.41        109.53         5.05 o                         
  -4   2  12         37.01         34.42         2.47 o                         
  -3   2  12         61.70         64.20         2.27 o                         
  -2   2  12         52.70         50.58         2.55 o                         
  -1   2  12          6.33          5.93         1.16 o                         
   0   2  12        133.06        138.61         5.01 o                         
   1   2  12         11.28          8.13         1.20 o                         
  -4   3  12        205.70        170.00         6.80 o                         
  -3   3  12        136.10        135.15         3.64 o                         
  -2   3  12         44.10         48.41         1.83 o                         
  -1   3  12          9.54         12.39         1.13 o                         
   1  -5  13          4.98          5.21         1.11 o                         
   2  -5  13         30.31         26.50         2.05 o                         
  -1  -4  13         63.04         55.47         2.93 o                         
   0  -4  13          3.39          2.86         1.26 o                         
   1  -4  13          3.61          3.13         1.37 o                         
   2  -4  13         31.59         36.19         2.95 o                         
   3  -4  13        122.99         98.98         4.23 o                         
  -2  -3  13         12.90         13.25         1.36 o                         
  -1  -3  13         90.82         80.24         3.06 o                         
   0  -3  13         41.98         45.28         3.55 o                         
   1  -3  13          4.22          5.63         1.32 o                         
   2  -3  13        250.82        249.50        20.51 o                         
   3  -3  13        116.61        116.35         5.10 o                         
  -2  -2  13        139.43        123.58         5.62 o                         
  -1  -2  13         11.31         12.16         1.45 o                         
   0  -2  13        242.87        256.47         7.25 o                         
   1  -2  13         41.68         45.45         3.02 o                         
   2  -2  13          9.96          8.55         1.54 o                         
   3  -2  13         96.53        106.06         4.73 o                         
  -3  -1  13         57.27         46.31         2.63 o                         
  -2  -1  13        109.58        100.60         5.54 o                         
  -1  -1  13          4.45          5.23         1.56 o                         
   0  -1  13         20.53         21.90         2.26 o                         
   1  -1  13         49.75         40.86         2.89 o                         
   2  -1  13          6.43          7.27         0.98 o                         
  -3   0  13         27.03         28.55         2.25 o                         
  -2   0  13         15.31         13.32         1.65 o                         
  -1   0  13        119.90        130.12         3.70 o                         
   0   0  13         27.79         29.90         1.86 o                         
   1   0  13          4.08          5.00         0.97 o                         
  -3   1  13        259.50        292.62         9.96 o                         
  -2   1  13        250.05        296.89         8.12 o                         
  -1   1  13         12.35         12.75         1.14 o                         
   0   1  13          9.12          8.89         1.71 o                         
   1   1  13         35.22         35.15         2.04 o                         
  -3   2  13          8.01          7.07         1.27 o                         
  -1   2  13          4.01          3.98         0.91 o                         
  -1  -2  14         56.58         51.71         2.72 o                         
   0  -2  14         97.07         78.31         3.61 o                         
   0  -1  14        229.65        257.46         8.80 o                         
                                                                                
