# Supplementary material for: Complexes of 2,4,6-tri­hydroxy­benzoic acid: effects of intra­molecular hydro­gen bonding on ligand geometry and metal binding modes
Source: Acta Crystallogr C Struct Chem. 2022 Oct 25;78(Pt 11):653–70. doi: 10.1107/S2053229622009901 (PMC9635592; doi:10.1107/S2053229622009901)
Supplement: Supplementary file 15 [file c-78-00653-14_Co_H3thba_cc120b_2sup15.hkl]

data_14_Co_H3thba_cc120b_2                                                      
_shelx_title ' cc120b_2_a.res in P2(1)/n'                                       
_shelx_refln_list_code          4                                               
_shelx_F_calc_maximum      179.77                                               
_exptl_crystal_F_000       562.00                                               
_reflns_d_resolution_high  0.7912                                               
                                                                                
loop_                                                                           
 _space_group_symop_operation_xyz                                               
 'x, y, z'                                                                      
 '-x+1/2, y+1/2, -z+1/2'                                                        
 '-x, -y, -z'                                                                   
 'x-1/2, -y-1/2, z-1/2'                                                         
                                                                                
_cell_length_a     6.9262                                                       
_cell_length_b    12.6128                                                       
_cell_length_c    12.3289                                                       
_cell_angle_alpha  90.000                                                       
_cell_angle_beta  102.524                                                       
_cell_angle_gamma  90.000                                                       
                                                                                
_shelx_F_squared_multiplier     1.000                                           
                                                                                
loop_                                                                           
 _refln_index_h                                                                 
 _refln_index_k                                                                 
 _refln_index_l                                                                 
 _refln_F_squared_calc                                                          
 _refln_F_squared_meas                                                          
 _refln_F_squared_sigma                                                         
 _refln_observed_status                                                         
   2   0   0      12651.16      13365.58       214.82 o                         
   4   0   0         78.86         80.13         3.36 o                         
   6   0   0        551.82        554.31         8.48 o                         
   8   0   0         33.80         37.29         1.74 o                         
   1   1   0       4941.41       4721.46        76.01 o                         
   2   1   0       1626.26       1642.59        27.26 o                         
   3   1   0        716.15        601.44        11.20 o                         
   4   1   0        558.54        541.32         7.62 o                         
   5   1   0        276.27        271.32         4.63 o                         
   6   1   0         16.22         19.62         1.98 o                         
   7   1   0        221.50        228.38         3.77 o                         
   8   1   0         14.62         15.04         1.04 o                         
   0   2   0      15251.27      13808.95       221.12 o                         
   1   2   0       1169.04       1134.15        15.12 o                         
   2   2   0         71.36         66.65         1.15 o                         
   3   2   0        315.22        283.13         5.99 o                         
   4   2   0        595.36        523.40         7.16 o                         
   5   2   0        588.82        599.96         8.61 o                         
   6   2   0        817.76        820.97        13.81 o                         
   7   2   0        167.83        168.73         3.88 o                         
   8   2   0         46.34         53.26         1.51 o                         
   1   3   0       2628.03       2679.61        43.77 o                         
   2   3   0        517.32        481.53         8.93 o                         
   3   3   0       1432.27       1387.10        20.74 o                         
   4   3   0        190.38        150.74         5.70 o                         
   5   3   0        288.09        295.93         4.40 o                         
   6   3   0        108.58        110.27         2.87 o                         
   7   3   0        138.93        144.18         2.94 o                         
   8   3   0         75.29         82.23         2.11 o                         
   0   4   0         76.69         68.06         1.63 o                         
   1   4   0       2749.18       2460.53        40.56 o                         
   2   4   0        691.99        654.51        11.96 o                         
   3   4   0         54.69         62.09         6.66 o                         
   4   4   0        606.21        574.67         8.72 o                         
   5   4   0        122.29        113.10         2.08 o                         
   6   4   0        892.98        895.89        11.18 o                         
   7   4   0         17.17         18.44         1.64 o                         
   8   4   0        394.61        402.86         8.71 o                         
   1   5   0       1063.20        837.16        17.46 o                         
   2   5   0         59.68         45.31         1.43 o                         
   3   5   0       3180.44       3074.43        36.34 o                         
   4   5   0        422.23        396.04         8.76 o                         
   5   5   0         40.20         43.16         2.73 o                         
   6   5   0        269.33        268.65         5.40 o                         
   7   5   0        257.79        256.92         6.36 o                         
   0   6   0       3980.92       4191.15        67.87 o                         
   1   6   0       2006.30       2174.56        25.67 o                         
   2   6   0       2972.55       2972.70        49.77 o                         
   3   6   0        161.41        154.84         2.78 o                         
   4   6   0         53.28         56.14         1.57 o                         
   5   6   0         20.95         20.50         2.19 o                         
   6   6   0         56.76         57.62         2.84 o                         
   7   6   0         29.09         27.12         2.07 o                         
   1   7   0       2607.79       2580.43        42.77 o                         
   2   7   0       1009.61       1028.51        13.31 o                         
   3   7   0        245.34        256.22         3.02 o                         
   4   7   0       1103.48       1081.45         9.15 o                         
   5   7   0         43.41         46.49         1.86 o                         
   6   7   0        494.67        485.92        20.35 o                         
   7   7   0        456.89        474.48         9.70 o                         
   0   8   0       2302.98       2246.27        27.62 o                         
   1   8   0        441.85        418.15         7.56 o                         
   2   8   0       2606.09       2703.41        17.19 o                         
   3   8   0       1318.70       1272.83         8.66 o                         
   4   8   0         99.72         94.96         2.14 o                         
   5   8   0        652.19        665.03        10.01 o                         
   6   8   0         37.87         45.88         3.51 o                         
   7   8   0         52.16         55.94         2.37 o                         
   1   9   0         48.01         56.56         1.69 o                         
   2   9   0        158.05        175.58         2.18 o                         
   3   9   0       5342.28       5463.86        40.58 o                         
   4   9   0       2059.37       2072.33        21.68 o                         
   5   9   0        285.75        284.29        14.96 o                         
   6   9   0          0.26          0.73         1.51 o                         
   0  10   0        401.77        431.60         5.22 o                         
   1  10   0        105.32        115.00         2.31 o                         
   2  10   0        124.49        136.20         3.22 o                         
   3  10   0        368.54        342.24         6.71 o                         
   4  10   0        674.60        666.27         7.87 o                         
   5  10   0         64.04         62.28         3.24 o                         
   6  10   0        313.31        302.19         6.60 o                         
   1  11   0        241.02        249.05         3.39 o                         
   2  11   0        134.57        138.32         2.39 o                         
   3  11   0       1367.56       1394.33        17.47 o                         
   4  11   0          0.65          1.09         1.92 o                         
   5  11   0         45.81         52.85         2.32 o                         
   6  11   0         73.62         74.32         2.39 o                         
   0  12   0        255.32        258.80         5.62 o                         
   1  12   0        226.62        231.63         2.71 o                         
   2  12   0        214.40        218.83         2.86 o                         
   3  12   0         58.25         52.44         2.01 o                         
   4  12   0        328.62        338.91         5.57 o                         
   5  12   0         54.72         55.49         2.54 o                         
   1  13   0        864.15        886.75         8.71 o                         
   2  13   0         53.72         56.07         1.82 o                         
   3  13   0         38.66         42.61         1.75 o                         
   4  13   0         84.19         82.56         2.89 o                         
   0  14   0       3706.71       3726.69        73.26 o                         
   1  14   0        103.15        111.56         2.11 o                         
   2  14   0         56.29         57.73         2.16 o                         
   1  15   0        372.06        348.88         7.42 o                         
  -7   0   1       1446.28       1492.54        26.95 o                         
  -5   0   1        400.83        383.42         5.11 o                         
  -3   0   1         91.35         84.55         2.70 o                         
  -1   0   1       9348.16       9814.15       157.56 o                         
   1   0   1       1940.56       1673.11        26.92 o                         
   3   0   1        913.77        920.86        16.34 o                         
   5   0   1       1251.41       1268.05        22.91 o                         
   7   0   1       1063.84       1114.40        19.95 o                         
  -8   1   1        740.20        747.14         7.79 o                         
  -7   1   1         10.88          9.64         2.33 o                         
  -6   1   1         57.46         59.09         1.73 o                         
  -5   1   1          6.51          7.88         1.08 o                         
  -4   1   1        297.07        244.00         4.25 o                         
  -3   1   1        485.32        451.66         7.67 o                         
  -2   1   1      32318.32      31029.17       352.16 o                         
  -1   1   1         19.39         16.82         1.86 o                         
   0   1   1         84.87         84.86         0.81 o                         
   1   1   1        513.57        481.57         9.02 o                         
   2   1   1       1069.12       1025.88        17.24 o                         
   3   1   1       1603.93       1536.17        15.07 o                         
   4   1   1       2322.01       2080.86        35.27 o                         
   5   1   1         13.21         13.68         1.69 o                         
   6   1   1        232.35        237.66         3.90 o                         
   7   1   1          2.46          6.01         1.71 o                         
   8   1   1       1365.81       1433.81        19.08 o                         
  -8   2   1         18.82         15.80         1.26 o                         
  -7   2   1         35.40         43.53         2.16 o                         
  -6   2   1        176.44        162.53         3.31 o                         
  -5   2   1        990.52        937.44         9.15 o                         
  -4   2   1       4858.87       4770.86        45.43 o                         
  -3   2   1       2375.61       2178.10        21.04 o                         
  -2   2   1      23424.20      25968.33       286.05 o                         
  -1   2   1       3234.88       3258.85        30.46 o                         
   0   2   1        475.72        445.47         5.19 o                         
   1   2   1        673.18        660.69         6.44 o                         
   2   2   1        134.30        132.35         3.02 o                         
   3   2   1       1992.74       1957.92        69.69 o                         
   4   2   1         98.45        102.41         7.76 o                         
   5   2   1         75.24         74.81         5.00 o                         
   6   2   1        151.21        156.42         7.66 o                         
   7   2   1        258.10        265.68         5.61 o                         
   8   2   1         97.69         91.47         3.13 o                         
  -8   3   1        671.14        636.86        61.53 o                         
  -7   3   1        181.40        172.05         5.27 o                         
  -6   3   1         40.68         47.25         1.92 o                         
  -5   3   1        868.31        853.06        10.63 o                         
  -4   3   1         54.87         62.99         1.51 o                         
  -3   3   1       2124.45       2086.56        17.52 o                         
  -2   3   1       6582.72       6839.20        76.48 o                         
  -1   3   1         18.47         45.88         0.96 o                         
   0   3   1         67.55         73.77         7.65 o                         
   1   3   1        110.94         96.19         1.34 o                         
   2   3   1       1489.88       1438.73        24.23 o                         
   3   3   1        157.12        158.16         2.95 o                         
   4   3   1       2394.82       2315.23        36.15 o                         
   5   3   1          8.66          5.78         1.79 o                         
   6   3   1        703.00        694.65        11.81 o                         
   7   3   1          9.97         10.96         1.67 o                         
   8   3   1         48.70         48.65         3.46 o                         
  -8   4   1        130.96        127.36         2.63 o                         
  -7   4   1         34.78         38.65         2.19 o                         
  -6   4   1         25.18         24.76         1.69 o                         
  -5   4   1         75.22         74.57         2.40 o                         
  -4   4   1          0.72          1.37         0.95 o                         
  -3   4   1       5026.71       5253.13        60.86 o                         
  -2   4   1        881.77        848.81        10.04 o                         
  -1   4   1       1102.11       1020.45         9.75 o                         
   0   4   1         95.15        105.73         1.77 o                         
   1   4   1       7638.07       7375.13       119.25 o                         
   2   4   1          0.05          2.30         1.16 o                         
   3   4   1        150.86        149.32         4.14 o                         
   4   4   1         49.17         53.18         1.78 o                         
   5   4   1        295.11        272.24         4.84 o                         
   6   4   1         95.91         91.17         2.67 o                         
   7   4   1        131.32        138.46         3.38 o                         
   8   4   1         38.02         40.65         1.93 o                         
  -8   5   1        124.37        123.05         9.75 o                         
  -7   5   1        200.84        206.90         4.31 o                         
  -6   5   1       1130.83       1112.35        14.07 o                         
  -5   5   1         57.98         61.13         2.27 o                         
  -4   5   1         52.48         52.82         1.84 o                         
  -3   5   1        801.03        743.39        10.98 o                         
  -2   5   1       2844.98       2767.53        46.11 o                         
  -1   5   1        746.34        684.11         6.60 o                         
   0   5   1       1158.29       1132.43        13.31 o                         
   1   5   1       2867.94       2799.32        37.23 o                         
   2   5   1       1075.66        866.55        15.62 o                         
   3   5   1          0.55          3.54         1.80 o                         
   4   5   1       1101.96       1030.08        11.06 o                         
   5   5   1         42.71         43.73         2.54 o                         
   6   5   1        232.63        231.66         3.81 o                         
   7   5   1         84.83         86.97         5.70 o                         
  -7   6   1         35.08         41.27         2.75 o                         
  -6   6   1         13.94         20.01         2.12 o                         
  -5   6   1       1674.96       1613.59        46.67 o                         
  -4   6   1        164.75        156.74         2.91 o                         
  -3   6   1        102.68        115.43         2.47 o                         
  -2   6   1          9.71          8.59         1.29 o                         
  -1   6   1       2821.84       2665.31        44.07 o                         
   0   6   1       4482.27       4555.40        52.11 o                         
   1   6   1       1658.47       1671.88        28.73 o                         
   2   6   1        384.09        367.03        14.40 o                         
   3   6   1         47.05         48.28         1.77 o                         
   4   6   1         12.47         13.83         1.81 o                         
   5   6   1        284.10        272.62         5.11 o                         
   6   6   1         27.58         30.72         2.48 o                         
   7   6   1        742.13        724.52         9.74 o                         
  -7   7   1        215.70        224.28         5.92 o                         
  -6   7   1       1240.71       1258.13        68.61 o                         
  -5   7   1        372.16        371.85         7.90 o                         
  -4   7   1         77.45         81.12         1.70 o                         
  -3   7   1        156.04        159.06         2.11 o                         
  -2   7   1       5109.43       5091.35        48.61 o                         
  -1   7   1        731.84        778.92        14.08 o                         
   0   7   1       3710.83       3789.37        61.34 o                         
   1   7   1         30.24         35.75         1.34 o                         
   2   7   1         44.56         53.41         2.15 o                         
   3   7   1          0.35          1.11         1.03 o                         
   4   7   1        842.20        838.25         9.82 o                         
   5   7   1          0.14          1.80         1.58 o                         
   6   7   1       1304.18       1305.46        59.39 o                         
   7   7   1          4.87          7.00         1.99 o                         
  -7   8   1         83.96         88.69         3.17 o                         
  -6   8   1        731.17        769.65        15.30 o                         
  -5   8   1       2969.04       2967.57        42.32 o                         
  -4   8   1        104.92        112.95         2.26 o                         
  -3   8   1         44.10         49.22         1.69 o                         
  -2   8   1         13.16         14.06         0.94 o                         
  -1   8   1        692.67        718.08         8.11 o                         
   0   8   1        139.72        126.38         2.36 o                         
   1   8   1       1392.59       1462.46        13.10 o                         
   2   8   1       1192.06       1228.84        19.26 o                         
   3   8   1         44.00         51.42         1.35 o                         
   4   8   1        538.65        541.05         9.61 o                         
   5   8   1        387.99        397.73         6.77 o                         
   6   8   1         18.86         19.26         1.71 o                         
  -7   9   1         13.55         11.96         1.25 o                         
  -6   9   1         57.31         59.29         2.30 o                         
  -5   9   1        238.57        245.24         7.03 o                         
  -4   9   1       1126.28       1140.73        23.74 o                         
  -3   9   1         60.86         62.31         2.16 o                         
  -2   9   1       1337.73       1376.48        11.16 o                         
  -1   9   1       1261.97       1300.40        12.48 o                         
   0   9   1         45.51         56.47         1.50 o                         
   1   9   1        399.82        445.20         6.53 o                         
   2   9   1       2165.72       2175.51        21.53 o                         
   3   9   1         53.62         51.09         1.51 o                         
   4   9   1         68.65         66.59         1.83 o                         
   5   9   1        142.25        140.47         2.55 o                         
   6   9   1        163.09        161.92         4.72 o                         
  -6  10   1        287.13        291.38         6.73 o                         
  -5  10   1        275.44        259.18        16.66 o                         
  -4  10   1          1.45          2.08         1.33 o                         
  -3  10   1       1074.50       1050.18        12.21 o                         
  -2  10   1         99.50        103.75         2.11 o                         
  -1  10   1        149.27        152.49         2.15 o                         
   0  10   1         15.11         19.98         1.30 o                         
   1  10   1       4499.84       4693.22        35.79 o                         
   2  10   1        921.34        944.65        15.16 o                         
   3  10   1        245.72        256.12         3.70 o                         
   4  10   1        105.64        107.16         3.49 o                         
   5  10   1        572.47        527.55        10.79 o                         
  -6  11   1         46.24         53.33         1.77 o                         
  -5  11   1        636.25        652.42         9.34 o                         
  -4  11   1        299.11        311.26         7.37 o                         
  -3  11   1        906.27        905.76         9.15 o                         
  -2  11   1        264.07        262.15         2.96 o                         
  -1  11   1         65.86         75.76         2.16 o                         
   0  11   1        185.51        194.00         2.51 o                         
   1  11   1       1748.87       1828.21        17.27 o                         
   2  11   1       1143.67       1192.02        11.13 o                         
   3  11   1        236.84        236.91         5.34 o                         
   4  11   1        610.75        634.70         9.11 o                         
   5  11   1         51.22         52.95         3.10 o                         
  -5  12   1        370.97        345.13         6.49 o                         
  -4  12   1        108.57        104.22         3.18 o                         
  -3  12   1        385.76        384.93         6.85 o                         
  -2  12   1        481.34        487.92         8.81 o                         
  -1  12   1        356.40        366.72         4.77 o                         
   0  12   1         34.56         35.60         1.95 o                         
   1  12   1        823.46        844.10         6.43 o                         
   2  12   1         64.82         67.38         1.57 o                         
   3  12   1        343.59        353.18         5.58 o                         
   4  12   1          1.29          3.06         2.35 o                         
   5  12   1         52.38         51.41         2.08 o                         
  -4  13   1        270.80        270.90         4.38 o                         
  -3  13   1        244.65        254.54         4.12 o                         
  -2  13   1        396.35        387.65         5.94 o                         
  -1  13   1          0.16          1.59         1.64 o                         
   0  13   1       1060.13       1087.95         9.17 o                         
   1  13   1         68.77         69.62         2.09 o                         
   2  13   1         39.92         45.16         2.51 o                         
   3  13   1        108.47        101.38         3.74 o                         
  -3  14   1        425.53        411.81         8.20 o                         
  -2  14   1          1.95          2.11         1.71 o                         
  -1  14   1        286.16        287.87         4.55 o                         
   0  14   1          1.92          2.13         1.67 o                         
   1  14   1        203.96        192.20         4.04 o                         
   2  14   1          0.31          2.87         2.42 o                         
   3  14   1         40.22         38.98         1.87 o                         
  -1  15   1        273.93        257.91         5.58 o                         
   0  15   1        413.76        381.12         8.97 o                         
   1  15   1          2.31          3.41         1.95 o                         
   2  15   1         39.07         41.36         1.96 o                         
  -8   0   2        176.03        184.24         3.42 o                         
  -6   0   2        939.65        940.64        10.40 o                         
  -4   0   2       1950.64       2044.23        24.75 o                         
  -2   0   2       1078.01       1006.32        17.16 o                         
   0   0   2       1927.99       1814.24        29.54 o                         
   2   0   2         77.66         73.94         2.72 o                         
   4   0   2        194.09        156.74         3.96 o                         
   6   0   2       1212.35       1184.77        15.75 o                         
   8   0   2        721.28        753.74        13.33 o                         
  -8   1   2          4.79          4.32         1.26 o                         
  -7   1   2        683.51        701.56        10.16 o                         
  -6   1   2        139.75        147.96         2.82 o                         
  -5   1   2        128.70        125.45         1.90 o                         
  -4   1   2        502.45        540.80         6.28 o                         
  -3   1   2       1125.55       1118.48        82.79 o                         
  -2   1   2          0.36         -0.33         0.80 o                         
  -1   1   2        491.48        464.08         7.79 o                         
   0   1   2        108.29         95.33         1.32 o                         
   1   1   2       1738.27       1712.77        19.69 o                         
   2   1   2        390.34        418.60         5.11 o                         
   3   1   2       1173.49       1074.35        18.38 o                         
   4   1   2       2527.64       2373.70        38.47 o                         
   5   1   2       1238.82       1190.28        22.04 o                         
   6   1   2        599.09        604.58         9.02 o                         
   7   1   2        720.90        728.67         8.23 o                         
   8   1   2         61.53         55.68         1.53 o                         
  -8   2   2        123.63        126.92         2.26 o                         
  -7   2   2        122.88        128.81         7.42 o                         
  -6   2   2        136.06        144.38         2.50 o                         
  -5   2   2        223.95        218.59         2.97 o                         
  -4   2   2      13941.80      14382.88       104.00 o                         
  -3   2   2       3563.79       3589.82        41.76 o                         
  -2   2   2       1733.58       1654.15        15.84 o                         
  -1   2   2       3501.01       3562.53        40.83 o                         
   0   2   2       2700.30       2679.35        25.03 o                         
   1   2   2       2338.18       2290.36        37.30 o                         
   2   2   2       1648.05       1578.11        15.20 o                         
   3   2   2        711.57        746.88        13.30 o                         
   4   2   2        593.65        522.40         7.43 o                         
   5   2   2        593.92        617.24        12.98 o                         
   6   2   2        280.33        286.60        14.13 o                         
   7   2   2         63.08         62.45         2.53 o                         
   8   2   2        367.65        342.67        32.88 o                         
  -8   3   2        107.23        105.92        14.14 o                         
  -7   3   2        135.53        142.45         4.83 o                         
  -6   3   2        531.98        512.81         5.50 o                         
  -5   3   2       1072.04       1028.70         8.65 o                         
  -4   3   2       2175.51       2239.12        34.17 o                         
  -3   3   2       6557.71       6551.65        61.54 o                         
  -2   3   2        276.40        286.21         3.72 o                         
  -1   3   2       7926.58       8460.17       136.32 o                         
   0   3   2         54.24         50.63         0.81 o                         
   1   3   2        474.09        480.45         6.04 o                         
   2   3   2        346.81        353.25         5.56 o                         
   3   3   2         77.95         87.18         2.82 o                         
   4   3   2        374.52        367.29        12.96 o                         
   5   3   2        735.53        734.55        10.59 o                         
   6   3   2          0.23          2.30         1.99 o                         
   7   3   2        338.14        345.60         4.91 o                         
   8   3   2          0.55          0.93         0.82 o                         
  -8   4   2        282.05        284.08         4.46 o                         
  -7   4   2         10.72         11.71         1.67 o                         
  -6   4   2        375.87        368.75         5.57 o                         
  -5   4   2        165.93        154.45         2.40 o                         
  -4   4   2       4103.91       4071.01        33.88 o                         
  -3   4   2        238.29        265.57         2.97 o                         
  -2   4   2       5436.71       5261.99        60.29 o                         
  -1   4   2       1301.54       1168.94         7.94 o                         
   0   4   2        468.24        478.96        11.32 o                         
   1   4   2       5210.55       5281.82        38.10 o                         
   2   4   2       3579.31       3357.30        55.22 o                         
   3   4   2        640.62        667.83        12.48 o                         
   4   4   2        442.16        362.06        16.98 o                         
   5   4   2          0.10          1.05         2.18 o                         
   6   4   2        752.24        740.73         8.64 o                         
   7   4   2         57.21         58.10         1.59 o                         
  -8   5   2        132.99        140.51         2.61 o                         
  -7   5   2        215.38        215.41         4.45 o                         
  -6   5   2         16.71         17.22         1.71 o                         
  -5   5   2       1819.11       1761.00        17.87 o                         
  -4   5   2         85.92        107.09         2.42 o                         
  -3   5   2        991.51        950.17         8.53 o                         
  -2   5   2       2803.69       2892.69        35.55 o                         
  -1   5   2       3064.29       2912.31        26.91 o                         
   0   5   2        372.07        392.69         4.69 o                         
   1   5   2        787.03        683.44        13.66 o                         
   2   5   2        932.32        970.26         9.78 o                         
   3   5   2         88.52         84.38         2.44 o                         
   4   5   2         61.96         59.20         1.68 o                         
   5   5   2        423.18        419.20         6.68 o                         
   6   5   2        117.38        114.55         2.66 o                         
   7   5   2        387.03        407.56         6.00 o                         
  -8   6   2        371.24        354.93         6.94 o                         
  -7   6   2       1462.65       1481.60        25.80 o                         
  -6   6   2        332.00        330.93         8.15 o                         
  -5   6   2         25.78         27.21         1.80 o                         
  -4   6   2        414.73        404.33         6.32 o                         
  -3   6   2         12.39         13.95         1.02 o                         
  -2   6   2       4573.42       4707.49        44.09 o                         
  -1   6   2        473.56        404.73        16.08 o                         
   0   6   2        286.47        431.16        16.32 o                         
   1   6   2        179.69        197.17         4.77 o                         
   2   6   2       2393.94       2309.92        27.32 o                         
   3   6   2        504.15        473.09         4.81 o                         
   4   6   2         51.32         52.79         1.75 o                         
   5   6   2        112.68        113.69         3.48 o                         
   6   6   2       1093.62       1101.41        26.21 o                         
   7   6   2        456.25        476.86         6.93 o                         
  -7   7   2       1740.59       1846.52        32.02 o                         
  -6   7   2          1.79          1.95         2.07 o                         
  -5   7   2         56.67         63.06         1.84 o                         
  -4   7   2         33.10         31.14         1.23 o                         
  -3   7   2        108.39        121.36         1.82 o                         
  -2   7   2          3.20          8.50         1.57 o                         
  -1   7   2       4788.73       5000.85        65.28 o                         
   0   7   2        347.23        362.34         7.22 o                         
   1   7   2        100.28        122.00         3.65 o                         
   2   7   2         12.22         10.85         1.08 o                         
   3   7   2       1726.28       1707.91        30.99 o                         
   4   7   2         77.17         74.19         2.61 o                         
   5   7   2        543.43        535.54        43.61 o                         
   6   7   2          0.75          4.08         2.82 o                         
   7   7   2       1504.77       1470.53        24.89 o                         
  -7   8   2          0.84         -0.62         1.99 o                         
  -6   8   2        666.41        715.58        14.56 o                         
  -5   8   2         42.16         37.51         1.75 o                         
  -4   8   2        791.40        781.46        16.18 o                         
  -3   8   2        182.38        184.78         3.66 o                         
  -2   8   2        726.86        757.21         6.82 o                         
  -1   8   2         20.52         31.87         1.14 o                         
   0   8   2        279.81        274.81         3.58 o                         
   1   8   2         47.18         37.79         1.12 o                         
   2   8   2        231.95        239.55         5.11 o                         
   3   8   2        458.50        446.56         5.06 o                         
   4   8   2        305.44        317.68         6.09 o                         
   5   8   2         53.37         46.29         1.92 o                         
   6   8   2        768.69        796.17        10.28 o                         
  -7   9   2         72.19         69.33         4.18 o                         
  -6   9   2          3.22          4.89         2.61 o                         
  -5   9   2        519.95        546.43        12.08 o                         
  -4   9   2          1.35          3.36         1.81 o                         
  -3   9   2       1025.89       1024.99        15.13 o                         
  -2   9   2        167.24        171.06         2.28 o                         
  -1   9   2        507.91        533.78         4.59 o                         
   0   9   2        574.87        601.62         5.91 o                         
   1   9   2        200.15        191.04         3.32 o                         
   2   9   2       1067.15       1097.39         8.61 o                         
   3   9   2        438.63        443.31         4.49 o                         
   4   9   2          2.43          5.48         1.37 o                         
   5   9   2        665.01        675.07        11.56 o                         
   6   9   2          2.03          3.46         1.92 o                         
  -6  10   2        178.38        178.06         3.60 o                         
  -5  10   2          0.17          0.29         2.64 o                         
  -4  10   2        572.92        548.19        39.60 o                         
  -3  10   2         21.79         21.99         1.78 o                         
  -2  10   2        670.66        677.21         6.42 o                         
  -1  10   2        754.56        798.38         7.05 o                         
   0  10   2       1385.76       1459.40        10.97 o                         
   1  10   2       2145.56       2294.06        18.03 o                         
   2  10   2         43.07         49.94         1.40 o                         
   3  10   2        117.44        114.90         2.19 o                         
   4  10   2        669.62        667.08         8.00 o                         
   5  10   2          0.89          2.13         1.58 o                         
   6  10   2        476.98        481.01         8.94 o                         
  -6  11   2        113.86        107.83         3.19 o                         
  -5  11   2        554.70        556.71        11.67 o                         
  -4  11   2         23.87         25.62         2.97 o                         
  -3  11   2       1128.95       1111.37        14.17 o                         
  -2  11   2        513.12        537.90         5.08 o                         
  -1  11   2       2223.25       2328.72        23.27 o                         
   0  11   2       1477.43       1557.88        14.45 o                         
   1  11   2         99.05        105.33         1.93 o                         
   2  11   2         46.90         50.72         1.68 o                         
   3  11   2         75.33         74.45         1.83 o                         
   4  11   2        234.15        227.41         5.75 o                         
   5  11   2        481.13        482.62         9.43 o                         
  -5  12   2        109.93        120.40         2.74 o                         
  -4  12   2       1221.92       1222.15        27.23 o                         
  -3  12   2        278.79        263.11         5.10 o                         
  -2  12   2         86.02         99.16         2.17 o                         
  -1  12   2       1636.90       1699.95        18.78 o                         
   0  12   2       1694.51       1818.75        22.05 o                         
   1  12   2         15.77         18.75         1.54 o                         
   2  12   2        117.37        118.05         3.03 o                         
   3  12   2         38.12         36.64         1.95 o                         
   4  12   2        312.64        303.22         7.46 o                         
  -4  13   2          0.24          1.15         1.54 o                         
  -3  13   2         51.20         61.87         2.71 o                         
  -2  13   2         96.77         99.53         2.30 o                         
  -1  13   2       1214.05       1255.92        16.88 o                         
   0  13   2        146.22        151.46         2.90 o                         
   1  13   2         61.58         67.44         2.51 o                         
   2  13   2         11.22         10.63         3.13 o                         
   3  13   2        508.62        477.08        19.09 o                         
  -3  14   2        100.87        120.51         3.78 o                         
  -2  14   2        395.88        380.13         8.43 o                         
  -1  14   2        113.93        112.40         2.15 o                         
   0  14   2        270.69        278.16         5.09 o                         
   1  14   2        106.26        103.15         3.01 o                         
   2  14   2         75.12         76.09         3.27 o                         
   3  14   2        387.98        302.58         5.83 o                         
  -2  15   2         77.59         73.67         2.44 o                         
  -1  15   2         59.36         54.32         1.70 o                         
   0  15   2         31.68         31.48         1.61 o                         
   1  15   2        406.89        377.32         7.66 o                         
   2  15   2          2.17          0.78         1.11 o                         
  -7   0   3        238.21        249.78         7.27 o                         
  -5   0   3        121.16        112.13         2.20 o                         
  -3   0   3       1919.78       1804.03        30.50 o                         
  -1   0   3       5775.03       5440.46        87.81 o                         
   1   0   3       5037.23       5286.92        85.60 o                         
   3   0   3       1801.22       1569.38        27.33 o                         
   5   0   3        891.90        928.47        17.65 o                         
   7   0   3         53.19         57.70         2.25 o                         
  -8   1   3        425.15        425.03         6.91 o                         
  -7   1   3         90.27         92.11         2.29 o                         
  -6   1   3        751.74        746.99         9.65 o                         
  -5   1   3        178.42        154.43         1.91 o                         
  -4   1   3       1996.36       1992.11        34.24 o                         
  -3   1   3       1275.76       1335.43        40.19 o                         
  -2   1   3        113.56        118.98         1.99 o                         
  -1   1   3          2.18          2.89         0.48 o                         
   0   1   3       3037.00       2810.19        32.33 o                         
   1   1   3         39.53         44.97         1.04 o                         
   2   1   3        730.79        675.88        27.47 o                         
   3   1   3         48.77         51.43         1.44 o                         
   4   1   3        459.08        441.56         9.55 o                         
   5   1   3        554.70        566.49        12.10 o                         
   6   1   3        588.87        597.41        13.00 o                         
   7   1   3         37.22         34.75         1.73 o                         
   8   1   3        341.32        321.08         6.02 o                         
  -8   2   3          0.69          1.09         1.18 o                         
  -7   2   3        451.56        437.98        10.46 o                         
  -6   2   3         13.01         14.74         1.33 o                         
  -5   2   3       1102.18       1090.11         7.67 o                         
  -4   2   3        616.95        618.17         6.79 o                         
  -3   2   3       4966.73       4685.84        38.50 o                         
  -2   2   3       1199.88       1147.33        15.18 o                         
  -1   2   3       1463.56       1444.45        13.19 o                         
   0   2   3       1112.49       1173.62        11.22 o                         
   1   2   3       1575.05       1453.87        14.01 o                         
   2   2   3       1165.86       1215.11        14.46 o                         
   3   2   3       1017.38        881.57        15.30 o                         
   4   2   3          4.28          8.71         2.52 o                         
   5   2   3       1180.73       1164.19        21.92 o                         
   6   2   3        100.72        106.06         3.57 o                         
   7   2   3        208.15        223.95         4.06 o                         
  -8   3   3         83.58         86.65         3.41 o                         
  -7   3   3         10.60         10.62         2.19 o                         
  -6   3   3       1593.90       1556.73        17.04 o                         
  -5   3   3          2.03          9.02         1.10 o                         
  -4   3   3       1385.03       1298.19        10.38 o                         
  -3   3   3          2.23         22.12         2.70 o                         
  -2   3   3        113.16         94.47         1.21 o                         
  -1   3   3       3788.23       3581.50        31.79 o                         
   0   3   3       2320.69       2409.09        29.93 o                         
   1   3   3       1145.72        968.95        19.28 o                         
   2   3   3        499.86        645.18         5.24 o                         
   3   3   3         25.24         34.88         1.83 o                         
   4   3   3       6534.51       6710.93       110.53 o                         
   5   3   3        432.99        428.91         7.83 o                         
   6   3   3         82.83         90.40         3.15 o                         
   7   3   3         82.52         79.88         1.57 o                         
  -8   4   3        318.87        307.38         4.73 o                         
  -7   4   3        118.85        123.41         3.67 o                         
  -6   4   3       2268.09       2248.03        28.85 o                         
  -5   4   3       2578.94       2534.66        21.20 o                         
  -4   4   3       3808.41       3910.34        29.10 o                         
  -3   4   3       3283.29       3390.23        32.44 o                         
  -2   4   3       1594.76       1807.96        23.36 o                         
  -1   4   3        150.36        119.55         1.84 o                         
   0   4   3         35.58         24.54         1.26 o                         
   1   4   3       4391.72       4736.01        45.13 o                         
   2   4   3        199.67        209.25         3.40 o                         
   3   4   3       1501.07       1382.36        21.36 o                         
   4   4   3        251.96        249.83         3.88 o                         
   5   4   3       2650.40       2646.59        30.16 o                         
   6   4   3        192.66        197.09         3.56 o                         
   7   4   3        117.41        119.38         2.82 o                         
  -8   5   3        276.26        252.50        11.23 o                         
  -7   5   3         16.97         19.87         2.39 o                         
  -6   5   3       3361.06       3278.87        30.10 o                         
  -5   5   3        382.54        378.43         3.84 o                         
  -4   5   3        419.74        424.61         3.82 o                         
  -3   5   3        140.25        114.06         2.34 o                         
  -2   5   3         55.04         51.56         0.82 o                         
  -1   5   3        774.93        824.00        10.38 o                         
   0   5   3       1341.89       1387.85        23.63 o                         
   1   5   3          0.00          3.88         0.42 o                         
   2   5   3       2306.79       2122.07        24.32 o                         
   3   5   3        190.73        164.39         3.23 o                         
   4   5   3        228.28        230.14         3.43 o                         
   5   5   3        934.78        904.10        10.07 o                         
   6   5   3        550.36        537.73         6.53 o                         
   7   5   3         92.27         87.26         2.11 o                         
  -8   6   3        191.68        173.02         4.07 o                         
  -7   6   3        125.79        125.24         3.24 o                         
  -6   6   3         88.00         99.57         4.60 o                         
  -5   6   3        266.21        265.98         4.27 o                         
  -4   6   3        202.81        173.63         2.83 o                         
  -3   6   3       1148.62       1152.58        11.30 o                         
  -2   6   3        161.00        148.62         2.21 o                         
  -1   6   3        740.41        704.23         8.54 o                         
   0   6   3          2.94          2.85         1.33 o                         
   1   6   3       1662.22       1652.23        28.36 o                         
   2   6   3        128.00        147.64         4.26 o                         
   3   6   3       1006.78        944.58        12.68 o                         
   4   6   3          1.44          1.95         1.27 o                         
   5   6   3        544.92        545.12        29.08 o                         
   6   6   3          4.81          3.91         1.74 o                         
   7   6   3         88.72         98.84         2.27 o                         
  -7   7   3          3.73          2.92         1.92 o                         
  -6   7   3       1547.04       1596.23        31.61 o                         
  -5   7   3          4.31          5.68         1.84 o                         
  -4   7   3        121.42        132.84         3.40 o                         
  -3   7   3          6.92          7.12         0.94 o                         
  -2   7   3       1552.79       1476.22        12.75 o                         
  -1   7   3        476.64        511.41         8.36 o                         
   0   7   3       1028.03       1057.14        18.64 o                         
   1   7   3        112.07        123.65         1.92 o                         
   2   7   3        306.25        304.29         7.79 o                         
   3   7   3         41.47         34.42         1.91 o                         
   4   7   3        174.45        182.57         6.52 o                         
   5   7   3         78.53         78.49         3.85 o                         
   6   7   3        504.91        536.09        17.77 o                         
  -7   8   3        150.69        154.72         4.54 o                         
  -6   8   3         36.86         44.89         3.94 o                         
  -5   8   3        219.05        215.54         5.45 o                         
  -4   8   3         76.85         71.95         2.46 o                         
  -3   8   3        533.32        542.14         5.65 o                         
  -2   8   3        247.57        231.46         4.06 o                         
  -1   8   3        736.49        761.73         8.31 o                         
   0   8   3        463.47        500.31         4.42 o                         
   1   8   3       2034.89       2053.36        14.54 o                         
   2   8   3        572.81        566.95         5.33 o                         
   3   8   3        961.74        954.11        12.53 o                         
   4   8   3         19.10         20.50         2.19 o                         
   5   8   3        259.74        253.01         5.43 o                         
   6   8   3        149.43        160.72         4.82 o                         
  -7   9   3        195.45        195.87         4.41 o                         
  -6   9   3        554.27        566.31        11.68 o                         
  -5   9   3          1.15          5.10         3.47 o                         
  -4   9   3        707.81        715.39        42.33 o                         
  -3   9   3         21.79         23.64         1.47 o                         
  -2   9   3        457.67        497.80         6.32 o                         
  -1   9   3        288.05        328.82         2.97 o                         
   0   9   3         58.02         67.85         1.63 o                         
   1   9   3         22.30         20.79         1.75 o                         
   2   9   3       1361.54       1378.23        11.10 o                         
   3   9   3         44.45         46.33         1.88 o                         
   4   9   3        354.11        372.94         6.24 o                         
   5   9   3        355.46        360.99         5.92 o                         
  -6  10   3        303.89        314.68         7.25 o                         
  -5  10   3       1213.19       1238.23        23.21 o                         
  -4  10   3         48.07         55.57         4.91 o                         
  -3  10   3        742.69        718.02        10.55 o                         
  -2  10   3        277.17        293.19         6.22 o                         
  -1  10   3        218.88        250.21         2.42 o                         
   0  10   3         77.88         84.26         2.15 o                         
   1  10   3        327.75        351.74         4.67 o                         
   2  10   3         42.90         45.99         1.56 o                         
   3  10   3        801.34        806.87        10.00 o                         
   4  10   3         77.77         76.13         3.38 o                         
   5  10   3        746.16        696.26        28.41 o                         
  -6  11   3        102.59         96.67         5.41 o                         
  -5  11   3         93.65         99.07         2.92 o                         
  -4  11   3        373.07        357.14         8.63 o                         
  -3  11   3         13.81         18.06         2.52 o                         
  -2  11   3        710.63        775.37        16.47 o                         
  -1  11   3         70.75         58.20         1.96 o                         
   0  11   3         56.55         59.96         3.47 o                         
   1  11   3        264.28        261.09         4.30 o                         
   2  11   3        177.96        183.78         3.86 o                         
   3  11   3        205.66        211.54         3.64 o                         
   4  11   3       1635.42       1600.31        43.79 o                         
  -5  12   3         81.83         82.57         3.38 o                         
  -4  12   3         63.64         59.29         3.17 o                         
  -3  12   3       1559.07       1576.87        61.89 o                         
  -2  12   3        515.13        536.39         8.94 o                         
  -1  12   3        530.69        550.75         7.23 o                         
   0  12   3        278.59        306.78         6.29 o                         
   1  12   3       1460.38       1459.65        15.68 o                         
   2  12   3         40.54         42.66         2.62 o                         
   3  12   3         79.88         85.07         2.99 o                         
   4  12   3         19.34         20.30         2.63 o                         
  -5  13   3         54.01         60.70         1.96 o                         
  -4  13   3        101.70         98.02         2.59 o                         
  -3  13   3       1365.57       1409.66        17.92 o                         
  -2  13   3        534.25        544.63         7.89 o                         
  -1  13   3        103.47        108.57         6.96 o                         
   0  13   3        296.36        313.65         8.81 o                         
   1  13   3        111.66         99.23         3.64 o                         
   2  13   3        169.99        158.31         5.20 o                         
   3  13   3         60.54         55.66         3.07 o                         
  -3  14   3        798.12        747.92        13.83 o                         
  -2  14   3        437.07        439.50         9.43 o                         
  -1  14   3        240.45        257.97         5.82 o                         
   0  14   3          0.39          1.24         1.45 o                         
   1  14   3       1118.22       1068.97        17.78 o                         
   2  14   3        314.00        297.20         6.54 o                         
  -2  15   3        232.46        194.90         4.40 o                         
  -1  15   3          5.39          4.36         1.09 o                         
   0  15   3        209.65        203.99         4.03 o                         
   1  15   3         38.67         31.56         1.92 o                         
  -8   0   4        905.80        967.21        17.47 o                         
  -6   0   4        875.83        915.50        12.51 o                         
  -4   0   4       2934.97       2969.78        35.17 o                         
  -2   0   4       1138.66       1187.52        20.16 o                         
   0   0   4       3527.96       3435.80        56.04 o                         
   2   0   4         96.61        123.53         2.62 o                         
   4   0   4       1645.45       1562.57        48.40 o                         
   6   0   4        655.79        665.40        14.06 o                         
  -8   1   4          0.34          0.46         1.16 o                         
  -7   1   4        307.91        314.78         3.59 o                         
  -6   1   4         85.49         82.83         1.84 o                         
  -5   1   4       1787.15       1868.51        14.70 o                         
  -4   1   4          6.68         15.33         1.34 o                         
  -3   1   4       1096.10       1020.00        10.36 o                         
  -2   1   4       1517.51       1368.22        26.69 o                         
  -1   1   4        271.80        233.58         3.79 o                         
   0   1   4       2783.33       2899.44        33.45 o                         
   1   1   4       6788.57       6645.76        76.57 o                         
   2   1   4       5343.53       5653.86        53.15 o                         
   3   1   4        317.85        334.67         7.31 o                         
   4   1   4         67.39         68.69         3.88 o                         
   5   1   4        235.57        230.19         4.95 o                         
   6   1   4          0.00          0.25         2.00 o                         
   7   1   4         92.77         98.28         2.13 o                         
  -8   2   4        158.81        159.04         2.82 o                         
  -7   2   4         11.32          9.90         1.67 o                         
  -6   2   4       1610.63       1633.67        22.59 o                         
  -5   2   4       1391.73       1428.66         9.16 o                         
  -4   2   4         76.32         80.27         1.71 o                         
  -3   2   4        131.28        124.32         1.80 o                         
  -2   2   4        783.35        705.75        14.01 o                         
  -1   2   4        411.73        419.02         3.48 o                         
   0   2   4       1173.94       1116.29        10.76 o                         
   1   2   4       1412.05       1406.95        11.90 o                         
   2   2   4       2733.63       2837.67        23.64 o                         
   3   2   4        167.06        176.30         2.55 o                         
   4   2   4        819.95        790.27        11.18 o                         
   5   2   4        187.44        187.44         5.66 o                         
   6   2   4        178.72        192.41         4.43 o                         
   7   2   4         63.80         63.63         1.37 o                         
  -8   3   4          0.57          2.79         1.45 o                         
  -7   3   4        305.04        308.11        11.69 o                         
  -6   3   4        159.16        172.10         2.44 o                         
  -5   3   4       1182.09       1190.12         9.00 o                         
  -4   3   4        356.14        399.63         6.34 o                         
  -3   3   4        357.15        298.52         4.05 o                         
  -2   3   4       1273.84       1199.51         9.24 o                         
  -1   3   4        444.30        470.78         3.90 o                         
   0   3   4       1923.34       2060.63        23.61 o                         
   1   3   4        110.89         96.05         1.40 o                         
   2   3   4         40.23         50.30         1.20 o                         
   3   3   4       7460.69       8163.49        66.60 o                         
   4   3   4         15.30         16.82         1.44 o                         
   5   3   4        689.41        692.07        11.44 o                         
   6   3   4         13.92         13.48         1.56 o                         
   7   3   4         33.52         36.53         1.18 o                         
  -8   4   4        748.68        710.91         9.27 o                         
  -7   4   4        298.68        302.85         5.62 o                         
  -6   4   4         43.13         47.76         3.94 o                         
  -5   4   4         64.86         73.05         1.62 o                         
  -4   4   4        200.45        187.65         2.43 o                         
  -3   4   4         32.92         53.02         2.24 o                         
  -2   4   4       4128.77       4468.14        28.21 o                         
  -1   4   4         53.11         74.45         2.41 o                         
   0   4   4         69.49         60.85         1.44 o                         
   1   4   4          4.42          3.76         0.78 o                         
   2   4   4       4377.78       4583.07        37.57 o                         
   3   4   4        746.96        753.74         9.25 o                         
   4   4   4       1464.66       1437.69        22.69 o                         
   5   4   4        422.57        445.20         5.96 o                         
   6   4   4        202.76        201.60         2.72 o                         
   7   4   4          0.66          1.60         0.88 o                         
  -8   5   4        213.59        191.87         3.81 o                         
  -7   5   4        608.80        613.53         9.00 o                         
  -6   5   4         25.29         23.55         1.61 o                         
  -5   5   4       2003.23       2037.71        17.89 o                         
  -4   5   4         47.61         49.39         1.32 o                         
  -3   5   4        615.40        630.15         6.87 o                         
  -2   5   4          0.84          2.53         1.18 o                         
  -1   5   4        978.04        917.99        11.55 o                         
   0   5   4       3369.79       3904.21        64.15 o                         
   1   5   4        698.90        629.90         7.54 o                         
   2   5   4       1308.05       1371.97         8.49 o                         
   3   5   4       4482.69       4371.87        42.32 o                         
   4   5   4        129.33        133.45         2.54 o                         
   5   5   4         75.77         79.96         2.65 o                         
   6   5   4         75.23         76.35         1.80 o                         
   7   5   4        693.51        716.83         9.21 o                         
  -7   6   4        157.35        161.42         9.53 o                         
  -6   6   4        436.96        431.81         5.95 o                         
  -5   6   4        117.81        115.07         2.54 o                         
  -4   6   4        133.49        145.34         2.75 o                         
  -3   6   4        880.10        866.21         7.62 o                         
  -2   6   4       1724.41       1651.65        18.64 o                         
  -1   6   4       3096.28       3188.97        37.51 o                         
   0   6   4         56.87         52.09         2.51 o                         
   1   6   4          0.60          1.13         0.86 o                         
   2   6   4       1220.80       1224.90        15.07 o                         
   3   6   4         65.62         55.22         1.58 o                         
   4   6   4        119.57        125.31         2.14 o                         
   5   6   4         30.40         31.24         1.68 o                         
   6   6   4       1320.48       1292.64        23.50 o                         
  -7   7   4        169.17        158.80         4.35 o                         
  -6   7   4         44.04         48.87         3.55 o                         
  -5   7   4        656.03        646.39         8.64 o                         
  -4   7   4          4.67          9.58         1.50 o                         
  -3   7   4       1342.38       1381.50        13.99 o                         
  -2   7   4        298.37        325.26         5.23 o                         
  -1   7   4        719.57        685.11         5.57 o                         
   0   7   4        219.51        263.04         2.59 o                         
   1   7   4       1856.69       1860.11        16.33 o                         
   2   7   4        228.76        226.54         4.89 o                         
   3   7   4         99.62        102.40         2.38 o                         
   4   7   4        200.93        215.71         5.13 o                         
   5   7   4        212.16        213.02         4.02 o                         
   6   7   4         11.10          8.89         1.78 o                         
  -7   8   4         97.54        102.51         8.49 o                         
  -6   8   4       1239.96       1267.51        36.64 o                         
  -5   8   4          2.68          4.97         2.23 o                         
  -4   8   4         49.21         55.67         1.72 o                         
  -3   8   4        460.54        477.95         5.74 o                         
  -2   8   4       1123.40       1153.36        13.06 o                         
  -1   8   4       2040.74       2123.99        15.09 o                         
   0   8   4         55.90         61.40         1.69 o                         
   1   8   4        358.19        340.92         3.50 o                         
   2   8   4        617.39        608.76         5.35 o                         
   3   8   4         19.56         19.05         1.77 o                         
   4   8   4        228.84        234.61         4.20 o                         
   5   8   4         94.58         98.95         3.08 o                         
   6   8   4        517.85        570.17        10.91 o                         
  -7   9   4        200.36        184.38         3.10 o                         
  -6   9   4         62.12         72.92         2.71 o                         
  -5   9   4        643.15        694.95        14.65 o                         
  -4   9   4        372.89        360.51         6.41 o                         
  -3   9   4        111.04        133.36         2.80 o                         
  -2   9   4        278.87        297.53         2.86 o                         
  -1   9   4        799.76        777.99         6.47 o                         
   0   9   4          0.01          1.31         1.38 o                         
   1   9   4        233.20        238.99         3.63 o                         
   2   9   4        374.09        384.94         5.25 o                         
   3   9   4       1253.09       1239.35        11.47 o                         
   4   9   4          7.84          8.01         1.83 o                         
   5   9   4        195.89        216.50         7.08 o                         
  -6  10   4         40.24         42.82         2.08 o                         
  -5  10   4         11.92         11.06         2.67 o                         
  -4  10   4        424.17        444.39        11.74 o                         
  -3  10   4          2.68          3.54         1.46 o                         
  -2  10   4        587.24        598.18         5.94 o                         
  -1  10   4         37.13         26.96         1.43 o                         
   0  10   4        433.17        432.54         6.09 o                         
   1  10   4         19.52         19.33         2.38 o                         
   2  10   4        732.52        739.53         8.66 o                         
   3  10   4        204.48        204.45         3.57 o                         
   4  10   4       1145.99       1187.74        15.61 o                         
   5  10   4        298.91        276.49         4.33 o                         
  -6  11   4         11.35         10.99         0.89 o                         
  -5  11   4        222.74        225.38         3.90 o                         
  -4  11   4        352.11        379.74         5.52 o                         
  -3  11   4         68.61         82.64         3.17 o                         
  -2  11   4        259.12        277.21         3.62 o                         
  -1  11   4        310.17        289.89         4.78 o                         
   0  11   4          0.02          0.78         2.31 o                         
   1  11   4         65.48         74.73         2.58 o                         
   2  11   4         10.62         11.65         1.96 o                         
   3  11   4        993.98        983.99        18.01 o                         
   4  11   4         38.32         33.41         3.29 o                         
  -5  12   4        354.01        349.29         5.17 o                         
  -4  12   4        444.20        429.82         6.69 o                         
  -3  12   4          0.36          0.98         2.27 o                         
  -2  12   4        104.25        108.52         2.56 o                         
  -1  12   4        524.78        512.10         6.69 o                         
   0  12   4       1600.27       1669.79        17.70 o                         
   1  12   4         11.83         12.54         1.95 o                         
   2  12   4        644.42        649.05        13.42 o                         
   3  12   4         12.35         19.24         2.00 o                         
   4  12   4         71.41         67.48         3.05 o                         
  -3  13   4         69.10         71.70         3.89 o                         
  -2  13   4        306.12        328.47         5.64 o                         
  -1  13   4        474.39        456.73         7.42 o                         
   0  13   4        870.95        884.52        11.35 o                         
   1  13   4        691.34        726.50         8.53 o                         
   2  13   4        791.80        794.31        15.00 o                         
   3  13   4         68.94         72.95         6.48 o                         
  -2  14   4         98.23         99.67         3.62 o                         
  -1  14   4          3.99          4.88         1.94 o                         
   0  14   4        419.39        384.82         9.00 o                         
   1  14   4         16.12         15.36         2.47 o                         
   2  14   4         40.82         40.65         2.20 o                         
  -2  15   4         74.35         64.67         2.20 o                         
  -1  15   4        388.49        301.25         5.83 o                         
   0  15   4          4.57          4.29         1.40 o                         
   1  15   4        406.13        356.02         6.79 o                         
  -7   0   5       2662.31       2802.24        42.52 o                         
  -5   0   5         83.43         79.17         1.89 o                         
  -3   0   5        643.61        608.10         8.19 o                         
  -1   0   5        120.60         95.99         2.83 o                         
   1   0   5       8026.02       9053.72       103.62 o                         
   3   0   5         58.34         57.51         1.81 o                         
   5   0   5        292.14        290.17         5.52 o                         
   7   0   5        332.24        327.55         4.95 o                         
  -8   1   5       1620.95       1654.76        20.01 o                         
  -7   1   5          0.01          1.40         1.42 o                         
  -6   1   5        165.83        163.97         2.12 o                         
  -5   1   5        424.27        409.20         4.70 o                         
  -4   1   5        185.52        201.73         3.96 o                         
  -3   1   5        634.62        580.01         9.91 o                         
  -2   1   5        876.07       1021.67         9.88 o                         
  -1   1   5       1031.31       1058.79        15.82 o                         
   0   1   5       7550.03       7939.41        65.03 o                         
   1   1   5        779.29        833.75         6.65 o                         
   2   1   5        565.88        498.19         7.21 o                         
   3   1   5         88.52        101.40         2.31 o                         
   4   1   5       1942.59       1972.18        72.23 o                         
   5   1   5        303.59        299.80         4.61 o                         
   6   1   5        315.87        330.04         8.60 o                         
   7   1   5        119.39        114.14         3.25 o                         
  -8   2   5         12.98         16.19         1.11 o                         
  -7   2   5       1356.46       1384.00        20.59 o                         
  -6   2   5       1210.47       1192.94        12.09 o                         
  -5   2   5        199.92        185.61         3.19 o                         
  -4   2   5        198.71        182.51         3.42 o                         
  -3   2   5         48.81         54.48         1.47 o                         
  -2   2   5       1303.01       1205.42        12.04 o                         
  -1   2   5       2035.97       1832.20        15.31 o                         
   0   2   5       4166.00       4266.39        26.06 o                         
   1   2   5       6753.92       7785.06        51.53 o                         
   2   2   5        145.29        135.94         2.23 o                         
   3   2   5         43.61         46.30         1.55 o                         
   4   2   5         45.39         46.10         2.09 o                         
   5   2   5        392.99        384.18         4.80 o                         
   6   2   5         39.26         42.80         1.72 o                         
   7   2   5        316.79        323.80         6.43 o                         
  -8   3   5         73.41         74.60         2.80 o                         
  -7   3   5         32.23         31.58         1.95 o                         
  -6   3   5         71.90         78.04         2.38 o                         
  -5   3   5         43.39         47.53         1.46 o                         
  -4   3   5       1958.63       1925.82        16.58 o                         
  -3   3   5          5.29          5.64         0.67 o                         
  -2   3   5       6724.62       6990.23        91.13 o                         
  -1   3   5         63.55         51.06         1.02 o                         
   0   3   5         50.79         61.90         3.37 o                         
   1   3   5        491.42        486.59         5.90 o                         
   2   3   5       2321.23       2255.01        14.99 o                         
   3   3   5        393.55        414.81         4.18 o                         
   4   3   5        283.46        281.50         3.86 o                         
   5   3   5         25.80         26.37         1.75 o                         
   6   3   5         37.78         43.31         1.48 o                         
   7   3   5        106.19        100.29         1.99 o                         
  -8   4   5         16.26         13.73         1.87 o                         
  -7   4   5        321.37        310.84         8.13 o                         
  -6   4   5          0.00          1.30         1.15 o                         
  -5   4   5         41.35         49.44         1.39 o                         
  -4   4   5          0.05          2.00         1.03 o                         
  -3   4   5       1585.02       1598.41        12.62 o                         
  -2   4   5        175.33        173.70         2.43 o                         
  -1   4   5        350.13        324.03         4.98 o                         
   0   4   5          0.01          2.98         0.83 o                         
   1   4   5       2709.30       2759.78        20.52 o                         
   2   4   5        660.07        648.86         5.60 o                         
   3   4   5       1087.30       1017.74         7.83 o                         
   4   4   5         40.17         43.06         1.68 o                         
   5   4   5        334.81        339.32         3.92 o                         
   6   4   5          2.92          2.88         1.02 o                         
   7   4   5        122.48        117.11         3.23 o                         
  -8   5   5         33.47         36.59         1.96 o                         
  -7   5   5         26.45         27.07         2.42 o                         
  -6   5   5        692.27        702.65         8.57 o                         
  -5   5   5          0.28          3.27         0.93 o                         
  -4   5   5        524.65        561.29         5.68 o                         
  -3   5   5         77.46         81.78         1.20 o                         
  -2   5   5        249.85        228.37         3.38 o                         
  -1   5   5       1888.62       1953.02        54.91 o                         
   0   5   5       4213.05       4263.42       115.80 o                         
   1   5   5        359.24        386.06         4.27 o                         
   2   5   5        646.94        636.85         3.81 o                         
   3   5   5         14.80         26.03         1.16 o                         
   4   5   5        548.44        512.28         6.08 o                         
   5   5   5         47.15         41.64         1.64 o                         
   6   5   5         57.01         52.05         1.50 o                         
   7   5   5        171.05        162.33         3.62 o                         
  -7   6   5        281.36        301.34         5.24 o                         
  -6   6   5         42.05         39.18         2.29 o                         
  -5   6   5        799.41        810.60         9.40 o                         
  -4   6   5         32.24         38.94         1.27 o                         
  -3   6   5        186.81        182.97         3.46 o                         
  -2   6   5       1187.36       1253.28         9.85 o                         
  -1   6   5       2581.62       2580.19        36.46 o                         
   0   6   5        183.82        187.69         3.92 o                         
   1   6   5       1680.85       1678.61        17.67 o                         
   2   6   5       2012.00       2077.35        21.39 o                         
   3   6   5        393.21        385.49         5.16 o                         
   4   6   5         14.68          9.74         1.35 o                         
   5   6   5        180.01        175.89         4.21 o                         
   6   6   5        549.13        529.13        10.71 o                         
  -7   7   5          9.36          9.61         1.26 o                         
  -6   7   5        335.04        338.49         8.22 o                         
  -5   7   5          4.68          8.02         1.54 o                         
  -4   7   5        221.18        243.08         5.88 o                         
  -3   7   5          1.59          3.20         1.17 o                         
  -2   7   5        105.78        132.54         2.12 o                         
  -1   7   5          4.57          2.86         0.96 o                         
   0   7   5        121.76        136.68         2.05 o                         
   1   7   5         55.46         54.45         1.78 o                         
   2   7   5       3055.27       3081.00        50.25 o                         
   3   7   5         13.79         16.08         1.96 o                         
   4   7   5        957.95        903.41        18.26 o                         
   5   7   5        126.43        134.40         3.12 o                         
   6   7   5        125.05        151.35         4.40 o                         
  -7   8   5        216.84        204.02         4.52 o                         
  -6   8   5          4.95          8.02         1.65 o                         
  -5   8   5        659.85        688.86         8.34 o                         
  -4   8   5        367.37        370.31         6.54 o                         
  -3   8   5         48.25         51.95         1.64 o                         
  -2   8   5         78.31         84.58         1.70 o                         
  -1   8   5       1239.56       1267.07        11.32 o                         
   0   8   5         61.68         59.81         1.79 o                         
   1   8   5        608.81        610.47         5.91 o                         
   2   8   5        998.54        944.55        13.12 o                         
   3   8   5        923.36        891.79        15.59 o                         
   4   8   5        340.06        320.75         5.95 o                         
   5   8   5         38.42         45.69         2.27 o                         
   6   8   5         15.32         19.84         1.64 o                         
  -7   9   5         18.63         18.44         1.85 o                         
  -6   9   5         58.40         64.59         3.44 o                         
  -5   9   5        196.72        187.06         6.38 o                         
  -4   9   5        658.22        656.79         8.02 o                         
  -3   9   5        446.21        414.47         5.07 o                         
  -2   9   5        290.49        282.45         4.70 o                         
  -1   9   5        702.81        699.65         5.62 o                         
   0   9   5        531.28        537.85         5.47 o                         
   1   9   5        497.93        503.75         5.93 o                         
   2   9   5        781.57        804.94         7.10 o                         
   3   9   5          5.45          5.89         1.50 o                         
   4   9   5        343.05        337.41         6.07 o                         
   5   9   5         58.58         52.75         1.99 o                         
  -6  10   5         55.30         59.39         1.68 o                         
  -5  10   5         45.02         53.01         2.32 o                         
  -4  10   5        517.42        532.71         6.00 o                         
  -3  10   5       2429.25       2419.62        19.03 o                         
  -2  10   5        612.93        621.48         6.60 o                         
  -1  10   5         57.69         63.40         1.72 o                         
   0  10   5         56.34         68.51         3.32 o                         
   1  10   5        385.06        375.24         5.93 o                         
   2  10   5         15.38         17.92         1.75 o                         
   3  10   5       2166.33       2204.60        21.97 o                         
   4  10   5          0.88          1.65         1.47 o                         
  -6  11   5         43.52         43.17         1.06 o                         
  -5  11   5         32.71         28.04         1.71 o                         
  -4  11   5        548.25        594.53         7.41 o                         
  -3  11   5         45.51         32.24         2.04 o                         
  -2  11   5       2052.60       2129.62        20.87 o                         
  -1  11   5          1.63          4.26         1.84 o                         
   0  11   5        192.71        209.06         4.26 o                         
   1  11   5         11.01          9.57         2.01 o                         
   2  11   5        313.55        321.11         5.94 o                         
   3  11   5        184.74        184.18         4.02 o                         
   4  11   5        198.07        210.24         5.69 o                         
  -5  12   5        151.24        146.76         3.87 o                         
  -4  12   5          0.30          1.01         1.53 o                         
  -3  12   5        141.98        137.60         3.16 o                         
  -2  12   5        446.69        441.05         6.44 o                         
  -1  12   5        213.85        238.83         4.14 o                         
   0  12   5        259.03        258.69         4.51 o                         
   1  12   5       1126.11       1154.83        10.97 o                         
   2  12   5        277.50        268.87         6.97 o                         
   3  12   5        148.38        155.03        13.92 o                         
   4  12   5          0.04          1.37         1.45 o                         
  -4  13   5         44.61         50.86         2.65 o                         
  -3  13   5         50.59         44.28         1.97 o                         
  -2  13   5         95.17         87.71         3.69 o                         
  -1  13   5         17.22         22.67         2.21 o                         
   0  13   5        897.43        941.28        11.68 o                         
   1  13   5         67.03         74.97         1.96 o                         
   2  13   5         81.81         72.60         3.15 o                         
   3  13   5        184.12        193.08         4.86 o                         
  -3  14   5        393.17        371.39        15.05 o                         
  -2  14   5          1.10          0.37         1.46 o                         
  -1  14   5        105.99        110.77         2.19 o                         
   0  14   5         30.43         29.73         1.71 o                         
   1  14   5        342.25        295.12         6.50 o                         
   2  14   5          9.89         14.47         1.31 o                         
  -1  15   5         48.33         38.44         1.73 o                         
   0  15   5        860.74        739.32        12.79 o                         
  -8   0   6         43.40         52.27         2.80 o                         
  -6   0   6        314.74        321.88         4.27 o                         
  -4   0   6        323.04        336.66         4.55 o                         
  -2   0   6       2297.81       2355.94        37.85 o                         
   0   0   6       4167.60       4226.95        52.76 o                         
   2   0   6       3974.56       4125.20        34.72 o                         
   4   0   6       1271.28       1276.12        50.97 o                         
   6   0   6       1211.19       1293.74        17.94 o                         
  -8   1   6        131.08        138.89         2.84 o                         
  -7   1   6        342.49        350.76         3.83 o                         
  -6   1   6          0.38          3.19         1.06 o                         
  -5   1   6         44.32         53.72         2.44 o                         
  -4   1   6       1461.98       1466.02        16.93 o                         
  -3   1   6        672.56        650.63        14.47 o                         
  -2   1   6       1613.71       1599.00        17.46 o                         
  -1   1   6       9270.67      10299.13       117.80 o                         
   0   1   6       2791.52       2618.44        30.90 o                         
   1   1   6        520.12        494.21         5.72 o                         
   2   1   6        109.35        117.67         1.37 o                         
   3   1   6         41.77         49.23         2.20 o                         
   4   1   6         64.51         60.70         3.09 o                         
   5   1   6       1161.99       1209.82        31.41 o                         
   6   1   6        365.20        361.22         6.38 o                         
   7   1   6        236.05        198.63         4.23 o                         
  -8   2   6        397.84        398.47         8.32 o                         
  -7   2   6         22.40         21.76         1.44 o                         
  -6   2   6        132.17        140.61         1.76 o                         
  -5   2   6        379.25        374.32         4.74 o                         
  -4   2   6        813.62        751.39         9.29 o                         
  -3   2   6         40.55         43.92         1.82 o                         
  -2   2   6        941.88        945.19         7.22 o                         
  -1   2   6         40.51         43.38         1.36 o                         
   0   2   6       2576.71       2499.79        24.12 o                         
   1   2   6       1103.79       1197.01         8.62 o                         
   2   2   6        664.36        674.20         5.04 o                         
   3   2   6         35.86         43.79         1.29 o                         
   4   2   6        173.37        183.92         3.32 o                         
   5   2   6         21.25         21.12         1.79 o                         
   6   2   6         79.62         81.80         1.94 o                         
   7   2   6         79.43         66.24         3.66 o                         
  -8   3   6          6.64          6.24         2.04 o                         
  -7   3   6         41.10         49.02         1.80 o                         
  -6   3   6         99.52         98.96         1.47 o                         
  -5   3   6        175.20        175.70         2.51 o                         
  -4   3   6        373.71        354.30         3.46 o                         
  -3   3   6       1849.22       1766.28        16.00 o                         
  -2   3   6        272.88        265.25         2.34 o                         
  -1   3   6        929.69        979.18         8.68 o                         
   0   3   6          2.50          2.91         0.87 o                         
   1   3   6         87.58         68.09         1.18 o                         
   2   3   6         67.41         70.36         1.19 o                         
   3   3   6       1943.80       1987.81        13.23 o                         
   4   3   6          0.01          0.81         1.29 o                         
   5   3   6        646.85        639.42         7.91 o                         
   6   3   6         91.12         95.31         3.23 o                         
  -7   4   6         31.83         33.17         3.48 o                         
  -6   4   6        408.33        417.99        10.53 o                         
  -5   4   6         29.29         29.16         1.17 o                         
  -4   4   6       2157.42       2180.65        14.47 o                         
  -3   4   6        318.12        301.73         2.42 o                         
  -2   4   6       1262.92       1250.77        16.18 o                         
  -1   4   6        784.72        782.89         7.13 o                         
   0   4   6         60.42         61.49         2.43 o                         
   1   4   6         40.86         47.65         1.09 o                         
   2   4   6        591.34        585.40         7.91 o                         
   3   4   6          1.14          1.55         1.16 o                         
   4   4   6         66.39         69.14         1.65 o                         
   5   4   6          0.03         -0.20         1.36 o                         
   6   4   6        355.43        348.51         8.02 o                         
  -8   5   6         78.64         80.60         2.44 o                         
  -7   5   6        250.01        262.47         4.86 o                         
  -6   5   6         17.09         21.16         3.06 o                         
  -5   5   6        101.52        107.79         1.58 o                         
  -4   5   6         42.29         44.04         1.17 o                         
  -3   5   6        352.74        334.71         2.65 o                         
  -2   5   6        140.14        148.03         3.47 o                         
  -1   5   6       2260.94       2252.03        19.02 o                         
   0   5   6        141.55        133.52         2.32 o                         
   1   5   6       1439.03       1364.81         8.60 o                         
   2   5   6         61.10         59.81         1.07 o                         
   3   5   6        176.63        176.25         2.33 o                         
   4   5   6        326.48        334.46         3.53 o                         
   5   5   6        218.24        214.25         4.08 o                         
   6   5   6         24.08         23.84         2.32 o                         
  -7   6   6          6.25          7.32         1.80 o                         
  -6   6   6        632.66        643.27         6.72 o                         
  -5   6   6        573.26        607.41         6.90 o                         
  -4   6   6        220.43        231.81         4.60 o                         
  -3   6   6        281.84        290.46         3.65 o                         
  -2   6   6       1165.01       1193.84         9.53 o                         
  -1   6   6        156.57        164.12         2.26 o                         
   0   6   6       3066.68       3016.62        25.70 o                         
   1   6   6         10.26         15.46         1.24 o                         
   2   6   6       1819.63       1716.85        14.08 o                         
   3   6   6         53.73         47.28         1.59 o                         
   4   6   6         77.51         70.88         1.93 o                         
   5   6   6         43.48         43.32         2.63 o                         
  -7   7   6         38.27         41.78         2.34 o                         
  -6   7   6         33.21         32.54         1.68 o                         
  -5   7   6       1566.16       1587.12        21.22 o                         
  -4   7   6        287.93        286.52         4.01 o                         
  -3   7   6         73.95         80.80         1.87 o                         
  -2   7   6        123.46        123.47         2.76 o                         
  -1   7   6       4342.59       4364.40        45.09 o                         
   0   7   6          0.01          1.47         1.64 o                         
   1   7   6        560.50        586.06         5.21 o                         
   2   7   6        138.87        108.81         2.68 o                         
   3   7   6        500.76        471.81         7.82 o                         
   4   7   6        155.43        137.46         3.96 o                         
   5   7   6        203.93        214.09         4.95 o                         
   6   7   6         19.40         16.50         1.66 o                         
  -7   8   6         85.62         80.25         6.35 o                         
  -6   8   6        274.55        253.41        11.27 o                         
  -5   8   6        863.32        865.00         9.53 o                         
  -4   8   6         80.49         90.09         1.97 o                         
  -3   8   6        207.46        195.02         2.85 o                         
  -2   8   6        701.44        706.36         8.69 o                         
  -1   8   6        119.77        121.54         2.39 o                         
   0   8   6       2065.52       2107.65        21.85 o                         
   1   8   6        757.50        750.27         7.90 o                         
   2   8   6       2188.65       2027.35        19.92 o                         
   3   8   6       1265.26       1259.53        11.84 o                         
   4   8   6        139.96        130.05         3.65 o                         
   5   8   6        100.87         99.99         2.53 o                         
  -6   9   6        227.65        208.43         3.20 o                         
  -5   9   6        391.22        378.75         9.97 o                         
  -4   9   6        752.24        742.25         9.00 o                         
  -3   9   6        219.85        237.71         4.49 o                         
  -2   9   6        460.37        467.69         5.31 o                         
  -1   9   6        595.50        616.21         7.30 o                         
   0   9   6         67.05         77.09         2.17 o                         
   1   9   6       1978.96       1944.94        17.58 o                         
   2   9   6          6.37         15.42         1.86 o                         
   3   9   6        246.15        247.80         3.39 o                         
   4   9   6        171.61        202.75         3.27 o                         
  -6  10   6        411.17        383.44        11.19 o                         
  -5  10   6          1.40          1.83         2.11 o                         
  -4  10   6       1286.85       1270.83        11.85 o                         
  -3  10   6         38.45         47.88         1.91 o                         
  -2  10   6        252.14        282.97         3.37 o                         
  -1  10   6          3.17          3.21         1.56 o                         
   0  10   6         41.77         47.64         2.54 o                         
   1  10   6          3.29          7.99         1.77 o                         
   2  10   6        760.13        727.33        21.15 o                         
   3  10   6        770.29        788.54        11.58 o                         
   4  10   6         50.76         58.87         3.41 o                         
  -5  11   6        179.22        178.53         2.86 o                         
  -4  11   6         39.62         36.15         2.14 o                         
  -3  11   6        267.72        286.21         4.01 o                         
  -2  11   6          3.94          7.33         1.39 o                         
  -1  11   6        154.58        159.90         2.65 o                         
   0  11   6         36.28         36.19         3.13 o                         
   1  11   6        634.44        654.15         9.92 o                         
   2  11   6         26.51         23.97         3.25 o                         
   3  11   6         63.20         61.90         6.22 o                         
   4  11   6        109.48        111.70         3.57 o                         
  -5  12   6        160.13        148.94         2.54 o                         
  -4  12   6        421.79        401.31         7.16 o                         
  -3  12   6         14.58         13.23         2.17 o                         
  -2  12   6        129.26        143.14         3.00 o                         
  -1  12   6        173.94        181.43         4.44 o                         
   0  12   6        761.41        789.92        11.30 o                         
   1  12   6          0.40          1.69         1.59 o                         
   2  12   6         91.00         95.57         3.84 o                         
   3  12   6        139.13        117.25        18.23 o                         
  -4  13   6        107.23         97.34         2.96 o                         
  -3  13   6         97.73         99.64         3.79 o                         
  -2  13   6        118.04        114.36         4.82 o                         
  -1  13   6        742.84        731.64        10.05 o                         
   0  13   6        361.12        362.43         4.78 o                         
   1  13   6        313.31        339.27         5.58 o                         
   2  13   6          2.37          2.29         1.30 o                         
  -3  14   6          0.07          0.52         1.11 o                         
  -2  14   6        428.07        410.39         8.14 o                         
  -1  14   6         33.27         31.06         1.25 o                         
   0  14   6        412.61        382.18         7.63 o                         
   1  14   6          2.47          2.96         1.45 o                         
  -7   0   7        596.73        601.47        22.56 o                         
  -5   0   7        620.79        656.60        11.58 o                         
  -3   0   7       7272.06       7305.49       114.69 o                         
  -1   0   7       1206.79       1489.09        25.91 o                         
   1   0   7       1208.38       1259.13        13.07 o                         
   3   0   7        784.85        761.24        10.03 o                         
   5   0   7        855.36        922.93        18.39 o                         
  -8   1   7        197.19        189.05         9.09 o                         
  -7   1   7        118.80        119.01         2.71 o                         
  -6   1   7        147.29        159.82         1.98 o                         
  -5   1   7        104.24        109.06         1.96 o                         
  -4   1   7        585.93        631.21         9.73 o                         
  -3   1   7        787.61        801.04        11.83 o                         
  -2   1   7       2340.58       2330.49        28.08 o                         
  -1   1   7       1075.66       1113.26        13.64 o                         
   0   1   7       3551.24       3571.68        59.33 o                         
   1   1   7        313.35        342.14         3.99 o                         
   2   1   7        432.41        417.14         3.79 o                         
   3   1   7          5.62          5.00         1.42 o                         
   4   1   7        307.46        314.69         6.11 o                         
   5   1   7         21.65         24.30         2.43 o                         
   6   1   7        983.25        987.22        11.57 o                         
  -8   2   7         42.63         41.37         2.44 o                         
  -7   2   7        242.81        251.32         2.98 o                         
  -6   2   7        221.94        228.82         2.67 o                         
  -5   2   7         55.66         65.69         1.38 o                         
  -4   2   7        302.14        270.93         2.78 o                         
  -3   2   7       5469.48       5337.90        51.54 o                         
  -2   2   7         94.36         94.62         3.18 o                         
  -1   2   7        216.89        196.21         2.81 o                         
   0   2   7         22.25         28.29         1.35 o                         
   1   2   7        930.17        935.24         6.92 o                         
   2   2   7        936.48        922.58         6.20 o                         
   3   2   7        867.64        884.73         6.62 o                         
   4   2   7        731.55        756.40        14.05 o                         
   5   2   7         54.88         59.70         3.41 o                         
   6   2   7        342.79        339.81         4.21 o                         
  -8   3   7        227.85        222.34         5.13 o                         
  -7   3   7          9.58          9.61         1.76 o                         
  -6   3   7         53.51         60.36         2.31 o                         
  -5   3   7        103.94        106.52         1.60 o                         
  -4   3   7       2415.70       2435.35        26.54 o                         
  -3   3   7        297.18        295.74         3.73 o                         
  -2   3   7         66.80         68.28         1.55 o                         
  -1   3   7         20.01         12.53         1.37 o                         
   0   3   7       1546.14       1583.47        16.94 o                         
   1   3   7        528.48        551.16         3.75 o                         
   2   3   7         74.25         81.76         1.39 o                         
   3   3   7        278.69        286.96         3.28 o                         
   4   3   7        702.65        682.89         6.51 o                         
   5   3   7         11.00         12.73         1.47 o                         
   6   3   7        309.34        300.82         5.19 o                         
  -7   4   7        170.06        190.41         5.67 o                         
  -6   4   7        137.36        146.28         4.14 o                         
  -5   4   7        385.82        381.75         3.54 o                         
  -4   4   7         30.72         30.03         1.13 o                         
  -3   4   7        752.81        778.88         9.12 o                         
  -2   4   7        182.77        196.60         3.97 o                         
  -1   4   7       1512.25       1465.08        17.96 o                         
   0   4   7        526.94        577.32         5.22 o                         
   1   4   7       1276.24       1249.87         9.69 o                         
   2   4   7         98.06        105.65         1.54 o                         
   3   4   7       1107.90       1096.74         8.56 o                         
   4   4   7          0.66          1.78         1.50 o                         
   5   4   7        245.10        248.14         3.30 o                         
   6   4   7         40.50         37.47         4.30 o                         
  -7   5   7          2.41          2.57         1.74 o                         
  -6   5   7        371.41        369.53         6.64 o                         
  -5   5   7        168.70        168.44         1.82 o                         
  -4   5   7         41.55         50.07         1.20 o                         
  -3   5   7        519.03        529.65         5.53 o                         
  -2   5   7       3548.46       3486.44        26.26 o                         
  -1   5   7       1088.05       1098.36        11.54 o                         
   0   5   7        429.32        442.81         3.92 o                         
   1   5   7        107.24        107.60         1.34 o                         
   2   5   7        146.64        136.63         1.72 o                         
   3   5   7        310.61        302.82         4.37 o                         
   4   5   7        194.18        197.72         3.18 o                         
   5   5   7          1.66          2.63         1.15 o                         
   6   5   7        593.24        634.02        11.79 o                         
  -7   6   7        467.20        461.07         9.34 o                         
  -6   6   7         47.30         54.16         2.34 o                         
  -5   6   7        511.45        507.51         7.32 o                         
  -4   6   7         45.82         50.75         1.84 o                         
  -3   6   7        314.22        303.78         3.85 o                         
  -2   6   7         75.54         74.56         1.62 o                         
  -1   6   7       3630.95       3568.83        33.36 o                         
   0   6   7         10.64         11.02         1.26 o                         
   1   6   7        177.08        181.89         2.16 o                         
   2   6   7          0.66          2.64         1.17 o                         
   3   6   7        308.42        312.57         4.10 o                         
   4   6   7         67.91         71.25         2.08 o                         
   5   6   7        109.64        113.49         4.60 o                         
   6   6   7          0.52          1.61         1.19 o                         
  -7   7   7         50.66         49.55         1.65 o                         
  -6   7   7        315.38        288.22         4.88 o                         
  -5   7   7         11.53         14.35         1.88 o                         
  -4   7   7        466.63        477.22         5.44 o                         
  -3   7   7          9.57          9.38         1.33 o                         
  -2   7   7       1010.32        991.98        13.76 o                         
  -1   7   7        319.71        307.93         6.02 o                         
   0   7   7       2411.71       2334.97        18.37 o                         
   1   7   7       1057.93        994.61         8.90 o                         
   2   7   7         69.81         85.65         2.97 o                         
   3   7   7        228.65        208.15         3.88 o                         
   4   7   7         87.29         82.70         3.12 o                         
   5   7   7         17.83         22.14         1.84 o                         
  -7   8   7        697.55        637.29        11.30 o                         
  -6   8   7       1036.86       1013.98        10.44 o                         
  -5   8   7        193.48        211.92         3.14 o                         
  -4   8   7          1.50          2.39         1.54 o                         
  -3   8   7        654.49        652.77         6.26 o                         
  -2   8   7        156.60        154.58         3.07 o                         
  -1   8   7       2498.24       2515.32        41.61 o                         
   0   8   7         25.82         19.16         1.88 o                         
   1   8   7        450.67        474.91         5.73 o                         
   2   8   7         79.40         60.90         3.27 o                         
   3   8   7        410.71        431.36         5.90 o                         
   4   8   7        169.88        165.62         3.71 o                         
   5   8   7         67.97         77.78         2.63 o                         
  -6   9   7        112.26        105.70         2.33 o                         
  -5   9   7         20.78         26.86         1.57 o                         
  -4   9   7        155.78        162.23         3.09 o                         
  -3   9   7         31.41         35.93         1.73 o                         
  -2   9   7        974.91       1027.86        11.08 o                         
  -1   9   7         37.34         39.46         2.13 o                         
   0   9   7       1454.90       1384.07        10.64 o                         
   1   9   7       1795.73       1773.85        16.14 o                         
   2   9   7        195.70        169.42         3.56 o                         
   3   9   7       1461.67       1478.76        27.23 o                         
   4   9   7        509.22        534.57        10.81 o                         
  -6  10   7        500.37        418.90        20.87 o                         
  -5  10   7        127.82        134.96         3.28 o                         
  -4  10   7          2.60          2.45         1.78 o                         
  -3  10   7        607.74        602.31         5.66 o                         
  -2  10   7         62.85         68.43         2.02 o                         
  -1  10   7        413.06        424.09         4.67 o                         
   0  10   7        329.83        300.67         4.91 o                         
   1  10   7        355.32        353.39         4.41 o                         
   2  10   7          1.37          1.79         1.92 o                         
   3  10   7        876.30        871.75        13.03 o                         
   4  10   7          0.05          1.09         1.92 o                         
  -5  11   7         89.74         89.77         3.12 o                         
  -4  11   7        493.85        519.13         6.20 o                         
  -3  11   7        353.79        342.91         4.94 o                         
  -2  11   7         76.45         84.94         1.97 o                         
  -1  11   7        116.63        113.60         2.22 o                         
   0  11   7        651.12        604.52         9.41 o                         
   1  11   7         37.57         39.01         2.63 o                         
   2  11   7         39.54         44.41         3.22 o                         
   3  11   7        173.76        153.84        21.45 o                         
  -4  12   7          1.47          3.27         1.35 o                         
  -3  12   7        569.52        546.65         9.35 o                         
  -2  12   7         11.43         11.74         1.64 o                         
  -1  12   7        385.99        396.15         5.34 o                         
   0  12   7          5.18          4.59         1.85 o                         
   1  12   7        460.96        493.92        14.82 o                         
   2  12   7         16.72         13.04         2.06 o                         
   3  12   7        146.22        145.88         3.87 o                         
  -3  13   7        143.58        130.56         2.61 o                         
  -2  13   7        206.08        206.95         3.79 o                         
  -1  13   7        100.13         99.00         2.60 o                         
   0  13   7        475.37        456.61         9.29 o                         
   1  13   7        118.30        115.80         3.01 o                         
   2  13   7        209.70        225.03         4.99 o                         
  -2  14   7        205.01        188.25         4.06 o                         
   0  14   7          0.03         -0.02         1.18 o                         
  -8   0   8        162.38        158.04         3.71 o                         
  -6   0   8        410.51        457.97        10.96 o                         
  -4   0   8       1300.05       1322.78        14.29 o                         
  -2   0   8        770.70        730.96        32.49 o                         
   0   0   8        300.30        299.53         5.20 o                         
   2   0   8       1054.77       1065.12        13.94 o                         
   4   0   8        109.07        115.07         5.24 o                         
   6   0   8        382.17        337.24         6.66 o                         
  -8   1   8          0.46         -0.16         1.45 o                         
  -7   1   8        615.30        650.41         8.88 o                         
  -6   1   8        137.17        145.74         4.21 o                         
  -5   1   8       1130.53       1205.94        11.98 o                         
  -4   1   8         93.62         96.44         2.22 o                         
  -3   1   8         55.57         51.74         2.17 o                         
  -2   1   8         26.18         20.61         2.02 o                         
  -1   1   8        122.71        120.79         2.54 o                         
   0   1   8        205.12        181.41         3.18 o                         
   1   1   8       2645.30       2700.29        27.27 o                         
   2   1   8        396.66        414.49         6.85 o                         
   3   1   8        660.41        683.20        12.48 o                         
   4   1   8        189.20        199.31         6.71 o                         
   5   1   8       2973.15       3004.99        66.94 o                         
   6   1   8          1.79          2.27         0.87 o                         
  -8   2   8         55.56         59.82         2.35 o                         
  -7   2   8         38.44         40.88         1.55 o                         
  -6   2   8        303.36        325.26         4.32 o                         
  -5   2   8        367.47        396.48         4.99 o                         
  -4   2   8        672.93        649.72         5.39 o                         
  -3   2   8          4.88          5.87         1.20 o                         
  -2   2   8       3060.10       3122.44        23.25 o                         
  -1   2   8         48.73         47.24         1.53 o                         
   0   2   8        322.55        299.74         3.90 o                         
   1   2   8          0.13          1.80         1.12 o                         
   2   2   8        294.74        301.88         4.39 o                         
   3   2   8       2615.36       2643.30        33.16 o                         
   4   2   8       2071.55       2170.04        30.84 o                         
   5   2   8        277.47        281.40         6.06 o                         
   6   2   8        135.37        129.52         1.93 o                         
  -8   3   8         75.60         72.37         2.46 o                         
  -7   3   8         66.12         69.89         2.68 o                         
  -6   3   8        280.76        299.01         5.71 o                         
  -5   3   8       1382.85       1419.18         9.28 o                         
  -4   3   8        930.28        933.45         7.85 o                         
  -3   3   8       2787.49       2711.83        33.50 o                         
  -2   3   8        488.88        479.37         3.89 o                         
  -1   3   8        785.18        774.51         6.73 o                         
   0   3   8         52.25         50.11         1.60 o                         
   1   3   8       1638.78       1656.08        15.00 o                         
   2   3   8        101.20         96.21         1.57 o                         
   3   3   8         84.63         93.15         1.74 o                         
   4   3   8         34.70         34.68         1.68 o                         
   5   3   8        268.34        266.95         5.26 o                         
   6   3   8        164.57        140.04        10.94 o                         
  -7   4   8         62.08         59.26         2.54 o                         
  -6   4   8        280.02        302.77         8.09 o                         
  -5   4   8         94.42         98.56         2.01 o                         
  -4   4   8       1199.09       1155.21        10.26 o                         
  -3   4   8        385.26        369.66         5.40 o                         
  -2   4   8       1150.27       1212.49        13.12 o                         
  -1   4   8         34.40         31.91         1.21 o                         
   0   4   8        199.02        188.75         2.39 o                         
   1   4   8        270.18        278.82         3.28 o                         
   2   4   8         42.49         46.99         1.28 o                         
   3   4   8         58.82         63.25         1.66 o                         
   4   4   8       1011.61       1016.84        10.63 o                         
   5   4   8         68.84         66.62         2.52 o                         
   6   4   8        239.61        231.66         4.81 o                         
  -7   5   8         62.43         68.72         2.08 o                         
  -6   5   8        202.58        195.40         4.40 o                         
  -5   5   8        836.41        860.44        17.57 o                         
  -4   5   8         13.12         12.56         1.42 o                         
  -3   5   8       1458.00       1495.26         9.65 o                         
  -2   5   8          5.49          5.45         1.35 o                         
  -1   5   8        959.49       1002.71         8.40 o                         
   0   5   8         62.91         62.42         1.45 o                         
   1   5   8        101.48        103.61         1.48 o                         
   2   5   8        187.62        185.88         2.76 o                         
   3   5   8        570.25        568.75         6.22 o                         
   4   5   8         69.08         72.87         2.00 o                         
   5   5   8         43.68         50.45         3.08 o                         
  -7   6   8         90.66         92.07         2.15 o                         
  -6   6   8        249.09        249.81         4.70 o                         
  -5   6   8        229.94        234.93         4.97 o                         
  -4   6   8        357.28        359.48         4.04 o                         
  -3   6   8       1206.75       1210.89        19.72 o                         
  -2   6   8       1461.70       1417.47        18.62 o                         
  -1   6   8       1902.94       1905.88        19.38 o                         
   0   6   8        107.58        113.25         2.40 o                         
   1   6   8          8.19          7.71         1.05 o                         
   2   6   8        611.08        601.31         6.43 o                         
   3   6   8         37.59         36.86         2.15 o                         
   4   6   8        112.65        115.24         3.58 o                         
   5   6   8          0.02          1.13         1.44 o                         
  -7   7   8        336.42        273.37         5.46 o                         
  -6   7   8          5.55          7.84         1.02 o                         
  -5   7   8        703.05        697.76        15.23 o                         
  -4   7   8         88.71         90.99         2.11 o                         
  -3   7   8        383.57        405.82        10.50 o                         
  -2   7   8        114.34        101.07         3.58 o                         
  -1   7   8        861.29        867.11        16.03 o                         
   0   7   8        222.87        209.73         3.10 o                         
   1   7   8       1685.13       1673.76        17.21 o                         
   2   7   8         28.24         27.24         3.00 o                         
   3   7   8        412.43        397.39         8.59 o                         
   4   7   8         26.76         29.97         3.39 o                         
   5   7   8         92.70         97.71         2.12 o                         
  -6   8   8        197.16        189.12         8.51 o                         
  -5   8   8          1.18          1.79         1.40 o                         
  -4   8   8        279.48        289.55         5.29 o                         
  -3   8   8         18.11         22.09         1.88 o                         
  -2   8   8       1893.31       1862.18        28.17 o                         
  -1   8   8        669.47        661.85         6.42 o                         
   0   8   8         60.44         59.72         2.23 o                         
   1   8   8        947.97        910.97        12.06 o                         
   2   8   8        588.20        560.06         8.97 o                         
   3   8   8        236.12        245.09         5.02 o                         
   4   8   8        328.94        355.25         7.95 o                         
  -6   9   8         29.09         31.16         2.18 o                         
  -5   9   8        713.54        697.15        10.74 o                         
  -4   9   8          0.50          1.17         1.63 o                         
  -3   9   8        304.14        314.63         3.90 o                         
  -2   9   8          0.00          0.51         1.72 o                         
  -1   9   8       1051.50       1031.68        11.37 o                         
   0   9   8        140.15        151.76         4.77 o                         
   1   9   8         44.77         45.96         2.23 o                         
   2   9   8         81.90         89.42         3.03 o                         
   3   9   8        312.17        302.83        14.00 o                         
   4   9   8          1.72          0.96         1.26 o                         
  -5  10   8          6.70          6.16         1.45 o                         
  -4  10   8        584.22        603.98         7.10 o                         
  -3  10   8         22.24         23.73         1.84 o                         
  -2  10   8        874.34        839.45        11.86 o                         
  -1  10   8        263.51        259.42         3.41 o                         
   0  10   8         87.86         78.67         2.31 o                         
   1  10   8        288.08        275.13         5.45 o                         
   2  10   8        469.13        444.72         6.80 o                         
   3  10   8         92.45        103.42         3.33 o                         
  -4  11   8        255.82        250.21         4.08 o                         
  -3  11   8        921.69        940.36        15.48 o                         
  -2  11   8          0.23          2.59         1.24 o                         
  -1  11   8        839.17        847.33        15.77 o                         
   0  11   8         82.15         71.12         2.60 o                         
   1  11   8        253.52        276.37         8.01 o                         
   2  11   8         28.44         23.07         2.42 o                         
   3  11   8         45.38         55.40         2.68 o                         
  -4  12   8         94.41         79.31         2.39 o                         
  -3  12   8          3.13          5.53         1.39 o                         
  -2  12   8        670.32        644.00         8.43 o                         
  -1  12   8          6.80          5.85         1.44 o                         
   0  12   8        194.07        213.39         5.76 o                         
   1  12   8        144.20        152.44         3.20 o                         
   2  12   8         38.85         41.69         2.34 o                         
  -3  13   8        405.64        335.76         6.37 o                         
  -2  13   8        113.86         91.82         7.78 o                         
  -1  13   8         37.08         40.40         1.22 o                         
   1  13   8        543.27        463.26         8.53 o                         
  -7   0   9       1047.72       1047.37        45.88 o                         
  -5   0   9         40.85         44.73         1.92 o                         
  -3   0   9        183.25        179.07         6.68 o                         
  -1   0   9        330.51        337.84         5.96 o                         
   1   0   9       1947.24       1927.85        24.79 o                         
   3   0   9        968.76        974.27        13.20 o                         
   5   0   9        182.91        195.16         5.33 o                         
  -8   1   9         98.99         82.79         1.64 o                         
  -7   1   9        192.04        200.84         3.84 o                         
  -6   1   9        460.69        467.41         7.66 o                         
  -5   1   9        246.37        267.29         2.95 o                         
  -4   1   9       1801.10       1817.92        14.49 o                         
  -3   1   9         37.38         44.03         1.99 o                         
  -2   1   9         60.82         66.03         2.32 o                         
  -1   1   9         81.38         90.75         3.78 o                         
   0   1   9       1033.68       1067.37        14.60 o                         
   1   1   9        503.52        496.55         6.51 o                         
   2   1   9        655.91        686.43         9.98 o                         
   3   1   9        273.84        262.42         3.86 o                         
   4   1   9        164.74        155.95         4.01 o                         
   5   1   9         53.58         52.68         2.92 o                         
  -7   2   9        463.76        428.41         6.41 o                         
  -6   2   9         19.22         17.12         2.40 o                         
  -5   2   9        341.96        328.71         3.30 o                         
  -4   2   9        616.13        630.96         7.22 o                         
  -3   2   9       1426.30       1469.79        18.27 o                         
  -2   2   9        286.24        305.12         3.60 o                         
  -1   2   9        744.35        738.80         7.44 o                         
   0   2   9        118.78        118.39         2.17 o                         
   1   2   9        163.59        171.59         3.10 o                         
   2   2   9          0.07          0.61         1.63 o                         
   3   2   9        757.68        757.86         8.65 o                         
   4   2   9         18.66         21.71         1.71 o                         
   5   2   9       1123.33       1049.59        31.37 o                         
  -7   3   9        321.23        326.09         5.30 o                         
  -6   3   9        858.30        879.34        13.06 o                         
  -5   3   9        663.80        701.60         5.93 o                         
  -4   3   9        605.39        625.71         5.94 o                         
  -3   3   9          2.89          8.29         1.85 o                         
  -2   3   9        522.36        510.06         6.44 o                         
  -1   3   9        775.78        789.90         7.02 o                         
   0   3   9        646.28        670.78         7.01 o                         
   1   3   9       2304.72       2322.18        20.28 o                         
   2   3   9       1814.14       1743.74        41.82 o                         
   3   3   9        447.69        461.95         8.43 o                         
   4   3   9        618.31        621.04        13.70 o                         
   5   3   9         22.36         24.74         1.43 o                         
  -7   4   9        546.99        508.03         7.84 o                         
  -6   4   9         14.11         15.12         2.02 o                         
  -5   4   9       2168.72       2247.23        39.05 o                         
  -4   4   9          1.29          3.31         1.35 o                         
  -3   4   9        101.69        102.27         2.13 o                         
  -2   4   9        519.89        515.58         5.79 o                         
  -1   4   9       2287.75       2352.78        18.25 o                         
   0   4   9       1892.71       1870.10        14.59 o                         
   1   4   9        815.57        852.75         6.44 o                         
   2   4   9        765.32        743.30        16.01 o                         
   3   4   9        529.30        540.31         7.00 o                         
   4   4   9        197.28        192.32         3.38 o                         
   5   4   9        570.27        548.42        10.40 o                         
  -6   5   9         49.76         53.02         1.68 o                         
  -5   5   9        445.49        445.10         7.49 o                         
  -4   5   9       1875.56       1882.77        13.65 o                         
  -3   5   9       2296.35       2294.44        17.89 o                         
  -2   5   9        131.35        145.12         3.16 o                         
  -1   5   9         54.09         54.06         1.54 o                         
   0   5   9         42.89         49.05         1.48 o                         
   1   5   9         54.12         47.15         1.62 o                         
   2   5   9        547.67        549.17         8.72 o                         
   3   5   9        219.90        206.91         3.65 o                         
   4   5   9        803.69        803.61        10.63 o                         
   5   5   9        290.81        276.40         3.80 o                         
  -6   6   9        120.86        122.71         2.73 o                         
  -5   6   9        935.58        989.16        15.41 o                         
  -4   6   9        125.86        126.62         9.82 o                         
  -3   6   9        477.00        480.98         7.74 o                         
  -2   6   9        679.34        683.81        10.02 o                         
  -1   6   9       2397.93       2421.87        16.01 o                         
   0   6   9        185.14        186.77         2.42 o                         
   1   6   9        254.19        251.98         3.58 o                         
   2   6   9        224.84        217.83         3.90 o                         
   3   6   9        294.91        301.10        16.45 o                         
   4   6   9          0.88          2.07         1.83 o                         
  -6   7   9        552.99        569.14         7.76 o                         
  -5   7   9         31.92         33.39         2.08 o                         
  -4   7   9        754.25        728.10        14.68 o                         
  -3   7   9        380.57        396.81        10.24 o                         
  -2   7   9         74.05         83.92         5.40 o                         
  -1   7   9         42.83         46.94         2.16 o                         
   0   7   9       1217.60       1171.81        13.23 o                         
   1   7   9          4.20          5.90         2.88 o                         
   2   7   9        855.18        823.12        11.99 o                         
   3   7   9          0.70          2.18         1.81 o                         
   4   7   9         78.51         80.69         2.26 o                         
  -6   8   9        100.58         96.96         3.10 o                         
  -5   8   9        221.94        231.29         4.49 o                         
  -4   8   9          3.63          4.57         2.60 o                         
  -3   8   9         62.34         70.94         3.72 o                         
  -2   8   9          9.63          7.94         2.98 o                         
  -1   8   9        750.60        755.73        12.97 o                         
   0   8   9         79.39         83.78         2.50 o                         
   1   8   9        260.99        269.79         4.67 o                         
   2   8   9         92.97         89.96         4.24 o                         
   3   8   9        583.91        624.09         9.03 o                         
   4   8   9         43.65         43.35         2.30 o                         
  -6   9   9         66.89         58.62         1.91 o                         
  -5   9   9         19.62         19.18         1.67 o                         
  -4   9   9        889.10        920.51        12.28 o                         
  -3   9   9        102.41         99.48         2.14 o                         
  -2   9   9        192.88        204.80         2.68 o                         
  -1   9   9          8.29         10.59         1.55 o                         
   0   9   9        167.94        164.65         5.59 o                         
   1   9   9        247.44        268.14         4.43 o                         
   2   9   9        167.69        180.34         3.76 o                         
   3   9   9          0.03          1.18         1.95 o                         
  -5  10   9        393.50        380.55         7.61 o                         
  -4  10   9         53.77         53.47         2.02 o                         
  -3  10   9        965.04        987.01         9.00 o                         
  -2  10   9        311.80        318.13         4.63 o                         
  -1  10   9         79.65         93.25         2.50 o                         
   0  10   9        733.45        691.40        18.20 o                         
   1  10   9         65.36         78.21         4.05 o                         
   2  10   9        143.11        140.83         4.18 o                         
   3  10   9        697.60        697.43        12.94 o                         
  -4  11   9        422.57        374.18        31.89 o                         
  -3  11   9        454.78        424.89        16.67 o                         
  -2  11   9         68.33         81.98         1.66 o                         
  -1  11   9        313.13        278.31        10.12 o                         
   0  11   9         38.51         44.57         1.82 o                         
   1  11   9         13.55         16.05         1.81 o                         
   2  11   9        576.84        571.43        64.72 o                         
  -3  12   9        939.90        851.12        14.73 o                         
  -2  12   9        356.29        330.05         6.90 o                         
  -1  12   9         41.53         48.56         1.84 o                         
   1  12   9        277.30        267.88         8.77 o                         
  -6   0  10       2523.77       2678.63        45.96 o                         
  -4   0  10        175.50        170.52         3.31 o                         
  -2   0  10         44.96         50.16         2.93 o                         
   0   0  10       2229.89       2205.38        37.95 o                         
   2   0  10         67.32         73.95         3.28 o                         
   4   0  10        176.11        171.08        12.90 o                         
  -7   1  10       1060.66       1013.95        18.16 o                         
  -6   1  10         34.10         30.77         3.82 o                         
  -5   1  10         76.76         85.32         3.57 o                         
  -4   1  10        203.80        196.31         3.35 o                         
  -3   1  10        645.79        641.64         9.94 o                         
  -2   1  10       1053.90       1051.10        12.66 o                         
  -1   1  10        180.78        177.99         3.64 o                         
   0   1  10          3.59          6.77         1.90 o                         
   1   1  10       1029.42       1093.87        12.56 o                         
   2   1  10         80.66         66.14         3.09 o                         
   3   1  10        367.89        368.91         9.20 o                         
   4   1  10        147.07        138.93         3.26 o                         
   5   1  10        279.34        252.36         5.26 o                         
  -7   2  10        377.93        377.53         6.10 o                         
  -6   2  10        500.06        516.66        11.51 o                         
  -5   2  10         34.63         38.50         4.58 o                         
  -4   2  10        110.33        112.41         2.58 o                         
  -3   2  10         31.44         28.08         3.09 o                         
  -2   2  10        576.54        582.72         5.76 o                         
  -1   2  10          7.70          6.63         1.47 o                         
   0   2  10        159.36        176.55         3.24 o                         
   1   2  10        256.09        243.02         2.91 o                         
   2   2  10        973.56        929.73        33.04 o                         
   3   2  10        119.17        109.79         3.42 o                         
   4   2  10        504.44        478.79        12.83 o                         
   5   2  10          5.89          6.36         1.09 o                         
  -7   3  10        678.93        615.83        15.03 o                         
  -6   3  10         54.34         64.48         2.59 o                         
  -5   3  10         47.57         48.73         4.83 o                         
  -4   3  10          0.01          0.98         1.26 o                         
  -3   3  10       1552.45       1614.18        14.73 o                         
  -2   3  10        323.39        351.01         3.68 o                         
  -1   3  10        124.66        146.39         2.52 o                         
   0   3  10          5.23          4.64         1.44 o                         
   1   3  10        453.18        483.43         6.20 o                         
   2   3  10         14.11         15.95         1.64 o                         
   3   3  10       1264.47       1224.04        13.28 o                         
   4   3  10         63.28         62.57         1.63 o                         
   5   3  10         92.14         82.01         2.27 o                         
  -7   4  10        582.50        449.16         8.19 o                         
  -6   4  10        526.48        518.16         5.37 o                         
  -5   4  10       1271.08       1308.40        13.73 o                         
  -4   4  10         71.54         75.98         2.19 o                         
  -3   4  10          7.81          8.85         1.29 o                         
  -2   4  10         66.15         68.51         2.21 o                         
  -1   4  10       1688.22       1734.68        13.97 o                         
   0   4  10       1479.23       1506.48        13.43 o                         
   1   4  10        716.44        652.90         7.62 o                         
   2   4  10        890.81        923.50        12.18 o                         
   3   4  10          0.67          4.84         1.66 o                         
   4   4  10        623.42        577.02         6.52 o                         
  -6   5  10         10.41         11.47         1.47 o                         
  -5   5  10         39.63         46.61         1.93 o                         
  -4   5  10        474.89        478.75         7.10 o                         
  -3   5  10       2895.18       2922.88        25.02 o                         
  -2   5  10       1163.92       1170.99        17.86 o                         
  -1   5  10        407.23        435.63         7.20 o                         
   0   5  10        442.73        431.34         5.74 o                         
   1   5  10        335.88        350.26         4.44 o                         
   2   5  10        249.37        236.04         3.75 o                         
   3   5  10       1872.44       1814.58        18.25 o                         
   4   5  10          7.08          6.79         1.53 o                         
  -6   6  10       1111.14        957.95        16.70 o                         
  -5   6  10        145.69        141.72         3.51 o                         
  -4   6  10        365.93        358.88         6.36 o                         
  -3   6  10        191.05        190.57         3.46 o                         
  -2   6  10         44.31         51.09         2.73 o                         
  -1   6  10        536.69        531.36         6.82 o                         
   0   6  10       1403.11       1345.63        12.52 o                         
   1   6  10        108.78        101.42         3.19 o                         
   2   6  10         69.31         80.56         5.59 o                         
   3   6  10         99.67         94.65         3.25 o                         
   4   6  10        130.86        125.73         3.69 o                         
  -6   7  10          5.66          5.19         1.03 o                         
  -5   7  10        892.66        871.36        16.23 o                         
  -4   7  10        105.10        104.60         2.92 o                         
  -3   7  10         38.20         44.68         4.29 o                         
  -2   7  10         51.24         51.80         2.45 o                         
  -1   7  10        701.56        725.46        11.51 o                         
   0   7  10         34.72         35.21         2.03 o                         
   1   7  10        508.56        517.85        10.75 o                         
   2   7  10          0.41          0.02         2.26 o                         
   3   7  10        558.63        575.46        11.99 o                         
   4   7  10          0.10          1.82         1.37 o                         
  -5   8  10          8.87         11.48         1.65 o                         
  -4   8  10        931.89        960.84        18.13 o                         
  -3   8  10          1.78          3.13         1.45 o                         
  -2   8  10         98.70        103.65         3.76 o                         
  -1   8  10         18.82         25.30         2.03 o                         
   0   8  10        200.76        213.99         6.43 o                         
   1   8  10         85.24         87.22         2.78 o                         
   2   8  10        215.59        232.38         6.88 o                         
   3   8  10         87.21         94.37         3.34 o                         
  -5   9  10        207.70        208.90         9.21 o                         
  -4   9  10          1.06          1.07         2.66 o                         
  -3   9  10        560.76        568.73         6.77 o                         
  -2   9  10        469.61        470.70         5.98 o                         
  -1   9  10         54.91         60.03         2.33 o                         
   0   9  10        171.47        162.92         4.10 o                         
   1   9  10        205.16        218.42         4.94 o                         
   2   9  10        432.20        432.03         6.11 o                         
  -4  10  10        120.96        126.49         3.73 o                         
  -3  10  10          2.92          4.60         1.30 o                         
  -2  10  10         68.35         73.99         1.75 o                         
  -1  10  10          9.37         12.47         1.57 o                         
   0  10  10        399.47        409.67         9.06 o                         
   1  10  10          1.61          1.63         2.20 o                         
   2  10  10        453.30        423.98        58.12 o                         
  -3  11  10         80.34         62.01         1.97 o                         
  -2  11  10          9.91         15.80         1.35 o                         
  -1  11  10         92.15         90.41         2.30 o                         
   0  11  10        111.89        106.29         3.60 o                         
   1  11  10        329.58        332.97         7.43 o                         
  -1  12  10        412.17        378.89         7.07 o                         
  -7   0  11        141.92        147.39         3.90 o                         
  -5   0  11         77.64         83.95         5.12 o                         
  -3   0  11        238.84        252.04         8.21 o                         
  -1   0  11         44.76         53.92         2.52 o                         
   1   0  11       3679.22       3632.66       122.16 o                         
   3   0  11         71.42         79.76         4.07 o                         
  -7   1  11        114.00        104.35         3.16 o                         
  -6   1  11        377.42        400.67         9.02 o                         
  -5   1  11          7.88          9.32         3.80 o                         
  -4   1  11         40.77         46.51         4.81 o                         
  -3   1  11        182.45        168.33         4.52 o                         
  -2   1  11        366.94        396.31         5.89 o                         
  -1   1  11        103.03         94.33         2.55 o                         
   0   1  11        103.61        113.82         2.64 o                         
   1   1  11         47.62         37.68         3.03 o                         
   2   1  11        859.99        853.31        17.02 o                         
   3   1  11          0.96          2.01         2.80 o                         
   4   1  11        269.15        279.72         4.30 o                         
  -7   2  11         42.63         44.01         1.41 o                         
  -6   2  11        177.42        181.46         2.61 o                         
  -5   2  11        503.75        518.15        10.12 o                         
  -4   2  11          0.17          3.00         2.65 o                         
  -3   2  11        654.15        654.88        10.10 o                         
  -2   2  11        679.23        696.96         6.67 o                         
  -1   2  11         44.28         56.91         1.99 o                         
   0   2  11        450.44        483.68         7.53 o                         
   1   2  11       1152.15       1030.20        17.59 o                         
   2   2  11         31.70         30.81         2.59 o                         
   3   2  11        477.92        492.50         6.21 o                         
   4   2  11        270.72        239.04         3.70 o                         
  -6   3  11        376.47        369.31         5.68 o                         
  -5   3  11        317.38        334.96         5.92 o                         
  -4   3  11        666.96        701.38        10.46 o                         
  -3   3  11         13.48         15.25         1.47 o                         
  -2   3  11       1362.19       1390.68        20.65 o                         
  -1   3  11        351.57        327.22         3.94 o                         
   0   3  11        989.37       1026.04         9.99 o                         
   1   3  11        455.29        397.41         8.56 o                         
   2   3  11        462.93        438.89         7.00 o                         
   3   3  11          5.15          6.04         1.50 o                         
   4   3  11         75.51         64.35         3.86 o                         
  -6   4  11        275.24        259.68         3.42 o                         
  -5   4  11       1061.32       1077.64        14.02 o                         
  -4   4  11         32.08         32.43         2.67 o                         
  -3   4  11         41.93         47.95         2.28 o                         
  -2   4  11        300.28        298.90         4.30 o                         
  -1   4  11        641.91        684.75         7.07 o                         
   0   4  11         22.06         19.93         1.75 o                         
   1   4  11        931.11        877.83        11.86 o                         
   2   4  11        115.77        122.22         2.85 o                         
   3   4  11         40.64         43.04         1.66 o                         
   4   4  11         13.07         12.95         1.47 o                         
  -5   5  11        487.89        467.62         7.56 o                         
  -4   5  11        130.58        134.93         2.77 o                         
  -3   5  11        728.17        732.38         8.53 o                         
  -2   5  11       1191.42       1211.83        16.00 o                         
  -1   5  11        212.69        215.81         2.68 o                         
   0   5  11        137.70        147.10         2.40 o                         
   1   5  11          6.55         10.31         1.53 o                         
   2   5  11        666.03        596.32         8.38 o                         
   3   5  11          3.12          5.59         1.92 o                         
   4   5  11        334.43        299.73         5.82 o                         
  -6   6  11          0.18          0.54         1.59 o                         
  -5   6  11       1411.23       1320.17        16.14 o                         
  -4   6  11        295.55        290.57         7.18 o                         
  -3   6  11       1044.55       1053.61        27.29 o                         
  -2   6  11         13.64         13.49         1.72 o                         
  -1   6  11       1862.65       1847.96        18.96 o                         
   0   6  11         69.23         73.17         2.00 o                         
   1   6  11        670.94        684.54        27.14 o                         
   2   6  11        151.98        154.78         5.39 o                         
   3   6  11        196.75        192.11         4.51 o                         
  -5   7  11        243.84        228.74        16.97 o                         
  -4   7  11        158.80        157.26         3.72 o                         
  -3   7  11        335.85        339.58        10.23 o                         
  -2   7  11         47.11         51.28         4.34 o                         
  -1   7  11         26.65         27.16         2.06 o                         
   0   7  11        773.50        783.09        38.71 o                         
   1   7  11         27.18         33.62         2.53 o                         
   2   7  11         50.93         51.39         2.86 o                         
  -5   8  11        693.66        700.52        12.78 o                         
  -4   8  11         76.42         76.51         3.19 o                         
  -3   8  11        187.87        195.90         4.28 o                         
  -2   8  11          7.36          8.45         1.84 o                         
  -1   8  11        806.70        834.61        14.62 o                         
   0   8  11          0.02          1.58         1.76 o                         
   1   8  11        467.41        512.34         7.65 o                         
   2   8  11        168.43        175.83         7.16 o                         
  -3   9  11          1.29          2.10         1.63 o                         
  -2   9  11        423.65        427.13         5.15 o                         
  -1   9  11         20.15         23.73         2.89 o                         
   0   9  11        235.77        250.44         4.56 o                         
   1   9  11         13.77         19.26         2.28 o                         
  -3  10  11        552.42        578.09        10.93 o                         
  -2  10  11         48.56         45.70         2.75 o                         
  -1  10  11         91.73        101.55         2.50 o                         
   0  10  11         16.98         18.21         2.08 o                         
   1  10  11        548.45        527.57         6.85 o                         
  -1  11  11          1.54          1.87         1.18 o                         
   0  11  11        463.12        449.23         8.22 o                         
  -6   0  12        235.35        222.34         3.90 o                         
  -4   0  12         94.74        100.04         5.38 o                         
  -2   0  12        596.55        620.29        13.98 o                         
   0   0  12        594.82        560.23         8.92 o                         
   2   0  12       1430.51       1475.99        26.36 o                         
  -6   1  12          3.31          6.01         1.81 o                         
  -5   1  12        167.70        173.54         5.65 o                         
  -4   1  12         16.76         20.51         4.05 o                         
  -3   1  12         44.19         58.92         4.77 o                         
  -2   1  12        132.50        144.11         6.37 o                         
  -1   1  12       1964.92       1819.58        23.31 o                         
   0   1  12         10.70         14.92         2.71 o                         
   1   1  12       1132.99       1167.57        21.87 o                         
   2   1  12          0.73         -0.43         2.78 o                         
   3   1  12         40.65         46.58         1.35 o                         
  -6   2  12        156.34        150.33         2.56 o                         
  -5   2  12         68.26         68.30         2.69 o                         
  -4   2  12       1040.79       1112.85        14.99 o                         
  -3   2  12         41.51         44.65         3.19 o                         
  -2   2  12         93.94         98.95         3.89 o                         
  -1   2  12          0.29          0.11         1.75 o                         
   0   2  12        719.45        677.70         8.94 o                         
   1   2  12         64.98         61.25         2.77 o                         
   2   2  12        287.06        291.76         6.18 o                         
   3   2  12         29.07         27.15         1.16 o                         
  -6   3  12         50.78         49.85         1.64 o                         
  -5   3  12         50.06         58.12         2.42 o                         
  -4   3  12        190.70        195.26         4.36 o                         
  -3   3  12        252.98        278.28         5.62 o                         
  -2   3  12        104.60         98.73         3.68 o                         
  -1   3  12        653.09        615.40         6.63 o                         
   0   3  12        174.80        157.10         2.55 o                         
   1   3  12         77.27         90.26         2.90 o                         
   2   3  12         16.43         16.38         1.62 o                         
   3   3  12         86.14         85.09         2.33 o                         
  -6   4  12        144.64        115.58         2.83 o                         
  -5   4  12         97.44         91.98         4.70 o                         
  -4   4  12        778.14        793.21        10.86 o                         
  -3   4  12          0.03          1.22         2.27 o                         
  -2   4  12        601.87        632.72        14.84 o                         
  -1   4  12         66.62         66.46         1.82 o                         
   0   4  12        506.57        476.13         4.76 o                         
   1   4  12         17.25         15.38         1.38 o                         
   2   4  12         36.16         39.80         1.62 o                         
   3   4  12          0.43          1.63         1.55 o                         
  -6   5  12         46.37         39.92         1.89 o                         
  -5   5  12         85.32         80.20         2.74 o                         
  -4   5  12          4.69          5.61         1.62 o                         
  -3   5  12        377.65        382.39         6.14 o                         
  -2   5  12          0.05         -0.16         1.68 o                         
  -1   5  12        463.52        470.56         7.24 o                         
   0   5  12         32.03         34.55         1.59 o                         
   1   5  12         83.62         86.95         1.97 o                         
   2   5  12        158.76        154.86         8.49 o                         
   3   5  12        480.74        461.79        21.07 o                         
  -5   6  12          8.67          9.06         2.14 o                         
  -4   6  12        136.44        142.15         4.94 o                         
  -3   6  12        188.74        185.20         6.11 o                         
  -2   6  12        202.60        200.41         6.21 o                         
  -1   6  12         24.21         23.10         2.19 o                         
   0   6  12        566.51        590.88        23.01 o                         
   1   6  12        697.01        742.73        14.94 o                         
   2   6  12        628.80        566.94        10.43 o                         
  -4   7  12          5.20          7.73         1.82 o                         
  -3   7  12        616.56        639.80        12.94 o                         
  -2   7  12        107.07         99.73         3.21 o                         
  -1   7  12       2115.23       2102.98        48.60 o                         
   0   7  12         31.94         27.81         2.69 o                         
   1   7  12        119.76        112.60         4.31 o                         
   2   7  12         76.99         90.61         2.91 o                         
  -4   8  12        349.53        337.17        10.84 o                         
  -3   8  12         20.05         25.37         1.77 o                         
  -2   8  12        104.91        109.65         2.72 o                         
  -1   8  12         13.96         16.89         1.91 o                         
   0   8  12        489.93        500.27         7.18 o                         
   1   8  12        191.38        191.50         3.19 o                         
  -4   9  12          8.61          8.30         1.11 o                         
  -3   9  12        177.07        171.13         2.94 o                         
  -2   9  12         50.50         45.94         2.38 o                         
  -1   9  12        730.03        771.82        27.42 o                         
   0   9  12         87.53        106.17         3.31 o                         
  -1  10  12          0.38          1.38         1.07 o                         
  -5   0  13         39.35         44.13         3.03 o                         
  -3   0  13       2887.13       2834.02        48.86 o                         
  -1   0  13        385.69        413.08         9.93 o                         
   1   0  13        115.71        130.34         4.56 o                         
  -6   1  13        490.94        460.68         6.08 o                         
  -5   1  13        230.88        233.02         5.96 o                         
  -4   1  13         72.40         74.78         4.26 o                         
  -3   1  13          2.04          1.23         3.44 o                         
  -2   1  13        588.95        555.99        12.57 o                         
  -1   1  13        533.15        521.52         8.25 o                         
   0   1  13        470.12        473.77         7.56 o                         
   1   1  13         79.97         87.91         3.81 o                         
   2   1  13        342.33        355.15         5.36 o                         
  -6   2  13         13.37         12.87         0.89 o                         
  -5   2  13         38.02         41.89         1.91 o                         
  -4   2  13         22.63         27.03         2.29 o                         
  -3   2  13       1462.96       1504.81        19.29 o                         
  -2   2  13          0.34          2.09         2.54 o                         
  -1   2  13         92.60        103.49         2.37 o                         
   0   2  13         98.23         96.80         3.00 o                         
   1   2  13        486.80        512.03         7.41 o                         
   2   2  13         86.12         92.78         4.02 o                         
  -5   3  13         31.08         26.57         1.73 o                         
  -4   3  13         91.29         96.27         2.82 o                         
  -3   3  13          0.02          2.38         2.06 o                         
  -2   3  13       1250.77       1198.44        16.79 o                         
  -1   3  13        207.06        209.58         4.72 o                         
   0   3  13        201.68        206.27         4.84 o                         
   1   3  13          1.06          0.98         1.33 o                         
   2   3  13         34.77         43.49         2.96 o                         
  -5   4  13         46.89         47.78         2.01 o                         
  -4   4  13        288.55        288.88         4.64 o                         
  -3   4  13        148.53        151.23         2.84 o                         
  -2   4  13        185.47        180.82         3.78 o                         
  -1   4  13        961.38        955.35        10.52 o                         
   0   4  13         62.84         63.86         2.08 o                         
   1   4  13         35.51         42.97         3.32 o                         
   2   4  13        100.72         98.40         3.59 o                         
  -5   5  13        107.93        101.49         3.10 o                         
  -4   5  13        633.03        575.12        48.53 o                         
  -3   5  13        138.06        130.36         3.22 o                         
  -2   5  13        132.19        132.28         5.72 o                         
  -1   5  13        136.87        123.70         4.64 o                         
   0   5  13        398.31        389.03        23.37 o                         
   1   5  13         43.99         54.77         3.18 o                         
   2   5  13        192.97        177.28         4.19 o                         
  -5   6  13        752.73        660.76        11.60 o                         
  -4   6  13          2.75          4.94         1.94 o                         
  -3   6  13        430.55        432.88         8.96 o                         
  -2   6  13          2.50          0.80         1.54 o                         
  -1   6  13        233.05        217.26         5.87 o                         
   0   6  13          2.23          4.20         1.42 o                         
   1   6  13        239.23        246.35        12.92 o                         
  -4   7  13        120.15        110.22         3.30 o                         
  -3   7  13         51.39         46.16         2.34 o                         
  -2   7  13        529.37        568.37        11.37 o                         
  -1   7  13          8.48          5.56         1.52 o                         
   0   7  13        359.60        328.05         7.01 o                         
   1   7  13         75.41         69.95         2.15 o                         
  -3   8  13        802.25        740.12        12.99 o                         
  -2   8  13         18.11         18.16         1.42 o                         
  -1   8  13         60.60         54.62         2.79 o                         
   0   8  13        816.85        864.36        15.01 o                         
  -4   0  14        395.40        373.65         8.12 o                         
  -2   0  14        124.47        128.29         4.96 o                         
   0   0  14        459.92        499.09        10.08 o                         
   2   0  14         61.63         83.31         2.60 o                         
  -5   1  14       1016.87        942.18        16.41 o                         
  -4   1  14        215.47        212.02         5.51 o                         
  -3   1  14        154.87        173.77         5.39 o                         
  -2   1  14         52.36         51.13         3.74 o                         
  -1   1  14         37.81         45.45         3.63 o                         
   0   1  14         18.64         20.98         1.69 o                         
   1   1  14         85.57         71.85         3.43 o                         
   2   1  14        244.75        209.92         4.62 o                         
  -5   2  14        179.37        159.76         4.28 o                         
  -4   2  14        203.55        193.23         3.75 o                         
  -3   2  14         23.01         25.86         3.38 o                         
  -2   2  14        765.08        780.74        14.20 o                         
  -1   2  14        207.37        231.92        10.15 o                         
   0   2  14         57.03         69.77         3.51 o                         
   1   2  14        300.28        356.08         7.76 o                         
  -4   3  14          5.68          4.64         0.91 o                         
  -3   3  14        942.50        926.29        15.19 o                         
  -2   3  14         29.79         33.63         1.98 o                         
  -1   3  14        565.28        501.69         9.75 o                         
   0   3  14        118.21        120.59         4.00 o                         
   1   3  14         35.50         46.75         2.56 o                         
  -4   4  14        675.85        597.27        10.73 o                         
  -3   4  14         57.52         46.56         2.16 o                         
  -2   4  14        863.52        783.66         8.29 o                         
  -1   4  14         70.17         72.49         2.91 o                         
   0   4  14         47.76         52.21         2.61 o                         
   1   4  14         49.23         57.87         2.32 o                         
  -3   5  14        202.55        185.24         4.69 o                         
  -2   5  14        122.04        154.24         4.28 o                         
  -1   5  14        264.01        243.22         5.44 o                         
  -3   6  14         26.73         31.59         1.75 o                         
  -2   6  14         72.18         87.16         1.93 o                         
  -1   6  14        222.71        214.10         4.61 o                         
   0   6  14        718.41        749.52        13.11 o                         
  -3   0  15        134.04        129.53         3.63 o                         
  -4   1  15        106.39         94.40         1.77 o                         
  -3   1  15         13.55         10.93         1.73 o                         
  -2   1  15        343.96        346.84         7.25 o                         
  -3   2  15        132.84        132.87         2.39 o                         
                                                                                
