# Supplementary material for: Complexes of 2,4,6-tri­hydroxy­benzoic acid: effects of intra­molecular hydro­gen bonding on ligand geometry and metal binding modes
Source: Acta Crystallogr C Struct Chem. 2022 Oct 25;78(Pt 11):653–70. doi: 10.1107/S2053229622009901 (PMC9635592; doi:10.1107/S2053229622009901)
Supplement: Supplementary file 16 [file c-78-00653-15_Ni_H3thba_cc2120csup16.hkl]

data_15_Ni_H3thba_cc2120c                                                       
_shelx_title ' cc2120c_a.res in P2(1)/n'                                        
_shelx_refln_list_code          4                                               
_shelx_F_calc_maximum      179.67                                               
_exptl_crystal_F_000       564.00                                               
_reflns_d_resolution_high  0.7924                                               
                                                                                
loop_                                                                           
 _space_group_symop_operation_xyz                                               
 'x, y, z'                                                                      
 '-x+1/2, y+1/2, -z+1/2'                                                        
 '-x, -y, -z'                                                                   
 'x-1/2, -y-1/2, z-1/2'                                                         
                                                                                
_cell_length_a     6.9107                                                       
_cell_length_b    12.5958                                                       
_cell_length_c    12.2782                                                       
_cell_angle_alpha  90.000                                                       
_cell_angle_beta  102.279                                                       
_cell_angle_gamma  90.000                                                       
                                                                                
_shelx_F_squared_multiplier     1.000                                           
                                                                                
loop_                                                                           
 _refln_index_h                                                                 
 _refln_index_k                                                                 
 _refln_index_l                                                                 
 _refln_F_squared_calc                                                          
 _refln_F_squared_meas                                                          
 _refln_F_squared_sigma                                                         
 _refln_observed_status                                                         
   2   0   0      11531.98      11096.88       286.06 o                         
   4   0   0         56.97         56.83         3.87 o                         
   6   0   0        409.13        431.56        17.48 o                         
   8   0   0          0.94          0.40         1.27 o                         
   1   1   0       5339.97       5313.76       137.03 o                         
   2   1   0       1486.44       1438.68        30.15 o                         
   3   1   0        717.89        595.45        17.30 o                         
   4   1   0        450.51        437.26        12.15 o                         
   5   1   0        185.83        178.95         9.97 o                         
   6   1   0          1.29          2.82         2.13 o                         
   7   1   0        157.17        162.46        11.94 o                         
   8   1   0         14.30         13.04         2.08 o                         
   0   2   0      15892.75      13149.36       334.39 o                         
   1   2   0       1187.51       1160.75        33.21 o                         
   2   2   0         45.92         33.54         2.88 o                         
   3   2   0        349.81        315.62         6.68 o                         
   4   2   0        492.77        468.34         9.77 o                         
   5   2   0        551.08        541.57        11.92 o                         
   6   2   0        638.55        724.80        16.82 o                         
   7   2   0        125.28        138.32         7.60 o                         
   1   3   0       2459.97       2416.13        32.59 o                         
   2   3   0        375.81        344.71         7.34 o                         
   3   3   0       1418.50       1359.66        19.42 o                         
   4   3   0        221.51        191.87         5.98 o                         
   5   3   0        250.85        266.31         7.82 o                         
   6   3   0        109.05        119.34         5.31 o                         
   7   3   0         77.15         84.93         5.80 o                         
   0   4   0         10.31          4.07         1.39 o                         
   1   4   0       2648.45       2349.56        31.86 o                         
   2   4   0        498.85        483.68         9.43 o                         
   3   4   0         31.01         36.14         2.05 o                         
   4   4   0        614.90        587.09         9.70 o                         
   5   4   0         89.56         81.93         3.51 o                         
   6   4   0        710.10        714.38        14.55 o                         
   7   4   0         14.14         12.04         2.18 o                         
   1   5   0       1060.48        924.83        52.30 o                         
   2   5   0         48.87         33.51         1.89 o                         
   3   5   0       3082.28       2960.42        42.19 o                         
   4   5   0        350.99        355.91         7.08 o                         
   5   5   0          1.08          2.02         0.81 o                         
   6   5   0        242.02        256.21        10.37 o                         
   7   5   0        134.80        122.23         5.96 o                         
   8   5   0         63.78         50.68         3.30 o                         
   0   6   0       3581.81       3473.09        97.77 o                         
   1   6   0       2194.62       2146.83        27.28 o                         
   2   6   0       2984.48       2757.55        39.23 o                         
   3   6   0        144.86        141.58         6.25 o                         
   4   6   0         26.50         30.48         2.33 o                         
   5   6   0         31.07         32.10         2.81 o                         
   6   6   0          7.10          7.31         2.28 o                         
   7   6   0         56.47         49.01         5.03 o                         
   1   7   0       2561.93       2400.61        30.85 o                         
   2   7   0        988.98        913.23        12.00 o                         
   3   7   0        209.04        212.54         5.78 o                         
   4   7   0        956.06        974.96        22.57 o                         
   5   7   0          4.06          2.42         1.28 o                         
   6   7   0        419.77        470.65        20.55 o                         
   7   7   0        274.29        279.31        11.23 o                         
   0   8   0       2227.30       2054.42        42.97 o                         
   1   8   0        308.15        269.41         5.81 o                         
   2   8   0       2606.17       2532.39        30.67 o                         
   3   8   0        978.33        916.06        14.67 o                         
   4   8   0         33.15         35.23         2.90 o                         
   5   8   0        466.68        476.59        18.95 o                         
   6   8   0          1.67          0.72         1.19 o                         
   7   8   0         49.78         49.10         3.83 o                         
   1   9   0          8.36          7.49         0.90 o                         
   2   9   0        173.02        180.32         5.07 o                         
   3   9   0       4448.34       4451.41        72.59 o                         
   4   9   0       1764.65       1753.37        29.71 o                         
   5   9   0        185.16        190.92         6.81 o                         
   6   9   0          2.53          2.92         1.01 o                         
   0  10   0        275.07        276.99         9.36 o                         
   1  10   0        125.90        116.10         4.26 o                         
   2  10   0         89.41         87.57         5.07 o                         
   3  10   0        262.55        238.09        10.01 o                         
   4  10   0        545.82        550.83        11.99 o                         
   5  10   0         32.76         38.30         5.16 o                         
   6  10   0        202.05        206.37         9.51 o                         
   1  11   0        176.30        175.71         6.74 o                         
   2  11   0         98.49         99.72         7.07 o                         
   3  11   0       1062.42       1033.08        17.75 o                         
   4  11   0          0.04          1.09         1.06 o                         
   5  11   0         15.46         13.90         1.57 o                         
   0  12   0        134.37        122.02        11.01 o                         
   1  12   0        171.98        171.71         5.98 o                         
   2  12   0        160.43        162.08         7.42 o                         
   3  12   0         67.76         57.28         6.23 o                         
   4  12   0        216.93        206.13         8.76 o                         
   1  13   0        673.07        740.75        29.91 o                         
   2  13   0         36.36         40.52         5.59 o                         
   3  13   0          0.38         -0.49         1.54 o                         
   4  13   0         56.90         66.69         5.43 o                         
   0  14   0       2949.72       3077.81        89.41 o                         
   1  14   0         60.19         67.45         6.85 o                         
   2  14   0         15.38         18.92         3.49 o                         
   3  14   0          8.16          6.65         1.48 o                         
   1  15   0        286.65        249.47        41.88 o                         
   2  15   0         15.36         14.41         2.35 o                         
  -7   0   1       1182.71       1342.93        46.69 o                         
  -5   0   1        310.37        290.06        19.13 o                         
  -3   0   1         67.77         44.77         9.63 o                         
  -1   0   1       9597.96       8706.89       221.40 o                         
   1   0   1       2022.23       1740.13        47.65 o                         
   3   0   1        815.54        856.03        28.90 o                         
   5   0   1       1090.12       1143.87        31.32 o                         
   7   0   1        680.93        772.97        30.65 o                         
  -8   1   1        582.79        620.45        23.27 o                         
  -7   1   1          3.65          4.91         2.59 o                         
  -6   1   1         12.01         13.77         3.34 o                         
  -5   1   1          4.34          4.14         1.61 o                         
  -4   1   1        277.73        243.79        11.71 o                         
  -3   1   1        611.95        589.80        16.74 o                         
  -2   1   1      32282.00      30775.59       554.06 o                         
  -1   1   1         13.27         12.31         1.88 o                         
   0   1   1         80.77         99.48         2.38 o                         
   1   1   1        506.56        474.01        15.99 o                         
   2   1   1        893.53        862.88        20.02 o                         
   3   1   1       1627.24       1561.55        23.83 o                         
   4   1   1       2019.26       2070.25        37.51 o                         
   5   1   1         10.00          8.56         3.33 o                         
   6   1   1        203.61        215.14        18.72 o                         
   7   1   1          4.28          3.95         2.50 o                         
  -8   2   1          5.96          4.65         1.33 o                         
  -7   2   1          0.66          1.38         1.54 o                         
  -6   2   1        163.99        171.84         6.88 o                         
  -5   2   1        850.96        835.33        15.91 o                         
  -4   2   1       4185.74       4189.02        71.10 o                         
  -3   2   1       2401.42       2249.53        69.04 o                         
  -2   2   1      22965.69      22037.68       563.63 o                         
  -1   2   1       3200.02       3093.04        58.41 o                         
   0   2   1        439.39        442.96         6.95 o                         
   1   2   1        759.65        736.36        11.06 o                         
   2   2   1        156.23        164.62         8.76 o                         
   3   2   1       1840.54       1782.30        24.30 o                         
   4   2   1        104.42        102.67         3.69 o                         
   5   2   1         26.83         27.11         2.43 o                         
   6   2   1        138.62        153.64         6.82 o                         
   7   2   1        197.71        218.52         9.57 o                         
  -7   3   1        133.87        142.04         7.59 o                         
  -6   3   1          4.07          2.73         1.29 o                         
  -5   3   1        784.56        795.85        15.39 o                         
  -4   3   1          0.66          2.76         1.00 o                         
  -3   3   1       2123.61       2052.63        64.69 o                         
  -2   3   1       6002.62       6217.74       165.24 o                         
  -1   3   1          6.24          6.81         1.23 o                         
   0   3   1         48.71         41.09         2.37 o                         
   1   3   1        136.33        130.47         2.89 o                         
   2   3   1       1233.14       1209.90        18.72 o                         
   3   3   1        172.86        168.21         4.65 o                         
   4   3   1       2433.24       2394.04        30.11 o                         
   5   3   1         14.27          9.40         1.31 o                         
   6   3   1        591.61        612.24        22.66 o                         
   7   3   1         13.39         14.63         2.47 o                         
   8   3   1          9.03          8.97         1.20 o                         
  -8   4   1         97.64         62.87         4.66 o                         
  -7   4   1          0.34         -1.70         1.70 o                         
  -6   4   1         10.54          6.31         1.67 o                         
  -5   4   1         60.23         53.87         2.83 o                         
  -4   4   1          1.99          2.79         0.85 o                         
  -3   4   1       4882.85       4804.83        77.25 o                         
  -2   4   1        804.39        778.91        18.93 o                         
  -1   4   1       1064.72       1016.06        15.15 o                         
   0   4   1         84.78         90.75         4.93 o                         
   1   4   1       7404.13       6812.26       102.59 o                         
   2   4   1          2.98          6.18         0.97 o                         
   3   4   1        114.77        104.91         4.29 o                         
   4   4   1         69.91         77.14         3.08 o                         
   5   4   1        273.93        270.95         9.22 o                         
   6   4   1         81.58         74.35         5.56 o                         
   7   4   1         69.03         71.36         4.79 o                         
  -8   5   1         74.12         66.60         4.32 o                         
  -7   5   1        157.72        156.06         6.96 o                         
  -6   5   1        802.54        826.31        19.10 o                         
  -5   5   1         56.66         62.09         2.97 o                         
  -4   5   1         37.52         33.73         1.99 o                         
  -3   5   1        748.00        657.53        12.81 o                         
  -2   5   1       2596.72       2453.18        31.10 o                         
  -1   5   1        811.24        690.85        27.19 o                         
   0   5   1       1102.56       1059.34        24.46 o                         
   1   5   1       2821.36       2603.26        36.69 o                         
   2   5   1       1053.38        856.17        14.62 o                         
   3   5   1          0.12          0.41         0.60 o                         
   4   5   1       1020.07        991.76        14.17 o                         
   5   5   1         61.85         59.14         3.33 o                         
   6   5   1        156.51        164.45        12.58 o                         
   7   5   1         83.36         99.50         7.44 o                         
  -7   6   1          0.55          1.10         1.15 o                         
  -6   6   1          5.85          6.45         2.78 o                         
  -5   6   1       1335.96       1277.07        23.28 o                         
  -4   6   1        118.67        105.74         5.72 o                         
  -3   6   1         95.23         93.85         7.57 o                         
  -2   6   1          5.59          6.59         0.77 o                         
  -1   6   1       2716.14       2379.16        33.13 o                         
   0   6   1       4628.86       4401.79       122.00 o                         
   1   6   1       1673.12       1631.34        21.92 o                         
   2   6   1        443.60        426.17        10.46 o                         
   3   6   1          7.77          6.65         1.88 o                         
   4   6   1         13.24         13.82         1.87 o                         
   5   6   1        163.59        162.47         6.57 o                         
   6   6   1         15.99         22.07         3.64 o                         
   7   6   1        485.70        496.45        17.93 o                         
  -7   7   1        146.54        153.33         5.17 o                         
  -6   7   1       1051.93       1212.88        40.71 o                         
  -5   7   1        314.88        302.85        10.47 o                         
  -4   7   1         26.11         25.78         3.11 o                         
  -3   7   1        112.17        110.73         4.40 o                         
  -2   7   1       4879.34       4425.59        46.04 o                         
  -1   7   1        557.81        551.25         8.55 o                         
   0   7   1       3512.01       3520.55        43.41 o                         
   1   7   1         10.70         14.26         1.42 o                         
   2   7   1          6.57          2.85         0.93 o                         
   3   7   1          0.01          0.68         1.17 o                         
   4   7   1        754.26        748.60        18.61 o                         
   5   7   1          0.05          2.68         1.72 o                         
   6   7   1        890.36        926.89        22.79 o                         
   7   7   1          1.14          0.71         0.96 o                         
  -7   8   1         30.88         32.10         3.36 o                         
  -6   8   1        626.07        653.60        14.65 o                         
  -5   8   1       2342.52       2388.87        48.85 o                         
  -4   8   1        146.70        152.20         4.83 o                         
  -3   8   1          0.71          1.56         0.82 o                         
  -2   8   1         10.91         10.26         1.06 o                         
  -1   8   1        709.87        684.61         9.85 o                         
   0   8   1        111.35        102.78         3.24 o                         
   1   8   1       1356.40       1356.76        18.61 o                         
   2   8   1       1058.03       1009.01        19.56 o                         
   3   8   1          1.01          1.87         0.95 o                         
   4   8   1        465.31        456.76        12.97 o                         
   5   8   1        210.38        225.76         7.82 o                         
   6   8   1         13.59         14.54         2.09 o                         
  -7   9   1          5.36          4.20         1.14 o                         
  -6   9   1         26.83         27.97         2.32 o                         
  -5   9   1        175.86        178.41         6.77 o                         
  -4   9   1        871.84        894.72        16.92 o                         
  -3   9   1         62.32         52.33         2.80 o                         
  -2   9   1       1280.17       1209.32        15.93 o                         
  -1   9   1       1139.60       1088.09        14.46 o                         
   0   9   1          1.13          3.49         1.15 o                         
   1   9   1        339.47        361.42         6.83 o                         
   2   9   1       2165.12       2035.39        31.53 o                         
   3   9   1         57.04         55.34         3.14 o                         
   4   9   1          0.79          1.68         1.16 o                         
   5   9   1        105.47        101.82         5.42 o                         
   6   9   1        118.75        119.47         4.52 o                         
  -6  10   1        245.75        249.59         8.30 o                         
  -5  10   1        224.83        221.19        10.88 o                         
  -4  10   1          1.24          2.21         1.20 o                         
  -3  10   1        871.92        843.37        19.55 o                         
  -2  10   1        119.37        113.59         5.28 o                         
  -1  10   1         99.00         91.09         4.42 o                         
   0  10   1         11.04         10.16         1.23 o                         
   1  10   1       3730.55       3730.52        45.53 o                         
   2  10   1        765.55        728.38        14.51 o                         
   3  10   1        135.32        134.81         5.49 o                         
   4  10   1         64.18         69.53         3.66 o                         
   5  10   1        446.89        397.75        16.56 o                         
   6  10   1         66.08         66.19         3.29 o                         
  -6  11   1          4.48          8.09         1.57 o                         
  -5  11   1        478.68        494.96        11.86 o                         
  -4  11   1        188.95        178.72         8.16 o                         
  -3  11   1        724.20        729.92        16.21 o                         
  -2  11   1        237.47        228.33         6.62 o                         
  -1  11   1         32.59         32.05         3.07 o                         
   0  11   1         88.36         82.95         4.37 o                         
   1  11   1       1261.36       1263.28        34.85 o                         
   2  11   1        981.27        972.46        16.32 o                         
   3  11   1        182.26        186.87         6.72 o                         
   4  11   1        461.51        486.24        10.21 o                         
   5  11   1         28.83         31.12         2.15 o                         
  -4  12   1         75.91         68.14         5.77 o                         
  -3  12   1        319.35        327.87        11.05 o                         
  -2  12   1        433.84        427.99        18.55 o                         
  -1  12   1        297.17        309.05        12.80 o                         
   0  12   1         30.33         27.28         2.14 o                         
   1  12   1        582.25        608.08        19.36 o                         
   2  12   1         73.34         69.38         4.83 o                         
   3  12   1        274.83        286.62        13.67 o                         
   4  12   1          1.06          0.81         0.77 o                         
   5  12   1          8.08          7.21         1.03 o                         
  -4  13   1        178.87        191.81        10.22 o                         
  -3  13   1        249.99        272.05        14.35 o                         
  -2  13   1        289.03        297.44        26.51 o                         
  -1  13   1          0.30          3.05         1.50 o                         
   0  13   1        757.04        824.35        26.36 o                         
   1  13   1         37.30         38.02         4.04 o                         
   2  13   1          0.38          1.02         1.14 o                         
   3  13   1        150.00        159.80         9.88 o                         
   4  13   1        147.92        141.16         7.53 o                         
  -4  14   1          5.52          4.75         1.23 o                         
  -3  14   1        265.35        302.37        16.16 o                         
  -2  14   1          2.84          3.39         2.16 o                         
  -1  14   1        226.60        226.56        29.04 o                         
   0  14   1          0.01          1.51         1.53 o                         
   1  14   1        140.01        140.84         6.80 o                         
   2  14   1          0.68          1.67         1.54 o                         
   3  14   1         10.85         11.06         2.11 o                         
  -2  15   1        209.36        215.29        10.15 o                         
  -1  15   1        228.47        258.19        13.44 o                         
   0  15   1        381.74        368.82        16.28 o                         
   1  15   1          0.31          1.21         0.81 o                         
   2  15   1          0.44          1.86         0.90 o                         
  -8   0   2        119.85        124.37         8.64 o                         
  -6   0   2        767.18        788.70        25.53 o                         
  -4   0   2       1827.47       1983.23        64.90 o                         
  -2   0   2        996.57        989.57        41.15 o                         
   0   0   2       1917.39       1742.79        26.53 o                         
   2   0   2         32.91         34.61         2.57 o                         
   4   0   2        157.35        122.02         9.17 o                         
   6   0   2        849.20       1029.74        38.95 o                         
   8   0   2        626.17        641.75        21.02 o                         
  -7   1   2        528.67        568.14        25.62 o                         
  -6   1   2        113.52        111.62         9.74 o                         
  -5   1   2         59.12         53.70         5.18 o                         
  -4   1   2        540.03        590.42        19.19 o                         
  -3   1   2       1138.65       1223.24        22.91 o                         
  -2   1   2          1.11          2.40         0.78 o                         
  -1   1   2        482.30        506.48         9.94 o                         
   0   1   2        135.68        126.20         2.80 o                         
   1   1   2       1764.88       1639.76        47.40 o                         
   2   1   2        333.19        370.86        10.68 o                         
   3   1   2       1115.20       1052.13        17.45 o                         
   4   1   2       2484.88       2498.83        37.82 o                         
   5   1   2        999.75        959.92        27.97 o                         
   6   1   2        516.70        530.06        25.03 o                         
   7   1   2        578.43        626.38        25.80 o                         
   8   1   2         41.21         38.23         2.50 o                         
  -8   2   2         67.93         69.04         4.34 o                         
  -7   2   2         78.96         79.70         5.86 o                         
  -6   2   2         77.10         87.96         4.73 o                         
  -5   2   2        177.97        176.14         7.29 o                         
  -4   2   2      13254.47      12253.49       656.56 o                         
  -3   2   2       3344.81       3320.88        96.63 o                         
  -2   2   2       1697.58       1702.13        51.45 o                         
  -1   2   2       3421.12       3296.76        50.99 o                         
   0   2   2       3115.63       2922.33        30.34 o                         
   1   2   2       2357.53       2093.90        48.18 o                         
   2   2   2       1456.06       1454.70        32.37 o                         
   3   2   2        685.44        653.36        11.26 o                         
   4   2   2        470.79        421.57         8.44 o                         
   5   2   2        396.21        406.84        11.31 o                         
   6   2   2        197.07        223.63        10.40 o                         
   7   2   2         78.06         81.56         5.48 o                         
   8   2   2        314.20        284.45         7.67 o                         
  -8   3   2         77.45         76.19         6.68 o                         
  -7   3   2         84.40         78.24         5.70 o                         
  -6   3   2        455.55        471.52        14.67 o                         
  -5   3   2       1125.49       1101.91        23.37 o                         
  -4   3   2       1987.16       2199.23        73.08 o                         
  -3   3   2       6080.60       6037.63       166.78 o                         
  -2   3   2        222.25        239.72        12.58 o                         
  -1   3   2       7751.86       6965.42       104.59 o                         
   0   3   2         53.60         50.85         1.62 o                         
   1   3   2        358.53        343.98         8.27 o                         
   2   3   2        373.80        383.72         9.45 o                         
   3   3   2         37.33         40.35         2.08 o                         
   4   3   2        400.98        417.63         7.85 o                         
   5   3   2        635.78        624.54        13.09 o                         
   6   3   2          0.21          1.42         1.35 o                         
   7   3   2        239.58        250.34         7.66 o                         
  -8   4   2        146.61        136.78         7.47 o                         
  -7   4   2          4.40          1.65         1.90 o                         
  -6   4   2        216.10        220.38         7.09 o                         
  -5   4   2        141.81        135.40         5.06 o                         
  -4   4   2       3866.66       3798.50        57.14 o                         
  -3   4   2        257.51        292.54        16.30 o                         
  -2   4   2       5106.01       4703.78        63.96 o                         
  -1   4   2       1363.17       1123.35        19.34 o                         
   0   4   2        325.49        315.97        14.57 o                         
   1   4   2       4785.15       4693.64        55.50 o                         
   2   4   2       3410.46       3027.75        83.70 o                         
   3   4   2        578.99        626.83        15.37 o                         
   4   4   2        417.31        348.96         7.10 o                         
   5   4   2          9.77          8.60         1.79 o                         
   6   4   2        615.51        665.50        19.49 o                         
   7   4   2         81.95         78.04         4.83 o                         
  -8   5   2        121.98        119.41         6.30 o                         
  -7   5   2        127.61        122.69         5.19 o                         
  -6   5   2         33.21         29.42         3.41 o                         
  -5   5   2       1583.19       1512.31        20.76 o                         
  -4   5   2         45.46         54.43         3.69 o                         
  -3   5   2       1118.27       1043.74        19.08 o                         
  -2   5   2       2666.07       2703.54        38.72 o                         
  -1   5   2       2947.47       2707.26        33.37 o                         
   0   5   2        324.00        363.57        10.38 o                         
   1   5   2        662.92        580.26         6.68 o                         
   2   5   2        935.95        932.45        17.46 o                         
   3   5   2         43.21         43.94         3.40 o                         
   4   5   2         28.89         32.03         2.30 o                         
   5   5   2        304.09        306.67         9.82 o                         
   6   5   2         95.92         90.49         4.65 o                         
   7   5   2        324.63        306.00        24.23 o                         
  -8   6   2        236.47        187.52         7.62 o                         
  -7   6   2       1009.23       1095.07        56.42 o                         
  -6   6   2        245.55        206.62        12.10 o                         
  -5   6   2         15.79         15.88         2.08 o                         
  -4   6   2        346.73        322.49         8.36 o                         
  -3   6   2         23.45         21.31         2.64 o                         
  -2   6   2       4243.29       4047.69        57.37 o                         
  -1   6   2        310.59        250.45         6.63 o                         
   0   6   2        209.88        322.35         8.43 o                         
   1   6   2        257.58        286.89        10.06 o                         
   2   6   2       2319.14       2169.00        46.39 o                         
   3   6   2        577.01        539.23        13.16 o                         
   4   6   2          7.93          9.26         1.83 o                         
   5   6   2         94.39         95.58         6.21 o                         
   6   6   2        796.75        907.68        32.44 o                         
   7   6   2        438.37        411.78        27.54 o                         
  -7   7   2       1227.09       1309.24        27.67 o                         
  -6   7   2          0.33          0.89         1.10 o                         
  -5   7   2         13.62         16.69         3.03 o                         
  -4   7   2         24.14         29.09         4.67 o                         
  -3   7   2         64.70         57.86         3.20 o                         
  -2   7   2          8.08         11.75         1.25 o                         
  -1   7   2       4656.22       4599.43        50.90 o                         
   0   7   2        239.32        234.18         7.88 o                         
   1   7   2         49.19         61.49         3.04 o                         
   2   7   2          0.38          1.09         0.68 o                         
   3   7   2       1539.06       1500.48        28.54 o                         
   4   7   2         68.90         64.30         3.91 o                         
   5   7   2        381.88        403.31        21.29 o                         
   6   7   2          0.30          1.91         1.36 o                         
  -7   8   2          0.19         -0.28         0.99 o                         
  -6   8   2        521.00        551.75        12.97 o                         
  -5   8   2         34.69         36.14         2.30 o                         
  -4   8   2        572.48        550.15        11.85 o                         
  -3   8   2        195.88        200.03         5.79 o                         
  -2   8   2        679.58        660.69        10.79 o                         
  -1   8   2         27.84         37.07         2.29 o                         
   0   8   2        285.36        276.49         8.00 o                         
   1   8   2         20.06         14.76         1.43 o                         
   2   8   2        134.15        133.04         3.88 o                         
   3   8   2        484.53        453.14        10.82 o                         
   4   8   2        169.64        182.55         5.46 o                         
   5   8   2         41.45         38.46         3.12 o                         
   6   8   2        590.45        579.06        20.31 o                         
  -7   9   2         29.75         20.83         2.41 o                         
  -6   9   2          2.58          2.11         1.12 o                         
  -5   9   2        401.92        412.58        11.14 o                         
  -4   9   2          0.35          0.11         0.78 o                         
  -3   9   2        784.05        781.44        12.73 o                         
  -2   9   2        155.91        149.01         5.78 o                         
  -1   9   2        438.27        428.83        10.15 o                         
   0   9   2        572.95        561.21        10.23 o                         
   1   9   2        198.10        176.01         4.66 o                         
   2   9   2        967.05        972.99        25.30 o                         
   3   9   2        289.02        286.53         8.39 o                         
   4   9   2          0.05          0.78         1.06 o                         
   5   9   2        477.15        493.63        12.06 o                         
   6   9   2          0.89          1.94         1.37 o                         
  -6  10   2        161.82        161.25         6.47 o                         
  -5  10   2          1.38          0.83         1.13 o                         
  -4  10   2        421.91        422.64         9.55 o                         
  -3  10   2         13.68         13.83         1.60 o                         
  -2  10   2        610.22        570.73        50.80 o                         
  -1  10   2        686.22        710.50        15.58 o                         
   0  10   2       1114.58       1103.27        17.00 o                         
   1  10   2       1989.62       2073.57        33.87 o                         
   2  10   2          0.73          0.62         1.12 o                         
   3  10   2         92.17         97.38         7.74 o                         
   4  10   2        439.63        447.34        11.92 o                         
   5  10   2          1.21          0.15         0.81 o                         
   6  10   2        424.34        456.48        15.89 o                         
  -6  11   2         79.26         76.32         4.88 o                         
  -5  11   2        440.93        456.15        13.29 o                         
  -4  11   2         20.95         21.45         2.90 o                         
  -3  11   2        947.45        942.24        32.64 o                         
  -2  11   2        398.63        377.20        14.08 o                         
  -1  11   2       1885.01       1843.82        33.32 o                         
   0  11   2       1351.37       1336.79        26.53 o                         
   1  11   2         70.37         65.97         3.98 o                         
   2  11   2         64.42         61.78         3.48 o                         
   3  11   2         38.34         36.57         2.99 o                         
   4  11   2        148.97        156.78         6.45 o                         
   5  11   2        350.62        347.50        26.79 o                         
  -5  12   2         52.33         46.48         3.77 o                         
  -4  12   2        906.34        901.42        23.10 o                         
  -3  12   2        261.30        248.94         9.51 o                         
  -2  12   2         16.28         18.30         3.70 o                         
  -1  12   2       1326.24       1369.22        33.47 o                         
   0  12   2       1246.49       1291.32        58.13 o                         
   1  12   2         11.96         16.37         1.92 o                         
   2  12   2         72.28         72.43         3.63 o                         
   3  12   2         49.33         43.27         5.03 o                         
   4  12   2        221.21        223.55         5.60 o                         
  -5  13   2        177.28        166.84         7.38 o                         
  -4  13   2          0.29          1.94         1.60 o                         
  -3  13   2          2.52          2.92         1.51 o                         
  -2  13   2        117.02        118.84         6.34 o                         
  -1  13   2        900.92        920.41        45.14 o                         
   0  13   2        118.10        106.91         5.30 o                         
   1  13   2          9.96         12.15         1.51 o                         
   2  13   2          0.55          1.79         1.14 o                         
   3  13   2        386.14        375.61         9.47 o                         
  -4  14   2         21.87         20.46         2.44 o                         
  -3  14   2         75.51        100.20         5.02 o                         
  -2  14   2        249.66        273.10        13.89 o                         
  -1  14   2         76.43         75.98         4.11 o                         
   0  14   2        209.59        208.65         8.52 o                         
   1  14   2         94.60         93.12         5.24 o                         
   2  14   2         16.26         16.60         2.72 o                         
   3  14   2        228.46        196.00         8.36 o                         
  -2  15   2         42.58         54.22         3.28 o                         
  -1  15   2         17.49         14.02         1.88 o                         
   0  15   2         28.85         28.84         2.53 o                         
   2  15   2          1.92          0.59         0.93 o                         
  -7   0   3        164.47        207.52        14.07 o                         
  -5   0   3         68.99         60.98         9.04 o                         
  -3   0   3       1895.88       1983.81        62.06 o                         
  -1   0   3       5706.93       6205.24       166.35 o                         
   1   0   3       4976.42       4654.80       119.10 o                         
   3   0   3       2156.91       1965.83        50.15 o                         
   5   0   3        660.76        699.70        29.41 o                         
   7   0   3         28.58         28.21         4.66 o                         
  -8   1   3        318.00        335.47        15.65 o                         
  -7   1   3         43.69         53.11         6.88 o                         
  -6   1   3        619.78        670.13        28.18 o                         
  -5   1   3        126.19        115.02        12.62 o                         
  -4   1   3       1738.99       1874.70        44.75 o                         
  -3   1   3       1315.76       1360.17        25.38 o                         
  -2   1   3         80.33         90.94         4.65 o                         
  -1   1   3          4.05          4.16         0.89 o                         
   0   1   3       3112.22       2905.75        39.60 o                         
   1   1   3         47.38         49.89         2.53 o                         
   2   1   3        674.62        645.76        18.94 o                         
   3   1   3         71.82         83.28         5.37 o                         
   4   1   3        396.87        385.53        11.67 o                         
   5   1   3        532.81        548.63        25.00 o                         
   6   1   3        493.74        491.85        23.49 o                         
   7   1   3         50.28         50.71         6.05 o                         
  -8   2   3          0.03         -0.83         1.07 o                         
  -7   2   3        338.15        347.46        16.84 o                         
  -6   2   3         10.15         13.49         1.90 o                         
  -5   2   3        972.77        965.87        34.58 o                         
  -4   2   3        541.24        506.29        26.51 o                         
  -3   2   3       4717.54       4586.49        89.82 o                         
  -2   2   3       1173.46       1195.93        19.41 o                         
  -1   2   3       1312.80       1421.66        20.92 o                         
   0   2   3       1109.90       1208.51        15.61 o                         
   1   2   3       1700.19       1494.32        76.45 o                         
   2   2   3       1130.36       1104.09        19.23 o                         
   3   2   3        699.58        639.56        11.26 o                         
   4   2   3          1.25          0.98         1.13 o                         
   5   2   3       1152.47       1212.79        30.78 o                         
   6   2   3        114.69        116.98         7.22 o                         
   7   2   3        166.89        198.54         8.27 o                         
  -8   3   3         36.09         30.09         2.84 o                         
  -7   3   3          7.37          7.21         1.71 o                         
  -6   3   3       1376.85       1363.24        19.13 o                         
  -5   3   3          0.04          3.68         1.90 o                         
  -4   3   3       1304.26       1205.26        84.21 o                         
  -3   3   3          3.37         17.94        25.49 o                         
  -2   3   3         63.55         51.58         3.24 o                         
  -1   3   3       3789.52       3612.97        49.12 o                         
   0   3   3       2509.00       2607.34        29.36 o                         
   1   3   3       1243.30       1041.68        18.80 o                         
   2   3   3        615.92        767.21        14.35 o                         
   3   3   3         34.78         52.54         3.73 o                         
   4   3   3       5936.53       6213.20        98.03 o                         
   5   3   3        334.88        351.06        11.08 o                         
   6   3   3         66.16         68.52        10.37 o                         
   7   3   3         45.87         44.70         2.94 o                         
  -8   4   3        236.97        185.48         9.04 o                         
  -7   4   3         96.99         89.70         4.68 o                         
  -6   4   3       1946.43       1934.36        24.36 o                         
  -5   4   3       2225.87       2202.68        26.40 o                         
  -4   4   3       3557.71       3572.14        48.34 o                         
  -3   4   3       3171.63       3247.68        39.28 o                         
  -2   4   3       1655.23       1794.16        31.54 o                         
  -1   4   3         71.54         52.93         2.44 o                         
   0   4   3         29.63         24.29         1.52 o                         
   1   4   3       4314.68       4313.52        38.27 o                         
   2   4   3        198.60        214.04         7.12 o                         
   3   4   3       1114.04       1078.99        16.29 o                         
   4   4   3        213.83        245.42         8.33 o                         
   5   4   3       2573.68       2688.44        47.36 o                         
   6   4   3        151.17        153.92         6.29 o                         
   7   4   3         65.21         69.22         2.52 o                         
  -7   5   3         34.98         27.11         1.98 o                         
  -6   5   3       2634.22       2622.93        53.71 o                         
  -5   5   3        327.80        322.86         7.16 o                         
  -4   5   3        392.51        382.67         8.39 o                         
  -3   5   3        119.20        102.92         4.73 o                         
  -2   5   3         21.35          8.37         1.20 o                         
  -1   5   3        662.32        729.83        15.31 o                         
   0   5   3       1287.17       1339.97        30.88 o                         
   1   5   3          5.50          3.43         0.59 o                         
   2   5   3       1967.13       1752.84        23.51 o                         
   3   5   3        159.30        155.44         4.83 o                         
   4   5   3        171.99        191.70         7.23 o                         
   5   5   3        838.80        838.40        18.94 o                         
   6   5   3        535.05        552.30        13.11 o                         
   7   5   3         35.19         31.88         3.09 o                         
  -7   6   3         71.68         64.26         4.45 o                         
  -6   6   3         79.84         69.62         3.58 o                         
  -5   6   3        214.56        191.18         7.43 o                         
  -4   6   3        148.51        120.92         4.59 o                         
  -3   6   3       1069.44       1088.31        37.24 o                         
  -2   6   3        170.54        163.20         3.94 o                         
  -1   6   3        617.78        543.42        11.28 o                         
   0   6   3          6.31          4.53         1.06 o                         
   1   6   3       1562.08       1446.65        45.80 o                         
   2   6   3         67.63         79.62         4.22 o                         
   3   6   3        962.61        963.00        17.61 o                         
   4   6   3          2.45          1.84         0.84 o                         
   5   6   3        436.21        472.52        12.58 o                         
   6   6   3          0.76          1.82         1.10 o                         
  -7   7   3          3.62          1.50         0.97 o                         
  -6   7   3       1156.16       1175.21        30.27 o                         
  -5   7   3          9.55         10.06         2.90 o                         
  -4   7   3         56.52         64.18         5.59 o                         
  -3   7   3         18.37         16.12         1.49 o                         
  -2   7   3       1441.62       1365.82        20.17 o                         
  -1   7   3        294.30        309.19         8.78 o                         
   0   7   3        856.68        895.12        30.28 o                         
   1   7   3         31.72         38.88         2.31 o                         
   2   7   3        333.22        306.53         6.42 o                         
   3   7   3         49.75         47.80         3.59 o                         
   4   7   3        122.18        116.81         5.67 o                         
   5   7   3         88.17        104.04         5.05 o                         
   6   7   3        382.50        379.80        39.67 o                         
   7   7   3         96.41         81.60         4.60 o                         
  -6   8   3         23.08         22.65         2.43 o                         
  -5   8   3        151.73        137.47         5.03 o                         
  -4   8   3         63.06         54.66         2.87 o                         
  -3   8   3        375.32        350.95         7.05 o                         
  -2   8   3        215.88        204.21         5.52 o                         
  -1   8   3        768.17        753.36        11.52 o                         
   0   8   3        393.01        400.84         9.00 o                         
   1   8   3       1895.54       1844.44        27.27 o                         
   2   8   3        470.15        450.41         9.41 o                         
   3   8   3        821.91        836.64        16.47 o                         
   4   8   3         34.98         39.44         2.98 o                         
   5   8   3        193.33        190.06        20.46 o                         
   6   8   3        141.85        163.01         9.41 o                         
  -6   9   3        466.32        467.43        13.30 o                         
  -5   9   3          5.56          4.99         1.27 o                         
  -4   9   3        488.06        491.35         9.95 o                         
  -3   9   3         14.17         11.39         1.34 o                         
  -2   9   3        414.45        443.21         9.22 o                         
  -1   9   3        240.48        256.64         7.61 o                         
   0   9   3         12.67         12.33         1.27 o                         
   1   9   3         13.56         10.26         1.27 o                         
   2   9   3       1110.90       1090.28        26.09 o                         
   3   9   3         16.77         15.92         2.35 o                         
   4   9   3        214.61        232.88         7.00 o                         
   5   9   3        296.81        284.52         9.79 o                         
   6   9   3        259.47        287.91        12.07 o                         
  -6  10   3        240.55        221.03        11.48 o                         
  -5  10   3        993.19       1003.46        57.25 o                         
  -4  10   3         32.73         31.18         3.48 o                         
  -3  10   3        545.27        519.44        11.80 o                         
  -2  10   3        313.50        312.15        10.52 o                         
  -1  10   3        162.21        180.74         7.77 o                         
   0  10   3         79.91         76.30         3.55 o                         
   1  10   3        265.00        290.28         8.96 o                         
   2  10   3         46.43         44.24         2.93 o                         
   3  10   3        619.00        661.68        15.64 o                         
   4  10   3         54.90         49.39         5.11 o                         
   5  10   3        566.30        599.01        15.65 o                         
   6  10   3         63.31         61.69         4.01 o                         
  -5  11   3         79.45         76.15         6.53 o                         
  -4  11   3        262.15        273.04        15.06 o                         
  -3  11   3          3.40          8.18         2.14 o                         
  -2  11   3        705.45        720.56        15.79 o                         
  -1  11   3         90.73         76.79         3.74 o                         
   0  11   3          0.66          2.08         1.34 o                         
   1  11   3        294.52        293.66         7.07 o                         
   2  11   3        129.58        135.79         6.26 o                         
   3  11   3        199.04        206.91         7.72 o                         
   4  11   3       1275.39       1340.36        25.12 o                         
   5  11   3        321.76        331.61        13.24 o                         
  -4  12   3         45.62         36.95         3.16 o                         
  -3  12   3       1289.93       1342.16        43.11 o                         
  -2  12   3        392.98        391.89        18.27 o                         
  -1  12   3        439.49        455.20        15.25 o                         
   0  12   3        181.52        183.86         6.45 o                         
   1  12   3       1039.84       1066.21        20.89 o                         
   2  12   3         47.50         42.49         2.76 o                         
   3  12   3         28.91         30.67         2.93 o                         
   4  12   3         31.45         30.42         2.17 o                         
  -4  13   3         54.47         42.16         4.44 o                         
  -3  13   3        939.91        980.20        23.31 o                         
  -2  13   3        391.61        409.89        13.31 o                         
  -1  13   3         67.70         78.14         5.43 o                         
   0  13   3        158.73        172.16         6.36 o                         
   1  13   3         79.96         69.35         3.99 o                         
   2  13   3        145.19        132.65         6.09 o                         
   3  13   3         67.69         64.02         3.27 o                         
  -3  14   3        520.46        511.78        13.58 o                         
  -1  14   3        150.31        161.50         7.21 o                         
   0  14   3          0.00          0.57         0.75 o                         
   1  14   3        833.73        769.64        27.47 o                         
   2  14   3        226.50        235.94        12.56 o                         
   3  14   3         94.46         81.07         5.18 o                         
  -2  15   3        115.60        112.37         6.51 o                         
  -1  15   3          0.41          0.15         0.80 o                         
   0  15   3        159.13        171.55         6.36 o                         
  -8   0   4        729.84        767.57        19.63 o                         
  -6   0   4        655.09        697.12        27.44 o                         
  -4   0   4       2557.03       2556.13        58.11 o                         
  -2   0   4        952.52       1127.58        26.49 o                         
   0   0   4       3312.81       3192.70        66.97 o                         
   2   0   4         11.45         15.65         2.93 o                         
   4   0   4       1511.63       1545.60        51.01 o                         
   6   0   4        474.41        500.21        23.52 o                         
  -8   1   4          0.50          0.23         1.56 o                         
  -7   1   4        246.29        279.89        16.51 o                         
  -6   1   4         71.51         72.06         4.53 o                         
  -5   1   4       1528.98       1600.48        71.99 o                         
  -4   1   4         11.51         21.22         3.72 o                         
  -3   1   4       1057.78       1124.55        40.86 o                         
  -2   1   4       1327.43       1292.08        30.09 o                         
  -1   1   4        224.65        204.19         4.97 o                         
   0   1   4       2891.74       3190.13        40.08 o                         
   1   1   4       6868.18       6550.10       175.70 o                         
   2   1   4       5109.92       5107.88        77.65 o                         
   3   1   4        295.73        307.79        15.00 o                         
   4   1   4         60.85         75.46         7.72 o                         
   5   1   4        177.36        180.97        13.33 o                         
   6   1   4          0.09         -0.71         2.19 o                         
   7   1   4         50.71         56.75         4.06 o                         
  -8   2   4         93.20         93.57         3.61 o                         
  -7   2   4          4.30          3.40         2.41 o                         
  -6   2   4       1296.38       1295.71        28.72 o                         
  -5   2   4       1237.99       1266.21        30.54 o                         
  -4   2   4         43.69         41.90         4.11 o                         
  -3   2   4        129.45        130.88         5.90 o                         
  -2   2   4        719.32        723.69        13.48 o                         
  -1   2   4        472.03        537.73         8.89 o                         
   0   2   4       1122.25       1160.60        14.58 o                         
   1   2   4       1803.80       1795.67        30.28 o                         
   2   2   4       2331.98       2399.16        38.93 o                         
   3   2   4        261.51        294.26        10.35 o                         
   4   2   4        864.92        832.62        18.79 o                         
   5   2   4        205.48        209.87        10.06 o                         
   6   2   4        184.97        195.47         9.66 o                         
   7   2   4         37.17         38.55         3.09 o                         
  -8   3   4          0.09         -1.54         2.10 o                         
  -7   3   4        247.26        234.02         7.92 o                         
  -6   3   4        136.37        142.39         4.57 o                         
  -5   3   4        922.89        959.14        21.66 o                         
  -4   3   4        297.22        334.58        10.03 o                         
  -3   3   4        308.82        259.86         8.80 o                         
  -2   3   4       1322.18       1274.99        15.72 o                         
  -1   3   4        388.05        452.29         8.82 o                         
   0   3   4       1761.57       1893.11        22.70 o                         
   1   3   4         31.16         18.31         1.14 o                         
   2   3   4         42.91         55.61         2.23 o                         
   3   3   4       7161.52       7060.79       108.84 o                         
   4   3   4         44.77         46.81         3.59 o                         
   5   3   4        747.26        795.78        22.68 o                         
   6   3   4         22.41         22.27         2.36 o                         
   7   3   4          6.68          7.57         1.50 o                         
  -8   4   4        504.90        424.14        15.71 o                         
  -7   4   4        254.94        249.08         9.07 o                         
  -6   4   4          3.27          2.85         1.27 o                         
  -5   4   4         68.07         79.39         4.50 o                         
  -4   4   4        201.16        180.40         7.29 o                         
  -3   4   4         26.71         43.76         3.58 o                         
  -2   4   4       3874.39       4230.52        58.07 o                         
  -1   4   4         31.92         43.30         1.99 o                         
   0   4   4         10.50          2.60         0.64 o                         
   1   4   4          0.24          6.78         0.97 o                         
   2   4   4       3687.44       3691.93        39.14 o                         
   3   4   4        704.74        708.37        11.51 o                         
   4   4   4       1717.02       1761.48        25.98 o                         
   5   4   4        392.38        435.30        15.30 o                         
   6   4   4        152.92        160.30         5.30 o                         
   7   4   4          0.05         -0.77         1.02 o                         
  -8   5   4        153.34        122.24         6.33 o                         
  -7   5   4        392.08        368.76         7.48 o                         
  -6   5   4         13.19         14.25         1.50 o                         
  -5   5   4       1686.46       1685.93        21.39 o                         
  -4   5   4         65.13         65.10         4.95 o                         
  -3   5   4        466.97        467.63        10.54 o                         
  -2   5   4          4.07          7.31         1.00 o                         
  -1   5   4        841.31        862.91        13.61 o                         
   0   5   4       3515.65       3777.59        52.15 o                         
   1   5   4        505.71        442.07         9.04 o                         
   2   5   4       1191.40       1221.65        13.82 o                         
   3   5   4       4181.67       4200.39        39.86 o                         
   4   5   4        106.92        111.19         4.83 o                         
   5   5   4         10.41         10.80         1.54 o                         
   6   5   4         73.29         77.54         3.77 o                         
  -8   6   4       1041.83        728.87        21.54 o                         
  -7   6   4        149.90        134.91         4.89 o                         
  -6   6   4        285.96        273.16         7.38 o                         
  -5   6   4         99.40         91.67         3.89 o                         
  -4   6   4         95.46         90.36         5.16 o                         
  -3   6   4        759.76        754.86        15.89 o                         
  -2   6   4       1554.04       1478.66        19.91 o                         
  -1   6   4       2956.99       3021.46        42.44 o                         
   0   6   4         12.48          5.55         1.34 o                         
   1   6   4          1.64          3.47         1.53 o                         
   2   6   4       1186.59       1172.47        14.88 o                         
   3   6   4        100.59         96.13         3.84 o                         
   4   6   4         94.86         99.65         3.59 o                         
   5   6   4         20.51         21.34         2.01 o                         
   6   6   4        993.86       1051.16        34.32 o                         
  -7   7   4        121.42        118.04        14.34 o                         
  -6   7   4         25.36         29.88         2.21 o                         
  -5   7   4        485.30        463.46        14.29 o                         
  -4   7   4          3.29          5.39         1.52 o                         
  -3   7   4       1135.49       1179.30        19.17 o                         
  -2   7   4        237.22        260.98         6.67 o                         
  -1   7   4        681.71        657.24        11.38 o                         
   0   7   4        208.31        229.38         7.75 o                         
   1   7   4       1767.74       1731.83        30.30 o                         
   2   7   4        154.00        155.81         5.79 o                         
   3   7   4         85.25         81.36         4.42 o                         
   4   7   4        147.48        145.13         5.47 o                         
   5   7   4         98.78        104.56         8.86 o                         
   6   7   4          9.69         11.91         2.50 o                         
  -7   8   4         66.79         69.56         5.03 o                         
  -6   8   4        953.37        972.52        18.51 o                         
  -5   8   4          1.97          1.80         0.93 o                         
  -4   8   4          1.91          2.60         0.89 o                         
  -3   8   4        363.09        371.10         8.35 o                         
  -2   8   4       1014.93       1021.59        17.21 o                         
  -1   8   4       1832.17       1822.83        23.93 o                         
   0   8   4          9.42          7.86         1.33 o                         
   1   8   4        261.89        249.51         7.25 o                         
   2   8   4        586.62        589.33        13.22 o                         
   3   8   4         34.51         28.25         3.38 o                         
   4   8   4        137.16        144.26        12.55 o                         
   5   8   4         70.76         74.83         6.73 o                         
   6   8   4        422.88        434.75        16.33 o                         
  -7   9   4        107.26         92.68         5.06 o                         
  -6   9   4         46.59         51.13         3.37 o                         
  -5   9   4        550.54        550.95        13.29 o                         
  -4   9   4        283.84        277.86         7.64 o                         
  -3   9   4         24.20         35.80         3.37 o                         
  -2   9   4        266.93        283.86        10.33 o                         
  -1   9   4        870.84        817.05        26.52 o                         
   0   9   4          1.53          3.46         1.20 o                         
   1   9   4        158.17        175.34         5.17 o                         
   2   9   4        335.72        353.87         7.56 o                         
   3   9   4        990.14        981.23        31.70 o                         
   4   9   4         18.05         17.18         3.29 o                         
   5   9   4        157.51        191.54         9.12 o                         
  -6  10   4          8.85         11.46         3.38 o                         
  -5  10   4          2.80          3.00         0.96 o                         
  -4  10   4        306.92        328.68         8.39 o                         
  -3  10   4          4.38          3.61         1.77 o                         
  -2  10   4        444.37        426.82        18.80 o                         
  -1  10   4         20.31         12.65         1.61 o                         
   0  10   4        302.75        305.21         7.47 o                         
   1  10   4         23.99         23.28         1.80 o                         
   2  10   4        579.06        599.01        15.74 o                         
   3  10   4        161.53        172.32         7.31 o                         
   4  10   4        942.98        991.99        20.54 o                         
   5  10   4        255.37        270.42         9.34 o                         
  -5  11   4        155.49        135.07         9.69 o                         
  -4  11   4        307.57        309.53        14.38 o                         
  -3  11   4         20.71         20.67         2.93 o                         
  -2  11   4        191.08        202.46         8.82 o                         
  -1  11   4        211.66        194.26         6.69 o                         
   0  11   4          0.77          2.25         1.00 o                         
   1  11   4          4.35          9.30         1.27 o                         
   2  11   4         16.86         20.38         2.05 o                         
   3  11   4        871.92        896.67        19.46 o                         
   4  11   4         45.07         43.46         2.91 o                         
   5  11   4       1124.94       1185.47        34.66 o                         
  -4  12   4        361.91        362.75        11.34 o                         
  -3  12   4          0.40          2.71         1.62 o                         
  -2  12   4         53.46         48.73         3.69 o                         
  -1  12   4        370.29        348.60        10.77 o                         
   0  12   4       1197.02       1215.18        23.69 o                         
   1  12   4          0.72          0.81         0.85 o                         
   2  12   4        527.04        562.55        14.03 o                         
   3  12   4          3.21          6.60         2.78 o                         
   4  12   4         21.59         17.24         1.94 o                         
  -4  13   4        403.82        442.16        11.96 o                         
  -3  13   4         19.25         22.64         1.88 o                         
  -2  13   4        308.59        344.76         9.89 o                         
  -1  13   4        294.93        289.17         9.32 o                         
   0  13   4        640.34        674.79        13.61 o                         
   1  13   4        530.27        564.63        16.63 o                         
   2  13   4        633.97        624.33        17.28 o                         
   3  13   4         20.98         19.21         3.72 o                         
  -3  14   4        110.68         94.15         3.67 o                         
  -2  14   4         60.53         55.15         5.08 o                         
  -1  14   4          3.47          4.69         0.89 o                         
   0  14   4        307.41        290.23         8.03 o                         
   1  14   4          5.74          5.34         1.67 o                         
   2  14   4         10.74         18.21         3.12 o                         
  -2  15   4         37.89         36.21         2.93 o                         
  -1  15   4        264.43        244.97         7.43 o                         
   0  15   4          0.47          0.83         1.05 o                         
  -7   0   5       2103.31       2226.73        69.96 o                         
  -5   0   5         27.75         21.81         3.23 o                         
  -3   0   5        623.43        637.73        32.05 o                         
  -1   0   5         10.99          6.30         1.23 o                         
   1   0   5       8735.84       9151.57       212.79 o                         
   3   0   5         13.82         12.52         2.59 o                         
   5   0   5        222.94        200.66        11.35 o                         
   7   0   5        279.37        307.11        13.12 o                         
  -8   1   5       1161.58       1204.60        27.40 o                         
  -7   1   5          0.12          3.86         1.84 o                         
  -6   1   5         92.51         77.44         8.42 o                         
  -5   1   5        371.73        351.17         9.73 o                         
  -4   1   5        142.71        141.23         4.94 o                         
  -3   1   5        658.82        658.21        19.64 o                         
  -2   1   5        879.52       1114.95        26.96 o                         
  -1   1   5       1136.52       1380.71        24.34 o                         
   0   1   5       7176.23       7591.79       116.62 o                         
   1   1   5        792.51        879.73        17.64 o                         
   2   1   5        645.39        582.43        14.08 o                         
   3   1   5         93.30        105.75         4.62 o                         
   4   1   5       1913.42       1939.56        47.10 o                         
   5   1   5        257.18        253.69         8.96 o                         
   6   1   5        239.34        267.36        15.65 o                         
   7   1   5        129.58        127.27         5.36 o                         
  -8   2   5          8.77         11.13         1.32 o                         
  -7   2   5       1025.42       1089.73        19.85 o                         
  -6   2   5        936.79        922.05        25.99 o                         
  -5   2   5        130.52        124.10         7.27 o                         
  -4   2   5        171.46        178.78         7.99 o                         
  -3   2   5          1.46          3.29         1.29 o                         
  -2   2   5       1233.08       1252.25        23.00 o                         
  -1   2   5       1968.53       1970.10        26.02 o                         
   0   2   5       3467.67       3660.07        59.29 o                         
   1   2   5       6669.81       7630.90       100.59 o                         
   2   2   5        252.38        239.76         4.83 o                         
   3   2   5          3.28          2.20         0.70 o                         
   4   2   5         70.97         76.10         3.94 o                         
   5   2   5        396.82        414.87        19.65 o                         
   6   2   5         45.50         51.45         3.15 o                         
   7   2   5        255.77        273.69         8.28 o                         
  -8   3   5         26.32         25.32         2.44 o                         
  -7   3   5         33.47         40.40         2.89 o                         
  -6   3   5         41.34         37.67         3.05 o                         
  -5   3   5         33.46         35.39         2.62 o                         
  -4   3   5       1722.97       1728.66        29.43 o                         
  -3   3   5          8.88         10.62         1.72 o                         
  -2   3   5       6232.80       6719.44        73.81 o                         
  -1   3   5        112.50        101.46         2.98 o                         
   0   3   5          6.48          5.32         0.65 o                         
   1   3   5        480.25        514.70         7.90 o                         
   2   3   5       2523.12       2446.63        25.79 o                         
   3   3   5        300.91        324.84         6.12 o                         
   4   3   5        266.99        276.71         7.64 o                         
   5   3   5         23.95         19.79         1.84 o                         
   6   3   5          3.07          4.02         1.49 o                         
   7   3   5         91.88         85.67         9.69 o                         
  -8   4   5         11.45          9.70         1.76 o                         
  -7   4   5        192.13        196.86         5.66 o                         
  -6   4   5          0.66          1.17         0.79 o                         
  -5   4   5          0.46          1.09         1.40 o                         
  -4   4   5          0.17          0.86         0.72 o                         
  -3   4   5       1491.03       1574.47        21.72 o                         
  -2   4   5        128.75        138.86         4.67 o                         
  -1   4   5        287.27        261.88         6.70 o                         
   0   4   5          7.01          3.40         0.87 o                         
   1   4   5       2660.23       2749.87        30.25 o                         
   2   4   5        557.83        565.80         9.47 o                         
   3   4   5       1154.66       1122.47        13.83 o                         
   4   4   5         14.37         15.72         1.64 o                         
   5   4   5        363.11        390.12        12.56 o                         
   6   4   5          1.05          0.88         0.84 o                         
  -8   5   5          0.44          0.89         0.74 o                         
  -7   5   5         28.82         26.17         1.74 o                         
  -6   5   5        485.20        478.95         8.81 o                         
  -5   5   5          2.80          4.32         1.09 o                         
  -4   5   5        536.07        573.32         9.45 o                         
  -3   5   5         88.06         88.77         3.93 o                         
  -2   5   5        184.03        170.32         4.80 o                         
  -1   5   5       2004.71       2081.14        26.04 o                         
   0   5   5       3914.44       4035.82        63.97 o                         
   1   5   5        270.46        289.81         6.60 o                         
   2   5   5        582.69        578.81         9.68 o                         
   3   5   5         29.53         37.30         1.90 o                         
   4   5   5        560.27        564.01         8.30 o                         
   5   5   5         85.09         77.51         3.76 o                         
   6   5   5         12.44          9.79         1.64 o                         
  -7   6   5        177.13        170.86         4.68 o                         
  -6   6   5         44.89         39.28         2.88 o                         
  -5   6   5        604.68        636.03        18.39 o                         
  -4   6   5         23.17         24.01         3.36 o                         
  -3   6   5        106.68         88.60         3.47 o                         
  -2   6   5       1045.26       1099.09        20.69 o                         
  -1   6   5       2158.35       1999.71        30.49 o                         
   0   6   5        121.40        118.71         4.45 o                         
   1   6   5       1589.50       1610.05        25.95 o                         
   2   6   5       2081.35       2087.43        28.25 o                         
   3   6   5        369.77        383.29         8.49 o                         
   4   6   5          9.28          4.29         1.03 o                         
   5   6   5        181.15        176.67         6.51 o                         
   6   6   5        377.20        361.15        14.47 o                         
  -7   7   5          9.08         10.41         1.60 o                         
  -6   7   5        222.34        223.59         6.55 o                         
  -5   7   5          2.16          3.92         1.38 o                         
  -4   7   5        136.43        141.57         6.97 o                         
  -3   7   5          0.32          0.60         0.69 o                         
  -2   7   5         64.22         75.35         3.26 o                         
  -1   7   5          0.16          3.25         0.95 o                         
   0   7   5         72.50         77.67         3.36 o                         
   1   7   5         39.32         32.02         2.23 o                         
   2   7   5       3013.91       3114.32        46.74 o                         
   3   7   5         26.20         27.07         2.69 o                         
   4   7   5        807.53        841.48        19.25 o                         
   5   7   5        156.32        159.54         7.80 o                         
   6   7   5         72.71         68.21         5.00 o                         
  -7   8   5        129.68        132.46         6.82 o                         
  -6   8   5          2.48          4.32         0.99 o                         
  -5   8   5        502.70        535.72        25.74 o                         
  -4   8   5        282.20        289.58         8.82 o                         
  -3   8   5          5.97          5.21         1.03 o                         
  -2   8   5         55.35         61.17         3.09 o                         
  -1   8   5       1089.86       1123.10        29.80 o                         
   0   8   5         45.69         44.11         3.16 o                         
   1   8   5        472.24        470.80         9.14 o                         
   2   8   5        879.67        872.04        17.31 o                         
   3   8   5        876.50        914.14        21.88 o                         
   4   8   5        226.26        213.85        10.25 o                         
   5   8   5          4.33          5.45         1.75 o                         
   6   8   5         10.88         13.98         2.01 o                         
  -6   9   5         27.95         27.93         2.52 o                         
  -5   9   5        137.56        133.42         5.55 o                         
  -4   9   5        401.57        398.08         8.57 o                         
  -3   9   5        306.25        278.66         6.73 o                         
  -2   9   5        236.07        235.74         7.55 o                         
  -1   9   5        704.45        728.51        33.30 o                         
   0   9   5        425.10        439.28        10.75 o                         
   1   9   5        409.56        425.75         9.80 o                         
   2   9   5        665.08        726.59        15.19 o                         
   3   9   5          4.87          6.55         1.85 o                         
   4   9   5        322.48        353.20        13.05 o                         
   5   9   5         53.52         57.19         6.14 o                         
  -6  10   5         33.80         27.50         3.15 o                         
  -5  10   5          3.82          2.53         0.96 o                         
  -4  10   5        414.66        441.44        18.81 o                         
  -3  10   5       1828.48       1770.29        31.18 o                         
  -2  10   5        500.39        487.21        19.19 o                         
  -1  10   5          1.68          1.89         1.24 o                         
   0  10   5         37.36         41.06         2.64 o                         
   1  10   5        262.71        266.89         8.48 o                         
   2  10   5         24.06         28.76         3.14 o                         
   3  10   5       1939.18       2142.33        39.00 o                         
   4  10   5          6.45          6.85         1.50 o                         
  -5  11   5         18.00         15.85         3.02 o                         
  -4  11   5        379.32        387.22         9.60 o                         
  -3  11   5         28.60         21.00         2.99 o                         
  -2  11   5       1764.61       1879.34        41.63 o                         
  -1  11   5          0.68          2.77         1.58 o                         
   0  11   5         93.54        103.81         4.88 o                         
   1  11   5          4.56          5.31         2.12 o                         
   2  11   5        247.56        269.21         9.31 o                         
   3  11   5        136.19        149.76         6.25 o                         
   4  11   5        196.11        215.04         8.02 o                         
  -5  12   5         82.53         82.59         5.37 o                         
  -4  12   5          0.50          1.38         0.90 o                         
  -3  12   5         76.06         67.45         3.44 o                         
  -2  12   5        361.04        335.47         9.28 o                         
  -1  12   5        151.88        165.59         6.00 o                         
   0  12   5        195.69        201.16         7.79 o                         
   1  12   5        794.35        851.57        18.57 o                         
   2  12   5        202.07        189.11         7.01 o                         
   3  12   5        134.82        154.11         5.63 o                         
   4  12   5          0.53          1.79         0.80 o                         
  -4  13   5          8.78          7.37         1.31 o                         
  -3  13   5         58.41         51.15         2.62 o                         
  -2  13   5         44.04         33.74         3.96 o                         
  -1  13   5         16.16         15.27         1.57 o                         
   0  13   5        696.13        757.56        14.52 o                         
   1  13   5         67.66         79.96         7.35 o                         
   2  13   5         37.57         35.00         4.78 o                         
   3  13   5        182.44        186.06         6.61 o                         
  -3  14   5        228.58        219.34        25.63 o                         
  -2  14   5          6.53          2.55         1.07 o                         
  -1  14   5         35.51         42.37         2.68 o                         
   0  14   5         41.55         36.19         2.36 o                         
   1  14   5        278.37        227.14        10.31 o                         
   2  14   5         12.02         18.53         1.91 o                         
  -8   0   6          6.44          6.17         1.59 o                         
  -6   0   6        190.95        190.03        14.46 o                         
  -4   0   6        246.66        253.20         7.92 o                         
  -2   0   6       1720.70       1936.63        42.85 o                         
   0   0   6       4956.27       5305.94       104.63 o                         
   2   0   6       4340.27       4483.88        51.60 o                         
   4   0   6       1198.70       1217.79        23.50 o                         
   6   0   6        949.19       1008.97        34.60 o                         
  -8   1   6         85.23         96.80         5.49 o                         
  -7   1   6        256.86        266.06        11.22 o                         
  -6   1   6          0.24          5.23         2.36 o                         
  -5   1   6          5.41          2.96         1.13 o                         
  -4   1   6       1366.01       1395.08        17.84 o                         
  -3   1   6        551.31        554.07        17.92 o                         
  -2   1   6       1540.53       1675.00        30.29 o                         
  -1   1   6       8779.82       9885.91       201.33 o                         
   0   1   6       2965.23       3124.10        65.41 o                         
   1   1   6        575.51        576.12        20.43 o                         
   2   1   6        127.48        129.03         3.51 o                         
   3   1   6          6.71          9.25         1.37 o                         
   4   1   6         63.37         60.81         3.36 o                         
   5   1   6       1234.61       1401.91        48.24 o                         
   6   1   6        288.25        281.77        14.26 o                         
   7   1   6        307.63        273.44         7.62 o                         
  -8   2   6        243.04        241.11         8.30 o                         
  -7   2   6         10.52          8.15         1.58 o                         
  -6   2   6         85.87         84.45         3.67 o                         
  -5   2   6        284.10        292.96         6.80 o                         
  -4   2   6        645.28        614.17        11.17 o                         
  -3   2   6         39.47         39.98         2.58 o                         
  -2   2   6        849.27        948.77        17.28 o                         
  -1   2   6         27.29         25.16         1.64 o                         
   0   2   6       2854.24       3027.54        39.92 o                         
   1   2   6        956.39       1050.34        25.27 o                         
   2   2   6        598.21        578.63         6.80 o                         
   3   2   6         51.92         54.72         2.30 o                         
   4   2   6        159.52        173.54         7.65 o                         
   5   2   6         21.85         23.07         2.30 o                         
   6   2   6         57.38         58.99         5.29 o                         
   7   2   6        106.96         86.29         4.91 o                         
  -8   3   6          5.08          3.45         1.19 o                         
  -7   3   6          2.20          3.20         1.14 o                         
  -6   3   6         69.47         65.07         2.75 o                         
  -5   3   6        114.47        109.45         4.06 o                         
  -4   3   6        352.50        347.07         7.39 o                         
  -3   3   6       1796.79       1868.72        27.27 o                         
  -2   3   6        235.11        262.60         8.39 o                         
  -1   3   6        951.52       1028.11        14.40 o                         
   0   3   6          5.60          7.17         0.96 o                         
   1   3   6         68.09         47.32         2.92 o                         
   2   3   6         48.17         50.02         1.65 o                         
   3   3   6       1817.46       1847.89        17.78 o                         
   4   3   6          0.24          0.35         0.62 o                         
   5   3   6        529.67        579.64        16.76 o                         
   6   3   6         85.24         86.94         5.31 o                         
  -8   4   6        105.64         67.12         4.38 o                         
  -7   4   6         24.67         21.21         1.94 o                         
  -6   4   6        302.03        305.11        14.41 o                         
  -5   4   6         25.76         24.93         2.11 o                         
  -4   4   6       1920.00       1968.50        24.65 o                         
  -3   4   6        307.61        301.42         6.08 o                         
  -2   4   6       1179.40       1234.72        17.66 o                         
  -1   4   6        795.30        813.53        12.40 o                         
   0   4   6         18.97         14.55         1.37 o                         
   1   4   6         48.33         49.39         2.46 o                         
   2   4   6        531.63        518.93         8.72 o                         
   3   4   6          0.75          2.18         0.75 o                         
   4   4   6         22.87         24.80         1.84 o                         
   5   4   6          0.75          1.20         0.96 o                         
   6   4   6        279.28        292.14        10.45 o                         
  -7   5   6        145.25        140.45         4.86 o                         
  -6   5   6         25.28         23.49         1.80 o                         
  -5   5   6         47.12         48.66         2.83 o                         
  -4   5   6         29.14         31.27         2.14 o                         
  -3   5   6        342.08        315.43         5.27 o                         
  -2   5   6        176.17        209.25         5.69 o                         
  -1   5   6       2043.74       2125.55        23.12 o                         
   0   5   6         92.05         78.50         2.97 o                         
   1   5   6       1368.89       1345.80        18.43 o                         
   2   5   6         76.59         73.89         2.53 o                         
   3   5   6        186.41        180.38         4.27 o                         
   4   5   6        257.60        253.30         9.25 o                         
   5   5   6        169.75        165.94         6.26 o                         
   6   5   6         26.78         21.79         2.75 o                         
  -7   6   6          3.60          3.20         1.07 o                         
  -6   6   6        447.96        441.64         9.12 o                         
  -5   6   6        458.59        475.63        10.64 o                         
  -4   6   6        147.35        154.68         4.99 o                         
  -3   6   6        243.66        246.46         6.10 o                         
  -2   6   6        990.44        983.63        12.10 o                         
  -1   6   6        166.49        190.34         4.43 o                         
   0   6   6       2912.17       2986.79        44.10 o                         
   1   6   6          8.95         15.86         1.84 o                         
   2   6   6       1840.09       1733.57        32.71 o                         
   3   6   6         79.34         69.27         4.36 o                         
   4   6   6         12.05          9.59         1.52 o                         
   5   6   6         39.05         35.86         4.63 o                         
  -7   7   6          4.58          6.14         1.60 o                         
  -6   7   6         46.61         41.78         2.54 o                         
  -5   7   6       1258.24       1328.36        28.71 o                         
  -4   7   6        257.34        259.82         9.33 o                         
  -3   7   6         56.20         56.86         2.65 o                         
  -2   7   6        129.74        133.53         4.54 o                         
  -1   7   6       3700.08       3746.57        48.47 o                         
   0   7   6          0.27          0.77         0.79 o                         
   1   7   6        686.29        713.59        16.66 o                         
   2   7   6        126.84        104.47         7.61 o                         
   3   7   6        581.44        587.56        15.57 o                         
   4   7   6        122.34        108.60         8.92 o                         
   5   7   6        228.35        224.24        11.57 o                         
  -6   8   6        168.61        158.52         8.34 o                         
  -5   8   6        629.07        646.79        17.73 o                         
  -4   8   6         43.93         46.54         2.47 o                         
  -3   8   6        174.07        160.67         5.69 o                         
  -2   8   6        545.79        540.74        10.09 o                         
  -1   8   6         86.21         88.20         4.42 o                         
   0   8   6       1892.66       1967.86        25.96 o                         
   1   8   6        766.40        752.89        15.22 o                         
   2   8   6       2373.29       2306.41        43.67 o                         
   3   8   6       1215.70       1307.57        34.00 o                         
   4   8   6         94.20         87.17         5.91 o                         
   5   8   6         95.92         99.75         6.85 o                         
  -6   9   6        139.91        118.47         4.15 o                         
  -5   9   6        298.40        302.17        10.28 o                         
  -4   9   6        645.47        642.78        18.45 o                         
  -3   9   6        121.36        128.50         4.72 o                         
  -2   9   6        345.40        363.56        12.49 o                         
  -1   9   6        544.99        617.15        20.45 o                         
   0   9   6         64.92         75.04         3.46 o                         
   1   9   6       1674.87       1739.80        26.49 o                         
   2   9   6         45.33         64.49         3.84 o                         
   3   9   6        124.25        124.51         7.87 o                         
   4   9   6        194.27        240.51        14.57 o                         
   5   9   6        576.02        600.36        20.37 o                         
  -5  10   6          0.60          1.84         1.19 o                         
  -4  10   6        917.42        901.23        19.97 o                         
  -3  10   6         32.11         33.38         2.65 o                         
  -2  10   6        209.20        227.01         6.95 o                         
  -1  10   6          0.21          0.65         1.64 o                         
   0  10   6          2.16          3.33         2.10 o                         
   1  10   6          7.13          9.53         1.72 o                         
   2  10   6        769.47        757.98        18.77 o                         
   3  10   6        543.73        588.69        17.54 o                         
   4  10   6          0.87         -0.52         1.76 o                         
   5  10   6        191.30        171.69         7.31 o                         
  -5  11   6        122.07        121.66         7.38 o                         
  -4  11   6         28.03         22.26         2.72 o                         
  -3  11   6        191.86        214.75         6.57 o                         
  -2  11   6          5.06          6.79         1.26 o                         
  -1  11   6        121.60        123.37         6.04 o                         
   0  11   6         25.53         28.49         2.62 o                         
   1  11   6        418.79        451.59        13.54 o                         
   2  11   6         38.76         43.39         3.50 o                         
   3  11   6         46.90         53.88         3.49 o                         
   4  11   6        138.27        153.00         7.50 o                         
  -4  12   6        299.18        300.49         7.62 o                         
  -3  12   6         10.28          8.89         1.34 o                         
  -2  12   6         91.47        115.05         4.61 o                         
  -1  12   6        141.04        139.04         5.16 o                         
   0  12   6        520.21        550.44        12.18 o                         
   1  12   6          0.00          2.53         2.50 o                         
   2  12   6         37.52         42.70         3.93 o                         
   3  12   6        130.22        129.52         5.87 o                         
  -4  13   6        122.37         98.54         5.40 o                         
  -3  13   6         33.41         39.91         2.41 o                         
  -2  13   6        112.57        110.78         5.63 o                         
  -1  13   6        573.37        548.04        15.66 o                         
   0  13   6        290.84        312.15         8.78 o                         
   1  13   6        227.78        265.44        13.42 o                         
   2  13   6          1.33         -0.40         1.00 o                         
  -3  14   6          0.28         -0.22         0.68 o                         
  -2  14   6        256.03        239.61        10.62 o                         
  -1  14   6         38.33         32.05         2.58 o                         
   0  14   6        324.30        290.87         8.84 o                         
   1  14   6          1.57          3.39         1.48 o                         
  -7   0   7        429.04        449.00        15.07 o                         
  -5   0   7        432.21        455.45        16.09 o                         
  -3   0   7       6598.23       7018.62       136.89 o                         
  -1   0   7       1037.76       1296.21        48.21 o                         
   1   0   7       1473.69       1562.96        24.15 o                         
   3   0   7        925.96        937.99        19.51 o                         
   5   0   7       1129.24       1200.63        41.51 o                         
  -8   1   7        106.25         99.85         4.92 o                         
  -7   1   7         89.64         99.08        10.59 o                         
  -6   1   7         88.07         86.49         6.86 o                         
  -5   1   7         77.88         81.11         5.38 o                         
  -4   1   7        441.29        507.98        10.97 o                         
  -3   1   7        650.01        744.50        11.19 o                         
  -2   1   7       2613.17       2688.04        55.84 o                         
  -1   1   7        967.15        995.04        23.56 o                         
   0   1   7       3549.27       3893.28       116.01 o                         
   1   1   7        274.79        300.41         5.98 o                         
   2   1   7        439.53        421.13         7.49 o                         
   3   1   7          1.50          3.19         1.18 o                         
   4   1   7        144.52        154.22         5.41 o                         
   5   1   7         65.72         74.69         7.50 o                         
   6   1   7        451.33        500.00        19.47 o                         
  -8   2   7         20.24         18.47         2.00 o                         
  -7   2   7        157.51        169.01         5.92 o                         
  -6   2   7        195.92        189.02        10.06 o                         
  -5   2   7         12.40         11.48         1.36 o                         
  -4   2   7        329.58        310.58         6.44 o                         
  -3   2   7       5124.06       5457.16        57.42 o                         
  -2   2   7        115.06        106.51         4.60 o                         
  -1   2   7        159.89        152.40         4.16 o                         
   0   2   7         35.51         58.36         5.98 o                         
   1   2   7       1023.37       1039.44        13.20 o                         
   2   2   7        997.32        981.46        12.47 o                         
   3   2   7        883.60        887.48        11.48 o                         
   4   2   7        668.16        698.82        16.05 o                         
   5   2   7         24.91         30.26         3.48 o                         
   6   2   7        334.06        345.39        10.46 o                         
  -8   3   7        132.43        103.05         4.27 o                         
  -7   3   7          9.19          7.88         1.38 o                         
  -6   3   7          9.13         10.03         2.46 o                         
  -5   3   7         90.18         91.16         3.56 o                         
  -4   3   7       2020.36       2141.65        27.87 o                         
  -3   3   7        261.64        274.11         6.12 o                         
  -2   3   7         26.55         29.89         2.51 o                         
  -1   3   7          9.18          4.50         0.83 o                         
   0   3   7       1581.58       1624.57        23.91 o                         
   1   3   7        471.02        509.40         6.44 o                         
   2   3   7         34.86         33.37         1.53 o                         
   3   3   7        236.30        236.65         5.28 o                         
   4   3   7        621.85        601.26        14.23 o                         
   5   3   7         14.63         19.00         2.70 o                         
   6   3   7        254.07        262.82         8.34 o                         
  -7   4   7        107.99        106.78         4.07 o                         
  -6   4   7        115.75        111.40         4.69 o                         
  -5   4   7        296.03        297.21         6.63 o                         
  -4   4   7         29.19         27.80         2.07 o                         
  -3   4   7        726.82        801.13        12.24 o                         
  -2   4   7        181.88        192.77         5.07 o                         
  -1   4   7       1408.13       1336.60        15.71 o                         
   0   4   7        597.63        662.06        11.70 o                         
   1   4   7       1331.53       1357.81        13.26 o                         
   2   4   7         98.28        103.01         2.87 o                         
   3   4   7        928.78        910.53        12.37 o                         
   4   4   7          2.57          1.97         0.89 o                         
   5   4   7        213.45        216.87         8.64 o                         
   6   4   7         36.62         35.92         3.46 o                         
  -7   5   7          1.38          1.50         1.28 o                         
  -6   5   7        257.82        253.19         5.25 o                         
  -5   5   7        141.11        141.17         5.82 o                         
  -4   5   7          0.45          1.97         0.70 o                         
  -3   5   7        406.09        407.63         6.78 o                         
  -2   5   7       3222.23       3208.66        31.78 o                         
  -1   5   7       1106.76       1134.21        11.96 o                         
   0   5   7        385.22        411.47         7.22 o                         
   1   5   7         83.86         78.44         2.86 o                         
   2   5   7        102.36         98.66         3.30 o                         
   3   5   7        283.97        275.52         6.79 o                         
   4   5   7        156.96        166.81         6.79 o                         
   5   5   7          0.16          0.67         0.77 o                         
  -7   6   7        283.85        284.92        12.28 o                         
  -6   6   7         58.54         61.90         3.01 o                         
  -5   6   7        368.30        353.59         8.28 o                         
  -4   6   7         44.93         41.97         2.32 o                         
  -3   6   7        219.81        213.48         5.88 o                         
  -2   6   7         43.48         39.44         2.12 o                         
  -1   6   7       3591.38       3594.70        39.41 o                         
   0   6   7          2.46          4.94         1.00 o                         
   1   6   7         79.97         83.02         4.30 o                         
   2   6   7          1.72          3.03         1.45 o                         
   3   6   7        268.34        284.86         6.61 o                         
   4   6   7         52.79         54.25         2.72 o                         
   5   6   7         49.32         47.99         4.51 o                         
  -6   7   7        192.90        181.36         5.89 o                         
  -5   7   7          8.82          8.55         1.91 o                         
  -4   7   7        367.69        359.91         8.62 o                         
  -3   7   7          7.03          8.39         1.35 o                         
  -2   7   7        825.51        814.67        12.86 o                         
  -1   7   7        379.75        389.08         9.17 o                         
   0   7   7       2760.60       2760.32        38.03 o                         
   1   7   7       1081.43       1076.73        20.34 o                         
   2   7   7         34.16         46.90         3.34 o                         
   3   7   7        188.23        160.67         9.33 o                         
   4   7   7         24.94         25.41         5.02 o                         
   5   7   7         14.41         15.06         2.53 o                         
  -6   8   7        771.28        775.66        31.45 o                         
  -5   8   7        140.60        148.40         6.73 o                         
  -4   8   7          1.03         -0.20         1.02 o                         
  -3   8   7        418.53        425.23        11.99 o                         
  -2   8   7        164.09        170.01         5.68 o                         
  -1   8   7       2298.42       2330.05        32.88 o                         
   0   8   7          0.46          1.89         1.06 o                         
   1   8   7        215.08        228.56        11.41 o                         
   2   8   7          2.56          2.34         1.49 o                         
   3   8   7        263.88        302.78        12.08 o                         
   4   8   7         98.96         95.21         7.50 o                         
   5   8   7         13.24         15.89         2.28 o                         
  -6   9   7         58.45         44.87         3.95 o                         
  -5   9   7         26.13         23.55         3.61 o                         
  -4   9   7         77.26         79.32         4.23 o                         
  -3   9   7         27.00         32.43         3.16 o                         
  -2   9   7        840.47        890.67        15.23 o                         
  -1   9   7         35.44         33.68         2.61 o                         
   0   9   7       1434.03       1419.73        22.89 o                         
   1   9   7       1623.69       1628.45        32.54 o                         
   2   9   7        141.80        136.13        12.01 o                         
   3   9   7       1258.88       1279.67        31.70 o                         
   4   9   7        364.84        339.64        11.82 o                         
  -5  10   7         77.85         87.46         6.45 o                         
  -4  10   7          0.17          1.34         2.18 o                         
  -3  10   7        424.72        427.24         9.99 o                         
  -2  10   7         46.30         48.18         2.82 o                         
  -1  10   7        358.73        371.86        14.88 o                         
   0  10   7        288.58        277.52         8.36 o                         
   1  10   7        311.77        334.00        21.82 o                         
   2  10   7          0.37          1.10         1.31 o                         
   3  10   7        570.31        618.11        17.86 o                         
   4  10   7          0.86          0.30         0.75 o                         
  -5  11   7         71.89         73.17         5.37 o                         
  -4  11   7        337.12        352.97        15.74 o                         
  -3  11   7        291.15        292.49         8.70 o                         
  -2  11   7         41.60         42.49         2.84 o                         
  -1  11   7        103.40        113.43         6.67 o                         
   0  11   7        429.76        418.04        12.09 o                         
   1  11   7         36.47         46.66         6.67 o                         
   2  11   7          0.83          0.36         1.13 o                         
   3  11   7        162.14        165.17         9.23 o                         
  -4  12   7          9.14         10.62         2.16 o                         
  -3  12   7        432.39        423.74        18.33 o                         
  -2  12   7         24.52         22.46         3.04 o                         
  -1  12   7        301.27        308.90        16.16 o                         
   0  12   7          4.61          5.57         1.54 o                         
   1  12   7        292.70        318.00        16.14 o                         
   2  12   7         30.32         23.13         2.71 o                         
  -3  13   7        117.34         99.44         6.60 o                         
  -1  13   7         94.17         94.13         5.13 o                         
   0  13   7        327.88        345.62        17.61 o                         
   1  13   7         91.42         96.16         4.89 o                         
   2  13   7        143.33        148.20         7.56 o                         
  -1  14   7         16.26         15.79         1.55 o                         
  -8   0   8         81.18         82.56         5.80 o                         
  -6   0   8        324.47        375.13        20.46 o                         
  -4   0   8       1240.21       1309.99        23.84 o                         
  -2   0   8        717.76        678.32        16.86 o                         
   0   0   8        233.27        251.36         8.46 o                         
   2   0   8       1221.99       1270.69        26.31 o                         
   4   0   8          1.07          2.61         1.76 o                         
   6   0   8        368.79        393.03        15.06 o                         
  -8   1   8          0.26          0.14         1.30 o                         
  -7   1   8        432.96        454.12        14.59 o                         
  -6   1   8        128.17        146.66        12.10 o                         
  -5   1   8        909.22       1001.54        20.29 o                         
  -4   1   8        108.74        108.95         4.63 o                         
  -3   1   8         11.76          4.59         1.05 o                         
  -2   1   8         27.70         25.12         1.90 o                         
  -1   1   8        112.37        111.47         3.28 o                         
   0   1   8        233.97        230.08         5.02 o                         
   1   1   8       2651.05       2738.09        34.05 o                         
   2   1   8        244.95        266.53         7.55 o                         
   3   1   8        639.04        653.15        12.85 o                         
   4   1   8         70.60         69.39         4.91 o                         
   5   1   8       2476.43       2599.02        76.17 o                         
   6   1   8          0.27          0.00         0.85 o                         
  -8   2   8         13.06         12.64         1.94 o                         
  -7   2   8         26.62         25.84         2.20 o                         
  -6   2   8        192.51        214.08         9.89 o                         
  -5   2   8        302.57        338.66         8.42 o                         
  -4   2   8        643.82        667.02        11.57 o                         
  -3   2   8          4.44          6.64         1.05 o                         
  -2   2   8       2861.73       2904.44        37.11 o                         
  -1   2   8         42.62         47.66         2.22 o                         
   0   2   8        306.44        283.37         5.78 o                         
   1   2   8         17.72         15.49         1.21 o                         
   2   2   8        147.76        142.71         3.77 o                         
   3   2   8       2912.27       2939.44        33.28 o                         
   4   2   8       1589.07       1616.51        30.64 o                         
   5   2   8        223.06        230.73         9.09 o                         
   6   2   8        102.98        109.09         4.46 o                         
  -7   3   8         16.60         16.67         1.70 o                         
  -6   3   8        204.75        225.50         8.15 o                         
  -5   3   8       1072.91       1113.79        22.48 o                         
  -4   3   8        775.31        819.19        15.97 o                         
  -3   3   8       2585.23       2760.78        40.18 o                         
  -2   3   8        485.26        436.17         7.96 o                         
  -1   3   8        854.44        855.39        15.47 o                         
   0   3   8         55.61         57.23         2.27 o                         
   1   3   8       1925.13       1954.40        18.83 o                         
   2   3   8         50.85         50.14         2.06 o                         
   3   3   8        142.52        153.00         4.60 o                         
   4   3   8         85.99         81.39         4.66 o                         
   5   3   8        261.52        267.72        10.60 o                         
   6   3   8        171.19        132.95         6.42 o                         
  -7   4   8         42.07         41.54         2.33 o                         
  -6   4   8        157.17        163.59         6.84 o                         
  -5   4   8         85.27         88.61         3.81 o                         
  -4   4   8        971.89       1001.62        16.65 o                         
  -3   4   8        376.57        377.14         7.91 o                         
  -2   4   8       1169.82       1191.42        14.97 o                         
  -1   4   8         30.26         24.78         1.31 o                         
   0   4   8        226.32        212.61         4.58 o                         
   1   4   8        283.62        276.19         5.88 o                         
   2   4   8          1.75          4.52         1.00 o                         
   3   4   8         56.42         58.68         2.81 o                         
   4   4   8        858.39        913.19        18.78 o                         
   5   4   8         61.93         61.36         3.96 o                         
  -7   5   8         22.34         23.70         3.18 o                         
  -6   5   8        178.59        169.37         5.44 o                         
  -5   5   8        632.16        633.04        14.07 o                         
  -4   5   8          8.24         10.01         1.22 o                         
  -3   5   8       1441.48       1527.71        41.32 o                         
  -2   5   8          2.29          1.72         0.65 o                         
  -1   5   8        910.15        967.74        12.04 o                         
   0   5   8         74.62         78.15         2.73 o                         
   1   5   8         65.12         58.04         2.58 o                         
   2   5   8        223.81        224.83         5.41 o                         
   3   5   8        489.86        475.87        10.05 o                         
   4   5   8         46.49         50.64         2.83 o                         
   5   5   8          3.74          4.14         1.60 o                         
  -6   6   8        149.72        150.38         6.84 o                         
  -5   6   8        154.95        174.80        12.38 o                         
  -4   6   8        268.88        270.53         7.33 o                         
  -3   6   8       1054.47       1070.44        23.63 o                         
  -2   6   8       1545.67       1550.75        21.78 o                         
  -1   6   8       1592.00       1616.18        24.01 o                         
   0   6   8         22.52         22.12         1.87 o                         
   1   6   8          7.36          8.68         1.31 o                         
   2   6   8        544.54        565.17        14.12 o                         
   3   6   8         61.83         57.98         4.08 o                         
   4   6   8         83.36         77.29         5.46 o                         
  -6   7   8          0.34          0.18         1.40 o                         
  -5   7   8        497.05        531.17        23.42 o                         
  -4   7   8         74.12         69.81         7.50 o                         
  -3   7   8        273.20        278.04         8.61 o                         
  -2   7   8        162.52        160.18         4.92 o                         
  -1   7   8        564.52        571.50        13.25 o                         
   0   7   8        239.09        235.01         6.89 o                         
   1   7   8       1385.13       1422.79        28.48 o                         
   2   7   8         11.72         12.56         1.67 o                         
   3   7   8        336.29        339.50        12.41 o                         
   4   7   8         45.15         45.98         3.04 o                         
  -6   8   8        134.23        136.47         6.23 o                         
  -5   8   8          0.35          0.50         1.07 o                         
  -4   8   8        207.23        193.13        12.47 o                         
  -3   8   8         17.40         19.53         2.55 o                         
  -2   8   8       1684.25       1720.52        23.47 o                         
  -1   8   8        514.57        526.58        15.23 o                         
   0   8   8         16.61         13.61         2.07 o                         
   1   8   8        647.14        646.99        17.23 o                         
   2   8   8        503.79        511.68        10.62 o                         
   3   8   8        204.39        218.98         9.25 o                         
   4   8   8        203.51        200.28         7.27 o                         
  -6   9   8         19.18         16.42         2.22 o                         
  -5   9   8        553.94        568.55        27.27 o                         
  -4   9   8          1.98          1.48         1.18 o                         
  -3   9   8        161.58        171.66        10.34 o                         
  -2   9   8          2.70          2.91         1.24 o                         
  -1   9   8       1106.25       1142.99        28.77 o                         
   0   9   8        164.37        178.20        12.24 o                         
   1   9   8         27.32         17.04         4.17 o                         
   2   9   8         58.51         62.94         3.49 o                         
   3   9   8        261.60        267.89        12.75 o                         
   4   9   8         18.62         12.44         2.10 o                         
  -5  10   8          8.38          7.62         1.45 o                         
  -4  10   8        423.50        418.48        12.56 o                         
  -3  10   8         14.63         17.95         2.74 o                         
  -2  10   8        706.14        714.58        20.11 o                         
  -1  10   8        306.35        296.08        14.37 o                         
   0  10   8         10.49          2.48         1.81 o                         
   1  10   8        290.70        248.99        13.92 o                         
   2  10   8        301.42        313.89        17.22 o                         
   3  10   8        101.10        114.78         8.05 o                         
  -5  11   8        205.60        164.65         7.72 o                         
  -4  11   8        177.44        182.12         9.47 o                         
  -3  11   8        675.98        701.08        18.33 o                         
  -2  11   8          0.95          1.13         1.47 o                         
  -1  11   8        800.74        799.95        17.31 o                         
   0  11   8         50.63         36.05         5.43 o                         
   1  11   8        135.06        167.06        15.06 o                         
   2  11   8         23.39         24.07         3.73 o                         
   3  11   8          6.49          5.67         1.42 o                         
  -4  12   8         54.24         41.79         3.77 o                         
  -3  12   8          3.93          5.37         2.01 o                         
  -2  12   8        493.14        496.23        21.33 o                         
  -1  12   8          8.07          8.76         2.75 o                         
   0  12   8        103.69        131.21         6.71 o                         
   1  12   8         78.06         90.62         4.11 o                         
   2  12   8          1.47          1.98         1.11 o                         
  -3  13   8        293.21        268.83        14.07 o                         
  -2  13   8         42.42         42.74         4.17 o                         
  -1  13   8          1.10          5.07         1.24 o                         
   0  13   8         60.46         62.80         5.28 o                         
  -7   0   9        743.58        743.32        86.80 o                         
  -5   0   9          4.65          3.52         2.03 o                         
  -3   0   9        185.97        190.01        10.30 o                         
  -1   0   9        238.69        258.09         6.38 o                         
   1   0   9       1954.67       2031.45        37.80 o                         
   3   0   9        887.48        895.20        23.74 o                         
   5   0   9        174.65        175.33        10.34 o                         
  -7   1   9        149.34        146.78        13.15 o                         
  -6   1   9        383.00        419.08        21.08 o                         
  -5   1   9        215.11        240.88         9.58 o                         
  -4   1   9       1512.90       1648.18        33.31 o                         
  -3   1   9         20.62         21.08         2.35 o                         
  -2   1   9         18.80         17.57         1.41 o                         
  -1   1   9         99.73        103.68         3.38 o                         
   0   1   9        958.25       1043.69        17.41 o                         
   1   1   9        389.88        382.90        10.23 o                         
   2   1   9        556.85        529.67        13.50 o                         
   3   1   9        184.53        177.47         6.44 o                         
   4   1   9        143.78        140.53         7.44 o                         
   5   1   9         47.92         51.35         5.31 o                         
  -7   2   9        338.91        334.31        16.41 o                         
  -6   2   9          7.05          6.89         1.94 o                         
  -5   2   9        234.87        240.82         7.53 o                         
  -4   2   9        545.13        577.67        12.62 o                         
  -3   2   9       1421.00       1530.83        28.18 o                         
  -2   2   9        246.37        244.85         5.24 o                         
  -1   2   9        712.91        746.03         9.77 o                         
   0   2   9        195.32        208.39         5.28 o                         
   1   2   9        146.86        151.28         4.45 o                         
   2   2   9         27.36         29.67         2.12 o                         
   3   2   9        664.74        667.30        12.49 o                         
   4   2   9         21.28         23.73         2.60 o                         
   5   2   9       1006.34       1016.83        23.44 o                         
  -7   3   9        240.09        217.37         5.59 o                         
  -6   3   9        636.42        677.70        15.76 o                         
  -5   3   9        556.15        618.97        13.54 o                         
  -4   3   9        548.45        606.59        11.70 o                         
  -3   3   9          0.32          0.66         1.09 o                         
  -2   3   9        516.51        502.85         8.24 o                         
  -1   3   9        819.10        861.61        11.14 o                         
   0   3   9        340.75        350.89         7.48 o                         
   1   3   9       2422.59       2438.50        26.50 o                         
   2   3   9       1203.78       1190.48        15.29 o                         
   3   3   9        414.71        407.49        11.88 o                         
   4   3   9        478.02        474.92        12.04 o                         
   5   3   9         30.67         31.15         2.67 o                         
  -7   4   9        359.78        308.98        26.77 o                         
  -6   4   9         26.63         24.34         2.11 o                         
  -5   4   9       1769.46       1928.96        35.70 o                         
  -4   4   9          9.03         11.36         1.38 o                         
  -3   4   9         98.63         90.79         4.15 o                         
  -2   4   9        563.49        575.52        10.18 o                         
  -1   4   9       2414.98       2521.48        41.91 o                         
   0   4   9       1467.79       1479.23        23.13 o                         
   1   4   9        946.99        968.09        12.80 o                         
   2   4   9        561.93        550.14        10.89 o                         
   3   4   9        310.44        323.90         8.38 o                         
   4   4   9        155.27        145.18         5.70 o                         
   5   4   9        566.56        499.47        17.44 o                         
  -6   5   9          5.49          6.76         1.63 o                         
  -5   5   9        328.40        344.55        12.35 o                         
  -4   5   9       1793.35       1787.44        20.99 o                         
  -3   5   9       1892.97       1932.26        28.45 o                         
  -2   5   9         56.58         62.56         2.68 o                         
  -1   5   9         11.54         12.82         1.77 o                         
   0   5   9          6.90          7.79         1.24 o                         
   1   5   9         75.75         71.86         2.76 o                         
   2   5   9        424.64        428.00         8.46 o                         
   3   5   9        251.89        222.83         5.94 o                         
   4   5   9        654.37        617.56        27.79 o                         
  -6   6   9        110.81        115.13         9.63 o                         
  -5   6   9        683.75        738.38        20.13 o                         
  -4   6   9        157.11        136.84         7.12 o                         
  -3   6   9        256.75        244.73         8.17 o                         
  -2   6   9        707.25        741.47        14.17 o                         
  -1   6   9       1978.71       2004.77        38.11 o                         
   0   6   9        190.67        193.12         6.21 o                         
   1   6   9        176.42        164.93         5.06 o                         
   2   6   9        198.03        187.66         5.86 o                         
   3   6   9        277.43        280.73         9.39 o                         
   4   6   9          8.05          8.70         2.72 o                         
  -6   7   9        415.40        410.77        16.39 o                         
  -5   7   9         17.62         18.40         2.56 o                         
  -4   7   9        588.00        593.57        23.79 o                         
  -3   7   9        278.35        278.40         8.70 o                         
  -2   7   9         15.85         18.62         3.80 o                         
  -1   7   9         21.29         19.92         2.28 o                         
   0   7   9       1059.24       1075.75        27.55 o                         
   1   7   9          0.02          0.14         1.03 o                         
   2   7   9        818.23        807.12        18.03 o                         
   3   7   9          0.42          0.99         1.10 o                         
   4   7   9         53.51         39.63         4.20 o                         
  -6   8   9         60.96         52.53         4.29 o                         
  -5   8   9        145.59        144.19        10.96 o                         
  -4   8   9          4.21          4.69         1.56 o                         
  -3   8   9         13.19         14.42         1.98 o                         
  -2   8   9          6.83          6.09         1.91 o                         
  -1   8   9        590.86        600.10        14.94 o                         
   0   8   9         80.64         84.03         7.35 o                         
   1   8   9        230.78        258.61        11.09 o                         
   2   8   9         64.21         65.85         3.50 o                         
   3   8   9        567.34        601.71        16.69 o                         
  -5   9   9         10.91          8.76         2.38 o                         
  -4   9   9        659.75        695.74        17.69 o                         
  -3   9   9         77.40         77.33         5.18 o                         
  -2   9   9        148.40        157.63         9.07 o                         
  -1   9   9          2.57          2.78         1.62 o                         
   0   9   9        117.23        128.93         6.22 o                         
   1   9   9        181.40        193.57         7.23 o                         
   2   9   9         82.06         88.23         5.56 o                         
   3   9   9          2.19          2.65         1.16 o                         
  -5  10   9        293.32        303.34        12.34 o                         
  -4  10   9         38.03         28.79         3.52 o                         
  -3  10   9        719.47        781.51        19.85 o                         
  -2  10   9        202.55        215.42         8.90 o                         
  -1  10   9         69.77         75.89         7.47 o                         
   0  10   9        646.52        677.21        20.67 o                         
   1  10   9         58.69         57.27         3.53 o                         
   2  10   9        147.72        146.84         9.01 o                         
   3  10   9        507.98        481.36        17.07 o                         
  -4  11   9        304.00        250.60        10.25 o                         
  -3  11   9        389.65        358.34        14.60 o                         
  -2  11   9         47.69         58.92         5.40 o                         
  -1  11   9        289.50        278.13        14.63 o                         
   0  11   9          0.92          3.24         2.18 o                         
   1  11   9         18.28         15.68         2.75 o                         
   2  11   9        321.91        337.94        12.90 o                         
  -3  12   9        766.77        785.16        14.34 o                         
  -2  12   9        293.45        308.21        17.76 o                         
  -1  12   9          4.83          4.41         1.88 o                         
   0  12   9         59.56         45.46         4.23 o                         
  -6   0  10       1940.57       2113.31        65.74 o                         
  -4   0  10        129.87        161.89        14.30 o                         
  -2   0  10          2.83          3.26         1.17 o                         
   0   0  10       2124.67       2231.06        35.88 o                         
   2   0  10         32.57         32.81         3.50 o                         
   4   0  10        148.71        148.32        10.15 o                         
  -7   1  10        713.45        642.70        23.39 o                         
  -6   1  10         22.16         23.73         4.69 o                         
  -5   1  10         46.33         53.06         5.01 o                         
  -4   1  10        180.46        177.71         9.37 o                         
  -3   1  10        603.83        622.49        19.58 o                         
  -2   1  10        905.61        904.56        14.50 o                         
  -1   1  10        103.86         95.88         4.66 o                         
   0   1  10          0.63          1.54         1.08 o                         
   1   1  10       1075.12       1137.80        37.22 o                         
   2   1  10        113.14        102.82         5.15 o                         
   3   1  10        310.03        297.51         9.88 o                         
   4   1  10        178.84        173.37        15.82 o                         
   5   1  10        255.73        239.03         7.45 o                         
  -7   2  10        292.88        288.16        20.74 o                         
  -6   2  10        427.37        456.04        14.70 o                         
  -5   2  10         17.11         22.97         2.76 o                         
  -4   2  10         50.64         58.17         5.14 o                         
  -3   2  10         51.31         43.79         2.42 o                         
  -2   2  10        537.85        554.27         9.99 o                         
  -1   2  10          4.04          2.90         0.80 o                         
   0   2  10         83.23         82.43         3.42 o                         
   1   2  10        308.79        282.36         7.16 o                         
   2   2  10        881.00        892.75        14.66 o                         
   3   2  10         85.75         72.03         4.54 o                         
   4   2  10        490.59        470.94        19.33 o                         
   5   2  10          3.79          3.49         1.25 o                         
  -7   3  10        450.23        404.26        10.93 o                         
  -6   3  10         70.96         73.48         6.08 o                         
  -5   3  10         16.05         19.28         2.74 o                         
  -4   3  10          1.19          0.20         1.06 o                         
  -3   3  10       1322.94       1400.17        18.81 o                         
  -2   3  10        375.88        405.46         7.29 o                         
  -1   3  10         90.53        103.20         3.59 o                         
   0   3  10          1.48          1.43         1.01 o                         
   1   3  10        284.08        330.55         7.79 o                         
   2   3  10          1.41          3.41         1.63 o                         
   3   3  10       1121.55       1116.08        22.91 o                         
   4   3  10         48.92         44.44         2.92 o                         
  -6   4  10        395.22        410.86         8.72 o                         
  -5   4  10        945.40       1011.12        18.04 o                         
  -4   4  10         37.45         40.38         4.35 o                         
  -3   4  10         20.12         21.25         1.76 o                         
  -2   4  10         85.00         81.53         2.99 o                         
  -1   4  10       1534.80       1610.11        22.10 o                         
   0   4  10       1115.66       1111.02        17.98 o                         
   1   4  10        637.16        579.30        10.62 o                         
   2   4  10        608.90        644.70        15.97 o                         
   3   4  10          0.03          0.03         1.20 o                         
   4   4  10        729.13        684.85        13.86 o                         
  -6   5  10          3.65          3.64         0.98 o                         
  -5   5  10          2.89          3.26         1.00 o                         
  -4   5  10        398.49        419.11         9.62 o                         
  -3   5  10       2552.84       2678.85        42.72 o                         
  -2   5  10        764.74        769.81        16.85 o                         
  -1   5  10        483.94        497.41        10.08 o                         
   0   5  10        643.45        655.81        12.22 o                         
   1   5  10        301.04        311.27         7.05 o                         
   2   5  10        272.93        254.49         6.65 o                         
   3   5  10       1670.84       1589.84        28.74 o                         
   4   5  10         11.62          7.56         1.37 o                         
  -6   6  10        757.31        742.66        17.51 o                         
  -5   6  10        121.69        108.59         9.95 o                         
  -4   6  10        259.98        256.54         5.92 o                         
  -3   6  10        276.42        276.65         8.32 o                         
  -2   6  10          0.80          0.83         0.80 o                         
  -1   6  10        556.29        571.16        17.26 o                         
   0   6  10       1065.77       1086.67        19.50 o                         
   1   6  10         45.11         39.97         2.45 o                         
   2   6  10         34.10         32.32         2.96 o                         
   3   6  10         57.34         48.70         5.99 o                         
   4   6  10        131.26         95.89         5.74 o                         
  -6   7  10          1.51          1.11         1.27 o                         
  -5   7  10        678.38        717.21        18.21 o                         
  -4   7  10         62.78         57.17         3.28 o                         
  -3   7  10          1.67          1.25         0.95 o                         
  -2   7  10         22.38         20.16         2.15 o                         
  -1   7  10        557.11        556.28        31.53 o                         
   0   7  10         49.34         45.76         4.56 o                         
   1   7  10        471.09        471.71        12.35 o                         
   2   7  10          1.11          1.39         1.08 o                         
   3   7  10        499.45        482.03        19.72 o                         
  -5   8  10          4.32          7.98         3.24 o                         
  -4   8  10        679.51        719.75        14.61 o                         
  -3   8  10          8.98          9.00         1.85 o                         
  -2   8  10         46.45         48.78         3.90 o                         
  -1   8  10         32.42         30.06         2.73 o                         
   0   8  10        136.18        137.13         7.63 o                         
   1   8  10         44.59         44.01         4.16 o                         
   2   8  10        185.70        196.28        12.13 o                         
   3   8  10         57.71         55.21         5.12 o                         
  -5   9  10        144.41        152.80         8.09 o                         
  -4   9  10          0.05          0.71         1.33 o                         
  -3   9  10        383.93        386.53         9.82 o                         
  -2   9  10        397.74        404.49        14.58 o                         
  -1   9  10         19.21         18.64         4.20 o                         
   0   9  10        189.20        198.68        13.35 o                         
   1   9  10        117.85        119.04        10.54 o                         
   2   9  10        378.75        397.29        17.16 o                         
   3   9  10        546.03        483.27        16.54 o                         
  -4  10  10         78.92         77.27         9.75 o                         
  -3  10  10          0.01          1.03         1.05 o                         
  -2  10  10         27.20         29.95         2.51 o                         
  -1  10  10          0.10          0.49         1.42 o                         
   0  10  10        259.99        262.42         9.62 o                         
   1  10  10          2.71          3.39         1.98 o                         
   2  10  10        275.95        273.13        11.94 o                         
  -3  11  10         22.01         18.65         1.51 o                         
  -2  11  10         18.46         21.59         2.32 o                         
  -1  11  10         46.03         47.95         3.46 o                         
   0  11  10         82.53         70.87         3.23 o                         
   1  11  10        153.20        143.01         7.65 o                         
  -2  12  10         46.21         32.96         3.15 o                         
  -1  12  10        296.16        261.70         7.81 o                         
  -7   0  11        110.54        111.63         6.79 o                         
  -5   0  11         44.22         51.35         6.88 o                         
  -3   0  11        203.33        201.85        14.78 o                         
  -1   0  11          1.02          5.72         1.62 o                         
   1   0  11       3116.13       3087.77        66.45 o                         
   3   0  11         58.77         56.04         4.57 o                         
  -7   1  11         60.91         49.00         3.04 o                         
  -6   1  11        254.54        266.46        14.26 o                         
  -5   1  11          5.74          8.24         3.15 o                         
  -4   1  11          1.43          2.28         2.68 o                         
  -3   1  11        179.72        167.78         7.10 o                         
  -2   1  11        305.53        323.28         8.94 o                         
  -1   1  11        175.23        166.00         5.70 o                         
   0   1  11         17.00         22.86         2.33 o                         
   1   1  11         37.50         33.61         4.31 o                         
   2   1  11        888.07        881.68        20.20 o                         
   3   1  11          0.04          0.57         1.51 o                         
   4   1  11        284.35        290.32        13.18 o                         
  -7   2  11          0.91          2.44         0.84 o                         
  -6   2  11        178.41        193.54         8.08 o                         
  -5   2  11        353.33        366.05        19.67 o                         
  -4   2  11          0.01         -1.11         1.59 o                         
  -3   2  11        474.42        494.98        11.46 o                         
  -2   2  11        566.94        592.71        10.53 o                         
  -1   2  11          2.77          7.65         1.65 o                         
   0   2  11        311.99        348.08         7.47 o                         
   1   2  11       1134.21       1086.31        20.57 o                         
   2   2  11         40.63         34.71         3.43 o                         
   3   2  11        481.16        482.88        12.20 o                         
   4   2  11        326.51        311.84        11.54 o                         
  -6   3  11        276.10        257.97         9.09 o                         
  -5   3  11        230.69        247.23         9.09 o                         
  -4   3  11        549.47        555.64        25.72 o                         
  -3   3  11         10.56         10.87         1.54 o                         
  -2   3  11       1257.43       1276.84        18.70 o                         
  -1   3  11        357.56        316.94         7.86 o                         
   0   3  11        809.15        850.46        14.12 o                         
   1   3  11        406.91        360.27         9.76 o                         
   2   3  11        487.78        470.28        12.82 o                         
   3   3  11          4.74          3.96         1.32 o                         
   4   3  11         55.55         47.26         2.97 o                         
  -6   4  11        216.90        191.36         8.01 o                         
  -5   4  11        680.69        707.02        13.11 o                         
  -4   4  11         18.23         18.21         2.09 o                         
  -3   4  11          1.08          0.94         0.80 o                         
  -2   4  11        316.57        310.61         6.87 o                         
  -1   4  11        607.01        630.04        14.64 o                         
   0   4  11         41.55         29.20         3.13 o                         
   1   4  11        817.62        769.51        13.98 o                         
   2   4  11         77.94         82.98         4.63 o                         
   3   4  11          0.68          1.90         0.96 o                         
  -5   5  11        437.95        421.17         9.88 o                         
  -4   5  11        123.65        128.61         4.59 o                         
  -3   5  11        642.70        675.27        11.87 o                         
  -2   5  11        842.51        844.93        15.95 o                         
  -1   5  11        138.92        132.08         4.58 o                         
   0   5  11         94.04        103.36         4.54 o                         
   1   5  11          2.54          3.10         1.36 o                         
   2   5  11        746.41        690.65        20.15 o                         
   3   5  11          7.37          9.42         1.65 o                         
  -5   6  11       1173.51       1240.23        52.36 o                         
  -4   6  11        182.85        173.29         6.04 o                         
  -3   6  11        897.99        966.00        25.10 o                         
  -2   6  11          2.85          2.66         0.93 o                         
  -1   6  11       1515.69       1520.67        22.12 o                         
   0   6  11        117.19        112.00         4.48 o                         
   1   6  11        568.58        597.66        18.32 o                         
   2   6  11        212.08        213.84        12.87 o                         
   3   6  11        165.58        157.64         9.07 o                         
  -5   7  11        216.26        221.34        11.14 o                         
  -4   7  11         48.50         42.47         3.53 o                         
  -3   7  11        290.19        293.21        10.95 o                         
  -2   7  11          2.06          2.95         1.12 o                         
  -1   7  11         28.56         31.06         2.81 o                         
   0   7  11        617.67        650.33        15.27 o                         
   1   7  11         12.60         11.31         2.31 o                         
   2   7  11         17.25         14.69         3.18 o                         
   3   7  11         42.17         46.11         4.10 o                         
  -5   8  11        611.81        604.68        20.52 o                         
  -4   8  11         68.99         63.88         3.92 o                         
  -3   8  11        178.77        170.86         8.39 o                         
  -2   8  11          4.83          2.92         1.06 o                         
  -1   8  11        626.00        639.97        20.13 o                         
   0   8  11          0.34          1.12         1.06 o                         
   1   8  11        442.94        434.18        13.31 o                         
   2   8  11        141.44        154.16         9.07 o                         
  -4   9  11          8.14          6.67         1.85 o                         
  -3   9  11          0.13          0.38         0.96 o                         
  -2   9  11        239.61        241.55         8.79 o                         
  -1   9  11          3.17          0.83         1.33 o                         
   0   9  11        161.52        160.56         5.64 o                         
   1   9  11          9.58          9.47         1.64 o                         
   2   9  11        272.68        270.47        11.20 o                         
  -3  10  11        332.70        317.94         8.74 o                         
  -2  10  11         29.16         33.24         4.23 o                         
  -1  10  11         58.72         64.13         5.18 o                         
   0  10  11          9.83         11.96         1.33 o                         
   1  10  11        400.03        361.30        13.52 o                         
  -2  11  11        549.78        514.10        17.50 o                         
  -1  11  11          0.76          0.74         0.86 o                         
  -6   0  12        157.17        162.03         9.44 o                         
  -4   0  12         41.76         38.55         5.99 o                         
  -2   0  12        312.90        364.79        19.66 o                         
   0   0  12        526.13        488.03        15.15 o                         
   2   0  12       1683.89       1714.12        38.96 o                         
  -6   1  12          2.43          0.77         1.45 o                         
  -5   1  12         99.75         93.48         8.18 o                         
  -4   1  12         19.20         13.39         3.77 o                         
  -3   1  12          1.76          2.16         2.22 o                         
  -2   1  12        117.23        113.05        16.23 o                         
  -1   1  12       1609.45       1527.16        36.79 o                         
   0   1  12          4.22          5.77         1.64 o                         
   1   1  12       1125.67       1144.41        29.62 o                         
   2   1  12          0.00          0.51         1.61 o                         
   3   1  12         42.31         46.26         5.03 o                         
  -6   2  12         96.23         99.50         4.83 o                         
  -5   2  12         41.70         33.96         3.42 o                         
  -4   2  12        849.84        910.77        24.06 o                         
  -3   2  12         38.00         44.68         4.48 o                         
  -2   2  12         14.86         16.69         2.81 o                         
  -1   2  12          1.08          1.74         1.15 o                         
   0   2  12        789.69        747.14        13.91 o                         
   1   2  12         56.93         52.37         3.44 o                         
   2   2  12        313.57        321.76         9.54 o                         
   3   2  12         27.19         25.14         2.13 o                         
  -6   3  12         40.17         33.75         2.55 o                         
  -5   3  12          2.16          6.30         1.68 o                         
  -4   3  12        160.76        162.23         6.41 o                         
  -3   3  12        257.93        269.16         7.70 o                         
  -2   3  12         91.21         80.80         5.20 o                         
  -1   3  12        527.15        504.33        11.82 o                         
   0   3  12        218.11        206.97        11.58 o                         
   1   3  12         79.01         88.35         4.75 o                         
   2   3  12         21.86         21.17         2.30 o                         
   3   3  12         30.27         24.66         2.27 o                         
  -5   4  12         64.24         66.29         4.07 o                         
  -4   4  12        571.80        612.14        16.51 o                         
  -3   4  12          0.16          1.97         1.31 o                         
  -2   4  12        586.52        590.25        12.45 o                         
  -1   4  12         41.98         41.21         2.96 o                         
   0   4  12        457.58        432.51        11.97 o                         
   1   4  12          7.44          8.46         3.21 o                         
   2   4  12          0.82          0.81         1.06 o                         
   3   4  12          0.08          0.31         1.23 o                         
  -5   5  12         20.35         20.96         2.78 o                         
  -4   5  12          5.91          5.98         1.26 o                         
  -3   5  12        287.22        292.13         7.44 o                         
  -2   5  12          2.27          1.77         1.00 o                         
  -1   5  12        390.65        406.69        10.70 o                         
   0   5  12         39.41         38.58         3.05 o                         
   1   5  12         65.71         67.06         7.19 o                         
   2   5  12        105.56        101.32         7.87 o                         
   3   5  12        427.33        357.41        13.46 o                         
  -4   6  12         39.11         41.17         4.88 o                         
  -3   6  12        164.09        163.82         7.41 o                         
  -2   6  12        133.43        126.86        13.92 o                         
  -1   6  12          6.96          6.53         1.85 o                         
   0   6  12        513.39        509.16        21.85 o                         
   1   6  12        649.76        634.34        24.81 o                         
   2   6  12        592.97        562.99        21.08 o                         
  -4   7  12          0.18          1.05         1.39 o                         
  -3   7  12        404.29        413.43        12.27 o                         
  -2   7  12         64.75         74.38         7.35 o                         
  -1   7  12       1749.47       1740.19        55.24 o                         
   0   7  12         18.05         15.82         2.41 o                         
   1   7  12         59.12         42.84         4.91 o                         
   2   7  12         77.13         95.18         6.26 o                         
  -4   8  12        158.77        164.37         8.02 o                         
  -3   8  12         19.78         19.76         2.11 o                         
  -2   8  12         19.79         20.46         3.70 o                         
  -1   8  12         11.94         19.29         3.70 o                         
   0   8  12        563.95        548.73        14.72 o                         
   1   8  12        110.51         99.87         6.60 o                         
  -3   9  12         80.67         64.84         4.75 o                         
  -2   9  12         39.94         38.36         4.23 o                         
   0   9  12        105.42        102.63         8.39 o                         
  -2  10  12        494.21        434.11        15.03 o                         
  -5   0  13          0.46         -0.43         1.51 o                         
  -3   0  13       2347.38       2310.36        70.37 o                         
  -1   0  13        323.65        384.60        19.69 o                         
   1   0  13        117.91        122.13         6.74 o                         
  -6   1  13        354.71        295.50         8.10 o                         
  -5   1  13        191.67        203.13        10.99 o                         
  -4   1  13          3.31          4.81         2.47 o                         
  -3   1  13          1.77          4.88         2.65 o                         
  -2   1  13        628.25        606.69        25.86 o                         
  -1   1  13        444.25        431.25        14.43 o                         
   0   1  13        490.64        484.50        15.89 o                         
   1   1  13        113.58         98.88         8.58 o                         
   2   1  13        437.16        417.75        17.38 o                         
  -5   2  13          1.26          0.37         0.91 o                         
  -4   2  13         42.75         42.23         3.73 o                         
  -3   2  13       1105.86       1102.81        33.01 o                         
  -2   2  13          4.29          2.18         1.63 o                         
  -1   2  13         75.84         75.15         5.35 o                         
   0   2  13        122.20        109.68         5.34 o                         
   1   2  13        561.14        549.87        22.99 o                         
   2   2  13         29.27         27.74         3.89 o                         
  -5   3  13         17.41         15.82         2.45 o                         
  -4   3  13         27.77         32.23         3.10 o                         
  -3   3  13          1.81          2.09         1.40 o                         
  -2   3  13       1049.91       1014.70        25.37 o                         
  -1   3  13        171.06        174.79         6.57 o                         
   0   3  13        186.36        189.12         6.92 o                         
   1   3  13          1.23          3.61         2.31 o                         
   2   3  13          2.07          3.80         1.82 o                         
  -5   4  13          5.97          7.96         1.70 o                         
  -4   4  13        242.35        247.94        10.40 o                         
  -3   4  13         99.40         99.91         5.43 o                         
  -2   4  13        191.94        182.84         6.58 o                         
  -1   4  13        855.80        834.00        17.30 o                         
   0   4  13         69.20         63.68         3.67 o                         
   1   4  13          2.07          4.20         2.13 o                         
   2   4  13         65.18         64.29         5.28 o                         
  -4   5  13        441.95        383.83        14.07 o                         
  -3   5  13        138.16        129.40         5.90 o                         
  -2   5  13        101.92         93.89         5.40 o                         
  -1   5  13         88.46         75.90         6.45 o                         
   0   5  13        360.91        337.91        15.49 o                         
   1   5  13         86.68         79.50         6.45 o                         
   2   5  13        128.36        115.24         6.57 o                         
  -3   6  13        327.55        312.17        13.86 o                         
  -2   6  13          0.84          0.99         1.60 o                         
  -1   6  13        183.61        162.18        10.68 o                         
   0   6  13          8.37          3.33         1.73 o                         
   1   6  13        218.10        208.75        10.15 o                         
  -2   7  13        520.70        552.34        20.99 o                         
  -1   7  13         25.19         19.20         3.36 o                         
   0   7  13        245.05        175.27         8.49 o                         
   1   7  13         96.00         83.36         5.09 o                         
  -2   8  13         18.52         18.95         2.78 o                         
  -4   0  14        420.86        429.78        17.28 o                         
  -2   0  14         99.81        106.26         8.43 o                         
   0   0  14        350.73        362.14        16.63 o                         
  -5   1  14        698.37        632.52        22.05 o                         
  -4   1  14        157.66        160.08         9.20 o                         
  -3   1  14        123.78        158.38         9.91 o                         
  -2   1  14         46.31         41.60         5.28 o                         
  -1   1  14          2.93          2.59         2.50 o                         
   0   1  14         42.30         37.81         4.88 o                         
  -5   2  14        133.36        103.09         5.28 o                         
  -4   2  14        124.72        120.88         5.32 o                         
  -3   2  14         15.60         16.68         2.93 o                         
  -2   2  14        737.19        769.95        19.65 o                         
  -1   2  14        213.88        257.04        11.99 o                         
   0   2  14         50.57         50.74         4.77 o                         
  -4   3  14          2.62          1.73         0.95 o                         
  -3   3  14        728.73        731.88        17.86 o                         
  -2   3  14         21.98         22.02         3.13 o                         
  -1   3  14        646.84        639.45        16.68 o                         
   0   3  14         51.67         45.31         4.63 o                         
  -3   4  14         49.62         47.34         4.26 o                         
  -2   4  14        766.55        729.02        18.33 o                         
  -1   4  14         89.09         91.41         4.48 o                         
   0   4  14         26.96         19.88         2.87 o                         
  -3   0  15         87.06         84.72         5.77 o                         
  -1   0  15         12.10         13.36         2.56 o                         
  -3   1  15         15.50         11.07         1.50 o                         
  -2   1  15        271.81        294.78         8.92 o                         
  -1   1  15         29.01         21.29         2.14 o                         
  -3   2  15        102.19         86.35         3.80 o                         
  -2   2  15         11.44         17.85         2.48 o                         
  -1   2  15        127.55        103.71         5.11 o                         
                                                                                
