# Supplementary material for: Complexes of 2,4,6-tri­hydroxy­benzoic acid: effects of intra­molecular hydro­gen bonding on ligand geometry and metal binding modes
Source: Acta Crystallogr C Struct Chem. 2022 Oct 25;78(Pt 11):653–70. doi: 10.1107/S2053229622009901 (PMC9635592; doi:10.1107/S2053229622009901)
Supplement: Supplementary file 17 [file c-78-00653-16_Zn_H3thba_gaussian_abs.hklsup17.hkl]

data_16_Zn_H3thba_gaussian_abs.hkl                                              
_shelx_title ' cc_122d_longer_collection_100k_a.res in P2(1)/n'                 
_shelx_refln_list_code          4                                               
_shelx_F_calc_maximum      188.39                                               
_exptl_crystal_F_000       568.00                                               
_reflns_d_resolution_high  0.7914                                               
                                                                                
loop_                                                                           
 _space_group_symop_operation_xyz                                               
 'x, y, z'                                                                      
 '-x+1/2, y+1/2, -z+1/2'                                                        
 '-x, -y, -z'                                                                   
 'x-1/2, -y-1/2, z-1/2'                                                         
                                                                                
_cell_length_a     6.9305                                                       
_cell_length_b    12.6412                                                       
_cell_length_c    12.3144                                                       
_cell_angle_alpha  90.000                                                       
_cell_angle_beta  102.542                                                       
_cell_angle_gamma  90.000                                                       
                                                                                
_shelx_F_squared_multiplier     1.000                                           
                                                                                
loop_                                                                           
 _refln_index_h                                                                 
 _refln_index_k                                                                 
 _refln_index_l                                                                 
 _refln_F_squared_calc                                                          
 _refln_F_squared_meas                                                          
 _refln_F_squared_sigma                                                         
 _refln_observed_status                                                         
   2   0   0      10853.23      11481.96       227.04 o                         
   4   0   0        153.87        164.51         6.70 o                         
   6   0   0        806.84        821.87        38.29 o                         
   8   0   0          6.01         12.54         2.06 o                         
   1   1   0       6034.48       5975.41       117.56 o                         
   2   1   0       1489.78       1563.91        41.37 o                         
   3   1   0       1173.62       1020.02        19.19 o                         
   4   1   0        556.09        525.29        14.82 o                         
   5   1   0        414.66        408.99         5.65 o                         
   6   1   0         15.08         15.57         1.80 o                         
   7   1   0        347.98        359.89         9.14 o                         
   8   1   0         15.96         13.42         2.12 o                         
   0   2   0      17181.72      17387.29       327.39 o                         
   1   2   0       1176.89       1190.24        15.87 o                         
   2   2   0        170.80        134.10         4.19 o                         
   3   2   0        301.74        297.03         9.23 o                         
   4   2   0        903.87        827.15        34.58 o                         
   5   2   0        585.85        582.54         6.21 o                         
   6   2   0       1034.32       1077.79        31.07 o                         
   7   2   0        162.56        164.88         5.70 o                         
   8   2   0         61.12         69.47         2.81 o                         
   1   3   0       3364.22       3355.59        80.48 o                         
   2   3   0        446.02        492.24        13.47 o                         
   3   3   0       1953.80       1890.99        28.26 o                         
   4   3   0        219.77        184.22         4.15 o                         
   5   3   0        491.08        499.50         7.45 o                         
   6   3   0         90.53         93.74         3.59 o                         
   7   3   0        204.00        206.07         5.17 o                         
   8   3   0         67.32         70.34         2.57 o                         
   0   4   0         12.99         20.30         3.30 o                         
   1   4   0       2758.30       2666.51        58.21 o                         
   2   4   0       1047.71        999.38        14.19 o                         
   3   4   0         45.75         50.68         2.59 o                         
   4   4   0        938.47        903.46         9.83 o                         
   5   4   0        113.25        111.25         3.50 o                         
   6   4   0       1158.74       1209.75        18.37 o                         
   7   4   0         15.03         15.29         1.43 o                         
   8   4   0        451.69        351.74         8.72 o                         
   1   5   0       1580.19       1524.13        32.97 o                         
   2   5   0         71.88         59.79         4.24 o                         
   3   5   0       3811.41       3705.61        39.69 o                         
   4   5   0        399.09        384.63         9.02 o                         
   5   5   0         38.57         39.96         1.88 o                         
   6   5   0        242.18        247.09         5.13 o                         
   7   5   0        335.00        321.89         6.01 o                         
   0   6   0       4873.28       5149.31       112.18 o                         
   1   6   0       1998.51       2143.65        57.57 o                         
   2   6   0       3661.05       3538.83        63.52 o                         
   3   6   0        156.83        163.00         3.50 o                         
   4   6   0         84.16         86.59         3.60 o                         
   5   6   0         20.52         21.87         1.57 o                         
   6   6   0         77.78         75.01         3.55 o                         
   7   6   0         31.89         31.36         2.92 o                         
   1   7   0       3272.30       3284.43        70.33 o                         
   2   7   0        987.22        993.92        24.93 o                         
   3   7   0        370.52        373.86         6.21 o                         
   4   7   0       1040.46       1031.48        16.18 o                         
   5   7   0         79.64         70.63         4.05 o                         
   6   7   0        438.75        449.01        14.33 o                         
   7   7   0        484.69        473.62        12.64 o                         
   0   8   0       2767.69       2644.43        70.42 o                         
   1   8   0        381.66        367.59        14.40 o                         
   2   8   0       3170.82       3228.67        63.32 o                         
   3   8   0       1111.78       1054.14        13.04 o                         
   4   8   0        161.13        159.72         4.85 o                         
   5   8   0        553.14        568.27        10.78 o                         
   6   8   0         24.55         22.93         2.78 o                         
   1   9   0         75.12         67.31         3.95 o                         
   2   9   0        134.14        150.50         5.72 o                         
   3   9   0       5714.54       5708.34        59.83 o                         
   4   9   0       1864.90       1861.19        23.73 o                         
   5   9   0        110.72        106.41         7.79 o                         
   6   9   0          0.22         -0.20         1.21 o                         
   0  10   0        549.65        587.10        30.26 o                         
   1  10   0         86.51         89.84         5.39 o                         
   2  10   0        213.75        226.52         6.97 o                         
   3  10   0        349.37        331.51         7.00 o                         
   4  10   0        865.77        893.12        14.44 o                         
   5  10   0         57.72         62.50         5.24 o                         
   6  10   0        378.21        389.04         8.04 o                         
   1  11   0        360.17        372.63        12.12 o                         
   2  11   0        119.73        132.61         5.15 o                         
   3  11   0       1536.12       1567.28        21.46 o                         
   4  11   0          1.58          1.05         0.93 o                         
   5  11   0         45.80         51.00         4.16 o                         
   6  11   0         51.40         50.74         2.91 o                         
   0  12   0        366.51        358.52        12.78 o                         
   1  12   0        199.45        199.98         9.93 o                         
   2  12   0        315.56        327.51         6.13 o                         
   3  12   0         60.53         65.10         2.49 o                         
   4  12   0        388.42        411.61        12.92 o                         
   5  12   0         51.05         52.62         2.40 o                         
   1  13   0        976.04        982.65        19.93 o                         
   2  13   0         48.66         48.30         1.99 o                         
   3  13   0         14.08         14.90         1.32 o                         
   4  13   0         64.72         68.28         2.85 o                         
   0  14   0       3598.03       3606.93        73.81 o                         
   1  14   0         69.72         77.43         2.71 o                         
   2  14   0         63.68         57.86         2.52 o                         
   3  14   0          1.43          1.13         0.83 o                         
  -7   0   1       1809.16       1799.62        42.55 o                         
  -5   0   1        612.10        588.84        11.36 o                         
  -3   0   1        216.70        189.18         6.11 o                         
  -1   0   1      10734.04      10840.96       116.65 o                         
   1   0   1       2592.64       2348.47        46.40 o                         
   3   0   1        409.75        470.36        10.15 o                         
   5   0   1       1616.19       1611.99        22.37 o                         
   7   0   1       1244.52       1349.24        33.79 o                         
  -8   1   1        886.57        873.96        21.47 o                         
  -7   1   1          3.29          2.83         1.69 o                         
  -6   1   1         93.01         86.90         3.31 o                         
  -5   1   1          3.36          5.74         1.01 o                         
  -4   1   1        476.99        402.46        11.33 o                         
  -3   1   1        504.27        482.29        14.80 o                         
  -2   1   1      35489.67      34963.56       460.62 o                         
  -1   1   1         17.98         15.64         1.76 o                         
   0   1   1        190.55        157.06         5.82 o                         
   1   1   1        505.00        501.40        13.25 o                         
   2   1   1        589.99        602.34        13.09 o                         
   3   1   1       1671.07       1672.67        16.99 o                         
   4   1   1       2906.71       2970.40        38.75 o                         
   5   1   1          7.58          9.83         1.14 o                         
   6   1   1         73.79         76.76         3.39 o                         
   7   1   1          3.95          3.54         2.21 o                         
   8   1   1       1545.18       1503.53        32.45 o                         
  -8   2   1         13.22         11.08         2.06 o                         
  -7   2   1         40.99         43.37         2.39 o                         
  -6   2   1        149.86        142.75         7.78 o                         
  -5   2   1       1219.75       1180.28        12.92 o                         
  -4   2   1       4887.67       4843.47        75.56 o                         
  -3   2   1       3234.40       3103.90        74.34 o                         
  -2   2   1      23299.49      23650.17       446.81 o                         
  -1   2   1       4116.40       4068.34        33.04 o                         
   0   2   1        472.01        484.12        13.81 o                         
   1   2   1       1092.49       1070.29        25.57 o                         
   2   2   1        122.02        126.73         4.56 o                         
   3   2   1       2626.48       2585.61        30.15 o                         
   4   2   1        121.02        133.90         2.66 o                         
   5   2   1        123.29        123.78         3.03 o                         
   6   2   1        196.78        203.32         8.03 o                         
   7   2   1        377.71        399.80         7.94 o                         
   8   2   1         65.84         61.63         2.49 o                         
  -8   3   1        781.77        780.04        13.10 o                         
  -7   3   1        167.98        167.53         4.57 o                         
  -6   3   1         54.61         57.11         2.94 o                         
  -5   3   1        858.85        860.29        12.57 o                         
  -4   3   1         26.80         17.55         1.49 o                         
  -3   3   1       2041.77       2068.81        26.06 o                         
  -2   3   1       7454.64       7533.74       151.30 o                         
  -1   3   1         14.94         12.65         1.23 o                         
   0   3   1        154.39        142.76         3.65 o                         
   1   3   1        111.96         97.53         5.92 o                         
   2   3   1       2048.66       2031.34        28.63 o                         
   3   3   1        142.65        140.53         3.53 o                         
   4   3   1       3064.57       3057.33        26.07 o                         
   5   3   1          7.27          4.98         0.82 o                         
   6   3   1        915.72        939.36        15.76 o                         
   7   3   1         10.68          8.54         1.26 o                         
   8   3   1         48.37         44.61         1.88 o                         
  -8   4   1         81.74         62.91         3.09 o                         
  -7   4   1         20.92         21.92         1.65 o                         
  -6   4   1         36.34         35.89         1.83 o                         
  -5   4   1        151.77        149.37         4.68 o                         
  -4   4   1          1.05          1.56         0.69 o                         
  -3   4   1       5752.99       5728.64        52.61 o                         
  -2   4   1        846.03        846.76        14.47 o                         
  -1   4   1       1626.49       1581.55        37.49 o                         
   0   4   1         78.87         76.72         6.04 o                         
   1   4   1       8830.81       8678.57       125.51 o                         
   2   4   1          1.12          4.66         0.89 o                         
   3   4   1        300.72        280.49         5.48 o                         
   4   4   1         65.22         66.41         1.88 o                         
   5   4   1        469.45        451.22         7.52 o                         
   6   4   1         90.53         90.73         2.76 o                         
   7   4   1        184.20        190.67         5.89 o                         
  -7   5   1        171.74        173.07         4.11 o                         
  -6   5   1       1315.14       1338.93        15.49 o                         
  -5   5   1         43.70         50.40         2.07 o                         
  -4   5   1        103.86        106.23         3.17 o                         
  -3   5   1        800.96        743.10        11.98 o                         
  -2   5   1       3555.58       3425.08        32.70 o                         
  -1   5   1        746.36        770.92        12.52 o                         
   0   5   1       1703.67       1788.95        32.39 o                         
   1   5   1       2831.39       2961.90        67.94 o                         
   2   5   1       1527.39       1284.70        19.24 o                         
   3   5   1          0.00          0.98         0.77 o                         
   4   5   1       1434.35       1399.18        12.05 o                         
   5   5   1         47.99         44.34         2.97 o                         
   6   5   1        320.73        328.02        10.85 o                         
   7   5   1         83.11         84.70         2.67 o                         
  -7   6   1         17.20         15.09         2.42 o                         
  -6   6   1         11.03         13.30         1.45 o                         
  -5   6   1       2020.61       2035.38        26.62 o                         
  -4   6   1        141.99        142.67         3.97 o                         
  -3   6   1        193.74        189.42         5.17 o                         
  -2   6   1         12.81         11.95         1.55 o                         
  -1   6   1       3532.36       3377.12        55.43 o                         
   0   6   1       4442.37       4665.45        56.69 o                         
   1   6   1       2264.12       2291.25        35.69 o                         
   2   6   1        375.57        371.64         8.38 o                         
   3   6   1         61.69         52.24         2.61 o                         
   4   6   1          4.30          4.50         0.96 o                         
   5   6   1        440.74        451.12         6.76 o                         
   6   6   1         21.15         24.23         1.62 o                         
   7   6   1        794.01        799.79        19.89 o                         
  -7   7   1        190.73        194.90         7.76 o                         
  -6   7   1       1437.00       1442.07        24.80 o                         
  -5   7   1        337.19        335.63         7.76 o                         
  -4   7   1        149.17        149.96         5.41 o                         
  -3   7   1        141.09        148.03         4.17 o                         
  -2   7   1       5779.13       5687.52       112.63 o                         
  -1   7   1        685.70        730.99        19.58 o                         
   0   7   1       4426.13       4720.18        96.41 o                         
   1   7   1         30.53         41.38         2.01 o                         
   2   7   1         42.24         31.72         2.35 o                         
   3   7   1          1.09          0.50         0.78 o                         
   4   7   1        462.86        466.96         8.63 o                         
   5   7   1          0.02          0.44         0.99 o                         
   6   7   1       1480.31       1468.08        24.51 o                         
   7   7   1          5.65          6.81         1.41 o                         
  -7   8   1         14.14         12.30         1.84 o                         
  -6   8   1        714.42        724.79        14.46 o                         
  -5   8   1       3297.93       3348.52        50.95 o                         
  -4   8   1        114.78        119.22         4.16 o                         
  -3   8   1         48.16         50.69         5.46 o                         
  -2   8   1         14.36         15.40         3.28 o                         
  -1   8   1       1039.04       1047.00        26.48 o                         
   0   8   1        134.39        115.62         7.94 o                         
   1   8   1       1795.52       1812.72        32.73 o                         
   2   8   1       1104.18       1107.05        17.76 o                         
   3   8   1         31.02         24.82         1.82 o                         
   4   8   1        513.92        506.46        13.15 o                         
   5   8   1        517.25        487.37        15.96 o                         
   6   8   1          9.41          9.54         1.49 o                         
   7   8   1        608.41        526.97        12.44 o                         
  -6   9   1         74.55         83.29         5.68 o                         
  -5   9   1        233.52        228.86        10.52 o                         
  -4   9   1       1339.14       1383.04        16.67 o                         
  -3   9   1         59.15         60.52         3.56 o                         
  -2   9   1       1717.00       1691.29        27.98 o                         
  -1   9   1       1176.24       1167.03        20.07 o                         
   0   9   1         42.46         44.36         5.48 o                         
   1   9   1        371.14        393.75        11.60 o                         
   2   9   1       2625.58       2561.73        27.67 o                         
   3   9   1         42.47         41.38         2.38 o                         
   4   9   1         85.48         76.65         3.14 o                         
   5   9   1        127.12        130.59         6.30 o                         
   6   9   1        228.77        241.97         8.25 o                         
  -6  10   1        267.45        283.81         9.16 o                         
  -5  10   1        395.37        398.22        13.86 o                         
  -4  10   1          2.73          1.92         0.94 o                         
  -3  10   1       1278.02       1282.24        18.01 o                         
  -2  10   1         80.41         82.37         6.25 o                         
  -1  10   1        261.21        263.73         7.77 o                         
   0  10   1         13.84         20.41         2.55 o                         
   1  10   1       4766.18       4940.46        98.45 o                         
   2  10   1        868.07        891.62        17.24 o                         
   3  10   1         65.83         74.34         3.65 o                         
   4  10   1        105.65        104.11         3.66 o                         
   5  10   1        683.59        681.07        17.51 o                         
   6  10   1         75.47         81.99         2.89 o                         
  -5  11   1        561.11        582.89        11.88 o                         
  -4  11   1        376.78        404.44         7.14 o                         
  -3  11   1        823.10        831.30        13.67 o                         
  -2  11   1        390.97        402.30         9.91 o                         
  -1  11   1         50.24         56.71         4.58 o                         
   0  11   1        282.47        283.85         9.68 o                         
   1  11   1       1561.47       1565.76        24.95 o                         
   2  11   1       1387.47       1404.79        15.64 o                         
   3  11   1        214.01        217.40         4.87 o                         
   4  11   1        693.58        734.67        20.62 o                         
   5  11   1         38.70         40.10         4.70 o                         
   6  11   1        274.90        252.26         7.00 o                         
  -5  12   1        393.79        378.27         7.89 o                         
  -4  12   1        104.67        106.27         3.85 o                         
  -3  12   1        480.58        501.62         9.21 o                         
  -2  12   1        435.46        429.68         6.46 o                         
  -1  12   1        494.18        508.75        16.82 o                         
   0  12   1         34.27         31.63         1.98 o                         
   1  12   1        975.68        986.31        15.85 o                         
   2  12   1         64.55         66.11         3.15 o                         
   3  12   1        425.40        426.59         6.84 o                         
   4  12   1          1.62          3.76         1.64 o                         
   5  12   1         51.07         49.01         3.14 o                         
  -5  13   1          0.59          0.41         0.63 o                         
  -4  13   1        313.92        330.30         9.87 o                         
  -3  13   1        218.48        235.13         5.10 o                         
  -2  13   1        500.84        493.61         7.52 o                         
  -1  13   1          0.02         -0.19         0.84 o                         
   0  13   1       1192.58       1214.41        39.15 o                         
   1  13   1         49.77         44.96         3.12 o                         
   2  13   1         15.61         14.25         1.36 o                         
   3  13   1        106.16        104.24         5.42 o                         
   4  13   1        263.86        272.79         6.16 o                         
  -4  14   1         12.29         12.29         1.49 o                         
  -3  14   1        476.58        460.35        11.54 o                         
  -2  14   1          1.38          1.41         0.93 o                         
  -1  14   1        358.27        359.35         8.32 o                         
   0  14   1          0.87          1.77         0.93 o                         
   1  14   1        251.16        261.05         8.02 o                         
   2  14   1          0.50          0.19         0.54 o                         
   3  14   1          5.34          4.31         0.85 o                         
   0  15   1        469.88        468.22        12.35 o                         
  -8   0   2        229.05        232.51         8.72 o                         
  -6   0   2       1246.94       1247.95        20.21 o                         
  -4   0   2       2547.46       2592.63        69.83 o                         
  -2   0   2       1500.43       1380.42        19.60 o                         
   0   0   2       2567.46       2437.52        35.74 o                         
   2   0   2        149.32        141.12         6.32 o                         
   4   0   2        451.89        396.22         6.60 o                         
   6   0   2       1374.72       1421.60        20.89 o                         
   8   0   2        894.47        870.63        19.94 o                         
  -8   1   2          2.66          3.70         1.42 o                         
  -7   1   2        903.09        940.02        25.65 o                         
  -6   1   2        139.85        138.13         3.94 o                         
  -5   1   2        201.96        194.70         3.74 o                         
  -4   1   2        537.32        584.42        26.50 o                         
  -3   1   2       1765.45       1820.92        30.55 o                         
  -2   1   2          0.26          1.21         0.49 o                         
  -1   1   2        781.93        745.63        13.29 o                         
   0   1   2        117.09        108.59         3.92 o                         
   1   1   2       2407.54       2355.02        35.63 o                         
   2   1   2        348.40        397.11         9.42 o                         
   3   1   2       1725.72       1678.58        17.41 o                         
   4   1   2       2519.08       2574.80        18.02 o                         
   5   1   2       1494.58       1475.13        21.13 o                         
   6   1   2        597.67        615.23         9.82 o                         
   7   1   2        924.75        977.79        17.96 o                         
   8   1   2         51.24         50.73         3.08 o                         
  -8   2   2        155.70        161.65         4.74 o                         
  -7   2   2        107.46        103.86         3.55 o                         
  -6   2   2         19.62         20.86         1.49 o                         
  -5   2   2        197.62        193.44         3.99 o                         
  -4   2   2      15246.73      15026.54       147.53 o                         
  -3   2   2       3408.71       3185.66        51.08 o                         
  -2   2   2       1097.99       1148.94        17.37 o                         
  -1   2   2       3377.82       3501.25        72.31 o                         
   0   2   2       3616.22       3423.30        70.87 o                         
   1   2   2       2311.03       2216.28        49.17 o                         
   2   2   2       2220.79       2130.86        48.96 o                         
   3   2   2        668.95        699.47        11.32 o                         
   4   2   2        849.13        812.82         7.09 o                         
   5   2   2        562.26        570.36         7.57 o                         
   6   2   2        429.08        465.62         9.56 o                         
   7   2   2         63.79         68.14         3.85 o                         
   8   2   2        458.79        435.11         7.75 o                         
  -8   3   2        102.82        111.88         7.24 o                         
  -7   3   2        200.90        210.15         5.11 o                         
  -6   3   2        464.56        464.92         7.27 o                         
  -5   3   2       1406.20       1399.15        13.88 o                         
  -4   3   2       1946.60       2074.10        26.20 o                         
  -3   3   2       7564.72       7554.30        67.36 o                         
  -2   3   2        223.14        250.10         4.81 o                         
  -1   3   2       9258.44       8998.16       124.08 o                         
   0   3   2         64.16         53.19         3.06 o                         
   1   3   2        174.81        183.25         9.28 o                         
   2   3   2        352.51        367.41         5.85 o                         
   3   3   2          2.61          3.01         0.81 o                         
   4   3   2        352.29        386.28         4.53 o                         
   5   3   2       1013.80       1029.04        11.36 o                         
   6   3   2          0.50          0.36         0.88 o                         
   7   3   2        462.36        488.76         8.62 o                         
  -8   4   2        355.40        324.84        13.75 o                         
  -7   4   2         13.27         13.47         1.08 o                         
  -6   4   2        142.13        138.09         3.56 o                         
  -5   4   2        137.94        133.87         3.10 o                         
  -4   4   2       4750.46       4714.33        34.93 o                         
  -3   4   2        224.85        251.59         4.83 o                         
  -2   4   2       6288.84       6017.42        53.64 o                         
  -1   4   2       1326.01       1284.13        22.19 o                         
   0   4   2        123.14        141.00         3.89 o                         
   1   4   2       5065.50       5363.58       112.11 o                         
   2   4   2       4362.09       4190.78        44.65 o                         
   3   4   2        636.00        683.40         8.82 o                         
   4   4   2        657.55        591.39         8.82 o                         
   5   4   2          2.13          4.47         0.89 o                         
   6   4   2        958.62        989.26        15.43 o                         
   7   4   2         63.65         66.41         2.53 o                         
  -7   5   2        246.23        253.43         7.81 o                         
  -6   5   2         26.56         30.17         1.76 o                         
  -5   5   2       2250.60       2253.54        21.86 o                         
  -4   5   2         67.68         83.83         2.25 o                         
  -3   5   2       1349.05       1307.02        15.33 o                         
  -2   5   2       2722.45       2872.92        88.93 o                         
  -1   5   2       3884.30       3763.13        70.14 o                         
   0   5   2        333.00        386.74         8.85 o                         
   1   5   2       1209.84       1115.68        16.07 o                         
   2   5   2        923.61        940.70        11.93 o                         
   3   5   2        147.23        133.30         3.88 o                         
   4   5   2         38.42         43.69         1.62 o                         
   5   5   2        599.77        617.12         8.46 o                         
   6   5   2        119.86        126.46         3.52 o                         
   7   5   2        525.86        515.83        28.93 o                         
  -7   6   2       1265.98       1241.85        29.36 o                         
  -6   6   2        451.46        462.20         9.07 o                         
  -5   6   2         13.05         13.86         1.71 o                         
  -4   6   2        638.78        632.51         9.49 o                         
  -3   6   2         13.66         15.00         1.88 o                         
  -2   6   2       5290.84       5521.64        65.84 o                         
  -1   6   2        438.70        378.33         8.30 o                         
   0   6   2         62.55        148.69         4.67 o                         
   1   6   2        175.14        196.35         5.03 o                         
   2   6   2       2958.43       2910.95        28.30 o                         
   3   6   2        490.71        467.54        12.47 o                         
   4   6   2         72.19         68.33         4.60 o                         
   5   6   2        100.14        101.65         3.32 o                         
   6   6   2       1294.49       1249.62        14.79 o                         
   7   6   2        456.27        442.36        12.52 o                         
  -7   7   2       1891.16       1873.89        40.49 o                         
  -6   7   2          0.95          2.85         1.27 o                         
  -5   7   2          5.32          6.34         1.58 o                         
  -4   7   2         32.09         32.32         1.84 o                         
  -3   7   2          6.07          6.60         1.31 o                         
  -2   7   2          3.92          5.61         1.11 o                         
  -1   7   2       5520.67       5846.99        71.06 o                         
   0   7   2        330.79        345.30         6.50 o                         
   1   7   2          1.13          3.98         0.89 o                         
   2   7   2          6.88          8.67         1.25 o                         
   3   7   2       2134.97       2074.57        20.63 o                         
   4   7   2         73.97         80.16         7.27 o                         
   5   7   2        706.35        708.63        10.45 o                         
   6   7   2          0.83          2.54         1.76 o                         
   7   7   2       1556.86       1489.49        31.43 o                         
  -7   8   2          0.08          0.59         0.87 o                         
  -6   8   2        780.28        797.42        18.64 o                         
  -5   8   2         34.46         34.40         3.04 o                         
  -4   8   2       1033.47       1025.33        15.00 o                         
  -3   8   2        189.22        187.00         5.01 o                         
  -2   8   2       1013.87       1019.64        17.59 o                         
  -1   8   2         27.61         35.31         2.75 o                         
   0   8   2        450.35        439.07         8.05 o                         
   1   8   2         42.04         33.10         1.80 o                         
   2   8   2        382.70        377.83         6.89 o                         
   3   8   2        430.62        413.58         7.05 o                         
   4   8   2        431.73        444.84        13.07 o                         
   5   8   2         53.03         47.62         2.18 o                         
   6   8   2        925.67        920.21        15.92 o                         
  -7   9   2         80.76         62.87         2.83 o                         
  -6   9   2          3.63          6.12         1.34 o                         
  -5   9   2        677.21        686.22        14.94 o                         
  -4   9   2          1.23          1.75         1.06 o                         
  -3   9   2       1295.20       1318.62        18.05 o                         
  -2   9   2        149.26        150.95         5.66 o                         
  -1   9   2        740.26        782.74        12.38 o                         
   0   9   2        539.79        573.30        18.91 o                         
   1   9   2        333.84        312.46         7.70 o                         
   2   9   2        958.63        957.90        13.48 o                         
   3   9   2        565.49        573.21         9.49 o                         
   4   9   2          0.57          1.16         1.30 o                         
   5   9   2        808.53        798.78        18.99 o                         
   6   9   2          1.99          1.85         0.77 o                         
  -6  10   2        248.25        249.34         9.03 o                         
  -5  10   2          0.52          1.65         1.28 o                         
  -4  10   2        687.79        695.40        10.62 o                         
  -3  10   2         15.65         17.59         1.73 o                         
  -2  10   2        896.27        929.94        18.04 o                         
  -1  10   2        678.46        696.71        14.66 o                         
   0  10   2       1646.02       1651.30        50.60 o                         
   1  10   2       1939.15       1946.34        25.89 o                         
   2  10   2         30.38         26.05         1.62 o                         
   3  10   2        118.76        120.02         3.49 o                         
   4  10   2        808.29        811.81        21.47 o                         
   5  10   2          1.71          1.24         1.66 o                         
   6  10   2        561.70        550.22         9.68 o                         
  -6  11   2         93.37         90.33         4.21 o                         
  -5  11   2        621.11        653.98        12.70 o                         
  -4  11   2         13.97         13.55         1.32 o                         
  -3  11   2       1312.70       1352.09        17.05 o                         
  -2  11   2        501.16        517.60        18.47 o                         
  -1  11   2       2468.98       2502.57        52.98 o                         
   0  11   2       1321.34       1336.52        20.95 o                         
   1  11   2          4.39          3.65         1.16 o                         
   2  11   2         45.47         46.38         3.38 o                         
   3  11   2        111.61        110.25         4.63 o                         
   4  11   2        195.45        195.80         8.93 o                         
   5  11   2        556.29        562.92        10.62 o                         
  -5  12   2         91.01        105.72         4.83 o                         
  -4  12   2       1298.60       1297.27        17.80 o                         
  -3  12   2        251.38        255.60         6.36 o                         
  -2  12   2          1.10          1.21         1.27 o                         
  -1  12   2       1437.92       1448.60        24.84 o                         
   0  12   2       1870.99       1933.71        25.52 o                         
   1  12   2         15.88         16.63         3.11 o                         
   2  12   2        157.79        164.94         4.69 o                         
   3  12   2         37.19         36.77         3.31 o                         
   4  12   2        346.14        355.01         8.06 o                         
   5  12   2         38.98         32.76         1.58 o                         
  -4  13   2          0.69          1.75         0.61 o                         
  -3  13   2          5.09          5.06         0.81 o                         
  -2  13   2         85.07         80.92         3.67 o                         
  -1  13   2       1294.23       1321.51        22.26 o                         
   0  13   2        134.55        128.99         3.83 o                         
   1  13   2         71.51         81.67         2.64 o                         
   2  13   2          7.23          7.96         1.11 o                         
   3  13   2        617.40        616.60        11.67 o                         
   4  13   2         16.94         15.42         1.24 o                         
  -4  14   2         85.87         84.49         3.83 o                         
  -3  14   2         76.72         81.49        10.64 o                         
  -2  14   2        461.26        474.34         9.71 o                         
  -1  14   2         97.04         96.80         3.91 o                         
   0  14   2        330.06        327.01        10.19 o                         
   1  14   2         83.65         80.58         3.35 o                         
   2  14   2         76.90         73.47         2.28 o                         
   3  14   2        316.55        272.85        36.81 o                         
   0  15   2         34.80         35.87         2.72 o                         
   1  15   2        428.97        417.54        10.71 o                         
  -7   0   3        385.11        389.42        14.18 o                         
  -5   0   3         11.42          7.20         0.78 o                         
  -3   0   3       2521.38       2411.15        60.70 o                         
  -1   0   3       6791.87       6376.61       105.04 o                         
   1   0   3       6092.30       6029.84       120.44 o                         
   3   0   3       2550.35       2306.65        65.72 o                         
   5   0   3       1071.91       1084.43        14.12 o                         
   7   0   3         82.04         84.24         5.77 o                         
  -8   1   3        506.91        511.87        14.56 o                         
  -7   1   3         81.81         92.31         6.22 o                         
  -6   1   3       1025.35        991.84        13.81 o                         
  -5   1   3        137.03        114.18         2.70 o                         
  -4   1   3       2395.54       2356.85        65.42 o                         
  -3   1   3       1352.09       1402.16        25.21 o                         
  -2   1   3        267.03        267.54         5.00 o                         
  -1   1   3          2.75          1.94         1.08 o                         
   0   1   3       3848.55       3616.11        53.63 o                         
   1   1   3         49.10         58.60         3.63 o                         
   2   1   3       1137.95       1065.53        15.31 o                         
   3   1   3         52.95         57.16         3.94 o                         
   4   1   3        730.27        750.11         7.85 o                         
   5   1   3        567.82        581.40         8.83 o                         
   6   1   3        765.83        800.50        17.10 o                         
   7   1   3         32.77         37.19         3.94 o                         
  -8   2   3          0.01          4.15         1.03 o                         
  -7   2   3        571.85        546.15        11.30 o                         
  -6   2   3         21.63         23.66         1.52 o                         
  -5   2   3       1443.15       1414.26        12.65 o                         
  -4   2   3        664.70        663.87        13.06 o                         
  -3   2   3       6093.40       5777.05        59.19 o                         
  -2   2   3       1218.19       1202.55        16.08 o                         
  -1   2   3        921.09        957.84        26.09 o                         
   0   2   3       1079.64       1132.48        30.05 o                         
   1   2   3       2165.79       2049.31        34.27 o                         
   2   2   3       1135.05       1221.02        21.10 o                         
   3   2   3       1354.22       1329.22        16.49 o                         
   4   2   3          0.76          3.33         0.55 o                         
   5   2   3       1548.16       1611.04        14.93 o                         
   6   2   3        106.82        114.96         3.79 o                         
   7   2   3        332.14        362.44         8.84 o                         
  -8   3   3         10.91          8.59         1.59 o                         
  -7   3   3         16.19         16.41         1.40 o                         
  -6   3   3       1988.68       1989.96        20.90 o                         
  -5   3   3          5.41         10.34         0.85 o                         
  -4   3   3       1698.18       1645.86        20.90 o                         
  -3   3   3          0.09          1.44         0.89 o                         
  -2   3   3        292.07        248.77         9.22 o                         
  -1   3   3       3692.45       3512.16        75.97 o                         
   0   3   3       3105.50       3202.14        40.28 o                         
   1   3   3       1216.84       1124.01        31.73 o                         
   2   3   3        238.65        360.15        16.00 o                         
   3   3   3         25.17         41.17         2.21 o                         
   4   3   3       7400.83       7710.31        45.01 o                         
   5   3   3        399.20        413.35         6.24 o                         
   6   3   3        130.65        139.88         4.58 o                         
   7   3   3         78.58         83.02         3.52 o                         
  -8   4   3        322.09        269.89         5.56 o                         
  -7   4   3        187.87        196.91         4.73 o                         
  -6   4   3       2247.17       2229.27        24.66 o                         
  -5   4   3       3000.65       2985.46        21.12 o                         
  -4   4   3       3776.57       3859.47        23.47 o                         
  -3   4   3       3939.36       3993.41        34.82 o                         
  -2   4   3       1582.71       1756.09        20.52 o                         
  -1   4   3        329.74        272.92        12.15 o                         
   0   4   3         29.73         20.39         1.88 o                         
   1   4   3       3365.97       3422.10        51.01 o                         
   2   4   3        196.87        210.11         3.59 o                         
   3   4   3       1876.51       1812.22        18.82 o                         
   4   4   3        196.08        214.29         3.78 o                         
   5   4   3       3290.58       3434.11        30.05 o                         
   6   4   3        155.37        153.76         7.97 o                         
   7   4   3        153.03        160.18         3.79 o                         
  -7   5   3         14.31         15.52         1.10 o                         
  -6   5   3       3509.73       3496.08        36.30 o                         
  -5   5   3        357.18        358.60         5.80 o                         
  -4   5   3        732.71        756.68         9.90 o                         
  -3   5   3        138.17        109.90         5.04 o                         
  -2   5   3         88.08         46.31         1.91 o                         
  -1   5   3        714.43        830.44        12.58 o                         
   0   5   3       1875.44       1864.59        23.75 o                         
   1   5   3          0.15          0.53         0.67 o                         
   2   5   3       2787.50       2547.59        21.56 o                         
   3   5   3        180.58        174.88         3.97 o                         
   4   5   3        350.61        366.25         5.24 o                         
   5   5   3        870.73        868.38         9.05 o                         
   6   5   3        772.68        813.20        11.01 o                         
   7   5   3         76.07         67.43         6.47 o                         
  -7   6   3        157.87        159.16         4.86 o                         
  -6   6   3         74.18         71.09         2.77 o                         
  -5   6   3        423.92        424.03         7.34 o                         
  -4   6   3        169.81        140.81         4.07 o                         
  -3   6   3       1438.32       1516.51        16.45 o                         
  -2   6   3        132.28        119.76         5.42 o                         
  -1   6   3       1098.35       1029.95        16.97 o                         
   0   6   3          5.59          3.72         1.33 o                         
   1   6   3       2188.34       2030.16        20.28 o                         
   2   6   3        109.34        127.39         2.75 o                         
   3   6   3       1329.18       1295.47        14.80 o                         
   4   6   3          1.36          1.58         0.82 o                         
   5   6   3        732.90        728.67        10.68 o                         
   6   6   3          1.41          1.47         0.98 o                         
   7   6   3        113.31        119.47         5.05 o                         
  -7   7   3          4.92          2.51         0.92 o                         
  -6   7   3       1707.58       1701.89        28.28 o                         
  -5   7   3          2.79          2.49         1.36 o                         
  -4   7   3        202.79        210.16         4.69 o                         
  -3   7   3          7.56          4.34         1.00 o                         
  -2   7   3       1935.27       1894.09        25.83 o                         
  -1   7   3        404.39        451.59         8.05 o                         
   0   7   3       1342.47       1295.33        24.30 o                         
   1   7   3         87.41         99.04         3.05 o                         
   2   7   3        536.74        519.71         6.65 o                         
   3   7   3         42.40         40.68         2.16 o                         
   4   7   3        298.84        306.50         8.79 o                         
   5   7   3         70.51         69.63         3.40 o                         
   6   7   3        632.94        626.03        21.10 o                         
   7   7   3        138.52        133.66         4.73 o                         
  -7   8   3        168.05        165.72         5.44 o                         
  -6   8   3         35.60         27.74         3.48 o                         
  -5   8   3        340.48        343.56         9.47 o                         
  -4   8   3         66.43         63.69         2.70 o                         
  -3   8   3        727.55        718.23        13.48 o                         
  -2   8   3        222.09        207.58         6.66 o                         
  -1   8   3       1031.73       1036.94        12.84 o                         
   0   8   3        435.02        473.27         9.38 o                         
   1   8   3       2434.88       2372.29        25.18 o                         
   2   8   3        542.09        525.44         7.46 o                         
   3   8   3       1198.95       1198.15        22.24 o                         
   4   8   3         23.79         20.12         3.51 o                         
   5   8   3        368.11        353.92         6.32 o                         
   6   8   3        158.77        154.31         6.69 o                         
  -7   9   3        156.47        140.53         4.81 o                         
  -6   9   3        614.09        618.32        17.73 o                         
  -5   9   3          1.49          1.93         1.08 o                         
  -4   9   3        894.75        905.66        12.86 o                         
  -3   9   3         20.98         22.41         2.00 o                         
  -2   9   3        682.34        717.41        11.50 o                         
  -1   9   3        281.84        309.84         9.56 o                         
   0   9   3         91.97         88.91         5.43 o                         
   1   9   3         12.47          9.94         1.16 o                         
   2   9   3       1638.93       1638.04        19.68 o                         
   3   9   3         39.80         45.56         8.71 o                         
   4   9   3        465.24        483.34        11.42 o                         
   5   9   3        310.00        308.75         6.43 o                         
  -6  10   3        288.97        291.91         9.75 o                         
  -5  10   3       1376.51       1388.47        19.50 o                         
  -4  10   3         43.53         40.87         2.51 o                         
  -3  10   3        904.05        921.02        12.19 o                         
  -2  10   3        236.50        235.77         4.96 o                         
  -1  10   3        349.05        376.92        11.38 o                         
   0  10   3         74.29         79.18         5.95 o                         
   1  10   3        124.50        134.38         4.64 o                         
   2  10   3         32.18         30.64         1.99 o                         
   3  10   3        963.78        979.81        22.30 o                         
   4  10   3         61.99         63.23         3.43 o                         
   5  10   3        904.14        899.83        26.71 o                         
   6  10   3         61.64         65.13         3.07 o                         
  -6  11   3        142.41        136.96         5.14 o                         
  -5  11   3         76.40         83.37         2.99 o                         
  -4  11   3        438.85        449.78         8.65 o                         
  -3  11   3         13.48         15.64         1.66 o                         
  -2  11   3        930.60        988.98        14.18 o                         
  -1  11   3         61.87         45.24         2.83 o                         
   0  11   3         64.70         66.29         3.38 o                         
   1  11   3        249.88        233.19         8.42 o                         
   2  11   3        262.22        258.51         5.99 o                         
   3  11   3        201.98        215.26         9.29 o                         
   4  11   3       1704.31       1720.99        26.86 o                         
   5  11   3        381.64        391.19        11.06 o                         
  -5  12   3        104.21         98.98         5.04 o                         
  -4  12   3         53.89         55.61         2.12 o                         
  -3  12   3       1691.50       1774.19        20.46 o                         
  -2  12   3        432.63        448.21        10.22 o                         
  -1  12   3        262.47        255.13        15.59 o                         
   0  12   3        228.11        237.58         6.98 o                         
   1  12   3       1622.31       1626.86        27.11 o                         
   2  12   3         36.16         40.18         3.98 o                         
   3  12   3        102.04        109.19         4.12 o                         
   4  12   3         23.31         23.02         1.69 o                         
  -5  13   3         39.02         39.50         2.29 o                         
  -4  13   3        129.03        121.65         3.95 o                         
  -3  13   3       1119.65       1129.83        13.90 o                         
  -2  13   3        615.43        623.16        18.45 o                         
  -1  13   3         72.93         78.02         5.54 o                         
   0  13   3        333.13        343.08         6.77 o                         
   1  13   3        101.65         97.97         3.52 o                         
   2  13   3        232.49        236.58         6.35 o                         
   3  13   3         54.95         49.70         2.82 o                         
   4  13   3        282.46        299.59         8.33 o                         
  -3  14   3        817.65        770.96        17.76 o                         
  -2  14   3        380.31        371.60         7.93 o                         
  -1  14   3        270.30        280.65         7.31 o                         
   0  14   3          0.01          0.44         0.86 o                         
   1  14   3       1172.99       1086.61        50.48 o                         
   2  14   3        281.98        266.67         5.84 o                         
   3  14   3        182.24        189.00         5.89 o                         
  -2  15   3        252.57        264.47         7.77 o                         
   0  15   3        234.23        249.39         7.83 o                         
   1  15   3         31.77         25.73         2.00 o                         
  -8   0   4        980.09       1007.68        24.22 o                         
  -6   0   4       1136.42       1161.22        17.85 o                         
  -4   0   4       3407.05       3390.19        86.13 o                         
  -2   0   4        584.46        665.64        16.32 o                         
   0   0   4       4300.79       4132.65        62.28 o                         
   2   0   4          5.95          2.40         1.08 o                         
   4   0   4       2119.20       2065.93        25.91 o                         
   6   0   4        817.66        814.84        13.72 o                         
  -8   1   4          0.04          3.79         1.39 o                         
  -7   1   4        442.59        452.23        19.42 o                         
  -6   1   4         58.97         62.16         2.79 o                         
  -5   1   4       2133.75       2181.90        25.90 o                         
  -4   1   4          0.67          3.55         2.80 o                         
  -3   1   4       1617.12       1521.67        24.72 o                         
  -2   1   4       1478.65       1376.67        18.22 o                         
  -1   1   4        456.63        422.80         9.24 o                         
   0   1   4       2788.04       2922.31        50.59 o                         
   1   1   4       7944.16       7757.24        90.57 o                         
   2   1   4       5330.84       5577.52        65.62 o                         
   3   1   4        559.69        585.68        11.79 o                         
   4   1   4         76.30         90.48         2.74 o                         
   5   1   4        357.50        364.22         6.11 o                         
   6   1   4          0.07          1.35         1.27 o                         
   7   1   4        155.02        177.82         7.89 o                         
  -8   2   4        193.83        192.24         5.20 o                         
  -7   2   4          8.66          6.78         1.14 o                         
  -6   2   4       1872.28       1901.74        18.06 o                         
  -5   2   4       1304.99       1300.99        11.29 o                         
  -4   2   4        164.49        149.88         2.71 o                         
  -3   2   4         93.49         96.10         5.51 o                         
  -2   2   4       1233.10       1139.83        24.92 o                         
  -1   2   4        457.80        502.87        10.74 o                         
   0   2   4       1613.81       1624.12        29.62 o                         
   1   2   4       1596.44       1642.95        30.65 o                         
   2   2   4       3257.70       3471.00        46.00 o                         
   3   2   4        216.53        236.79         4.55 o                         
   4   2   4       1205.96       1190.38        11.09 o                         
   5   2   4        183.74        187.26         3.58 o                         
   6   2   4        291.70        309.62         5.65 o                         
   7   2   4         61.46         64.43         3.14 o                         
  -8   3   4          0.11          1.79         0.69 o                         
  -7   3   4        438.76        440.55         8.08 o                         
  -6   3   4        168.94        172.20         6.66 o                         
  -5   3   4       1440.50       1457.95        12.38 o                         
  -4   3   4        314.68        353.79         4.03 o                         
  -3   3   4        604.31        505.45         7.57 o                         
  -2   3   4       1304.97       1243.44        14.17 o                         
  -1   3   4        152.41        180.71        10.39 o                         
   0   3   4       1884.56       1982.99        30.51 o                         
   1   3   4        198.82        161.93        10.78 o                         
   2   3   4         41.09         50.40         6.52 o                         
   3   3   4       8659.02       8855.57        63.07 o                         
   4   3   4         19.87         17.83         1.10 o                         
   5   3   4        972.57       1013.54        11.47 o                         
   6   3   4         13.82         16.71         1.94 o                         
   7   3   4         28.49         26.68         1.54 o                         
  -8   4   4        900.31        781.86        12.52 o                         
  -7   4   4        265.81        257.42         5.55 o                         
  -6   4   4          8.00         10.85         1.40 o                         
  -5   4   4         44.69         55.93         1.68 o                         
  -4   4   4        353.65        336.23         4.44 o                         
  -3   4   4         18.96         32.86         1.85 o                         
  -2   4   4       4885.71       5170.66        52.01 o                         
  -1   4   4         38.28         60.29         3.08 o                         
   0   4   4        135.06         86.98         4.26 o                         
   1   4   4          1.09          3.29         1.74 o                         
   2   4   4       4973.85       5362.11       119.08 o                         
   3   4   4        722.79        753.89         8.38 o                         
   4   4   4       1935.57       1946.93        14.47 o                         
   5   4   4        444.59        473.74         6.71 o                         
   6   4   4        302.49        303.87         6.75 o                         
   7   4   4          2.24          0.83         0.65 o                         
  -7   5   4        699.27        673.75        10.18 o                         
  -6   5   4         18.77         19.29         1.48 o                         
  -5   5   4       2372.69       2401.85        20.09 o                         
  -4   5   4         49.31         51.82         1.88 o                         
  -3   5   4        273.50        287.55         8.84 o                         
  -2   5   4          0.03          2.75         0.66 o                         
  -1   5   4       1369.27       1308.84        17.39 o                         
   0   5   4       3318.26       3685.93        39.65 o                         
   1   5   4       1027.42        925.77        14.02 o                         
   2   5   4       1264.30       1351.88        16.52 o                         
   3   5   4       5130.63       5076.70        35.78 o                         
   4   5   4        130.40        142.59         3.06 o                         
   5   5   4          0.82          1.22         0.60 o                         
   6   5   4         60.49         66.49         3.25 o                         
  -7   6   4        128.86        132.22         6.14 o                         
  -6   6   4        527.82        523.67         7.93 o                         
  -5   6   4         93.58         95.37         4.95 o                         
  -4   6   4        270.31        268.50         6.19 o                         
  -3   6   4        877.63        895.87        11.03 o                         
  -2   6   4       2055.71       2036.26        23.94 o                         
  -1   6   4       2959.45       3139.52        38.06 o                         
   0   6   4        100.14         70.87         2.96 o                         
   1   6   4          0.59          1.27         0.78 o                         
   2   6   4       1715.93       1655.27        31.10 o                         
   3   6   4         68.78         59.29         2.88 o                         
   4   6   4        200.17        212.82         5.41 o                         
   5   6   4         28.11         24.61         1.40 o                         
   6   6   4       1536.06       1463.46        68.84 o                         
  -7   7   4        198.68        188.17         7.18 o                         
  -6   7   4         35.06         34.77         2.79 o                         
  -5   7   4        873.13        858.98        14.31 o                         
  -4   7   4          5.80          8.25         1.42 o                         
  -3   7   4       1581.03       1616.24        17.77 o                         
  -2   7   4        289.28        321.83         6.78 o                         
  -1   7   4       1078.19       1048.16        23.19 o                         
   0   7   4        203.71        238.29         7.77 o                         
   1   7   4       2306.30       2227.25        25.34 o                         
   2   7   4        221.68        214.76         4.35 o                         
   3   7   4        182.48        183.46         8.98 o                         
   4   7   4        182.19        186.76         6.24 o                         
   5   7   4        292.83        278.37         6.32 o                         
   6   7   4         13.53         12.52         2.17 o                         
  -7   8   4         74.33         76.26         3.90 o                         
  -6   8   4       1322.61       1356.52        25.64 o                         
  -5   8   4          0.94          1.85         1.07 o                         
  -4   8   4         79.01         86.96         3.13 o                         
  -3   8   4        462.55        481.20         8.75 o                         
  -2   8   4       1437.37       1417.66        17.79 o                         
  -1   8   4       1941.25       2002.59        23.29 o                         
   0   8   4         83.83         72.30         3.07 o                         
   1   8   4        298.50        285.65         5.60 o                         
   2   8   4        893.66        880.69        10.81 o                         
   3   8   4         22.97         16.21         2.61 o                         
   4   8   4        338.07        332.46         9.13 o                         
   5   8   4         88.29         89.33         3.21 o                         
   6   8   4        647.84        634.04        16.37 o                         
  -7   9   4        233.15        217.50         6.43 o                         
  -6   9   4         67.23         74.56         4.80 o                         
  -5   9   4        800.11        817.05        16.28 o                         
  -4   9   4        341.32        341.00         6.67 o                         
  -3   9   4        172.25        205.29         6.78 o                         
  -2   9   4        236.01        244.27         5.51 o                         
  -1   9   4       1051.70       1023.62        24.09 o                         
   0   9   4          0.09          0.61         0.84 o                         
   1   9   4        337.38        329.71         7.61 o                         
   2   9   4        327.42        334.58         7.56 o                         
   3   9   4       1455.15       1444.54        29.91 o                         
   4   9   4          9.52         12.14         1.81 o                         
   5   9   4        319.67        318.40         6.16 o                         
   6   9   4          0.47          1.49         0.96 o                         
  -6  10   4         35.83         34.62         2.85 o                         
  -5  10   4          6.17          7.07         1.24 o                         
  -4  10   4        530.49        577.05         9.20 o                         
  -3  10   4          4.20          2.00         0.92 o                         
  -2  10   4        761.29        744.29        11.34 o                         
  -1  10   4         35.21         27.17         4.43 o                         
   0  10   4        583.86        569.67        10.75 o                         
   1  10   4         23.44         27.53         4.90 o                         
   2  10   4        893.10        902.96        18.88 o                         
   3  10   4        191.38        181.21         6.19 o                         
   4  10   4       1307.77       1277.70        24.22 o                         
   5  10   4        312.09        291.91         6.34 o                         
  -6  11   4         12.80          9.57         0.86 o                         
  -5  11   4        276.89        279.08         7.28 o                         
  -4  11   4        320.27        352.17         7.24 o                         
  -3  11   4         81.97        102.87         3.25 o                         
  -2  11   4        235.34        249.12         5.74 o                         
  -1  11   4        432.25        396.38         9.51 o                         
   0  11   4          0.17          1.16         0.89 o                         
   1  11   4         86.67         93.95         5.47 o                         
   2  11   4          7.61          9.45         2.46 o                         
   3  11   4       1163.95       1148.94        19.92 o                         
   4  11   4         45.08         38.56         1.85 o                         
   5  11   4       1423.20       1260.58        26.04 o                         
  -5  12   4        295.00        308.10         6.76 o                         
  -4  12   4        506.77        526.69        23.85 o                         
  -3  12   4          0.82          0.53         0.70 o                         
  -2  12   4         11.87         12.47         1.71 o                         
  -1  12   4        448.69        370.21        12.28 o                         
   0  12   4       1716.49       1708.43        27.58 o                         
   1  12   4          5.36          5.68         1.44 o                         
   2  12   4        749.70        780.42        15.05 o                         
   3  12   4          5.62          9.14         1.03 o                         
   4  12   4         85.51         81.47         4.09 o                         
  -4  13   4        435.08        444.55        12.40 o                         
  -3  13   4         76.64         81.85         2.92 o                         
  -2  13   4        259.87        285.69         7.73 o                         
  -1  13   4        554.02        522.44        16.30 o                         
   0  13   4        726.32        690.10        18.31 o                         
   1  13   4        798.30        855.49        28.29 o                         
   2  13   4        659.91        686.36        12.77 o                         
   3  13   4          1.82          2.12         0.92 o                         
  -3  14   4        114.33        108.92         4.52 o                         
  -2  14   4         13.32          9.16         1.02 o                         
  -1  14   4          5.34          7.05         0.97 o                         
   0  14   4        477.08        445.33        12.92 o                         
   1  14   4         10.43         10.24         1.80 o                         
   2  14   4         41.40         43.59         2.76 o                         
  -2  15   4         55.45         49.88         2.65 o                         
  -1  15   4        416.61        442.79        11.41 o                         
   0  15   4          3.48          2.33         0.97 o                         
   1  15   4        410.43        393.57         9.67 o                         
  -7   0   5       2934.82       2893.91        59.57 o                         
  -5   0   5        130.22        120.60         4.03 o                         
  -3   0   5       1054.19       1034.91        24.44 o                         
  -1   0   5        169.89        134.65        10.17 o                         
   1   0   5       9472.05      10442.01       247.37 o                         
   3   0   5        114.53        117.23         3.83 o                         
   5   0   5        414.12        400.74         8.61 o                         
   7   0   5        508.86        526.73        14.66 o                         
  -8   1   5       1610.41       1639.98        35.75 o                         
  -7   1   5          0.02         -0.26         0.94 o                         
  -6   1   5        317.49        315.42         6.04 o                         
  -5   1   5        371.59        348.18         6.28 o                         
  -4   1   5        310.28        308.07         4.99 o                         
  -3   1   5        543.65        508.26        25.25 o                         
  -2   1   5        452.21        542.27         7.66 o                         
  -1   1   5       1156.25       1276.93        17.28 o                         
   0   1   5       8592.55       8718.06       109.32 o                         
   1   1   5        772.99        848.13        16.32 o                         
   2   1   5        937.98        867.86        16.01 o                         
   3   1   5         99.74        112.67         2.89 o                         
   4   1   5       2499.10       2542.94        22.47 o                         
   5   1   5        294.93        299.81         6.03 o                         
   6   1   5        443.99        472.62         9.18 o                         
   7   1   5        130.90        142.69         6.26 o                         
  -8   2   5         18.80         20.88         1.69 o                         
  -7   2   5       1520.31       1512.76        20.30 o                         
  -6   2   5       1140.12       1149.40        17.21 o                         
  -5   2   5        334.50        313.46         5.52 o                         
  -4   2   5        206.57        194.09         4.42 o                         
  -3   2   5         26.79         25.74         1.29 o                         
  -2   2   5       1315.36       1232.47        14.18 o                         
  -1   2   5       2599.61       2387.46        31.10 o                         
   0   2   5       3945.66       4079.79        47.73 o                         
   1   2   5       7844.12       8566.84        76.19 o                         
   2   2   5        165.08        168.17         5.58 o                         
   3   2   5         57.32         47.15         2.15 o                         
   4   2   5         41.38         48.10         2.12 o                         
   5   2   5        613.18        623.29         9.20 o                         
   6   2   5         40.93         47.29         2.03 o                         
   7   2   5        435.80        466.29         9.06 o                         
  -8   3   5         96.26         99.18         3.24 o                         
  -7   3   5         43.65         43.14         2.19 o                         
  -6   3   5         98.56        110.83         3.17 o                         
  -5   3   5         48.38         54.65         1.62 o                         
  -4   3   5       2414.40       2319.98        17.68 o                         
  -3   3   5          4.64          4.50         0.85 o                         
  -2   3   5       7622.09       8059.11        65.58 o                         
  -1   3   5         81.42         72.93         2.49 o                         
   0   3   5         88.33         74.66         2.90 o                         
   1   3   5        481.96        533.19        23.07 o                         
   2   3   5       2943.99       2786.50        50.27 o                         
   3   3   5        335.58        386.99         7.31 o                         
   4   3   5        474.47        491.79         6.71 o                         
   5   3   5         22.92         23.98         1.59 o                         
   6   3   5          8.65          9.02         1.06 o                         
   7   3   5        105.89        102.00         3.91 o                         
  -7   4   5        404.71        413.25         7.48 o                         
  -6   4   5          0.68          1.09         0.73 o                         
  -5   4   5         26.21         23.42         1.14 o                         
  -4   4   5          0.16          1.01         0.48 o                         
  -3   4   5       2019.62       2057.19        20.34 o                         
  -2   4   5        161.25        163.91         3.90 o                         
  -1   4   5        608.70        556.25         9.12 o                         
   0   4   5          0.83          1.49         0.87 o                         
   1   4   5       3477.65       3418.84        84.02 o                         
   2   4   5        632.13        628.13        14.83 o                         
   3   4   5       1505.60       1463.85        18.16 o                         
   4   4   5         28.04         33.26         1.42 o                         
   5   4   5        487.50        515.60         7.73 o                         
   6   4   5          4.43          6.68         1.45 o                         
  -7   5   5         14.43         14.16         1.25 o                         
  -6   5   5        859.54        841.32        11.21 o                         
  -5   5   5          0.07          0.48         0.59 o                         
  -4   5   5        797.44        800.20         7.81 o                         
  -3   5   5         70.16         71.66         3.00 o                         
  -2   5   5        363.17        335.78         6.22 o                         
  -1   5   5       1899.21       1923.68        77.16 o                         
   0   5   5       5001.65       5067.67        55.71 o                         
   1   5   5        319.89        341.01        19.59 o                         
   2   5   5        937.99        924.61        12.81 o                         
   3   5   5         21.77         31.49         1.85 o                         
   4   5   5        775.74        749.95         8.47 o                         
   5   5   5         62.32         59.51         2.20 o                         
   6   5   5          1.48          2.97         0.71 o                         
  -7   6   5        331.94        348.11        11.07 o                         
  -6   6   5         34.90         29.70         1.85 o                         
  -5   6   5       1051.37       1046.93        11.21 o                         
  -4   6   5         27.62         29.63         1.75 o                         
  -3   6   5         30.87         23.18         2.40 o                         
  -2   6   5       1052.09       1110.63        17.85 o                         
  -1   6   5       3038.31       2830.23        32.11 o                         
   0   6   5        151.92        152.01         4.45 o                         
   1   6   5       2170.72       2184.56        31.26 o                         
   2   6   5       1926.22       1974.96        34.34 o                         
   3   6   5        583.09        574.44         7.33 o                         
   4   6   5         10.20          7.52         0.96 o                         
   5   6   5        294.57        297.13         6.48 o                         
   6   6   5        493.90        461.51         9.55 o                         
  -7   7   5          7.60          6.07         1.49 o                         
  -6   7   5        402.94        392.90         9.49 o                         
  -5   7   5          8.11         11.16         1.38 o                         
  -4   7   5        372.44        381.58         7.90 o                         
  -3   7   5          0.44          2.47         0.80 o                         
  -2   7   5          6.62         15.61         1.23 o                         
  -1   7   5          4.25          2.33         0.75 o                         
   0   7   5        238.09        241.86         7.72 o                         
   1   7   5         44.70         40.91         2.50 o                         
   2   7   5       3683.10       3661.08        59.26 o                         
   3   7   5         17.82         17.13         2.11 o                         
   4   7   5       1165.85       1145.61        20.98 o                         
   5   7   5        137.52        141.13         5.14 o                         
   6   7   5        166.12        172.80         6.71 o                         
  -7   8   5        244.14        265.18         8.14 o                         
  -6   8   5          3.77          6.77         1.35 o                         
  -5   8   5        842.82        850.58        17.38 o                         
  -4   8   5        321.29        317.62         7.07 o                         
  -3   8   5         60.71         49.82         2.64 o                         
  -2   8   5         76.43         81.98         2.97 o                         
  -1   8   5       1550.91       1566.24        18.22 o                         
   0   8   5         46.21         44.32         2.50 o                         
   1   8   5        777.92        770.85        13.92 o                         
   2   8   5        923.90        872.58        19.42 o                         
   3   8   5       1207.74       1163.13        19.49 o                         
   4   8   5        303.06        275.88         7.82 o                         
   5   8   5         14.95         16.30         2.61 o                         
   6   8   5         15.53         15.31         1.69 o                         
  -7   9   5         13.38         10.65         1.20 o                         
  -6   9   5         73.13         84.50         5.18 o                         
  -5   9   5        145.23        132.69         5.46 o                         
  -4   9   5        798.43        832.26        11.79 o                         
  -3   9   5        347.86        327.76         7.03 o                         
  -2   9   5        442.77        415.62         9.01 o                         
  -1   9   5        654.37        640.24         9.70 o                         
   0   9   5        704.57        702.48        10.47 o                         
   1   9   5        431.50        420.89         9.00 o                         
   2   9   5        983.98        981.64        19.13 o                         
   3   9   5          0.60          0.92         1.11 o                         
   4   9   5        493.98        475.25         8.52 o                         
   5   9   5         50.47         45.09         3.59 o                         
  -6  10   5         39.08         40.89         2.92 o                         
  -5  10   5          1.06          3.04         1.56 o                         
  -4  10   5        480.01        490.44         8.00 o                         
  -3  10   5       2573.15       2591.07        32.79 o                         
  -2  10   5        560.21        557.58        11.50 o                         
  -1  10   5          6.56          8.64         2.03 o                         
   0  10   5         47.35         53.56         3.07 o                         
   1  10   5        508.42        505.04        12.78 o                         
   2  10   5          8.72          7.32         3.84 o                         
   3  10   5       2486.55       2525.95        50.00 o                         
   4  10   5          0.02          0.15         0.60 o                         
  -6  11   5         39.62         38.11         2.20 o                         
  -5  11   5         29.79         25.21         2.80 o                         
  -4  11   5        576.10        599.91        12.15 o                         
  -3  11   5         39.20         28.65         1.91 o                         
  -2  11   5       2253.49       2298.51        29.53 o                         
  -1  11   5          2.48          4.91         1.31 o                         
   0  11   5        266.50        279.09        19.91 o                         
   1  11   5          6.72          6.27         1.95 o                         
   2  11   5        420.15        421.77        23.99 o                         
   3  11   5        149.96        149.25         5.12 o                         
   4  11   5        278.82        284.14         4.61 o                         
  -5  12   5        176.72        160.58         3.90 o                         
  -4  12   5          0.36         -0.51         0.64 o                         
  -3  12   5        184.12        180.93         8.13 o                         
  -2  12   5        396.30        390.92        10.82 o                         
  -1  12   5        296.01        315.05        11.14 o                         
   0  12   5        223.97        212.40         6.60 o                         
   1  12   5       1242.91       1266.94        30.79 o                         
   2  12   5        240.81        240.90         9.52 o                         
   3  12   5        205.58        214.28         5.66 o                         
   4  12   5          0.17         -0.11         0.68 o                         
  -4  13   5          0.93          2.50         2.12 o                         
  -3  13   5         42.07         40.16         1.96 o                         
  -2  13   5        124.14        110.75         4.33 o                         
  -1  13   5         13.36         14.28         1.69 o                         
   0  13   5        966.43       1041.12        40.68 o                         
   1  13   5         62.19         70.87         4.53 o                         
   2  13   5        118.34        106.33         5.13 o                         
   3  13   5        158.89        156.18         8.34 o                         
  -3  14   5        453.90        414.16        21.42 o                         
  -2  14   5          1.47          0.56         0.69 o                         
  -1  14   5        110.84        125.27         4.06 o                         
   0  14   5         29.14         28.32         2.71 o                         
   1  14   5        404.18        384.77        10.96 o                         
   2  14   5         12.36         16.35         1.22 o                         
  -1  15   5         51.73         38.96         2.29 o                         
  -8   0   6          0.64          0.73         1.16 o                         
  -6   0   6        491.26        499.31         9.74 o                         
  -4   0   6        145.84        145.61         4.25 o                         
  -2   0   6       2905.18       2833.88        57.68 o                         
   0   0   6       5201.51       5142.18        63.03 o                         
   2   0   6       4940.09       5009.41        59.80 o                         
   4   0   6       1662.44       1680.37        20.66 o                         
   6   0   6        932.48        929.10        17.69 o                         
  -8   1   6        137.82        133.40         5.86 o                         
  -7   1   6        455.80        463.31        10.10 o                         
  -6   1   6          0.37          1.59         0.85 o                         
  -5   1   6         16.01         20.71         1.54 o                         
  -4   1   6       1430.07       1378.67        20.21 o                         
  -3   1   6        949.90        856.08        18.53 o                         
  -2   1   6       1542.84       1538.97        20.35 o                         
  -1   1   6      10165.02      11018.47       107.84 o                         
   0   1   6       2734.59       2665.52        36.96 o                         
   1   1   6        853.46        814.27        11.44 o                         
   2   1   6        125.25        131.14         3.42 o                         
   3   1   6         56.07         55.45         2.12 o                         
   4   1   6         70.61         74.97         3.18 o                         
   5   1   6       1561.08       1652.23        20.94 o                         
   6   1   6        311.83        313.30         8.45 o                         
   7   1   6        136.80        120.84         4.71 o                         
  -8   2   6        433.94        425.37         8.41 o                         
  -7   2   6         13.54         11.31         1.34 o                         
  -6   2   6        239.80        242.05         4.34 o                         
  -5   2   6        291.18        296.48         4.44 o                         
  -4   2   6       1055.52        996.04         9.64 o                         
  -3   2   6         26.05         25.88         1.75 o                         
  -2   2   6       1321.97       1357.80        16.36 o                         
  -1   2   6         31.97         35.59         1.82 o                         
   0   2   6       3342.49       3330.87        31.96 o                         
   1   2   6       1021.18       1101.75        15.97 o                         
   2   2   6        945.61        963.18        16.37 o                         
   3   2   6         50.57         58.74         2.22 o                         
   4   2   6        340.08        356.59         5.21 o                         
   5   2   6         17.84         20.36         1.54 o                         
   6   2   6        125.90        132.51         3.10 o                         
   7   2   6         86.91         71.99         4.77 o                         
  -7   3   6         42.54         44.29         2.18 o                         
  -6   3   6         98.19        100.60         3.03 o                         
  -5   3   6        252.38        251.38         4.51 o                         
  -4   3   6        359.04        341.41         4.63 o                         
  -3   3   6       2410.05       2335.33        21.22 o                         
  -2   3   6        251.25        257.39         6.85 o                         
  -1   3   6       1423.49       1466.73        15.07 o                         
   0   3   6          3.54          3.90         0.99 o                         
   1   3   6        191.18        146.93         5.05 o                         
   2   3   6         69.49         74.98         2.94 o                         
   3   3   6       2399.21       2460.14        22.61 o                         
   4   3   6          0.00          0.81         0.84 o                         
   5   3   6        832.98        870.32        14.55 o                         
   6   3   6         83.87         90.25         2.66 o                         
  -7   4   6         23.63         22.08         1.56 o                         
  -6   4   6        514.94        540.24         7.01 o                         
  -5   4   6         20.42         20.54         1.33 o                         
  -4   4   6       2534.18       2477.98        20.43 o                         
  -3   4   6        279.33        268.24         3.67 o                         
  -2   4   6       1701.68       1737.54        17.75 o                         
  -1   4   6        782.96        779.14        10.47 o                         
   0   4   6        118.47         93.82         4.38 o                         
   1   4   6         43.73         50.73         2.55 o                         
   2   4   6        876.09        843.80        16.57 o                         
   3   4   6          0.18          2.73         1.02 o                         
   4   4   6        118.76        127.49         2.95 o                         
   5   4   6          0.54          2.67         0.77 o                         
   6   4   6        496.85        509.87        14.30 o                         
  -7   5   6        308.62        319.41        10.62 o                         
  -6   5   6         16.58         16.05         1.60 o                         
  -5   5   6        194.05        200.59         3.55 o                         
  -4   5   6         32.00         31.28         1.36 o                         
  -3   5   6        505.81        466.09         8.64 o                         
  -2   5   6        166.38        183.75         6.26 o                         
  -1   5   6       2823.73       2861.72        30.93 o                         
   0   5   6        118.04        111.26         2.76 o                         
   1   5   6       1873.62       1794.80        21.04 o                         
   2   5   6         55.36         55.59         4.14 o                         
   3   5   6        309.70        283.37         4.88 o                         
   4   5   6        299.16        306.21         4.49 o                         
   5   5   6        325.73        330.67         4.88 o                         
   6   5   6         25.05         24.57         1.62 o                         
  -7   6   6         12.61         12.86         2.01 o                         
  -6   6   6        735.78        726.86        20.66 o                         
  -5   6   6        552.04        560.76         9.00 o                         
  -4   6   6         50.64         47.70         2.67 o                         
  -3   6   6        271.32        268.23         5.71 o                         
  -2   6   6       1405.46       1394.47        16.44 o                         
  -1   6   6        129.74        131.25         8.60 o                         
   0   6   6       3691.42       3637.97        79.20 o                         
   1   6   6          9.53         14.79         2.41 o                         
   2   6   6       2328.97       2194.76        42.34 o                         
   3   6   6         52.24         46.27         2.13 o                         
   4   6   6          1.33          1.81         0.69 o                         
   5   6   6         31.66         27.54         2.40 o                         
   6   6   6        382.45        358.46        10.18 o                         
  -7   7   6          4.26          5.14         1.36 o                         
  -6   7   6         32.86         31.82         2.49 o                         
  -5   7   6       1736.72       1743.98        33.99 o                         
  -4   7   6        276.65        279.99        11.87 o                         
  -3   7   6          0.91          2.08         0.96 o                         
  -2   7   6        121.10        138.80         4.02 o                         
  -1   7   6       4683.37       4687.49        49.47 o                         
   0   7   6          0.01          1.10         1.04 o                         
   1   7   6        853.56        870.00        12.76 o                         
   2   7   6        115.69         86.28         4.66 o                         
   3   7   6        749.77        712.16        19.89 o                         
   4   7   6        136.16        120.23         4.09 o                         
   5   7   6         77.87         61.05         4.70 o                         
   6   7   6         19.42         15.56         1.60 o                         
  -7   8   6         91.61         91.45         4.04 o                         
  -6   8   6        319.86        332.58         8.09 o                         
  -5   8   6        792.37        816.12        18.98 o                         
  -4   8   6          0.92          2.79         0.97 o                         
  -3   8   6        197.39        193.17         6.14 o                         
  -2   8   6        884.09        903.17        17.21 o                         
  -1   8   6        111.47        109.91         4.43 o                         
   0   8   6       2420.33       2412.98        55.09 o                         
   1   8   6        729.22        741.91        12.22 o                         
   2   8   6       2648.75       2524.83        29.61 o                         
   3   8   6       1190.24       1162.41        35.03 o                         
   4   8   6         29.58         20.71         1.57 o                         
   5   8   6        107.16        102.83         4.36 o                         
  -6   9   6        199.75        191.34         5.29 o                         
  -5   9   6        514.07        518.48        11.73 o                         
  -4   9   6        660.21        655.07        14.23 o                         
  -3   9   6        291.40        326.24         9.39 o                         
  -2   9   6        420.60        438.40         9.76 o                         
  -1   9   6        801.05        797.69        12.17 o                         
   0   9   6         68.28         69.11         4.77 o                         
   1   9   6       2276.18       2251.41        25.44 o                         
   2   9   6         10.39         18.54         1.87 o                         
   3   9   6         63.49         68.33         3.69 o                         
   4   9   6        166.46        186.30         4.68 o                         
   5   9   6        965.23        924.77        21.15 o                         
  -6  10   6        436.90        449.67        11.72 o                         
  -5  10   6          1.50          0.94         1.34 o                         
  -4  10   6       1389.08       1336.98        32.50 o                         
  -3  10   6         27.65         37.19         2.98 o                         
  -2  10   6        386.37        439.46        10.65 o                         
  -1  10   6          5.89          7.83         2.34 o                         
   0  10   6         17.25         17.98         1.78 o                         
   1  10   6          5.03          8.10         1.15 o                         
   2  10   6        979.45        959.92        25.63 o                         
   3  10   6        694.67        681.79        13.62 o                         
   4  10   6         42.39         47.29         2.06 o                         
  -5  11   6        220.56        214.37         7.17 o                         
  -4  11   6         30.23         27.02         2.33 o                         
  -3  11   6        349.76        383.06         9.86 o                         
  -2  11   6          3.76          6.90         2.05 o                         
  -1  11   6        235.82        241.10         7.11 o                         
   0  11   6         32.28         30.26         2.03 o                         
   1  11   6        788.91        776.92        22.08 o                         
   2  11   6         24.07         22.13         2.94 o                         
   3  11   6         82.83         94.24         3.75 o                         
   4  11   6        109.69        111.58         4.38 o                         
  -4  12   6        468.62        440.61         9.12 o                         
  -3  12   6          9.32         10.78         1.47 o                         
  -2  12   6        163.85        181.87         7.74 o                         
  -1  12   6        160.27        156.04         5.35 o                         
   0  12   6        883.43        914.92        16.86 o                         
   1  12   6          0.25         -0.26         0.99 o                         
   2  12   6        129.77        128.62         6.23 o                         
   3  12   6        136.15        133.96         5.51 o                         
  -4  13   6         94.44         94.61         4.21 o                         
  -3  13   6        112.53        117.03         3.67 o                         
  -2  13   6         94.41         93.73         4.09 o                         
  -1  13   6        792.30        818.33        14.92 o                         
   0  13   6        305.91        310.91         7.33 o                         
   1  13   6        383.24        403.93        11.93 o                         
   2  13   6          3.59          2.01         1.08 o                         
  -2  14   6        469.36        468.67         8.42 o                         
  -1  14   6         26.68         23.93         2.25 o                         
   0  14   6        459.89        453.51        12.17 o                         
  -7   0   7        679.93        658.43        10.86 o                         
  -5   0   7        794.62        796.82        13.35 o                         
  -3   0   7       8083.19       8285.24       105.33 o                         
  -1   0   7        724.94        925.05        19.35 o                         
   1   0   7       1744.52       1783.78        31.47 o                         
   3   0   7       1226.11       1259.42        18.52 o                         
   5   0   7        636.41        658.46        14.92 o                         
  -7   1   7         97.32         96.43         3.94 o                         
  -6   1   7        241.20        246.66         5.32 o                         
  -5   1   7        101.07        100.10         3.20 o                         
  -4   1   7        758.35        776.09         8.82 o                         
  -3   1   7        660.25        705.93         7.27 o                         
  -2   1   7       3098.40       3032.13        41.35 o                         
  -1   1   7       1067.39       1129.27        22.42 o                         
   0   1   7       4226.60       4365.52        49.24 o                         
   1   1   7        304.51        334.28        10.88 o                         
   2   1   7        696.85        669.01         9.73 o                         
   3   1   7          2.23          2.14         0.74 o                         
   4   1   7         91.79        102.74         3.03 o                         
   5   1   7         32.31         36.82         2.38 o                         
   6   1   7        989.19        995.80        17.40 o                         
  -7   2   7        342.17        353.21         7.61 o                         
  -6   2   7        202.89        202.02         4.44 o                         
  -5   2   7          2.44          4.20         0.74 o                         
  -4   2   7        297.05        276.17         3.87 o                         
  -3   2   7       6195.81       6115.40        66.34 o                         
  -2   2   7         82.80         76.25         4.54 o                         
  -1   2   7        376.73        347.33         6.55 o                         
   0   2   7         34.34         46.06         2.76 o                         
   1   2   7       1345.99       1370.31        18.55 o                         
   2   2   7        966.10        960.15        16.10 o                         
   3   2   7       1222.06       1255.11        16.61 o                         
   4   2   7        741.43        761.98         9.19 o                         
   5   2   7          1.12          2.44         0.81 o                         
   6   2   7        336.55        336.35         5.50 o                         
  -7   3   7          2.50          2.44         0.82 o                         
  -6   3   7         69.27         74.34         2.56 o                         
  -5   3   7         64.16         64.76         2.20 o                         
  -4   3   7       2732.05       2701.88        22.23 o                         
  -3   3   7        219.43        224.53         4.05 o                         
  -2   3   7        141.06        134.72         4.42 o                         
  -1   3   7         14.36          9.85         1.74 o                         
   0   3   7       2023.42       2050.00        24.86 o                         
   1   3   7        494.90        516.75         9.20 o                         
   2   3   7        148.65        151.28         5.07 o                         
   3   3   7        265.78        261.87         5.62 o                         
   4   3   7        945.52        959.57        10.61 o                         
   5   3   7          9.90         12.26         1.33 o                         
   6   3   7        428.01        441.81        12.56 o                         
  -7   4   7         48.47         54.05         3.84 o                         
  -6   4   7        131.17        136.28         3.39 o                         
  -5   4   7        530.19        537.43         6.15 o                         
  -4   4   7         33.10         31.54         2.01 o                         
  -3   4   7       1026.17       1034.30        12.20 o                         
  -2   4   7        214.67        222.76         4.32 o                         
  -1   4   7       1988.26       1913.09        22.28 o                         
   0   4   7        579.39        612.31         7.48 o                         
   1   4   7       1710.89       1684.01        19.20 o                         
   2   4   7         99.56        110.56         3.96 o                         
   3   4   7       1345.33       1317.34        15.75 o                         
   4   4   7          1.87          2.31         0.75 o                         
   5   4   7        353.82        371.13         5.23 o                         
  -7   5   7          2.84          1.91         1.14 o                         
  -6   5   7        434.40        445.44         8.44 o                         
  -5   5   7        158.68        162.79         3.88 o                         
  -4   5   7         36.51         37.54         1.83 o                         
  -3   5   7        461.86        457.81         7.16 o                         
  -2   5   7       3914.49       3794.08        35.03 o                         
  -1   5   7       1011.14       1032.57        12.01 o                         
   0   5   7        711.57        746.92         8.67 o                         
   1   5   7         97.86         96.88         3.53 o                         
   2   5   7        271.18        262.57         6.60 o                         
   3   5   7        306.09        308.68         5.62 o                         
   4   5   7        304.73        313.07         5.45 o                         
   5   5   7          0.72          1.72         0.58 o                         
   6   5   7        709.33        653.75        14.93 o                         
  -7   6   7        528.96        525.14        14.04 o                         
  -6   6   7         40.75         45.68         2.81 o                         
  -5   6   7        669.66        641.58        20.01 o                         
  -4   6   7         54.31         52.91         2.81 o                         
  -3   6   7        427.65        428.58         8.76 o                         
  -2   6   7         63.50         69.03         3.19 o                         
  -1   6   7       4155.68       4032.22        50.82 o                         
   0   6   7          2.45          2.21         0.79 o                         
   1   6   7         16.41         20.39         1.81 o                         
   2   6   7          0.05          1.62         0.67 o                         
   3   6   7        473.18        475.42         6.63 o                         
   4   6   7         54.69         54.18         2.26 o                         
   5   6   7        152.79        151.45         6.58 o                         
  -6   7   7        331.06        327.92        15.84 o                         
  -5   7   7          6.80          7.40         1.33 o                         
  -4   7   7        674.55        687.31        14.57 o                         
  -3   7   7          4.32          2.32         1.22 o                         
  -2   7   7       1237.92       1218.72        16.54 o                         
  -1   7   7        320.62        318.68        21.84 o                         
   0   7   7       3000.71       2997.45        42.89 o                         
   1   7   7       1006.96        962.37        14.04 o                         
   2   7   7        120.31        124.03         3.80 o                         
   3   7   7        212.46        204.10         8.93 o                         
   4   7   7        104.57         86.18         7.14 o                         
   5   7   7         17.27         21.54         2.29 o                         
  -6   8   7        905.02        882.25        15.38 o                         
  -5   8   7        253.09        276.93         7.63 o                         
  -4   8   7          0.07          5.99         2.01 o                         
  -3   8   7        808.58        811.11        20.88 o                         
  -2   8   7        147.94        159.06         4.76 o                         
  -1   8   7       2867.92       2913.14        39.35 o                         
   0   8   7         14.84          9.49         1.10 o                         
   1   8   7        167.57        190.25         5.07 o                         
   2   8   7         39.37         22.57         2.23 o                         
   3   8   7        552.93        561.82        16.84 o                         
   4   8   7        135.89        121.42         4.71 o                         
   5   8   7         89.44         89.79         3.96 o                         
  -6   9   7        136.76        132.32         5.51 o                         
  -5   9   7         22.17         23.77         2.00 o                         
  -4   9   7        220.46        242.08         8.39 o                         
  -3   9   7         30.16         34.18         2.92 o                         
  -2   9   7       1154.57       1214.56        19.84 o                         
  -1   9   7         21.93         21.35         1.74 o                         
   0   9   7       1739.78       1637.43        29.78 o                         
   1   9   7       1665.13       1629.57        25.40 o                         
   2   9   7         54.35         36.12         2.18 o                         
   3   9   7       1314.29       1285.71        30.54 o                         
   4   9   7        605.67        597.00        16.30 o                         
  -6  10   7        442.25        409.21        10.20 o                         
  -5  10   7        158.58        171.00         5.65 o                         
  -4  10   7          6.01          4.21         1.02 o                         
  -3  10   7        702.73        701.01         9.83 o                         
  -2  10   7         65.70         67.99         5.51 o                         
  -1  10   7        601.29        617.54        13.31 o                         
   0  10   7        294.05        264.23         7.77 o                         
   1  10   7        477.19        494.43         9.21 o                         
   2  10   7          0.28          0.54         0.98 o                         
   3  10   7        903.40        906.25        22.44 o                         
  -5  11   7         63.00         58.48         2.36 o                         
  -4  11   7        518.90        524.44        18.63 o                         
  -3  11   7        293.38        285.38         6.14 o                         
  -2  11   7        115.31        122.09         3.94 o                         
  -1  11   7         90.99         98.26         4.22 o                         
   0  11   7        759.51        727.65        14.64 o                         
   1  11   7         29.53         27.42         2.35 o                         
   2  11   7         14.85         24.83         2.12 o                         
   3  11   7        172.58        179.26         4.07 o                         
  -3  12   7        621.46        597.19         9.14 o                         
  -2  12   7         10.61          9.16         1.12 o                         
  -1  12   7        463.57        469.94         8.03 o                         
   0  12   7          3.95          2.88         1.01 o                         
   1  12   7        542.13        544.45        15.61 o                         
   2  12   7         22.25         20.38         2.29 o                         
   3  12   7        181.06        176.81         5.77 o                         
  -4  13   7        289.89        278.05         7.48 o                         
  -3  13   7        128.83        117.03         5.12 o                         
  -2  13   7        262.56        264.52         8.31 o                         
  -1  13   7         75.13         79.62         4.07 o                         
   0  13   7        539.87        526.31         8.24 o                         
   1  13   7        100.20         96.28         4.64 o                         
  -1  14   7         54.58         54.14         2.76 o                         
   0  14   7          0.61          0.93         0.71 o                         
  -6   0   8        562.18        577.60        10.71 o                         
  -4   0   8       1686.12       1654.56        26.03 o                         
  -2   0   8       1086.67       1043.79        16.65 o                         
   0   0   8        467.98        464.07        18.16 o                         
   2   0   8       1452.55       1493.19        29.14 o                         
   4   0   8        121.69        117.45         4.28 o                         
   6   0   8        521.81        512.51        13.63 o                         
  -7   1   8        699.13        752.53        14.48 o                         
  -6   1   8        123.19        124.64         3.62 o                         
  -5   1   8       1407.82       1408.11        28.74 o                         
  -4   1   8         81.74         78.57         3.52 o                         
  -3   1   8         84.06         55.27         2.40 o                         
  -2   1   8         22.81         17.51         1.38 o                         
  -1   1   8        240.30        252.62        19.08 o                         
   0   1   8        232.56        220.56         9.81 o                         
   1   1   8       3297.50       3313.82        37.74 o                         
   2   1   8        338.71        354.35        10.39 o                         
   3   1   8        342.02        354.00         7.80 o                         
   4   1   8        127.69        128.71         3.86 o                         
   5   1   8       3221.06       3283.31        49.40 o                         
   6   1   8          1.45          1.00         0.80 o                         
  -7   2   8         24.67         26.86         1.89 o                         
  -6   2   8        443.94        454.91        13.74 o                         
  -5   2   8        372.59        386.64         5.35 o                         
  -4   2   8        820.43        776.15         9.55 o                         
  -3   2   8          9.53         10.84         0.95 o                         
  -2   2   8       3708.95       3878.41        38.23 o                         
  -1   2   8         43.45         47.17         2.45 o                         
   0   2   8        524.03        478.15        12.40 o                         
   1   2   8          2.81          1.98         0.66 o                         
   2   2   8         75.35         75.74         6.27 o                         
   3   2   8       2654.15       2730.68        27.69 o                         
   4   2   8       2371.43       2450.97        22.76 o                         
   5   2   8        293.31        295.15         4.93 o                         
  -7   3   8          2.85          1.77         1.16 o                         
  -6   3   8        254.16        282.84         9.03 o                         
  -5   3   8       1539.11       1529.40        16.89 o                         
  -4   3   8        815.67        832.35        11.99 o                         
  -3   3   8       3253.94       3246.85        28.89 o                         
  -2   3   8        444.44        433.63        11.31 o                         
  -1   3   8       1178.14       1178.18        15.52 o                         
   0   3   8         52.62         50.21         2.74 o                         
   1   3   8       2130.87       2196.12        25.62 o                         
   2   3   8         81.16         80.95         4.42 o                         
   3   3   8         11.91         14.27         1.28 o                         
   4   3   8         47.87         45.20         1.91 o                         
   5   3   8        399.72        401.28         5.78 o                         
  -7   4   8         76.60         71.32         4.21 o                         
  -6   4   8        327.60        326.43         9.25 o                         
  -5   4   8        107.11        105.95         3.18 o                         
  -4   4   8       1443.74       1442.87        17.97 o                         
  -3   4   8        395.13        382.39         5.89 o                         
  -2   4   8       1503.47       1569.78        16.61 o                         
  -1   4   8         37.38         31.45         1.90 o                         
   0   4   8        407.76        387.76         5.66 o                         
   1   4   8        259.71        263.32         5.91 o                         
   2   4   8         46.26         42.90         2.47 o                         
   3   4   8         57.39         64.86         2.77 o                         
   4   4   8       1228.68       1261.64        11.27 o                         
   5   4   8         69.60         66.19         1.74 o                         
  -7   5   8          0.66          1.87         1.16 o                         
  -6   5   8        178.78        177.26         4.77 o                         
  -5   5   8        936.74        923.56        11.34 o                         
  -4   5   8          9.08         10.19         1.15 o                         
  -3   5   8       1754.67       1775.84        16.92 o                         
  -2   5   8          1.32          2.83         0.61 o                         
  -1   5   8       1316.99       1339.70        15.17 o                         
   0   5   8         78.48         77.11         2.52 o                         
   1   5   8        181.73        188.44         5.10 o                         
   2   5   8        189.71        182.00         4.53 o                         
   3   5   8        759.84        749.08         9.06 o                         
   4   5   8         48.17         50.59         1.76 o                         
   5   5   8         45.27         42.39         1.54 o                         
  -6   6   8        291.38        298.42        10.66 o                         
  -5   6   8        186.90        191.33         6.44 o                         
  -4   6   8        546.03        554.11         8.70 o                         
  -3   6   8       1104.79       1111.43        12.82 o                         
  -2   6   8       1778.21       1739.27        34.13 o                         
  -1   6   8       1725.72       1740.19        21.42 o                         
   0   6   8        178.52        187.79         4.58 o                         
   1   6   8          8.14          6.68         0.99 o                         
   2   6   8        829.57        803.47        11.21 o                         
   3   6   8         33.40         34.05         1.37 o                         
   4   6   8        156.83        154.89         4.08 o                         
   5   6   8          0.76          1.35         0.62 o                         
  -6   7   8          3.07          5.41         1.75 o                         
  -5   7   8        847.18        833.56        16.85 o                         
  -4   7   8         71.43         73.66         2.76 o                         
  -3   7   8        539.99        546.60         8.17 o                         
  -2   7   8        123.94        114.74         3.22 o                         
  -1   7   8        449.70        456.23        10.73 o                         
   0   7   8        228.06        220.85         5.77 o                         
   1   7   8       1969.32       1950.60        22.78 o                         
   2   7   8         19.96         19.95         1.74 o                         
   3   7   8        565.30        547.95         9.85 o                         
   4   7   8         30.30         29.03         2.13 o                         
  -6   8   8        225.68        232.08         7.97 o                         
  -5   8   8          0.86          0.77         0.83 o                         
  -4   8   8        400.95        404.73         9.52 o                         
  -3   8   8         11.25         12.81         1.29 o                         
  -2   8   8       2149.27       2136.68        21.69 o                         
  -1   8   8        607.64        593.85         9.98 o                         
   0   8   8          1.56          2.80         0.83 o                         
   1   8   8        790.03        759.43        11.42 o                         
   2   8   8        725.99        690.22        17.37 o                         
   3   8   8        225.97        233.36         5.57 o                         
   4   8   8        409.83        379.64         7.96 o                         
  -6   9   8         17.56         23.08         1.98 o                         
  -5   9   8        782.31        790.53        29.47 o                         
  -4   9   8          0.75          0.52         0.74 o                         
  -3   9   8        394.31        400.94         7.84 o                         
  -2   9   8          0.04          2.34         1.62 o                         
  -1   9   8       1323.14       1287.38        17.24 o                         
   0   9   8        151.31        167.60         4.90 o                         
   1   9   8          3.32          7.22         1.24 o                         
   2   9   8         66.74         67.81         2.78 o                         
   3   9   8        399.62        393.87         7.30 o                         
  -5  10   8          8.57          7.89         1.02 o                         
  -4  10   8        659.55        636.85        11.87 o                         
  -3  10   8         21.91         24.65         2.35 o                         
  -2  10   8        994.82       1033.04        18.72 o                         
  -1  10   8        221.08        218.29         5.56 o                         
   0  10   8          1.18          3.21         1.20 o                         
   1  10   8        246.05        236.29         5.56 o                         
   2  10   8        534.48        506.49        10.77 o                         
   3  10   8         75.04         76.78         4.68 o                         
  -5  11   8        319.16        276.07         7.87 o                         
  -4  11   8        207.92        205.52         8.02 o                         
  -3  11   8        975.10       1000.17        17.60 o                         
  -2  11   8          0.26          1.92         0.81 o                         
  -1  11   8        992.89       1050.75        15.08 o                         
   0  11   8         74.51         63.85         4.65 o                         
   1  11   8        303.56        328.09         7.99 o                         
   2  11   8         25.69         22.53         1.76 o                         
  -4  12   8         95.03         92.32         4.18 o                         
  -3  12   8          1.07          2.03         1.15 o                         
  -2  12   8        753.33        731.90        10.56 o                         
  -1  12   8          7.18          5.28         0.89 o                         
   0  12   8        246.94        292.28         6.97 o                         
   1  12   8        101.85        113.04         6.38 o                         
   2  12   8          7.48          7.63         1.37 o                         
  -3  13   8        429.74        408.83        10.46 o                         
  -1  13   8         18.74         21.45         1.99 o                         
   0  13   8         63.28         63.95         3.38 o                         
   1  13   8        581.55        573.77        13.49 o                         
  -7   0   9       1112.91       1093.79        28.40 o                         
  -5   0   9         15.31         12.90         3.43 o                         
  -3   0   9        349.18        356.65         8.40 o                         
  -1   0   9        473.35        492.47        16.10 o                         
   1   0   9       2497.92       2571.12        38.83 o                         
   3   0   9       1221.80       1199.27        28.95 o                         
   5   0   9        255.31        263.46         7.28 o                         
  -7   1   9        164.00        164.57         8.35 o                         
  -6   1   9        629.83        639.35        13.99 o                         
  -5   1   9        211.03        231.36         5.96 o                         
  -4   1   9       1998.36       1978.42        26.56 o                         
  -3   1   9         23.26         27.15         3.54 o                         
  -2   1   9        114.14        116.69         4.91 o                         
  -1   1   9         80.54         81.45         6.10 o                         
   0   1   9       1303.33       1340.00        28.68 o                         
   1   1   9        433.67        421.77        10.16 o                         
   2   1   9        891.28        912.01        28.46 o                         
   3   1   9        240.65        246.35         7.41 o                         
   4   1   9        269.80        281.51        11.81 o                         
   5   1   9         51.94         53.87         2.70 o                         
  -7   2   9        534.20        526.15         8.93 o                         
  -6   2   9          8.20          6.47         1.96 o                         
  -5   2   9        442.32        452.56         8.10 o                         
  -4   2   9        591.01        600.70        11.57 o                         
  -3   2   9       1789.56       1780.30        23.41 o                         
  -2   2   9        261.03        273.47         6.01 o                         
  -1   2   9       1085.56       1084.92        18.15 o                         
   0   2   9        140.00        140.90         6.96 o                         
   1   2   9         32.76         28.60         2.09 o                         
   2   2   9          4.42          4.94         1.45 o                         
   3   2   9        982.07        995.77        13.52 o                         
   4   2   9         16.18         17.15         1.63 o                         
   5   2   9       1327.23       1341.04        15.38 o                         
  -7   3   9        278.06        270.62         8.90 o                         
  -6   3   9        942.30       1006.76        19.81 o                         
  -5   3   9        536.01        566.84         8.51 o                         
  -4   3   9        797.36        839.76        15.32 o                         
  -3   3   9          0.32          1.18         0.70 o                         
  -2   3   9        811.56        817.86        12.22 o                         
  -1   3   9        793.10        814.39        15.99 o                         
   0   3   9        254.28        262.89         4.80 o                         
   1   3   9       2249.62       2236.52        23.51 o                         
   2   3   9       1982.25       2019.49        26.99 o                         
   3   3   9        443.44        436.81        10.20 o                         
   4   3   9        781.25        806.05         8.61 o                         
   5   3   9         29.23         35.48         1.66 o                         
  -7   4   9        593.35        592.88        15.13 o                         
  -6   4   9          8.73          8.56         1.41 o                         
  -5   4   9       2322.70       2369.93        23.82 o                         
  -4   4   9          0.38          0.68         0.89 o                         
  -3   4   9        202.41        197.47         4.26 o                         
  -2   4   9        481.48        483.71        11.70 o                         
  -1   4   9       2740.86       2817.08        38.17 o                         
   0   4   9       1702.83       1686.69        25.93 o                         
   1   4   9        508.50        516.79         7.39 o                         
   2   4   9        695.35        667.28        17.39 o                         
   3   4   9        640.08        646.83        10.13 o                         
   4   4   9        173.83        172.76         3.59 o                         
   5   4   9        755.11        714.11        13.60 o                         
  -6   5   9         48.01         48.55         2.31 o                         
  -5   5   9        385.26        374.71         6.09 o                         
  -4   5   9       2184.89       2199.62        25.32 o                         
  -3   5   9       2055.97       1993.40        18.75 o                         
  -2   5   9        198.23        195.47         4.66 o                         
  -1   5   9         28.55         26.28         2.48 o                         
   0   5   9         57.53         58.71         2.24 o                         
   1   5   9         69.20         65.44         2.32 o                         
   2   5   9        714.19        723.01        13.26 o                         
   3   5   9        218.02        198.80         3.79 o                         
   4   5   9        935.07        936.65        11.50 o                         
  -6   6   9        115.26        119.17         5.80 o                         
  -5   6   9       1074.78       1106.87        18.50 o                         
  -4   6   9        150.92        163.91         6.25 o                         
  -3   6   9        200.28        193.64         4.83 o                         
  -2   6   9        667.37        683.36        12.28 o                         
  -1   6   9       2626.44       2629.43        30.46 o                         
   0   6   9        172.12        177.56         4.56 o                         
   1   6   9        386.12        393.21         7.27 o                         
   2   6   9        201.06        194.08         4.37 o                         
   3   6   9        425.19        427.98         6.05 o                         
   4   6   9          4.12          5.45         1.62 o                         
  -6   7   9        583.88        598.81        15.46 o                         
  -5   7   9         32.90         34.13         1.97 o                         
  -4   7   9        989.78        974.15        14.87 o                         
  -3   7   9        334.39        335.49         5.86 o                         
  -2   7   9         82.70         94.15         9.83 o                         
  -1   7   9         33.13         36.25         5.62 o                         
   0   7   9       1402.60       1396.64        17.68 o                         
   1   7   9          2.55          3.24         1.01 o                         
   2   7   9       1064.79       1052.98        15.43 o                         
   3   7   9          0.00          1.01         1.13 o                         
   4   7   9          7.84          6.47         1.53 o                         
  -6   8   9         88.34         89.57         4.03 o                         
  -5   8   9        280.81        289.05         5.76 o                         
  -4   8   9          4.27          5.03         1.43 o                         
  -3   8   9         85.83         90.73         4.19 o                         
  -2   8   9          8.97          7.54         1.59 o                         
  -1   8   9        916.70        923.68        16.91 o                         
   0   8   9         90.50         89.09         2.92 o                         
   1   8   9        356.51        360.78         7.50 o                         
   2   8   9         86.59         78.23         3.44 o                         
   3   8   9        740.34        745.44        14.08 o                         
  -5   9   9         11.29         11.16         1.18 o                         
  -4   9   9        954.15        936.84        21.63 o                         
  -3   9   9         82.99         92.95         7.94 o                         
  -2   9   9        272.50        285.30         7.37 o                         
  -1   9   9          3.43          3.30         0.96 o                         
   0   9   9        242.88        237.54         5.79 o                         
   1   9   9        197.99        206.39         5.12 o                         
   2   9   9        210.14        211.53         4.74 o                         
   3   9   9          0.03          1.18         0.75 o                         
  -5  10   9        412.76        348.08         9.29 o                         
  -4  10   9         43.60         45.04         2.56 o                         
  -3  10   9       1090.02       1119.93        19.33 o                         
  -2  10   9        263.06        263.79         7.90 o                         
  -1  10   9        129.10        143.23         6.88 o                         
   0  10   9        624.99        606.94        10.09 o                         
   1  10   9          5.37          4.66         0.92 o                         
   2  10   9        127.99        122.68         3.35 o                         
  -4  11   9        447.14        428.58        11.65 o                         
  -3  11   9        421.20        391.49        11.86 o                         
  -2  11   9        104.31        123.82         3.30 o                         
  -1  11   9        287.70        273.81         6.64 o                         
   0  11   9         13.23         11.03         1.32 o                         
   1  11   9         15.13         16.81         1.55 o                         
   2  11   9        599.18        617.58        15.14 o                         
  -3  12   9        924.65        897.48        20.49 o                         
  -2  12   9        295.18        264.55         7.91 o                         
  -1  12   9          5.86          4.25         1.14 o                         
   0  12   9         40.79         47.98         3.01 o                         
   1  12   9        297.44        301.89         8.48 o                         
  -6   0  10       2752.18       2806.92        63.36 o                         
  -4   0  10        245.80        253.49         8.11 o                         
  -2   0  10         60.31         66.15         5.75 o                         
   0   0  10       2525.34       2655.15        41.42 o                         
   2   0  10          1.02          4.67         3.66 o                         
   4   0  10        284.80        285.17         6.56 o                         
  -7   1  10       1024.08       1049.15        25.92 o                         
  -6   1  10         23.39         27.04         4.06 o                         
  -5   1  10        141.87        143.89         4.85 o                         
  -4   1  10        185.15        184.02         5.57 o                         
  -3   1  10        868.56        883.29        13.16 o                         
  -2   1  10        957.83        987.63        20.59 o                         
  -1   1  10        281.52        256.95         9.00 o                         
   0   1  10          2.99          5.27         1.93 o                         
   1   1  10       1363.21       1449.40        39.56 o                         
   2   1  10         81.89         68.86         4.39 o                         
   3   1  10        497.05        496.08        18.20 o                         
   4   1  10        160.25        169.17         4.83 o                         
   5   1  10        378.65        352.01         6.34 o                         
  -7   2  10        354.15        371.32         8.42 o                         
  -6   2  10        598.69        627.47        31.53 o                         
  -5   2  10         33.98         35.26         2.06 o                         
  -4   2  10        160.32        167.77         4.79 o                         
  -3   2  10         51.57         50.59         2.50 o                         
  -2   2  10        826.90        880.06        17.85 o                         
  -1   2  10          4.20          2.03         1.39 o                         
   0   2  10        253.61        275.57         7.60 o                         
   1   2  10        278.91        268.43         8.79 o                         
   2   2  10       1209.11       1250.63        29.13 o                         
   3   2  10         99.73         93.82         3.80 o                         
   4   2  10        669.43        673.48         7.88 o                         
   5   2  10          5.21          4.82         0.58 o                         
  -6   3  10         55.67         65.45         2.90 o                         
  -5   3  10         63.02         65.64         3.32 o                         
  -4   3  10          0.03          0.53         0.91 o                         
  -3   3  10       1770.64       1786.57        18.46 o                         
  -2   3  10        296.00        304.96         6.18 o                         
  -1   3  10         11.29         15.83         2.21 o                         
   0   3  10          2.16          1.97         1.20 o                         
   1   3  10        568.80        633.09         8.60 o                         
   2   3  10          9.31         10.09         2.39 o                         
   3   3  10       1498.22       1487.24        18.26 o                         
   4   3  10         55.81         56.93         2.55 o                         
  -6   4  10        620.36        635.29        10.33 o                         
  -5   4  10       1127.29       1150.32        14.38 o                         
  -4   4  10          0.95          2.02         0.93 o                         
  -3   4  10         14.89         15.80         1.43 o                         
  -2   4  10        129.99        129.17         4.58 o                         
  -1   4  10       1562.71       1576.23        26.88 o                         
   0   4  10       1711.00       1721.50        21.69 o                         
   1   4  10        645.99        603.23         8.28 o                         
   2   4  10       1027.28       1042.61        12.37 o                         
   3   4  10          0.49          2.16         0.61 o                         
   4   4  10        801.91        775.41         8.57 o                         
  -6   5  10          2.50          3.14         0.94 o                         
  -5   5  10         16.01         13.71         1.14 o                         
  -4   5  10        446.28        449.33         6.89 o                         
  -3   5  10       3134.06       3125.09        29.68 o                         
  -2   5  10        941.29        918.19        12.64 o                         
  -1   5  10        197.44        196.86         6.48 o                         
   0   5  10        478.76        482.77         8.57 o                         
   1   5  10        498.19        526.44         7.17 o                         
   2   5  10        259.48        242.59         4.15 o                         
   3   5  10       2112.93       2025.92        15.55 o                         
   4   5  10          6.05          4.81         1.22 o                         
  -6   6  10       1118.88       1137.51        25.52 o                         
  -5   6  10        144.80        147.77         4.93 o                         
  -4   6  10        490.25        499.43         9.04 o                         
  -3   6  10        176.81        179.14         4.15 o                         
  -2   6  10         10.28         12.81         1.69 o                         
  -1   6  10        474.30        471.71        13.45 o                         
   0   6  10       1588.35       1619.56        18.13 o                         
   1   6  10         71.72         65.51         2.48 o                         
   2   6  10        107.06        113.35         3.73 o                         
   3   6  10         83.49         72.34         3.08 o                         
  -6   7  10          5.76          5.80         1.21 o                         
  -5   7  10        973.48       1006.50        17.07 o                         
  -4   7  10         86.32         84.58         3.83 o                         
  -3   7  10         28.37         31.00         2.53 o                         
  -2   7  10         34.08         34.31         2.71 o                         
  -1   7  10        830.85        880.51        27.60 o                         
   0   7  10         32.19         28.94         2.05 o                         
   1   7  10        669.15        675.50        11.19 o                         
   2   7  10          0.22          1.97         0.97 o                         
   3   7  10        679.65        653.48        17.18 o                         
  -5   8  10         13.86         16.90         1.42 o                         
  -4   8  10       1055.71       1063.43        64.81 o                         
  -3   8  10          2.49          3.81         1.88 o                         
  -2   8  10        131.25        134.47         5.05 o                         
  -1   8  10         16.59         16.15         1.78 o                         
   0   8  10        268.44        273.56         6.38 o                         
   1   8  10         57.16         62.08         2.63 o                         
   2   8  10        304.25        302.15         5.90 o                         
  -4   9  10          0.12          0.75         1.10 o                         
  -3   9  10        664.23        694.07        19.58 o                         
  -2   9  10        397.17        416.47        13.00 o                         
  -1   9  10         65.23         61.84         2.95 o                         
   0   9  10        158.58        164.38         5.26 o                         
   1   9  10        245.58        253.26         4.64 o                         
   2   9  10        386.35        386.93        11.56 o                         
  -4  10  10        143.03        148.49        12.44 o                         
  -3  10  10          1.64          2.34         1.47 o                         
  -2  10  10         98.49        101.22         4.91 o                         
  -1  10  10          6.46          8.22         1.57 o                         
   0  10  10        453.54        462.92        13.16 o                         
   1  10  10          3.06          2.78         1.25 o                         
  -3  11  10         83.47         79.62         3.96 o                         
  -2  11  10         11.62         14.92         1.93 o                         
  -1  11  10        105.38         95.71        12.10 o                         
   0  11  10         99.88         83.08         5.91 o                         
   1  11  10        355.82        329.88         8.86 o                         
  -7   0  11        171.03        188.20         7.25 o                         
  -5   0  11        147.24        147.26         9.21 o                         
  -3   0  11        336.69        323.83        13.05 o                         
  -1   0  11         45.73         64.99         5.37 o                         
   1   0  11       3866.20       3831.64        72.20 o                         
   3   0  11        115.19        116.45         4.83 o                         
  -7   1  11         81.69         76.95         4.31 o                         
  -6   1  11        483.11        536.78        17.41 o                         
  -5   1  11          3.41          4.28         1.26 o                         
  -4   1  11         31.43         26.19         2.00 o                         
  -3   1  11        189.23        188.03        11.03 o                         
  -2   1  11        535.50        577.60        15.29 o                         
  -1   1  11        130.26        124.10        10.13 o                         
   0   1  11        131.05        147.92         6.90 o                         
   1   1  11         38.39         33.41         4.65 o                         
   2   1  11       1135.11       1190.97        30.43 o                         
   3   1  11          0.30          1.49         0.91 o                         
   4   1  11        405.65        415.60         7.13 o                         
  -6   2  11        154.85        168.50         5.95 o                         
  -5   2  11        566.13        585.33         9.04 o                         
  -4   2  11          0.64          1.93         0.89 o                         
  -3   2  11        802.04        806.74        11.89 o                         
  -2   2  11        566.25        592.52        17.25 o                         
  -1   2  11         51.63         67.15         3.90 o                         
   0   2  11        375.50        406.37         9.87 o                         
   1   2  11       1403.25       1362.64        24.16 o                         
   2   2  11         32.94         34.62         2.72 o                         
   3   2  11        646.93        675.92         7.94 o                         
   4   2  11        267.48        267.83         4.44 o                         
  -6   3  11        176.25        172.01         5.63 o                         
  -5   3  11        240.29        248.23         5.14 o                         
  -4   3  11        786.86        818.86        10.39 o                         
  -3   3  11         19.72         19.12         1.66 o                         
  -2   3  11       1619.51       1654.27        27.22 o                         
  -1   3  11        357.39        332.85         9.41 o                         
   0   3  11       1213.67       1230.49        28.76 o                         
   1   3  11        406.82        369.08         9.60 o                         
   2   3  11        598.10        576.56        11.30 o                         
   3   3  11          5.46          4.49         0.73 o                         
   4   3  11        108.93        105.66         2.30 o                         
  -6   4  11        231.08        229.30         5.30 o                         
  -5   4  11       1130.58       1160.57        14.31 o                         
  -4   4  11         22.06         21.05         1.43 o                         
  -3   4  11         14.60         15.49         1.37 o                         
  -2   4  11        280.84        278.41         5.88 o                         
  -1   4  11        856.07        941.23        18.28 o                         
   0   4  11         22.93         17.67         2.00 o                         
   1   4  11       1145.72       1121.51        20.11 o                         
   2   4  11        103.70        106.48         2.79 o                         
   3   4  11         10.16         12.18         0.87 o                         
  -5   5  11        457.94        439.79         9.80 o                         
  -4   5  11        206.83        206.61         4.05 o                         
  -3   5  11        659.90        660.47         9.63 o                         
  -2   5  11       1296.25       1312.48        18.95 o                         
  -1   5  11        178.52        178.51         4.99 o                         
   0   5  11        212.81        216.08         5.30 o                         
   1   5  11          1.91          4.24         1.06 o                         
   2   5  11        866.33        836.69         8.76 o                         
   3   5  11          2.71          5.07         0.94 o                         
  -5   6  11       1512.21       1487.69        22.99 o                         
  -4   6  11        236.91        238.62         6.40 o                         
  -3   6  11        625.34        619.73        13.88 o                         
  -2   6  11          8.94         10.16         1.30 o                         
  -1   6  11       1984.27       2012.72        59.64 o                         
   0   6  11         67.34         74.07         2.90 o                         
   1   6  11        825.26        841.58        15.68 o                         
   2   6  11        158.05        141.70         4.51 o                         
  -5   7  11        196.18        183.66         4.55 o                         
  -4   7  11         15.39         13.99         1.23 o                         
  -3   7  11        294.94        306.71        11.30 o                         
  -2   7  11         23.41         25.60         2.25 o                         
  -1   7  11         26.10         27.78         3.17 o                         
   0   7  11        912.80        923.55        13.40 o                         
   1   7  11         24.53         24.93         2.04 o                         
   2   7  11         71.87         55.27         3.53 o                         
  -4   8  11         63.63         62.07         4.17 o                         
  -3   8  11         49.61         44.30         3.64 o                         
  -2   8  11          5.18          4.26         1.17 o                         
  -1   8  11        879.08        897.05        22.15 o                         
   0   8  11          0.00          0.55         0.84 o                         
   1   8  11        561.27        561.08        10.74 o                         
  -4   9  11         44.47         43.82         3.12 o                         
  -3   9  11          0.04         -0.21         1.14 o                         
  -2   9  11        477.20        467.49        12.99 o                         
  -1   9  11         15.14         13.57         2.14 o                         
   0   9  11        287.78        279.42        18.17 o                         
   1   9  11          6.18          7.87         1.44 o                         
  -3  10  11        528.69        564.51        14.39 o                         
  -2  10  11         38.52         38.86         3.08 o                         
  -1  10  11        122.99        133.90         5.70 o                         
  -2  11  11        695.73        614.90        13.96 o                         
  -6   0  12        298.74        304.69        11.03 o                         
  -4   0  12          7.22          5.79         1.49 o                         
  -2   0  12        650.83        710.89        22.32 o                         
   0   0  12        759.09        715.82        21.69 o                         
   2   0  12       1826.64       1862.48        53.37 o                         
  -6   1  12          3.50          4.44         1.64 o                         
  -5   1  12        241.00        246.07        11.07 o                         
  -4   1  12         10.72         10.94         1.32 o                         
  -3   1  12         37.03         48.82         5.40 o                         
  -2   1  12        148.55        165.66         9.27 o                         
  -1   1  12       2111.71       2055.20        48.34 o                         
   0   1  12         10.36         11.11         2.59 o                         
   1   1  12       1336.00       1394.64        34.25 o                         
   2   1  12          0.73          1.56         1.07 o                         
   3   1  12         68.81         76.80         2.29 o                         
  -6   2  12        205.07        211.94         5.92 o                         
  -5   2  12         47.63         40.77         3.07 o                         
  -4   2  12       1126.01       1177.73        21.85 o                         
  -3   2  12         40.65         42.42         3.50 o                         
  -2   2  12        141.37        162.23         6.41 o                         
  -1   2  12          0.07          2.47         1.30 o                         
   0   2  12        905.52        889.49        17.56 o                         
   1   2  12         60.98         62.89         3.55 o                         
   2   2  12        420.26        426.45         8.31 o                         
   3   2  12         21.87         21.67         1.27 o                         
  -6   3  12         38.41         37.79         2.19 o                         
  -5   3  12         39.55         39.41         2.13 o                         
  -4   3  12        164.87        168.59         4.99 o                         
  -3   3  12        358.96        367.96        11.82 o                         
  -2   3  12         87.67         83.77         3.54 o                         
  -1   3  12        825.04        788.31        16.21 o                         
   0   3  12        174.62        159.80         5.87 o                         
   1   3  12        142.79        155.13         5.48 o                         
   2   3  12         20.95         18.76         1.37 o                         
   3   3  12        113.94        110.47         2.53 o                         
  -6   4  12        184.39        129.19         4.72 o                         
  -5   4  12         96.28         99.44         6.09 o                         
  -4   4  12        862.61        900.29        15.66 o                         
  -3   4  12          0.00          1.38         0.94 o                         
  -2   4  12        749.15        762.86        12.67 o                         
  -1   4  12         54.62         51.42         3.96 o                         
   0   4  12        659.76        672.73        13.77 o                         
   1   4  12         10.72          9.86         1.52 o                         
   2   4  12         14.58         17.81         1.08 o                         
   3   4  12          0.28          0.24         0.55 o                         
  -5   5  12         81.48         79.20         4.16 o                         
  -4   5  12          2.11          3.46         0.97 o                         
  -3   5  12        486.87        475.36        12.17 o                         
  -2   5  12          0.31          1.71         0.98 o                         
  -1   5  12        583.94        594.93         8.88 o                         
   0   5  12         32.55         30.41         2.87 o                         
   1   5  12        139.24        130.68         3.26 o                         
   2   5  12        123.29        110.10         3.59 o                         
  -4   6  12        168.76        173.00         7.17 o                         
  -3   6  12        171.69        173.79         5.27 o                         
  -2   6  12        236.27        238.88         6.66 o                         
  -1   6  12         18.68         16.46         1.81 o                         
   0   6  12        704.65        722.93        19.54 o                         
   1   6  12        631.16        611.98        25.19 o                         
  -4   7  12          2.73          4.08         1.34 o                         
  -3   7  12        701.86        709.42        13.32 o                         
  -2   7  12         83.88         85.90         3.55 o                         
  -1   7  12       2067.17       2099.95        31.78 o                         
   0   7  12         28.14         22.09         1.69 o                         
   1   7  12        160.18        131.88         5.70 o                         
  -4   8  12        364.98        355.28         9.96 o                         
  -3   8  12         16.81         17.24         1.52 o                         
  -2   8  12        111.82        114.84         5.28 o                         
  -1   8  12         11.73         12.80         1.77 o                         
   0   8  12        647.39        656.23        16.69 o                         
  -2   9  12         45.38         42.88         3.11 o                         
  -2  10  12        733.85        675.12        15.17 o                         
  -5   0  13         13.21         17.26         2.90 o                         
  -3   0  13       2856.72       2722.72        61.02 o                         
  -1   0  13        482.04        539.59        17.53 o                         
   1   0  13        190.70        213.52         8.97 o                         
   3   0  13        188.89        208.30         6.56 o                         
  -6   1  13        539.91        497.07        13.03 o                         
  -5   1  13        179.43        186.22         8.30 o                         
  -4   1  13         70.63         74.29         4.98 o                         
  -3   1  13          3.39          2.95         2.36 o                         
  -2   1  13        770.07        709.94        40.73 o                         
  -1   1  13        451.84        457.10        15.77 o                         
   0   1  13        619.34        649.27        19.25 o                         
   1   1  13         89.48         95.47         5.78 o                         
   2   1  13        510.91        531.75        10.11 o                         
   3   1  13        135.73        116.69         2.20 o                         
  -6   2  13         10.13          9.24         0.97 o                         
  -5   2  13         12.25         19.64         1.91 o                         
  -4   2  13         28.45         32.07         2.04 o                         
  -3   2  13       1508.41       1491.51        26.09 o                         
  -2   2  13          0.97          1.82         0.94 o                         
  -1   2  13        151.40        179.32         6.28 o                         
   0   2  13        110.83        103.09         4.45 o                         
   1   2  13        660.76        683.30        13.25 o                         
   2   2  13         56.60         55.36         2.69 o                         
  -5   3  13         16.40         16.78         1.63 o                         
  -4   3  13         90.25         96.03         3.26 o                         
  -3   3  13          1.88          2.82         0.99 o                         
  -2   3  13       1386.10       1328.75        18.63 o                         
  -1   3  13        192.75        182.78         4.85 o                         
   0   3  13        290.39        314.31         8.07 o                         
   1   3  13          0.76          0.53         0.64 o                         
   2   3  13          9.30          7.84         1.21 o                         
  -5   4  13         40.18         36.50         2.63 o                         
  -4   4  13        205.38        202.24         4.62 o                         
  -3   4  13        188.69        204.77         8.16 o                         
  -2   4  13        155.52        162.06         4.36 o                         
  -1   4  13       1130.55       1131.63        16.14 o                         
   0   4  13         55.63         56.20         2.93 o                         
   1   4  13         27.29         24.29         1.88 o                         
   2   4  13         77.99         59.01         2.15 o                         
  -4   5  13        712.60        657.48        63.36 o                         
  -3   5  13        122.58        109.36         5.47 o                         
  -2   5  13        158.27        160.89         4.47 o                         
  -1   5  13        111.50        101.85         3.14 o                         
   0   5  13        532.01        479.84        13.36 o                         
   1   5  13         51.58         42.66         1.99 o                         
  -3   6  13        505.07        528.17        10.15 o                         
  -2   6  13          3.28          0.75         0.74 o                         
  -1   6  13        278.30        273.50         6.49 o                         
   0   6  13          3.78          0.54         0.85 o                         
  -3   7  13         47.03         45.44         2.16 o                         
  -2   7  13        630.49        656.40        16.23 o                         
  -1   7  13          9.27          5.47         1.20 o                         
  -3   8  13        830.61        723.17        16.37 o                         
  -4   0  14        487.70        453.21        14.02 o                         
  -2   0  14        192.12        201.29         9.26 o                         
   0   0  14        546.02        595.47        16.73 o                         
  -5   1  14       1067.63        986.92        22.64 o                         
  -4   1  14        188.49        196.29         8.18 o                         
  -3   1  14        193.47        222.24         6.11 o                         
  -2   1  14         42.31         40.89         4.05 o                         
  -1   1  14         34.00         44.63         4.20 o                         
   0   1  14         28.14         28.18         3.07 o                         
  -5   2  14        162.50        131.26         8.07 o                         
  -4   2  14        245.67        222.13         4.57 o                         
  -3   2  14         13.99         15.40         1.41 o                         
  -2   2  14        893.88        899.47        16.69 o                         
  -1   2  14        195.86        227.54         7.10 o                         
   0   2  14         85.41         90.68         3.62 o                         
  -4   3  14          8.17          8.61         0.90 o                         
  -3   3  14        965.97        957.74        13.40 o                         
  -2   3  14         19.80         23.60         2.03 o                         
  -1   3  14        781.54        778.51        11.53 o                         
   0   3  14         77.11         67.10         3.04 o                         
   1   3  14         13.58         12.81         1.21 o                         
  -4   4  14        660.57        660.40        15.34 o                         
  -3   4  14         55.00         49.38         2.40 o                         
  -2   4  14        964.16        885.74        12.29 o                         
  -1   4  14         73.75         68.58         8.18 o                         
   0   4  14         65.68         61.28         4.13 o                         
  -2   5  14        111.50        127.29         5.33 o                         
  -1   5  14        320.18        328.64         9.46 o                         
   0   5  14         50.44         48.28         2.50 o                         
  -3   6  14         16.48         18.43         1.66 o                         
  -2   6  14          3.43          8.23         1.29 o                         
  -1   6  14        167.79        154.17         5.03 o                         
  -3   0  15        153.07        150.14         6.21 o                         
  -1   0  15          5.73          7.97         1.64 o                         
  -4   1  15        129.52        115.38         4.53 o                         
  -3   1  15         20.47         16.78         1.43 o                         
  -2   1  15        421.91        422.46         8.22 o                         
  -1   1  15         32.49         27.52         2.59 o                         
   0   1  15         52.74         35.87         2.56 o                         
  -3   2  15        169.49        144.00         4.49 o                         
  -2   2  15         10.23         13.15         1.19 o                         
  -1   2  15        170.35        158.46         4.23 o                         
  -3   3  15          3.06          2.86         0.77 o                         
  -2   3  15        423.87        366.52        11.69 o                         
  -1   3  15         28.24         40.23         2.42 o                         
  -2   4  15         10.22          9.47         1.17 o                         
                                                                                
