# Supplementary material for: Complexes of 2,4,6-tri­hydroxy­benzoic acid: effects of intra­molecular hydro­gen bonding on ligand geometry and metal binding modes
Source: Acta Crystallogr C Struct Chem. 2022 Oct 25;78(Pt 11):653–70. doi: 10.1107/S2053229622009901 (PMC9635592; doi:10.1107/S2053229622009901)
Supplement: Supplementary file 18 [file c-78-00653-17_Cu_H3thba_cc_126dsup18.hkl]

data_17_Cu_H3thba_cc_126d                                                       
_shelx_title ' cc_126d_a.res in P2(1)/c'                                        
_shelx_refln_list_code          4                                               
_shelx_F_calc_maximum      163.06                                               
_exptl_crystal_F_000       446.00                                               
_reflns_d_resolution_high  0.7889                                               
                                                                                
loop_                                                                           
 _space_group_symop_operation_xyz                                               
 'x, y, z'                                                                      
 '-x, y+1/2, -z+1/2'                                                            
 '-x, -y, -z'                                                                   
 'x, -y-1/2, z-1/2'                                                             
                                                                                
_cell_length_a    14.2175                                                       
_cell_length_b     3.5856                                                       
_cell_length_c    14.4724                                                       
_cell_angle_alpha  90.000                                                       
_cell_angle_beta   97.782                                                       
_cell_angle_gamma  90.000                                                       
                                                                                
_shelx_F_squared_multiplier     1.000                                           
                                                                                
loop_                                                                           
 _refln_index_h                                                                 
 _refln_index_k                                                                 
 _refln_index_l                                                                 
 _refln_F_squared_calc                                                          
 _refln_F_squared_meas                                                          
 _refln_F_squared_sigma                                                         
 _refln_observed_status                                                         
   1   0   0       2694.69       2447.79       110.48 o                         
   2   0   0         57.59         30.11         5.02 o                         
   3   0   0       1182.64        989.69        52.76 o                         
   4   0   0        509.68        485.52        32.53 o                         
   5   0   0       4988.09       4839.38       229.81 o                         
   6   0   0       1109.30       1446.80        83.35 o                         
   7   0   0        133.94        191.14        24.57 o                         
   8   0   0       1517.54       1520.14        64.27 o                         
   9   0   0       1745.02       1708.23        54.65 o                         
  10   0   0       2345.70       2308.26        60.59 o                         
  11   0   0       1779.38       1695.04        47.71 o                         
  12   0   0        408.05        380.84        13.16 o                         
  13   0   0        220.41        233.05        12.95 o                         
  14   0   0       1004.44       1116.82        42.68 o                         
  15   0   0        477.74        499.79        22.15 o                         
  16   0   0        481.30        513.39        21.34 o                         
  17   0   0        103.75        112.98        10.41 o                         
   1   1   0        488.13        539.13        21.17 o                         
   2   1   0        685.90        610.61        16.99 o                         
   3   1   0       1630.35       1605.41        60.43 o                         
   4   1   0        397.83        437.27        13.43 o                         
   5   1   0       1637.50       1533.69        52.31 o                         
   6   1   0       2768.70       2933.17        86.49 o                         
   7   1   0        559.12        577.93        32.66 o                         
   8   1   0         55.97         59.22         6.98 o                         
   9   1   0          4.03          2.83         1.79 o                         
  10   1   0        162.08        181.01         7.72 o                         
  11   1   0        161.25        156.44         6.54 o                         
  12   1   0         73.02         64.68         4.14 o                         
  13   1   0        181.45        157.14         6.64 o                         
  14   1   0         30.43         28.11         3.82 o                         
  15   1   0         27.27         24.96         3.32 o                         
  16   1   0         58.19         56.40         4.43 o                         
  17   1   0         39.74         24.98         3.32 o                         
   0   2   0          0.78          2.70         4.35 o                         
   1   2   0       3207.69       3290.07       120.07 o                         
   2   2   0       2332.88       2406.55        92.08 o                         
   3   2   0       1747.00       1743.04        64.26 o                         
   4   2   0       1329.71       1297.40        49.55 o                         
   5   2   0         61.67         65.07         5.40 o                         
   6   2   0        602.79        549.10        37.68 o                         
   7   2   0        333.11        310.72        22.20 o                         
   8   2   0        286.40        278.47        32.12 o                         
   9   2   0        263.27        262.16        37.39 o                         
  10   2   0        219.50        228.38        20.09 o                         
  11   2   0        403.52        427.21        56.63 o                         
  12   2   0       3499.69       3774.57       175.47 o                         
  13   2   0        840.12        958.65        29.96 o                         
  14   2   0         15.41         10.21         2.50 o                         
  15   2   0        201.15        218.09         9.91 o                         
   1   3   0         51.12         71.69         9.75 o                         
   2   3   0         23.98         25.93         2.73 o                         
   3   3   0          0.60         -0.07         1.59 o                         
   4   3   0         45.75         43.71         3.96 o                         
   5   3   0         36.18         45.20         4.47 o                         
   6   3   0        849.23        856.66        32.86 o                         
   7   3   0         33.44         49.91         7.62 o                         
   8   3   0        116.79        105.71        11.09 o                         
   9   3   0         19.08         19.74         5.21 o                         
  10   3   0        162.00        199.82        15.21 o                         
  11   3   0         91.29        100.55         9.48 o                         
  12   3   0        448.97        514.01        27.85 o                         
  13   3   0         70.67         70.21         6.02 o                         
   0   4   0       1543.54       1396.58        66.04 o                         
   1   4   0         81.52         73.87         4.85 o                         
   2   4   0         96.90         92.28         5.34 o                         
   3   4   0         90.92         84.00         5.02 o                         
   4   4   0        168.55        118.19         6.75 o                         
   5   4   0        257.62        224.23         9.69 o                         
   6   4   0         51.43         37.08         4.25 o                         
   7   4   0        585.12        448.55        22.44 o                         
 -17   1   1        102.50         98.31         7.48 o                         
 -16   1   1         88.37        102.29         6.74 o                         
 -15   1   1        145.06        165.54        10.72 o                         
 -14   1   1         58.07         72.96         5.59 o                         
 -13   1   1        858.62        802.17        24.23 o                         
 -12   1   1        964.11        898.97        21.06 o                         
 -11   1   1        707.05        746.01        18.02 o                         
 -10   1   1        706.57        648.31        15.80 o                         
  -9   1   1       1000.69        947.59        19.57 o                         
  -8   1   1        459.34        377.55        23.70 o                         
  -7   1   1        545.11        402.17        18.25 o                         
  -6   1   1       4078.15       3880.77        82.12 o                         
  -5   1   1       1976.42       1850.48        75.86 o                         
  -4   1   1       1819.46       1583.13        36.78 o                         
  -3   1   1       2734.41       2305.16        55.24 o                         
  -2   1   1        433.67        338.88         9.37 o                         
  -1   1   1      14852.71      14852.87       664.00 o                         
   0   1   1       2875.29       2838.62        95.52 o                         
   1   1   1        338.22        361.38         9.82 o                         
   2   1   1        906.01        856.15        29.75 o                         
   3   1   1         34.34         22.58         2.68 o                         
   4   1   1       1558.28       1406.97        33.06 o                         
   5   1   1        750.16        594.28        20.40 o                         
   6   1   1        421.61        269.65        20.41 o                         
   7   1   1       2882.02       2884.01       125.86 o                         
   8   1   1       2502.87       2493.46        99.02 o                         
   9   1   1       2182.08       2124.93        44.54 o                         
  10   1   1       1479.48       1490.25        35.13 o                         
  11   1   1       1896.55       1853.05        42.60 o                         
  12   1   1       1064.08       1105.85        31.03 o                         
  13   1   1          1.68          6.23         2.73 o                         
  14   1   1         42.48         40.50         4.36 o                         
  15   1   1         13.66         14.17         2.64 o                         
  16   1   1        105.29        108.48         7.01 o                         
  17   1   1        188.34        186.67        11.23 o                         
 -15   2   1         20.43         23.20         3.22 o                         
 -14   2   1        101.71        101.67         6.54 o                         
 -13   2   1         57.93         65.83         4.55 o                         
 -12   2   1        126.39        122.52         9.68 o                         
 -11   2   1         63.84         53.00         7.92 o                         
 -10   2   1         85.53         73.48        16.19 o                         
  -9   2   1         38.36         38.40        11.76 o                         
  -8   2   1          5.03          7.60         2.20 o                         
  -7   2   1         45.48         38.31         8.96 o                         
  -6   2   1          0.05         -1.79         2.88 o                         
  -5   2   1         16.82         17.61         2.89 o                         
  -4   2   1        196.39        212.25        13.19 o                         
  -3   2   1        266.00        260.15        14.84 o                         
  -2   2   1         88.74         60.48        13.77 o                         
  -1   2   1        570.09        589.48        32.81 o                         
   0   2   1          9.63         13.81         5.37 o                         
   1   2   1        107.72        108.90        18.85 o                         
   2   2   1         19.38         13.05         4.50 o                         
   3   2   1        229.96        237.22        24.23 o                         
   4   2   1          4.43          0.46         2.54 o                         
   5   2   1         12.42         16.07         2.83 o                         
   6   2   1        847.32        933.13        50.52 o                         
   7   2   1        279.34        291.77        14.59 o                         
   8   2   1         14.56         21.63         6.44 o                         
   9   2   1          9.54         14.00         3.61 o                         
  10   2   1        354.58        383.61        32.88 o                         
  11   2   1         26.67         25.13         4.33 o                         
  12   2   1         56.78         47.10         5.31 o                         
  13   2   1        202.81        232.81        12.00 o                         
  14   2   1         71.88         68.70         4.22 o                         
  15   2   1          1.18          1.04         1.09 o                         
 -13   3   1       1218.77       1376.43        64.46 o                         
 -12   3   1        220.27        254.61        16.28 o                         
 -11   3   1        220.40        250.43        17.10 o                         
 -10   3   1        444.95        536.06        31.10 o                         
  -9   3   1        275.82        311.40        21.28 o                         
  -8   3   1        569.22        646.20        36.95 o                         
  -7   3   1         17.56         34.03         6.37 o                         
  -6   3   1          1.00          3.89         3.13 o                         
  -5   3   1        517.40        524.46        14.98 o                         
  -4   3   1        440.83        419.05        15.61 o                         
  -3   3   1        905.11        905.16        30.18 o                         
  -2   3   1        759.93        767.33        24.23 o                         
  -1   3   1       1129.64       1121.77        41.11 o                         
   0   3   1       1407.38       1526.80        53.77 o                         
   1   3   1        714.34        755.34        29.98 o                         
   2   3   1        388.99        376.75        14.48 o                         
   3   3   1        305.31        282.66        14.20 o                         
   4   3   1        265.67        249.39        27.70 o                         
   5   3   1         70.94         69.48         7.65 o                         
   6   3   1        547.52        599.22        24.87 o                         
   7   3   1        367.51        395.96        18.01 o                         
   8   3   1        173.52        175.91         9.99 o                         
   9   3   1        426.50        500.39        29.67 o                         
  10   3   1        145.31        167.12        13.35 o                         
  11   3   1        777.22        907.61        46.34 o                         
  12   3   1        288.13        331.10        19.24 o                         
  13   3   1          1.81          1.28         1.37 o                         
  -8   4   1          6.44          4.37         1.37 o                         
  -7   4   1        199.17        134.32        43.84 o                         
  -6   4   1         34.43         26.26         4.01 o                         
  -5   4   1         66.95         64.87        10.32 o                         
  -4   4   1          0.80         -0.34         1.38 o                         
  -3   4   1          4.17          5.15         2.06 o                         
  -2   4   1        188.48        162.54        11.41 o                         
  -1   4   1         61.52         52.08         3.02 o                         
   0   4   1        112.07        103.17         5.84 o                         
   1   4   1          9.31          8.06         3.92 o                         
   2   4   1          3.87          4.09         1.73 o                         
   3   4   1          1.13          0.53         1.36 o                         
   4   4   1          0.04         -0.71         1.33 o                         
   5   4   1         95.79         75.11         4.15 o                         
   6   4   1         40.91         21.75         3.06 o                         
   7   4   1          4.34          3.15         1.26 o                         
 -18   0   2         52.16         60.21         5.08 o                         
 -17   0   2          8.20          3.70         2.81 o                         
 -16   0   2        663.22        629.68        37.73 o                         
 -15   0   2         24.51         42.60         7.14 o                         
 -14   0   2       2624.46       2667.18        91.73 o                         
 -13   0   2       2779.85       2521.66        69.08 o                         
 -12   0   2       1094.02       1151.41        36.09 o                         
 -11   0   2       2482.04       2366.36        64.27 o                         
 -10   0   2        431.28        356.63        12.54 o                         
  -9   0   2        313.29        207.56        24.92 o                         
  -8   0   2       2254.45       2658.59       110.83 o                         
  -7   0   2        756.12        711.61        47.14 o                         
  -6   0   2       4744.26       4577.39       214.30 o                         
  -5   0   2         68.53         88.77        10.72 o                         
  -4   0   2       3888.24       3660.66        99.81 o                         
  -3   0   2        189.38        155.36        14.57 o                         
  -1   0   2       8414.03       8523.92       379.63 o                         
   0   0   2        227.37        202.21        13.41 o                         
   1   0   2       2503.07       2412.71       112.57 o                         
   2   0   2       3449.57       3038.83       142.42 o                         
   3   0   2       2816.50       2433.62       118.42 o                         
   4   0   2       5597.27       4809.30       226.52 o                         
   5   0   2       8020.80       7255.03       337.88 o                         
   6   0   2          2.07         16.94         9.30 o                         
   7   0   2        581.17        659.34        51.37 o                         
   8   0   2        133.90         88.17        18.35 o                         
   9   0   2        521.90        490.45        19.34 o                         
  10   0   2       1582.11       1531.05        43.44 o                         
  11   0   2        757.63        749.99        27.70 o                         
  12   0   2        631.33        625.54        22.94 o                         
  13   0   2         27.61         34.07         4.31 o                         
  14   0   2        474.05        501.49        22.50 o                         
  15   0   2        470.04        526.10        22.29 o                         
  16   0   2        454.90        495.34        19.84 o                         
  17   0   2         42.02         34.90         5.10 o                         
 -17   1   2          1.74          4.94         1.91 o                         
 -16   1   2         36.07         37.09         3.95 o                         
 -15   1   2          1.36          4.05         2.89 o                         
 -14   1   2        333.91        340.42        13.76 o                         
 -13   1   2         45.47         38.54         3.17 o                         
 -12   1   2        254.90        244.49         8.65 o                         
 -11   1   2        421.35        374.41        11.23 o                         
 -10   1   2         99.99         92.85         4.68 o                         
  -9   1   2        203.51        216.61         7.26 o                         
  -8   1   2        453.94        451.48        23.76 o                         
  -7   1   2          1.90         -1.12         2.83 o                         
  -6   1   2        555.54        555.28        20.82 o                         
  -5   1   2       2005.97       1957.61        51.19 o                         
  -4   1   2         83.11         73.35        12.25 o                         
  -3   1   2       2080.56       2113.15        72.67 o                         
  -2   1   2       4902.89       5182.99       215.85 o                         
  -1   1   2       4238.36       4431.38       141.56 o                         
   0   1   2      16176.90      14830.69       379.06 o                         
   1   1   2         97.96        106.12         5.61 o                         
   2   1   2        849.94        801.74        26.06 o                         
   3   1   2        582.34        648.18        22.93 o                         
   4   1   2       1699.43       1797.88        53.92 o                         
   5   1   2         93.30         92.75         7.82 o                         
   6   1   2         86.37         96.33        11.42 o                         
   7   1   2        666.80        716.97        31.05 o                         
   8   1   2        138.82        118.25        10.80 o                         
   9   1   2         42.29         31.43         3.46 o                         
  10   1   2        260.49        263.35         9.40 o                         
  11   1   2       2181.98       2194.84        48.81 o                         
  12   1   2        210.33        215.19        10.96 o                         
  13   1   2        185.78        200.81        16.63 o                         
  14   1   2         13.39         20.01         4.13 o                         
  15   1   2          6.52          7.22         2.13 o                         
  16   1   2        201.27        203.92         8.08 o                         
  17   1   2        192.97        173.33        10.03 o                         
 -15   2   2        369.07        413.98        15.66 o                         
 -14   2   2        235.01        235.91        11.11 o                         
 -13   2   2        709.85        786.70        29.74 o                         
 -12   2   2        612.25        637.34        20.79 o                         
 -11   2   2        143.15        146.23         9.17 o                         
 -10   2   2        668.20        634.65        25.63 o                         
  -9   2   2        319.85        307.82        21.51 o                         
  -8   2   2       1163.59       1094.61        77.41 o                         
  -7   2   2        495.75        427.92        17.53 o                         
  -6   2   2         33.17         31.26         2.80 o                         
  -5   2   2        206.06        185.16        12.08 o                         
  -4   2   2        592.81        637.01        28.43 o                         
  -3   2   2       1015.43        947.66        65.35 o                         
  -2   2   2       3311.10       3396.46       176.93 o                         
  -1   2   2       7296.91       7215.05       346.26 o                         
   0   2   2        360.13        364.75        36.45 o                         
   1   2   2       2287.20       2068.28       119.69 o                         
   2   2   2        490.48        458.87        27.17 o                         
   3   2   2        727.41        706.06        31.64 o                         
   4   2   2         24.51         13.64         8.40 o                         
   5   2   2        349.89        391.65        19.82 o                         
   6   2   2       4157.94       3980.28       128.67 o                         
   7   2   2       1109.78       1134.38        52.57 o                         
   8   2   2       1745.44       1889.04       139.19 o                         
   9   2   2        604.28        637.42        27.19 o                         
  10   2   2        469.76        507.63        24.38 o                         
  11   2   2       1718.38       1811.64        63.99 o                         
  12   2   2        219.01        211.00        15.13 o                         
  13   2   2        124.06        145.11        12.88 o                         
  14   2   2        154.04        164.94         7.02 o                         
  15   2   2         67.46         69.80         4.21 o                         
 -13   3   2          8.64          6.31         2.19 o                         
 -12   3   2        143.14        157.02        11.84 o                         
 -11   3   2         24.46         21.43         4.70 o                         
 -10   3   2         36.31         44.16         6.74 o                         
  -9   3   2          6.24          4.60         3.20 o                         
  -8   3   2        647.59        673.09        38.35 o                         
  -7   3   2        140.12        133.86         7.95 o                         
  -6   3   2        321.11        316.41        13.03 o                         
  -5   3   2         93.15         93.54         5.47 o                         
  -4   3   2        108.99        101.18         5.80 o                         
  -3   3   2          0.05          1.95         1.54 o                         
  -2   3   2        319.38        309.60        12.06 o                         
  -1   3   2       1118.02       1200.05        39.10 o                         
   0   3   2        210.31        224.10        10.91 o                         
   1   3   2         18.17         27.33         3.04 o                         
   2   3   2        137.88        133.71        18.10 o                         
   3   3   2         11.81          8.01         2.24 o                         
   4   3   2        107.25        110.55         8.47 o                         
   5   3   2          0.16         -1.02         2.58 o                         
   6   3   2         72.65         98.15        11.10 o                         
   7   3   2         52.33         52.47         5.36 o                         
   8   3   2          2.17          0.43         1.96 o                         
   9   3   2          5.18          4.36         2.01 o                         
  10   3   2         84.28         85.81         8.71 o                         
  11   3   2         23.31         28.32         4.61 o                         
  12   3   2        229.65        240.76        14.56 o                         
  -8   4   2        104.23         93.45         6.19 o                         
  -7   4   2         10.71          6.33         1.66 o                         
  -6   4   2       1402.45       1356.68        63.65 o                         
  -5   4   2        480.31        468.69        24.68 o                         
  -4   4   2        586.73        587.36        30.00 o                         
  -3   4   2        361.93        373.22        20.44 o                         
  -2   4   2        251.21        230.96         8.03 o                         
  -1   4   2        198.66        186.60        16.13 o                         
   0   4   2        119.45        104.25         6.03 o                         
   1   4   2         21.17         18.10         2.55 o                         
   2   4   2         50.78         48.05         4.03 o                         
   3   4   2         34.40         35.64         3.49 o                         
   4   4   2        125.87        122.21         6.70 o                         
   5   4   2        435.65        394.28        15.15 o                         
   6   4   2         52.47         42.79         5.48 o                         
   7   4   2        262.33        209.03        12.89 o                         
 -17   1   3        354.46        333.51        18.20 o                         
 -16   1   3        175.40        207.84        10.36 o                         
 -15   1   3        231.88        240.96        18.77 o                         
 -14   1   3       1127.57       1040.74        27.86 o                         
 -13   1   3        393.39        410.38        11.87 o                         
 -12   1   3        187.64        194.02         7.48 o                         
 -11   1   3        183.75        156.22         6.49 o                         
 -10   1   3        114.24        107.64         5.20 o                         
  -9   1   3         19.63         12.56         2.52 o                         
  -8   1   3        671.00        676.33        26.90 o                         
  -7   1   3       2518.67       2454.98        66.50 o                         
  -6   1   3       1504.36       1373.14        46.30 o                         
  -5   1   3       3742.20       3634.46       125.26 o                         
  -4   1   3       4439.18       4144.52       113.60 o                         
  -3   1   3       6901.31       6805.67       220.31 o                         
  -2   1   3      11886.69      12656.15       400.05 o                         
  -1   1   3        249.07        161.62        11.74 o                         
   0   1   3         94.22         61.17         5.35 o                         
   1   1   3        134.15        115.36         8.04 o                         
   2   1   3          2.86          0.10         2.40 o                         
   3   1   3         68.80         36.91         4.73 o                         
   4   1   3        132.61         77.05         7.28 o                         
   5   1   3       3226.69       3113.86        90.29 o                         
   6   1   3       2046.98       1967.21        61.56 o                         
   7   1   3       1847.68       1784.40        60.95 o                         
   8   1   3       1898.60       1886.69        41.13 o                         
   9   1   3       1385.07       1336.86        31.69 o                         
  10   1   3       3345.29       3373.22        86.47 o                         
  11   1   3        310.67        315.92        13.94 o                         
  12   1   3          0.82          4.04         2.87 o                         
  13   1   3        456.82        510.10        23.29 o                         
  14   1   3        119.25        134.27         9.50 o                         
  15   1   3        420.48        444.38        15.34 o                         
  16   1   3        122.72        109.49         8.76 o                         
 -16   2   3         26.06         27.67         3.32 o                         
 -15   2   3         40.23         39.67         4.62 o                         
 -14   2   3         29.30         32.13         3.44 o                         
 -13   2   3         17.45         23.90         3.36 o                         
 -12   2   3          6.96          7.95         2.60 o                         
 -11   2   3          4.71          4.18         2.32 o                         
 -10   2   3         42.26         38.73         4.32 o                         
  -9   2   3         62.13         64.87         3.92 o                         
  -8   2   3         23.80         29.81         2.85 o                         
  -7   2   3        157.52        158.69         7.32 o                         
  -6   2   3        448.98        462.41        12.88 o                         
  -5   2   3          7.22          7.40         1.62 o                         
  -4   2   3         38.59         48.00         5.69 o                         
  -3   2   3        592.91        739.35        57.79 o                         
  -2   2   3       1142.28       1191.49        79.79 o                         
  -1   2   3        103.02        131.64        21.58 o                         
   0   2   3        176.00        149.75        23.29 o                         
   1   2   3        351.72        396.07        20.54 o                         
   2   2   3         11.99         13.84         4.04 o                         
   3   2   3        134.59        147.63        11.21 o                         
   4   2   3        461.05        502.94        23.01 o                         
   5   2   3       1094.66       1182.30        33.96 o                         
   6   2   3         15.32         18.67         2.81 o                         
   7   2   3         36.38         29.04         3.87 o                         
   8   2   3         16.32         12.44         4.84 o                         
   9   2   3         12.50         13.31         4.41 o                         
  10   2   3         88.22         96.78         8.10 o                         
  11   2   3         13.70         13.98         3.47 o                         
  12   2   3         97.71        106.12         8.03 o                         
  13   2   3          1.04          1.50         4.47 o                         
  14   2   3         59.67         58.55         4.73 o                         
  15   2   3         27.87         22.49         2.13 o                         
 -13   3   3         34.17         30.97         4.08 o                         
 -12   3   3        386.96        451.51        25.35 o                         
 -11   3   3        158.05        184.15        14.03 o                         
 -10   3   3        496.41        529.81        30.88 o                         
  -9   3   3         25.87         35.59         6.13 o                         
  -8   3   3          8.38         10.29         2.32 o                         
  -7   3   3       1092.26       1102.80        32.00 o                         
  -6   3   3        494.01        503.15        16.76 o                         
  -5   3   3        532.93        527.36        17.55 o                         
  -4   3   3        405.75        395.46        15.18 o                         
  -3   3   3        230.10        230.12         8.25 o                         
  -2   3   3       1813.06       1954.54        50.23 o                         
  -1   3   3        351.03        359.41        24.94 o                         
   0   3   3        145.50        131.36         6.81 o                         
   1   3   3        443.25        451.33        11.93 o                         
   2   3   3        325.58        315.63         9.97 o                         
   3   3   3        710.97        726.79        28.65 o                         
   4   3   3        256.96        257.23        13.36 o                         
   5   3   3        349.90        341.36        16.29 o                         
   6   3   3        621.78        633.42        37.98 o                         
   7   3   3        547.33        599.09        35.32 o                         
   8   3   3        510.57        558.86        32.45 o                         
   9   3   3        378.95        410.78        17.36 o                         
  10   3   3        272.56        271.37        17.64 o                         
  11   3   3         22.18         22.01         3.92 o                         
  12   3   3         84.64         79.31         6.42 o                         
  -8   4   3         10.15          5.42         1.38 o                         
  -7   4   3        156.07        152.55         9.54 o                         
  -6   4   3          0.05          0.39         1.55 o                         
  -5   4   3         14.99         17.80         3.19 o                         
  -4   4   3          1.32          0.80         1.06 o                         
  -3   4   3         46.37         45.94         2.84 o                         
  -2   4   3          0.05         -0.29         1.02 o                         
  -1   4   3          1.26          3.01         2.36 o                         
   0   4   3         20.72         15.88         2.40 o                         
   1   4   3          2.25          1.78         3.74 o                         
   2   4   3          4.70          6.35         2.08 o                         
   3   4   3          5.61          7.39         3.06 o                         
   4   4   3          6.21          6.30         1.85 o                         
   5   4   3         27.06         25.81         2.70 o                         
   6   4   3        110.63         83.19        12.65 o                         
   7   4   3          1.14          0.32         1.36 o                         
 -17   0   4        170.99        219.53        14.76 o                         
 -16   0   4        226.31        252.00        18.13 o                         
 -15   0   4       1612.67       1504.65        79.16 o                         
 -14   0   4        384.36        390.82        19.46 o                         
 -13   0   4          8.08         13.27         3.22 o                         
 -12   0   4        433.75        402.09        17.13 o                         
 -11   0   4       1126.29       1089.79        34.19 o                         
 -10   0   4        961.56        877.38        28.05 o                         
  -9   0   4       4150.01       3811.14        93.11 o                         
  -8   0   4        586.81        553.17        46.92 o                         
  -7   0   4       1481.03       1186.83        46.84 o                         
  -6   0   4       2549.92       2551.10        74.03 o                         
  -5   0   4        122.14        103.19         6.80 o                         
  -4   0   4       1208.27       1231.27        49.09 o                         
  -3   0   4        727.13        837.22        49.50 o                         
  -2   0   4       5816.96       5691.04       261.63 o                         
  -1   0   4       6221.26       6584.52       299.98 o                         
   0   0   4        297.20        282.68        21.14 o                         
   1   0   4       2117.32       2061.49       102.66 o                         
   2   0   4         97.38         50.82         9.22 o                         
   3   0   4       1589.65       1251.86        70.70 o                         
   4   0   4       9225.94       9094.76       418.69 o                         
   5   0   4       5335.02       4533.84       625.34 o                         
   6   0   4        989.08       1015.99        67.43 o                         
   7   0   4       2822.47       2683.87       148.04 o                         
   8   0   4        811.52        793.77        27.41 o                         
   9   0   4       5433.16       5055.57       139.22 o                         
  10   0   4        473.05        456.60        21.10 o                         
  11   0   4       4383.68       4374.21       110.17 o                         
  12   0   4        266.83        272.61        13.20 o                         
  13   0   4        139.38        153.97        22.34 o                         
  14   0   4       1018.02       1018.25        31.25 o                         
  15   0   4        956.65        966.77        60.53 o                         
  16   0   4          3.76          1.76         1.14 o                         
 -17   1   4          4.37          4.22         1.77 o                         
 -16   1   4          5.86          4.15         1.99 o                         
 -15   1   4        215.75        215.47         9.40 o                         
 -14   1   4        203.89        204.69        11.00 o                         
 -13   1   4          4.35          5.38         1.63 o                         
 -12   1   4          9.89          6.89         1.88 o                         
 -11   1   4         83.23         75.13         4.40 o                         
 -10   1   4         89.21         97.89         4.88 o                         
  -9   1   4         26.45         27.24         2.48 o                         
  -8   1   4       1786.53       1832.92        40.90 o                         
  -7   1   4        298.80        255.26        22.56 o                         
  -6   1   4        192.14        160.95         8.14 o                         
  -5   1   4          0.28          5.87         1.63 o                         
  -4   1   4         25.72         16.31         4.49 o                         
  -3   1   4         80.12        108.46         9.51 o                         
  -2   1   4       1331.55       1429.13        52.75 o                         
  -1   1   4         29.28         29.33         4.55 o                         
   0   1   4        558.80        520.61        30.32 o                         
   1   1   4        278.76        254.48        14.55 o                         
   2   1   4          2.04          3.71         3.00 o                         
   3   1   4       2084.99       2261.99        91.48 o                         
   4   1   4        791.81        902.97        33.03 o                         
   5   1   4       1623.64       1572.88        51.58 o                         
   6   1   4        524.35        547.58        24.60 o                         
   7   1   4         33.29         36.09         3.59 o                         
   8   1   4       1050.30       1020.92        25.22 o                         
   9   1   4          0.00         -1.04         1.63 o                         
  10   1   4         21.39         21.08         3.43 o                         
  11   1   4        174.84        177.27        10.17 o                         
  12   1   4        274.40        295.28        18.27 o                         
  13   1   4          0.00          4.06         2.86 o                         
  14   1   4         67.07         75.06         5.64 o                         
  15   1   4        145.84        145.95         6.79 o                         
  16   1   4         62.70         66.62         7.74 o                         
 -15   2   4        389.51        349.41        19.25 o                         
 -14   2   4        520.63        526.69        28.92 o                         
 -13   2   4        967.06        997.50        35.94 o                         
 -12   2   4        320.47        327.50        22.41 o                         
 -11   2   4        156.77        168.29        17.72 o                         
 -10   2   4         60.23         54.31         7.09 o                         
  -9   2   4        346.20        364.71        40.64 o                         
  -8   2   4       3305.87       3318.25       123.91 o                         
  -7   2   4       1270.41       1198.84        38.37 o                         
  -6   2   4        246.51        225.77         8.73 o                         
  -5   2   4       2593.40       2455.47        59.76 o                         
  -4   2   4        400.08        373.03        12.48 o                         
  -3   2   4      10288.26      11115.79       290.72 o                         
  -2   2   4          8.55          7.54         7.01 o                         
  -1   2   4       1379.76       1724.58       108.02 o                         
   0   2   4       1013.76        935.90        70.19 o                         
   1   2   4        235.93        230.16        16.69 o                         
   2   2   4       2933.85       2939.11       137.40 o                         
   3   2   4        880.12        832.69        24.98 o                         
   4   2   4       1643.41       1556.53        36.94 o                         
   5   2   4       1758.01       1809.79        40.97 o                         
   6   2   4       1363.91       1338.58        33.21 o                         
   7   2   4        875.04        860.93        25.35 o                         
   8   2   4        345.42        363.78        17.12 o                         
   9   2   4         96.52         96.94        11.40 o                         
  10   2   4        142.54        138.95        13.83 o                         
  11   2   4        773.62        757.60        42.92 o                         
  12   2   4        147.44        144.53         9.38 o                         
  13   2   4        158.56        167.88         9.39 o                         
  14   2   4         51.35         56.33         4.14 o                         
 -13   3   4         90.05        107.61         8.06 o                         
 -12   3   4         13.04         19.96         4.14 o                         
 -11   3   4         13.33         12.21         3.63 o                         
 -10   3   4         37.52         47.28         6.73 o                         
  -9   3   4        737.33        767.69        42.16 o                         
  -8   3   4        162.41        167.93         9.27 o                         
  -7   3   4        252.07        249.86        10.25 o                         
  -6   3   4         71.73         67.51         5.48 o                         
  -5   3   4         20.96         24.80         3.07 o                         
  -4   3   4         93.18         94.21         5.73 o                         
  -3   3   4        425.51        471.47        16.82 o                         
  -2   3   4        217.81        232.19         9.78 o                         
  -1   3   4        330.48        364.96        10.52 o                         
   0   3   4         10.64         11.39         2.50 o                         
   1   3   4        297.76        322.19        11.98 o                         
   2   3   4         15.94         19.30         3.02 o                         
   3   3   4        451.91        470.11        15.64 o                         
   4   3   4         13.23         18.56         3.73 o                         
   5   3   4        697.84        684.69        27.82 o                         
   6   3   4         27.24         43.24         7.96 o                         
   7   3   4        150.47        154.89        14.17 o                         
   8   3   4          0.01         -1.75         3.14 o                         
   9   3   4         41.66         42.22         6.04 o                         
  10   3   4         53.22         60.23         7.26 o                         
  11   3   4         68.20         74.77         6.44 o                         
  12   3   4         49.66         37.47         3.61 o                         
  -7   4   4        268.10        276.47        14.95 o                         
  -6   4   4        413.78        444.71        23.10 o                         
  -5   4   4        341.45        278.53        10.75 o                         
  -4   4   4        424.25        421.32        36.86 o                         
  -3   4   4        132.14        137.27         8.37 o                         
  -2   4   4        483.15        470.41        14.37 o                         
  -1   4   4        415.52        393.51        12.46 o                         
   0   4   4        161.62        166.26         8.29 o                         
   1   4   4         77.82         94.04         7.00 o                         
   2   4   4         29.50         25.61         6.28 o                         
   3   4   4          0.62         -0.07         1.45 o                         
   4   4   4          6.02          6.25         1.85 o                         
   5   4   4        605.28        616.48        22.06 o                         
   6   4   4        228.82        184.41         7.75 o                         
   7   4   4        228.36        140.53         8.53 o                         
 -17   1   5        261.69        276.23        16.19 o                         
 -16   1   5        877.18        939.64        33.28 o                         
 -15   1   5        612.67        638.89        25.42 o                         
 -14   1   5        178.34        189.46         8.46 o                         
 -13   1   5        178.43        195.98         8.03 o                         
 -12   1   5         63.13         63.21         4.80 o                         
 -11   1   5         81.35         77.94         4.73 o                         
 -10   1   5          0.76          2.81         2.09 o                         
  -9   1   5        713.15        687.53        16.31 o                         
  -8   1   5       1900.51       1753.60        33.17 o                         
  -7   1   5        931.64        856.99        45.58 o                         
  -6   1   5       2512.37       2450.14        81.22 o                         
  -5   1   5       2132.97       2042.79        51.30 o                         
  -4   1   5       3716.59       3905.19       107.66 o                         
  -3   1   5       5056.78       5445.78       212.07 o                         
  -2   1   5        735.99        592.03        27.58 o                         
  -1   1   5        797.37        751.04        32.30 o                         
   0   1   5        591.92        549.96        39.16 o                         
   1   1   5        809.24        808.44        34.83 o                         
   2   1   5        439.08        390.65        21.65 o                         
   3   1   5       2585.55       2595.07        94.70 o                         
   4   1   5       2123.94       2201.01        68.60 o                         
   5   1   5        187.30        141.52        11.25 o                         
   6   1   5       1407.84       1337.88        33.30 o                         
   7   1   5        553.51        555.48        16.28 o                         
   8   1   5       1454.27       1393.60        41.51 o                         
   9   1   5       1569.62       1598.14        41.96 o                         
  10   1   5         29.06         27.04         4.53 o                         
  11   1   5        438.52        460.57        21.01 o                         
  12   1   5        900.14        913.77        29.57 o                         
  13   1   5        408.05        420.46        16.00 o                         
  14   1   5        805.96        814.70        25.48 o                         
  15   1   5        139.94        127.62         5.80 o                         
 -15   2   5        304.73        325.74        19.22 o                         
 -14   2   5          8.23         13.54         3.46 o                         
 -13   2   5          2.45          1.54         2.77 o                         
 -12   2   5         35.56         40.22         6.54 o                         
 -11   2   5         23.19         24.72         7.23 o                         
 -10   2   5        193.66        176.37        13.51 o                         
  -9   2   5          2.66          3.55         2.56 o                         
  -8   2   5        811.60        824.99        31.27 o                         
  -7   2   5        108.90        112.81         5.85 o                         
  -6   2   5         38.43         34.46         4.07 o                         
  -5   2   5          2.85          1.14         1.29 o                         
  -4   2   5        220.23        239.66         7.51 o                         
  -3   2   5        262.52        287.19         8.61 o                         
  -2   2   5         81.32         86.16         6.61 o                         
  -1   2   5        356.71        396.56        24.80 o                         
   0   2   5        124.50        134.07         7.49 o                         
   1   2   5        263.54        259.38        10.09 o                         
   2   2   5        131.26        127.31         7.68 o                         
   3   2   5          1.19          1.34         1.19 o                         
   4   2   5         12.49          8.32         1.57 o                         
   5   2   5          1.86          3.19         1.39 o                         
   6   2   5         72.19         63.05         4.51 o                         
   7   2   5         81.03         75.20         5.28 o                         
   8   2   5         36.26         36.72         4.83 o                         
   9   2   5         33.20         33.70         4.66 o                         
  10   2   5         97.39        118.88        18.69 o                         
  11   2   5          1.20          0.91         3.09 o                         
  12   2   5         20.92         19.75         4.73 o                         
  13   2   5         40.21         40.88         5.77 o                         
  14   2   5         62.07         74.61         9.49 o                         
 -12   3   5        123.16        133.26         9.21 o                         
 -11   3   5        195.27        214.11        15.22 o                         
 -10   3   5         12.98         16.19         4.57 o                         
  -9   3   5        705.11        744.69        29.02 o                         
  -8   3   5        774.29        781.87        26.26 o                         
  -7   3   5        122.93        115.78         7.66 o                         
  -6   3   5        618.13        647.26        18.04 o                         
  -5   3   5        360.85        357.01        11.56 o                         
  -4   3   5       1289.34       1362.98        32.47 o                         
  -3   3   5        520.14        537.65        17.55 o                         
  -2   3   5         68.93         78.54         4.61 o                         
  -1   3   5        398.52        435.09        13.29 o                         
   0   3   5        253.93        279.72         9.87 o                         
   1   3   5        289.83        307.43        13.75 o                         
   2   3   5        341.11        356.73        13.56 o                         
   3   3   5        127.26        130.02         7.07 o                         
   4   3   5       1804.46       1895.37        48.50 o                         
   5   3   5       1387.26       1481.51        53.34 o                         
   6   3   5        415.18        494.41        32.45 o                         
   7   3   5        395.61        402.52        26.55 o                         
   8   3   5        127.98        126.09        11.71 o                         
   9   3   5        151.29        153.13        12.16 o                         
  10   3   5         49.89         50.67         3.78 o                         
  11   3   5         19.59         15.07         2.58 o                         
  -7   4   5         11.44          9.68         1.87 o                         
  -6   4   5          7.59         10.98         2.36 o                         
  -5   4   5         68.43         57.58         8.62 o                         
  -4   4   5         15.20         10.91         1.73 o                         
  -3   4   5         65.53         66.67         3.44 o                         
  -2   4   5          8.77         10.43         1.53 o                         
  -1   4   5          1.55         -0.38         1.12 o                         
   0   4   5         13.55         17.25         2.30 o                         
   1   4   5          9.99         10.73         2.10 o                         
   2   4   5         88.42         95.57         5.64 o                         
   3   4   5          9.77          9.01         1.97 o                         
   4   4   5        219.57        227.78        24.88 o                         
   5   4   5          8.49          9.04         2.45 o                         
   6   4   5         19.24          9.97         2.14 o                         
 -17   0   6         35.94         31.19         4.41 o                         
 -16   0   6        302.53        290.50        13.37 o                         
 -15   0   6        475.02        539.99        32.62 o                         
 -14   0   6         24.17         15.15         5.76 o                         
 -13   0   6        341.33        329.60        21.11 o                         
 -12   0   6        508.17        463.29        28.31 o                         
 -11   0   6        581.96        577.41        30.77 o                         
 -10   0   6        422.38        396.20        21.41 o                         
  -9   0   6       1657.40       1479.05       107.48 o                         
  -8   0   6       2417.72       2269.17        85.61 o                         
  -7   0   6       3421.09       3404.02       121.97 o                         
  -6   0   6       4457.52       4476.30       151.89 o                         
  -5   0   6       1570.99       1534.45        91.21 o                         
  -4   0   6       4248.27       4652.69       225.98 o                         
  -3   0   6        768.81       1198.17        70.07 o                         
  -2   0   6        231.06        298.64        25.98 o                         
  -1   0   6          1.61          7.07         5.20 o                         
   0   0   6         53.70         55.56         9.83 o                         
   1   0   6       1162.07        986.67        37.76 o                         
   2   0   6       1982.00       1940.78        68.44 o                         
   3   0   6      26587.33      27592.87      1235.61 o                         
   4   0   6       1773.37       1652.01        96.96 o                         
   5   0   6       1728.78       1643.66        99.25 o                         
   6   0   6       1944.28       1886.06       113.26 o                         
   7   0   6        182.35        157.13        13.54 o                         
   8   0   6       3550.72       3498.68        99.13 o                         
   9   0   6        285.83        277.10        13.96 o                         
  10   0   6         76.65         73.77         6.82 o                         
  11   0   6       1199.90       1232.23        41.86 o                         
  12   0   6         53.29         55.68         6.72 o                         
  13   0   6        820.30        839.66        33.14 o                         
  14   0   6        288.48        283.95        10.77 o                         
  15   0   6         64.85         61.73         5.06 o                         
  16   0   6        102.53         73.94         6.53 o                         
 -17   1   6          2.06          1.82         1.59 o                         
 -16   1   6          8.59          8.70         2.14 o                         
 -15   1   6        122.93        123.04         7.98 o                         
 -14   1   6        316.71        351.24        16.80 o                         
 -13   1   6         96.40         92.49         5.91 o                         
 -12   1   6          3.47          6.86         2.62 o                         
 -11   1   6        338.08        321.13         9.98 o                         
 -10   1   6        120.33        119.55         5.12 o                         
  -9   1   6       2376.91       2314.80        44.35 o                         
  -8   1   6        312.67        301.65         8.94 o                         
  -7   1   6          0.90          3.34         1.79 o                         
  -6   1   6         16.36         30.15         3.57 o                         
  -5   1   6        168.14        164.43         8.56 o                         
  -4   1   6        319.56        347.60        22.18 o                         
  -3   1   6       4610.11       5140.79       174.35 o                         
  -2   1   6         94.71        130.33        13.91 o                         
  -1   1   6        396.46        485.80        25.24 o                         
   0   1   6        695.87        752.92        34.47 o                         
   1   1   6       1257.18       1327.50        30.10 o                         
   2   1   6         84.49         78.28         4.71 o                         
   3   1   6         62.13         62.89         4.35 o                         
   4   1   6          5.25          2.05         5.68 o                         
   5   1   6         43.79         40.00         4.57 o                         
   6   1   6        263.30        296.71        10.35 o                         
   7   1   6        131.10        121.95         5.41 o                         
   8   1   6        878.88        900.35        28.80 o                         
   9   1   6       1139.08       1161.54        32.93 o                         
  10   1   6        373.82        382.13        13.28 o                         
  11   1   6        653.07        668.35        28.42 o                         
  12   1   6          2.99          2.27         2.34 o                         
  13   1   6        306.71        304.89         9.53 o                         
  14   1   6        214.61        212.83         6.86 o                         
  15   1   6         84.71         69.88         3.87 o                         
 -15   2   6         34.98         27.69         4.29 o                         
 -14   2   6        435.91        457.13        18.27 o                         
 -13   2   6         14.09         15.35         3.96 o                         
 -12   2   6        161.68        171.05        14.25 o                         
 -11   2   6          1.07         -0.98         3.41 o                         
 -10   2   6        959.19       1020.40        54.75 o                         
  -9   2   6       4436.80       4414.23       201.23 o                         
  -8   2   6        525.65        493.02        17.00 o                         
  -7   2   6        513.72        472.27        14.11 o                         
  -6   2   6        405.17        386.65        12.15 o                         
  -5   2   6        486.75        529.65        13.72 o                         
  -4   2   6        670.70        682.46        15.33 o                         
  -3   2   6        471.35        436.11        11.94 o                         
  -2   2   6         72.54         69.67         4.23 o                         
  -1   2   6        527.65        549.17        13.02 o                         
   0   2   6       1145.25       1048.11        45.62 o                         
   1   2   6        750.49        732.06        22.82 o                         
   2   2   6       2278.58       2248.55        49.73 o                         
   3   2   6         93.78         94.57         4.71 o                         
   4   2   6       1156.06       1166.82        29.66 o                         
   5   2   6       1561.43       1533.49        37.45 o                         
   6   2   6        914.59        906.46        34.32 o                         
   7   2   6       1317.07       1354.03        61.59 o                         
   8   2   6        401.38        424.32        18.28 o                         
   9   2   6        174.25        171.03        11.24 o                         
  10   2   6          5.70          6.53         2.83 o                         
  11   2   6        164.60        175.18        10.55 o                         
  12   2   6        270.50        258.05        12.63 o                         
  13   2   6        195.14        193.31        13.00 o                         
  14   2   6        137.76        135.72        11.66 o                         
 -12   3   6         65.28         61.82         3.98 o                         
 -11   3   6        101.63        119.89         6.75 o                         
 -10   3   6          9.64          8.64         2.65 o                         
  -9   3   6        181.46        184.53        10.25 o                         
  -8   3   6        102.68        109.29         6.36 o                         
  -7   3   6        131.61        147.21         7.30 o                         
  -6   3   6         43.25         46.50         3.34 o                         
  -5   3   6        389.07        416.25        12.97 o                         
  -4   3   6        365.24        384.24        11.69 o                         
  -3   3   6       1415.20       1566.11        33.24 o                         
  -2   3   6          2.94          5.32         1.57 o                         
  -1   3   6         28.20         37.80         2.90 o                         
   0   3   6          3.11          3.75         1.81 o                         
   1   3   6         35.07         40.28         3.81 o                         
   2   3   6         44.19         47.74         4.98 o                         
   3   3   6        398.56        429.97        15.62 o                         
   4   3   6         74.12         90.00         7.15 o                         
   5   3   6         64.84         66.65         6.45 o                         
   6   3   6          0.09         -1.35         5.01 o                         
   7   3   6         66.44         80.82         9.92 o                         
   8   3   6         30.56         23.22         4.92 o                         
   9   3   6        187.09        182.87        13.17 o                         
  10   3   6        313.81        264.29        24.33 o                         
  -6   4   6        279.91        269.87        14.65 o                         
  -5   4   6        657.49        596.45        20.48 o                         
  -4   4   6        428.07        425.80        24.73 o                         
  -3   4   6        173.84        154.76         7.04 o                         
  -2   4   6        418.74        404.92        15.09 o                         
  -1   4   6        391.97        360.60        13.45 o                         
   0   4   6        145.26        139.57         6.87 o                         
   1   4   6        224.11        229.32        16.48 o                         
   2   4   6         75.26         72.66         4.51 o                         
   3   4   6       1773.64       1809.84        58.88 o                         
   4   4   6        610.43        589.74        56.66 o                         
   5   4   6          6.90          4.77         1.43 o                         
 -16   1   7         77.01         75.30         4.83 o                         
 -15   1   7        415.51        440.43        23.41 o                         
 -14   1   7        184.37        210.11        14.67 o                         
 -13   1   7        274.21        286.70        11.70 o                         
 -12   1   7        158.49        149.40         6.72 o                         
 -11   1   7         42.61         37.69         3.19 o                         
 -10   1   7       2395.04       2316.42        49.02 o                         
  -9   1   7       1002.31        933.96        23.89 o                         
  -8   1   7        134.85        121.08         5.46 o                         
  -7   1   7        757.43        694.37        14.52 o                         
  -6   1   7        262.46        246.47         7.90 o                         
  -5   1   7       1877.77       2115.83        54.75 o                         
  -4   1   7       1384.96       1437.18        61.73 o                         
  -3   1   7        124.62         67.28         9.43 o                         
  -2   1   7       1336.14       1522.57        62.04 o                         
  -1   1   7       1761.67       1819.26        71.02 o                         
   0   1   7       2052.14       1984.68        76.47 o                         
   1   1   7       2529.17       2496.89        53.73 o                         
   2   1   7       4527.31       4737.57       110.98 o                         
   3   1   7       1198.57       1149.78        32.26 o                         
   4   1   7        503.00        498.66        13.15 o                         
   5   1   7        781.98        775.63        16.43 o                         
   6   1   7        174.47        171.38         6.64 o                         
   7   1   7        649.82        668.43        17.29 o                         
   8   1   7         23.26         22.18         4.62 o                         
   9   1   7          6.24          4.86         2.00 o                         
  10   1   7        870.80        883.33        29.66 o                         
  11   1   7        612.41        623.51        17.74 o                         
  12   1   7        840.70        858.14        21.08 o                         
  13   1   7        833.25        858.71        20.32 o                         
  14   1   7        673.32        671.19        20.24 o                         
 -15   2   7         81.01         78.37         6.53 o                         
 -14   2   7          9.05          8.59         2.18 o                         
 -13   2   7         22.25         22.91         3.38 o                         
 -12   2   7         60.56         62.29         5.87 o                         
 -11   2   7        213.01        202.16        16.38 o                         
 -10   2   7          9.15          4.20         3.38 o                         
  -9   2   7          6.24          7.34         3.46 o                         
  -8   2   7         21.72         27.09         3.91 o                         
  -7   2   7         47.22         37.94         2.77 o                         
  -6   2   7         38.16         37.15         2.54 o                         
  -5   2   7         54.98         58.00         4.00 o                         
  -4   2   7        135.56        152.66         5.97 o                         
  -3   2   7         29.76         38.61         2.63 o                         
  -2   2   7         43.25         44.00         2.80 o                         
  -1   2   7         19.81         16.30         2.62 o                         
   0   2   7         67.43         77.48         9.35 o                         
   1   2   7        140.46        139.85        12.64 o                         
   2   2   7        113.38        133.41         7.73 o                         
   3   2   7         58.78         59.14         4.41 o                         
   4   2   7         75.68         74.35         4.99 o                         
   5   2   7        135.70        141.41         6.97 o                         
   6   2   7         11.56          9.45         2.19 o                         
   7   2   7         62.86         64.22         5.03 o                         
   8   2   7        300.36        294.05        15.62 o                         
   9   2   7        296.02        342.14        17.03 o                         
  10   2   7         22.13         19.87         4.06 o                         
  11   2   7         34.58         32.31         4.18 o                         
  12   2   7          5.70          2.71         1.70 o                         
  13   2   7          0.61         -0.40         1.69 o                         
 -12   3   7         74.06         61.56         6.02 o                         
 -11   3   7        308.08        317.21        13.79 o                         
 -10   3   7        539.28        559.65        19.14 o                         
  -9   3   7        255.80        278.84        11.23 o                         
  -8   3   7        568.88        606.98        16.83 o                         
  -7   3   7        653.63        693.14        22.04 o                         
  -6   3   7        614.63        621.76        17.37 o                         
  -5   3   7        397.30        416.63        13.50 o                         
  -4   3   7         74.79         78.80         4.10 o                         
  -3   3   7        129.26        144.36         5.84 o                         
  -2   3   7        535.67        595.34        17.17 o                         
  -1   3   7        180.89        196.60         7.56 o                         
   0   3   7        480.33        532.21        15.90 o                         
   1   3   7         80.41         94.07         6.80 o                         
   2   3   7       1220.24       1458.88        51.23 o                         
   3   3   7       1544.16       1755.57        60.18 o                         
   4   3   7         82.19         87.07         7.08 o                         
   5   3   7        297.75        363.11        26.14 o                         
   6   3   7        141.98        159.91        15.96 o                         
   7   3   7        430.37        521.57        31.24 o                         
   8   3   7        314.88        353.01        21.82 o                         
   9   3   7          0.63          0.15         1.04 o                         
  10   3   7        200.26        170.36        10.16 o                         
  -5   4   7        105.87         83.29         6.07 o                         
  -4   4   7         44.27         37.33         5.26 o                         
  -3   4   7        167.16        150.21         6.63 o                         
  -2   4   7         10.43          7.08         1.14 o                         
  -1   4   7          0.02          0.38         1.10 o                         
   0   4   7          3.85          6.54         2.10 o                         
   1   4   7         41.49         32.46         3.64 o                         
   2   4   7         41.28         42.33         3.00 o                         
   3   4   7         18.70         14.10         2.58 o                         
   4   4   7        138.14        121.88         7.66 o                         
 -17   0   8          3.84          0.69         1.28 o                         
 -16   0   8        243.33        263.26        17.02 o                         
 -15   0   8         20.40         26.77         3.79 o                         
 -14   0   8        160.15        175.04        10.87 o                         
 -13   0   8        184.54        176.62        11.42 o                         
 -12   0   8        145.40        150.06        11.98 o                         
 -11   0   8       5524.71       5254.04       185.68 o                         
 -10   0   8       5670.50       5692.94       262.62 o                         
  -9   0   8          4.75          4.99         2.71 o                         
  -8   0   8       3320.06       3272.55       109.71 o                         
  -7   0   8        480.77        478.23        16.27 o                         
  -6   0   8       2717.39       2873.85        81.82 o                         
  -5   0   8        819.27        766.81        59.26 o                         
  -4   0   8       1568.03       2028.33       116.62 o                         
  -3   0   8       1775.18       1896.36       108.32 o                         
  -2   0   8       1591.89       1785.86       102.45 o                         
  -1   0   8       2120.55       2005.25       111.84 o                         
   0   0   8       1027.38        999.23        65.69 o                         
   1   0   8       1333.55       1273.52        49.50 o                         
   2   0   8        281.94        246.30        14.88 o                         
   3   0   8       1482.89       1439.16        55.79 o                         
   4   0   8       1384.32       1397.44        55.62 o                         
   5   0   8        622.38        624.71        23.02 o                         
   6   0   8       1266.03       1352.42        43.26 o                         
   7   0   8       1154.43       1181.96        39.05 o                         
   8   0   8       2856.66       2804.78        82.29 o                         
   9   0   8        107.93        125.10        10.59 o                         
  10   0   8        162.22        170.62        10.53 o                         
  11   0   8        322.98        319.15        13.55 o                         
  12   0   8        256.98        270.01        11.63 o                         
  13   0   8       1214.04       1218.92        35.38 o                         
  14   0   8        145.32        164.93        12.44 o                         
  15   0   8         18.42         11.52         2.46 o                         
 -16   1   8          3.44          6.74         2.05 o                         
 -15   1   8         75.81         82.97        13.01 o                         
 -14   1   8         20.91         26.69         3.07 o                         
 -13   1   8         17.61         18.70         3.69 o                         
 -12   1   8          2.65          1.05         1.58 o                         
 -11   1   8        627.81        648.12        17.54 o                         
 -10   1   8        104.82        104.61         5.53 o                         
  -9   1   8        150.92        144.45         6.83 o                         
  -8   1   8        273.61        282.85         8.53 o                         
  -7   1   8         42.26         42.43         2.29 o                         
  -6   1   8        103.32        110.01         3.43 o                         
  -5   1   8          9.05          4.30         1.23 o                         
  -4   1   8        367.97        385.16        19.11 o                         
  -3   1   8        463.92        487.95        30.09 o                         
  -2   1   8        139.96        131.78        14.06 o                         
  -1   1   8         95.29        119.26        13.24 o                         
   0   1   8          1.18          9.29         4.38 o                         
   1   1   8        275.42        324.28        33.44 o                         
   2   1   8        393.30        414.29         9.48 o                         
   3   1   8       2193.35       2481.10        42.93 o                         
   4   1   8          4.06          2.67         1.23 o                         
   5   1   8        365.41        369.31        10.59 o                         
   6   1   8         15.17         17.94         1.76 o                         
   7   1   8         49.03         63.43         3.70 o                         
   8   1   8         74.58         80.04         4.40 o                         
   9   1   8        600.06        591.31        14.54 o                         
  10   1   8         15.43         17.31         2.50 o                         
  11   1   8          3.88          8.43         1.92 o                         
  12   1   8         34.68         33.20         2.66 o                         
  13   1   8         71.94         90.77         4.38 o                         
  14   1   8        220.35        207.27         9.08 o                         
 -14   2   8        331.48        332.16        19.48 o                         
 -13   2   8        140.98        151.24         8.51 o                         
 -12   2   8        412.98        414.55        18.23 o                         
 -11   2   8        125.80        132.58        10.66 o                         
 -10   2   8        353.94        338.68        13.06 o                         
  -9   2   8       1257.34       1245.71        37.31 o                         
  -8   2   8        379.03        381.76        14.35 o                         
  -7   2   8        940.04        890.57        27.85 o                         
  -6   2   8        315.09        296.47        10.83 o                         
  -5   2   8        950.39        995.08        23.08 o                         
  -4   2   8        949.41       1007.78        23.41 o                         
  -3   2   8          3.28          1.43         1.12 o                         
  -2   2   8         72.37         66.76         5.47 o                         
  -1   2   8        177.06        191.68         9.29 o                         
   0   2   8        535.27        537.19        39.72 o                         
   1   2   8       2621.11       2767.02        80.67 o                         
   2   2   8       4095.60       4167.62        88.96 o                         
   3   2   8         28.75         32.21         3.07 o                         
   4   2   8        546.71        589.68        17.11 o                         
   5   2   8        439.19        431.00        15.04 o                         
   6   2   8        567.28        589.20        20.31 o                         
   7   2   8        521.65        513.50        18.24 o                         
   8   2   8        899.85        926.83        35.84 o                         
   9   2   8       1108.19       1192.97        43.85 o                         
  10   2   8       1463.09       1426.35        50.36 o                         
  11   2   8        515.17        516.18        28.01 o                         
  12   2   8        639.45        644.43        33.03 o                         
 -10   3   8         69.85         79.82         4.19 o                         
  -9   3   8        164.14        181.92        11.74 o                         
  -8   3   8         34.30         35.85         2.78 o                         
  -7   3   8          1.28          2.62         1.40 o                         
  -6   3   8         61.03         63.97         4.39 o                         
  -5   3   8        278.98        261.27        12.06 o                         
  -4   3   8        145.18        149.88         7.24 o                         
  -3   3   8         69.58         69.89         5.20 o                         
  -2   3   8        154.84        173.80         8.36 o                         
  -1   3   8          1.85          1.27         1.59 o                         
   0   3   8         57.26         70.98         3.93 o                         
   1   3   8        105.31        127.93         6.71 o                         
   2   3   8       1509.08       1758.78        43.06 o                         
   3   3   8        268.17        299.35        11.61 o                         
   4   3   8         24.47         26.17         5.18 o                         
   5   3   8          5.15          5.59         2.48 o                         
   6   3   8         29.56         40.47         7.24 o                         
   7   3   8        134.64        122.50        11.33 o                         
   8   3   8         37.49         32.74        12.09 o                         
   9   3   8         11.41         10.04         2.51 o                         
  -4   4   8         29.92         22.36         2.35 o                         
  -3   4   8       1132.49        875.18        63.17 o                         
  -2   4   8        267.77        225.50        12.22 o                         
  -1   4   8        568.93        507.54        17.46 o                         
   0   4   8        189.13        172.23        14.00 o                         
   1   4   8        178.52        166.31         9.68 o                         
 -15   1   9         80.86         80.50         5.26 o                         
 -14   1   9        403.17        429.34        14.96 o                         
 -13   1   9        141.51        145.89         7.77 o                         
 -12   1   9       1011.54       1052.42        26.14 o                         
 -11   1   9       2528.87       2556.87        54.79 o                         
 -10   1   9        128.88        123.67         5.48 o                         
  -9   1   9        275.78        278.24         8.73 o                         
  -8   1   9        354.82        340.36         9.21 o                         
  -7   1   9        104.06        104.25         3.54 o                         
  -6   1   9        458.47        466.12         9.17 o                         
  -5   1   9          0.80          1.87         1.01 o                         
  -4   1   9        196.48        174.98         4.76 o                         
  -3   1   9       1196.66       1255.87        25.37 o                         
  -2   1   9       1484.06       1521.55        36.03 o                         
  -1   1   9       2448.01       2599.50        52.34 o                         
   0   1   9       3209.18       3523.03        63.76 o                         
   1   1   9       4360.73       4645.21        90.12 o                         
   2   1   9        939.90        967.21        19.13 o                         
   3   1   9        417.62        454.48        11.00 o                         
   4   1   9        405.33        422.92        10.35 o                         
   5   1   9        170.16        160.57         5.61 o                         
   6   1   9        447.10        425.02         9.99 o                         
   7   1   9         33.20         35.03         2.67 o                         
   8   1   9         86.72        112.26         5.22 o                         
   9   1   9        552.32        542.05        15.08 o                         
  10   1   9        512.05        511.65        14.15 o                         
  11   1   9        635.56        634.30        16.16 o                         
  12   1   9        574.05        588.74        13.24 o                         
  13   1   9        646.45        644.41        26.42 o                         
 -14   2   9          5.96          7.00         2.19 o                         
 -13   2   9          0.33         -0.79         1.44 o                         
 -12   2   9         35.83         34.31         4.05 o                         
 -11   2   9         88.91         76.28         6.50 o                         
 -10   2   9          1.19          2.44         2.01 o                         
  -9   2   9         10.33          9.44         1.90 o                         
  -8   2   9         15.60         17.29         2.81 o                         
  -7   2   9          4.48          4.84         1.44 o                         
  -6   2   9        139.83        134.75         4.38 o                         
  -5   2   9         43.32         57.03         5.50 o                         
  -4   2   9        578.82        596.28        13.32 o                         
  -3   2   9         69.27         69.03         3.15 o                         
  -2   2   9         51.98         50.28         3.37 o                         
  -1   2   9          1.85          1.25         1.71 o                         
   0   2   9        101.63        124.07         6.85 o                         
   1   2   9        208.32        243.74        14.73 o                         
   2   2   9          0.97          0.99         2.02 o                         
   3   2   9        645.18        691.28        21.13 o                         
   4   2   9         88.15         98.43         5.94 o                         
   5   2   9        141.64        137.15         7.55 o                         
   6   2   9          4.26          1.42         1.98 o                         
   7   2   9        200.73        218.07         9.87 o                         
   8   2   9         50.53         43.20         5.08 o                         
   9   2   9          5.80          5.67         2.34 o                         
  10   2   9         78.83         71.58         5.62 o                         
  11   2   9          3.00          3.85         2.56 o                         
  12   2   9         66.62         45.39         4.45 o                         
 -10   3   9        300.45        304.22        12.19 o                         
  -9   3   9        285.65        265.75        11.33 o                         
  -8   3   9        170.79        185.88         9.32 o                         
  -7   3   9        254.02        265.94        11.99 o                         
  -6   3   9         60.26         66.31         4.34 o                         
  -5   3   9         88.29         91.14         6.27 o                         
  -4   3   9        647.60        675.59        21.24 o                         
  -3   3   9        200.90        218.80         9.32 o                         
  -2   3   9        406.01        465.02        13.81 o                         
  -1   3   9        246.18        252.47         8.02 o                         
   0   3   9        320.67        381.96        10.81 o                         
   1   3   9       1231.29       1411.17        31.40 o                         
   2   3   9         18.48         20.19         2.57 o                         
   3   3   9        136.39        155.01         7.43 o                         
   4   3   9        433.53        438.90        15.02 o                         
   5   3   9        164.30        165.81        26.32 o                         
   6   3   9        425.91        408.40        50.27 o                         
   7   3   9          4.38          3.15         2.69 o                         
   8   3   9        155.39        180.23        11.79 o                         
 -16   0  10         29.17         26.13         3.64 o                         
 -15   0  10         45.26         54.83         8.36 o                         
 -14   0  10         64.27         70.42         5.95 o                         
 -13   0  10        386.46        424.70        19.43 o                         
 -12   0  10       2524.48       2738.29        93.13 o                         
 -11   0  10          3.70          5.95         3.04 o                         
 -10   0  10         34.33         40.31         5.74 o                         
  -9   0  10        471.44        475.34        18.55 o                         
  -8   0  10        977.51       1025.96        30.64 o                         
  -7   0  10       1537.91       1607.26        43.75 o                         
  -6   0  10       2625.77       2694.09       100.93 o                         
  -5   0  10        399.78        377.43        22.03 o                         
  -4   0  10        698.22        658.34        36.38 o                         
  -3   0  10       2231.61       2135.15        63.91 o                         
  -2   0  10        346.18        315.21        18.66 o                         
  -1   0  10       1507.18       1461.15        57.89 o                         
   0   0  10        300.51        305.08        33.37 o                         
   1   0  10       1281.12       1285.39        86.78 o                         
   2   0  10        936.94        964.26        42.16 o                         
   3   0  10         64.72         57.73         6.23 o                         
   4   0  10        482.66        485.77        19.70 o                         
   5   0  10         66.79         57.74         8.05 o                         
   6   0  10        521.08        551.15        18.66 o                         
   7   0  10        207.81        266.53        11.94 o                         
   8   0  10       1182.42       1143.93        32.94 o                         
   9   0  10       2034.52       1997.40        57.04 o                         
  10   0  10       1159.76       1164.65        35.25 o                         
  11   0  10        862.56        852.35        29.85 o                         
  12   0  10       1074.02       1149.14        41.33 o                         
  13   0  10         87.46         86.09         7.71 o                         
 -14   1  10          5.68          6.28         1.78 o                         
 -13   1  10          0.46         -0.53         1.97 o                         
 -12   1  10       1022.12       1092.33        36.41 o                         
 -11   1  10        420.07        435.62        22.62 o                         
 -10   1  10        422.53        436.40        11.12 o                         
  -9   1  10          6.62          5.93         1.56 o                         
  -8   1  10        163.51        165.10         5.93 o                         
  -7   1  10        170.11        188.98         6.60 o                         
  -6   1  10        291.74        357.19         8.17 o                         
  -5   1  10          9.00          6.31         1.15 o                         
  -4   1  10        856.88        982.84        21.02 o                         
  -3   1  10        350.36        370.39         9.10 o                         
  -2   1  10         34.62         38.00         2.24 o                         
  -1   1  10          0.69          1.94         1.29 o                         
   0   1  10        751.50        804.83        19.64 o                         
   1   1  10        161.04        191.22         7.16 o                         
   2   1  10       1135.67       1180.13        27.07 o                         
   3   1  10        140.49        146.69         7.72 o                         
   4   1  10         10.37          7.59         1.73 o                         
   5   1  10        130.11        120.98         4.55 o                         
   6   1  10         18.73         21.68         2.02 o                         
   7   1  10        100.96         74.61         3.81 o                         
   8   1  10        953.53        940.39        23.04 o                         
   9   1  10          0.27         -0.67         1.50 o                         
  10   1  10          0.00         -1.27         1.27 o                         
  11   1  10        175.54        179.75         5.54 o                         
  12   1  10        163.20        134.49         6.27 o                         
  13   1  10          0.01          1.00         1.49 o                         
 -13   2  10         54.30         51.35         5.44 o                         
 -12   2  10        659.77        669.11        35.46 o                         
 -11   2  10        676.95        662.91        25.90 o                         
 -10   2  10        452.65        429.82        19.16 o                         
  -9   2  10        480.96        495.19        14.77 o                         
  -8   2  10         65.00         69.38         3.74 o                         
  -7   2  10        262.73        308.08         9.14 o                         
  -6   2  10         60.00         58.39         3.09 o                         
  -5   2  10        697.92        684.23        15.62 o                         
  -4   2  10       1561.25       1618.87        36.45 o                         
  -3   2  10        236.15        278.56         8.83 o                         
  -2   2  10       1569.37       1697.69        31.70 o                         
  -1   2  10        370.61        422.24        12.07 o                         
   0   2  10       4112.58       4773.88       126.55 o                         
   1   2  10        113.76        117.80         7.11 o                         
   2   2  10        489.92        535.72        15.98 o                         
   3   2  10        667.34        731.41        21.95 o                         
   4   2  10         42.85         45.98         5.73 o                         
   5   2  10       1172.87       1143.32        33.67 o                         
   6   2  10        294.32        290.18        12.38 o                         
   7   2  10        190.68        204.97        29.50 o                         
   8   2  10        991.45       1016.29        50.65 o                         
   9   2  10        325.91        318.78        14.23 o                         
  10   2  10        398.21        387.43        22.23 o                         
  11   2  10        312.00        285.37        11.33 o                         
 -10   3  10          5.94          6.67         1.79 o                         
  -9   3  10         26.82         28.45         2.98 o                         
  -8   3  10          0.07         -0.73         1.42 o                         
  -7   3  10          7.44          8.79         2.10 o                         
  -6   3  10        137.95        139.53         8.00 o                         
  -5   3  10        209.49        209.91        15.64 o                         
  -4   3  10         54.79         50.11         3.42 o                         
  -3   3  10         55.57         57.23         3.39 o                         
  -2   3  10         38.64         39.46         2.86 o                         
  -1   3  10        287.89        287.02         9.35 o                         
   0   3  10        119.03        133.38         5.63 o                         
   1   3  10         27.58         27.23         3.32 o                         
   2   3  10         44.99         45.46         3.59 o                         
   3   3  10          1.58          2.57         1.49 o                         
   4   3  10         46.33         48.92         5.62 o                         
   5   3  10          8.77         12.24         2.40 o                         
   6   3  10        619.81        625.45        32.79 o                         
   7   3  10        146.32        149.93         7.20 o                         
 -14   1  11        305.30        307.21        13.08 o                         
 -13   1  11       1505.55       1575.30        38.13 o                         
 -12   1  11        812.58        815.97        23.55 o                         
 -11   1  11        124.69        136.87         6.61 o                         
 -10   1  11        454.15        450.18        15.92 o                         
  -9   1  11        188.53        180.55         7.41 o                         
  -8   1  11        172.15        171.41         8.41 o                         
  -7   1  11         34.08         46.81         3.27 o                         
  -6   1  11        138.45        127.83         5.52 o                         
  -5   1  11        750.26        723.21        15.52 o                         
  -4   1  11        368.63        385.37        10.37 o                         
  -3   1  11        906.72        980.17        18.48 o                         
  -2   1  11        720.11        774.41        16.46 o                         
  -1   1  11       2233.08       2445.78        40.79 o                         
   0   1  11       2275.51       2478.69        47.50 o                         
   1   1  11          8.97          9.26         2.26 o                         
   2   1  11        495.79        546.00        15.04 o                         
   3   1  11        677.81        719.31        18.61 o                         
   4   1  11        682.80        718.42        20.82 o                         
   5   1  11       1009.34       1011.82        22.19 o                         
   6   1  11         88.90        108.39         4.87 o                         
   7   1  11        333.90        342.76         9.67 o                         
   8   1  11        713.66        680.97        17.37 o                         
   9   1  11        348.64        357.47        10.35 o                         
  10   1  11        267.36        277.74        10.58 o                         
  11   1  11        300.11        315.31        15.88 o                         
  12   1  11        102.96         77.47         6.42 o                         
 -13   2  11         96.40         93.11         7.17 o                         
 -12   2  11          0.79          4.26         2.25 o                         
 -11   2  11         33.24         27.23         4.56 o                         
 -10   2  11        128.96        145.22        12.18 o                         
  -9   2  11         59.00         60.38         7.98 o                         
  -8   2  11        141.73        147.13         7.29 o                         
  -7   2  11        129.25        112.39         4.41 o                         
  -6   2  11        293.45        280.59         8.82 o                         
  -5   2  11         26.34         21.53         2.34 o                         
  -4   2  11         41.13         42.70         4.73 o                         
  -3   2  11         42.90         46.20         3.37 o                         
  -2   2  11          3.74          3.11         1.63 o                         
  -1   2  11         97.43        107.33         6.07 o                         
   0   2  11        300.78        295.37        12.03 o                         
   1   2  11         54.04         58.60         3.79 o                         
   2   2  11          0.04         -1.08         1.53 o                         
   3   2  11          0.03         -1.43         1.46 o                         
   4   2  11         92.87         91.38         7.07 o                         
   5   2  11          3.91          1.73         2.51 o                         
   6   2  11         43.36         36.23         4.46 o                         
   7   2  11         44.38         57.65         7.51 o                         
   8   2  11          0.86          0.70         2.92 o                         
   9   2  11         18.78         15.24         3.54 o                         
  10   2  11          1.66          3.04         1.77 o                         
  -9   3  11         99.54         82.68         6.27 o                         
  -8   3  11        184.70        170.01        24.40 o                         
  -7   3  11        184.63        197.43        13.98 o                         
  -6   3  11         91.16         96.99         4.73 o                         
  -5   3  11        256.84        259.45         9.39 o                         
  -4   3  11        345.31        380.91        20.93 o                         
  -3   3  11        499.39        564.16        29.08 o                         
  -2   3  11        483.99        516.91        19.73 o                         
  -1   3  11        562.05        617.93        23.02 o                         
   0   3  11        157.83        158.47         6.55 o                         
   1   3  11         42.18         38.67         2.83 o                         
   2   3  11        266.39        265.39        14.49 o                         
   3   3  11         52.43         47.24         3.93 o                         
   4   3  11         70.90         68.57         4.67 o                         
   5   3  11         16.30         16.64         3.10 o                         
   6   3  11         92.97         80.84         9.44 o                         
 -15   0  12        140.65        133.61         8.99 o                         
 -14   0  12        104.77        108.26         9.28 o                         
 -13   0  12        194.06        180.92         9.79 o                         
 -12   0  12        798.73        922.16        34.85 o                         
 -11   0  12         14.11         18.40         3.93 o                         
 -10   0  12         50.92         47.72         9.04 o                         
  -9   0  12         75.49         83.99         6.42 o                         
  -8   0  12         95.65        113.99         7.47 o                         
  -7   0  12        899.59        984.20        35.51 o                         
  -6   0  12        777.22        763.21        29.29 o                         
  -5   0  12        573.46        585.94        40.91 o                         
  -4   0  12       2023.91       2172.09        92.69 o                         
  -3   0  12       2619.27       2742.99       102.56 o                         
  -2   0  12       2513.36       2568.01        97.24 o                         
  -1   0  12       4693.52       4896.73       169.94 o                         
   0   0  12       1079.23       1090.36        46.32 o                         
   1   0  12        366.82        434.51        46.77 o                         
   2   0  12        800.36        839.62        36.85 o                         
   3   0  12          3.12          1.64         2.12 o                         
   4   0  12       1317.23       1288.85        54.27 o                         
   5   0  12         35.69         17.04         5.02 o                         
   6   0  12       1204.51       1320.57        34.03 o                         
   7   0  12       3031.25       2772.51        65.81 o                         
   8   0  12        351.87        381.68        21.69 o                         
   9   0  12        635.56        634.05        34.96 o                         
  10   0  12         96.08        103.54        13.77 o                         
  11   0  12        419.25        448.77        24.82 o                         
 -14   1  12        171.09        119.61         8.12 o                         
 -13   1  12          9.66          8.80         2.14 o                         
 -12   1  12        250.46        268.04        15.91 o                         
 -11   1  12         18.30         13.55         2.58 o                         
 -10   1  12         65.61         56.91         4.04 o                         
  -9   1  12         30.75         33.31         4.57 o                         
  -8   1  12         71.15         60.77         4.86 o                         
  -7   1  12          7.42          5.17         2.07 o                         
  -6   1  12       1300.03       1311.63        28.33 o                         
  -5   1  12         57.95         53.31         3.16 o                         
  -4   1  12         11.13         10.57         1.47 o                         
  -3   1  12          0.95          2.29         1.35 o                         
  -2   1  12         93.95         93.87         3.93 o                         
  -1   1  12        174.76        194.31         7.77 o                         
   0   1  12       1729.11       1881.01        41.00 o                         
   1   1  12         62.79         66.05         4.66 o                         
   2   1  12        107.09        113.06         5.57 o                         
   3   1  12         16.63         17.74         2.37 o                         
   4   1  12        319.31        321.17        11.59 o                         
   5   1  12         11.43         12.80         2.03 o                         
   6   1  12          7.58          6.56         1.96 o                         
   7   1  12         16.53         20.79         3.05 o                         
   8   1  12          2.29         -1.08         1.82 o                         
   9   1  12          3.53          4.45         1.67 o                         
  10   1  12          0.41          1.36         1.16 o                         
  11   1  12         36.39         34.28         4.03 o                         
 -12   2  12        368.29        348.13        18.97 o                         
 -11   2  12         98.20        113.36         9.36 o                         
 -10   2  12        131.02        146.47        11.96 o                         
  -9   2  12        112.82        128.80        14.33 o                         
  -8   2  12        185.27        210.69        12.83 o                         
  -7   2  12         89.90         86.40         6.25 o                         
  -6   2  12       1536.51       1621.55        36.46 o                         
  -5   2  12        822.63        913.64        23.94 o                         
  -4   2  12        515.50        570.50        16.50 o                         
  -3   2  12        313.79        341.71        10.23 o                         
  -2   2  12        331.23        364.86        11.78 o                         
  -1   2  12        336.13        350.22        15.76 o                         
   0   2  12        486.69        497.19        14.95 o                         
   1   2  12        356.24        362.11        11.32 o                         
   2   2  12         74.62         90.02         7.08 o                         
   3   2  12        232.28        253.11        12.82 o                         
   4   2  12        146.83        167.04         9.61 o                         
   5   2  12        691.56        711.06        27.03 o                         
   6   2  12         47.04         55.78         7.08 o                         
   7   2  12        154.60        178.73        13.17 o                         
   8   2  12        729.67        680.97        34.97 o                         
   9   2  12        373.78        316.16        17.32 o                         
  -8   3  12         19.56         23.03         2.90 o                         
  -7   3  12        291.04        218.52        12.15 o                         
  -6   3  12         69.21         58.84         5.46 o                         
  -5   3  12          3.26          1.72         1.79 o                         
  -4   3  12          0.01         -0.98         1.21 o                         
  -3   3  12         48.83         51.93         4.75 o                         
  -2   3  12         76.95         79.89         6.15 o                         
  -1   3  12         69.68         76.19         4.55 o                         
   0   3  12        308.32        357.63        20.58 o                         
   1   3  12         56.98         59.43         6.12 o                         
   2   3  12         78.25         80.39         6.94 o                         
   3   3  12         19.80         19.50         2.10 o                         
   4   3  12         43.99         33.59         3.61 o                         
 -13   1  13        154.37        126.11         6.86 o                         
 -12   1  13        106.51         91.33         5.78 o                         
 -11   1  13        242.77        250.25         8.69 o                         
 -10   1  13        260.13        276.66         9.83 o                         
  -9   1  13        247.49        261.09         9.93 o                         
  -8   1  13        370.03        378.37        11.47 o                         
  -7   1  13       1154.18       1149.53        27.45 o                         
  -6   1  13        267.21        266.66         7.86 o                         
  -5   1  13        198.01        218.91         6.43 o                         
  -4   1  13        481.36        516.20        13.81 o                         
  -3   1  13        239.10        261.59         8.14 o                         
  -2   1  13       1463.98       1646.43        36.46 o                         
  -1   1  13         31.54         37.79         3.36 o                         
   0   1  13         34.13         35.24         3.14 o                         
   1   1  13        930.46       1006.35        30.81 o                         
   2   1  13        409.84        443.60        14.12 o                         
   3   1  13        926.85        965.05        29.46 o                         
   4   1  13        754.81        783.31        19.19 o                         
   5   1  13        399.24        439.67        13.89 o                         
   6   1  13       1285.33       1296.77        32.60 o                         
   7   1  13        596.21        577.87        18.68 o                         
   8   1  13        231.02        235.86        10.72 o                         
   9   1  13        206.08        171.64         6.66 o                         
  10   1  13        118.40        101.63         7.34 o                         
 -11   2  13         12.50          9.38         2.26 o                         
 -10   2  13          2.36          0.47         2.19 o                         
  -9   2  13         57.94         47.12         6.26 o                         
  -8   2  13          0.72         -1.40         3.19 o                         
  -7   2  13         11.11         24.00         3.70 o                         
  -6   2  13        132.29        124.22        17.15 o                         
  -5   2  13         17.99         17.24         3.45 o                         
  -4   2  13          0.03         -0.05         1.32 o                         
  -3   2  13          0.51          2.89         1.46 o                         
  -2   2  13          7.96         11.04         3.97 o                         
  -1   2  13         74.18         70.34         6.25 o                         
   0   2  13         81.41         88.52         9.12 o                         
   1   2  13         15.27         14.83         3.16 o                         
   2   2  13          0.02         -0.75         1.60 o                         
   3   2  13         11.35         13.95         2.34 o                         
   4   2  13          0.74         -0.01         2.03 o                         
   5   2  13         65.23         70.18         7.75 o                         
   6   2  13         12.80          8.76         3.23 o                         
   7   2  13        216.69        215.12         9.61 o                         
  -6   3  13        767.00        728.17        34.60 o                         
  -5   3  13        393.22        364.58        19.20 o                         
  -4   3  13        370.46        408.86        21.53 o                         
  -3   3  13        310.13        315.37        17.56 o                         
  -2   3  13        166.30        170.69        10.97 o                         
  -1   3  13        116.47        144.19         9.69 o                         
   0   3  13         62.84         64.63         5.71 o                         
   1   3  13         44.32         48.06         4.56 o                         
 -13   0  14         17.47         15.09         4.42 o                         
 -12   0  14          1.10         -1.19         2.48 o                         
 -11   0  14         69.16         58.70         7.47 o                         
 -10   0  14          9.42          5.47         3.60 o                         
  -9   0  14         10.81         15.04         3.55 o                         
  -8   0  14       2004.25       1978.54       130.03 o                         
  -7   0  14       1629.09       1758.94        63.02 o                         
  -6   0  14         10.16          5.04         3.12 o                         
  -5   0  14       1482.66       1763.47        90.07 o                         
  -4   0  14        430.58        498.59        32.90 o                         
  -3   0  14       2361.65       2593.53        99.09 o                         
  -2   0  14        418.37        460.46        25.17 o                         
  -1   0  14        889.06        883.57        39.71 o                         
   0   0  14       2156.53       2357.80       113.57 o                         
   1   0  14        808.31        825.34        31.93 o                         
   2   0  14        675.63        688.57        27.01 o                         
   3   0  14        571.70        561.10        32.58 o                         
   4   0  14          0.68          0.09         1.93 o                         
   5   0  14        146.39        137.31         7.10 o                         
   6   0  14        355.88        340.70        12.38 o                         
   7   0  14        190.31        187.59         9.13 o                         
   8   0  14        295.38        292.25        18.23 o                         
   9   0  14        406.29        336.01        19.06 o                         
 -12   1  14         33.16         27.41         3.68 o                         
 -11   1  14          1.73          1.91         1.16 o                         
 -10   1  14          9.95          8.81         1.54 o                         
  -9   1  14          6.90          4.63         1.54 o                         
  -8   1  14         66.11         58.78         3.18 o                         
  -7   1  14         64.17         76.48         3.56 o                         
  -6   1  14          1.93          5.58         1.38 o                         
  -5   1  14         48.27         51.92         2.93 o                         
  -4   1  14         20.31         24.59         2.41 o                         
  -3   1  14         72.49         87.89         6.53 o                         
  -2   1  14         15.67         20.45         4.97 o                         
  -1   1  14        988.52       1083.81        28.25 o                         
   0   1  14        286.96        315.26        13.10 o                         
   1   1  14        141.34        143.39         9.71 o                         
   2   1  14         80.96         85.44         7.82 o                         
   3   1  14         32.40         27.45         2.93 o                         
   4   1  14        175.85        180.17         7.39 o                         
   5   1  14        386.89        374.19        14.08 o                         
   6   1  14         16.50         17.92         1.91 o                         
   7   1  14        126.86         98.51         6.05 o                         
   8   1  14         84.81         67.68         4.21 o                         
  -9   2  14        190.97        186.31        11.42 o                         
  -8   2  14         37.77         23.20         3.89 o                         
  -7   2  14         75.22         68.74         6.94 o                         
  -6   2  14        925.11        905.04        45.57 o                         
  -5   2  14        360.44        376.22        22.38 o                         
  -4   2  14        479.39        539.13        29.67 o                         
  -3   2  14        387.15        466.06        26.46 o                         
  -2   2  14        504.75        596.51        23.36 o                         
  -1   2  14        236.21        272.83        12.78 o                         
   0   2  14          0.75          2.71         2.46 o                         
   1   2  14        116.47        114.76         6.98 o                         
   2   2  14        105.98        122.36         7.02 o                         
   3   2  14        270.29        282.23        12.10 o                         
   4   2  14        531.96        539.58        29.11 o                         
   5   2  14       1114.92       1196.84        57.31 o                         
   6   2  14        216.04        179.10        11.17 o                         
 -11   1  15        186.46        121.59         8.48 o                         
 -10   1  15        297.07        308.07        17.02 o                         
  -9   1  15        855.02        746.32        32.36 o                         
  -8   1  15        826.01        837.66        26.21 o                         
  -7   1  15        232.57        234.99         6.92 o                         
  -6   1  15        573.16        606.97        17.49 o                         
  -5   1  15        324.74        350.37        13.66 o                         
  -4   1  15        288.70        309.79        10.71 o                         
  -3   1  15        271.28        318.22        11.01 o                         
  -2   1  15        145.51        149.30         7.85 o                         
  -1   1  15         45.89         44.22         5.72 o                         
   0   1  15        372.95        409.03        15.92 o                         
   1   1  15        204.17        200.66        11.05 o                         
   2   1  15        676.39        718.70        19.75 o                         
   3   1  15        549.22        596.54        16.65 o                         
   4   1  15       1043.28       1095.83        27.27 o                         
   5   1  15        625.41        588.53        17.18 o                         
   6   1  15        205.98        182.95         6.81 o                         
   7   1  15        332.22        290.58        16.08 o                         
  -7   2  15          4.40          3.47         1.47 o                         
  -6   2  15         88.74         77.19         6.17 o                         
  -5   2  15         54.95         44.33         6.26 o                         
  -4   2  15        129.40        127.82        11.85 o                         
  -3   2  15         34.64         25.46         5.56 o                         
  -2   2  15        164.37        180.03         8.66 o                         
  -1   2  15          0.79          3.17         1.76 o                         
   0   2  15          6.83          6.51         2.81 o                         
   1   2  15         67.18         59.72        10.25 o                         
   2   2  15          7.20          8.08         2.68 o                         
   3   2  15        181.19        203.12        12.69 o                         
   4   2  15         91.05         95.72         7.10 o                         
 -10   0  16        307.99        212.35        28.77 o                         
  -9   0  16        381.03        340.57        12.38 o                         
  -8   0  16          5.08          6.07         1.75 o                         
  -7   0  16         46.65         57.26         4.19 o                         
  -6   0  16         79.45         72.81        10.86 o                         
  -5   0  16        275.40        296.29        15.33 o                         
  -4   0  16        563.61        567.82        17.90 o                         
  -3   0  16        696.98        730.76        27.55 o                         
  -2   0  16        399.81        424.70        14.83 o                         
  -1   0  16         63.18         60.76         5.49 o                         
   0   0  16        608.97        622.72        23.80 o                         
   1   0  16        440.35        439.75        14.51 o                         
   2   0  16       1048.21       1049.37        78.64 o                         
   3   0  16        449.49        516.18        19.20 o                         
   4   0  16         75.14         77.69         5.51 o                         
   5   0  16        360.49        305.74        39.85 o                         
   6   0  16        107.21         95.69         7.42 o                         
  -9   1  16        420.92        270.20        15.29 o                         
  -8   1  16        177.12        150.46         9.07 o                         
  -7   1  16        204.54        182.06         9.21 o                         
  -6   1  16         15.21         14.61         1.81 o                         
  -5   1  16         43.27         37.02         3.29 o                         
  -4   1  16         30.78         34.66         2.88 o                         
  -3   1  16        561.21        645.15        15.77 o                         
  -2   1  16          2.37          3.48         1.45 o                         
  -1   1  16        577.79        625.98        19.95 o                         
   0   1  16          0.34          2.27         2.22 o                         
   1   1  16         31.01         35.13         4.11 o                         
   2   1  16         34.91         34.29         2.53 o                         
   3   1  16        194.11        199.38         7.97 o                         
   4   1  16         28.33         23.59         1.79 o                         
   5   1  16        286.64        258.83        14.65 o                         
  -4   2  16        373.65        347.81        18.51 o                         
  -3   2  16        141.04        112.10         8.11 o                         
  -2   2  16         13.94         19.04         3.13 o                         
  -1   2  16       1631.17       1598.86        73.91 o                         
   0   2  16        252.71        220.67        12.95 o                         
   1   2  16        624.00        571.39        28.09 o                         
  -7   1  17        357.06        245.69        14.15 o                         
  -6   1  17        200.51        162.44        20.35 o                         
  -5   1  17        283.81        223.23        21.76 o                         
  -4   1  17        110.81        119.84        10.83 o                         
  -3   1  17          0.80          0.51         1.43 o                         
  -2   1  17        208.22        204.01        13.40 o                         
  -1   1  17        214.11        214.71        11.93 o                         
   0   1  17        248.58        234.09         8.14 o                         
   1   1  17        285.91        239.83         7.05 o                         
   2   1  17        435.59        369.85        27.27 o                         
  -5   0  18         65.96         53.90         4.95 o                         
  -4   0  18         67.57         44.12         4.52 o                         
  -3   0  18          9.90          8.98         2.11 o                         
  -2   0  18        364.92        230.48        13.26 o                         
  -1   0  18        906.57        723.40        61.88 o                         
   0   0  18       1036.63        870.76        29.48 o                         
   1   0  18       1427.30       1085.23        50.56 o                         
                                                                                
