# Supplementary material for: Complexes of 2,4,6-tri­hydroxy­benzoic acid: effects of intra­molecular hydro­gen bonding on ligand geometry and metal binding modes
Source: Acta Crystallogr C Struct Chem. 2022 Oct 25;78(Pt 11):653–70. doi: 10.1107/S2053229622009901 (PMC9635592; doi:10.1107/S2053229622009901)
Supplement: Supplementary file 19 [file c-78-00653-18_Cd_H3thba_cc_cdthbasup19.hkl]

data_18_Cd_H3thba_cc_cdthba                                                     
_shelx_title ' cc_cdthba_a.res in P2(1)2(1)2(1)'                                
_shelx_refln_list_code          4                                               
_shelx_F_calc_maximum      254.29                                               
_exptl_crystal_F_000      1088.00                                               
_reflns_d_resolution_high  0.7885                                               
                                                                                
loop_                                                                           
 _space_group_symop_operation_xyz                                               
 'x, y, z'                                                                      
 '-x+1/2, -y, z+1/2'                                                            
 '-x, y+1/2, -z+1/2'                                                            
 'x+1/2, -y+1/2, -z'                                                            
                                                                                
_cell_length_a     3.6141                                                       
_cell_length_b    18.5133                                                       
_cell_length_c    26.7820                                                       
_cell_angle_alpha  90.000                                                       
_cell_angle_beta   90.000                                                       
_cell_angle_gamma  90.000                                                       
                                                                                
_shelx_F_squared_multiplier     1.000                                           
                                                                                
loop_                                                                           
 _refln_index_h                                                                 
 _refln_index_k                                                                 
 _refln_index_l                                                                 
 _refln_F_squared_calc                                                          
 _refln_F_squared_meas                                                          
 _refln_F_squared_sigma                                                         
 _refln_observed_status                                                         
   2   0   0      27897.03      23490.28       970.20 o                         
   4   0   0        243.43        190.71        51.86 o                         
   1   1   0         43.82         37.96        27.93 o                         
   2   1   0       4310.91       3910.46       213.20 o                         
   3   1   0       2681.53       2553.97       208.49 o                         
   4   1   0       5294.68       5379.24       291.54 o                         
   0   2   0        820.65        665.66        73.87 o                         
   1   2   0      45939.35      48979.09      1940.69 o                         
   2   2   0        328.99        322.55        48.60 o                         
   3   2   0       1389.40       1365.16        95.33 o                         
   4   2   0         14.67         15.74        23.41 o                         
   1   3   0      14610.41      15430.82       683.85 o                         
   2   3   0       7885.35       6964.22       465.69 o                         
   3   3   0       1964.00       2283.82       132.30 o                         
   4   3   0       3395.57       3297.08       142.55 o                         
   0   4   0      10837.65      10509.06       543.91 o                         
   1   4   0      18961.06      18882.42       849.66 o                         
   2   4   0       7268.63       6965.23       267.57 o                         
   3   4   0       1136.87       1138.87        91.11 o                         
   4   4   0         91.38         98.57        16.68 o                         
   1   5   0      10996.63      11632.98       597.71 o                         
   2   5   0        536.07        401.07        88.92 o                         
   3   5   0       7114.22       7014.72       400.11 o                         
   4   5   0         10.40          6.72        12.28 o                         
   0   6   0       4308.26       4315.16       335.67 o                         
   1   6   0      13687.27      14473.50       744.30 o                         
   2   6   0        399.10        480.50        56.95 o                         
   3   6   0        746.75        868.88       115.27 o                         
   4   6   0          4.76         22.37        11.31 o                         
   1   7   0         45.50         51.86        41.53 o                         
   2   7   0        818.74        798.49        77.93 o                         
   3   7   0         28.73         83.96        47.88 o                         
   4   7   0       3999.01       3744.27       115.81 o                         
   0   8   0        212.83        194.89        87.23 o                         
   1   8   0      26548.93      28580.51      1452.81 o                         
   2   8   0         59.53         27.49        26.08 o                         
   3   8   0       1441.49       1612.64       162.30 o                         
   4   8   0          3.18         19.63        14.67 o                         
   1   9   0        194.02         90.97        86.14 o                         
   2   9   0       4074.15       3718.11       511.91 o                         
   3   9   0       5232.98       4670.13       389.74 o                         
   4   9   0        935.86        737.11        62.99 o                         
   0  10   0      10965.07      12760.40       821.37 o                         
   1  10   0       4892.14       4834.11       498.52 o                         
   2  10   0       7304.74       6838.38       731.94 o                         
   3  10   0         82.92        116.30        52.17 o                         
   4  10   0         17.31         21.40        16.02 o                         
   1  11   0       7088.42       6610.31      1056.67 o                         
   2  11   0       7848.04       7745.71       367.90 o                         
   3  11   0       3587.50       3415.51       245.78 o                         
   0  12   0        659.26        635.48       146.25 o                         
   1  12   0       7346.01       7131.84       250.70 o                         
   2  12   0        584.59        775.55       314.69 o                         
   3  12   0       2050.52       2215.61       186.06 o                         
   1  13   0         15.81         19.85        22.05 o                         
   2  13   0        884.91        799.90       130.05 o                         
   3  13   0       2195.85       2180.43       179.29 o                         
   0  14   0      19765.01      19102.45       864.95 o                         
   1  14   0        192.24        176.69        39.65 o                         
   2  14   0       5741.03       5643.51       303.71 o                         
   3  14   0        185.44        251.89        61.17 o                         
   1  15   0       1465.01       1544.78        84.10 o                         
   2  15   0          8.67        -40.74        43.76 o                         
   3  15   0       2372.25       2491.36       121.73 o                         
   0  16   0       6706.57       6590.80       383.48 o                         
   1  16   0       2384.68       2420.55       135.72 o                         
   2  16   0       1648.77       1730.63       112.36 o                         
   3  16   0        214.64        258.22        33.61 o                         
   1  17   0        704.20        785.66        72.19 o                         
   2  17   0       2889.92       3048.98       149.61 o                         
   3  17   0         92.00         96.09        18.18 o                         
   0  18   0        979.37       1035.12       123.92 o                         
   1  18   0       6398.99       6472.51       214.58 o                         
   2  18   0       1147.05       1453.12       128.09 o                         
   1  19   0       1342.90       1351.37        99.62 o                         
   2  19   0        356.68        341.84        57.55 o                         
   0  20   0       4280.37       4407.71       269.96 o                         
   1  20   0        158.05        170.68        26.20 o                         
   2  20   0       1496.24       1439.88        74.50 o                         
   1  21   0          7.10          1.76        13.03 o                         
   2  21   0       3486.74       3161.67       203.77 o                         
   0  22   0         76.76         71.35        17.31 o                         
   1  22   0       4532.01       4441.98       225.96 o                         
   1   0   1      22290.96      21549.28       918.63 o                         
   2   0   1      10323.81       8600.65       397.27 o                         
   3   0   1        856.65        813.27       103.19 o                         
   4   0   1       1728.55       1817.50       143.56 o                         
  -3   1   1       2535.25       2563.37       197.30 o                         
  -1   1   1      17264.95      16402.91       479.74 o                         
   0   1   1      10260.26      10324.91       395.51 o                         
   1   1   1      19421.66      17622.92       736.62 o                         
   2   1   1       6446.68       6223.03       305.69 o                         
   3   1   1       2060.19       2084.26       171.01 o                         
   4   1   1       2714.51       2622.13       177.72 o                         
  -4   2   1        469.48        575.35        76.95 o                         
  -3   2   1       3332.90       3185.32       226.32 o                         
  -1   2   1        987.33       1002.49        59.53 o                         
   0   2   1      20256.35      20040.04      2106.20 o                         
   1   2   1        593.87        681.43        76.89 o                         
   2   2   1       2973.57       2811.51       169.74 o                         
   3   2   1       2860.07       2427.85       188.42 o                         
   4   2   1        272.18        243.06        50.53 o                         
  -4   3   1       1073.98        978.64        64.66 o                         
  -3   3   1       2823.28       3157.30       244.85 o                         
  -2   3   1       9540.85       8359.46       493.86 o                         
  -1   3   1      29591.88      28885.29      1182.91 o                         
   0   3   1      43255.69      41660.13      2923.61 o                         
   1   3   1      31130.43      31204.03      1305.62 o                         
   2   3   1      10867.77       9606.31       650.21 o                         
   3   3   1       2286.62       2368.79       194.58 o                         
   4   3   1       1094.22       1107.30       111.65 o                         
  -4   4   1       2222.49       2145.83       105.89 o                         
  -3   4   1       2805.51       2751.01       234.45 o                         
  -2   4   1        564.67        625.64       112.62 o                         
  -1   4   1       9769.79       9974.70       488.91 o                         
   0   4   1         59.84        116.97        56.04 o                         
   1   4   1       7543.91       7595.27       419.69 o                         
   2   4   1       1252.65       1113.54        79.20 o                         
   3   4   1       1872.24       1930.72       172.64 o                         
   4   4   1       2168.30       2059.82       101.06 o                         
  -4   5   1       2497.20       2407.58        77.48 o                         
  -3   5   1        695.24        878.07       114.55 o                         
  -2   5   1       4137.60       4669.21       357.91 o                         
  -1   5   1      15200.20      16004.78       756.51 o                         
   0   5   1        625.80        410.56        94.48 o                         
   1   5   1      15480.28      16960.23       819.38 o                         
   2   5   1       3796.10       3569.05       277.34 o                         
   3   5   1        797.95        884.06       116.97 o                         
   4   5   1       2118.56       2044.29        88.01 o                         
  -4   6   1        824.97        884.89        40.37 o                         
  -3   6   1       2183.01       1910.29       176.45 o                         
  -2   6   1       2447.33       2541.24       222.18 o                         
   0   6   1      13879.38      13505.06       729.13 o                         
   1   6   1       5215.27       5362.01       377.50 o                         
   2   6   1       1377.22       1096.41       153.48 o                         
   3   6   1       2557.41       2504.74       203.47 o                         
   4   6   1        864.74        854.49        43.56 o                         
  -4   7   1         30.97         29.76        12.43 o                         
  -3   7   1       5833.08       5832.84       355.62 o                         
  -2   7   1       3466.06       3187.21       317.75 o                         
   0   7   1       4870.61       5170.57       397.75 o                         
   1   7   1       2792.15       2993.40       283.32 o                         
   2   7   1       4803.11       4432.63       209.23 o                         
   3   7   1       5793.99       6127.22       364.87 o                         
   4   7   1         43.10         58.05        16.32 o                         
  -4   8   1        407.87        381.97        67.79 o                         
  -3   8   1       2691.77       2853.52       223.30 o                         
  -2   8   1       3011.67       2922.81       169.92 o                         
   0   8   1      12582.67      13668.75       792.24 o                         
   1   8   1       1560.34       1694.25       219.97 o                         
   2   8   1       3036.55       2723.89       157.52 o                         
   3   8   1       2776.39       2533.09       208.06 o                         
   4   8   1        353.22        260.47        40.14 o                         
  -4   9   1       1513.35       1286.28        88.50 o                         
  -3   9   1       1225.49       1130.05        80.80 o                         
  -2   9   1       3061.08       2922.41       175.61 o                         
   0   9   1       1953.81       1973.52       259.75 o                         
   1   9   1       3466.38       4126.20       419.93 o                         
   2   9   1       3075.03       2987.25       172.26 o                         
   3   9   1       1290.57       1302.90       142.84 o                         
   4   9   1       1466.35       1237.80        85.17 o                         
  -4  10   1       2989.38       2504.31       133.29 o                         
  -3  10   1       1429.77       1465.69       152.51 o                         
  -2  10   1       2043.08       1983.02       241.19 o                         
   0  10   1          7.04        -28.53        68.49 o                         
   1  10   1       5034.84       4929.62       500.45 o                         
   2  10   1       1767.88       1637.04       158.92 o                         
   3  10   1       1418.07       1363.53       146.77 o                         
   4  10   1       3286.14       2708.15       139.39 o                         
  -4  11   1       2168.73       1698.11        92.61 o                         
  -3  11   1       2861.87       3183.45       236.66 o                         
  -2  11   1       3324.93       3156.54       214.17 o                         
  -1  11   1       3101.26       2724.83       183.88 o                         
   0  11   1      10004.29      10615.87       762.74 o                         
   1  11   1       2940.81       2568.20       261.47 o                         
   2  11   1       3296.57       3302.96       427.16 o                         
   3  11   1       3194.05       3199.41       235.69 o                         
  -3  12   1       2124.91       2217.12       188.96 o                         
  -2  12   1       5013.20       4512.16       298.80 o                         
  -1  12   1        811.68        811.64        93.63 o                         
   0  12   1       9798.28      10396.90      1291.99 o                         
   1  12   1        570.52        488.45        54.18 o                         
   2  12   1       5003.41       4855.57       294.81 o                         
   3  12   1       2341.47       2265.72       189.69 o                         
  -3  13   1         45.43         73.32        44.07 o                         
  -2  13   1       2612.12       2479.48       182.64 o                         
  -1  13   1        949.46       1054.70       111.59 o                         
   0  13   1       1525.90       1554.59       130.21 o                         
   1  13   1       1219.41       1266.02       120.17 o                         
   2  13   1       2643.14       2515.96       199.87 o                         
   3  13   1        277.93        205.89        58.15 o                         
  -3  14   1       1018.73       1077.55       117.21 o                         
  -2  14   1       3453.45       3271.58       245.42 o                         
  -1  14   1       2325.44       2182.45       125.91 o                         
   0  14   1       1978.44       1980.17       172.64 o                         
   1  14   1       2071.13       1972.19       113.85 o                         
   2  14   1       2535.64       2313.93       175.88 o                         
   3  14   1       1088.12       1178.74       120.47 o                         
  -3  15   1        912.10        940.72        69.08 o                         
  -2  15   1       1198.34       1094.17       129.06 o                         
  -1  15   1       2885.73       2770.89       146.74 o                         
   0  15   1        631.01        691.31        66.47 o                         
   1  15   1       2652.57       2841.93       254.43 o                         
   2  15   1       1430.33       1557.33       150.82 o                         
   3  15   1        858.72        923.17        97.44 o                         
  -3  16   1       1183.14       1137.34        69.52 o                         
  -2  16   1        968.50        882.82       100.50 o                         
  -1  16   1       1232.39       1402.72       158.74 o                         
   0  16   1       1829.59       1874.51       112.72 o                         
   1  16   1        962.90       1007.42       119.09 o                         
   2  16   1       1090.19        983.92       115.03 o                         
   3  16   1       1157.44       1217.97       102.46 o                         
  -3  17   1       1631.30       1729.10        78.34 o                         
  -2  17   1       1364.38       1377.15        94.48 o                         
  -1  17   1        485.81        509.70        84.81 o                         
   0  17   1       2251.23       2102.63       185.03 o                         
   1  17   1        450.54        489.24        90.14 o                         
   2  17   1       1507.97       1299.82       123.74 o                         
   3  17   1       1694.09       1648.43       107.11 o                         
  -2  18   1       1290.28       1350.77       159.07 o                         
  -1  18   1       4081.94       3846.45       181.06 o                         
   0  18   1        684.15        570.87        93.76 o                         
   1  18   1       4059.37       4150.73       193.90 o                         
  -2  19   1       1774.25       1749.62       131.05 o                         
  -1  19   1       4393.46       4252.66       185.40 o                         
   0  19   1        255.67        268.21        65.10 o                         
   1  19   1       4463.79       4501.81       195.21 o                         
  -2  20   1       1188.94       1217.10        67.63 o                         
  -1  20   1       3399.87       3392.54       149.74 o                         
   0  20   1         38.12         24.42        29.02 o                         
   1  20   1       3378.44       3262.23       145.47 o                         
   2  20   1       1083.87       1161.24       122.50 o                         
  -2  21   1        426.44        326.78        26.02 o                         
  -1  21   1        850.35        791.26        55.57 o                         
   0  21   1       3636.36       3402.86       210.45 o                         
   1  21   1        998.27        957.44        76.47 o                         
   2  21   1        839.93        773.32        57.91 o                         
  -1  22   1        271.33        285.20        43.52 o                         
   0  22   1       2773.41       2702.39       215.53 o                         
   0  23   1       2741.18       2506.73       139.45 o                         
   0   0   2         10.28         16.26         9.55 o                         
   1   0   2        908.06        839.75        97.74 o                         
   2   0   2          1.30          4.84        21.34 o                         
   3   0   2       8039.64       8136.04       428.70 o                         
   4   0   2        115.60         90.85        44.19 o                         
  -3   1   2        202.11        178.62        54.65 o                         
  -1   1   2      15850.39      14944.27       680.65 o                         
   0   1   2      14567.46      12869.30       376.38 o                         
   1   1   2      12469.87      10728.00       455.18 o                         
   2   1   2      16824.10      15884.37       679.68 o                         
   3   1   2         66.28         49.02        25.72 o                         
   4   1   2        181.48        151.73        44.85 o                         
  -4   2   2       5509.50       4834.53       369.10 o                         
  -3   2   2       1967.04       2180.55       177.96 o                         
  -2   2   2      16505.55      16716.92       840.78 o                         
  -1   2   2      21948.15      21289.41       936.04 o                         
   0   2   2       3941.00       4155.55       169.77 o                         
   2   2   2      17164.80      15762.02       678.11 o                         
   3   2   2       1642.08       1459.18        91.45 o                         
   4   2   2       5651.09       5638.92       297.22 o                         
  -4   3   2        197.36        154.15        29.98 o                         
  -3   3   2       1952.14       2199.61       183.04 o                         
  -2   3   2       2521.46       2309.55       231.15 o                         
   0   3   2       7568.45       8011.81      1084.05 o                         
   1   3   2      32708.73      32501.25      1372.12 o                         
   2   3   2       1975.64       1800.33       129.00 o                         
   4   3   2        190.80        147.86        41.77 o                         
  -4   4   2       1581.84       1515.28        66.52 o                         
  -3   4   2      10227.79      11018.03       595.54 o                         
  -2   4   2       2225.69       1970.92       218.40 o                         
   0   4   2        570.77        655.84       144.74 o                         
   1   4   2      10674.92      12570.65       627.33 o                         
   2   4   2       3199.42       2854.19       177.60 o                         
   3   4   2      10171.45      10469.71       533.34 o                         
   4   4   2       1465.70       1600.64        86.32 o                         
  -4   5   2        313.37        285.35        24.18 o                         
  -3   5   2        598.07        637.77        85.53 o                         
  -2   5   2       9424.28       9035.33       566.46 o                         
   0   5   2      18069.21      18629.69       634.76 o                         
   1   5   2       1295.50       1220.33       154.63 o                         
   3   5   2        560.18        689.11       101.43 o                         
   4   5   2        266.02        302.78        35.65 o                         
  -4   6   2       2150.60       2070.75        67.88 o                         
  -3   6   2       4653.83       4684.32       303.87 o                         
  -2   6   2       8533.71       8906.71       348.98 o                         
   0   6   2         61.58         79.37        72.30 o                         
   1   6   2       1070.95       1219.00       162.79 o                         
   2   6   2       7980.76       6618.37       419.21 o                         
   3   6   2       5115.49       5301.98       326.66 o                         
   4   6   2       2099.22       2059.79       109.56 o                         
  -4   7   2         87.59         83.62        23.56 o                         
  -3   7   2       1746.45       1603.39       160.43 o                         
  -2   7   2        155.38        237.61        46.05 o                         
   0   7   2       4570.73       5169.06       396.54 o                         
   1   7   2      27529.19      29507.79      1399.08 o                         
   2   7   2        101.51         74.94        42.16 o                         
   3   7   2       1873.54       1947.89       175.42 o                         
   4   7   2         87.70         53.80        13.92 o                         
  -4   8   2       2610.31       2629.78       110.61 o                         
  -3   8   2       2918.55       2865.25       143.97 o                         
  -2   8   2       4649.71       4579.97       229.09 o                         
   0   8   2         26.15         64.86        69.58 o                         
   1   8   2       1040.41       1298.08       148.69 o                         
   2   8   2       4277.68       4294.32       207.48 o                         
   3   8   2       2677.60       2858.19       141.56 o                         
   4   8   2       2896.05       2515.22       199.60 o                         
  -4   9   2         94.75         92.73        25.15 o                         
  -3   9   2        600.24        698.07       161.37 o                         
  -2   9   2       3975.66       3640.30       202.95 o                         
   0   9   2      20563.99      23422.88      1224.62 o                         
   1   9   2       1166.23       1365.25       334.97 o                         
   2   9   2       5088.17       4662.68       277.94 o                         
   3   9   2        575.11        594.69        95.45 o                         
   4   9   2        112.01         71.33        23.15 o                         
  -4  10   2        350.04        310.83        37.36 o                         
  -3  10   2       3184.27       3229.39       241.43 o                         
  -2  10   2          7.90         29.15        29.93 o                         
   0  10   2         64.36        142.84        81.24 o                         
   1  10   2       2233.75       2323.51       334.22 o                         
   2  10   2          0.50         -1.26        31.13 o                         
   3  10   2       4010.57       4193.06       281.15 o                         
   4  10   2        322.24        259.87        33.25 o                         
  -4  11   2        192.31        191.86        25.75 o                         
  -3  11   2       1666.77       1649.88       163.15 o                         
  -2  11   2       4209.25       4123.46       234.33 o                         
  -1  11   2       1692.51       1661.06       137.58 o                         
   0  11   2       8153.33       9056.37       703.01 o                         
   1  11   2       1365.06       1150.58       108.10 o                         
   2  11   2       5184.26       4835.64       263.72 o                         
   3  11   2       1756.30       1501.42       149.97 o                         
  -3  12   2        696.02        678.71        99.01 o                         
  -2  12   2       9614.98       8683.71       454.21 o                         
  -1  12   2        242.96        264.76        54.46 o                         
   0  12   2        574.56        564.56        79.79 o                         
   1  12   2        235.87        300.88        41.37 o                         
   2  12   2       8356.78       7561.86       388.86 o                         
   3  12   2        642.30        676.66        98.05 o                         
  -3  13   2        130.02        181.83        60.51 o                         
  -2  13   2       1855.61       1807.69       149.25 o                         
  -1  13   2       8189.57       8662.06       444.30 o                         
   0  13   2       3205.81       3359.78       281.18 o                         
   1  13   2       8173.55       8298.34       527.73 o                         
   2  13   2       2510.58       2232.36       168.67 o                         
   3  13   2        399.49        408.09        76.10 o                         
  -3  14   2       3240.20       3398.04       226.32 o                         
  -2  14   2       1010.86       1016.25       109.16 o                         
  -1  14   2       1078.08       1052.23        84.05 o                         
   0  14   2          0.45         28.53        35.42 o                         
   1  14   2        630.05        567.45        95.39 o                         
   2  14   2        927.18        797.59        97.67 o                         
   3  14   2       3165.60       3313.41       218.64 o                         
  -3  15   2         80.86         70.20        24.64 o                         
  -2  15   2       5215.09       4912.94       318.02 o                         
  -1  15   2       1569.85       1631.29       108.79 o                         
   0  15   2      16155.67      15676.85       742.49 o                         
   1  15   2       1421.04       1438.48       141.29 o                         
   2  15   2       5482.30       5495.66       327.93 o                         
   3  15   2         86.26         84.33        40.74 o                         
  -3  16   2       1625.40       1782.03        89.51 o                         
  -2  16   2        764.62        909.05       189.63 o                         
  -1  16   2        217.57        235.67        44.45 o                         
   0  16   2        122.54        151.00        36.52 o                         
   1  16   2        241.09        305.31        70.48 o                         
   2  16   2        541.53        506.25        80.46 o                         
   3  16   2       1611.09       1684.88       121.32 o                         
  -3  17   2        777.28        765.25        47.27 o                         
  -2  17   2         51.06         71.23        28.55 o                         
  -1  17   2       9487.38       9198.89       336.30 o                         
   0  17   2         16.22         38.90        21.80 o                         
   1  17   2       8932.60       8931.49       311.28 o                         
   3  17   2        951.96        908.12        72.11 o                         
  -2  18   2       1208.54       1274.50        91.82 o                         
  -1  18   2       1500.51       1566.91       105.86 o                         
   0  18   2          0.07         26.63        20.10 o                         
   1  18   2       1223.65       1192.74        90.84 o                         
  -2  19   2       1804.81       1943.17       139.15 o                         
  -1  19   2        870.45        967.02        91.76 o                         
   0  19   2       2619.00       2540.10       197.18 o                         
   1  19   2        680.04        705.90       120.20 o                         
  -2  20   2        359.70        367.64        35.10 o                         
  -1  20   2        450.12        415.69        45.99 o                         
   0  20   2        123.99        178.38        51.93 o                         
   1  20   2        441.65        450.94        46.43 o                         
   2  20   2        189.38        218.14        25.27 o                         
  -2  21   2        775.39        703.10        38.57 o                         
  -1  21   2       2453.29       2520.27       173.61 o                         
   0  21   2       1584.35       1444.90       123.86 o                         
  -1  22   2         93.90         76.17        25.78 o                         
   0  22   2          0.03         10.68        12.73 o                         
   0  23   2       2558.13       2239.37       127.18 o                         
   1   0   3        882.68        960.52       110.68 o                         
   2   0   3       4617.42       4354.19       163.17 o                         
   3   0   3        657.86        602.55        62.36 o                         
   4   0   3       4285.36       4343.51       250.26 o                         
  -4   1   3       2319.90       1981.01       124.58 o                         
  -3   1   3       1166.22       1154.61        86.31 o                         
  -2   1   3       5814.88       5195.23       265.49 o                         
  -1   1   3       3812.66       3675.62       243.43 o                         
   0   1   3       1191.39       1057.06        71.06 o                         
   1   1   3       1940.39       1693.10        85.11 o                         
   2   1   3       4802.40       4445.07       236.11 o                         
   3   1   3        711.89        741.07        54.65 o                         
   4   1   3       2304.23       2670.55       178.99 o                         
  -4   2   3        749.84        696.14        52.41 o                         
  -3   2   3       3459.00       3731.20       415.73 o                         
  -2   2   3      12675.49      12208.74       472.16 o                         
  -1   2   3      30426.36      29149.87      1252.73 o                         
   0   2   3       4593.30       4663.75       185.99 o                         
   2   2   3      11387.49      10590.37       472.95 o                         
   3   2   3       3930.74       4000.57       143.85 o                         
   4   2   3        767.10        823.97        88.68 o                         
  -4   3   3        128.60        103.38        25.19 o                         
  -3   3   3       4151.00       4379.78       200.84 o                         
  -2   3   3       4288.47       4075.29       186.99 o                         
   0   3   3      17561.09      17602.45       458.17 o                         
   1   3   3       2905.12       3297.58       237.98 o                         
   2   3   3       4157.99       3979.00       199.90 o                         
   3   3   3       4261.93       4260.03       180.41 o                         
   4   3   3         71.21         79.19        33.37 o                         
  -4   4   3       2087.54       2005.27        97.04 o                         
  -3   4   3       2411.28       2654.65       146.06 o                         
  -2   4   3      10339.44      10797.10       646.68 o                         
   0   4   3       4663.35       4521.16       172.42 o                         
   1   4   3       4117.76       4480.85       304.96 o                         
   2   4   3      10030.06       9097.17       428.58 o                         
   3   4   3       2285.22       2335.48       133.73 o                         
   4   4   3       2035.04       1873.54       132.44 o                         
  -4   5   3       2179.60       2066.84        98.18 o                         
  -3   5   3       2298.79       2683.86       149.14 o                         
  -2   5   3       6754.09       6922.06       488.54 o                         
   0   5   3        612.41        673.15        66.65 o                         
   1   5   3      15238.38      16203.23       816.48 o                         
   3   5   3       1963.55       2095.47       126.01 o                         
   4   5   3       1617.13       1626.13        74.42 o                         
  -4   6   3        765.88        683.83        34.93 o                         
  -3   6   3       6410.79       7191.29       408.81 o                         
  -2   6   3       3055.71       3422.28       325.82 o                         
   0   6   3        484.91        473.70        62.60 o                         
   1   6   3      10746.21      11518.06       658.71 o                         
   3   6   3       6061.91       6411.63       370.91 o                         
   4   6   3        714.38        616.57        47.66 o                         
  -4   7   3        103.86        100.97        16.46 o                         
  -3   7   3       4173.06       4111.78       184.54 o                         
  -2   7   3       1077.43       1099.28       210.45 o                         
   0   7   3       4215.10       4572.38       213.27 o                         
   1   7   3       2402.22       2491.62       268.21 o                         
   2   7   3       1114.99       1081.78       105.06 o                         
   3   7   3       4254.81       4362.61       190.07 o                         
   4   7   3        196.66        189.30        19.97 o                         
  -4   8   3       1560.35       1415.76        73.06 o                         
  -3   8   3       6115.14       6032.49       261.89 o                         
  -2   8   3       1110.34       1176.49       104.06 o                         
  -1   8   3       6554.89       8160.22       600.31 o                         
   0   8   3       1290.76       1563.13       162.30 o                         
   1   8   3       5849.24       7114.87       533.76 o                         
   2   8   3        840.49        798.40        92.55 o                         
   3   8   3       6240.91       6182.05       240.81 o                         
   4   8   3       1244.03       1023.69        76.41 o                         
  -4   9   3       1279.18       1173.91        83.78 o                         
  -3   9   3        513.19        548.91        55.19 o                         
  -2   9   3       3393.94       3080.53       186.79 o                         
  -1   9   3      17495.38      19758.80      1134.31 o                         
   0   9   3        868.75        990.80       129.96 o                         
   1   9   3      14991.16      16861.68       707.19 o                         
   2   9   3       3190.07       2785.76       196.22 o                         
   3   9   3        407.89        320.65        43.43 o                         
   4   9   3       1952.25       1565.79        95.93 o                         
  -4  10   3       1510.42       1297.28        83.72 o                         
  -3  10   3        203.99        208.06        64.62 o                         
  -2  10   3       2157.45       2102.45       162.17 o                         
  -1  10   3       2627.72       3291.47       395.94 o                         
   0  10   3        166.51        334.57        90.21 o                         
   1  10   3       2945.04       2968.17       390.16 o                         
   2  10   3       2070.85       2162.68       153.93 o                         
   3  10   3        185.42        157.95        32.14 o                         
  -4  11   3        806.91        647.18        66.95 o                         
  -3  11   3        262.44        375.69        79.13 o                         
  -2  11   3        915.29        786.22       121.76 o                         
  -1  11   3        905.75        854.21        66.22 o                         
   0  11   3       6984.47       7788.03       441.75 o                         
   1  11   3       1306.31       1100.60       134.35 o                         
   2  11   3        572.73        510.93        74.51 o                         
   3  11   3        382.78        361.01        61.54 o                         
   4  11   3        799.40        589.43        51.32 o                         
  -3  12   3       1080.98       1102.40       127.24 o                         
  -2  12   3       3231.05       3257.04       232.70 o                         
  -1  12   3       1291.84       1188.75        88.06 o                         
   0  12   3       9411.36       9103.30       295.92 o                         
   1  12   3       1427.45       1311.26       198.30 o                         
   2  12   3       2785.27       2760.40       204.80 o                         
   3  12   3        985.13       1083.17       120.65 o                         
  -3  13   3       2597.22       2765.03       204.98 o                         
  -2  13   3       4543.76       3961.22       218.30 o                         
  -1  13   3       2136.70       2206.50       121.36 o                         
   0  13   3       4372.17       4284.27       190.65 o                         
   1  13   3       2571.33       2280.50       386.45 o                         
   2  13   3       5299.70       5377.45       497.49 o                         
   3  13   3       2995.30       2855.28       202.86 o                         
  -3  14   3       1012.98       1145.92       118.90 o                         
  -2  14   3       4217.26       4183.57       224.44 o                         
  -1  14   3       3945.27       3890.14       153.50 o                         
   0  14   3       1213.26       1282.02        93.64 o                         
   1  14   3       4647.88       4295.84       187.38 o                         
   2  14   3       3713.32       4008.97       336.79 o                         
   3  14   3       1153.83       1152.27       114.43 o                         
  -3  15   3         45.30         47.05        23.01 o                         
  -2  15   3       3733.64       3975.74       193.00 o                         
  -1  15   3       2506.48       2466.75       116.02 o                         
   0  15   3       4385.11       4488.83       261.35 o                         
   1  15   3       1926.00       1938.02       117.64 o                         
   2  15   3       3959.14       3899.99       183.07 o                         
   3  15   3          6.06          7.85        20.85 o                         
  -3  16   3       1194.47       1287.60        79.55 o                         
  -2  16   3       2118.07       2234.82       242.16 o                         
  -1  16   3       3092.17       3131.83       145.53 o                         
   0  16   3      12500.56      12830.00       359.37 o                         
   1  16   3       2315.49       2399.51       112.98 o                         
   2  16   3       2687.29       3089.15       220.03 o                         
   3  16   3       1031.51       1122.31        65.18 o                         
  -3  17   3       2291.34       2469.36        98.32 o                         
  -2  17   3        516.84        547.15        59.27 o                         
  -1  17   3        314.10        314.97        40.14 o                         
   0  17   3       1936.21       1747.77        91.53 o                         
   1  17   3        201.94        221.13        33.84 o                         
   2  17   3        400.29        474.16        77.98 o                         
   3  17   3       2268.19       2348.20       158.25 o                         
  -2  18   3       1791.14       1855.84       103.33 o                         
  -1  18   3       2203.49       2354.27       148.22 o                         
   0  18   3       4405.61       4387.50       157.91 o                         
   1  18   3       2436.02       2280.71       105.47 o                         
   2  18   3       1873.76       1920.99       147.61 o                         
  -2  19   3         59.16         32.76        31.55 o                         
  -1  19   3       1221.03       1192.14        70.51 o                         
   0  19   3         13.54         17.60        17.24 o                         
   1  19   3        688.05        683.71        51.21 o                         
   2  19   3        125.16        129.12        37.30 o                         
  -2  20   3        718.41        737.95        67.94 o                         
  -1  20   3       4467.26       4376.20       147.09 o                         
   0  20   3       1035.29        978.49        76.35 o                         
   1  20   3       4594.43       4416.61       183.56 o                         
   2  20   3        919.15        951.15        43.60 o                         
  -1  21   3        915.04        903.83        59.32 o                         
   0  21   3        350.79        354.92        41.90 o                         
   1  21   3        772.02        706.16        76.29 o                         
  -1  22   3        390.64        317.06        53.62 o                         
   0  22   3        952.91        945.11        47.65 o                         
   1  22   3        431.90        417.46        49.75 o                         
   0  23   3       1646.15       1440.87        87.11 o                         
   0   0   4      15867.94      19221.24       797.74 o                         
   1   0   4       7552.48       7074.21       398.66 o                         
   2   0   4       2580.62       2209.84       100.90 o                         
   3   0   4        336.59        298.54        65.07 o                         
   4   0   4          1.28         27.26        24.51 o                         
  -4   1   4       2505.56       2117.14       133.11 o                         
  -3   1   4       2751.82       2823.82       145.08 o                         
  -2   1   4       2412.40       2361.17       149.49 o                         
  -1   1   4        215.76        190.35        61.23 o                         
   0   1   4         46.87         63.11        13.47 o                         
   2   1   4       2860.36       2548.74       159.58 o                         
   3   1   4       2742.62       2648.14       110.41 o                         
   4   1   4       2476.81       2456.14       167.56 o                         
  -4   2   4         11.00         -4.21        19.66 o                         
  -3   2   4       1779.97       1807.88       137.70 o                         
  -2   2   4       3655.97       3462.29       166.06 o                         
  -1   2   4       8061.92       7867.11       434.93 o                         
   0   2   4       1710.86       1659.11        84.36 o                         
   2   2   4       3610.85       3311.65       154.70 o                         
   3   2   4       1448.25       1490.27        80.39 o                         
   4   2   4          7.32        -11.97        28.65 o                         
  -4   3   4       4077.44       4107.23       358.37 o                         
  -3   3   4        352.53        299.46        67.58 o                         
  -2   3   4      13821.12      13303.82       690.56 o                         
   0   3   4        220.91        239.78        33.29 o                         
   1   3   4        541.60        673.03       103.00 o                         
   2   3   4      11991.01      11871.06       722.51 o                         
   3   3   4        189.71        157.19        39.02 o                         
   4   3   4       4305.94       4351.86       240.77 o                         
  -4   4   4         13.03         29.54        25.06 o                         
  -3   4   4        211.42        220.64        62.32 o                         
  -2   4   4       3637.56       3743.81       335.49 o                         
   0   4   4       9493.15      10177.83       307.01 o                         
   1   4   4       2260.46       2276.06       208.67 o                         
   2   4   4       4193.82       4168.64       319.59 o                         
   3   4   4        169.55        166.02        27.63 o                         
   4   4   4         17.63         20.79        23.03 o                         
  -4   5   4        389.23        361.30        26.57 o                         
  -3   5   4      15134.39      14368.57       689.53 o                         
  -2   5   4        819.39        715.53       142.23 o                         
   0   5   4      10353.69      10103.76       322.79 o                         
   1   5   4       4337.77       4618.92       344.19 o                         
   2   5   4        756.17        712.02       127.61 o                         
   3   5   4      14294.38      14985.35       497.49 o                         
   4   5   4        348.83        333.99        35.42 o                         
  -4   6   4        135.91        122.38        15.72 o                         
  -3   6   4        101.28        198.09        49.63 o                         
  -2   6   4       4522.90       4239.18       377.14 o                         
   0   6   4      18191.77      18251.20       528.07 o                         
   1   6   4      24833.82      26037.51      1252.91 o                         
   2   6   4       3827.82       3792.71       329.08 o                         
   3   6   4        170.09        180.31        38.07 o                         
   4   6   4        126.59        133.21        18.98 o                         
  -4   7   4       4163.90       3815.79       119.14 o                         
  -3   7   4       1252.49       1150.39       112.43 o                         
  -2   7   4       2960.27       2400.16       288.04 o                         
   0   7   4       2073.01       2309.62       144.17 o                         
   1   7   4        260.27        474.34       125.85 o                         
   3   7   4       1328.10       1181.96        66.43 o                         
   4   7   4       4243.36       4057.05       228.89 o                         
  -4   8   4          2.02         -3.75        17.11 o                         
  -3   8   4        755.34        842.71        92.12 o                         
  -2   8   4       2088.98       1728.22       249.23 o                         
  -1   8   4      18575.74      18984.46      1072.35 o                         
   0   8   4      10776.00      11870.07       415.82 o                         
   1   8   4      17854.79      17853.28      1115.00 o                         
   2   8   4       1835.35       1581.57       133.83 o                         
   3   8   4        474.89        419.49        39.23 o                         
  -4   9   4        989.51       1048.96        77.49 o                         
  -3   9   4       5255.88       4836.53       262.71 o                         
  -2   9   4       3026.81       2719.82       175.77 o                         
  -1   9   4       2000.98       2298.85       304.96 o                         
   0   9   4       4547.31       5876.06       335.39 o                         
   1   9   4       1847.93       1832.14       188.89 o                         
   2   9   4       2962.07       3063.40       206.49 o                         
   3   9   4       5117.28       4798.90       198.47 o                         
  -4  10   4        216.89        184.43        28.95 o                         
  -2  10   4       7336.08       7144.05       314.26 o                         
  -1  10   4        477.48        517.92       158.37 o                         
   0  10   4      20024.10      21829.57       842.76 o                         
   1  10   4        692.32        537.83       113.46 o                         
   2  10   4       8294.63       8216.83       568.33 o                         
   3  10   4        299.57        295.99        41.82 o                         
  -2  11   4       2482.92       2485.66       168.10 o                         
  -1  11   4       1320.00       1297.84        82.69 o                         
   0  11   4        173.60        190.42       128.51 o                         
   1  11   4       1011.64        911.36       172.19 o                         
   2  11   4       2543.43       2594.64       316.93 o                         
   3  11   4       2559.82       2337.35       119.72 o                         
  -2  12   4        123.44        130.44        44.30 o                         
  -1  12   4       5231.02       5280.45       292.68 o                         
   0  12   4        269.10        300.90        38.66 o                         
   1  12   4       7983.01       7626.03       709.97 o                         
   2  12   4        191.73        171.39        46.09 o                         
   3  12   4        504.82        501.58        49.39 o                         
  -2  13   4       4989.03       4887.32       248.62 o                         
  -1  13   4        975.08        974.44        63.70 o                         
   0  13   4        653.41        743.09        96.17 o                         
   1  13   4        736.44        720.08        65.91 o                         
   2  13   4       5306.16       5364.57       596.14 o                         
   3  13   4        675.95        642.57        86.74 o                         
  -2  14   4       2031.40       2209.01       155.16 o                         
  -1  14   4       2679.66       2672.91       115.48 o                         
   0  14   4       6547.84       6311.46       254.78 o                         
   1  14   4       3079.66       3218.71       155.82 o                         
   2  14   4       2591.17       2526.21       173.75 o                         
   3  14   4        528.42        591.91        77.92 o                         
  -3  15   4       3314.75       3941.65       223.66 o                         
  -2  15   4        144.96        171.49        41.96 o                         
  -1  15   4       3685.86       3780.64       143.87 o                         
   0  15   4       1476.87       1469.09       141.96 o                         
   1  15   4       3147.12       3330.23       155.03 o                         
   2  15   4        108.95        171.37        58.15 o                         
   3  15   4       3296.33       3465.86       158.71 o                         
  -3  16   4        746.46        806.74        73.93 o                         
  -2  16   4       1900.19       1981.71       120.97 o                         
  -1  16   4       5260.51       5366.21       181.66 o                         
   0  16   4        169.23        163.93        29.97 o                         
   1  16   4       6241.93       6202.61       199.16 o                         
   2  16   4       1783.06       1830.74       159.52 o                         
   3  16   4        802.78        843.37        53.68 o                         
  -3  17   4        116.70         91.34        22.97 o                         
  -2  17   4       2470.05       2598.42       136.22 o                         
  -1  17   4        802.27        916.63        66.20 o                         
   0  17   4          2.18         15.45        19.79 o                         
   1  17   4        810.42        806.48        71.86 o                         
   2  17   4       2801.25       3169.12       212.35 o                         
   3  17   4        128.21        137.40        26.96 o                         
  -2  18   4        140.78        103.90        27.88 o                         
  -1  18   4       2643.68       2779.26       147.66 o                         
   0  18   4       2009.88       1951.25        95.07 o                         
   1  18   4       3324.01       3208.07       128.16 o                         
   2  18   4        345.96        448.59        67.28 o                         
  -2  19   4        723.83        813.94        81.12 o                         
  -1  19   4        325.15        349.19        38.34 o                         
   0  19   4        887.93        855.15        56.92 o                         
   1  19   4        666.46        691.60        82.06 o                         
   2  19   4        807.49        926.49        86.26 o                         
  -2  20   4       1229.78       1210.78        88.38 o                         
  -1  20   4       1234.06       1197.27        67.84 o                         
   0  20   4       5245.46       5129.94       208.64 o                         
   1  20   4       1174.42       1071.81       103.67 o                         
   2  20   4       1507.30       1519.96        57.28 o                         
  -1  21   4        498.50        452.32        41.96 o                         
   0  21   4        308.37        325.42        39.40 o                         
   1  21   4        630.84        689.96        73.38 o                         
  -1  22   4       2853.98       2452.73       271.41 o                         
   0  22   4          0.28         -4.31        12.05 o                         
   1  22   4       2664.35       2564.22       144.47 o                         
   1   0   5       4607.84       3704.03       265.85 o                         
   2   0   5       6039.65       5533.74       223.27 o                         
   3   0   5        179.01        166.94        34.99 o                         
   4   0   5       3465.36       3233.30       192.71 o                         
  -4   1   5       2248.18       2053.49       130.69 o                         
  -3   1   5       1252.37       1207.10        88.29 o                         
  -2   1   5       5903.72       5701.42       286.04 o                         
  -1   1   5       4550.08       4520.46       236.50 o                         
   0   1   5       9727.91      11244.64      2062.26 o                         
   2   1   5       6007.98       5534.65       281.15 o                         
   3   1   5       1281.34       1280.49        72.20 o                         
   4   1   5       2476.88       2598.61       174.82 o                         
  -4   2   5        234.74        221.10        31.48 o                         
  -3   2   5       1570.28       1475.06       141.99 o                         
  -2   2   5       6069.76       5932.92       246.85 o                         
  -1   2   5       1464.57       1513.51       123.59 o                         
   0   2   5      18554.56      17426.96       954.60 o                         
   2   2   5       4423.14       4232.90       212.26 o                         
   3   2   5       1584.29       1530.77        95.45 o                         
   4   2   5        248.96        278.36        51.93 o                         
  -4   3   5        107.64        111.52        25.57 o                         
  -3   3   5       4885.19       4835.99       299.16 o                         
  -2   3   5       1526.48       1438.16        98.78 o                         
  -1   3   5       6600.30       7331.98       804.30 o                         
   0   3   5      20489.68      22894.77       574.54 o                         
   2   3   5        475.92        566.42        57.69 o                         
   3   3   5       4122.48       4343.17       184.74 o                         
   4   3   5         71.57         66.86        32.82 o                         
  -4   4   5       1590.66       1664.72        85.61 o                         
  -3   4   5       2888.19       2758.68       209.76 o                         
  -2   4   5        901.56        935.32       164.18 o                         
  -1   4   5       5595.39       5705.72       387.47 o                         
   0   4   5        572.84        626.72        60.28 o                         
   1   4   5       5812.71       6515.18       413.71 o                         
   2   4   5       2134.26       2296.73       236.90 o                         
   3   4   5       2934.00       2916.49       144.99 o                         
   4   4   5       1583.24       1516.10       115.40 o                         
  -4   5   5       1396.66       1318.70       101.92 o                         
  -3   5   5       1659.56       1673.36       106.51 o                         
  -2   5   5       3258.43       3639.17       346.55 o                         
   0   5   5       3454.47       3722.84       164.52 o                         
   1   5   5      12108.04      13004.91       709.24 o                         
   2   5   5       3156.67       3584.77       318.93 o                         
   3   5   5       1386.71       1471.78        66.19 o                         
   4   5   5       1368.78       1226.44        97.14 o                         
  -4   6   5       1558.92       1483.19        53.70 o                         
  -3   6   5        387.76        317.42        54.89 o                         
  -2   6   5       3466.02       3728.65       196.56 o                         
   0   6   5       2250.34       2544.16       140.37 o                         
   1   6   5      18110.60      19859.93      1018.49 o                         
   2   6   5       3705.21       3594.56       333.98 o                         
   3   6   5        222.52        215.08        27.88 o                         
   4   6   5       1749.57       1700.35        80.16 o                         
  -4   7   5        723.31        649.07        36.60 o                         
  -3   7   5       1630.84       1652.96       138.49 o                         
  -2   7   5       1905.23       2059.78       263.68 o                         
   0   7   5        189.39        250.96        53.17 o                         
   1   7   5         68.31         90.79        84.45 o                         
   2   7   5       1677.83       1896.51       241.37 o                         
   3   7   5       1149.64       1175.54        65.97 o                         
   4   7   5        698.52        678.11        70.24 o                         
  -4   8   5        460.84        473.07        52.29 o                         
  -3   8   5       4322.87       3918.32       233.21 o                         
  -2   8   5       2663.07       2439.15       302.97 o                         
  -1   8   5       5319.08       6312.32       507.95 o                         
   0   8   5       7045.88       7195.94       299.36 o                         
   1   8   5       5779.29       6327.54       559.84 o                         
   3   8   5       3929.61       3682.11       132.74 o                         
  -4   9   5       1012.81        957.50        72.72 o                         
  -3   9   5       2058.31       1871.60       137.70 o                         
  -2   9   5       3543.75       3790.05       398.05 o                         
  -1   9   5       4575.91       4678.82       452.76 o                         
   0   9   5       4779.65       4807.79       245.37 o                         
   1   9   5       3993.95       4682.47       319.81 o                         
   3   9   5       2067.59       2090.41       114.71 o                         
  -4  10   5       5081.14       4686.74       215.86 o                         
  -2  10   5       4508.52       4509.47       243.12 o                         
  -1  10   5       6132.61       7144.15       618.63 o                         
   0  10   5        364.55        473.76        79.31 o                         
   1  10   5       6676.84       6946.05       424.53 o                         
   2  10   5       4323.74       4277.07       472.89 o                         
   3  10   5        267.82        278.32        41.72 o                         
  -2  11   5       2161.17       2148.59       149.39 o                         
  -1  11   5        135.02        157.43        33.16 o                         
   0  11   5       8510.72       8389.19       457.96 o                         
   1  11   5        482.65        410.32        59.84 o                         
   2  11   5       1996.72       1920.32       333.70 o                         
   3  11   5       2649.76       2580.22       126.56 o                         
  -2  12   5       2699.80       2414.36       254.98 o                         
  -1  12   5        331.06        340.72        62.00 o                         
   0  12   5      11968.77      12158.92       579.31 o                         
   1  12   5        134.20        103.52        26.22 o                         
   2  12   5       3191.93       3454.91       310.95 o                         
   3  12   5       2479.98       2565.76       123.01 o                         
  -2  13   5       4361.54       4186.75       227.77 o                         
  -1  13   5       4830.57       4996.06       169.09 o                         
   0  13   5       3906.74       3849.83       176.13 o                         
   1  13   5       5601.50       5264.27       225.29 o                         
   2  13   5       4986.78       4749.15       302.66 o                         
   3  13   5       1181.00       1076.25        71.36 o                         
  -2  14   5       1386.34       1508.52       139.41 o                         
  -1  14   5       1733.87       1790.50        91.31 o                         
   0  14   5       7101.53       7151.57       278.16 o                         
   1  14   5       2712.38       2871.18       129.30 o                         
   2  14   5       1284.94       1661.12       316.63 o                         
   3  14   5        544.97        577.64        74.11 o                         
  -3  15   5        392.27        400.17        58.15 o                         
  -2  15   5       1282.03       1497.82       107.58 o                         
  -1  15   5       2346.63       2267.19       105.28 o                         
   0  15   5         51.04         81.22        30.30 o                         
   1  15   5       3572.42       3821.31       149.43 o                         
   2  15   5       1372.42       1467.44       144.29 o                         
   3  15   5        517.63        594.37        71.78 o                         
  -3  16   5       2440.21       2601.88       150.52 o                         
  -2  16   5        674.52        682.99        70.32 o                         
  -1  16   5       1838.45       1933.91        96.45 o                         
   0  16   5        937.95        970.07        83.43 o                         
   1  16   5       1831.45       1772.58        89.38 o                         
   2  16   5        622.92        803.30       102.40 o                         
   3  16   5       2345.06       2301.87       319.65 o                         
  -3  17   5       2335.00       2121.89       216.50 o                         
  -2  17   5       2022.41       2201.62       210.03 o                         
  -1  17   5       2107.33       2257.45       107.20 o                         
   0  17   5       5844.98       5737.98       205.56 o                         
   1  17   5       1750.48       1670.08        87.86 o                         
   2  17   5       1648.71       1595.65       138.31 o                         
   3  17   5       2329.02       2171.85       116.79 o                         
  -2  18   5       1984.32       2178.72       112.86 o                         
  -1  18   5        656.34        613.37        51.26 o                         
   0  18   5        321.03        310.92        37.48 o                         
   1  18   5       1087.35       1130.77        88.76 o                         
   2  18   5       1822.51       1904.12       141.87 o                         
  -2  19   5        401.63        362.99        52.23 o                         
  -1  19   5       4030.36       3931.19       143.18 o                         
   0  19   5         53.41         68.55        20.54 o                         
   1  19   5       3769.05       3753.55       190.56 o                         
   2  19   5        609.90        621.42        44.78 o                         
  -2  20   5       1532.89       1540.93        72.03 o                         
  -1  20   5       3109.29       3021.43       137.31 o                         
   0  20   5         13.38         21.12        16.14 o                         
   1  20   5       3376.02       3470.64       210.60 o                         
   2  20   5       1687.14       1745.42        70.76 o                         
  -1  21   5        806.61        778.85        70.91 o                         
   0  21   5       1373.70       1343.49        80.17 o                         
   1  21   5        928.76        839.32        79.79 o                         
  -1  22   5        712.74        573.50        68.28 o                         
   0  22   5       1224.08       1221.53        58.79 o                         
   1  22   5        800.07        781.84        64.50 o                         
   0   0   6        300.53        206.43        50.05 o                         
   1   0   6       2715.69       2669.39       137.34 o                         
   2   0   6        539.83        566.45        46.04 o                         
   3   0   6       4339.56       4338.52       162.36 o                         
   4   0   6        114.17        109.65        27.51 o                         
  -4   1   6         79.68         44.25        28.53 o                         
  -3   1   6        966.37       1045.03       172.22 o                         
  -2   1   6       2446.25       2244.45       145.38 o                         
  -1   1   6       2255.39       2261.96       127.38 o                         
   0   1   6      17839.49      20452.99       876.14 o                         
   2   1   6       3051.82       2665.75       115.61 o                         
   3   1   6       1350.40       1479.10        93.51 o                         
   4   1   6         98.81        118.87        46.45 o                         
  -4   2   6       5391.85       5092.45       267.36 o                         
  -3   2   6         48.25         99.20        44.49 o                         
  -2   2   6       7718.93       7410.43       450.13 o                         
  -1   2   6       3993.33       4624.82       306.11 o                         
   0   2   6        829.51        748.12        52.06 o                         
   1   2   6       4434.04       3188.83       141.39 o                         
   2   2   6       8400.24       7403.71       357.25 o                         
   3   2   6         73.05        100.44        28.94 o                         
   4   2   6       5338.55       5521.11       289.37 o                         
  -4   3   6         13.31         17.78        20.81 o                         
  -3   3   6        653.53        704.22        67.31 o                         
  -2   3   6       1482.63       1394.56        97.74 o                         
  -1   3   6       5505.44       5482.55       255.13 o                         
   0   3   6        605.23        554.57        47.85 o                         
   2   3   6       1715.07       1660.27       105.66 o                         
   3   3   6        508.68        517.01        44.73 o                         
   4   3   6          6.58         43.76        30.53 o                         
  -4   4   6       2561.28       2497.43       111.54 o                         
  -3   4   6       1030.07       1063.22        68.69 o                         
  -2   4   6         15.66         23.82        44.31 o                         
  -1   4   6       2323.05       2589.91       243.12 o                         
   0   4   6          4.43         29.85        24.89 o                         
   1   4   6       2265.40       2439.88       234.12 o                         
   2   4   6        205.52        271.53        86.44 o                         
   3   4   6        972.09        978.48        51.40 o                         
   4   4   6       2474.91       2492.71       156.92 o                         
  -4   5   6          8.25          9.21        15.34 o                         
  -3   5   6        109.67        102.48        26.71 o                         
  -2   5   6       3853.14       3838.42       150.38 o                         
  -1   5   6        314.97        376.23        97.87 o                         
   0   5   6      14882.02      15917.27       899.56 o                         
   1   5   6        299.33        372.48        94.30 o                         
   2   5   6       4626.74       4286.45       369.10 o                         
   3   5   6         78.20         73.55        16.35 o                         
   4   5   6         19.20          4.47        20.98 o                         
  -4   6   6        602.71        564.14        34.45 o                         
  -3   6   6       6820.55       6908.07       218.93 o                         
  -2   6   6        208.16        182.28        41.26 o                         
  -1   6   6      11598.56      13434.34       790.97 o                         
   0   6   6       1515.33       1672.74       188.29 o                         
   1   6   6      10367.46      11322.21       683.13 o                         
   2   6   6        386.66        421.51       113.52 o                         
   3   6   6       6508.08       6510.51       168.17 o                         
   4   6   6        657.65        638.52        44.44 o                         
  -4   7   6        776.90        765.54        80.15 o                         
  -3   7   6       4499.75       4806.33       203.78 o                         
  -2   7   6        562.15        660.71        52.51 o                         
  -1   7   6      23973.76      24607.48      1255.69 o                         
   0   7   6       2924.89       3321.88       178.16 o                         
   1   7   6      26546.37      27559.85       969.57 o                         
   2   7   6        477.41        458.30        40.28 o                         
   3   7   6       4830.30       4765.15       159.36 o                         
  -4   8   6       3988.73       3957.67       200.39 o                         
  -3   8   6       2301.29       2143.06       221.09 o                         
  -2   8   6       4924.35       4954.65       250.54 o                         
  -1   8   6        368.90        420.60       123.98 o                         
   0   8   6        361.80        582.79        75.63 o                         
   1   8   6        413.69        439.55       213.41 o                         
   2   8   6       4376.14       4480.24       212.85 o                         
   3   8   6       2941.77       2806.26       110.52 o                         
  -4   9   6        198.43        159.16        29.26 o                         
  -3   9   6         57.00         95.89        26.28 o                         
  -2   9   6       4010.17       4286.01       327.81 o                         
  -1   9   6       8592.98       9079.58       675.63 o                         
   0   9   6      14537.05      15150.80       779.86 o                         
   1   9   6       8905.75       9501.92       774.89 o                         
   2   9   6       4912.52       4862.34       541.62 o                         
   3   9   6        127.23        141.94        31.02 o                         
  -4  10   6        117.62        106.15        21.58 o                         
  -3  10   6       7343.63       7794.45       424.71 o                         
  -2  10   6        287.37        116.89        71.62 o                         
  -1  10   6       3319.50       3248.05       187.53 o                         
   0  10   6       1331.70       1214.92       170.10 o                         
   1  10   6       3765.43       3880.59       337.03 o                         
   2  10   6        366.01        540.29       175.36 o                         
   3  10   6       7636.83       7706.62       341.96 o                         
  -3  11   6        617.26        614.46        92.67 o                         
  -2  11   6       3345.17       3357.25       322.95 o                         
  -1  11   6       5279.42       5296.28       200.60 o                         
   0  11   6      21471.07      23322.70       892.33 o                         
   1  11   6       5309.93       4855.04       171.27 o                         
   2  11   6       2759.46       2738.55       419.15 o                         
   3  11   6        744.07        711.68       137.37 o                         
  -3  12   6         21.54          8.64        41.41 o                         
  -2  12   6       5421.72       4997.86       384.63 o                         
  -1  12   6         27.90         18.26        22.36 o                         
   0  12   6          5.21         18.93        18.22 o                         
   1  12   6         56.08         55.44        22.72 o                         
   2  12   6       5918.57       5874.37       644.92 o                         
   3  12   6         56.83         54.97        21.90 o                         
  -3  13   6        598.66        605.39        85.84 o                         
  -2  13   6       1481.80       1548.36       163.19 o                         
  -1  13   6       5087.52       5167.25       182.92 o                         
   0  13   6       3851.94       3518.60       165.66 o                         
   1  13   6       3710.61       3768.73       134.42 o                         
   2  13   6       1782.12       2374.83       393.88 o                         
   3  13   6        365.44        340.36        38.29 o                         
  -3  14   6       2559.85       2759.79       129.89 o                         
  -2  14   6        127.93        120.40        48.36 o                         
  -1  14   6        153.25        216.44        33.27 o                         
   0  14   6        288.24        257.00        43.34 o                         
   1  14   6        477.87        480.62        89.46 o                         
   2  14   6         95.35        292.69       128.69 o                         
   3  14   6       2456.65       2844.89       230.82 o                         
  -3  15   6        320.35        333.75        37.06 o                         
  -2  15   6       2540.68       2596.18       146.18 o                         
  -1  15   6        154.52        119.31        27.92 o                         
   0  15   6       6159.37       5881.58       476.39 o                         
   1  15   6        243.57        243.61        42.11 o                         
   2  15   6       3015.40       3040.01       218.94 o                         
   3  15   6        429.91        396.51        38.65 o                         
  -3  16   6        880.12        890.18        53.18 o                         
  -2  16   6       2971.61       3089.31       156.98 o                         
  -1  16   6        345.61        385.05        42.92 o                         
   0  16   6        369.49        427.26        58.28 o                         
   1  16   6        227.94        251.46        42.52 o                         
   2  16   6       3100.32       3579.27       235.75 o                         
   3  16   6        844.14        759.90        86.41 o                         
  -3  17   6        770.73        693.70        55.85 o                         
  -2  17   6        238.11        210.25        37.83 o                         
  -1  17   6       6362.65       6535.75       213.38 o                         
   0  17   6       4652.96       4466.50       162.94 o                         
   1  17   6       7562.12       7623.42       296.39 o                         
   2  17   6        215.55        148.70        45.28 o                         
  -2  18   6       1201.18       1333.00        82.60 o                         
  -1  18   6        778.08        626.11        62.95 o                         
   0  18   6         63.50         59.98        21.45 o                         
   1  18   6        750.64        625.64        64.72 o                         
   2  18   6        978.60       1048.72        97.68 o                         
  -2  19   6       1598.32       1797.24        88.16 o                         
  -1  19   6        413.01        357.67        38.11 o                         
   0  19   6       4213.13       4079.96       144.57 o                         
   1  19   6        425.99        393.28        48.60 o                         
   2  19   6       1948.03       1963.53        73.18 o                         
  -2  20   6        405.14        380.19        55.76 o                         
  -1  20   6       1917.01       1757.16       169.95 o                         
   0  20   6         11.72          4.48        14.08 o                         
   1  20   6       1648.99       1633.98       126.94 o                         
   2  20   6        365.97        371.95        37.56 o                         
  -1  21   6       3851.75       3547.21       159.67 o                         
   0  21   6        910.78        962.70        64.44 o                         
   1  21   6       3708.01       3747.92       202.68 o                         
  -1  22   6         21.23         22.78        10.73 o                         
   0  22   6        268.55        239.10        26.72 o                         
   1  22   6         10.55         14.59        12.03 o                         
   1   0   7        831.61        783.47        78.58 o                         
   2   0   7       6687.25       6362.98       365.95 o                         
   3   0   7       1557.24       1582.64        71.19 o                         
   4   0   7       2963.15       2870.91       125.01 o                         
  -4   1   7       2290.71       2074.34       133.17 o                         
  -3   1   7        905.06        756.93        67.86 o                         
  -2   1   7       4378.50       4279.90       172.10 o                         
  -1   1   7       2886.24       2757.29       193.56 o                         
   0   1   7       3382.56       3416.24       222.09 o                         
   1   1   7       2978.81       2607.26       147.61 o                         
   2   1   7       4784.29       4655.77       174.04 o                         
   3   1   7        979.10        993.47        54.74 o                         
   4   1   7       2396.14       2364.08       228.56 o                         
  -4   2   7        509.21        563.23        48.11 o                         
  -3   2   7       2885.26       3054.66       152.19 o                         
  -2   2   7       7288.92       7058.33       287.25 o                         
  -1   2   7       3887.60       3968.43       270.51 o                         
   0   2   7       2724.49       2790.05       201.23 o                         
   1   2   7       4682.12       3183.69       141.75 o                         
   2   2   7       6362.37       6220.74       311.73 o                         
   3   2   7       3513.91       3467.13       110.74 o                         
   4   2   7        470.71        463.28        63.83 o                         
  -4   3   7        815.47        832.30        58.32 o                         
  -3   3   7       2867.08       2998.10       150.77 o                         
  -2   3   7       2487.11       2258.27       132.26 o                         
  -1   3   7       1538.06       1625.09       175.54 o                         
   0   3   7      26415.00      27339.17       990.14 o                         
   2   3   7       1852.75       1603.88       105.53 o                         
   3   3   7       3652.86       3970.96       121.26 o                         
   4   3   7        930.89        996.55        92.12 o                         
  -4   4   7        922.86        937.69        61.69 o                         
  -3   4   7       1693.08       1766.38        89.81 o                         
  -2   4   7        983.35        939.97       180.26 o                         
  -1   4   7      13710.03      14253.59       758.93 o                         
   0   4   7       1345.18       1527.52        90.93 o                         
   1   4   7      12255.83      13493.70       736.62 o                         
   2   4   7       1001.43       1236.05       184.73 o                         
   3   4   7       1551.06       1556.83        67.19 o                         
   4   4   7       1092.17       1069.33        91.64 o                         
  -4   5   7       1866.03       1939.73        90.81 o                         
  -3   5   7       2213.90       2137.24       132.82 o                         
  -2   5   7       1267.83       1161.57        79.40 o                         
  -1   5   7      13580.84      15374.06       843.68 o                         
   0   5   7       2545.43       2893.87       179.05 o                         
   1   5   7      15192.88      16053.50       861.39 o                         
   2   5   7       2260.18       2206.52        81.50 o                         
   3   5   7       2359.23       2394.29       148.37 o                         
   4   5   7       2020.60       1896.57       123.92 o                         
  -4   6   7       1245.53       1258.33        65.00 o                         
  -3   6   7        964.49        936.98        63.77 o                         
  -2   6   7       2938.86       3023.12       127.12 o                         
  -1   6   7       3269.58       3548.32       348.06 o                         
   0   6   7        726.62        840.31        80.22 o                         
   1   6   7       3058.75       3372.17       329.08 o                         
   2   6   7       2805.89       2633.18        82.26 o                         
   3   6   7       1049.45       1034.05        48.26 o                         
   4   6   7       1174.30       1035.72        81.42 o                         
  -4   7   7        421.76        349.69        79.28 o                         
  -3   7   7       4481.03       4528.27       200.35 o                         
  -2   7   7       3176.64       2790.47       206.48 o                         
  -1   7   7       5706.87       6197.80       350.15 o                         
   0   7   7      17461.87      19533.13       918.99 o                         
   1   7   7       5541.99       5937.22       335.69 o                         
   2   7   7       4091.67       4009.43       148.42 o                         
   3   7   7       4741.05       4544.80       118.93 o                         
  -4   8   7        588.09        559.69        56.10 o                         
  -3   8   7       1346.27       1149.39        83.10 o                         
  -2   8   7       4377.86       4211.50       162.57 o                         
  -1   8   7       1933.21       1682.40       246.15 o                         
   0   8   7      20936.55      22544.68       671.58 o                         
   1   8   7       2006.29       2079.45       196.73 o                         
   2   8   7       3737.83       3733.99       372.15 o                         
   3   8   7       1708.31       1759.34        82.52 o                         
  -4   9   7       1029.03       1106.45        76.53 o                         
  -3   9   7        448.22        440.31        61.84 o                         
  -2   9   7       2434.34       2479.93       153.22 o                         
  -1   9   7       4285.50       4271.52       431.24 o                         
   0   9   7       5567.71       6006.23       283.87 o                         
   1   9   7       3529.66       3783.82       287.78 o                         
   2   9   7       1862.70       2117.01       221.17 o                         
   3   9   7        622.00        486.18        51.44 o                         
  -4  10   7       2353.23       1999.99       107.11 o                         
  -3  10   7        161.41        181.71        55.55 o                         
  -2  10   7        482.80        414.78        64.26 o                         
  -1  10   7      14503.26      14489.32       544.81 o                         
   0  10   7        150.17        109.56        45.59 o                         
   1  10   7      13992.68      15211.08       701.84 o                         
   2  10   7        403.66        412.16        59.30 o                         
   3  10   7         90.25         84.79        25.63 o                         
  -3  11   7       2900.40       3202.98       222.51 o                         
  -2  11   7       3064.90       3312.50       308.19 o                         
  -1  11   7       6131.84       6110.25       233.44 o                         
   0  11   7       1829.06       1907.14       200.77 o                         
   1  11   7       6161.49       5962.23       269.65 o                         
   2  11   7       2197.08       2176.80       372.00 o                         
   3  11   7       2635.85       2611.70       124.84 o                         
  -3  12   7       1178.80       1265.55       127.36 o                         
  -2  12   7       1947.13       1630.83       217.00 o                         
  -1  12   7       2698.24       2632.92       142.06 o                         
   0  12   7      12369.89      12457.51       378.94 o                         
   1  12   7       2314.07       2353.87       111.56 o                         
   2  12   7       2001.35       2061.41       358.04 o                         
   3  12   7       1281.33       1279.90        77.98 o                         
  -3  13   7       1467.87       1635.01       139.45 o                         
  -2  13   7       7206.02       6684.61       458.52 o                         
  -1  13   7        139.88        144.79        27.53 o                         
   0  13   7       7856.74       7653.05       285.13 o                         
   1  13   7        155.06        153.02        33.54 o                         
   2  13   7       6860.72       6715.93       688.99 o                         
   3  13   7       1400.96       1443.30        79.12 o                         
  -3  14   7        719.41        727.52        75.23 o                         
  -2  14   7       2044.95       1931.32       184.00 o                         
  -1  14   7       2873.73       2737.49       117.17 o                         
   0  14   7         64.23        117.79        32.01 o                         
   1  14   7       1830.81       1732.48        95.87 o                         
   3  14   7        935.66        893.71        46.79 o                         
  -3  15   7        715.86        723.23        51.85 o                         
  -2  15   7       2011.95       2145.53       186.06 o                         
  -1  15   7       7210.86       7125.95       219.15 o                         
   0  15   7        845.24        727.51        69.69 o                         
   1  15   7       6291.46       6195.59       236.06 o                         
   2  15   7       2287.75       2392.36       184.91 o                         
   3  15   7        987.40        942.87       117.30 o                         
  -3  16   7       1597.89       1527.00       106.66 o                         
  -2  16   7       2568.45       2749.40       143.95 o                         
  -1  16   7       1129.63       1266.61       110.58 o                         
   0  16   7        458.74        469.58        57.38 o                         
   1  16   7        680.08        703.77        66.60 o                         
   2  16   7       2116.56       2326.05       173.73 o                         
   3  16   7       1666.80       1671.82       102.52 o                         
  -2  17   7       2086.67       2174.99       117.55 o                         
  -1  17   7        221.68        259.98        51.52 o                         
   0  17   7       6837.03       6690.41       215.81 o                         
   1  17   7        285.19        227.65        44.03 o                         
   2  17   7       1890.92       1953.99       147.98 o                         
  -2  18   7       1324.19       1383.97       187.42 o                         
  -1  18   7       2910.96       2689.79       112.50 o                         
   0  18   7       1765.94       1960.32        93.40 o                         
   1  18   7       2344.47       2247.06       125.01 o                         
   2  18   7       1178.56       1155.74        56.67 o                         
  -2  19   7        940.76        972.66        58.50 o                         
  -1  19   7       3984.08       3993.59       140.64 o                         
   0  19   7        128.37        150.44        26.12 o                         
   1  19   7       3864.81       3763.23       153.61 o                         
   2  19   7        866.45        867.54        52.59 o                         
  -2  20   7        598.04        541.31        50.29 o                         
  -1  20   7       2105.23       2192.31       158.98 o                         
   0  20   7        171.98        135.65        22.66 o                         
   1  20   7       1807.48       1777.66       130.45 o                         
   2  20   7        507.96        454.87        42.31 o                         
  -1  21   7        931.23        857.03        54.51 o                         
   0  21   7        701.78        741.67        98.05 o                         
   1  21   7        895.63        967.35        80.82 o                         
  -1  22   7        157.22        110.74        24.12 o                         
   0  22   7       3228.20       3154.84        96.85 o                         
   1  22   7        280.14        305.26        32.34 o                         
   0   0   8      27627.88      27242.61      1171.00 o                         
   1   0   8        298.05        338.69        57.49 o                         
   2   0   8      10786.02      10237.94       328.48 o                         
   3   0   8        757.75        744.43        42.97 o                         
   4   0   8        201.44        188.90        49.30 o                         
  -4   1   8       2025.65       1895.60       126.16 o                         
  -3   1   8       6290.50       6289.01       247.21 o                         
  -2   1   8       2411.70       2426.85       109.42 o                         
  -1   1   8        206.89        216.65        55.37 o                         
   0   1   8       1565.07       1400.22       136.55 o                         
   1   1   8        267.00        268.51        45.58 o                         
   2   1   8       2403.42       2486.38       160.94 o                         
   3   1   8       5790.96       5811.36       160.11 o                         
   4   1   8       2090.70       1925.28       131.14 o                         
  -4   2   8        288.93        306.58        35.95 o                         
  -3   2   8       1812.19       1614.77       103.53 o                         
  -2   2   8        645.76        671.66        68.31 o                         
  -1   2   8       4384.17       4574.97       306.84 o                         
   0   2   8       3047.41       3989.41       263.19 o                         
   2   2   8        682.14        606.42        69.94 o                         
   3   2   8       2633.88       2583.68       104.95 o                         
   4   2   8        240.21        279.91        31.74 o                         
  -4   3   8       4589.63       4625.88       173.40 o                         
  -3   3   8        716.26        713.60        67.57 o                         
  -2   3   8       3777.06       3509.02       365.35 o                         
  -1   3   8       1073.33       1030.70       142.05 o                         
   0   3   8       1152.27       1113.50       185.06 o                         
   1   3   8        831.57        760.50        72.96 o                         
   2   3   8       5060.28       5101.33       227.34 o                         
   3   3   8        733.69        747.52        45.74 o                         
   4   3   8       4978.85       4878.54       256.72 o                         
  -4   4   8         31.46         21.88        16.60 o                         
  -3   4   8        470.51        457.36       104.21 o                         
  -2   4   8       8274.98       8506.07       222.64 o                         
  -1   4   8      21612.90      22428.74      1095.26 o                         
   0   4   8      23730.25      26005.26       667.76 o                         
   1   4   8      21284.67      22170.75      1105.78 o                         
   2   4   8      10070.87       9605.20       238.57 o                         
   3   4   8        395.41        390.54        33.22 o                         
   4   4   8         45.84         85.17        29.80 o                         
  -4   5   8        819.19        796.89        73.51 o                         
  -3   5   8       8351.26       8620.94       257.87 o                         
  -2   5   8        319.88        399.17        29.58 o                         
  -1   5   8       3421.14       3535.62       329.93 o                         
   0   5   8         30.54         71.33        28.36 o                         
   1   5   8       2191.62       2795.13       287.98 o                         
   2   5   8        241.78        248.42        26.16 o                         
   3   5   8       9336.70       9433.39       232.08 o                         
  -4   6   8        369.31        363.42        49.39 o                         
  -3   6   8        323.81        342.45        38.75 o                         
  -2   6   8       1875.02       1859.74        68.94 o                         
  -1   6   8       9277.75       8882.34       612.83 o                         
   0   6   8        300.95        401.40        57.39 o                         
   1   6   8       7903.08       8018.53       571.66 o                         
   2   6   8       1009.57        990.16        46.17 o                         
   3   6   8        243.77        229.66        26.57 o                         
  -4   7   8       2652.18       2341.77       384.42 o                         
  -3   7   8       1046.03       1052.64        66.22 o                         
  -2   7   8       7653.15       7198.76       429.66 o                         
  -1   7   8       1030.51       1224.82       161.34 o                         
   0   7   8        785.93       1133.22       101.35 o                         
   1   7   8       1100.54       1062.63       136.92 o                         
   2   7   8       7268.33       6900.96       189.31 o                         
   3   7   8        773.62        856.45        42.99 o                         
  -4   8   8         10.86         13.00        15.96 o                         
  -3   8   8       3051.42       2993.98       119.36 o                         
  -2   8   8        544.14        590.72        51.89 o                         
  -1   8   8      13821.54      13999.73       621.42 o                         
   0   8   8        695.21        753.23        87.66 o                         
   1   8   8      13766.62      13020.48       590.93 o                         
   2   8   8        734.06        648.75        70.19 o                         
   3   8   8       2898.23       2827.92        96.36 o                         
  -4   9   8        257.80        230.13        31.86 o                         
  -3   9   8       2009.31       2168.60       160.07 o                         
  -2   9   8        646.34        664.73        78.17 o                         
  -1   9   8       2002.56       2214.95       297.71 o                         
   0   9   8         65.58        183.40        61.46 o                         
   1   9   8       2233.94       2356.81       224.43 o                         
   2   9   8        601.66        468.56       104.48 o                         
   3   9   8       2539.83       2668.22       129.85 o                         
  -4  10   8         87.05         84.26        17.65 o                         
  -3  10   8         67.02        112.19        48.30 o                         
  -2  10   8       7525.68       7438.30       387.69 o                         
  -1  10   8       2457.23       2330.77       317.96 o                         
   0  10   8      15316.49      17602.02       598.39 o                         
   1  10   8       2578.12       2326.72       190.52 o                         
   2  10   8       7320.56       7148.73       285.45 o                         
   3  10   8         98.06        136.09        29.68 o                         
  -3  11   8        454.49        585.08        84.51 o                         
  -2  11   8        963.54        962.49        96.73 o                         
  -1  11   8       1384.49       1357.83        86.74 o                         
   0  11   8        120.26        110.00        36.55 o                         
   1  11   8       2001.63       1919.29       157.26 o                         
   2  11   8        732.46        619.41        91.73 o                         
   3  11   8        630.39        614.87        65.16 o                         
  -3  12   8        299.69        389.89        69.27 o                         
  -2  12   8       1984.67       1878.47       399.96 o                         
  -1  12   8      10573.16      10422.90       281.58 o                         
   0  12   8       1230.88       1156.42        89.43 o                         
   1  12   8       9838.43       9749.14       255.19 o                         
   2  12   8       2115.01       2042.19       253.82 o                         
   3  12   8        188.26        212.88        32.63 o                         
  -3  13   8        429.42        634.83        80.21 o                         
  -2  13   8       3010.18       3128.24       295.80 o                         
  -1  13   8        366.27        407.49        51.34 o                         
   0  13   8        215.47        224.33        51.47 o                         
   1  13   8        201.38        197.69        28.54 o                         
   2  13   8       3078.29       3020.36       426.95 o                         
   3  13   8        514.21        558.72        37.06 o                         
  -3  14   8        449.77        440.29        49.94 o                         
  -2  14   8       5524.62       6208.16       356.83 o                         
  -1  14   8        806.42        746.59        62.04 o                         
   0  14   8      20867.91      20258.33       637.10 o                         
   1  14   8        762.81        762.61        54.77 o                         
   2  14   8       4668.16       4990.13       301.40 o                         
   3  14   8        437.62        450.58        26.77 o                         
  -3  15   8       4490.87       4595.49       166.78 o                         
  -2  15   8        197.81        205.16        57.06 o                         
  -1  15   8       2735.98       2663.77       114.20 o                         
   0  15   8       1621.24       1696.04       213.26 o                         
   1  15   8       2626.70       2565.78       141.92 o                         
   2  15   8        239.37        238.35        59.18 o                         
   3  15   8       5054.74       5046.04       244.51 o                         
  -3  16   8       1143.93       1025.51        76.04 o                         
  -2  16   8       3221.82       3375.53       161.17 o                         
  -1  16   8       3885.79       3787.29       147.98 o                         
   0  16   8       2338.09       2308.06       130.94 o                         
   1  16   8       3208.33       3125.64       160.39 o                         
   2  16   8       3265.56       3295.64       213.38 o                         
  -2  17   8       1878.88       1991.24       108.66 o                         
  -1  17   8       1207.25       1135.84        70.50 o                         
   0  17   8        725.23        703.16        55.73 o                         
   1  17   8       1277.65       1153.69        86.97 o                         
   2  17   8       1994.65       2146.58       152.75 o                         
  -2  18   8        688.33        727.56        69.73 o                         
  -1  18   8       6973.07       6840.44       210.63 o                         
   0  18   8       3605.07       3370.14       130.61 o                         
   1  18   8       6779.62       6929.70       261.45 o                         
   2  18   8        659.18        663.87        56.76 o                         
  -2  19   8        238.16        256.83        58.76 o                         
  -1  19   8        849.88        877.52        68.61 o                         
   0  19   8       1106.08       1093.48        62.79 o                         
   1  19   8        487.34        500.63        45.80 o                         
   2  19   8        166.44        108.69        18.84 o                         
  -1  20   8        462.36        399.48        41.86 o                         
   0  20   8       1988.19       1904.42       127.19 o                         
   1  20   8        492.02        492.70        40.15 o                         
   2  20   8       1386.09       1343.10        80.21 o                         
  -1  21   8        686.58        616.47        43.66 o                         
   0  21   8          0.28          2.91        11.70 o                         
   1  21   8        510.65        482.54        35.65 o                         
  -1  22   8       2974.88       2540.95       131.96 o                         
   0  22   8        202.69        171.92        31.07 o                         
   1  22   8       3098.05       2673.33       128.03 o                         
   1   0   9       5537.94       5125.59       299.46 o                         
   2   0   9       5579.47       5136.74       154.98 o                         
   3   0   9        182.06        161.97        20.50 o                         
   4   0   9       2700.38       2627.83       114.21 o                         
  -4   1   9       2082.00       2195.66       137.94 o                         
  -3   1   9       1512.15       1438.07        75.10 o                         
  -2   1   9       5835.08       5832.09       207.34 o                         
  -1   1   9       5601.15       5107.64       318.68 o                         
   0   1   9       1152.23       1087.83       126.52 o                         
   1   1   9       6226.60       5613.83       304.96 o                         
   2   1   9       5123.78       4929.17       130.73 o                         
   3   1   9       1215.26       1205.76        59.05 o                         
   4   1   9       2170.05       1997.24       137.01 o                         
  -4   2   9        229.48        249.02        32.76 o                         
  -3   2   9       3776.07       3816.71       121.01 o                         
  -2   2   9       9595.08       9338.17       235.21 o                         
  -1   2   9        712.51        637.91       107.05 o                         
   0   2   9      16893.17      17911.20       835.64 o                         
   2   2   9       9815.67       9565.56       222.54 o                         
   3   2   9       3338.52       3382.16       110.06 o                         
   4   2   9        266.46        314.97        64.71 o                         
  -4   3   9        361.10        386.79        39.31 o                         
  -3   3   9       2708.53       2613.13       138.49 o                         
  -2   3   9       4018.87       3778.40       233.75 o                         
  -1   3   9       4874.61       4462.90       337.97 o                         
   0   3   9       5039.59       5188.66       249.49 o                         
   1   3   9       5679.22       4748.34       249.05 o                         
   2   3   9       4336.45       4142.11       126.72 o                         
   3   3   9       2925.72       2975.93       101.49 o                         
   4   3   9        313.53        319.65        50.90 o                         
  -4   4   9       3841.17       4232.65       220.82 o                         
  -3   4   9       5300.47       5184.97       216.51 o                         
  -2   4   9       6482.30       6304.58       155.31 o                         
  -1   4   9      15931.30      16062.75       854.98 o                         
   0   4   9       1505.73       1289.42       176.27 o                         
   1   4   9      16917.82      19144.89       999.09 o                         
   2   4   9       6539.66       6239.07       230.66 o                         
   3   4   9       5515.30       5576.05       155.49 o                         
  -4   5   9        365.46        355.01        48.48 o                         
  -3   5   9        482.41        467.87        54.87 o                         
  -2   5   9       2763.52       2745.80        87.59 o                         
  -1   5   9      18912.66      20453.23      1072.35 o                         
   0   5   9       8376.34      10976.73       579.60 o                         
   1   5   9      18752.63      19055.73      1024.78 o                         
   2   5   9       2887.48       2820.14        99.27 o                         
   3   5   9        835.63        853.70        48.31 o                         
  -4   6   9        869.84        961.55        78.95 o                         
  -3   6   9       3782.92       3876.50       143.57 o                         
  -2   6   9       1499.79       1439.72        59.82 o                         
  -1   6   9       7196.93       6974.64       362.83 o                         
   0   6   9        241.52        192.19        43.53 o                         
   1   6   9       7313.19       7595.80       381.46 o                         
   2   6   9       1652.79       1646.60        71.49 o                         
   3   6   9       3589.97       3660.24       114.71 o                         
  -4   7   9        301.83        262.77        38.38 o                         
  -3   7   9       4150.16       4196.20       150.59 o                         
  -2   7   9       7450.43       7185.69       228.60 o                         
  -1   7   9       2088.11       2439.76       246.36 o                         
   0   7   9      34510.69      38724.80      1353.93 o                         
   1   7   9       2729.30       3034.16       232.98 o                         
   2   7   9       7380.59       6778.40       166.07 o                         
   3   7   9       4056.62       4263.75       131.26 o                         
  -4   8   9       1120.81       1166.95        80.64 o                         
  -3   8   9       3533.36       3708.82       136.16 o                         
  -2   8   9       2299.39       2096.84       190.20 o                         
  -1   8   9        496.47        409.78        91.60 o                         
   0   8   9       2450.02       2980.60       205.25 o                         
   1   8   9        118.99        101.76        62.11 o                         
   2   8   9       2367.70       2516.19       110.11 o                         
   3   8   9       3045.17       3045.78        99.69 o                         
  -4   9   9        707.37        621.23        50.72 o                         
  -3   9   9       3402.35       3534.75       163.14 o                         
  -2   9   9       3146.18       3244.53       185.81 o                         
  -1   9   9       8045.88       9691.07       699.93 o                         
   0   9   9       6006.44       6366.13       369.33 o                         
   1   9   9       7363.27       8466.36       470.80 o                         
   2   9   9       2825.43       2828.11       268.20 o                         
   3   9   9       2904.96       2941.65       112.03 o                         
  -3  10   9        942.87       1046.35        76.20 o                         
  -2  10   9       2083.90       2269.58       213.90 o                         
  -1  10   9       5638.15       5524.66       338.60 o                         
   0  10   9        553.68        588.46       179.95 o                         
   1  10   9       5166.68       4840.84       170.02 o                         
   2  10   9       2066.41       2177.85       241.70 o                         
   3  10   9        890.12        895.37        54.68 o                         
  -3  11   9       1335.85       1367.34       145.95 o                         
  -2  11   9       5692.21       5230.12       433.92 o                         
  -1  11   9       4440.17       4851.58       242.55 o                         
   0  11   9       3942.89       3957.06       219.49 o                         
   1  11   9       3856.06       3656.63       121.77 o                         
   2  11   9       5077.96       5143.74       359.03 o                         
   3  11   9        886.56        891.68        51.80 o                         
  -3  12   9        959.12       1064.93        77.83 o                         
  -2  12   9       2240.87       2006.22       200.89 o                         
  -1  12   9       1236.06       1220.30        70.20 o                         
   0  12   9       7496.42       7585.93       257.23 o                         
   1  12   9       1487.85       1450.05        71.21 o                         
   2  12   9       2745.24       2890.82       385.12 o                         
   3  12   9       1449.41       1458.31        65.26 o                         
  -3  13   9       1683.57       1842.60        83.44 o                         
  -2  13   9       4574.77       4842.61       240.33 o                         
  -1  13   9       1105.27       1259.17        73.09 o                         
   0  13   9       4061.41       4139.30       180.89 o                         
   1  13   9        728.05        684.08        49.18 o                         
   2  13   9       3654.24       3573.19       197.99 o                         
   3  13   9       1742.03       1679.48        73.24 o                         
  -3  14   9        637.31        713.81        51.90 o                         
  -2  14   9       2577.41       2572.68       193.25 o                         
  -1  14   9       1809.70       1797.37        89.65 o                         
   0  14   9       2286.54       2236.32       124.69 o                         
   1  14   9       2034.68       1898.88        93.05 o                         
   2  14   9       2938.73       3032.51       213.38 o                         
   3  14   9        547.24        511.21        39.63 o                         
  -3  15   9        603.53        594.90        32.61 o                         
  -2  15   9       2167.95       2407.23       181.28 o                         
  -1  15   9       6578.80       6751.06       273.44 o                         
   0  15   9       1842.90       1715.51       107.51 o                         
   1  15   9       6815.60       7127.98       255.06 o                         
   2  15   9       2156.10       2181.34       168.35 o                         
  -2  16   9        670.62        649.28        81.79 o                         
  -1  16   9       2564.31       2656.55       115.98 o                         
   0  16   9       3748.61       3475.52       167.24 o                         
   1  16   9       2671.20       2567.03       258.42 o                         
   2  16   9        630.37        633.50        80.58 o                         
   3  16   9       1990.41       1824.69        98.11 o                         
  -2  17   9        484.83        525.73        52.89 o                         
  -1  17   9        389.50        436.17        42.17 o                         
   0  17   9       1389.50       1515.95        82.17 o                         
   1  17   9        689.93        746.14       118.84 o                         
   2  17   9        228.12        190.79        41.74 o                         
  -2  18   9       1643.43       1626.60        93.84 o                         
  -1  18   9        828.00        922.41        71.48 o                         
   0  18   9       2413.57       2384.59       103.27 o                         
   1  18   9        864.12        934.83        98.29 o                         
   2  18   9       1735.47       1620.75       212.05 o                         
  -2  19   9       1036.48        920.40       126.28 o                         
  -1  19   9       1544.29       1530.06        75.47 o                         
   0  19   9         10.06          9.02        16.06 o                         
   1  19   9       1699.50       1754.21       110.02 o                         
  -1  20   9       3754.78       3798.52       150.19 o                         
   0  20   9         15.35         26.03        14.92 o                         
   1  20   9       3846.05       3901.35       201.20 o                         
   2  20   9        994.79        935.32        59.90 o                         
  -1  21   9        739.56        565.45        99.65 o                         
   0  21   9       1905.95       1804.60        99.26 o                         
   1  21   9       1081.99       1037.35        73.99 o                         
  -1  22   9        270.48        240.95        28.77 o                         
   0  22   9       1783.88       1863.68       113.88 o                         
   0   0  10       1550.79       1865.25       179.71 o                         
   1   0  10       7614.83       7541.71       424.20 o                         
   2   0  10          2.72         12.64        11.09 o                         
   3   0  10       7809.05       7978.38       248.04 o                         
   4   0  10          7.76          8.16        22.31 o                         
  -4   1  10        497.14        579.03        61.84 o                         
  -3   1  10       1245.60       1246.43        69.43 o                         
  -2   1  10      13988.72      13600.82       344.66 o                         
  -1   1  10       6250.11       5887.79       277.78 o                         
   0   1  10      24075.96      23387.46      1060.69 o                         
   1   1  10       7171.51       7024.40       378.89 o                         
   2   1  10      14254.48      13616.84       269.73 o                         
   3   1  10       1062.34       1066.76        55.30 o                         
   4   1  10        508.88        477.96        52.77 o                         
  -4   2  10       3911.73       4182.84       218.88 o                         
  -3   2  10        264.17        280.77        29.59 o                         
  -2   2  10      10669.89      10066.93       252.03 o                         
  -1   2  10        345.93        292.85        59.94 o                         
   0   2  10        569.74        497.31        95.27 o                         
   2   2  10      11368.10      10794.36       221.13 o                         
   3   2  10        136.75        126.26        21.72 o                         
   4   2  10       4695.65       4393.02       216.77 o                         
  -4   3  10        270.15        305.87        45.64 o                         
  -3   3  10       2030.17       1997.98        80.14 o                         
  -2   3  10       2451.34       2349.73        89.26 o                         
  -1   3  10      17373.71      16443.07       613.65 o                         
   0   3  10       7683.53       7583.72       451.73 o                         
   2   3  10       2789.95       2722.20        97.49 o                         
   3   3  10       2280.76       2302.10        85.95 o                         
  -4   4  10       2185.55       2255.15       138.18 o                         
  -3   4  10       4646.54       4799.25       183.87 o                         
  -2   4  10       2143.39       2243.21        87.87 o                         
  -1   4  10       2427.33       2369.40       183.88 o                         
   0   4  10       1497.85       1773.80       217.49 o                         
   1   4  10       2335.95       2356.82       181.10 o                         
   2   4  10       2279.10       2413.61        95.83 o                         
   3   4  10       3800.03       3975.05       122.73 o                         
  -4   5  10        107.74        123.01        30.77 o                         
  -3   5  10        872.99        984.96        78.09 o                         
  -2   5  10       5962.97       5792.91       148.65 o                         
  -1   5  10       5195.92       5046.58       282.33 o                         
   0   5  10       8539.49       8717.19       584.84 o                         
   1   5  10       5280.89       5546.98       458.74 o                         
   2   5  10       4759.67       4714.84       144.02 o                         
   3   5  10        936.20       1034.77        53.24 o                         
  -4   6  10        739.82        760.56        67.34 o                         
  -3   6  10       3749.65       3906.48       143.20 o                         
  -2   6  10        655.60        673.26        41.53 o                         
  -1   6  10       1279.25       1200.91       111.27 o                         
   0   6  10       3290.56       3560.77       358.34 o                         
   1   6  10       1860.26       1755.62       190.44 o                         
   2   6  10        791.20        822.41        51.80 o                         
   3   6  10       4562.84       4950.76       141.45 o                         
  -4   7  10        289.13        337.42        41.71 o                         
  -3   7  10       2290.90       2429.06       103.90 o                         
  -2   7  10        621.68        644.00        43.45 o                         
  -1   7  10      12162.88      12487.17       452.74 o                         
   0   7  10       1167.62       1967.89       278.85 o                         
   1   7  10      12583.35      12817.47      1370.61 o                         
   2   7  10        707.61        693.03        59.45 o                         
   3   7  10       2249.03       2226.73        81.89 o                         
  -4   8  10       3373.59       3353.73       166.41 o                         
  -3   8  10       1804.45       1902.85       109.37 o                         
  -2   8  10       1732.60       1767.59        77.76 o                         
  -1   8  10        606.20        552.25       105.30 o                         
   0   8  10       3855.65       4559.62       460.56 o                         
   1   8  10        632.66        415.17       174.42 o                         
   2   8  10       1884.97       1924.64        95.42 o                         
   3   8  10       1642.47       1811.72       100.94 o                         
  -4   9  10        233.61        229.16        27.69 o                         
  -3   9  10        257.79        241.57        37.14 o                         
  -2   9  10       3555.33       3900.99       290.00 o                         
  -1   9  10       2016.24       2087.88       281.08 o                         
   0   9  10       3993.63       4199.10       461.46 o                         
   1   9  10       2051.96       1810.36       113.15 o                         
   2   9  10       3855.78       3851.94       207.09 o                         
   3   9  10        241.36        225.10        28.51 o                         
  -3  10  10       3827.34       3904.09       234.39 o                         
  -2  10  10       1150.75       1117.42       113.43 o                         
  -1  10  10        818.15        866.78       108.23 o                         
   0  10  10         97.48        143.05        32.46 o                         
   1  10  10       1443.41       1455.11        65.70 o                         
   2  10  10       1153.09       1243.27        76.55 o                         
   3  10  10       3694.17       3812.86       157.54 o                         
  -3  11  10       1491.57       1568.84        90.56 o                         
  -2  11  10       1726.91       1702.21       143.84 o                         
  -1  11  10       5533.25       5720.37       225.30 o                         
   0  11  10       6812.41       6797.27       170.34 o                         
   1  11  10       5882.07       5791.90       178.03 o                         
   2  11  10       2231.43       2324.50       115.64 o                         
   3  11  10       1299.70       1346.41        77.96 o                         
  -3  12  10        575.15        631.14        74.62 o                         
  -2  12  10       3749.66       3720.46       203.32 o                         
  -1  12  10        524.15        521.25        51.78 o                         
   0  12  10        703.83        704.60        77.97 o                         
   1  12  10        628.40        617.91        51.76 o                         
   2  12  10       3843.56       3748.93       241.46 o                         
   3  12  10        594.48        550.41        56.13 o                         
  -3  13  10       1397.78       1503.81        79.30 o                         
  -2  13  10       2816.33       3011.49       189.20 o                         
  -1  13  10       4423.60       4295.59       150.31 o                         
   0  13  10       6959.32       6884.66       268.01 o                         
   1  13  10       4595.13       4331.68       141.81 o                         
   2  13  10       2678.51       2846.63       139.73 o                         
   3  13  10       1096.32       1149.67        72.84 o                         
  -3  14  10       4612.67       4797.43       150.20 o                         
  -2  14  10        905.24       1102.62        86.44 o                         
  -1  14  10       1345.86       1379.54        76.79 o                         
   0  14  10         47.36         53.28        35.97 o                         
   1  14  10       1106.46       1120.75        75.86 o                         
   2  14  10        903.36        872.22       104.61 o                         
   3  14  10       4531.15       4666.61       226.02 o                         
  -2  15  10       4356.42       4598.22       197.90 o                         
  -1  15  10        738.66        768.39        55.91 o                         
   0  15  10       8201.62       8377.42       307.33 o                         
   1  15  10        561.94        589.39        57.60 o                         
   2  15  10       3975.63       4214.88       249.29 o                         
   3  15  10         71.36         67.19        13.29 o                         
  -2  16  10       3542.56       3779.82       161.22 o                         
  -1  16  10        675.34        697.58        54.87 o                         
   0  16  10         19.78         27.48        17.08 o                         
   1  16  10        587.45        581.72        59.62 o                         
   2  16  10       3906.23       3657.13       225.68 o                         
  -2  17  10        292.60        340.71        46.91 o                         
  -1  17  10       4923.24       4863.07       164.96 o                         
   0  17  10         59.58         48.00        21.09 o                         
   1  17  10       6237.06       6345.74       338.87 o                         
   2  17  10        242.18        237.94        30.26 o                         
  -2  18  10        957.24        947.86        55.58 o                         
  -1  18  10        755.96        808.84       108.66 o                         
   0  18  10        145.03        131.02        25.51 o                         
   1  18  10        978.01       1089.82       104.45 o                         
  -1  19  10        934.10        902.24        52.62 o                         
   0  19  10       6856.85       6786.73       199.66 o                         
   1  19  10        933.72       1023.79        51.83 o                         
   2  19  10        842.03        858.91        66.98 o                         
  -1  20  10        364.48        362.61        36.12 o                         
   0  20  10          2.22         -4.99        17.63 o                         
   1  20  10        342.90        296.45        23.32 o                         
  -1  21  10       4068.32       3744.89       194.76 o                         
   0  21  10       1647.40       1293.84        88.86 o                         
   1  21  10       3920.88       3905.51       185.46 o                         
   0  22  10        574.07        485.58        49.39 o                         
   1   0  11      29532.75      26622.47       575.28 o                         
   2   0  11       2477.43       2303.23        69.42 o                         
   3   0  11        861.14        834.31        57.27 o                         
   4   0  11       1189.63       1263.67        92.73 o                         
  -4   1  11       2384.02       2356.46       141.57 o                         
  -3   1  11       1830.04       1776.01        84.90 o                         
  -2   1  11       5697.96       5520.22       163.77 o                         
  -1   1  11      11090.61      10605.09       262.39 o                         
   0   1  11       9267.23       8373.83       232.64 o                         
   1   1  11      10899.61      10334.72       275.66 o                         
   2   1  11       5452.20       5241.98       124.37 o                         
   3   1  11       1306.62       1335.75        73.38 o                         
   4   1  11       2192.84       2347.69       137.04 o                         
  -4   2  11         19.17          8.28        22.18 o                         
  -3   2  11       2234.27       2166.91        84.48 o                         
  -2   2  11       7639.01       7363.80       194.10 o                         
  -1   2  11        811.59        832.21        96.24 o                         
   0   2  11      64665.13      60033.56      1719.39 o                         
   1   2  11        557.21        547.60        58.70 o                         
   2   2  11       9003.30       8978.41       213.64 o                         
   3   2  11       1938.94       1953.77        78.04 o                         
   4   2  11         59.40         46.48        18.92 o                         
  -4   3  11        473.41        531.88        58.94 o                         
  -3   3  11       4294.63       4329.01       132.05 o                         
  -2   3  11       5174.84       5201.63       134.71 o                         
  -1   3  11       9437.35       9620.02       425.71 o                         
   0   3  11      18382.94      18738.98       911.92 o                         
   1   3  11       9777.40      10025.54       445.62 o                         
   2   3  11       3817.90       3655.81       104.02 o                         
   3   3  11       4484.08       4464.18       132.95 o                         
  -4   4  11       2709.47       3005.85       166.47 o                         
  -3   4  11       2741.29       2878.68       100.14 o                         
  -2   4  11       4505.25       4565.38       142.32 o                         
  -1   4  11       3794.28       3394.28       231.27 o                         
   0   4  11         61.99         88.30        39.81 o                         
   1   4  11       4369.69       4860.29       422.65 o                         
   2   4  11       5714.44       5982.16       172.46 o                         
   3   4  11       2936.48       3064.53       102.79 o                         
  -4   5  11       2779.61       3013.35       164.36 o                         
  -3   5  11        800.28        771.30        68.48 o                         
  -2   5  11       4451.88       4536.56       129.06 o                         
  -1   5  11       7975.30       7466.03       359.30 o                         
   0   5  11        147.89         93.88        66.73 o                         
   1   5  11       7224.63       6858.02       261.06 o                         
   2   5  11       4139.60       4214.33       134.99 o                         
   3   5  11        772.18        743.99        45.40 o                         
  -4   6  11        578.46        634.22        58.57 o                         
  -3   6  11       3136.96       3175.13       151.05 o                         
  -2   6  11       3582.89       3661.25       139.22 o                         
  -1   6  11      10903.49      10155.77       383.50 o                         
   0   6  11       3612.62       3690.55       379.68 o                         
   1   6  11      12011.89      11213.92      1130.69 o                         
   2   6  11       4441.08       4519.30       143.37 o                         
   3   6  11       2931.82       3042.53       100.58 o                         
  -4   7  11        724.44        714.14        59.30 o                         
  -3   7  11       2456.93       2539.13       180.14 o                         
  -2   7  11       2136.12       2078.56        74.55 o                         
  -1   7  11       3220.59       3393.88       205.86 o                         
   0   7  11       3074.42       3471.18       387.17 o                         
   1   7  11       3386.52       3637.98       264.11 o                         
   2   7  11       2103.11       1959.13        80.80 o                         
   3   7  11       3013.02       3216.71       103.17 o                         
  -4   8  11        797.48        738.38        56.04 o                         
  -3   8  11       3109.40       3232.85       149.48 o                         
  -2   8  11       1804.67       1933.85        99.04 o                         
  -1   8  11       8345.57       8289.10       362.84 o                         
   0   8  11       7995.91       8820.01       694.49 o                         
   1   8  11       8612.97       8360.28       455.36 o                         
   2   8  11       1796.79       1846.50       128.60 o                         
   3   8  11       3215.44       3235.61       168.77 o                         
  -3   9  11       1088.80       1196.27       157.17 o                         
  -2   9  11       2242.28       2296.20       112.21 o                         
  -1   9  11       3171.46       3203.31       226.80 o                         
   0   9  11       2003.28       1929.39       323.76 o                         
   1   9  11       3977.66       3845.90       140.74 o                         
   2   9  11       2900.93       2931.99       162.04 o                         
   3   9  11       1134.62       1129.52        59.94 o                         
  -3  10  11       2333.65       2309.52       203.35 o                         
  -2  10  11       2059.54       2024.16       140.66 o                         
  -1  10  11       5910.95       5810.37       232.78 o                         
   0  10  11         25.99         46.28        21.47 o                         
   1  10  11       5468.08       5079.42       153.91 o                         
   2  10  11       1746.14       1702.31        91.00 o                         
   3  10  11       2276.55       2171.84        85.28 o                         
  -3  11  11       2909.96       2945.11       187.90 o                         
  -2  11  11       3391.97       3317.35       228.28 o                         
  -1  11  11       2185.43       2152.52       201.99 o                         
   0  11  11       3215.54       4365.30       147.01 o                         
   1  11  11       2458.54       2350.36        94.78 o                         
   2  11  11       3909.52       3967.83       246.15 o                         
   3  11  11       2493.98       2513.39       123.71 o                         
  -3  12  11       1437.63       1607.07        86.80 o                         
  -2  12  11       6118.29       6324.86       282.04 o                         
  -1  12  11        237.05        158.26        31.80 o                         
   0  12  11       7726.40       7482.63       379.78 o                         
   1  12  11        510.15        453.46        35.53 o                         
   2  12  11       5117.35       5495.30       307.38 o                         
   3  12  11       1881.17       1811.58       125.61 o                         
  -3  13  11       1496.16       1543.69        86.74 o                         
  -2  13  11       4264.09       4405.34       258.11 o                         
  -1  13  11       1012.59       1134.83        88.67 o                         
   0  13  11       4407.86       4430.32       410.71 o                         
   1  13  11       1102.35       1166.12        63.65 o                         
   2  13  11       4012.71       4234.74       180.50 o                         
   3  13  11       1220.98       1418.96       101.07 o                         
  -3  14  11        234.32        239.98        35.24 o                         
  -2  14  11       1087.29       1107.75       154.87 o                         
  -1  14  11       2650.74       2661.09       109.62 o                         
   0  14  11       2574.89       2946.23       270.96 o                         
   1  14  11       2670.43       2576.44       102.19 o                         
   2  14  11       1635.57       1739.62       101.70 o                         
   3  14  11        182.29        205.53        22.80 o                         
  -2  15  11       1013.62       1072.72        63.72 o                         
  -1  15  11       1763.34       1615.25       103.65 o                         
   0  15  11          5.38         24.67        23.71 o                         
   1  15  11       2264.19       2212.96       121.46 o                         
   2  15  11        480.95        508.61        70.60 o                         
   3  15  11          0.49          2.45         9.18 o                         
  -2  16  11       1829.07       1877.10        83.42 o                         
  -1  16  11       2695.77       2848.33       116.00 o                         
   0  16  11       3281.35       3432.78       127.19 o                         
   1  16  11       2328.88       2621.52       183.16 o                         
   2  16  11       1962.98       1973.82       136.43 o                         
  -2  17  11        351.89        349.38        30.33 o                         
  -1  17  11        651.63        574.70        57.35 o                         
   0  17  11       1279.59       1258.11        82.09 o                         
   1  17  11        467.73        552.98        73.87 o                         
   2  17  11        606.95        681.68        70.30 o                         
  -1  18  11       1812.28       1782.29        98.29 o                         
   0  18  11       2911.31       2664.57       106.14 o                         
   1  18  11       1325.95       1339.41       111.53 o                         
   2  18  11        985.27       1186.84        88.31 o                         
  -1  19  11       2240.24       2137.70       138.67 o                         
   0  19  11        117.18        120.07        21.73 o                         
   1  19  11       2233.99       2452.00        87.19 o                         
   2  19  11       1944.98       1993.11        79.77 o                         
   0  20  11         72.95         65.57        18.95 o                         
   1  20  11       2447.88       2476.56        93.24 o                         
   0  21  11       1308.17       1144.35        80.76 o                         
   1  21  11       1832.00       1685.90        92.85 o                         
   0  22  11       2811.92       2608.59       136.98 o                         
   0   0  12      54033.84      53454.33      1547.45 o                         
   1   0  12       1088.82       1177.00        57.72 o                         
   2   0  12       4768.41       4365.34       123.04 o                         
   3   0  12       1639.64       1721.88        85.84 o                         
   4   0  12        255.21        237.02        38.32 o                         
  -4   1  12       4528.02       4452.80       223.48 o                         
  -3   1  12       4067.24       3955.34       188.72 o                         
  -2   1  12       3230.05       2953.63       189.32 o                         
  -1   1  12       3509.23       3060.14       122.35 o                         
   0   1  12       5754.70       6078.78       184.08 o                         
   1   1  12       4337.35       4093.79       167.78 o                         
   2   1  12       3861.16       3780.61       110.95 o                         
   3   1  12       4091.83       4231.66       150.22 o                         
   4   1  12       4280.69       4224.13       210.00 o                         
  -4   2  12         52.89         81.24        25.75 o                         
  -3   2  12       1587.04       1580.01        86.45 o                         
  -2   2  12        709.32        707.17        46.13 o                         
  -1   2  12      20749.35      18692.45       512.68 o                         
   0   2  12        795.38        839.02        50.51 o                         
   1   2  12      20864.49      19125.61       799.85 o                         
   2   2  12        519.96        518.48        34.91 o                         
   3   2  12       1809.36       1730.61        72.14 o                         
   4   2  12         56.92         53.50        20.37 o                         
  -4   3  12       4131.75       4479.76       223.72 o                         
  -3   3  12       1579.98       1632.71        70.44 o                         
  -2   3  12       2710.55       2511.35        82.25 o                         
  -1   3  12       1263.34       1207.90        76.93 o                         
   0   3  12       6512.21       5979.31       405.37 o                         
   1   3  12       1474.54       1418.60       106.69 o                         
   2   3  12       3897.56       3783.31       107.88 o                         
   3   3  12       1181.57       1178.50        57.49 o                         
  -4   4  12        997.27       1035.18        79.73 o                         
  -3   4  12       1029.16       1012.53        54.39 o                         
  -2   4  12       4209.79       4044.13       132.21 o                         
  -1   4  12       2525.96       2560.26       152.22 o                         
   0   4  12      16200.69      16232.79       621.37 o                         
   1   4  12       3107.46       3642.78       443.81 o                         
   2   4  12       3605.67       3481.68       102.74 o                         
   3   4  12       1324.42       1356.85        62.38 o                         
  -4   5  12        598.07        574.80        56.22 o                         
  -3   5  12       4984.31       5380.35       405.70 o                         
  -2   5  12       1701.78       1821.22        80.02 o                         
  -1   5  12       2043.09       2042.08       143.24 o                         
   0   5  12       1199.94        986.17       122.55 o                         
   1   5  12       2818.36       2839.83       209.90 o                         
   2   5  12       1715.55       1722.71        77.87 o                         
   3   5  12       4971.64       5360.35       149.15 o                         
  -4   6  12         36.30         39.59        17.95 o                         
  -3   6  12        267.77        280.96        40.39 o                         
  -2   6  12       1948.86       2003.38        74.76 o                         
  -1   6  12       7617.23       7672.22       323.45 o                         
   0   6  12      13882.65      15616.70       943.90 o                         
   1   6  12       7013.97       7058.73       379.19 o                         
   2   6  12       2189.14       2111.71        88.86 o                         
   3   6  12        179.57        180.67        23.37 o                         
  -4   7  12       5799.09       5881.68       262.59 o                         
  -3   7  12         62.29         60.21        33.73 o                         
  -2   7  12       2481.00       2595.63       102.59 o                         
  -1   7  12        108.86         65.54        52.60 o                         
   0   7  12        446.29        584.35       164.90 o                         
   1   7  12        121.99        174.77        80.64 o                         
   2   7  12       2240.24       2218.39       104.19 o                         
   3   7  12         76.47         75.81        18.59 o                         
  -3   8  12        482.25        565.98        72.11 o                         
  -2   8  12        595.00        598.07        53.23 o                         
  -1   8  12       5152.77       5087.48       274.40 o                         
   0   8  12       2999.60       4048.89       454.03 o                         
   1   8  12       5891.74       5544.74       248.35 o                         
   2   8  12        791.00        810.60        72.39 o                         
   3   8  12        710.12        757.51        46.17 o                         
  -2   9  12        820.56        888.82        66.33 o                         
  -1   9  12       1802.16       1922.20       181.35 o                         
   0   9  12       3011.06       4928.15       191.55 o                         
   1   9  12       1844.42       1734.41       107.19 o                         
   2   9  12       1411.54       1621.59       288.82 o                         
   3   9  12       5474.23       5784.79       172.31 o                         
  -2  10  12       5648.51       5829.68       252.13 o                         
  -1  10  12        387.77        467.66        65.99 o                         
   0  10  12      11482.01      16635.19       796.95 o                         
   1  10  12        521.23        502.05        48.03 o                         
   2  10  12       6166.27       6318.43       301.75 o                         
   3  10  12        161.01        171.64        28.63 o                         
  -3  11  12        949.10       1138.24       103.06 o                         
  -2  11  12       2428.91       2484.51       127.91 o                         
  -1  11  12        531.40        537.22        50.19 o                         
   0  11  12        488.16        688.39        62.52 o                         
   1  11  12        627.40        618.49        42.97 o                         
   2  11  12       2385.10       2329.07       373.99 o                         
   3  11  12        931.02        931.68        59.62 o                         
  -3  12  12       1089.55       1322.43       104.64 o                         
  -2  12  12        459.81        491.51        45.24 o                         
  -1  12  12       8464.33       8291.90       315.56 o                         
   0  12  12         21.19         72.85        24.85 o                         
   1  12  12       7346.87       7142.08       206.10 o                         
   2  12  12        341.47        261.51        39.85 o                         
   3  12  12        875.45        994.03        88.01 o                         
  -3  13  12       1938.72       2087.28       128.51 o                         
  -2  13  12       2091.32       2297.01       102.08 o                         
  -1  13  12        311.36        288.93        52.73 o                         
   0  13  12        104.68        133.64        40.39 o                         
   1  13  12        230.53        216.89        30.11 o                         
   2  13  12       1650.14       1800.59       102.31 o                         
   3  13  12       1664.18       1742.96        78.03 o                         
  -2  14  12       2615.85       2734.31       111.08 o                         
  -1  14  12        236.13        289.15        39.17 o                         
   0  14  12       7736.87       9084.70       307.92 o                         
   1  14  12        110.23        145.04        27.15 o                         
   2  14  12       2466.25       2412.55       117.52 o                         
   3  14  12        431.45        416.45        30.43 o                         
  -2  15  12        218.92        223.89        28.90 o                         
  -1  15  12       1591.03       1606.90       104.16 o                         
   0  15  12        363.82        410.78        58.79 o                         
   1  15  12       1153.58       1100.10       109.23 o                         
   2  15  12        340.42        284.31        36.05 o                         
   3  15  12       1697.43       1389.18        55.47 o                         
  -2  16  12        870.36        848.30        77.77 o                         
  -1  16  12       3971.52       3924.11       174.78 o                         
   0  16  12       1066.45       1075.78        64.57 o                         
   1  16  12       3933.30       3973.69       235.45 o                         
   2  16  12        956.16       1090.67        97.44 o                         
  -2  17  12       3075.82       3141.20       192.71 o                         
  -1  17  12        275.03        249.06        46.48 o                         
   0  17  12        101.68         90.28        18.50 o                         
   1  17  12        229.21        245.00        48.06 o                         
   2  17  12       2584.70       2610.40       156.44 o                         
  -1  18  12       3790.24       3620.46       125.65 o                         
   0  18  12       1627.92       1621.66        75.53 o                         
   1  18  12       3835.86       3994.79       157.60 o                         
   2  18  12       1139.38       1187.79        61.44 o                         
  -1  19  12        620.88        492.05        64.44 o                         
   0  19  12        276.44        217.01        46.91 o                         
   1  19  12        657.63        775.32        53.99 o                         
   2  19  12        346.02        337.98        25.75 o                         
   0  20  12       2919.02       2647.88       158.37 o                         
   1  20  12       1252.85       1229.17        53.07 o                         
   0  21  12         11.44         11.73        14.75 o                         
   1   0  13       2383.58       2007.86        87.46 o                         
   2   0  13       4593.86       4543.58       187.53 o                         
   3   0  13       1284.77       1369.93        75.52 o                         
   4   0  13       4888.80       4647.93       226.20 o                         
  -4   1  13       3631.46       3894.44       197.06 o                         
  -3   1  13        700.06        627.74        60.27 o                         
  -2   1  13       5274.30       5093.74       282.47 o                         
  -1   1  13      11402.49      10770.29       276.11 o                         
   0   1  13      29925.24      30071.29       729.15 o                         
   1   1  13      12026.24      11020.65       303.34 o                         
   2   1  13       5451.79       5388.76       172.59 o                         
   3   1  13        815.98        939.34        60.77 o                         
   4   1  13       2775.58       2817.38       151.18 o                         
  -4   2  13         62.83         63.89        25.09 o                         
  -3   2  13       6296.26       6417.85       203.98 o                         
  -2   2  13       3185.18       3135.40       117.94 o                         
  -1   2  13        686.39        605.40        55.08 o                         
   0   2  13       9748.70       9522.25       270.29 o                         
   1   2  13        410.71        341.65        51.80 o                         
   2   2  13       3552.53       3363.64       124.23 o                         
   3   2  13       5818.53       6052.12       193.69 o                         
  -4   3  13        197.59        215.38        34.33 o                         
  -3   3  13       2066.18       2160.39        97.73 o                         
  -2   3  13       5133.85       4963.75       155.70 o                         
  -1   3  13       3845.16       3576.39       183.64 o                         
   0   3  13      15066.11      15207.03       590.83 o                         
   1   3  13       2659.21       2604.29       164.00 o                         
   2   3  13       4203.61       4007.10       134.15 o                         
   3   3  13       1470.55       1553.86        80.16 o                         
  -4   4  13       3119.50       3231.51       168.83 o                         
  -3   4  13       1288.13       1329.31        72.82 o                         
  -2   4  13       6876.83       6602.55       211.58 o                         
  -1   4  13       5646.23       5611.19       215.49 o                         
   0   4  13       4701.75       4943.63       285.62 o                         
   1   4  13       5327.11       5222.52       265.94 o                         
   2   4  13       7141.51       7034.90       172.24 o                         
   3   4  13       1176.81       1194.49        56.95 o                         
  -4   5  13       2351.90       2650.36       141.93 o                         
  -2   5  13       2745.27       2871.42       107.66 o                         
  -1   5  13      14359.46      13842.44       467.87 o                         
   0   5  13        563.62        571.61        96.87 o                         
   1   5  13      14037.45      14406.89       921.35 o                         
   2   5  13       2900.16       2762.24        94.31 o                         
   3   5  13       1567.84       1684.78        78.17 o                         
  -4   6  13        989.70       1043.22        71.63 o                         
  -2   6  13        869.85        973.56        67.37 o                         
  -1   6  13       8735.12       8937.34       276.15 o                         
   0   6  13       2004.27       2402.51       203.73 o                         
   1   6  13       8525.55       8529.16       289.65 o                         
   2   6  13        900.15        833.98        64.56 o                         
   3   6  13       2303.15       2419.38       159.06 o                         
  -4   7  13         33.11         21.16        11.12 o                         
  -3   7  13       4057.00       4436.97       267.85 o                         
  -2   7  13       1454.83       1495.53        70.22 o                         
  -1   7  13       3159.43       3193.54       116.17 o                         
   0   7  13       3082.92       4001.60       659.64 o                         
   1   7  13       2908.35       3028.40       168.27 o                         
   2   7  13       2138.23       2478.63       162.81 o                         
   3   7  13       4405.29       4796.82       271.96 o                         
  -3   8  13       1432.16       1829.23       149.61 o                         
  -2   8  13        106.19        107.35        27.77 o                         
  -1   8  13       1365.46       1260.81        85.24 o                         
   0   8  13       5706.02       9987.15       635.92 o                         
   1   8  13       1098.89       1066.16       184.85 o                         
   2   8  13        108.64        -41.83        77.74 o                         
   3   8  13       1393.20       1240.94       112.43 o                         
  -3   9  13        812.78        960.22       100.95 o                         
  -2   9  13       3823.57       3973.50       190.92 o                         
  -1   9  13      11874.50      11163.85       530.68 o                         
   0   9  13       1346.65       1707.85       121.83 o                         
   1   9  13      12297.44      12267.16       396.18 o                         
   2   9  13       4093.93       4143.79       480.56 o                         
   3   9  13        729.01        699.02        56.28 o                         
  -3  10  13        845.35       1122.40       104.52 o                         
  -2  10  13       4676.22       4827.79       189.91 o                         
  -1  10  13       2157.94       2005.15       123.02 o                         
   0  10  13          3.38          4.08        20.03 o                         
   1  10  13       2802.36       2602.53       181.76 o                         
   2  10  13       4225.24       4466.97       386.63 o                         
   3  10  13        712.58        734.41        53.17 o                         
  -3  11  13       1122.43       1397.32       111.22 o                         
  -2  11  13        771.00        940.53        72.02 o                         
  -1  11  13        379.65        296.12       110.17 o                         
   0  11  13       2557.74       3603.81       169.01 o                         
   1  11  13        772.65        860.05        66.22 o                         
   2  11  13        422.57        408.86        62.85 o                         
   3  11  13       1274.80       1320.88        56.98 o                         
  -3  12  13       2435.21       2565.18       153.66 o                         
  -2  12  13       2020.55       1963.47       114.70 o                         
  -1  12  13       1528.64       1466.63       156.68 o                         
   0  12  13       4693.64       5420.18       257.57 o                         
   1  12  13       1342.57       1280.52        67.07 o                         
   2  12  13       1632.04       1565.83        94.46 o                         
   3  12  13       2527.74       2710.33       108.95 o                         
  -3  13  13        908.69       1035.00        77.49 o                         
  -2  13  13       3361.57       3715.10       168.61 o                         
  -1  13  13       1468.13       1584.11       307.20 o                         
   0  13  13       8017.18       8775.24       425.50 o                         
   1  13  13       1035.39       1010.52        72.94 o                         
   2  13  13       3789.71       3862.82       135.08 o                         
   3  13  13       1247.32       1286.38       118.06 o                         
  -2  14  13       1104.26       1077.24        77.23 o                         
  -1  14  13       1098.53       1163.03       252.79 o                         
   0  14  13        549.46        574.88        55.08 o                         
   1  14  13        994.83        886.14        67.73 o                         
   2  14  13        669.00        607.36        55.10 o                         
   3  14  13       1729.07       1641.43        94.69 o                         
  -2  15  13        693.43        697.38        57.58 o                         
  -1  15  13       5924.54       5639.83       338.45 o                         
   0  15  13       1256.70       1323.54       128.57 o                         
   1  15  13       5878.08       5899.94       310.89 o                         
   2  15  13        926.06       1003.26        97.38 o                         
  -2  16  13       1306.46       1423.98       121.08 o                         
  -1  16  13        514.29        478.09        81.00 o                         
   0  16  13       1817.10       1815.53       100.36 o                         
   1  16  13        465.15        472.46        63.41 o                         
   2  16  13       1424.70       1486.36       113.58 o                         
  -1  17  13        621.05        640.85       127.39 o                         
   0  17  13       6729.85       7108.88       207.25 o                         
   1  17  13        395.42        456.66        45.85 o                         
   2  17  13       3369.16       3517.06       138.12 o                         
  -1  18  13       1857.24       1805.06       100.34 o                         
   0  18  13        429.10        465.15        69.09 o                         
   1  18  13       1893.12       2060.48        97.52 o                         
   2  18  13        376.80        438.97        33.55 o                         
  -1  19  13       1412.86       1353.56       110.92 o                         
   0  19  13         86.48         74.65        29.68 o                         
   1  19  13       1616.41       1706.82        65.50 o                         
   2  19  13        498.26        456.88        27.59 o                         
  -1  20  13       1261.02       1316.56        95.27 o                         
   0  20  13        111.77        128.33        30.83 o                         
   1  20  13        905.21        790.74        49.80 o                         
  -1  21  13        661.17        517.80        44.01 o                         
   0  21  13        669.17        581.27        50.90 o                         
   0   0  14       3677.60       3665.04       208.85 o                         
   1   0  14        158.69        180.84        27.48 o                         
   2   0  14         74.03         41.47        23.12 o                         
   3   0  14       2849.69       3077.10       121.38 o                         
   4   0  14         65.62         68.61        23.82 o                         
  -4   1  14         86.06         86.50        24.54 o                         
  -3   1  14         12.32         15.18        23.70 o                         
  -2   1  14       5802.39       5810.93       223.95 o                         
  -1   1  14       3288.22       3140.40       114.71 o                         
   0   1  14       4666.28       4346.82       150.84 o                         
   1   1  14       2534.72       2267.11       116.73 o                         
   2   1  14       5821.67       5542.90       220.16 o                         
   3   1  14         29.98         25.80        17.72 o                         
   4   1  14         71.89         64.26        19.95 o                         
  -4   2  14       4931.83       5334.62       249.53 o                         
  -3   2  14        382.62        474.96        44.08 o                         
  -2   2  14       4664.07       4539.91       154.65 o                         
  -1   2  14        552.72        496.64        50.90 o                         
   0   2  14       2221.66       2279.84        98.57 o                         
   1   2  14        381.73        447.08        62.50 o                         
   2   2  14       4303.60       4142.67       145.94 o                         
   3   2  14        150.67        131.02        27.22 o                         
  -4   3  14        344.15        366.62        42.19 o                         
  -3   3  14       1531.42       1601.43        97.48 o                         
  -2   3  14       1494.00       1504.07        76.51 o                         
  -1   3  14      13489.84      12408.20       390.54 o                         
   0   3  14        349.67        282.55        39.93 o                         
   1   3  14      12929.00      12227.73       551.83 o                         
   2   3  14       1245.96       1220.36        56.42 o                         
   3   3  14       1453.84       1463.78        92.09 o                         
  -4   4  14        535.45        478.15        47.15 o                         
  -3   4  14       5793.26       6223.09       326.54 o                         
  -2   4  14         53.55         62.16        18.34 o                         
  -1   4  14       2363.69       2371.09       198.75 o                         
   0   4  14        369.49        536.76        93.49 o                         
   1   4  14       2254.57       2260.10       155.59 o                         
   2   4  14        178.46        185.26        27.75 o                         
   3   4  14       5597.65       6088.33       233.30 o                         
  -4   5  14         62.05         38.57        15.17 o                         
  -2   5  14       5575.23       5878.74       209.04 o                         
  -1   5  14        385.56        310.59        45.49 o                         
   0   5  14      12190.81      11562.22       834.28 o                         
   1   5  14        385.81        394.20       123.44 o                         
   2   5  14       5146.47       5356.94       266.20 o                         
   3   5  14        471.65        511.67        53.19 o                         
  -4   6  14       1686.08       1678.29        92.97 o                         
  -3   6  14       6192.05       6996.11       371.88 o                         
  -2   6  14       8140.47       7964.01       264.17 o                         
  -1   6  14        974.93        927.40        49.90 o                         
   0   6  14        113.39        134.69        59.45 o                         
   1   6  14        942.58        965.16        52.25 o                         
   2   6  14       7757.72       7978.53       738.07 o                         
   3   6  14       5782.58       5917.48       226.19 o                         
  -3   7  14       2679.61       3155.34       209.27 o                         
  -2   7  14         71.80         98.30        21.88 o                         
  -1   7  14      11965.36      11622.66       273.64 o                         
   0   7  14        110.59        130.43        21.17 o                         
   1   7  14      11078.58      10914.06       327.95 o                         
   2   7  14        135.08        144.37        73.54 o                         
   3   7  14       2307.62       2623.46       178.56 o                         
  -3   8  14       2252.29       2560.53       179.05 o                         
  -2   8  14       5903.25       5825.03       210.29 o                         
  -1   8  14        565.23        518.45        61.79 o                         
   0   8  14          1.29         31.36        12.67 o                         
   1   8  14        755.06        731.94        48.01 o                         
   2   8  14       5113.37       5144.45       560.60 o                         
   3   8  14       2280.61       2400.69       118.27 o                         
  -3   9  14        240.50        289.55        55.49 o                         
  -2   9  14       3811.44       4073.79       188.30 o                         
  -1   9  14        302.22        256.34        51.07 o                         
   0   9  14       9639.36      10853.97       482.74 o                         
   1   9  14        429.94        376.46        40.98 o                         
   2   9  14       2954.39       2139.21       347.82 o                         
   3   9  14        165.58        199.75        32.11 o                         
  -3  10  14       4629.33       5524.86       288.28 o                         
  -2  10  14          1.62         15.26        23.80 o                         
  -1  10  14       3806.34       3419.14       265.44 o                         
   0  10  14         36.36         75.12        27.83 o                         
   1  10  14       3365.94       3406.12       148.30 o                         
   2  10  14         14.96        -18.29        18.29 o                         
   3  10  14       5637.11       5779.99       206.42 o                         
  -3  11  14        273.69        342.62        51.86 o                         
  -2  11  14       1583.76       1623.30        94.42 o                         
  -1  11  14       4402.24       4277.18       245.43 o                         
   0  11  14       2240.77       2945.33       246.70 o                         
   1  11  14       3208.88       3063.02       140.59 o                         
   2  11  14       2243.28       2234.08       121.98 o                         
   3  11  14        268.56        260.62        36.75 o                         
  -3  12  14         38.96         72.24        25.63 o                         
  -2  12  14       3971.23       4251.18       181.34 o                         
  -1  12  14        981.05       1075.81       114.51 o                         
   0  12  14        364.62        365.70        46.95 o                         
   1  12  14       1251.06       1261.03        86.63 o                         
   2  12  14       3413.71       3262.12       152.55 o                         
   3  12  14         37.00         55.79        25.03 o                         
  -2  13  14        411.46        388.32        45.33 o                         
  -1  13  14       2520.43       2663.04       188.25 o                         
   0  13  14       2647.44       2766.34       196.58 o                         
   1  13  14       2919.60       3051.03       274.92 o                         
   2  13  14        750.28        736.49        62.85 o                         
   3  13  14        329.80        304.42        39.47 o                         
  -2  14  14        825.18        974.37       105.24 o                         
  -1  14  14       1614.23       1665.47       293.11 o                         
   0  14  14        139.22        177.12        46.94 o                         
   1  14  14        975.23        846.62       175.45 o                         
   2  14  14        917.31        945.79        79.85 o                         
   3  14  14       1920.83       1837.87       100.40 o                         
  -2  15  14       2705.36       2816.71       187.39 o                         
   0  15  14       6089.04       6655.92      1086.83 o                         
   1  15  14        698.25        688.93        84.63 o                         
   2  15  14       2317.75       2384.50       159.64 o                         
  -2  16  14       1815.38       1911.86       137.58 o                         
  -1  16  14         61.52         67.74        27.46 o                         
   0  16  14         23.57         23.42        16.67 o                         
   1  16  14        196.13        201.38        34.55 o                         
   2  16  14       1937.80       2140.12       152.27 o                         
  -1  17  14       5071.99       5054.77       269.42 o                         
   0  17  14        528.68        603.69        52.93 o                         
   1  17  14       4833.72       5198.90       194.42 o                         
   2  17  14        264.88        263.61        28.60 o                         
  -1  18  14        660.32        587.13        51.59 o                         
   0  18  14        803.32        705.13        84.33 o                         
   1  18  14        649.94        688.61       102.79 o                         
   2  18  14        597.53        622.46        52.26 o                         
  -1  19  14        554.15        521.12        62.93 o                         
   0  19  14       3832.77       3978.16       222.93 o                         
   1  19  14        453.48        508.39        30.51 o                         
  -1  20  14        681.17        684.21        60.57 o                         
   0  20  14        705.64        722.72        67.70 o                         
   1  20  14       1036.58        871.14        42.62 o                         
   0  21  14       1242.50       1080.03        76.16 o                         
   1   0  15      10060.73       9495.62       279.75 o                         
   2   0  15       3105.18       3017.00       147.61 o                         
   3   0  15        476.62        533.89        54.52 o                         
   4   0  15       1128.95       1002.60        71.09 o                         
  -4   1  15        672.42        688.87        57.12 o                         
  -3   1  15        290.96        282.60        41.61 o                         
  -2   1  15       4190.22       4246.74       228.46 o                         
  -1   1  15       4044.04       3653.64       130.85 o                         
   0   1  15       2594.72       2577.23       123.00 o                         
   1   1  15       4664.72       4339.85       192.02 o                         
   2   1  15       3793.50       3879.12       174.03 o                         
   3   1  15        716.68        644.67        59.97 o                         
  -4   2  15        246.68        307.32        36.69 o                         
  -3   2  15       4331.64       4598.00       191.36 o                         
  -2   2  15       3362.18       3416.95       155.96 o                         
  -1   2  15       5572.38       5568.89       279.75 o                         
   0   2  15       4779.89       4438.00       158.51 o                         
   1   2  15       4618.75       4503.28       253.10 o                         
   2   2  15       2867.68       2952.24       133.96 o                         
   3   2  15       4026.51       4230.85       179.71 o                         
  -4   3  15        456.59        423.62        42.31 o                         
  -3   3  15       6595.93       6775.41       350.30 o                         
  -2   3  15       3918.50       3925.93       171.92 o                         
  -1   3  15       5142.24       5079.24       165.61 o                         
   0   3  15       5506.08       5745.19       220.13 o                         
   1   3  15       5572.24       5840.46       308.17 o                         
   2   3  15       3920.43       3832.47       153.98 o                         
   3   3  15       6655.51       6727.03       251.39 o                         
  -4   4  15        675.57        672.37        53.07 o                         
  -3   4  15       1006.07       1004.95       102.40 o                         
  -2   4  15       3153.92       3063.24       179.09 o                         
  -1   4  15       3516.37       3181.54       122.72 o                         
   0   4  15       1681.87       1489.88       244.45 o                         
   1   4  15       3351.02       3206.61        98.13 o                         
   2   4  15       2696.68       2780.05       125.65 o                         
   3   4  15        903.36        929.57       156.17 o                         
  -3   5  15        667.09        775.49        94.84 o                         
  -2   5  15       4738.07       4578.69       180.17 o                         
  -1   5  15       3619.96       3635.18        91.33 o                         
   0   5  15         32.57         38.81        41.18 o                         
   1   5  15       4144.67       4070.98       135.36 o                         
   2   5  15       4714.61       4972.83       199.36 o                         
   3   5  15        852.67        926.97        69.82 o                         
  -3   6  15        328.77        264.34        58.76 o                         
  -2   6  15       4016.27       4372.01       235.99 o                         
  -1   6  15       6004.49       5673.49       158.20 o                         
   0   6  15       4850.00       5039.59       169.12 o                         
   1   6  15       5614.77       5352.72       200.96 o                         
   2   6  15       3408.33       3535.32       207.65 o                         
   3   6  15        307.99        373.54        58.91 o                         
  -3   7  15       3663.19       4096.10       244.21 o                         
  -2   7  15       1455.48       1341.47       117.91 o                         
  -1   7  15        994.84        915.08        46.51 o                         
   0   7  15       2535.41       2728.54       117.62 o                         
   1   7  15       1054.36        981.44        66.39 o                         
   2   7  15       1462.49       1497.87        88.23 o                         
   3   7  15       3925.85       3928.35       232.48 o                         
  -3   8  15       2635.32       2941.84       190.05 o                         
  -2   8  15       2566.87       2412.14       114.37 o                         
  -1   8  15       1817.40       1651.00       118.62 o                         
   0   8  15      13664.91      17846.62       817.32 o                         
   1   8  15       1738.24       1680.46        77.13 o                         
   2   8  15       1780.41       1445.14       279.57 o                         
   3   8  15       2649.11       2732.51       126.18 o                         
  -3   9  15        778.66        961.79        94.18 o                         
  -2   9  15       2174.08       2244.35       110.63 o                         
  -1   9  15       7590.29       7622.52       311.40 o                         
   0   9  15         48.47         68.44        21.03 o                         
   1   9  15       6399.28       6130.38       183.62 o                         
   2   9  15       1783.85       1794.74       103.39 o                         
   3   9  15       1044.75       1230.85        74.86 o                         
  -3  10  15        120.77        147.49        38.63 o                         
  -2  10  15       2954.68       2948.24       131.70 o                         
  -1  10  15        767.25        836.46        90.69 o                         
   0  10  15         18.25         49.94        20.98 o                         
   1  10  15       1496.77       1488.46        74.77 o                         
   2  10  15       2894.28       3148.35       151.09 o                         
   3  10  15        167.26        163.66        26.88 o                         
  -3  11  15       1724.60       2039.71       129.00 o                         
  -2  11  15       4938.21       4874.00       196.37 o                         
  -1  11  15       1269.57       1347.93       127.14 o                         
   0  11  15       7078.03       8388.19       303.67 o                         
   1  11  15        702.99        757.76        52.00 o                         
   2  11  15       5465.53       5590.26       224.06 o                         
   3  11  15       1236.53       1311.07       168.47 o                         
  -2  12  15       2051.20       2092.43        86.70 o                         
  -1  12  15       1771.61       1747.64       144.63 o                         
   0  12  15       1057.54       1369.21       125.25 o                         
   1  12  15       1613.96       1706.70        99.66 o                         
   2  12  15       2785.58       3068.92       145.94 o                         
   3  12  15       1831.66       1717.34       109.71 o                         
  -2  13  15       2311.39       2326.60       172.34 o                         
  -1  13  15       2282.36       2393.55       174.63 o                         
   0  13  15        198.59        158.87        28.26 o                         
   1  13  15       2430.32       2240.59       117.31 o                         
   2  13  15       2434.68       2588.04       127.03 o                         
   3  13  15       2864.26       2860.35       147.25 o                         
  -2  14  15       1222.74       1248.26       113.52 o                         
  -1  14  15       4203.15       4046.95       268.45 o                         
   0  14  15       1173.70       1195.19        75.57 o                         
   1  14  15       4511.09       4312.70       185.58 o                         
   2  14  15       1362.86       1325.71        80.97 o                         
   3  14  15        597.97        538.17        42.01 o                         
  -2  15  15       1816.15       1700.41       129.60 o                         
   0  15  15       1412.81       1531.10       127.91 o                         
   1  15  15       1042.86       1210.24        80.90 o                         
   2  15  15       2021.51       2044.91       141.51 o                         
  -1  16  15       2766.70       2930.96       201.23 o                         
   0  16  15       3720.34       3920.92       223.30 o                         
   1  16  15       2430.11       2637.13       122.99 o                         
   2  16  15       1370.27       1510.78       169.59 o                         
  -1  17  15        521.46        571.12        74.96 o                         
   0  17  15       1124.02       1405.79       200.78 o                         
   1  17  15        482.23        486.14        57.09 o                         
   2  17  15        696.01        683.10        44.35 o                         
  -1  18  15       1700.93       1758.12        91.62 o                         
   0  18  15       2159.70       2575.70       174.57 o                         
   1  18  15       1697.86       1763.86        82.48 o                         
   2  18  15        362.00        320.89        40.14 o                         
  -1  19  15       1399.79       1405.36       101.37 o                         
   0  19  15        281.83        291.18        49.14 o                         
   1  19  15       1533.06       1461.24        54.82 o                         
  -1  20  15       1793.40       1491.02        90.79 o                         
   0  20  15         15.40         13.15        13.45 o                         
   1  20  15       1843.88       1470.04        84.69 o                         
   0   0  16      23470.37      22690.06       964.69 o                         
   1   0  16       1561.95       1534.12        59.99 o                         
   2   0  16       3914.59       3847.85       171.23 o                         
   3   0  16         25.33         15.61        24.97 o                         
  -3   1  16       2393.76       2580.57       129.29 o                         
  -2   1  16        431.95        394.88        48.43 o                         
  -1   1  16       1763.17       1774.32        65.71 o                         
   0   1  16        831.66        790.46        63.56 o                         
   1   1  16       1038.09        990.25        43.27 o                         
   3   1  16       3222.40       3236.47       149.10 o                         
  -4   2  16         29.32         18.01        13.00 o                         
  -3   2  16        606.13        638.27        81.12 o                         
  -2   2  16        838.07        914.63        73.06 o                         
  -1   2  16       6003.68       5726.53       155.37 o                         
   0   2  16        372.73        316.06        50.83 o                         
   1   2  16       5036.24       4619.60       127.79 o                         
   2   2  16       1266.76       1362.44       111.10 o                         
   3   2  16        549.34        586.97        68.19 o                         
  -3   3  16        108.24        133.83        42.80 o                         
  -2   3  16       5317.81       5432.47       218.05 o                         
  -1   3  16       1143.09       1086.25        47.51 o                         
   0   3  16        541.95        705.92        66.51 o                         
   1   3  16       1039.25       1024.73        43.50 o                         
   2   3  16       5448.75       5514.11       200.47 o                         
   3   3  16        186.94        227.31        66.07 o                         
  -3   4  16       1257.83       1255.09       113.16 o                         
  -2   4  16       4602.47       4576.86       193.95 o                         
  -1   4  16       3646.98       3540.04        96.96 o                         
   0   4  16       8829.36       7848.49       286.07 o                         
   1   4  16       4401.51       4422.40       111.96 o                         
   2   4  16       4265.95       4358.62       171.81 o                         
   3   4  16       1653.89       1634.67        96.70 o                         
  -3   5  16       5948.99       6610.51       348.97 o                         
  -2   5  16        164.71        171.73        32.89 o                         
  -1   5  16       3404.43       3337.01        88.20 o                         
   0   5  16         80.40         76.50        30.71 o                         
   1   5  16       2296.12       2184.62        99.08 o                         
   2   5  16        186.71        160.20        30.71 o                         
   3   5  16       5105.48       5129.53       296.65 o                         
  -3   6  16        658.30        686.87        86.14 o                         
  -2   6  16       2205.02       2247.72       115.11 o                         
  -1   6  16       5555.18       5351.81       113.98 o                         
   0   6  16       8022.78       8140.03       214.81 o                         
   1   6  16       5660.57       5608.03       152.73 o                         
   2   6  16       1960.48       2022.31       155.00 o                         
   3   6  16        697.89        668.56        80.82 o                         
  -3   7  16        671.30        800.58        88.56 o                         
  -2   7  16       2622.31       2649.19       147.45 o                         
  -1   7  16       1034.27       1115.12        52.21 o                         
   0   7  16        102.70         96.28        19.97 o                         
   1   7  16        817.98        834.81        71.14 o                         
   2   7  16       3292.96       3341.00       150.51 o                         
   3   7  16        685.20        799.79        86.32 o                         
  -3   8  16        944.28        999.09        96.84 o                         
  -2   8  16        773.64        703.66       162.79 o                         
  -1   8  16      12575.34      12478.19       371.92 o                         
   0   8  16       2291.27       2404.05        82.30 o                         
   1   8  16      11737.59      11647.58       300.57 o                         
   2   8  16       1241.86       1254.38        65.91 o                         
   3   8  16        930.86       1088.50        70.86 o                         
  -3   9  16       6019.90       6557.80       323.76 o                         
  -2   9  16       2848.36       2962.26       129.92 o                         
  -1   9  16       2775.53       2732.70       208.32 o                         
   0   9  16       7125.98       9357.44       658.03 o                         
   1   9  16       3612.19       3652.23       133.05 o                         
   2   9  16       2380.68       2448.75       124.12 o                         
   3   9  16       5948.59       6324.30       222.56 o                         
  -3  10  16         17.27         22.06        20.13 o                         
  -2  10  16       4901.70       4924.30       263.22 o                         
  -1  10  16       2015.20       1835.06       179.64 o                         
   0  10  16       3271.57       4483.39       533.23 o                         
   1  10  16       1960.89       1845.26       132.98 o                         
   2  10  16       4884.33       5010.42       209.27 o                         
   3  10  16         10.50         11.99        20.92 o                         
  -3  11  16       3981.22       4429.59       217.55 o                         
  -2  11  16       1213.76       1236.71        77.56 o                         
  -1  11  16       3204.99       2889.60       231.85 o                         
   0  11  16        602.48        889.49       107.19 o                         
   1  11  16       3545.58       3507.04       127.58 o                         
   2  11  16       1198.55       1500.68       107.57 o                         
   3  11  16       3593.85       3637.12       183.25 o                         
  -2  12  16         56.10         42.86        32.52 o                         
  -1  12  16       6091.16       5975.78       317.23 o                         
   0  12  16         21.28         22.65        20.41 o                         
   1  12  16       7886.39       7776.30       223.86 o                         
   2  12  16        133.82        151.46        26.89 o                         
   3  12  16        346.92        344.86        42.13 o                         
  -2  13  16       2565.27       2699.62       182.37 o                         
  -1  13  16        158.85        178.92       137.19 o                         
   0  13  16       1002.02       1168.39       152.99 o                         
   1  13  16        351.47        380.03        38.68 o                         
   2  13  16       2630.94       2705.27       105.24 o                         
   3  13  16        815.67        798.46        57.85 o                         
  -1  14  16        719.48        666.80        66.96 o                         
   0  14  16      10834.75      12047.86      1390.86 o                         
   1  14  16        553.76        519.66        43.94 o                         
   2  14  16       2327.36       2437.89       115.24 o                         
  -1  15  16        494.40        464.36        75.59 o                         
   0  15  16        356.73        406.88        61.36 o                         
   1  15  16        386.17        381.02        43.84 o                         
   2  15  16        364.09        378.59        53.25 o                         
  -1  16  16       1305.51       1411.53       125.67 o                         
   0  16  16        964.83        954.72        89.95 o                         
   1  16  16       1625.75       1908.86        98.11 o                         
   2  16  16       1177.26       1256.66        66.92 o                         
  -1  17  16        326.87        309.92        52.89 o                         
   0  17  16         29.84         36.71        18.19 o                         
   1  17  16        231.43        208.01        24.43 o                         
   2  17  16       2635.36       2815.35       105.92 o                         
  -1  18  16       2836.77       2728.76       163.81 o                         
   0  18  16       2404.53       2698.65       175.84 o                         
   1  18  16       2809.31       3146.75       119.37 o                         
   2  18  16        774.98        791.15        52.95 o                         
  -1  19  16       1146.22       1188.47        84.45 o                         
   0  19  16        420.97        507.22        59.36 o                         
   1  19  16        930.08        845.10        36.18 o                         
   0  20  16       4012.00       4092.08       175.06 o                         
   1   0  17        500.11        514.90        32.56 o                         
   2   0  17       3297.26       3573.89       232.24 o                         
   3   0  17        299.01        343.96        98.23 o                         
  -3   1  17       1024.52       1024.36       104.88 o                         
  -2   1  17       2123.19       2118.05       164.66 o                         
  -1   1  17       3997.75       3912.84       101.76 o                         
   0   1  17       4511.29       4865.60       197.25 o                         
   1   1  17       4391.97       4419.43       101.67 o                         
   2   1  17       2232.60       2240.03       172.40 o                         
   3   1  17        653.61        664.05        59.63 o                         
  -3   2  17       1200.89       1274.73       114.67 o                         
  -2   2  17       1225.33       1230.52        86.43 o                         
  -1   2  17       2471.61       2350.01        67.96 o                         
   0   2  17       5068.33       5112.69       163.56 o                         
   1   2  17       3123.90       3251.03        90.25 o                         
   2   2  17        778.76        658.49       153.72 o                         
   3   2  17       1130.92       1034.51        74.98 o                         
  -3   3  17       2435.90       2725.74       180.32 o                         
  -2   3  17        642.18        655.36        63.01 o                         
  -1   3  17       1264.61       1260.25        40.05 o                         
   0   3  17       8261.24       7941.00       199.61 o                         
   1   3  17       1092.29       1071.66        46.21 o                         
   2   3  17        918.31        873.77       308.01 o                         
   3   3  17       2483.60       2511.71       124.26 o                         
  -3   4  17       1782.24       1851.47       147.80 o                         
  -2   4  17       2198.23       2268.55       122.74 o                         
  -1   4  17       3281.20       3207.58        78.21 o                         
   0   4  17        849.58        806.82        47.56 o                         
   1   4  17       3894.64       3937.28       105.24 o                         
   2   4  17       2712.26       2844.62       130.57 o                         
   3   4  17       1906.26       1867.12       102.97 o                         
  -3   5  17        433.36        562.65        74.65 o                         
  -2   5  17        919.81        941.76        74.60 o                         
  -1   5  17       5641.94       5298.72       143.74 o                         
   0   5  17        217.62        195.11        22.15 o                         
   1   5  17       5912.67       6118.67       163.55 o                         
   2   5  17        623.36        683.66        49.43 o                         
   3   5  17        340.08        315.86        40.83 o                         
  -3   6  17       2228.25       2496.70       169.56 o                         
  -2   6  17       3887.68       3819.30       169.51 o                         
  -1   6  17       5679.93       5503.52       122.96 o                         
   0   6  17       1629.26       1608.84        71.51 o                         
   1   6  17       6053.33       6249.15       167.54 o                         
   2   6  17       3959.05       3999.45       143.81 o                         
   3   6  17       2335.85       2582.29       172.46 o                         
  -3   7  17       1249.19       1443.38       118.06 o                         
  -2   7  17       2830.89       2909.79       174.55 o                         
  -1   7  17        736.71        720.41        34.79 o                         
   0   7  17       7781.72       8101.85       212.02 o                         
   1   7  17        827.73        875.72        56.95 o                         
   2   7  17       3680.53       3918.79       133.54 o                         
   3   7  17       1204.44       1261.11       107.36 o                         
  -3   8  17       4993.21       5708.74       290.15 o                         
  -2   8  17       1522.54       1387.92       121.20 o                         
  -1   8  17       4030.89       3948.28       114.11 o                         
   0   8  17       1003.28       1054.18        77.42 o                         
   1   8  17       4391.69       4433.67       134.50 o                         
   2   8  17       2170.40       2277.73        96.20 o                         
   3   8  17       4492.21       4854.88       183.22 o                         
  -3   9  17         56.67         82.03        28.71 o                         
  -2   9  17       2703.55       2756.69       179.59 o                         
  -1   9  17       4257.89       4307.20       163.86 o                         
   0   9  17       9062.27      11031.38       684.80 o                         
   1   9  17       4833.99       4957.02       140.71 o                         
   2   9  17       2618.54       2842.65        97.34 o                         
   3   9  17        141.12        174.16        26.71 o                         
  -3  10  17       1421.01       1482.07       100.04 o                         
  -2  10  17       3464.46       3575.94       207.46 o                         
  -1  10  17       1494.93       1369.75       114.34 o                         
   0  10  17         33.29         58.30        20.69 o                         
   1  10  17       2238.64       2423.97        99.78 o                         
   2  10  17       3712.34       3920.02       142.32 o                         
   3  10  17       1520.68       1514.38        75.53 o                         
  -2  11  17       1294.66       1217.67        97.87 o                         
  -1  11  17       4382.07       4424.45       343.71 o                         
   0  11  17       6361.78       9776.21      1101.85 o                         
   1  11  17       3255.94       3386.94       109.75 o                         
   2  11  17       1252.21       1275.21        70.22 o                         
   3  11  17       1430.90       1414.10       207.13 o                         
  -1  12  17       1413.94       1342.25        94.17 o                         
   0  12  17       7404.41      10088.17      1172.41 o                         
   1  12  17       1342.50       1296.16        94.20 o                         
   2  12  17       1955.56       2041.95        91.26 o                         
   3  12  17       3803.43       3845.36       186.30 o                         
  -1  13  17        862.16        877.16        75.65 o                         
   0  13  17       1611.40       1891.69       256.42 o                         
   1  13  17       1086.24       1195.40       103.08 o                         
   2  13  17        618.65        746.29        60.14 o                         
   3  13  17        375.01        362.69        33.49 o                         
  -1  14  17       3208.00       3538.14       164.37 o                         
   0  14  17       4725.31       4938.69       279.27 o                         
   1  14  17       3555.38       3695.69       155.76 o                         
   2  14  17       1875.01       1831.38        93.34 o                         
  -1  15  17       2707.00       2583.02       129.21 o                         
   0  15  17        640.50        775.19        84.14 o                         
   1  15  17       3535.75       3641.99       154.29 o                         
   2  15  17       1105.25       1251.04        97.68 o                         
  -1  16  17       1669.27       1589.56        62.18 o                         
   0  16  17       1300.07       1445.32       112.01 o                         
   1  16  17       2205.44       2133.34        85.53 o                         
   2  16  17       1735.25       1835.88       114.07 o                         
  -1  17  17        621.69        518.11        45.28 o                         
   0  17  17       3111.31       4322.84       252.13 o                         
   1  17  17        626.96        650.09        41.92 o                         
   2  17  17       1676.45       1783.61        71.51 o                         
  -1  18  17        974.44        920.75        76.29 o                         
   0  18  17       1397.81       1801.48       132.32 o                         
   1  18  17        993.24        989.12        45.94 o                         
  -1  19  17       2529.56       2016.37       109.53 o                         
   0  19  17        638.88        755.34        50.88 o                         
   1  19  17       2724.03       2708.33       144.41 o                         
   0  20  17        228.67        226.14        31.01 o                         
   0   0  18        138.00        158.13        49.08 o                         
   1   0  18       3992.16       3899.37        95.60 o                         
   2   0  18       1575.07       1437.70       134.68 o                         
   3   0  18       8027.79       8444.30       295.59 o                         
  -3   1  18        927.66        922.80        96.48 o                         
  -2   1  18       3555.97       3795.55       240.64 o                         
  -1   1  18       3364.89       3325.07        92.62 o                         
   0   1  18       5937.30       5642.95       225.61 o                         
   1   1  18       2976.28       2926.71        77.72 o                         
   2   1  18       2715.02       2780.38       199.72 o                         
   3   1  18       1039.84       1138.27        76.46 o                         
  -3   2  18        606.82        692.86        82.81 o                         
  -2   2  18       1974.06       2002.65       158.62 o                         
  -1   2  18       1406.20       1304.78        43.09 o                         
   0   2  18         30.72         21.40        24.48 o                         
   1   2  18       1174.51       1132.44        44.07 o                         
   2   2  18       2716.80       2634.67       121.49 o                         
   3   2  18        644.78        675.68        59.27 o                         
  -3   3  18       1885.91       2015.97       105.41 o                         
  -2   3  18       1652.62       1540.83       134.01 o                         
  -1   3  18       8270.05       8053.41       158.49 o                         
   0   3  18        629.16        657.96        31.00 o                         
   1   3  18       9014.01       8802.16       176.57 o                         
   2   3  18       1089.89       1128.69        75.39 o                         
   3   3  18       1872.92       1981.71       121.29 o                         
  -3   4  18       1842.62       2024.47       150.82 o                         
  -2   4  18       2619.79       2712.19       137.79 o                         
  -1   4  18       2631.12       2567.23        90.09 o                         
   0   4  18          6.96         24.23        11.08 o                         
   1   4  18       2444.38       2398.41        77.19 o                         
   2   4  18       2606.75       2721.37       126.81 o                         
   3   4  18       1883.90       2027.89       105.97 o                         
  -3   5  18         29.60         24.72        26.54 o                         
  -2   5  18       4442.34       4512.89       243.15 o                         
  -1   5  18       1000.66        998.11        44.53 o                         
   0   5  18      15127.00      14953.79       303.82 o                         
   1   5  18       1120.55       1227.02        58.80 o                         
   2   5  18       4842.36       5266.12       167.12 o                         
   3   5  18          6.18          6.11        26.23 o                         
  -3   6  18       2222.43       2463.81       162.73 o                         
  -2   6  18       2223.84       2262.64       121.87 o                         
  -1   6  18       2562.14       2483.08        80.63 o                         
   0   6  18        566.61        588.60        34.45 o                         
   1   6  18       1783.32       1872.52        75.76 o                         
   2   6  18       2435.94       2514.74       122.70 o                         
   3   6  18       1754.54       1704.46       129.84 o                         
  -3   7  18        745.46        798.28        80.15 o                         
  -2   7  18        631.63        729.22        78.68 o                         
  -1   7  18       9190.35       8741.05       183.50 o                         
   0   7  18        682.99        652.56        42.04 o                         
   1   7  18      10729.14      10782.26       261.05 o                         
   2   7  18        572.93        585.70        37.12 o                         
   3   7  18        831.14        960.13        64.63 o                         
  -3   8  18        850.34        991.47        85.05 o                         
  -2   8  18       2422.52       2547.05       170.04 o                         
  -1   8  18        166.96        159.15        22.64 o                         
   0   8  18        460.78        446.45        39.35 o                         
   1   8  18         84.21         68.87        22.89 o                         
   2   8  18       1389.69       1471.40        57.29 o                         
   3   8  18        801.35        829.17        57.18 o                         
  -3   9  18        930.20       1040.68        82.21 o                         
  -2   9  18       2153.17       2364.07       157.47 o                         
  -1   9  18       3277.37       3198.00       130.84 o                         
   0   9  18       8579.51       9869.02       397.97 o                         
   1   9  18       2850.33       2749.72        99.52 o                         
   2   9  18       2563.87       2752.32        95.23 o                         
   3   9  18        710.51        716.23        49.94 o                         
  -2  10  18        456.84        382.34        53.13 o                         
  -1  10  18        922.18        916.23        64.56 o                         
   0  10  18       2233.04       2760.56       146.33 o                         
   1  10  18       1352.32       1404.29        59.21 o                         
   2  10  18        598.43        656.64        40.75 o                         
   3  10  18       1827.37       1974.95       111.83 o                         
  -1  11  18       4703.81       4884.31       162.79 o                         
   0  11  18      20252.29      27083.76      2126.70 o                         
   1  11  18       3711.67       4055.13       114.23 o                         
   2  11  18       2620.34       2692.65       107.88 o                         
   3  11  18        919.12        726.88       141.09 o                         
  -1  12  18       1080.29       1231.47        71.58 o                         
   0  12  18       2653.20       3265.70       202.44 o                         
   1  12  18       1356.44       1358.02        64.58 o                         
   2  12  18       3619.55       3961.44       135.48 o                         
   3  12  18         34.29         47.27        15.35 o                         
  -1  13  18       5750.90       6140.24       230.48 o                         
   0  13  18        195.85        212.48        53.38 o                         
   1  13  18       5595.25       6097.78       168.52 o                         
   2  13  18       1361.88       1423.34        67.43 o                         
  -1  14  18       1942.27       1995.18        76.84 o                         
   0  14  18        249.06        376.77        63.59 o                         
   1  14  18       2628.20       2625.40        92.14 o                         
   2  14  18        465.20        502.22        97.32 o                         
  -1  15  18         35.21         46.49        15.55 o                         
   0  15  18       9130.55       9444.51       443.93 o                         
   1  15  18         24.13         36.02        15.31 o                         
   2  15  18       3603.12       3765.08       198.57 o                         
  -1  16  18       1000.93        946.86        44.08 o                         
   0  16  18        360.45        334.22        48.54 o                         
   1  16  18        797.33        854.22        47.85 o                         
   2  16  18       1371.78       1448.70        91.88 o                         
  -1  17  18       7309.19       7159.84       231.05 o                         
   0  17  18          3.72        -26.96        34.70 o                         
   1  17  18       7007.22       6806.54       252.70 o                         
   2  17  18         27.85         27.81        12.63 o                         
   0  18  18         33.97         38.52        18.90 o                         
   1  18  18        410.33        351.98        35.44 o                         
   0  19  18       2912.86       3602.58       585.90 o                         
   1  19  18        819.00        770.23        56.76 o                         
   1   0  19       3872.10       3931.24        98.10 o                         
   2   0  19       2695.95       2796.58       199.48 o                         
   3   0  19        783.04        788.79        89.89 o                         
  -3   1  19        947.40        752.76        85.90 o                         
  -2   1  19       2738.31       2858.12       199.36 o                         
  -1   1  19        537.34        530.12        32.88 o                         
   0   1  19        766.02        671.42        65.46 o                         
   1   1  19        341.46        334.80        24.29 o                         
   2   1  19       2492.29       2832.94       143.87 o                         
   3   1  19        976.20        986.19        69.78 o                         
  -3   2  19        348.86        402.59        44.52 o                         
  -2   2  19       5077.69       5343.33       303.87 o                         
  -1   2  19       3056.14       3117.08        75.80 o                         
   0   2  19       7494.94       7533.12       181.89 o                         
   1   2  19       2330.39       2421.84        70.62 o                         
   2   2  19       5972.87       5892.29       178.75 o                         
   3   2  19        347.01        413.37        45.80 o                         
  -3   3  19       3670.05       4006.57       162.85 o                         
  -2   3  19       2604.57       2561.32       181.65 o                         
  -1   3  19       1490.98       1457.12        51.54 o                         
   0   3  19       5574.93       5493.91       119.75 o                         
   1   3  19        895.86        907.04        52.95 o                         
   2   3  19       1786.55       1811.23       107.17 o                         
   3   3  19       3694.82       3756.16       157.13 o                         
  -3   4  19        522.97        624.73        75.50 o                         
  -2   4  19         20.54         57.73        37.18 o                         
  -1   4  19       4905.06       4661.07       107.23 o                         
   0   4  19       1392.61       1303.15        46.77 o                         
   1   4  19       4625.55       4723.99       120.09 o                         
   2   4  19        218.53        301.82        39.50 o                         
   3   4  19        456.23        502.63        68.06 o                         
  -3   5  19        805.15        963.06        91.58 o                         
  -2   5  19       2199.06       2109.53       156.56 o                         
  -1   5  19       3978.48       3790.32       103.40 o                         
   0   5  19        127.51        132.87        20.82 o                         
   1   5  19       4384.07       4458.73       133.94 o                         
   2   5  19       2064.01       2025.56        90.07 o                         
   3   5  19        880.44        918.81        89.28 o                         
  -3   6  19       1468.08       1538.95       116.91 o                         
  -2   6  19       2127.36       2235.20       159.89 o                         
  -1   6  19       5810.67       5683.04       125.21 o                         
   0   6  19       2081.17       2077.35        82.94 o                         
   1   6  19       5724.75       5750.06       181.82 o                         
   2   6  19       2439.33       2763.44       129.24 o                         
   3   6  19       1393.66       1613.76       114.40 o                         
  -3   7  19       3311.25       3740.78       203.59 o                         
  -2   7  19       1370.34       1322.25       114.13 o                         
  -1   7  19       5418.58       5315.48       131.03 o                         
   0   7  19       2866.69       2903.73        96.53 o                         
   1   7  19       4446.15       4367.78       120.16 o                         
   2   7  19       1391.51       1425.90        61.06 o                         
   3   7  19       4038.98       4395.52       166.59 o                         
  -3   8  19       1465.83       1642.38       109.83 o                         
  -2   8  19       4806.50       4429.47       244.69 o                         
  -1   8  19       1032.90       1079.17        61.27 o                         
   0   8  19       8641.64       8826.38       208.43 o                         
   1   8  19        848.28        878.69        59.36 o                         
   2   8  19       3847.08       3876.30       104.37 o                         
   3   8  19       2096.35       2236.94       100.02 o                         
  -2   9  19       3103.36       3004.95       179.05 o                         
  -1   9  19       1772.28       1720.41        83.68 o                         
   0   9  19       3003.44       3072.89       116.84 o                         
   1   9  19       1342.77       1420.53        91.67 o                         
   2   9  19       2566.60       2751.30        82.07 o                         
   3   9  19        428.15        470.86        38.38 o                         
  -1  10  19       8067.13       8374.87       277.28 o                         
   0  10  19        193.85        243.15        43.45 o                         
   1  10  19       8292.56       8420.44       190.09 o                         
   2  10  19        266.21        242.38        22.02 o                         
   3  10  19        681.54        665.62        41.59 o                         
  -1  11  19       4353.99       4569.10       132.16 o                         
   0  11  19       1369.10       1756.25       139.65 o                         
   1  11  19       4710.89       4914.47       127.02 o                         
   2  11  19       1875.58       2021.34        73.28 o                         
   3  11  19       1581.33       1496.70        89.28 o                         
  -1  12  19        448.27        456.82        37.22 o                         
   0  12  19       8527.59       9281.77       555.31 o                         
   1  12  19        463.32        445.08        33.08 o                         
   2  12  19       2682.73       2904.35       107.22 o                         
  -1  13  19         37.16         81.24        22.16 o                         
   0  13  19        620.74        738.86        89.10 o                         
   1  13  19        181.38        211.73        26.24 o                         
   2  13  19       2143.04       2209.93       104.31 o                         
  -1  14  19       4746.15       4704.93       158.09 o                         
   0  14  19        705.12        728.34        83.96 o                         
   1  14  19       4039.35       4110.47       139.01 o                         
   2  14  19       2064.14       2259.17        99.57 o                         
  -1  15  19       2184.16       2187.97        75.22 o                         
   0  15  19          2.45         23.04        18.50 o                         
   1  15  19       1807.57       1847.70        96.57 o                         
   2  15  19       1052.96       1099.37        81.30 o                         
  -1  16  19       2936.91       2711.30        93.51 o                         
   0  16  19       2606.28       3472.94       226.26 o                         
   1  16  19       2718.85       2879.26       184.46 o                         
   2  16  19       2259.47       2148.94       114.25 o                         
  -1  17  19        150.57        133.95        32.22 o                         
   0  17  19       2517.14       2868.64       185.03 o                         
   1  17  19        138.86        127.20        18.37 o                         
   0  18  19       2539.17       2622.79       146.28 o                         
   1  18  19        307.70        294.56        39.47 o                         
   0  19  19        370.59        419.04        83.57 o                         
   0   0  20      17851.23      18246.26       832.07 o                         
   1   0  20         72.77         84.93        17.72 o                         
   2   0  20       7093.68       7284.72       275.37 o                         
   3   0  20        113.97        106.81        38.93 o                         
  -3   1  20       4251.60       4496.86       176.02 o                         
  -2   1  20       1516.17       1493.80        97.99 o                         
  -1   1  20       1330.17       1295.94        50.47 o                         
   0   1  20         32.20         41.65        28.68 o                         
   1   1  20       1067.40       1035.01        54.13 o                         
   2   1  20       1722.19       1814.52       103.72 o                         
   3   1  20       4857.88       5231.02       279.57 o                         
  -3   2  20        655.62        646.88        54.19 o                         
  -2   2  20        848.60        790.72        95.57 o                         
  -1   2  20      14234.05      13634.23       235.64 o                         
   0   2  20         58.97         66.08        18.41 o                         
   1   2  20      13745.26      13512.94       254.44 o                         
   2   2  20        829.66        830.26        68.69 o                         
   3   2  20        953.11       1006.68        68.18 o                         
  -3   3  20        577.84        560.05        69.76 o                         
  -2   3  20       4809.94       4631.43       269.72 o                         
  -1   3  20       1191.22       1186.20        46.33 o                         
   0   3  20         58.50         74.78        15.79 o                         
   1   3  20        903.55        921.75        44.61 o                         
   2   3  20       4502.28       4792.27       155.00 o                         
   3   3  20        424.76        416.01        61.05 o                         
  -3   4  20        317.71        308.11        52.65 o                         
  -2   4  20       4221.29       4202.73       248.56 o                         
  -1   4  20       1671.94       1769.69        58.62 o                         
   0   4  20      12987.07      12453.69       280.63 o                         
   1   4  20       1623.36       1616.48        61.52 o                         
   2   4  20       4228.47       4328.11       212.11 o                         
   3   4  20        351.04        427.13        59.54 o                         
  -3   5  20       3486.06       3979.37       217.13 o                         
  -2   5  20       1333.44       1512.96       124.95 o                         
  -1   5  20        668.09        640.28        37.71 o                         
   0   5  20       1640.60       1587.36        59.93 o                         
   1   5  20       1393.85       1390.70        56.92 o                         
   2   5  20       1161.14       1202.69        81.37 o                         
   3   5  20       3373.61       3615.90       205.22 o                         
  -3   6  20        471.44        486.97        57.43 o                         
  -2   6  20       1103.14       1115.63       103.49 o                         
  -1   6  20       3643.51       3541.17       100.50 o                         
   0   6  20       6755.05       6734.24       153.40 o                         
   1   6  20       3010.82       2987.36        93.50 o                         
   2   6  20       1202.67       1254.34        67.81 o                         
   3   6  20        653.64        666.42        50.92 o                         
  -3   7  20        735.53        711.17        65.95 o                         
  -2   7  20       1829.21       1946.07       138.91 o                         
  -1   7  20       1105.38       1113.03        55.30 o                         
   0   7  20         89.45         75.91        19.98 o                         
   1   7  20       1214.09       1187.36        54.43 o                         
   2   7  20       1296.08       1381.59        54.27 o                         
   3   7  20        580.98        541.66        43.99 o                         
  -2   8  20        197.04        169.74        37.18 o                         
  -1   8  20       9546.19       9681.38       229.55 o                         
   0   8  20        886.30        863.99        50.05 o                         
   1   8  20       8236.52       8213.29       246.07 o                         
   2   8  20        114.76        134.63        19.13 o                         
   3   8  20       1155.77       1230.40        65.31 o                         
  -1   9  20       1424.71       1390.70        73.51 o                         
   0   9  20        380.00        348.20        47.27 o                         
   1   9  20       1515.42       1694.46        85.34 o                         
   2   9  20       2824.61       2708.08        79.56 o                         
   3   9  20       2710.89       2847.78       109.00 o                         
  -1  10  20        882.50        926.09        60.68 o                         
   0  10  20       6047.12       6288.49       173.38 o                         
   1  10  20        673.34        664.08        44.77 o                         
   2  10  20       5502.64       5939.24       177.13 o                         
   3  10  20         89.60         60.97        23.33 o                         
  -1  11  20        627.55        595.39        49.71 o                         
   0  11  20         93.66        126.99        25.82 o                         
   1  11  20        469.78        518.23        35.09 o                         
   2  11  20        459.79        537.54        41.36 o                         
  -1  12  20       7698.59       8047.43       237.68 o                         
   0  12  20         37.72        118.70        32.52 o                         
   1  12  20       7414.13       7415.64       172.45 o                         
   2  12  20        348.80        366.72        32.06 o                         
  -1  13  20       1253.01       1251.47        68.11 o                         
   0  13  20        187.15        247.77        66.46 o                         
   1  13  20        962.98        967.34        50.69 o                         
   2  13  20       2665.56       2760.33        95.92 o                         
  -1  14  20       2902.88       3110.31       114.27 o                         
   0  14  20       8680.70      11546.84      1889.86 o                         
   1  14  20       2753.53       2852.19       105.22 o                         
   2  14  20       2313.17       2516.88       154.45 o                         
  -1  15  20        925.67        931.40        63.16 o                         
   0  15  20        104.98        194.74        34.85 o                         
   1  15  20        799.50        836.38        52.50 o                         
   2  15  20        406.52        443.09        44.25 o                         
  -1  16  20        985.35        873.66        81.85 o                         
   0  16  20       1747.80       2811.74       269.72 o                         
   1  16  20        983.06        938.57        79.85 o                         
   0  17  20        517.21        552.57        44.93 o                         
   1  17  20         96.22         80.17        28.98 o                         
   0  18  20        743.50        703.44        57.85 o                         
   1  18  20       3199.50       3133.86       135.86 o                         
   1   0  21       1369.37       1362.37        62.15 o                         
   2   0  21       2349.28       2357.81       126.76 o                         
   3   0  21       1031.87       1248.62       104.58 o                         
  -3   1  21       1071.63       1048.81        66.12 o                         
  -2   1  21       3532.62       3476.14       177.45 o                         
  -1   1  21       7720.92       7685.66       148.30 o                         
   0   1  21       5901.65       5875.51       573.93 o                         
   1   1  21       8425.15       8363.84       190.08 o                         
   2   1  21       3573.43       3731.18       232.45 o                         
   3   1  21       1287.49       1507.40       117.81 o                         
  -3   2  21       3647.56       3737.62       148.51 o                         
  -2   2  21       1438.51       1493.11       119.75 o                         
  -1   2  21       2758.56       2750.73        77.57 o                         
   0   2  21        209.46        196.06        29.03 o                         
   1   2  21       2209.92       2275.95        84.87 o                         
   2   2  21       1087.41       1059.92        76.58 o                         
   3   2  21       3067.82       3496.09       203.23 o                         
  -3   3  21       1568.09       1683.18       121.08 o                         
  -2   3  21       2992.90       2992.90       146.05 o                         
  -1   3  21        161.76        161.73        18.29 o                         
   0   3  21       9264.59       9175.29       241.58 o                         
   1   3  21        218.02        221.20        23.92 o                         
   2   3  21       3761.65       3978.61       282.87 o                         
   3   3  21       1559.68       1877.83       132.14 o                         
  -3   4  21       1423.33       1686.45       117.39 o                         
  -2   4  21       1586.25       1683.30       136.01 o                         
  -1   4  21       3047.82       2922.45        90.76 o                         
   0   4  21       2783.32       2720.46        95.30 o                         
   1   4  21       2806.76       2866.09        88.29 o                         
   2   4  21       1407.76       1555.34        93.46 o                         
   3   4  21       1766.20       1811.64       127.49 o                         
  -3   5  21        654.45        719.88        69.21 o                         
  -2   5  21         59.02         87.23        32.94 o                         
  -1   5  21       8797.44       8682.10       197.62 o                         
   0   5  21      11354.04      11125.41       234.48 o                         
   1   5  21       7763.43       7870.88       164.11 o                         
   2   5  21        264.08        278.79        66.67 o                         
   3   5  21        584.33        588.14        46.61 o                         
  -3   6  21        631.96        646.68        61.29 o                         
  -2   6  21       2543.72       2771.13       176.03 o                         
  -1   6  21          0.07         19.17        14.79 o                         
   0   6  21       1014.83       1074.89        45.43 o                         
   1   6  21        194.58        161.15        20.42 o                         
   2   6  21       3154.87       3343.88       122.36 o                         
   3   6  21        638.99        673.05        48.75 o                         
  -2   7  21       4027.65       4026.40       222.27 o                         
  -1   7  21         66.43         61.20        15.66 o                         
   0   7  21       4946.84       4872.24       117.39 o                         
   1   7  21        233.25        269.15        24.99 o                         
   2   7  21       3471.40       3541.19       110.99 o                         
   3   7  21        835.22        879.43        77.13 o                         
  -1   8  21        121.43        142.48        24.69 o                         
   0   8  21       3969.24       3976.91       144.77 o                         
   1   8  21        324.76        334.01        33.20 o                         
   2   8  21       3061.20       3283.87       103.56 o                         
   3   8  21       1880.70       2026.76        85.48 o                         
  -1   9  21       7563.26       7768.25       341.43 o                         
   0   9  21       2973.73       2941.63       120.65 o                         
   1   9  21       8701.29       8608.05       253.98 o                         
   2   9  21       2821.34       2954.18        94.41 o                         
   3   9  21       1312.43       1170.73       112.07 o                         
  -1  10  21       2242.34       2494.98       119.60 o                         
   0  10  21         14.94         55.14        26.20 o                         
   1  10  21       2134.04       2189.88        84.21 o                         
   2  10  21        805.22        892.16        59.72 o                         
   3  10  21        621.87        498.52        41.29 o                         
  -1  11  21       1198.31       1209.61        68.05 o                         
   0  11  21       1400.14       1537.30        82.45 o                         
   1  11  21        933.69        953.85        46.25 o                         
   2  11  21       1470.82       1552.47        70.22 o                         
  -1  12  21        539.07        560.86        54.61 o                         
   0  12  21       3119.39       3864.68       175.54 o                         
   1  12  21        614.23        608.02        35.65 o                         
   2  12  21        835.46        787.31        44.94 o                         
  -1  13  21       1399.74       1506.68        84.27 o                         
   0  13  21       3998.63       5150.86       308.35 o                         
   1  13  21       1553.52       1589.63        65.02 o                         
   2  13  21       2106.50       2178.18       105.57 o                         
  -1  14  21       1482.82       1583.45        69.87 o                         
   0  14  21         38.67         55.85        35.36 o                         
   1  14  21       1971.02       2050.00        81.40 o                         
   2  14  21       2254.20       2261.69        90.16 o                         
  -1  15  21       1575.02       1488.99        62.48 o                         
   0  15  21        768.02       1078.48        73.58 o                         
   1  15  21       2346.92       2167.38        90.73 o                         
   2  15  21       1078.75        907.15        59.72 o                         
   0  16  21         38.86         64.68        16.56 o                         
   1  16  21        934.51        945.25        53.71 o                         
   0  17  21       4197.15       5944.93      1128.57 o                         
   1  17  21        648.36        743.82        59.30 o                         
   0  18  21       1319.41       1599.64       366.08 o                         
   0   0  22        273.18        283.44        71.15 o                         
   1   0  22       2410.58       2571.44       129.35 o                         
   2   0  22        118.43        122.43        32.37 o                         
   3   0  22       5972.39       6597.08       225.96 o                         
  -3   1  22        228.10        229.66        30.13 o                         
  -2   1  22       1976.61       2148.93       118.18 o                         
  -1   1  22       3756.19       3665.78        92.65 o                         
   0   1  22       8878.34       8650.03       400.90 o                         
   1   1  22       4314.78       4197.50       146.81 o                         
   2   1  22       1760.64       1928.80       112.01 o                         
   3   1  22        238.01        211.45        44.19 o                         
  -3   2  22        610.12        636.76        67.04 o                         
  -2   2  22       7672.93       8407.31       368.83 o                         
  -1   2  22       1017.56       1092.16        45.68 o                         
   0   2  22       2110.92       2167.34        82.15 o                         
   1   2  22       1131.43       1183.58        58.77 o                         
   2   2  22       8139.97       8528.09       308.55 o                         
   3   2  22        523.30        555.82        63.41 o                         
  -3   3  22        790.93        793.63        73.20 o                         
  -2   3  22       1770.30       1955.22       108.98 o                         
  -1   3  22       6129.11       6216.25       137.57 o                         
   0   3  22       3636.99       3699.51       134.01 o                         
   1   3  22       7659.52       7624.19       194.37 o                         
   2   3  22       1351.10       1460.91       135.71 o                         
   3   3  22        959.48        907.45        83.60 o                         
  -3   4  22       3440.20       3589.18       189.45 o                         
  -2   4  22        922.40        937.02        71.23 o                         
  -1   4  22       4378.03       4368.28       119.45 o                         
   0   4  22       2844.13       2906.88       114.75 o                         
   1   4  22       4371.30       4514.04       109.65 o                         
   2   4  22       1232.61       1390.92       130.87 o                         
   3   4  22       3133.15       3457.50       135.47 o                         
  -3   5  22        480.32        478.27        51.38 o                         
  -2   5  22       5060.00       5130.09       201.19 o                         
  -1   5  22        474.57        488.30        34.52 o                         
   0   5  22       4883.37       4994.56       130.29 o                         
   1   5  22        551.64        549.77        32.65 o                         
   2   5  22       3761.28       3607.13       231.58 o                         
   3   5  22        449.95        447.15        37.83 o                         
  -2   6  22       2940.33       2928.84       176.75 o                         
  -1   6  22       2208.55       2283.81        87.28 o                         
   0   6  22       1892.15       1666.59        67.24 o                         
   1   6  22       2645.21       2630.11        77.30 o                         
   2   6  22       3198.60       3194.80       116.37 o                         
   3   6  22       5072.40       5373.33       185.88 o                         
  -1   7  22       5994.15       5856.66       227.01 o                         
   0   7  22         49.58         31.05        16.73 o                         
   1   7  22       5998.07       5980.96       134.46 o                         
   2   7  22        604.23        669.72        45.50 o                         
   3   7  22       1065.13       1126.09        59.09 o                         
  -1   8  22         14.53         14.64        15.15 o                         
   0   8  22       1731.56       1624.96        83.94 o                         
   1   8  22        113.50        147.46        21.19 o                         
   2   8  22       3456.10       3681.17       109.32 o                         
   3   8  22       1317.27       1199.83        58.27 o                         
  -1   9  22        935.10        958.74        59.16 o                         
   0   9  22       4581.23       4241.90       171.54 o                         
   1   9  22       1006.14       1068.82        50.36 o                         
   2   9  22       3521.91       3700.28       107.25 o                         
   3   9  22        237.98        214.23        26.30 o                         
  -1  10  22       1218.38       1213.19        67.19 o                         
   0  10  22       1501.35       1553.07       103.66 o                         
   1  10  22       1455.52       1407.17        58.31 o                         
   2  10  22        203.53        213.95        20.86 o                         
  -1  11  22       3637.08       3741.02       177.67 o                         
   0  11  22       6473.98       6373.54       203.11 o                         
   1  11  22       3774.64       3809.71       103.68 o                         
   2  11  22       1865.53       1854.75        74.95 o                         
  -1  12  22        105.69        113.58        22.20 o                         
   0  12  22          2.63          8.08        21.11 o                         
   1  12  22        112.89        127.68        16.34 o                         
   2  12  22       2059.23       2069.77        75.96 o                         
  -1  13  22       3866.50       4118.42       192.86 o                         
   0  13  22       1003.44       1178.05        83.05 o                         
   1  13  22       4004.04       4068.86       114.33 o                         
   2  13  22        858.79        822.86        47.10 o                         
  -1  14  22        356.75        358.79        30.38 o                         
   0  14  22          9.20         21.73        15.93 o                         
   1  14  22        209.00        198.93        26.02 o                         
   2  14  22        447.61        409.66        39.05 o                         
  -1  15  22         55.31         35.24        16.02 o                         
   0  15  22       5811.63       8065.34       255.25 o                         
   1  15  22          8.01         16.50        19.77 o                         
   0  16  22         16.61         43.99        13.77 o                         
   1  16  22        713.78        732.15        44.98 o                         
   0  17  22          0.78         14.92        10.45 o                         
   1  17  22       3450.75       3211.50       151.12 o                         
   1   0  23       3074.46       3186.79       119.46 o                         
   2   0  23        816.19        741.85        65.55 o                         
   3   0  23       2567.68       2618.98       152.45 o                         
  -2   1  23       6232.90       6563.95       248.30 o                         
  -1   1  23       3085.21       2908.39        98.45 o                         
   0   1  23        636.72        546.98        83.91 o                         
   1   1  23       2351.40       2261.36        95.54 o                         
   2   1  23       6815.51       6871.22       257.06 o                         
   3   1  23       3083.30       3186.59       176.45 o                         
  -2   2  23       2222.82       2096.68       113.29 o                         
  -1   2  23        128.48        101.35        20.37 o                         
   0   2  23       4963.14       4964.99       203.81 o                         
   1   2  23        163.67        180.94        23.94 o                         
   2   2  23       2429.49       2430.32       181.16 o                         
   3   2  23       1244.11       1430.75       101.25 o                         
  -2   3  23        642.95        672.48        58.44 o                         
  -1   3  23       1214.63       1216.75        53.71 o                         
   0   3  23       6564.10       6565.80       200.28 o                         
   1   3  23       1744.98       1686.75        65.06 o                         
   2   3  23        532.43        559.75        79.67 o                         
   3   3  23       3843.30       4298.42       218.22 o                         
  -2   4  23        467.95        549.55        52.13 o                         
  -1   4  23       3621.93       3612.85       104.47 o                         
   0   4  23       2891.46       2655.09        95.86 o                         
   1   4  23       4045.77       3984.84       117.42 o                         
   2   4  23        472.81        454.21        71.75 o                         
   3   4  23        473.29        457.80        37.09 o                         
  -2   5  23       1901.96       1798.70       127.12 o                         
  -1   5  23       2863.24       2740.78        87.49 o                         
   0   5  23         25.66         24.16        15.69 o                         
   1   5  23       3256.71       3224.66        96.04 o                         
   2   5  23       1997.29       1967.58       114.73 o                         
   3   5  23        127.46        131.10        20.94 o                         
  -1   6  23       1774.05       1725.35        73.16 o                         
   0   6  23       4081.76       4014.52       112.60 o                         
   1   6  23       2625.82       2683.60        72.24 o                         
   2   6  23       2811.54       2861.15       258.42 o                         
   3   6  23       1725.26       1837.69        99.50 o                         
  -1   7  23       2226.05       2135.23       121.01 o                         
   0   7  23        145.27        158.06        22.89 o                         
   1   7  23       1842.10       1925.98        64.25 o                         
   2   7  23        924.79        912.95        64.38 o                         
   3   7  23       2073.57       1892.43        85.14 o                         
  -1   8  23       1852.69       2024.38       115.70 o                         
   0   8  23       3032.12       2737.46       105.10 o                         
   1   8  23       2002.44       2054.73        72.62 o                         
   2   8  23       1695.98       1922.61       209.18 o                         
  -1   9  23        969.51        886.23        79.79 o                         
   0   9  23        405.83        460.12        56.84 o                         
   1   9  23        783.33        851.72        43.85 o                         
   2   9  23       1011.60        978.08        51.73 o                         
  -1  10  23       3641.61       3504.27       124.20 o                         
   0  10  23          5.13         34.68        26.79 o                         
   1  10  23       3525.92       3492.90        90.08 o                         
   2  10  23        301.11        376.47        38.51 o                         
  -1  11  23       1285.67       1314.43        65.59 o                         
   0  11  23       1139.95       1146.45        84.18 o                         
   1  11  23       1121.21       1156.31        47.82 o                         
   2  11  23        283.11        313.10        34.07 o                         
  -1  12  23         33.66         28.28        15.05 o                         
   0  12  23       4912.80       4760.72       268.81 o                         
   1  12  23         94.57        105.64        17.00 o                         
   2  12  23       1786.84       1770.15       161.67 o                         
  -1  13  23       1182.75       1174.27        55.27 o                         
   0  13  23        878.56       1017.61        69.07 o                         
   1  13  23       1000.13        968.98        53.62 o                         
   2  13  23       1645.67       1597.65        93.69 o                         
  -1  14  23       3212.37       3082.14       158.98 o                         
   0  14  23        154.04        204.83        30.16 o                         
   1  14  23       2625.34       2806.68       161.70 o                         
   0  15  23        250.86        262.83        25.72 o                         
   1  15  23       1182.10       1249.35        87.11 o                         
   0  16  23       2390.93       3079.60       413.35 o                         
   1  16  23       2530.57       2474.77        91.41 o                         
   0  17  23       2021.21       2077.79       435.47 o                         
   0   0  24       7796.82       7998.94       762.68 o                         
   1   0  24        138.47        124.62        19.24 o                         
   2   0  24       1682.08       1906.18       156.38 o                         
   3   0  24       1269.21       1234.29        87.41 o                         
  -2   1  24        717.88        813.57       120.53 o                         
  -1   1  24       1126.31       1152.82       115.91 o                         
   0   1  24       1570.39       1630.75       124.15 o                         
   1   1  24        767.94        758.58        44.34 o                         
   2   1  24        898.21        889.80       103.31 o                         
   3   1  24       3054.01       3445.16       126.28 o                         
  -2   2  24       1967.29       2103.56       109.32 o                         
  -1   2  24       7022.88       6990.81       182.06 o                         
   0   2  24        136.81        106.66        33.72 o                         
   1   2  24       6613.98       6600.24       174.60 o                         
   2   2  24       1511.13       1597.04       138.06 o                         
   3   2  24        569.82        539.75        38.01 o                         
  -2   3  24       3366.12       3384.77       147.69 o                         
  -1   3  24        213.21        219.85        23.76 o                         
   0   3  24        902.67        832.94        56.24 o                         
   1   3  24         93.32        100.71        20.14 o                         
   2   3  24       4158.43       4369.63       257.03 o                         
   3   3  24        206.72        215.62        34.82 o                         
  -2   4  24       4200.19       4088.48       165.37 o                         
  -1   4  24       6354.32       6206.70       151.70 o                         
   0   4  24      10003.08       9463.01       207.85 o                         
   1   4  24       5476.19       5489.65       136.64 o                         
   2   4  24       4355.69       4518.68       185.48 o                         
   3   4  24       1334.24       1476.99        93.15 o                         
  -1   5  24       3184.05       3068.67       103.42 o                         
   0   5  24       1544.45       1381.17        58.44 o                         
   1   5  24       2839.31       2873.64        89.87 o                         
   2   5  24        725.00        819.25        51.76 o                         
   3   5  24       5572.65       5457.52       175.51 o                         
  -1   6  24       6040.65       5920.05       188.52 o                         
   0   6  24      14053.26      13940.99       282.65 o                         
   1   6  24       5556.19       5678.78       143.40 o                         
   2   6  24        958.74        999.10        56.06 o                         
   3   6  24        318.64        292.71        23.15 o                         
  -1   7  24       1873.86       1877.03       110.88 o                         
   0   7  24         30.48         57.58        17.71 o                         
   1   7  24       1921.23       1971.35        70.48 o                         
   2   7  24       2868.88       2931.40       200.45 o                         
  -1   8  24       3360.16       3486.66       160.75 o                         
   0   8  24       4208.59       3990.24       147.69 o                         
   1   8  24       3642.42       3718.51       104.32 o                         
   2   8  24        682.65        757.89        52.83 o                         
  -1   9  24       1122.83       1179.21        81.73 o                         
   0   9  24         74.32         96.96        28.80 o                         
   1   9  24       1404.53       1453.47        56.93 o                         
   2   9  24        881.96        864.39        45.14 o                         
  -1  10  24        426.12        400.89        48.60 o                         
   0  10  24       7040.15       7167.15       271.04 o                         
   1  10  24        406.14        421.42        28.96 o                         
   2  10  24       2060.40       2069.51        94.69 o                         
  -1  11  24        932.47       1053.68        73.41 o                         
   0  11  24         96.93         75.79        28.68 o                         
   1  11  24        987.28       1040.54        47.44 o                         
   2  11  24        839.85        869.42        51.74 o                         
  -1  12  24       3674.88       3427.69       235.96 o                         
   0  12  24        704.67        803.42        59.70 o                         
   1  12  24       3651.90       3534.65       126.93 o                         
   2  12  24        171.02        169.44        27.62 o                         
  -1  13  24        373.45        400.76        36.17 o                         
   0  13  24          6.03         23.03        15.98 o                         
   1  13  24        317.87        294.75        63.74 o                         
  -1  14  24       1031.87        822.76        58.09 o                         
   0  14  24       2997.48       3309.81       110.28 o                         
   1  14  24       1098.93       1109.71        82.33 o                         
   0  15  24       1332.27       1697.20       145.77 o                         
   1  15  24        529.95        522.27        34.09 o                         
   0  16  24        595.75        583.36        34.58 o                         
   1   0  25       3619.58       3663.19       113.97 o                         
   2   0  25        418.08        474.58        75.02 o                         
   3   0  25        358.42        369.34        38.63 o                         
  -3   1  25        180.93        157.59        24.48 o                         
  -2   1  25        380.05        468.41        73.26 o                         
  -1   1  25       6199.24       6095.43       162.81 o                         
   0   1  25        981.33       1024.86       182.91 o                         
   1   1  25       5908.71       5703.55       139.53 o                         
   2   1  25        750.56        844.83        97.20 o                         
   3   1  25        298.86        264.22        32.46 o                         
  -2   2  25       2881.70       3051.25       201.23 o                         
  -1   2  25       1984.04       1865.39       106.03 o                         
   0   2  25       5457.19       5233.42       199.37 o                         
   1   2  25       2709.21       2593.07        90.40 o                         
   2   2  25       2288.99       2494.26       121.06 o                         
   3   2  25       2170.56       2129.78       115.76 o                         
  -2   3  25       1955.35       2000.48       152.69 o                         
  -1   3  25        366.78        401.83        32.92 o                         
   0   3  25       4808.62       4604.68       201.57 o                         
   1   3  25        155.15        156.08        22.72 o                         
   2   3  25       1978.45       1846.00       220.97 o                         
   3   3  25        595.17        571.73        34.22 o                         
  -1   4  25        883.20        743.19        49.67 o                         
   0   4  25       2611.07       2346.29        79.12 o                         
   1   4  25        766.74        715.29        43.73 o                         
   2   4  25       3062.01       3267.78       115.12 o                         
  -1   5  25       4664.58       4507.46       173.46 o                         
   0   5  25       1474.32       1374.73        58.56 o                         
   1   5  25       3954.13       4125.16       102.92 o                         
   2   5  25       1053.81       1094.21        80.32 o                         
  -1   6  25       2234.18       2393.45       127.11 o                         
   0   6  25        921.93        837.79        52.17 o                         
   1   6  25       2774.40       2837.36        87.49 o                         
   2   6  25       1740.78       1801.09        75.13 o                         
  -1   7  25        667.57        646.40        86.02 o                         
   0   7  25       5747.16       5705.30       193.98 o                         
   1   7  25        906.55        884.55        43.75 o                         
   2   7  25       3289.40       3435.37       112.62 o                         
  -1   8  25       1525.79       1520.73       132.20 o                         
   0   8  25       1288.30       1304.36        73.69 o                         
   1   8  25       1142.96       1113.75        48.32 o                         
   2   8  25        235.41        203.67        25.97 o                         
  -1   9  25       3736.98       3839.08       268.57 o                         
   0   9  25        318.28        326.65        29.54 o                         
   1   9  25       3867.96       3706.81        99.37 o                         
   2   9  25       1754.33       1588.93        85.05 o                         
  -1  10  25       1169.63       1179.78        87.35 o                         
   0  10  25         76.45         77.45        19.07 o                         
   1  10  25       1028.54        946.26        41.07 o                         
   2  10  25       1431.42       1370.84       112.25 o                         
  -1  11  25        309.01        294.17        34.99 o                         
   0  11  25       2162.52       2104.78       129.41 o                         
   1  11  25        738.78        744.13        37.12 o                         
   2  11  25        516.75        516.47        45.52 o                         
  -1  12  25       1075.18        962.80       102.85 o                         
   0  12  25       1825.48       1664.07        85.40 o                         
   1  12  25        593.65        604.98        60.63 o                         
  -1  13  25       1100.13       1069.57        72.42 o                         
   0  13  25       2331.29       2276.40       103.58 o                         
   1  13  25        890.78        799.25        68.55 o                         
   0  14  25         36.14         15.05        17.11 o                         
   1  14  25        720.55        724.13        41.00 o                         
   0  15  25        965.54        902.61        66.31 o                         
   0   0  26       1331.23       1301.09       131.35 o                         
   1   0  26        803.96        761.02        43.43 o                         
   2   0  26        263.03        221.38        32.52 o                         
  -2   1  26       3411.61       3397.79       140.23 o                         
  -1   1  26       2621.52       2569.55       104.07 o                         
   0   1  26       5715.18       5884.89       333.74 o                         
   1   1  26       3040.48       3164.98       101.25 o                         
   2   1  26       3965.36       4214.46       166.46 o                         
  -2   2  26       3120.63       3278.23       202.93 o                         
  -1   2  26        706.44        673.24        48.69 o                         
   0   2  26        868.40        635.73        87.77 o                         
   1   2  26        569.76        551.00        33.64 o                         
   2   2  26       2828.32       2950.66       130.12 o                         
  -1   3  26       7054.26       6833.52       267.48 o                         
   0   3  26       2769.24       2782.60       118.34 o                         
   1   3  26       8201.07       8217.48       203.36 o                         
   2   3  26        830.77        850.97        60.54 o                         
  -1   4  26       1664.57       1637.69       135.82 o                         
   0   4  26        603.06        595.68        43.35 o                         
   1   4  26       1475.47       1572.76        64.75 o                         
   2   4  26       1042.73       1068.83        54.81 o                         
  -1   5  26         38.65         38.35        22.06 o                         
   0   5  26       6703.53       6583.78       181.02 o                         
   1   5  26         96.70         96.35        18.64 o                         
   2   5  26       3955.16       3917.72       187.36 o                         
  -1   6  26          6.99         38.04        23.24 o                         
   0   6  26        152.81        177.84        24.96 o                         
   1   6  26        149.83        155.74        19.33 o                         
   2   6  26        819.13        852.17        83.46 o                         
  -1   7  26       8972.03       9136.62       317.35 o                         
   0   7  26       2001.09       1869.23        89.36 o                         
   1   7  26       8334.92       8182.84       180.93 o                         
   2   7  26        619.56        626.20        44.26 o                         
  -1   8  26        468.88        456.69        82.69 o                         
   0   8  26         77.84         75.41        22.68 o                         
   1   8  26        458.58        472.33        29.40 o                         
   2   8  26       3948.13       3834.72       177.50 o                         
  -1   9  26        728.36        758.80        58.40 o                         
   0   9  26       5032.82       4932.85       161.97 o                         
   1   9  26       1165.11       1158.66        45.03 o                         
   2   9  26       3638.86       3740.66       185.46 o                         
  -1  10  26       1695.35       1586.88       148.49 o                         
   0  10  26         28.67         36.08        22.50 o                         
   1  10  26       1851.54       1806.37        65.69 o                         
   2  10  26        471.61        473.31        42.62 o                         
  -1  11  26       2836.11       2746.48       115.08 o                         
   0  11  26       1620.23       1543.13        89.04 o                         
   1  11  26       2784.78       2544.07       345.52 o                         
  -1  12  26         49.84         52.95        19.22 o                         
   0  12  26        276.62        262.42        68.76 o                         
   1  12  26        181.66        128.75        28.35 o                         
   0  13  26       1258.23       1240.82        91.34 o                         
   1  13  26       2925.14       2757.53       143.50 o                         
   0  14  26        497.11        533.88        49.69 o                         
   1   0  27       3811.70       3600.51       126.78 o                         
   2   0  27       1651.31       2016.25       140.06 o                         
  -2   1  27       1002.59        996.43        92.43 o                         
  -1   1  27       2462.20       2531.37       100.56 o                         
   0   1  27        935.25        991.46        68.11 o                         
   1   1  27       2806.85       2701.37       104.47 o                         
   2   1  27       1025.28       1039.04        63.23 o                         
  -1   2  27        641.48        620.62        56.33 o                         
   0   2  27       4646.70       4713.29       195.56 o                         
   1   2  27        726.23        725.27        41.05 o                         
   2   2  27       3046.58       3148.03       128.45 o                         
  -1   3  27        518.43        544.86        52.76 o                         
   0   3  27       1017.51       1038.07        77.12 o                         
   1   3  27        256.22        272.22        23.37 o                         
   2   3  27       2254.27       2255.97        82.73 o                         
  -1   4  27       1735.66       1777.91       142.11 o                         
   0   4  27       1312.14       1360.23        88.58 o                         
   1   4  27       2004.61       2014.50        65.76 o                         
   2   4  27       1477.27       1442.18        62.25 o                         
   0   5  27          6.41          2.32        16.09 o                         
   1   5  27       1229.85       1188.97        52.64 o                         
   2   5  27       1481.19       1464.60        60.14 o                         
  -1   6  27       2827.81       2778.69       180.68 o                         
   0   6  27        876.88        920.76        59.02 o                         
   1   6  27       2784.04       2786.56        88.20 o                         
   2   6  27        992.60        997.92        75.12 o                         
  -1   7  27       2211.55       2413.64       160.01 o                         
   0   7  27       2875.23       2986.53       115.75 o                         
   1   7  27       2484.10       2492.34        80.05 o                         
   2   7  27       2066.18       1931.11       116.61 o                         
  -1   8  27        388.41        482.50        61.72 o                         
   0   8  27       4451.66       4274.84       144.37 o                         
   1   8  27        564.63        558.99        31.74 o                         
   2   8  27       1939.26       1814.97       100.71 o                         
  -1   9  27       2057.99       2241.54       140.84 o                         
   0   9  27        417.23        434.99        36.94 o                         
   1   9  27       1834.44       1833.82        89.04 o                         
   2   9  27       1878.55       1819.13       106.57 o                         
  -1  10  27       4296.12       4478.68       223.18 o                         
   0  10  27          5.39         17.24        19.21 o                         
   1  10  27       4500.79       4473.28       300.88 o                         
   0  11  27       1192.51       1076.48        68.05 o                         
   1  11  27       1068.13       1094.90        80.34 o                         
   0  12  27       2402.57       2419.20       142.72 o                         
   1  12  27        443.86        348.24        38.69 o                         
   0  13  27        315.44        308.23        38.87 o                         
   0  14  27         67.87         74.35        16.50 o                         
   0   0  28      13416.46      13000.21       420.55 o                         
   1   0  28         29.33         37.99        16.56 o                         
   2   0  28       2227.61       2309.19       143.50 o                         
  -1   1  28        748.23        835.41        62.55 o                         
   0   1  28        568.05        647.65        48.12 o                         
   1   1  28        944.44       1059.27        60.21 o                         
   2   1  28        936.64        958.47        82.33 o                         
  -1   2  28       5032.18       5456.53       204.62 o                         
   0   2  28        206.60        247.15        31.21 o                         
   1   2  28       5739.60       5985.04       177.31 o                         
   2   2  28        241.35        228.29        27.95 o                         
  -1   3  28        216.90        202.21        32.32 o                         
   0   3  28         57.05         34.63        23.66 o                         
   1   3  28        219.69        185.98        25.12 o                         
   2   3  28       1570.49       1590.06        60.91 o                         
  -1   4  28       4918.55       4890.45       261.98 o                         
   0   4  28       2759.13       2994.23       138.90 o                         
   1   4  28       5017.66       4887.21       115.97 o                         
   2   4  28       2817.41       2739.84        87.12 o                         
  -1   5  28       1792.69       1808.86       130.87 o                         
   0   5  28        572.99        526.24        42.25 o                         
   1   5  28       1434.10       1369.18        48.48 o                         
   2   5  28        280.40        214.91        19.82 o                         
  -1   6  28        655.31        616.63        70.54 o                         
   0   6  28       4415.47       4247.70       171.56 o                         
   1   6  28       1233.86       1278.35        45.27 o                         
   2   6  28       1425.50       1360.16        55.17 o                         
   0   7  28       1807.74       1639.52        75.69 o                         
   1   7  28        187.33        165.57        25.01 o                         
   2   7  28       2348.86       2004.44        78.23 o                         
   0   8  28        727.76        732.36        66.60 o                         
   1   8  28       2989.88       2833.93       117.38 o                         
   0   9  28        561.29        527.34        57.64 o                         
   1   9  28        572.11        541.43        40.22 o                         
  -1  10  28       1220.59       1142.41        79.43 o                         
   0  10  28       5579.36       5139.51       366.86 o                         
   1  10  28       1206.18       1203.41        83.30 o                         
  -1  11  28        439.49        358.28        35.85 o                         
   0  11  28       1600.32       1630.41       108.14 o                         
   1  11  28        368.64        338.10        25.90 o                         
   0  12  28         56.67         66.86        21.76 o                         
   0  13  28        203.43        173.00        24.48 o                         
   1   0  29       3138.39       3256.34       136.86 o                         
   2   0  29        342.16        288.28        39.96 o                         
  -1   1  29       2034.53       1989.30        98.26 o                         
   0   1  29       1659.04       1734.54        66.69 o                         
   1   1  29       1783.69       1868.33        93.99 o                         
   2   1  29       1974.16       2180.19       126.22 o                         
  -1   2  29        691.87        697.28        53.01 o                         
   0   2  29        922.16       1028.05        48.58 o                         
   1   2  29        404.41        375.89        30.53 o                         
   2   2  29        585.56        566.16        53.74 o                         
  -1   3  29       1031.32       1087.40        66.96 o                         
   0   3  29       4039.15       3872.89       111.16 o                         
   1   3  29        577.55        619.55        46.01 o                         
   2   3  29       1223.71       1120.73        78.76 o                         
  -1   4  29       1742.65       1796.71       125.19 o                         
   0   4  29       1148.85       1154.72        61.05 o                         
   1   4  29       1946.23       1914.40       131.48 o                         
   2   4  29       1397.06       1311.89        58.37 o                         
  -1   5  29       4199.58       4277.38       226.08 o                         
   0   5  29        104.73         77.08        23.10 o                         
   1   5  29       4180.25       4073.12       156.87 o                         
   2   5  29       1219.95        943.18        61.02 o                         
  -1   6  29        394.71        419.99        53.98 o                         
   0   6  29       1811.03       1759.85        90.71 o                         
   1   6  29        427.55        420.92        30.84 o                         
  -1   7  29        448.93        526.44        55.19 o                         
   0   7  29       4359.84       4058.91       157.00 o                         
   1   7  29        438.81        409.23        37.40 o                         
  -1   8  29       1310.99       1380.40        93.15 o                         
   0   8  29       3368.03       3417.75       192.83 o                         
   1   8  29       1202.53       1156.87        48.76 o                         
  -1   9  29       3478.66       3338.26       165.81 o                         
   0   9  29       2758.32       2519.73       150.33 o                         
   1   9  29       3244.66       3078.32       117.66 o                         
   0  10  29        102.87         86.86        25.09 o                         
   1  10  29       1147.10       1036.06        56.49 o                         
   0  11  29       1972.86       2114.48       119.32 o                         
   0  12  29        121.21        135.59        21.28 o                         
   0   0  30        853.59        796.32        78.22 o                         
   1   0  30        355.25        310.43        33.21 o                         
   2   0  30        427.26        398.29        40.26 o                         
  -2   1  30       1695.98       1608.17        93.76 o                         
  -1   1  30       1171.01       1177.58        66.47 o                         
   0   1  30       4822.60       4470.32       120.20 o                         
   1   1  30        783.46        836.58        45.35 o                         
   2   1  30       1467.05       1467.62        87.11 o                         
  -2   2  30       1420.96       1363.71        83.48 o                         
  -1   2  30        909.77        934.95        81.91 o                         
   0   2  30        439.69        465.35        35.91 o                         
   1   2  30        755.49        696.97        69.82 o                         
   2   2  30       1292.89       1013.42        66.19 o                         
  -2   3  30        932.91        872.57        61.17 o                         
  -1   3  30       5045.90       4884.10       245.96 o                         
   0   3  30        941.10        896.11        50.03 o                         
   1   3  30       5115.26       5367.81       264.64 o                         
  -2   4  30        682.81        603.03        45.94 o                         
  -1   4  30       1237.72       1303.21        95.51 o                         
   0   4  30        229.60        189.67        28.68 o                         
   1   4  30       1109.60       1223.96        91.28 o                         
  -1   5  30        364.92        376.53        47.03 o                         
   0   5  30       5752.95       5668.95       200.27 o                         
   1   5  30        489.91        503.93        40.01 o                         
  -1   6  30        744.04        782.02        65.65 o                         
   0   6  30        206.80        226.64        66.80 o                         
   1   6  30        742.92        806.00        48.94 o                         
  -1   7  30       3303.06       3189.74       161.58 o                         
   0   7  30        308.98        292.19        31.29 o                         
   1   7  30       3672.86       3487.39       125.28 o                         
  -1   8  30        928.48        813.82        58.82 o                         
   0   8  30         21.31         39.34        21.76 o                         
   1   8  30        841.10        721.06        40.15 o                         
   0   9  30        808.07        756.36        45.45 o                         
   0  10  30        550.34        521.25        48.06 o                         
   0  11  30       4992.36       4469.67       199.96 o                         
   1   0  31       5048.70       5253.49       145.91 o                         
  -1   1  31       1132.79       1125.33        59.48 o                         
   0   1  31       1503.10       1464.05        62.28 o                         
   1   1  31       1023.25       1107.52        59.65 o                         
  -1   2  31       1279.10       1221.03        62.19 o                         
   0   2  31       4948.39       5076.96       148.39 o                         
   1   2  31       1180.63       1087.54        58.79 o                         
  -1   3  31        385.93        393.34        44.91 o                         
   0   3  31        588.58        602.42        54.74 o                         
   1   3  31        283.97        236.41        34.70 o                         
  -1   4  31       2895.92       2628.78       142.17 o                         
   0   4  31        669.48        623.43        44.41 o                         
   1   4  31       2874.65       2936.22       153.18 o                         
  -1   5  31        621.10        576.01        50.66 o                         
   0   5  31         34.46         47.86        28.59 o                         
   1   5  31        531.42        513.15        47.03 o                         
  -1   6  31       2020.39       1672.79        94.54 o                         
   0   6  31       1785.60       1769.62       115.58 o                         
   1   6  31       2033.47       1736.11       121.62 o                         
   0   7  31       1766.38       1762.85       111.22 o                         
   1   7  31        668.28        604.97        50.17 o                         
   0   8  31       2527.65       2393.51       131.72 o                         
   0   9  31       1797.13       1477.48        88.44 o                         
   0   0  32       2379.73       2402.28       145.86 o                         
   1   0  32         60.61         44.31        18.56 o                         
  -1   1  32        471.31        454.21        45.09 o                         
   0   1  32       1473.83       1515.04        99.77 o                         
   1   1  32        363.60        355.62        40.14 o                         
  -1   2  32       4945.89       4638.56       214.47 o                         
   0   2  32         63.09         73.69        27.56 o                         
   1   2  32       4257.96       3649.34       276.13 o                         
  -1   3  32       1516.67       1312.65        55.77 o                         
   0   3  32        494.51        499.12        55.79 o                         
   1   3  32       1286.07       1074.83        50.61 o                         
  -1   4  32        358.08        279.15        29.68 o                         
   0   4  32       4561.37       4350.59       217.55 o                         
   0   5  32        596.13        561.69        54.58 o                         
   0   6  32       1758.29       1658.34       101.01 o                         
   0   7  32         26.87         29.62        16.14 o                         
   0   1  33       3397.66       3152.80       163.21 o                         
   0   2  33        651.36        628.78        56.16 o                         
   0   3  33       4940.93       4772.70       223.78 o                         
   0   4  33        102.54        121.50        23.33 o                         
   0   5  33        253.02        282.05        31.31 o                         
                                                                                
