# Supplementary material for: Complexes of 2,4,6-tri­hydroxy­benzoic acid: effects of intra­molecular hydro­gen bonding on ligand geometry and metal binding modes
Source: Acta Crystallogr C Struct Chem. 2022 Oct 25;78(Pt 11):653–70. doi: 10.1107/S2053229622009901 (PMC9635592; doi:10.1107/S2053229622009901)
Supplement: Supplementary file 20 [file c-78-00653-19_MnH2O6_H3thba_ccmnh2o6thbasup20.hkl]

data_19_MnH2O6_H3thba_ccmnh2o6thba                                              
_shelx_title ' ccmnh2o6thba_a.res in P2(1)/c'                                   
_shelx_refln_list_code          4                                               
_shelx_F_calc_maximum      254.78                                               
_exptl_crystal_F_000       558.00                                               
_reflns_d_resolution_high  0.7904                                               
                                                                                
loop_                                                                           
 _space_group_symop_operation_xyz                                               
 'x, y, z'                                                                      
 '-x, y+1/2, -z+1/2'                                                            
 '-x, -y, -z'                                                                   
 'x, -y-1/2, z-1/2'                                                             
                                                                                
_cell_length_a     7.0973                                                       
_cell_length_b    20.6804                                                       
_cell_length_c     7.0590                                                       
_cell_angle_alpha  90.000                                                       
_cell_angle_beta   91.642                                                       
_cell_angle_gamma  90.000                                                       
                                                                                
_shelx_F_squared_multiplier     1.000                                           
                                                                                
loop_                                                                           
 _refln_index_h                                                                 
 _refln_index_k                                                                 
 _refln_index_l                                                                 
 _refln_F_squared_calc                                                          
 _refln_F_squared_meas                                                          
 _refln_F_squared_sigma                                                         
 _refln_observed_status                                                         
   1   0   0        150.52        120.63         5.31 o                         
   2   0   0        139.99        138.77         4.16 o                         
   3   0   0       8629.43       8739.40       320.35 o                         
   4   0   0        775.83        712.93        29.57 o                         
   5   0   0        125.37        127.86         4.13 o                         
   6   0   0        935.78        925.46        31.38 o                         
   7   0   0       3835.73       3704.51       124.26 o                         
   8   0   0        201.58        206.53         9.28 o                         
   1   1   0        219.90        250.89         6.56 o                         
   2   1   0        192.15        161.69         5.44 o                         
   3   1   0       2858.28       2776.53        59.78 o                         
   4   1   0         48.98         36.29         1.88 o                         
   5   1   0         21.50         27.45         1.87 o                         
   6   1   0       2095.36       1998.83        41.68 o                         
   7   1   0        750.63        769.21        15.65 o                         
   8   1   0         17.81         20.40         2.10 o                         
   0   2   0       1410.56       1614.41        59.98 o                         
   1   2   0       8790.00       8155.95       172.03 o                         
   2   2   0       2764.95       2679.51        51.47 o                         
   3   2   0       8215.95       7813.97       244.45 o                         
   4   2   0        989.71        967.59        19.32 o                         
   5   2   0         31.44         39.01         1.94 o                         
   6   2   0       2865.70       2786.01        48.14 o                         
   7   2   0        145.24        152.85         5.13 o                         
   8   2   0         44.56         49.65         2.56 o                         
   1   3   0        135.37        144.29         3.95 o                         
   2   3   0       2827.36       2814.61        52.35 o                         
   3   3   0       8682.67       8964.21       247.99 o                         
   4   3   0        297.43        298.71         7.19 o                         
   5   3   0         14.13         16.11         1.40 o                         
   6   3   0         24.75         29.85         1.91 o                         
   7   3   0         78.65         74.10         3.65 o                         
   8   3   0         19.55         20.12         2.02 o                         
   0   4   0       4397.52       4294.35       158.70 o                         
   1   4   0       1304.22       1253.97        33.23 o                         
   2   4   0         89.18        127.65         4.32 o                         
   3   4   0        262.82        205.74         9.99 o                         
   4   4   0        649.10        678.38        14.22 o                         
   5   4   0        109.81        113.16         3.74 o                         
   6   4   0        914.44        916.29        13.61 o                         
   7   4   0        457.00        455.84        12.06 o                         
   8   4   0         83.48         84.99         3.55 o                         
   1   5   0        642.31        606.47        17.59 o                         
   2   5   0       1189.58       1148.19        26.10 o                         
   3   5   0       3848.89       4238.98        82.88 o                         
   4   5   0        860.08        940.40        29.47 o                         
   5   5   0       1144.86       1196.55        19.79 o                         
   6   5   0         72.54         73.87         2.62 o                         
   7   5   0         32.15         28.20         2.68 o                         
   8   5   0          0.84          2.02         1.22 o                         
   0   6   0      12284.31      11323.42       415.55 o                         
   1   6   0        232.55        243.16         8.47 o                         
   2   6   0        145.84        137.99         4.12 o                         
   3   6   0       3796.20       3738.16        63.06 o                         
   4   6   0        351.46        309.26         8.04 o                         
   5   6   0         21.77         22.78         1.63 o                         
   6   6   0         47.11         50.11         2.24 o                         
   7   6   0        756.61        760.44        15.96 o                         
   8   6   0        150.07        143.99         5.95 o                         
   1   7   0       1127.97        976.14        27.87 o                         
   2   7   0       3583.21       3617.19        78.75 o                         
   3   7   0       3487.98       3603.29        60.97 o                         
   4   7   0       1002.73       1048.80        19.88 o                         
   5   7   0         52.04         53.94         2.15 o                         
   6   7   0         24.11         24.23         1.92 o                         
   7   7   0        531.34        560.26        12.28 o                         
   8   7   0         75.51         67.74         7.57 o                         
   0   8   0       2088.46       2290.55        85.47 o                         
   1   8   0        504.99        489.96        12.25 o                         
   2   8   0        533.72        488.35        12.92 o                         
   3   8   0        616.43        608.64        12.33 o                         
   4   8   0        249.47        244.93         5.41 o                         
   5   8   0        633.26        663.43        10.38 o                         
   6   8   0        605.14        600.01        10.54 o                         
   7   8   0        347.22        372.25         7.91 o                         
   8   8   0        370.55        357.87        10.74 o                         
   1   9   0       1681.91       1795.12        40.10 o                         
   2   9   0        300.02        321.98         9.61 o                         
   3   9   0       1342.92       1346.05        24.74 o                         
   4   9   0       1078.15        991.47        20.61 o                         
   5   9   0          2.54          0.84         1.63 o                         
   6   9   0        127.69        130.99         3.36 o                         
   7   9   0        317.95        355.17         7.51 o                         
   8   9   0        163.08        148.71         8.08 o                         
   0  10   0         92.90        127.11         7.27 o                         
   1  10   0       1137.57       1031.00        18.40 o                         
   2  10   0       2338.72       2518.48        56.66 o                         
   3  10   0        738.45        747.89        10.67 o                         
   4  10   0       1941.13       1887.77        26.09 o                         
   5  10   0       1673.30       1661.62        25.80 o                         
   6  10   0        735.39        768.36        14.26 o                         
   7  10   0        109.47        110.15         4.40 o                         
   8  10   0        107.63        110.45         3.34 o                         
   1  11   0        556.24        525.53        10.29 o                         
   2  11   0         98.37         94.80         4.27 o                         
   3  11   0          6.71         14.07         1.28 o                         
   4  11   0        119.22        107.25         2.86 o                         
   5  11   0          1.42          3.44         1.74 o                         
   6  11   0         72.60         67.76         2.94 o                         
   7  11   0          1.58          1.17         1.94 o                         
   8  11   0         22.76         21.79         1.15 o                         
   0  12   0        283.77        243.20         8.82 o                         
   1  12   0       2688.30       2533.94        39.44 o                         
   2  12   0       1708.60       1728.95        25.68 o                         
   3  12   0        346.09        342.75         6.55 o                         
   4  12   0        391.04        390.45        10.62 o                         
   5  12   0        388.43        378.28         9.56 o                         
   6  12   0        532.22        548.16        10.68 o                         
   7  12   0        157.01        167.47         4.97 o                         
   1  13   0         69.88         64.72         2.05 o                         
   2  13   0       1536.52       1501.43        17.72 o                         
   3  13   0         57.12         57.47         2.04 o                         
   4  13   0         26.63         31.23         2.06 o                         
   5  13   0        324.29        323.24         7.55 o                         
   6  13   0          2.25          5.89         1.81 o                         
   7  13   0         11.28         13.32         1.81 o                         
   0  14   0        346.39        369.25         6.80 o                         
   1  14   0         95.78         93.39         2.42 o                         
   2  14   0        592.93        587.00         8.47 o                         
   3  14   0        237.07        239.83         4.81 o                         
   4  14   0        128.02        126.01         3.85 o                         
   5  14   0       1132.68       1158.13        26.35 o                         
   6  14   0         82.14         85.52         3.23 o                         
   7  14   0        351.24        338.01         7.88 o                         
   1  15   0        228.61        251.83         5.04 o                         
   2  15   0         19.69         17.54         1.54 o                         
   3  15   0       1195.54       1177.62        16.61 o                         
   4  15   0        308.43        295.33         6.60 o                         
   5  15   0          3.50          5.00         1.92 o                         
   6  15   0        114.65        112.72         3.16 o                         
   7  15   0          7.03          7.91         1.15 o                         
   0  16   0        529.91        552.01        12.09 o                         
   1  16   0         23.71         26.91         1.98 o                         
   2  16   0        382.32        389.74         6.86 o                         
   3  16   0         24.65         27.81         1.98 o                         
   4  16   0       1165.58       1171.85        18.60 o                         
   5  16   0       1299.39       1329.18        25.69 o                         
   6  16   0         90.96         79.19         2.64 o                         
   7  16   0         84.50         88.49         4.58 o                         
   1  17   0         43.49         42.54         2.08 o                         
   2  17   0         59.99         58.75         2.35 o                         
   3  17   0        359.29        371.08         6.89 o                         
   4  17   0         33.44         35.87         3.20 o                         
   5  17   0         75.33         76.92         2.66 o                         
   6  17   0         15.94         16.96         1.31 o                         
   0  18   0        443.04        362.65        14.15 o                         
   1  18   0       1380.56       1350.39        21.26 o                         
   2  18   0       1137.96       1111.20        23.42 o                         
   3  18   0         34.37         39.25         2.21 o                         
   4  18   0         26.04         27.13         2.38 o                         
   5  18   0        224.78        231.79         6.28 o                         
   6  18   0        677.71        730.44        17.51 o                         
   1  19   0         65.75         72.88         2.67 o                         
   2  19   0        112.52        109.01         3.22 o                         
   3  19   0        343.27        339.91         8.93 o                         
   4  19   0         37.83         31.37         2.89 o                         
   5  19   0          1.19          1.29         1.66 o                         
   6  19   0        200.82        193.87         6.03 o                         
   0  20   0        757.67        656.15        26.50 o                         
   1  20   0        274.93        326.78         5.87 o                         
   2  20   0        637.39        687.20        13.56 o                         
   3  20   0        217.06        217.40         7.25 o                         
   4  20   0        494.42        528.40        17.82 o                         
   5  20   0        588.71        605.16        15.15 o                         
   1  21   0         88.43         87.08         2.95 o                         
   2  21   0          0.22          0.12         1.64 o                         
   3  21   0          0.05          2.98         1.96 o                         
   4  21   0         56.68         51.43         2.20 o                         
   5  21   0         81.45         84.30         2.75 o                         
   0  22   0         78.20        104.68         5.41 o                         
   1  22   0        989.56       1000.61        17.07 o                         
   2  22   0        781.19        804.99        19.07 o                         
   3  22   0         71.57         71.03         3.20 o                         
   4  22   0        300.21        301.05         7.44 o                         
   1  23   0          0.33          1.17         1.80 o                         
   2  23   0        203.51        198.71         7.39 o                         
   3  23   0        386.26        354.46        39.38 o                         
   4  23   0        181.30        166.82        10.01 o                         
   0  24   0        200.65        185.77        14.11 o                         
   1  24   0        400.11        424.09         9.60 o                         
   2  24   0        516.01        538.81        12.68 o                         
   3  24   0        325.33        352.57        18.56 o                         
   1  25   0         95.77         82.48         3.29 o                         
   2  25   0         40.44         42.12         1.90 o                         
  -8   1   1         17.55         17.35         2.82 o                         
  -7   1   1         75.05         70.93         3.26 o                         
  -6   1   1        316.85        310.60         6.30 o                         
  -5   1   1       1580.08       1550.81        23.14 o                         
  -4   1   1       2102.42       2164.46        63.64 o                         
  -3   1   1       2608.20       2408.51        44.86 o                         
  -2   1   1       9093.78       8382.52       148.94 o                         
  -1   1   1       1752.30       1825.96        56.82 o                         
   0   1   1       1397.29       1294.69        40.08 o                         
   1   1   1       1347.39       1203.43        42.03 o                         
   2   1   1         57.15         68.30         3.77 o                         
   3   1   1       1783.16       1901.13        35.85 o                         
   4   1   1       1274.27       1358.04        39.13 o                         
   5   1   1        694.10        696.68        16.46 o                         
   6   1   1        816.14        785.63        19.24 o                         
   7   1   1       1063.49       1135.31        27.80 o                         
   8   1   1        209.99        221.70         5.71 o                         
  -8   2   1        313.40        343.59        20.88 o                         
  -7   2   1         33.15         33.30         2.33 o                         
  -6   2   1        175.11        172.81         4.75 o                         
  -5   2   1        602.67        618.81         9.56 o                         
  -4   2   1          9.42          6.39         2.03 o                         
  -3   2   1        120.83        154.89         4.73 o                         
  -2   2   1         46.18         63.09         3.26 o                         
  -1   2   1         80.40         63.64         2.09 o                         
   0   2   1         51.91         65.59         3.12 o                         
   1   2   1          4.87          7.70         5.42 o                         
   2   2   1        235.91        204.89         8.93 o                         
   3   2   1        112.07        127.05         3.54 o                         
   4   2   1        186.19        177.45         4.71 o                         
   5   2   1        211.35        207.58         5.76 o                         
   6   2   1        180.33        192.51         5.03 o                         
   7   2   1         10.78          9.51         2.55 o                         
   8   2   1          0.41          2.72         1.84 o                         
  -8   3   1        595.49        654.15        36.28 o                         
  -7   3   1       1013.19        984.03        21.16 o                         
  -6   3   1        507.71        493.46         9.79 o                         
  -5   3   1         89.35         96.78         3.37 o                         
  -4   3   1        405.11        375.76        21.43 o                         
  -3   3   1       3422.03       3103.46        92.14 o                         
  -2   3   1        320.61        246.98         5.75 o                         
  -1   3   1       2810.31       2700.66        57.95 o                         
   0   3   1       4147.85       4146.30        68.02 o                         
   1   3   1       8574.41       8128.23       210.64 o                         
   2   3   1       1451.31       1417.88        28.60 o                         
   3   3   1        618.74        645.60        16.59 o                         
   4   3   1       1520.73       1489.89        34.17 o                         
   5   3   1        125.32        109.90         3.38 o                         
   6   3   1         34.30         36.12         2.52 o                         
   7   3   1        202.74        212.54         6.93 o                         
   8   3   1        573.52        614.95        14.72 o                         
  -8   4   1         99.31         91.71         4.00 o                         
  -7   4   1         21.25         21.80         2.63 o                         
  -6   4   1         48.68         46.94         2.41 o                         
  -5   4   1        101.25         92.62         3.71 o                         
  -4   4   1        620.18        735.16        22.00 o                         
  -3   4   1         54.84         67.43         3.82 o                         
  -2   4   1        342.29        306.89         8.32 o                         
  -1   4   1         31.36         30.81         2.82 o                         
   0   4   1         89.88         74.23         2.88 o                         
   1   4   1         45.32         53.64         5.00 o                         
   2   4   1         14.72         16.97         1.78 o                         
   3   4   1        133.65        123.92         5.92 o                         
   4   4   1          0.25          2.68         1.31 o                         
   5   4   1         10.26          9.96         1.42 o                         
   6   4   1          0.45          0.42         2.33 o                         
   7   4   1          0.44          2.09         2.31 o                         
   8   4   1          2.21          3.33         1.96 o                         
  -8   5   1        145.21        128.92         3.72 o                         
  -7   5   1        168.10        169.68         5.93 o                         
  -6   5   1        709.39        732.17        12.37 o                         
  -5   5   1        992.57       1028.80        17.53 o                         
  -4   5   1       1900.82       1894.20        63.46 o                         
  -3   5   1       1455.11       1399.97        27.77 o                         
  -2   5   1       4385.45       4135.25        98.14 o                         
  -1   5   1        279.74        295.76         9.37 o                         
   0   5   1         70.98         65.88         2.52 o                         
   1   5   1         28.40         30.48         1.81 o                         
   2   5   1        119.05        128.98         4.68 o                         
   3   5   1        338.36        335.27         8.61 o                         
   4   5   1        401.29        326.85         7.39 o                         
   5   5   1        443.06        420.46         6.44 o                         
   6   5   1        135.74        140.86         4.49 o                         
   7   5   1        412.95        436.00        11.27 o                         
   8   5   1         30.76         37.37         2.50 o                         
  -8   6   1          1.75          1.48         1.41 o                         
  -7   6   1         13.14         12.88         1.86 o                         
  -6   6   1          8.03         10.49         1.73 o                         
  -5   6   1         79.72         97.48         3.18 o                         
  -4   6   1        241.19        213.62         5.17 o                         
  -3   6   1         49.91         35.80         2.40 o                         
  -2   6   1         65.78         93.98         3.53 o                         
  -1   6   1         28.95         25.59         1.83 o                         
   0   6   1       2845.07       2712.09        58.69 o                         
   1   6   1        161.97        173.32         5.45 o                         
   2   6   1        250.47        272.15        10.36 o                         
   3   6   1        692.82        735.53        16.20 o                         
   4   6   1         36.16         37.58         2.50 o                         
   5   6   1        501.42        485.33        10.78 o                         
   6   6   1        189.35        190.99         4.49 o                         
   7   6   1         57.70         56.66         2.92 o                         
   8   6   1         48.26         55.84         2.43 o                         
  -8   7   1        201.94        207.04         9.03 o                         
  -7   7   1        500.30        505.17         9.79 o                         
  -6   7   1        825.84        849.85        20.88 o                         
  -5   7   1       1215.67       1215.79        20.40 o                         
  -4   7   1        516.35        491.66        16.77 o                         
  -3   7   1       1128.23       1296.38        26.36 o                         
  -2   7   1        995.15        893.73        20.93 o                         
  -1   7   1        448.02        426.48        12.91 o                         
   0   7   1        664.62        700.59        16.50 o                         
   1   7   1        900.67        887.11        20.85 o                         
   2   7   1        201.05        172.88         6.09 o                         
   3   7   1        229.45        206.74         6.50 o                         
   4   7   1        764.21        735.37        17.05 o                         
   5   7   1        157.81        150.29         3.32 o                         
   6   7   1        292.80        296.86         6.58 o                         
   7   7   1        565.63        578.96        14.34 o                         
   8   7   1        234.43        249.61         6.68 o                         
  -8   8   1          4.93          3.12         1.60 o                         
  -7   8   1         45.46         32.37         2.10 o                         
  -6   8   1        575.20        539.43        12.22 o                         
  -5   8   1        172.20        190.40         4.86 o                         
  -4   8   1         34.11         36.24         2.20 o                         
  -3   8   1       1010.54       1079.80        22.70 o                         
  -2   8   1       1944.21       2091.89        46.49 o                         
  -1   8   1       4953.84       5029.91       104.49 o                         
   0   8   1       9719.93       9897.73       181.07 o                         
   1   8   1        101.25        148.64         4.30 o                         
   2   8   1        628.70        563.65        14.81 o                         
   3   8   1         23.63         18.98         2.45 o                         
   4   8   1        573.22        590.34        11.10 o                         
   5   8   1        384.66        406.32         6.47 o                         
   6   8   1         16.57         22.67         1.96 o                         
   7   8   1        148.63        151.26         4.64 o                         
   8   8   1        240.60        235.92         6.23 o                         
  -8   9   1        343.64        302.28        12.10 o                         
  -7   9   1        275.29        257.04         6.52 o                         
  -6   9   1        132.13        108.71         3.04 o                         
  -5   9   1        487.30        466.34        10.25 o                         
  -4   9   1        528.78        482.38        16.30 o                         
  -3   9   1         25.26         32.17         2.77 o                         
  -2   9   1       1817.94       1922.53        43.25 o                         
  -1   9   1       2358.68       2198.56        63.00 o                         
   0   9   1       1101.81       1063.12        20.82 o                         
   1   9   1       2181.91       2101.37        37.34 o                         
   2   9   1       3913.05       3892.43        97.49 o                         
   3   9   1       2734.81       2822.08        40.87 o                         
   4   9   1        518.33        485.75         7.28 o                         
   5   9   1       1088.92       1071.47        13.68 o                         
   6   9   1        569.06        564.66        12.05 o                         
   7   9   1         54.44         54.01         2.99 o                         
   8   9   1        175.97        171.91         5.63 o                         
  -8  10   1         75.92         69.21         2.51 o                         
  -7  10   1         69.93         62.83         3.15 o                         
  -6  10   1        857.50        805.51        16.05 o                         
  -5  10   1          0.01          3.81         1.49 o                         
  -4  10   1         23.08         29.51         1.73 o                         
  -3  10   1         28.44         20.99         2.09 o                         
  -2  10   1        113.42        133.58         4.72 o                         
  -1  10   1         30.00         10.40         1.55 o                         
   0  10   1       2390.66       2802.21        52.59 o                         
   1  10   1       5039.40       5244.59        83.79 o                         
   2  10   1        248.77        287.01         9.37 o                         
   3  10   1        129.63        144.72         3.22 o                         
   4  10   1          5.14          5.77         1.33 o                         
   5  10   1        165.51        168.64         3.83 o                         
   6  10   1         27.34         26.08         1.97 o                         
   7  10   1        815.70        870.50        20.23 o                         
   8  10   1         34.93         36.95         1.46 o                         
  -8  11   1        120.13        102.22         3.76 o                         
  -7  11   1         32.42         42.26         4.42 o                         
  -6  11   1       1047.29       1061.40        41.91 o                         
  -5  11   1         31.14         34.81         2.15 o                         
  -4  11   1         55.32         51.73         2.25 o                         
  -3  11   1         28.63         31.27         1.74 o                         
  -2  11   1        198.67        165.66         4.76 o                         
  -1  11   1       1653.34       1692.68        38.48 o                         
   0  11   1       2170.20       2048.08        41.30 o                         
   1  11   1       3838.92       3820.24        68.64 o                         
   2  11   1       4151.68       4346.33        66.07 o                         
   3  11   1       1327.95       1350.72        25.38 o                         
   4  11   1        753.08        735.07        11.02 o                         
   5  11   1        817.26        828.23        12.47 o                         
   6  11   1        175.24        185.49         4.64 o                         
   7  11   1       1000.62       1028.94        25.36 o                         
   8  11   1        116.07        123.14         5.87 o                         
  -7  12   1          8.48          5.16         1.74 o                         
  -6  12   1        400.51        362.38        13.18 o                         
  -5  12   1         27.71         23.94         2.21 o                         
  -4  12   1        117.85        109.79         5.28 o                         
  -3  12   1        189.83        198.39         4.41 o                         
  -2  12   1         71.55         70.75         2.17 o                         
  -1  12   1         92.74         89.78         4.44 o                         
   0  12   1       1871.36       2085.05        40.10 o                         
   1  12   1       1315.62       1459.69        28.16 o                         
   2  12   1        281.22        246.42         4.46 o                         
   3  12   1          0.17          1.83         1.43 o                         
   4  12   1        200.84        181.90         4.19 o                         
   5  12   1          0.65          0.69         1.50 o                         
   6  12   1         46.05         43.23         2.62 o                         
   7  12   1        326.01        319.64         7.21 o                         
  -7  13   1        123.99        116.75         3.53 o                         
  -6  13   1         25.53         34.25         3.07 o                         
  -5  13   1        172.67        170.80         4.91 o                         
  -4  13   1        224.80        229.72         5.44 o                         
  -3  13   1       4714.90       4823.63        90.00 o                         
  -2  13   1         36.72         42.37         1.58 o                         
  -1  13   1        160.93        155.53         3.25 o                         
   0  13   1        414.37        391.86         7.15 o                         
   1  13   1        600.90        633.82        10.86 o                         
   2  13   1        705.43        715.74         9.74 o                         
   3  13   1        198.72        202.31         6.44 o                         
   4  13   1       5321.34       5268.50        76.53 o                         
   5  13   1       1075.99       1098.76        23.85 o                         
   6  13   1        438.53        488.45        12.32 o                         
   7  13   1         36.51         37.63         1.73 o                         
  -7  14   1          4.53          4.04         1.56 o                         
  -6  14   1         91.26         98.68         3.73 o                         
  -5  14   1         87.31         83.78         2.97 o                         
  -4  14   1         37.07         36.81         2.59 o                         
  -3  14   1        248.71        239.66         4.41 o                         
  -2  14   1        725.41        736.60        11.34 o                         
  -1  14   1        328.79        310.43         4.96 o                         
   0  14   1         40.24         35.01         1.65 o                         
   1  14   1        279.77        277.79         5.64 o                         
   2  14   1        143.43        149.77         3.42 o                         
   3  14   1        295.33        323.93         5.84 o                         
   4  14   1        252.77        247.47         4.96 o                         
   5  14   1         40.64         40.64         2.52 o                         
   6  14   1         48.35         51.46         2.11 o                         
   7  14   1        132.78        140.19         3.72 o                         
  -7  15   1        240.83        231.03         6.88 o                         
  -6  15   1        118.28        139.74         4.35 o                         
  -5  15   1       1111.76       1110.11        23.96 o                         
  -4  15   1        378.54        376.92         6.97 o                         
  -3  15   1       4269.86       4514.79        53.36 o                         
  -2  15   1       2447.64       2582.23        33.03 o                         
  -1  15   1       1340.63       1376.75        33.62 o                         
   0  15   1        474.66        443.01         7.50 o                         
   1  15   1        316.10        331.41         6.62 o                         
   2  15   1       1691.18       1748.37        22.96 o                         
   3  15   1       4574.51       4847.37        63.59 o                         
   4  15   1       2310.16       2352.28        37.81 o                         
   5  15   1        224.44        230.72         5.31 o                         
   6  15   1        642.53        673.05        10.43 o                         
   7  15   1         23.41         21.53         1.57 o                         
  -7  16   1          0.75          0.58         1.12 o                         
  -6  16   1         79.27         76.64         2.55 o                         
  -5  16   1         18.04         17.39         2.15 o                         
  -4  16   1         30.81         34.64         2.24 o                         
  -3  16   1        377.35        392.85         7.51 o                         
  -2  16   1        279.09        288.29         5.36 o                         
  -1  16   1         13.48         16.57         1.90 o                         
   0  16   1        448.74        513.62        10.64 o                         
   1  16   1        107.48        129.29         3.13 o                         
   2  16   1        152.14        161.73         3.52 o                         
   3  16   1        363.54        372.50         8.41 o                         
   4  16   1        278.41        276.47         5.26 o                         
   5  16   1          5.05          6.89         1.83 o                         
   6  16   1        132.80        135.34         3.47 o                         
  -6  17   1        151.07        123.70         8.46 o                         
  -5  17   1         77.33         72.90         3.13 o                         
  -4  17   1        161.85        169.90         5.04 o                         
  -3  17   1       2378.38       2516.35        36.71 o                         
  -2  17   1         95.34         97.82         3.48 o                         
  -1  17   1        373.61        374.82         9.43 o                         
   0  17   1        257.02        253.08         5.63 o                         
   1  17   1        242.75        249.83         4.49 o                         
   2  17   1        554.95        571.36         9.90 o                         
   3  17   1         99.25        112.56         3.24 o                         
   4  17   1       1430.47       1451.92        29.75 o                         
   5  17   1        195.45        213.58         5.22 o                         
   6  17   1         33.88         38.09         1.78 o                         
  -6  18   1        473.47        476.49        30.86 o                         
  -5  18   1        191.82        196.02         5.37 o                         
  -4  18   1          0.35          1.15         2.22 o                         
  -3  18   1         42.02         43.60         2.97 o                         
  -2  18   1          8.70          7.59         2.45 o                         
  -1  18   1        271.04        299.76        11.88 o                         
   0  18   1        445.27        427.99        12.38 o                         
   1  18   1        237.96        222.77         3.97 o                         
   2  18   1         36.68         33.58         2.10 o                         
   3  18   1         39.08         45.22         2.36 o                         
   4  18   1         32.54         35.75         2.97 o                         
   5  18   1         19.41         19.66         1.85 o                         
   6  18   1          7.53          7.00         1.11 o                         
  -6  19   1        862.26        821.65        31.19 o                         
  -5  19   1        154.49        150.29         5.03 o                         
  -4  19   1        272.23        273.50         6.66 o                         
  -3  19   1        674.46        707.31        28.58 o                         
  -2  19   1        182.12        190.28         5.95 o                         
  -1  19   1        229.42        237.54         6.50 o                         
   0  19   1        437.58        455.64        11.39 o                         
   1  19   1        293.09        296.40         5.59 o                         
   2  19   1        233.35        244.18         7.65 o                         
   3  19   1        187.29        187.55         4.33 o                         
   4  19   1        278.19        260.10         7.79 o                         
   5  19   1        235.85        239.01         5.10 o                         
   6  19   1        113.21         90.22         4.53 o                         
  -5  20   1         49.33         48.45         2.80 o                         
  -4  20   1         11.52         10.73         1.96 o                         
  -3  20   1        167.47        177.82         5.19 o                         
  -2  20   1          0.48          2.92         2.75 o                         
  -1  20   1         11.12         11.86         2.34 o                         
   0  20   1        850.13        836.38        13.67 o                         
   1  20   1        554.71        514.27         8.87 o                         
   2  20   1        153.54        166.04         3.79 o                         
   3  20   1          0.04          2.82         2.03 o                         
   4  20   1          5.57          7.69         1.78 o                         
   5  20   1          0.02          0.68         1.22 o                         
  -5  21   1        390.45        373.63        10.06 o                         
  -4  21   1        377.16        381.65        15.03 o                         
  -3  21   1         18.52         20.58         2.01 o                         
  -2  21   1        701.34        698.42        24.96 o                         
  -1  21   1        748.16        794.99        16.42 o                         
   0  21   1        371.62        411.22         8.54 o                         
   1  21   1        140.33        150.88         3.92 o                         
   2  21   1        632.11        636.37        10.09 o                         
   3  21   1       1121.59       1123.45        23.94 o                         
   4  21   1         16.62         16.71         1.81 o                         
   5  21   1        294.47        271.93         8.31 o                         
  -4  22   1         12.41         12.94         1.57 o                         
  -3  22   1          2.64          3.40         1.66 o                         
  -2  22   1         17.54         14.38         2.33 o                         
  -1  22   1        117.00        136.27         3.99 o                         
   0  22   1        302.14        290.97         6.61 o                         
   1  22   1         59.57         57.10         2.17 o                         
   2  22   1          3.18          5.03         1.57 o                         
   3  22   1         46.79         40.57         2.09 o                         
   4  22   1         30.91         27.25         1.92 o                         
  -4  23   1        145.39        128.68         5.93 o                         
  -3  23   1        152.63        170.14         4.51 o                         
  -2  23   1        248.23        263.61        20.71 o                         
  -1  23   1        374.02        383.97         9.53 o                         
   0  23   1        618.16        695.02        14.30 o                         
   1  23   1        350.77        357.12         6.53 o                         
   2  23   1        271.26        259.18         8.79 o                         
   3  23   1        354.05        365.41        28.79 o                         
   4  23   1         50.50         44.83         2.96 o                         
  -3  24   1        143.00        139.58         4.70 o                         
  -2  24   1          6.40          7.14         1.71 o                         
  -1  24   1         88.12         78.49         2.64 o                         
   0  24   1        483.81        498.46         9.28 o                         
   1  24   1         79.65         82.97         3.48 o                         
   2  24   1          0.02          0.51         1.12 o                         
   3  24   1         10.68          8.22         1.07 o                         
  -2  25   1         63.12         53.93         2.26 o                         
  -1  25   1        108.79        106.35         3.37 o                         
   0  25   1        176.30        183.36         4.70 o                         
   1  25   1         39.11         37.49         2.07 o                         
   2  25   1         20.29         19.90         2.52 o                         
  -8   0   2        135.57        132.09         7.04 o                         
  -7   0   2        809.37        771.57        31.53 o                         
  -6   0   2       8398.69       8254.98       136.56 o                         
  -5   0   2       2095.95       2195.92        43.80 o                         
  -4   0   2         42.82         54.05         3.72 o                         
  -3   0   2        785.23        739.54        30.69 o                         
  -2   0   2        231.87        203.28        24.04 o                         
  -1   0   2       6497.47       6405.02       234.38 o                         
   0   0   2       2338.80       2388.39        51.41 o                         
   1   0   2      64910.78      55611.89      1428.81 o                         
   2   0   2         43.11         58.06         3.66 o                         
   3   0   2       1754.99       1653.82        45.55 o                         
   4   0   2       2339.99       2489.00        54.58 o                         
   5   0   2        739.65        785.36        20.67 o                         
   6   0   2       1455.05       1398.54        35.42 o                         
   7   0   2        277.87        320.75        16.04 o                         
   8   0   2       1890.92       1875.59        59.73 o                         
  -8   1   2          0.90          1.44         1.37 o                         
  -7   1   2         70.75         71.40         3.49 o                         
  -6   1   2       1490.07       1451.22        18.35 o                         
  -5   1   2       1726.34       1690.00        20.93 o                         
  -4   1   2         31.31         33.84         1.93 o                         
  -3   1   2        250.07        213.00         8.31 o                         
  -2   1   2       2099.57       2049.45        38.91 o                         
  -1   1   2         40.62         31.34         2.35 o                         
   0   1   2        114.38        101.28         3.03 o                         
   1   1   2        706.74        685.54        18.74 o                         
   2   1   2        755.94        769.94        18.42 o                         
   3   1   2        425.37        452.04        14.04 o                         
   4   1   2        181.70        164.60         3.97 o                         
   5   1   2         46.81         50.57         2.71 o                         
   6   1   2          9.20          6.92         2.21 o                         
   7   1   2        983.45       1041.63        24.30 o                         
   8   1   2        324.39        315.36         8.36 o                         
  -8   2   2         93.86         87.86         3.19 o                         
  -7   2   2        221.68        227.59         5.84 o                         
  -6   2   2         65.85         68.76         2.10 o                         
  -5   2   2       1280.63       1217.51        14.71 o                         
  -4   2   2        710.26        759.29        22.87 o                         
  -3   2   2       2723.19       2888.83        78.66 o                         
  -2   2   2         43.73         49.80         3.68 o                         
  -1   2   2        317.75        284.56         6.71 o                         
   0   2   2      11412.17      10914.21       203.38 o                         
   1   2   2      16104.86      16158.80       338.82 o                         
   2   2   2        171.90        164.80         5.82 o                         
   3   2   2       4964.50       4785.64        89.97 o                         
   4   2   2       2644.85       2725.03        42.22 o                         
   5   2   2        450.40        478.54         8.66 o                         
   6   2   2        815.81        796.98        15.16 o                         
   7   2   2       3005.37       3105.10        71.90 o                         
   8   2   2         41.13         42.36         2.52 o                         
  -8   3   2         17.97         20.47         1.51 o                         
  -7   3   2         46.34         49.66         2.39 o                         
  -6   3   2        109.38        114.85         3.38 o                         
  -5   3   2         50.72         49.42         1.68 o                         
  -4   3   2        950.73        956.43        18.58 o                         
  -3   3   2       1091.35       1168.67        34.35 o                         
  -2   3   2       5793.51       6680.23       302.83 o                         
  -1   3   2        203.26        203.07         4.64 o                         
   0   3   2       1209.09       1093.49        28.46 o                         
   1   3   2       3426.07       3371.11        72.23 o                         
   2   3   2        666.65        714.58        14.38 o                         
   3   3   2        309.20        347.42         9.06 o                         
   4   3   2        279.70        314.28         5.86 o                         
   5   3   2        249.25        260.81         5.58 o                         
   6   3   2         21.91         23.51         2.61 o                         
   7   3   2        133.46        135.21         4.10 o                         
   8   3   2         56.18         57.27         2.43 o                         
  -8   4   2        494.35        501.48        11.53 o                         
  -7   4   2        680.56        690.25        12.69 o                         
  -6   4   2       1281.89       1255.74        18.60 o                         
  -5   4   2        709.61        690.21         9.68 o                         
  -4   4   2       1875.02       1747.58        58.75 o                         
  -3   4   2       4882.29       5112.98       124.20 o                         
  -2   4   2        374.69        435.81        14.86 o                         
  -1   4   2        355.69        349.68         8.68 o                         
   0   4   2       7197.16       6835.39       145.48 o                         
   1   4   2         34.79         40.49         2.51 o                         
   2   4   2        387.52        303.32        10.15 o                         
   3   4   2       2103.02       1995.40        39.37 o                         
   4   4   2         41.20         37.90         2.01 o                         
   5   4   2        136.84        156.21         3.77 o                         
   6   4   2        424.40        428.76         9.05 o                         
   7   4   2        450.60        479.83        10.18 o                         
   8   4   2        131.51        128.24         3.66 o                         
  -8   5   2          1.40          4.02         1.15 o                         
  -7   5   2         70.40         73.38         3.52 o                         
  -6   5   2        328.11        332.97         6.37 o                         
  -5   5   2         49.13         46.00         1.96 o                         
  -4   5   2         23.73         17.25         2.24 o                         
  -3   5   2       2438.61       2866.77        55.01 o                         
  -2   5   2       5254.72       5550.58       142.28 o                         
  -1   5   2       2509.01       2701.77        99.47 o                         
   0   5   2          0.77          4.19         1.60 o                         
   1   5   2       2303.42       2358.86        85.39 o                         
   2   5   2          6.04          9.82         1.76 o                         
   3   5   2         11.97         12.04         2.17 o                         
   4   5   2       8457.28       8291.87       136.50 o                         
   5   5   2         67.85         76.83         2.61 o                         
   6   5   2        393.01        405.96         7.71 o                         
   7   5   2          8.80          8.11         2.38 o                         
   8   5   2         57.72         59.73         3.68 o                         
  -8   6   2         46.94         37.59         3.41 o                         
  -7   6   2        511.66        532.12        13.42 o                         
  -6   6   2       2071.09       2107.15        29.08 o                         
  -5   6   2        112.63        116.88         3.88 o                         
  -4   6   2        445.69        390.70        11.84 o                         
  -3   6   2       2037.53       2055.73        46.81 o                         
  -2   6   2       3917.52       4145.20       213.73 o                         
  -1   6   2        524.79        471.78        13.35 o                         
   0   6   2        944.56        917.17        37.23 o                         
   1   6   2       5929.64       5808.91       143.01 o                         
   2   6   2        170.78        150.55         5.79 o                         
   3   6   2        463.26        446.01        13.20 o                         
   4   6   2       1316.21       1257.93        17.99 o                         
   5   6   2        144.60        141.45         3.57 o                         
   6   6   2         78.03         81.79         2.69 o                         
   7   6   2         30.69         30.49         2.30 o                         
   8   6   2         84.35         88.67         3.19 o                         
  -8   7   2         40.31         34.91         1.85 o                         
  -7   7   2         56.26         57.80         2.66 o                         
  -6   7   2         14.84         11.82         1.76 o                         
  -5   7   2         15.72         12.45         1.93 o                         
  -4   7   2       2342.92       2274.54        44.17 o                         
  -3   7   2       1225.68       1421.78        33.91 o                         
  -2   7   2       1300.96       1463.44        41.06 o                         
  -1   7   2        356.73        376.25        11.16 o                         
   0   7   2        104.10         92.98         4.75 o                         
   1   7   2       1278.52       1409.39        41.33 o                         
   2   7   2         55.90         54.83         3.61 o                         
   3   7   2        411.80        430.10        10.68 o                         
   4   7   2        161.39        182.20         4.60 o                         
   5   7   2         39.68         48.07         1.99 o                         
   6   7   2          6.55          6.16         1.57 o                         
   7   7   2          0.43          1.53         1.83 o                         
   8   7   2         88.11         80.87         3.83 o                         
  -8   8   2         80.73         91.90         3.98 o                         
  -7   8   2        405.88        417.25         8.37 o                         
  -6   8   2        384.14        410.59         8.20 o                         
  -5   8   2        573.18        549.26        14.60 o                         
  -4   8   2        894.22        905.02        37.64 o                         
  -3   8   2        560.41        572.60        20.34 o                         
  -2   8   2        851.76        856.16        42.57 o                         
  -1   8   2       1509.36       1307.55        30.46 o                         
   0   8   2       1639.13       1624.94        36.04 o                         
   1   8   2       1636.39       1670.75        36.12 o                         
   2   8   2       1229.19       1305.03        30.94 o                         
   3   8   2        830.87        784.42        12.68 o                         
   4   8   2        141.84        137.38         3.36 o                         
   5   8   2         74.58         77.32         2.48 o                         
   6   8   2        296.63        308.45         5.67 o                         
   7   8   2        156.38        153.71         4.55 o                         
   8   8   2        100.57        101.04         3.91 o                         
  -8   9   2          8.19          7.80         1.46 o                         
  -7   9   2        172.94        179.18         4.06 o                         
  -6   9   2          2.86          4.48         1.74 o                         
  -5   9   2        139.78        148.75         6.52 o                         
  -4   9   2        816.94        807.35        24.73 o                         
  -3   9   2        717.61        729.93        12.99 o                         
  -2   9   2        511.65        456.42        36.19 o                         
  -1   9   2       1874.41       1755.51        40.42 o                         
   0   9   2        316.22        363.51         8.34 o                         
   1   9   2        131.24        134.65         4.05 o                         
   2   9   2         63.47         47.97         4.19 o                         
   3   9   2          3.22          3.78         1.48 o                         
   4   9   2         23.16         21.95         1.89 o                         
   5   9   2          3.21          3.19         1.42 o                         
   6   9   2         64.23         73.71         3.12 o                         
   7   9   2          5.43          7.08         2.01 o                         
   8   9   2          5.36          2.66         1.31 o                         
  -8  10   2         80.90         75.57         2.94 o                         
  -7  10   2         17.73         18.39         1.53 o                         
  -6  10   2         31.36         40.36         2.29 o                         
  -5  10   2        225.19        236.00         7.10 o                         
  -4  10   2        763.97        748.76        23.37 o                         
  -3  10   2       1264.55       1283.02        22.78 o                         
  -2  10   2        870.47        901.60        25.98 o                         
  -1  10   2       2361.03       2316.74        52.77 o                         
   0  10   2       1440.49       1455.22        31.84 o                         
   1  10   2         46.14         57.87         3.11 o                         
   2  10   2        960.90        937.76        17.57 o                         
   3  10   2        940.82        905.44        19.81 o                         
   4  10   2        261.20        251.44         5.37 o                         
   5  10   2       1020.89       1056.52        13.41 o                         
   6  10   2        610.31        666.80        16.88 o                         
   7  10   2        359.47        358.76        10.83 o                         
  -7  11   2          0.44          2.04         1.78 o                         
  -6  11   2        276.71        292.18        10.07 o                         
  -5  11   2         64.88         54.70         3.37 o                         
  -4  11   2        315.22        323.37        21.57 o                         
  -3  11   2         84.33         86.84         2.47 o                         
  -2  11   2          2.58          2.72         1.01 o                         
  -1  11   2       1122.16       1154.89        41.21 o                         
   0  11   2          1.92          5.95         1.39 o                         
   1  11   2        378.38        374.28        10.66 o                         
   2  11   2         83.75         75.70         2.33 o                         
   3  11   2         22.96         23.84         2.26 o                         
   4  11   2        521.18        505.13        11.81 o                         
   5  11   2          0.85          1.80         1.50 o                         
   6  11   2          0.60          1.75         1.92 o                         
   7  11   2          7.52          8.65         1.93 o                         
  -7  12   2         30.26         29.93         1.94 o                         
  -6  12   2         29.30         32.31         2.31 o                         
  -5  12   2        363.98        393.67        12.28 o                         
  -4  12   2         25.63         29.48         2.10 o                         
  -3  12   2         56.26         58.23         1.89 o                         
  -2  12   2        413.60        409.38         6.33 o                         
  -1  12   2       1290.16       1312.20        20.90 o                         
   0  12   2       2019.14       2063.79        27.31 o                         
   1  12   2       1338.77       1301.55        23.21 o                         
   2  12   2       2898.09       2910.14        36.71 o                         
   3  12   2        721.92        716.33        16.88 o                         
   4  12   2        484.93        484.66        10.07 o                         
   5  12   2        291.04        291.24         7.08 o                         
   6  12   2         36.19         37.35         2.51 o                         
   7  12   2        224.65        225.24        16.07 o                         
  -7  13   2         97.66         99.44         3.34 o                         
  -6  13   2         28.07         29.25         1.88 o                         
  -5  13   2         60.67         55.25         2.51 o                         
  -4  13   2          6.04          6.94         1.59 o                         
  -3  13   2        518.40        536.94        11.18 o                         
  -2  13   2          0.17          2.60         1.13 o                         
  -1  13   2        106.90         94.72         2.47 o                         
   0  13   2        293.69        284.67         4.38 o                         
   1  13   2       1216.94       1198.65        16.75 o                         
   2  13   2          5.06          6.83         1.42 o                         
   3  13   2        307.45        307.32         8.33 o                         
   4  13   2        796.12        766.78        15.37 o                         
   5  13   2         31.80         32.02         2.33 o                         
   6  13   2        155.35        155.42         4.08 o                         
   7  13   2         31.70         30.27         2.33 o                         
  -7  14   2        159.62        159.54         4.50 o                         
  -6  14   2        220.05        231.65         4.96 o                         
  -5  14   2        312.10        311.91         6.80 o                         
  -4  14   2        544.29        559.83        12.04 o                         
  -3  14   2         22.58         27.22         1.80 o                         
  -2  14   2       2230.17       2268.89        27.98 o                         
  -1  14   2       1547.76       1532.02        33.03 o                         
   0  14   2        106.90        111.04         2.51 o                         
   1  14   2       2630.68       2667.66        33.31 o                         
   2  14   2        940.23        952.12        15.40 o                         
   3  14   2        112.14        114.99         3.11 o                         
   4  14   2        146.22        148.78         4.37 o                         
   5  14   2        118.42        124.00         4.27 o                         
   6  14   2        179.95        191.33         5.12 o                         
   7  14   2         21.70         22.46         1.81 o                         
  -7  15   2         60.91         43.77         2.96 o                         
  -6  15   2          4.38          4.85         1.12 o                         
  -5  15   2         99.60         89.18         3.86 o                         
  -4  15   2         39.04         36.37         2.25 o                         
  -3  15   2         92.76         94.96         2.73 o                         
  -2  15   2       1730.37       1741.06        21.71 o                         
  -1  15   2          2.14          4.16         1.42 o                         
   0  15   2         25.62         18.26         1.45 o                         
   1  15   2        128.76        117.72         2.83 o                         
   2  15   2          3.07          3.68         1.67 o                         
   3  15   2         83.68         92.05         3.11 o                         
   4  15   2        393.80        399.84         9.88 o                         
   5  15   2         28.59         28.26         1.98 o                         
   6  15   2          2.35          2.02         1.29 o                         
   7  15   2          0.15          2.57         1.29 o                         
  -6  16   2         41.49         50.54         1.84 o                         
  -5  16   2        487.25        503.25        11.25 o                         
  -4  16   2        950.70        973.84        20.54 o                         
  -3  16   2       1222.36       1264.62        19.29 o                         
  -2  16   2       2059.07       2129.32        33.37 o                         
  -1  16   2       1718.34       1684.17        27.47 o                         
   0  16   2         83.32         89.89         2.60 o                         
   1  16   2        385.14        368.35         6.15 o                         
   2  16   2        373.23        396.42         7.72 o                         
   3  16   2         20.18         21.85         1.87 o                         
   4  16   2         19.64         22.66         2.76 o                         
   5  16   2        753.21        790.28        14.56 o                         
   6  16   2        177.56        186.39         7.00 o                         
  -6  17   2          1.36          1.27         0.98 o                         
  -5  17   2        156.40        154.04         4.63 o                         
  -4  17   2          5.96          5.75         1.86 o                         
  -3  17   2         88.05         91.33         3.26 o                         
  -2  17   2         84.55         94.11         4.10 o                         
  -1  17   2         81.40         89.53         3.28 o                         
   0  17   2          1.94          0.78         1.80 o                         
   1  17   2        109.39        107.74         3.31 o                         
   2  17   2        221.22        235.17         5.43 o                         
   3  17   2          8.98          9.27         1.76 o                         
   4  17   2         47.33         41.86         2.72 o                         
   5  17   2         47.99         44.78         2.23 o                         
   6  17   2         51.64         55.78         2.30 o                         
  -6  18   2         29.65         21.32         1.70 o                         
  -5  18   2       1670.30       1750.06        35.13 o                         
  -4  18   2        252.54        250.22         6.48 o                         
  -3  18   2         30.60         35.93         2.66 o                         
  -2  18   2        250.45        255.24         6.30 o                         
  -1  18   2       1206.96       1190.90        21.31 o                         
   0  18   2        987.83        955.95        22.04 o                         
   1  18   2         79.24        102.54         3.32 o                         
   2  18   2       1462.44       1493.90        25.05 o                         
   3  18   2        278.42        281.98         5.96 o                         
   4  18   2        127.75        130.39         3.73 o                         
   5  18   2         16.62         19.20         1.88 o                         
   6  18   2         49.58         49.33         2.68 o                         
  -5  19   2         38.06         42.55         2.21 o                         
  -4  19   2        119.80        113.81         4.16 o                         
  -3  19   2         37.44         35.19         2.44 o                         
  -2  19   2         37.98         40.16         2.76 o                         
  -1  19   2         57.82         58.17         3.65 o                         
   0  19   2        151.43        146.32         4.59 o                         
   1  19   2        133.94        132.76         3.10 o                         
   2  19   2        129.54        136.90         3.92 o                         
   3  19   2         80.04         80.44         2.94 o                         
   4  19   2          6.49          5.23         1.77 o                         
   5  19   2         52.98         56.75         2.36 o                         
  -5  20   2         21.93         17.88         1.20 o                         
  -4  20   2        194.53        187.52         4.23 o                         
  -3  20   2         89.86         84.32         3.12 o                         
  -2  20   2        823.78        860.76        15.80 o                         
  -1  20   2        327.29        337.85         9.62 o                         
   0  20   2         70.89         62.49         3.42 o                         
   1  20   2       1304.50       1234.90        19.96 o                         
   2  20   2        281.71        297.75         7.90 o                         
   3  20   2         48.28         47.61         2.13 o                         
   4  20   2        287.01        278.97        10.63 o                         
   5  20   2        678.18        688.37        18.87 o                         
  -4  21   2          3.58          1.69         1.54 o                         
  -3  21   2         23.39         24.39         1.92 o                         
  -2  21   2         39.10         42.98         2.71 o                         
  -1  21   2        108.30        115.62         5.13 o                         
   0  21   2         42.00         41.13         2.77 o                         
   1  21   2         45.37         46.14         2.29 o                         
   2  21   2        183.44        175.98         4.36 o                         
   3  21   2        135.20        125.39         3.60 o                         
   4  21   2        366.49        355.83        10.90 o                         
  -4  22   2        181.68        160.17         3.65 o                         
  -3  22   2         25.10         24.40         1.85 o                         
  -2  22   2        174.52        188.40         5.20 o                         
  -1  22   2        203.89        202.37         5.56 o                         
   0  22   2         65.17         57.52         2.77 o                         
   1  22   2         67.80         94.01         3.49 o                         
   2  22   2        533.76        526.31        11.01 o                         
   3  22   2        135.99        110.66         4.77 o                         
   4  22   2        111.87        107.81         3.12 o                         
  -3  23   2        227.12        236.76         6.36 o                         
  -2  23   2        199.36        253.29         6.95 o                         
  -1  23   2          1.21          2.68         2.04 o                         
   0  23   2          1.35         -0.52         1.71 o                         
   1  23   2        135.50        134.38         3.95 o                         
   2  23   2         11.45         12.20         1.70 o                         
   3  23   2        100.44         86.65         3.32 o                         
  -2  24   2        278.32        288.99        13.93 o                         
  -1  24   2        125.87        129.86         3.75 o                         
   0  24   2         22.31         25.08         1.87 o                         
   1  24   2        119.98        121.75         3.33 o                         
   2  24   2        108.80         96.95         3.14 o                         
  -1  25   2         67.99         59.10         1.95 o                         
   0  25   2         66.86         56.46         2.42 o                         
   1  25   2         10.03          9.91         1.82 o                         
  -8   1   3        235.46        228.25         9.14 o                         
  -7   1   3         28.91         26.87         1.80 o                         
  -6   1   3         87.87         92.92         2.83 o                         
  -5   1   3         41.49         50.10         1.94 o                         
  -4   1   3         29.99         33.44         1.31 o                         
  -3   1   3        367.20        305.27        19.15 o                         
  -2   1   3        653.56        637.32        13.54 o                         
  -1   1   3        197.51        215.04         6.35 o                         
   0   1   3        404.44        358.58         7.99 o                         
   1   1   3       4801.56       4565.18        83.39 o                         
   2   1   3         79.84         93.42         2.76 o                         
   3   1   3         82.03         92.58         4.64 o                         
   4   1   3       3672.80       3494.30        64.45 o                         
   5   1   3        410.51        412.78         9.51 o                         
   6   1   3         76.52         88.86         3.51 o                         
   7   1   3        711.57        712.51        11.97 o                         
   8   1   3        450.41        442.87        12.33 o                         
  -8   2   3        311.96        287.59         7.04 o                         
  -7   2   3         20.74         22.31         2.05 o                         
  -6   2   3         61.24         63.35         2.59 o                         
  -5   2   3         18.18         17.28         1.30 o                         
  -4   2   3         58.99         71.05         1.55 o                         
  -3   2   3        126.03        131.63         7.29 o                         
  -2   2   3        632.53        602.91        24.80 o                         
  -1   2   3          0.20          1.19         0.79 o                         
   0   2   3        303.98        245.60         7.31 o                         
   1   2   3        459.77        441.35         8.72 o                         
   2   2   3        295.72        289.63         6.82 o                         
   3   2   3          3.19          4.57         1.71 o                         
   4   2   3         34.00         40.57         2.56 o                         
   5   2   3        353.89        373.56         7.17 o                         
   6   2   3        112.34        116.84         3.96 o                         
   7   2   3         44.11         44.65         2.46 o                         
   8   2   3         32.27         33.16         1.83 o                         
  -8   3   3         83.51         77.86         3.66 o                         
  -7   3   3        539.57        522.14         9.12 o                         
  -6   3   3       1139.27       1148.86        24.13 o                         
  -5   3   3       1104.20       1145.17        14.73 o                         
  -4   3   3         92.63         85.60         1.76 o                         
  -3   3   3         28.62         31.32         4.06 o                         
  -2   3   3       2474.43       2246.80        73.39 o                         
  -1   3   3        184.57        208.71         6.93 o                         
   0   3   3       1671.48       1434.58        28.03 o                         
   1   3   3       5374.73       5023.97       119.22 o                         
   2   3   3       4631.87       4617.69        86.22 o                         
   3   3   3       2513.01       2561.32        75.90 o                         
   4   3   3        455.68        396.48         8.50 o                         
   5   3   3        758.41        816.50        19.38 o                         
   6   3   3         62.70         64.05         3.04 o                         
   7   3   3         71.40         79.09         2.67 o                         
   8   3   3         14.33         13.53         1.37 o                         
  -8   4   3         10.41         13.42         1.57 o                         
  -7   4   3        407.14        405.02         7.41 o                         
  -6   4   3        124.94        127.79         4.28 o                         
  -5   4   3         89.52         95.37         2.43 o                         
  -4   4   3         42.91         45.96         1.56 o                         
  -3   4   3         46.98         42.60         1.85 o                         
  -2   4   3        264.25        208.62         7.42 o                         
  -1   4   3       1175.46       1187.95        31.31 o                         
   0   4   3        148.00        167.24         4.91 o                         
   1   4   3        912.24        881.48        35.14 o                         
   2   4   3        584.84        592.04        13.05 o                         
   3   4   3          8.87          2.31         1.34 o                         
   4   4   3          0.91          1.11         1.23 o                         
   5   4   3         29.27         29.10         2.55 o                         
   6   4   3        159.49        166.74         4.57 o                         
   7   4   3          6.45          5.73         1.61 o                         
   8   4   3         11.99         15.98         2.63 o                         
  -8   5   3        528.67        509.75        10.80 o                         
  -7   5   3        116.00        111.08         3.68 o                         
  -6   5   3        152.33        155.06         3.47 o                         
  -5   5   3        814.16        833.13        11.66 o                         
  -4   5   3        566.41        548.65        10.17 o                         
  -3   5   3       2113.40       2172.20        25.87 o                         
  -2   5   3       3006.46       2919.37        97.71 o                         
  -1   5   3       3416.50       3448.08        57.77 o                         
   0   5   3       1981.50       1897.02        39.83 o                         
   1   5   3       3047.29       3086.27        67.81 o                         
   2   5   3        335.52        320.90         8.19 o                         
   3   5   3        138.18        153.61         3.30 o                         
   4   5   3       1656.39       1677.51        21.04 o                         
   5   5   3        211.95        207.39         5.25 o                         
   6   5   3        124.66        139.78         3.89 o                         
   7   5   3        228.85        236.22         5.34 o                         
   8   5   3        165.39        152.03        10.76 o                         
  -8   6   3         22.15         16.24         1.14 o                         
  -7   6   3          5.48          6.83         1.35 o                         
  -6   6   3         17.57         24.49         1.84 o                         
  -5   6   3          0.90          3.31         1.37 o                         
  -4   6   3         77.70         81.52         2.04 o                         
  -3   6   3        364.51        389.78         6.36 o                         
  -2   6   3        286.03        273.59         9.09 o                         
  -1   6   3       1980.78       2103.11        40.70 o                         
   0   6   3        207.56        230.57         7.40 o                         
   1   6   3         61.66         63.36         3.83 o                         
   2   6   3        345.20        315.41         8.33 o                         
   3   6   3        711.77        663.16        14.72 o                         
   4   6   3        347.86        320.01         5.64 o                         
   5   6   3         98.14        114.20         3.43 o                         
   6   6   3         89.92        101.71         3.31 o                         
   7   6   3          2.82          4.67         1.54 o                         
   8   6   3         56.01         57.07         3.63 o                         
  -8   7   3         30.12         23.48         1.68 o                         
  -7   7   3        127.68        133.73         3.00 o                         
  -6   7   3        486.46        514.98        11.78 o                         
  -5   7   3       1034.85       1000.01        13.77 o                         
  -4   7   3       1211.18       1216.33        27.52 o                         
  -3   7   3        993.11       1008.36        13.42 o                         
  -2   7   3       3057.67       3214.61        89.70 o                         
  -1   7   3        975.77        965.08        23.85 o                         
   0   7   3        861.63        811.39        22.58 o                         
   1   7   3       2769.69       2941.48        72.73 o                         
   2   7   3        631.47        681.65        17.30 o                         
   3   7   3        107.19        125.15         3.05 o                         
   4   7   3        425.80        384.45         9.70 o                         
   5   7   3        429.99        442.65         8.51 o                         
   6   7   3         32.91         33.99         2.28 o                         
   7   7   3        176.37        184.22         4.93 o                         
   8   7   3        330.24        321.86        12.97 o                         
  -8   8   3          3.54          3.44         2.15 o                         
  -7   8   3         15.23         13.34         1.44 o                         
  -6   8   3        152.58        144.90         5.11 o                         
  -5   8   3        962.44        896.23        13.31 o                         
  -4   8   3        509.14        570.16        12.47 o                         
  -3   8   3         10.25         13.27         1.12 o                         
  -2   8   3        475.20        437.73         6.60 o                         
  -1   8   3         81.91         81.76         4.14 o                         
   0   8   3       1952.48       1779.58        46.93 o                         
   1   8   3       1695.18       1883.13        62.61 o                         
   2   8   3        474.88        537.17         8.87 o                         
   3   8   3        204.84        200.94         6.83 o                         
   4   8   3        180.40        175.88         5.92 o                         
   5   8   3        204.94        200.40         4.90 o                         
   6   8   3         99.03        108.25         3.33 o                         
   7   8   3        199.46        196.42         5.32 o                         
  -7   9   3        433.78        430.37        10.96 o                         
  -6   9   3        500.13        474.45         8.85 o                         
  -5   9   3         21.45         25.23         1.87 o                         
  -4   9   3        632.63        611.74        12.26 o                         
  -3   9   3        712.14        733.75         9.69 o                         
  -2   9   3         87.07         71.61         1.86 o                         
  -1   9   3        936.54        961.94        14.52 o                         
   0   9   3        501.56        477.47        12.17 o                         
   1   9   3        166.00        165.49         4.61 o                         
   2   9   3        241.77        235.32         4.15 o                         
   3   9   3        538.06        552.69         9.95 o                         
   4   9   3        827.64        796.17        16.69 o                         
   5   9   3        193.87        181.35         4.24 o                         
   6   9   3        451.05        478.54         8.69 o                         
   7   9   3        457.76        468.49        11.29 o                         
  -7  10   3        102.02         98.38         3.68 o                         
  -6  10   3        122.93        100.69         2.74 o                         
  -5  10   3        564.92        477.57         9.21 o                         
  -4  10   3          0.52          2.12         1.37 o                         
  -3  10   3        134.81        144.30         2.66 o                         
  -2  10   3        324.82        314.16         4.73 o                         
  -1  10   3        171.10        163.48         2.98 o                         
   0  10   3         40.60         43.01         1.58 o                         
   1  10   3       4058.27       4365.49        65.62 o                         
   2  10   3        412.79        459.57         6.82 o                         
   3  10   3       1000.77       1012.51        16.32 o                         
   4  10   3        291.15        268.82         7.11 o                         
   5  10   3          0.13          0.47         1.69 o                         
   6  10   3         85.97         94.06         3.30 o                         
   7  10   3        346.78        347.64         8.61 o                         
  -7  11   3        147.44        156.00         4.71 o                         
  -6  11   3         33.60         49.49         1.77 o                         
  -5  11   3       2016.79       1913.91        26.67 o                         
  -4  11   3        253.77        268.78         6.05 o                         
  -3  11   3        105.77        114.95         3.54 o                         
  -2  11   3         57.07         61.00         1.78 o                         
  -1  11   3        170.08        172.39         3.15 o                         
   0  11   3        154.83        163.40         2.81 o                         
   1  11   3         39.21         45.96         1.81 o                         
   2  11   3        554.71        544.50         7.43 o                         
   3  11   3        501.00        520.73         9.58 o                         
   4  11   3         61.97         67.96         3.05 o                         
   5  11   3        105.52        105.20         3.08 o                         
   6  11   3        308.65        341.75         7.17 o                         
   7  11   3         67.07         69.61         3.16 o                         
  -7  12   3        156.77        155.67         4.47 o                         
  -6  12   3        246.98        241.49         8.66 o                         
  -5  12   3        234.72        201.72         5.20 o                         
  -4  12   3         38.36         36.47         2.04 o                         
  -3  12   3         41.44         45.98         2.03 o                         
  -2  12   3        146.12        132.98         2.59 o                         
  -1  12   3        277.89        280.35         5.07 o                         
   0  12   3          7.75          4.46         1.01 o                         
   1  12   3        752.87        830.90        12.57 o                         
   2  12   3       1273.99       1363.82        17.77 o                         
   3  12   3          3.80          4.77         2.02 o                         
   4  12   3         48.41         53.17         2.61 o                         
   5  12   3          0.61          1.68         1.58 o                         
   6  12   3         46.39         49.78         2.95 o                         
   7  12   3         56.74         52.36         2.58 o                         
  -7  13   3         97.97        112.95         4.07 o                         
  -6  13   3        180.47        178.99         5.59 o                         
  -5  13   3        124.52        129.15         4.70 o                         
  -4  13   3        496.72        491.64         9.05 o                         
  -3  13   3        277.72        283.26         7.86 o                         
  -2  13   3       6044.51       6227.54        73.04 o                         
  -1  13   3        520.23        514.27         7.68 o                         
   0  13   3         47.88         42.87         1.77 o                         
   1  13   3         21.57         24.39         1.36 o                         
   2  13   3        117.35        126.45         2.94 o                         
   3  13   3         20.12         26.04         2.17 o                         
   4  13   3        473.29        499.22         9.06 o                         
   5  13   3       2180.67       2286.31        35.36 o                         
   6  13   3        614.27        675.45        13.69 o                         
   7  13   3        185.15        166.93         9.56 o                         
  -6  14   3         70.07         80.29         2.60 o                         
  -5  14   3         21.19         24.23         1.94 o                         
  -4  14   3         53.13         46.87         1.82 o                         
  -3  14   3         71.41         73.20         3.65 o                         
  -2  14   3        430.37        459.48         7.21 o                         
  -1  14   3        390.82        387.22         6.64 o                         
   0  14   3         15.44         17.08         1.67 o                         
   1  14   3         54.32         54.64         1.78 o                         
   2  14   3        342.52        343.70         5.90 o                         
   3  14   3          5.68         10.64         2.22 o                         
   4  14   3         85.14         82.41         2.77 o                         
   5  14   3        737.62        769.26        12.74 o                         
   6  14   3         78.97         86.16         3.80 o                         
  -6  15   3        348.11        345.27         7.48 o                         
  -5  15   3        271.28        280.81         9.66 o                         
  -4  15   3       2522.36       2518.48        41.48 o                         
  -3  15   3       1672.22       1673.46        41.40 o                         
  -2  15   3       2520.15       2635.14        38.40 o                         
  -1  15   3       3007.32       3048.05        62.83 o                         
   0  15   3       1197.18       1227.57        17.42 o                         
   1  15   3        199.39        203.05         3.90 o                         
   2  15   3        277.49        280.22         5.59 o                         
   3  15   3        494.74        525.03        11.43 o                         
   4  15   3       2269.77       2356.51        40.25 o                         
   5  15   3        829.31        839.29        14.92 o                         
   6  15   3        113.34        127.01         4.01 o                         
  -6  16   3          0.11         -0.92         0.92 o                         
  -5  16   3         30.75         27.88         2.07 o                         
  -4  16   3         15.61         15.07         1.51 o                         
  -3  16   3         70.71         74.27         3.19 o                         
  -2  16   3        263.62        255.15         5.43 o                         
  -1  16   3        263.71        264.68         8.90 o                         
   0  16   3        362.89        362.71         8.52 o                         
   1  16   3         62.71         62.70         2.39 o                         
   2  16   3          8.38          9.02         1.68 o                         
   3  16   3          3.86          4.72         1.90 o                         
   4  16   3        265.32        259.71         5.85 o                         
   5  16   3          0.40         -0.12         1.49 o                         
   6  16   3         15.15         14.72         1.74 o                         
  -6  17   3        221.50        214.61         6.44 o                         
  -5  17   3        322.73        288.66         7.61 o                         
  -4  17   3        363.73        368.20        13.24 o                         
  -3  17   3        213.32        224.18         9.07 o                         
  -2  17   3       2968.46       3075.22        41.36 o                         
  -1  17   3        337.60        324.74         7.48 o                         
   0  17   3        525.25        530.89        11.65 o                         
   1  17   3         54.35         64.30         2.59 o                         
   2  17   3        677.56        712.52        12.55 o                         
   3  17   3        626.63        631.73        15.82 o                         
   4  17   3        406.85        407.42         8.09 o                         
   5  17   3       1198.63       1317.80        30.57 o                         
   6  17   3        365.21        339.72        18.25 o                         
  -5  18   3        131.13        152.22         5.39 o                         
  -4  18   3         17.23         17.04         3.18 o                         
  -3  18   3         16.67         17.39         1.73 o                         
  -2  18   3        152.03        162.86         5.33 o                         
  -1  18   3          0.41          0.82         2.03 o                         
   0  18   3          1.01          0.12         2.03 o                         
   1  18   3         63.06         51.58         2.48 o                         
   2  18   3        152.29        141.24         4.19 o                         
   3  18   3         93.37         92.95         5.73 o                         
   4  18   3         64.62         68.67         2.57 o                         
   5  18   3          2.03          3.31         1.85 o                         
  -5  19   3        715.42        708.42        26.78 o                         
  -4  19   3        324.25        314.40        11.30 o                         
  -3  19   3        194.32        181.64         7.87 o                         
  -2  19   3        436.68        421.10         9.98 o                         
  -1  19   3        642.64        648.19        16.18 o                         
   0  19   3        233.49        261.17         5.74 o                         
   1  19   3         69.51         64.32         2.90 o                         
   2  19   3        494.63        515.34        12.66 o                         
   3  19   3        259.17        261.23         5.84 o                         
   4  19   3         16.26         17.12         2.02 o                         
   5  19   3        247.14        230.52         5.84 o                         
  -5  20   3        489.88        434.44        17.10 o                         
  -4  20   3        104.65        112.99         4.38 o                         
  -3  20   3          1.11          0.93         2.04 o                         
  -2  20   3        235.41        235.22         7.05 o                         
  -1  20   3          2.47          1.51         3.38 o                         
   0  20   3         82.20         86.44         3.49 o                         
   1  20   3       1796.38       1791.47        49.31 o                         
   2  20   3         58.23         56.94         2.51 o                         
   3  20   3         64.46         60.93         2.35 o                         
   4  20   3          7.74          9.29         1.27 o                         
  -4  21   3        355.55        333.68         9.98 o                         
  -3  21   3        244.77        256.05        20.63 o                         
  -2  21   3        191.40        212.47         5.40 o                         
  -1  21   3        402.47        408.71        13.04 o                         
   0  21   3        369.73        417.78         9.54 o                         
   1  21   3         40.00         43.87         3.76 o                         
   2  21   3        129.25        123.47         6.70 o                         
   3  21   3        422.60        422.93        13.62 o                         
   4  21   3        456.83        452.92        14.73 o                         
  -3  22   3          4.14          5.44         1.27 o                         
  -2  22   3         40.02         37.42         2.50 o                         
  -1  22   3         68.85         59.67         3.87 o                         
   0  22   3          4.28         11.11         1.98 o                         
   1  22   3         25.32         23.27         1.68 o                         
   2  22   3         64.94         61.65         2.67 o                         
   3  22   3          3.35          2.90         1.19 o                         
  -3  23   3         40.76         40.15         2.46 o                         
  -2  23   3         27.48         30.79         1.93 o                         
  -1  23   3        109.39        115.40         5.00 o                         
   0  23   3        193.41        202.27         8.72 o                         
   1  23   3        147.31        147.90         3.85 o                         
   2  23   3        420.43        389.30         9.29 o                         
  -2  24   3          3.37          4.58         1.73 o                         
  -1  24   3          9.51          6.51         1.48 o                         
   0  24   3         28.22         30.39         2.28 o                         
   1  24   3        177.28        153.48         9.20 o                         
  -8   0   4        142.63        128.62         6.15 o                         
  -7   0   4         24.66         23.66         2.28 o                         
  -6   0   4        692.43        698.00        14.78 o                         
  -5   0   4       5806.25       5970.57        90.26 o                         
  -4   0   4        177.13        160.92         5.54 o                         
  -3   0   4        866.88        857.04        17.50 o                         
  -2   0   4        131.63         87.82         2.04 o                         
  -1   0   4        942.10        830.09        37.56 o                         
   0   0   4        139.66        173.29         7.83 o                         
   1   0   4       3447.60       3621.10       121.10 o                         
   2   0   4      14639.93      14203.50       296.98 o                         
   3   0   4        328.21        320.08         7.01 o                         
   4   0   4         19.62         22.51         2.99 o                         
   5   0   4         20.33         21.98         2.71 o                         
   6   0   4        105.24        105.84         5.67 o                         
   7   0   4        431.76        452.44        19.12 o                         
  -8   1   4          6.63          7.37         0.96 o                         
  -7   1   4          7.44          7.62         1.39 o                         
  -6   1   4          6.38         11.23         2.22 o                         
  -5   1   4       1921.47       1979.40        22.91 o                         
  -4   1   4        759.40        716.09        15.67 o                         
  -3   1   4          1.60          1.49         0.81 o                         
  -2   1   4        357.35        329.37         4.00 o                         
  -1   1   4         63.79         52.93         4.95 o                         
   0   1   4         35.82         31.58         1.85 o                         
   1   1   4          8.05          7.91         1.32 o                         
   2   1   4         15.45         16.82         1.29 o                         
   3   1   4         47.28         45.43         1.88 o                         
   4   1   4        203.90        194.85         5.53 o                         
   5   1   4         31.58         33.88         1.88 o                         
   6   1   4         16.16         19.44         2.46 o                         
   7   1   4         60.59         59.86         2.83 o                         
  -8   2   4        177.74        161.27         7.10 o                         
  -7   2   4        371.28        383.98         8.46 o                         
  -6   2   4        432.12        432.46         8.20 o                         
  -5   2   4       1064.38       1088.39        17.18 o                         
  -4   2   4       1448.01       1475.66        28.47 o                         
  -3   2   4       2452.28       2453.23        28.47 o                         
  -2   2   4       1102.08       1010.83        12.04 o                         
  -1   2   4       1095.58        945.29        28.65 o                         
   0   2   4       4245.63       4273.70        99.03 o                         
   1   2   4       4424.39       4553.16        75.11 o                         
   2   2   4       3245.68       3430.07        65.39 o                         
   3   2   4        202.10        227.40         7.72 o                         
   4   2   4        315.91        306.47        12.46 o                         
   5   2   4        233.83        233.88         5.92 o                         
   6   2   4         63.42         68.52         2.53 o                         
   7   2   4         37.80         43.78         4.23 o                         
  -7   3   4         76.55         77.85         3.28 o                         
  -6   3   4          1.83          1.47         1.77 o                         
  -5   3   4        100.21         99.59         2.44 o                         
  -4   3   4        229.90        229.26         3.09 o                         
  -3   3   4        250.57        241.35         3.92 o                         
  -2   3   4       1111.21       1172.68        11.10 o                         
  -1   3   4        160.59        180.62         8.62 o                         
   0   3   4         35.01         22.89         2.44 o                         
   1   3   4          9.67         13.15         3.29 o                         
   2   3   4         57.40         62.18         2.15 o                         
   3   3   4         11.05         11.17         1.43 o                         
   4   3   4        107.97        110.44         3.54 o                         
   5   3   4        290.47        301.67         5.38 o                         
   6   3   4         64.62         64.44         2.46 o                         
   7   3   4        104.13         99.29         3.50 o                         
  -7   4   4        379.75        399.76         7.74 o                         
  -6   4   4        490.05        516.16         9.87 o                         
  -5   4   4        149.41        139.84         3.58 o                         
  -4   4   4        542.76        545.83        11.54 o                         
  -3   4   4       2551.86       2486.29        34.71 o                         
  -2   4   4       2488.06       2468.68        22.96 o                         
  -1   4   4        130.20        127.88         7.43 o                         
   0   4   4       2481.62       2627.35        62.17 o                         
   1   4   4       2737.28       2607.27        37.61 o                         
   2   4   4        608.71        635.62        12.91 o                         
   3   4   4        998.27        998.45        18.48 o                         
   4   4   4        525.96        539.48         8.57 o                         
   5   4   4         25.18         25.59         1.87 o                         
   6   4   4        154.61        158.82         4.15 o                         
   7   4   4        128.37        126.62         4.63 o                         
  -7   5   4        128.23        113.70         3.11 o                         
  -6   5   4          6.80         11.93         2.02 o                         
  -5   5   4        593.15        580.55         8.91 o                         
  -4   5   4        118.08        130.11         3.30 o                         
  -3   5   4        403.13        437.54         5.62 o                         
  -2   5   4       4590.40       4934.95        46.54 o                         
  -1   5   4       3498.83       3569.45        47.96 o                         
   0   5   4       1276.64       1279.07        24.89 o                         
   1   5   4        214.85        193.18         4.30 o                         
   2   5   4        200.21        213.28         5.33 o                         
   3   5   4        323.36        317.15         6.04 o                         
   4   5   4        155.43        149.27         3.94 o                         
   5   5   4       1865.45       1955.82        28.94 o                         
   6   5   4          1.36          2.48         1.80 o                         
   7   5   4         15.73         13.19         1.68 o                         
  -7   6   4         48.78         43.29         1.73 o                         
  -6   6   4        260.42        261.87         7.23 o                         
  -5   6   4        961.47        947.35        17.04 o                         
  -4   6   4        216.58        225.25         4.57 o                         
  -3   6   4        502.08        489.58         8.29 o                         
  -2   6   4        359.73        327.17         4.64 o                         
  -1   6   4       2991.05       2980.78        35.92 o                         
   0   6   4       1380.46       1373.06        28.47 o                         
   1   6   4        177.82        158.68         3.86 o                         
   2   6   4       3377.55       3491.24        64.67 o                         
   3   6   4        951.95        935.65        22.07 o                         
   4   6   4        382.59        387.85         8.22 o                         
   5   6   4        995.56        993.96        17.20 o                         
   6   6   4        382.70        377.16         9.12 o                         
   7   6   4        161.06        171.34         5.69 o                         
  -7   7   4          3.93          3.35         1.12 o                         
  -6   7   4        210.78        223.53         4.59 o                         
  -5   7   4        164.43        156.83         3.26 o                         
  -4   7   4          1.75          3.61         1.20 o                         
  -3   7   4          0.05          2.14         1.03 o                         
  -2   7   4          2.19          8.15         1.01 o                         
  -1   7   4        265.16        261.59         4.54 o                         
   0   7   4         69.01         64.35         1.94 o                         
   1   7   4          3.94          7.69         1.18 o                         
   2   7   4         16.65         20.43         1.88 o                         
   3   7   4        138.60        147.80         5.26 o                         
   4   7   4        122.64        105.63         3.76 o                         
   5   7   4        559.24        578.97        11.38 o                         
   6   7   4          4.55          2.72         1.63 o                         
   7   7   4          1.73          3.44         1.39 o                         
  -7   8   4        144.74        159.89         5.04 o                         
  -6   8   4        427.53        425.49         7.28 o                         
  -5   8   4        211.15        245.42         4.32 o                         
  -4   8   4        700.93        672.40        10.07 o                         
  -3   8   4        633.25        657.82        10.58 o                         
  -2   8   4         76.90         85.88         2.00 o                         
  -1   8   4        426.82        406.79         6.74 o                         
   0   8   4        681.57        659.39         9.78 o                         
   1   8   4        293.12        320.28         5.47 o                         
   2   8   4        754.10        722.45        17.50 o                         
   3   8   4        961.78       1008.84        19.77 o                         
   4   8   4        509.81        499.77         9.41 o                         
   5   8   4        240.80        246.78         7.55 o                         
   6   8   4        138.59        149.84         3.93 o                         
   7   8   4        203.06        199.93         5.26 o                         
  -7   9   4          1.64          0.78         0.93 o                         
  -6   9   4         42.03         46.81         2.37 o                         
  -5   9   4         28.95         24.26         1.70 o                         
  -4   9   4        146.58        143.87         2.68 o                         
  -3   9   4        278.11        298.70         8.19 o                         
  -2   9   4         22.22         28.53         1.42 o                         
  -1   9   4         49.90         44.63         1.78 o                         
   0   9   4         20.28         19.47         1.13 o                         
   1   9   4          9.48         11.27         1.28 o                         
   2   9   4        377.93        408.38        10.18 o                         
   3   9   4         88.51         96.63         3.93 o                         
   4   9   4         13.67         16.04         2.00 o                         
   5   9   4        148.52        138.45         3.72 o                         
   6   9   4         22.90         23.67         2.07 o                         
   7   9   4         21.06         15.81         1.33 o                         
  -7  10   4        304.58        299.39         9.59 o                         
  -6  10   4        136.33        143.87         3.50 o                         
  -5  10   4         58.99         56.99         2.01 o                         
  -4  10   4        191.97        190.46         3.52 o                         
  -3  10   4        337.97        338.81         6.77 o                         
  -2  10   4        596.96        585.78         7.78 o                         
  -1  10   4        229.82        236.02         6.99 o                         
   0  10   4        272.09        260.62         4.97 o                         
   1  10   4        170.72        159.94         3.41 o                         
   2  10   4         19.88         21.73         1.71 o                         
   3  10   4        100.04         99.47         3.74 o                         
   4  10   4        190.03        183.22         4.74 o                         
   5  10   4        159.12        163.05         4.42 o                         
   6  10   4        535.42        556.98         9.39 o                         
   7  10   4        238.89        219.35         6.52 o                         
  -7  11   4        134.67        107.52         9.11 o                         
  -6  11   4         69.46         80.07         2.79 o                         
  -5  11   4        229.41        223.52         4.85 o                         
  -4  11   4          0.47          2.96         1.37 o                         
  -3  11   4         35.06         36.67         1.82 o                         
  -2  11   4        378.68        379.52         6.37 o                         
  -1  11   4        238.83        259.07         7.08 o                         
   0  11   4        161.18        141.80         3.42 o                         
   1  11   4          0.59          1.46         1.14 o                         
   2  11   4        146.12        156.01         3.35 o                         
   3  11   4         52.27         52.64         2.55 o                         
   4  11   4         19.79         19.38         2.01 o                         
   5  11   4         30.75         37.42         1.85 o                         
   6  11   4          1.12          2.96         1.14 o                         
  -6  12   4        277.55        294.54         5.60 o                         
  -5  12   4        541.37        573.27         9.38 o                         
  -4  12   4        528.59        512.32         9.60 o                         
  -3  12   4         20.79         22.86         1.58 o                         
  -2  12   4         95.37         95.33         2.34 o                         
  -1  12   4         37.14         38.46         2.07 o                         
   0  12   4         37.50         36.14         1.57 o                         
   1  12   4        272.86        277.80         5.83 o                         
   2  12   4        236.51        248.92         6.95 o                         
   3  12   4        516.70        523.38         8.93 o                         
   4  12   4        291.90        273.18         6.44 o                         
   5  12   4        614.57        646.95        10.06 o                         
   6  12   4        187.02        188.65         4.54 o                         
  -6  13   4         14.15         16.80         1.36 o                         
  -5  13   4          5.60          3.44         1.33 o                         
  -4  13   4        702.07        647.89        12.94 o                         
  -3  13   4         17.88         20.41         1.59 o                         
  -2  13   4        136.52        134.55         3.26 o                         
  -1  13   4        547.91        544.71         8.29 o                         
   0  13   4         10.65         13.56         1.64 o                         
   1  13   4         21.16         27.18         1.78 o                         
   2  13   4        128.04        128.12         3.27 o                         
   3  13   4         19.21         21.12         2.01 o                         
   4  13   4         95.30         88.43         3.28 o                         
   5  13   4        285.15        288.56         5.29 o                         
   6  13   4          6.26          4.62         1.36 o                         
  -6  14   4        174.28        167.85         3.86 o                         
  -5  14   4        793.09        820.83        18.10 o                         
  -4  14   4        354.94        329.74         7.37 o                         
  -3  14   4        171.33        178.11         9.81 o                         
  -2  14   4         20.88         21.54         1.95 o                         
  -1  14   4        758.93        762.36        11.40 o                         
   0  14   4        130.58        138.17         5.71 o                         
   1  14   4         23.95         26.98         1.94 o                         
   2  14   4       1163.87       1189.71        23.11 o                         
   3  14   4        391.82        378.56         9.41 o                         
   4  14   4        308.97        295.75         9.82 o                         
   5  14   4        347.80        362.20         7.30 o                         
   6  14   4        154.40        143.94        10.98 o                         
  -6  15   4         21.98         16.18         1.28 o                         
  -5  15   4        106.19        110.32         4.74 o                         
  -4  15   4         32.54         34.64         2.16 o                         
  -3  15   4         52.90         49.04         3.76 o                         
  -2  15   4        521.12        503.00         9.22 o                         
  -1  15   4        145.38        144.83         4.51 o                         
   0  15   4          1.75          4.38         1.68 o                         
   1  15   4         20.35         20.07         1.84 o                         
   2  15   4          0.55          2.11         1.63 o                         
   3  15   4         78.13         84.98         3.18 o                         
   4  15   4        290.36        280.73         6.32 o                         
   5  15   4        247.49        251.57         5.11 o                         
   6  15   4         33.84         31.30         2.46 o                         
  -5  16   4        190.57        196.33        10.96 o                         
  -4  16   4        153.67        136.19         3.84 o                         
  -3  16   4        144.79        150.92         5.16 o                         
  -2  16   4       1143.47       1190.06        20.92 o                         
  -1  16   4       1106.42       1077.03        20.46 o                         
   0  16   4        431.30        433.28        14.82 o                         
   1  16   4        259.74        267.91         5.19 o                         
   2  16   4        565.33        568.85         8.97 o                         
   3  16   4        298.05        298.16        10.05 o                         
   4  16   4        184.55        183.81         6.23 o                         
   5  16   4        110.32        114.87         4.95 o                         
  -5  17   4         29.39         40.28         2.92 o                         
  -4  17   4         30.30         31.00         1.56 o                         
  -3  17   4          0.12         -0.25         1.65 o                         
  -2  17   4         47.76         51.66         2.94 o                         
  -1  17   4        190.65        196.06         4.63 o                         
   0  17   4         10.66         11.21         2.58 o                         
   1  17   4         71.93         84.95         3.27 o                         
   2  17   4         41.39         43.81         2.64 o                         
   3  17   4          0.04          0.85         2.42 o                         
   4  17   4          6.17          7.43         1.28 o                         
   5  17   4         20.55         19.63         1.45 o                         
  -5  18   4        170.56        131.10         4.56 o                         
  -4  18   4        892.81        901.82        19.73 o                         
  -3  18   4         73.70         72.12         2.87 o                         
  -2  18   4        136.00        156.65         4.61 o                         
  -1  18   4         24.10         22.22         1.62 o                         
   0  18   4        147.28        141.88         5.29 o                         
   1  18   4       1342.84       1431.66        38.53 o                         
   2  18   4        143.33        147.01         4.09 o                         
   3  18   4        569.35        535.52        13.17 o                         
   4  18   4        543.53        525.18        10.12 o                         
   5  18   4        624.43        528.02        20.24 o                         
  -4  19   4         59.25         62.18         4.97 o                         
  -3  19   4         47.39         44.19         1.74 o                         
  -2  19   4         15.13         16.75         1.80 o                         
  -1  19   4          2.99          0.47         2.97 o                         
   0  19   4         22.65         27.52         2.19 o                         
   1  19   4          4.07          4.55         2.07 o                         
   2  19   4         18.62         17.46         2.11 o                         
   3  19   4         54.49         55.79         3.23 o                         
   4  19   4          1.83          3.57         0.85 o                         
  -4  20   4         17.00         15.96         1.52 o                         
  -3  20   4         37.18         29.66         1.41 o                         
  -2  20   4        292.35        276.18        17.58 o                         
  -1  20   4        597.44        594.72        14.34 o                         
   0  20   4         72.93         75.43         4.94 o                         
   1  20   4         17.77         22.69         1.95 o                         
   2  20   4        834.52        808.23        22.76 o                         
   3  20   4         45.77         40.56         1.84 o                         
  -3  21   4         29.90         33.65         2.23 o                         
  -2  21   4        158.88        152.48         5.51 o                         
  -1  21   4         70.95         73.45         3.94 o                         
   0  21   4        184.02        181.99        11.03 o                         
   1  21   4         95.80         93.73         3.20 o                         
   2  21   4        107.25        107.85         4.43 o                         
   3  21   4         19.89         18.41         1.11 o                         
  -2  22   4        203.82        192.15         4.82 o                         
  -1  22   4        206.11        195.84         6.49 o                         
   0  22   4        110.52        109.30         6.54 o                         
   1  22   4        252.33        256.48         8.08 o                         
   2  22   4         19.54         19.50         1.39 o                         
  -1  23   4        101.94        104.02         3.65 o                         
   0  23   4          0.28          0.06         1.30 o                         
   1  23   4          5.82          2.96         1.57 o                         
  -7   1   5        175.12        167.47         4.65 o                         
  -6   1   5        521.91        578.55        16.03 o                         
  -5   1   5       1048.53       1021.98        15.57 o                         
  -4   1   5         51.80         51.76         1.76 o                         
  -3   1   5        971.41       1011.97        11.17 o                         
  -2   1   5       2783.43       2743.32        23.63 o                         
  -1   1   5         57.58         55.44         1.10 o                         
   0   1   5        154.13        142.42         2.19 o                         
   1   1   5        725.58        759.64        12.40 o                         
   2   1   5         90.60         89.42         2.39 o                         
   3   1   5        273.85        275.21        10.93 o                         
   4   1   5         60.65         76.39         4.24 o                         
   5   1   5        371.05        413.76        10.57 o                         
   6   1   5         15.01         16.82         2.28 o                         
   7   1   5        142.65        121.21         7.97 o                         
  -7   2   5        229.00        226.95         5.15 o                         
  -6   2   5          5.69          5.36         1.84 o                         
  -5   2   5          9.33          9.83         1.57 o                         
  -4   2   5         14.25         17.00         1.51 o                         
  -3   2   5         98.32         95.11         2.29 o                         
  -2   2   5        324.48        325.21         3.82 o                         
  -1   2   5         67.16         77.71         1.37 o                         
   0   2   5        687.78        668.66         7.73 o                         
   1   2   5        625.28        605.36        10.40 o                         
   2   2   5          0.63          2.04         1.22 o                         
   3   2   5         12.66         14.04         1.67 o                         
   4   2   5          4.37          6.86         2.51 o                         
   5   2   5         16.96         14.05         2.56 o                         
   6   2   5        106.18        109.40         4.20 o                         
   7   2   5         94.94         91.18         4.53 o                         
  -7   3   5         20.80         20.29         1.46 o                         
  -6   3   5        693.22        717.86        17.96 o                         
  -5   3   5       1531.57       1480.56        26.97 o                         
  -4   3   5        975.15        969.31        21.20 o                         
  -3   3   5        282.03        296.59         4.23 o                         
  -2   3   5        529.83        521.96         6.44 o                         
  -1   3   5        169.63        186.95         2.26 o                         
   0   3   5         82.65         90.58         1.66 o                         
   1   3   5        959.80        932.57        15.91 o                         
   2   3   5         21.71         21.80         1.91 o                         
   3   3   5        668.56        714.73        12.21 o                         
   4   3   5       1851.55       2046.44        61.90 o                         
   5   3   5         31.39         36.13         3.17 o                         
   6   3   5        199.86        205.63         6.94 o                         
   7   3   5        372.37        336.07        13.81 o                         
  -7   4   5        119.40        117.28         4.24 o                         
  -6   4   5        162.13        170.14         4.48 o                         
  -5   4   5         10.44         12.85         1.63 o                         
  -4   4   5        149.12        149.84         4.11 o                         
  -3   4   5        679.68        683.89         9.09 o                         
  -2   4   5          7.18          7.68         1.08 o                         
  -1   4   5        191.89        197.85         2.48 o                         
   0   4   5        530.51        503.66         6.30 o                         
   1   4   5         26.51         27.19         1.65 o                         
   2   4   5        157.09        168.71         4.58 o                         
   3   4   5         15.22         13.01         1.96 o                         
   4   4   5         16.86         16.42         2.52 o                         
   5   4   5        187.05        191.41         7.22 o                         
   6   4   5          8.40          8.21         1.39 o                         
   7   4   5         32.33         29.82         2.04 o                         
  -7   5   5        208.74        200.04        10.59 o                         
  -6   5   5        108.26        112.11         4.29 o                         
  -5   5   5        112.81        108.53         2.75 o                         
  -4   5   5         50.39         51.70         2.05 o                         
  -3   5   5        308.45        335.16         5.13 o                         
  -2   5   5       1562.25       1608.43        16.98 o                         
  -1   5   5        171.00        156.49         2.97 o                         
   0   5   5       1027.34       1022.62        10.19 o                         
   1   5   5       1534.20       1535.63        27.28 o                         
   2   5   5        446.35        426.81        10.37 o                         
   3   5   5         73.20         63.73         2.82 o                         
   4   5   5        450.20        441.80        14.03 o                         
   5   5   5        808.41        797.42        22.62 o                         
   6   5   5        101.98        110.04         3.35 o                         
   7   5   5        358.16        321.37         9.19 o                         
  -7   6   5         52.66         38.93         3.02 o                         
  -6   6   5          0.41         -1.08         1.99 o                         
  -5   6   5        138.70        144.64         3.38 o                         
  -4   6   5          1.38          2.75         1.45 o                         
  -3   6   5        536.52        560.95         6.79 o                         
  -2   6   5        119.44        110.68         2.46 o                         
  -1   6   5         28.72         25.52         1.17 o                         
   0   6   5        128.73        126.22         3.27 o                         
   1   6   5        125.62        116.65         2.61 o                         
   2   6   5        308.80        322.06         6.31 o                         
   3   6   5          2.98          2.78         1.67 o                         
   4   6   5          8.18          4.59         1.83 o                         
   5   6   5        159.99        173.30         4.90 o                         
   6   6   5         49.44         48.11         2.38 o                         
   7   6   5         20.06         20.63         1.90 o                         
  -7   7   5         32.86         33.91         2.51 o                         
  -6   7   5         54.93         62.78         3.06 o                         
  -5   7   5        301.25        305.36         5.38 o                         
  -4   7   5        164.86        149.71         3.90 o                         
  -3   7   5        365.05        383.14         8.20 o                         
  -2   7   5        552.46        538.89         7.37 o                         
  -1   7   5        950.21        961.49        18.61 o                         
   0   7   5        299.42        276.13         7.20 o                         
   1   7   5        771.03        753.52        11.55 o                         
   2   7   5       1206.02       1169.56        19.87 o                         
   3   7   5        497.69        502.22        13.15 o                         
   4   7   5        348.09        354.14         7.53 o                         
   5   7   5        180.11        188.08         4.71 o                         
   6   7   5        286.62        284.05         9.51 o                         
  -7   8   5          0.74          2.07         0.99 o                         
  -6   8   5         80.14         79.50         3.81 o                         
  -5   8   5          5.95          3.13         1.51 o                         
  -4   8   5        775.55        684.52        25.82 o                         
  -3   8   5          1.51          2.55         1.46 o                         
  -2   8   5        158.40        175.70         4.99 o                         
  -1   8   5        490.02        481.09        15.79 o                         
   0   8   5        216.56        216.36         4.07 o                         
   1   8   5        139.38        131.04         3.76 o                         
   2   8   5        117.63        118.72         3.61 o                         
   3   8   5         31.28         34.27         2.11 o                         
   4   8   5         24.85         27.22         2.67 o                         
   5   8   5        106.29        116.60         3.55 o                         
   6   8   5        127.06        123.11         5.86 o                         
  -6   9   5        396.11        389.52         9.61 o                         
  -5   9   5        659.11        642.45        10.90 o                         
  -4   9   5         21.32         20.46         1.82 o                         
  -3   9   5        301.69        320.08         5.21 o                         
  -2   9   5        643.71        650.27        13.56 o                         
  -1   9   5         91.64         85.29         2.46 o                         
   0   9   5        672.96        650.89        10.29 o                         
   1   9   5        589.82        585.93         9.86 o                         
   2   9   5        268.26        268.50         5.99 o                         
   3   9   5        255.43        256.32         5.66 o                         
   4   9   5        286.08        291.33         7.11 o                         
   5   9   5        371.25        391.24         7.81 o                         
   6   9   5         67.12         65.71         2.86 o                         
  -6  10   5         20.51         19.31         1.54 o                         
  -5  10   5        676.70        681.72        13.87 o                         
  -4  10   5        271.52        237.86         8.94 o                         
  -3  10   5        357.99        374.94         6.92 o                         
  -2  10   5         16.35         17.36         1.80 o                         
  -1  10   5        157.58        153.50         3.21 o                         
   0  10   5        270.94        293.47         6.47 o                         
   1  10   5          2.85          3.98         1.58 o                         
   2  10   5       3245.51       3369.52        52.66 o                         
   3  10   5        227.59        234.76         5.25 o                         
   4  10   5         48.90         45.84         2.87 o                         
   5  10   5         41.78         40.16         2.04 o                         
   6  10   5          1.57          2.54         0.88 o                         
  -6  11   5        147.50        128.88         6.57 o                         
  -5  11   5         24.75         32.41         1.89 o                         
  -4  11   5       1813.39       1677.20        28.31 o                         
  -3  11   5        202.17        222.72         4.16 o                         
  -2  11   5        129.28        130.19         3.50 o                         
  -1  11   5        139.79        143.00         4.59 o                         
   0  11   5        359.32        373.25         6.44 o                         
   1  11   5        387.36        394.02         7.23 o                         
   2  11   5        286.32        284.98         5.36 o                         
   3  11   5        517.44        519.74         8.69 o                         
   4  11   5        268.68        245.33         7.18 o                         
   5  11   5         90.26         90.93         2.38 o                         
   6  11   5         13.03         10.94         2.91 o                         
  -6  12   5        207.52        187.24         4.65 o                         
  -5  12   5         69.02         55.25         2.05 o                         
  -4  12   5        129.02        103.26         4.27 o                         
  -3  12   5        379.85        378.49         6.13 o                         
  -2  12   5          2.46          4.82         1.44 o                         
  -1  12   5         23.40         22.06         1.63 o                         
   0  12   5        145.08        152.26         4.53 o                         
   1  12   5          9.76         12.92         1.66 o                         
   2  12   5        206.67        217.16         4.40 o                         
   3  12   5         21.55         21.71         1.64 o                         
   4  12   5          4.83          3.44         1.40 o                         
   5  12   5        307.37        305.52         8.57 o                         
   6  12   5         47.83         44.55         2.85 o                         
  -6  13   5         25.94         22.92         1.96 o                         
  -5  13   5        104.18         97.76         2.51 o                         
  -4  13   5         81.94         80.79         6.10 o                         
  -3  13   5         40.67         36.76         1.75 o                         
  -2  13   5         24.00         27.81         1.69 o                         
  -1  13   5       5137.75       5335.30        79.40 o                         
   0  13   5        587.25        547.92        21.78 o                         
   1  13   5        111.83        109.97         3.33 o                         
   2  13   5        540.53        543.40         9.51 o                         
   3  13   5        498.64        483.87        11.26 o                         
   4  13   5         27.13         24.78         1.54 o                         
   5  13   5        285.36        305.56         6.03 o                         
  -5  14   5          9.34          7.68         1.00 o                         
  -4  14   5          9.94          7.27         1.63 o                         
  -3  14   5         20.57         20.71         1.69 o                         
  -2  14   5          2.43          3.03         1.34 o                         
  -1  14   5        191.07        186.02         4.17 o                         
   0  14   5         10.21         13.32         1.78 o                         
   1  14   5          3.99          2.73         2.34 o                         
   2  14   5          9.22          7.21         1.97 o                         
   3  14   5         34.74         38.35         1.97 o                         
   4  14   5         20.02         22.12         1.38 o                         
   5  14   5         70.75         65.94         4.39 o                         
  -5  15   5         95.19         87.55         4.07 o                         
  -4  15   5        106.75        110.04         4.21 o                         
  -3  15   5        721.04        752.49        16.83 o                         
  -2  15   5        859.28        877.47        13.33 o                         
  -1  15   5       1089.45       1081.13        18.92 o                         
   0  15   5       1172.08       1250.85        24.57 o                         
   1  15   5        442.64        462.45        12.04 o                         
   2  15   5        991.31       1008.04        23.65 o                         
   3  15   5        510.45        482.80        15.83 o                         
   4  15   5        110.38        111.06         4.66 o                         
   5  15   5       2484.44       2306.23        63.08 o                         
  -5  16   5         10.41          8.66         1.03 o                         
  -4  16   5          1.42          0.91         1.23 o                         
  -3  16   5          5.59          4.57         1.41 o                         
  -2  16   5          8.32          9.26         1.42 o                         
  -1  16   5        653.47        653.63        10.16 o                         
   0  16   5        132.49        133.29         4.79 o                         
   1  16   5        114.12        115.59         3.89 o                         
   2  16   5         66.96         75.12         2.58 o                         
   3  16   5         64.50         62.53         2.33 o                         
   4  16   5         19.08         18.58         1.90 o                         
  -4  17   5        299.06        240.84        16.27 o                         
  -3  17   5         20.82         18.77         1.60 o                         
  -2  17   5         84.30         85.95         2.80 o                         
  -1  17   5       2597.78       2587.76        44.08 o                         
   0  17   5        240.13        239.10         5.70 o                         
   1  17   5        128.79        126.69         4.19 o                         
   2  17   5        338.75        331.45        13.25 o                         
   3  17   5        843.92        852.61        48.65 o                         
   4  17   5        335.03        339.25        10.56 o                         
  -4  18   5         20.79         28.95         2.13 o                         
  -3  18   5          4.02          2.19         1.11 o                         
  -2  18   5         36.95         38.63         1.75 o                         
  -1  18   5         14.17         14.01         2.38 o                         
   0  18   5         84.31         86.32         3.03 o                         
   1  18   5         82.53         81.31         2.78 o                         
   2  18   5        307.36        315.30         7.98 o                         
   3  18   5         22.14         17.98         1.86 o                         
   4  18   5         58.49         45.17         2.91 o                         
  -3  19   5        130.17        119.26        10.07 o                         
  -2  19   5         17.01         16.34         2.01 o                         
  -1  19   5        636.97        641.96        38.68 o                         
   0  19   5        494.51        417.12        16.52 o                         
   1  19   5         32.54         32.74         1.38 o                         
   2  19   5        238.51        212.14         4.93 o                         
   3  19   5        388.28        374.09        12.46 o                         
  -2  20   5        110.89        104.16        14.06 o                         
  -1  20   5         14.61         15.29         2.38 o                         
   0  20   5        204.11        172.84         6.52 o                         
   1  20   5         45.44         35.55         2.87 o                         
   2  20   5        627.33        550.31        20.04 o                         
  -1  21   5         22.97         16.90         1.69 o                         
   0  21   5        224.00        195.92         8.50 o                         
   1  21   5         28.87         24.01         3.07 o                         
  -6   0   6         53.47         46.96         3.03 o                         
  -5   0   6        141.25        154.06        10.01 o                         
  -4   0   6       5907.21       6395.92       156.06 o                         
  -3   0   6         66.47         54.30         1.77 o                         
  -2   0   6        102.93        110.73         2.59 o                         
  -1   0   6         46.50         45.45         1.71 o                         
   0   0   6        746.72        718.93        13.31 o                         
   1   0   6         61.30         61.30         2.97 o                         
   2   0   6       1240.70       1289.15        34.50 o                         
   3   0   6       5486.38       5734.96       151.21 o                         
   4   0   6        454.73        456.54       132.23 o                         
   5   0   6        208.75        240.64        12.63 o                         
   6   0   6         33.52         34.10         2.19 o                         
  -6   1   6         84.15         80.41         2.40 o                         
  -5   1   6         29.11         24.47         2.79 o                         
  -4   1   6       1564.11       1534.67        59.15 o                         
  -3   1   6        349.82        361.94         3.79 o                         
  -2   1   6          8.37         10.22         1.05 o                         
  -1   1   6        126.41        128.27         2.04 o                         
   0   1   6          1.21          1.26         1.03 o                         
   1   1   6          9.09          8.96         1.38 o                         
   2   1   6          0.01          1.89         2.08 o                         
   3   1   6          9.09         12.01         2.44 o                         
   4   1   6          0.53          2.14         2.78 o                         
   5   1   6         36.31         36.55         3.79 o                         
   6   1   6         12.21         14.67         1.34 o                         
  -6   2   6        725.41        714.76        25.76 o                         
  -5   2   6        321.81        350.25        12.58 o                         
  -4   2   6        490.97        478.64        18.52 o                         
  -3   2   6        795.92        808.25        10.44 o                         
  -2   2   6        287.48        310.76         3.87 o                         
  -1   2   6        294.87        295.87         4.32 o                         
   0   2   6        331.20        311.93         6.30 o                         
   1   2   6        682.36        670.18        13.30 o                         
   2   2   6       2912.71       3002.98        49.10 o                         
   3   2   6        402.68        423.40        10.12 o                         
   4   2   6        158.43        104.70         6.39 o                         
   5   2   6        384.35        392.82        10.23 o                         
   6   2   6        295.61        273.37         7.71 o                         
  -6   3   6          0.14          1.76         1.51 o                         
  -5   3   6          1.38          2.76         1.67 o                         
  -4   3   6         16.01         19.47         1.40 o                         
  -3   3   6         65.42         63.53         1.81 o                         
  -2   3   6         54.98         61.66         1.69 o                         
  -1   3   6        740.36        779.70        10.50 o                         
   0   3   6        107.01        120.91         3.05 o                         
   1   3   6         17.86         17.87         1.78 o                         
   2   3   6         16.50         17.75         1.91 o                         
   3   3   6          8.35         12.60         3.07 o                         
   4   3   6         17.67         16.35         2.97 o                         
   5   3   6         11.70         12.65         1.91 o                         
   6   3   6        285.50        270.29         8.20 o                         
  -6   4   6        283.26        287.38         9.37 o                         
  -5   4   6        121.21        137.93         3.33 o                         
  -4   4   6        164.78        152.98         7.51 o                         
  -3   4   6         84.84         80.74         1.83 o                         
  -2   4   6        147.35        146.21         2.75 o                         
  -1   4   6        771.12        795.26        12.29 o                         
   0   4   6         21.92         21.64         1.52 o                         
   1   4   6        145.77        151.62         3.20 o                         
   2   4   6        740.79        737.74        12.44 o                         
   3   4   6        565.72        562.02        12.24 o                         
   4   4   6        394.25        378.37        42.44 o                         
   5   4   6        447.53        465.75         9.90 o                         
   6   4   6         73.96         70.25         3.06 o                         
  -6   5   6         95.62         93.79         3.73 o                         
  -5   5   6         54.57         53.90         1.92 o                         
  -4   5   6         14.64         15.55         1.48 o                         
  -3   5   6         87.98         96.43         1.89 o                         
  -2   5   6         46.42         41.68         1.46 o                         
  -1   5   6       1837.56       1946.83        26.88 o                         
   0   5   6        253.72        250.03         3.77 o                         
   1   5   6         40.71         38.22         1.66 o                         
   2   5   6          5.83          5.80         1.81 o                         
   3   5   6          3.23          3.96         1.63 o                         
   4   5   6         21.24         18.82         2.43 o                         
   5   5   6        197.24        208.49         6.13 o                         
   6   5   6        493.25        484.73        11.38 o                         
  -6   6   6         48.30         41.59         1.77 o                         
  -5   6   6         29.83         33.30         1.85 o                         
  -4   6   6        685.63        655.14        30.20 o                         
  -3   6   6        110.29        105.58         2.09 o                         
  -2   6   6         33.93         39.04         1.53 o                         
  -1   6   6         49.29         45.81         1.60 o                         
   0   6   6        755.68        763.78         9.17 o                         
   1   6   6        158.40        160.72         3.09 o                         
   2   6   6         30.02         30.22         1.95 o                         
   3   6   6        816.57        779.17        29.56 o                         
   4   6   6        227.96        225.60         8.78 o                         
   5   6   6        240.78        260.04         8.48 o                         
   6   6   6        490.63        430.71        11.94 o                         
  -6   7   6          3.61          3.19         0.95 o                         
  -5   7   6          2.99          3.27         1.15 o                         
  -4   7   6         43.96         38.78         2.15 o                         
  -3   7   6          1.11          1.31         1.35 o                         
  -2   7   6         30.63         30.90         1.49 o                         
  -1   7   6        192.77        195.76         3.31 o                         
   0   7   6        425.94        449.98         6.38 o                         
   1   7   6        358.03        345.94        11.34 o                         
   2   7   6        150.20        143.94         4.03 o                         
   3   7   6        334.52        327.82         9.72 o                         
   4   7   6         37.08         37.84         2.53 o                         
   5   7   6          7.79          4.68         1.82 o                         
   6   7   6        135.78        118.23         5.42 o                         
  -6   8   6        113.03        109.08         3.87 o                         
  -5   8   6        248.80        247.13         4.67 o                         
  -4   8   6        175.63        179.65         8.65 o                         
  -3   8   6        609.16        637.52        14.79 o                         
  -2   8   6        431.86        460.33         8.13 o                         
  -1   8   6        198.63        206.50         3.85 o                         
   0   8   6        293.61        287.40         5.97 o                         
   1   8   6        264.84        274.28         9.63 o                         
   2   8   6        282.10        288.92         7.42 o                         
   3   8   6        148.45        140.29         4.91 o                         
   4   8   6        199.19        208.19        14.59 o                         
   5   8   6        201.90        208.38         4.97 o                         
  -6   9   6          0.44          1.62         1.29 o                         
  -5   9   6         20.47         21.71         1.35 o                         
  -4   9   6        254.34        225.70        15.52 o                         
  -3   9   6         27.78         25.70         1.60 o                         
  -2   9   6         64.56         59.77         2.35 o                         
  -1   9   6         14.96         10.46         1.55 o                         
   0   9   6        177.85        182.33         4.09 o                         
   1   9   6         83.52         75.45         2.43 o                         
   2   9   6        215.45        209.73         8.67 o                         
   3   9   6         27.08         26.11         1.71 o                         
   4   9   6         10.01          7.97         1.47 o                         
   5   9   6         66.20         69.79         2.10 o                         
  -5  10   6        195.70        214.13         4.09 o                         
  -4  10   6        214.82        201.80        15.56 o                         
  -3  10   6        251.32        267.79         4.87 o                         
  -2  10   6        590.24        586.91        12.00 o                         
  -1  10   6       1222.16       1218.80        16.33 o                         
   0  10   6        800.79        816.20        14.82 o                         
   1  10   6        459.24        461.81        11.39 o                         
   2  10   6        322.39        320.00        12.68 o                         
   3  10   6         51.72         47.18         1.75 o                         
   4  10   6         13.49         14.28         1.31 o                         
   5  10   6         16.22         18.75         1.61 o                         
  -5  11   6          0.71          1.60         0.91 o                         
  -4  11   6          0.37         -0.34         1.31 o                         
  -3  11   6         15.72         13.34         1.74 o                         
  -2  11   6          1.11          2.54         1.44 o                         
  -1  11   6         66.80         71.55         2.27 o                         
   0  11   6          3.81          4.21         1.37 o                         
   1  11   6          3.04          6.07         1.59 o                         
   2  11   6          0.15          0.68         1.49 o                         
   3  11   6          2.25          2.06         1.10 o                         
   4  11   6         14.77         18.31         1.40 o                         
   5  11   6          0.52          0.36         1.10 o                         
  -5  12   6        364.02        338.96         8.47 o                         
  -4  12   6        663.41        677.13        34.31 o                         
  -3  12   6        700.16        707.49        26.48 o                         
  -2  12   6        367.98        376.50         6.40 o                         
  -1  12   6        952.51        955.43        15.63 o                         
   0  12   6        133.74        130.98         3.46 o                         
   1  12   6         91.37         89.23         4.08 o                         
   2  12   6        346.87        331.04        13.67 o                         
   3  12   6         94.46         96.96         3.18 o                         
   4  12   6         78.81         73.79         3.03 o                         
   5  12   6         25.51         21.58         1.96 o                         
  -5  13   6          2.57          2.68         1.57 o                         
  -4  13   6         20.48         26.44         1.51 o                         
  -3  13   6        127.47        123.63         3.32 o                         
  -2  13   6         37.46         44.89         1.87 o                         
  -1  13   6          8.01          9.27         1.54 o                         
   0  13   6         98.02         97.77         3.76 o                         
   1  13   6         14.52         18.30         2.06 o                         
   2  13   6         86.76         84.76         3.86 o                         
   3  13   6         58.27         59.69         3.40 o                         
   4  13   6          3.24          3.38         1.18 o                         
  -4  14   6        407.35        417.48        17.27 o                         
  -3  14   6        331.01        329.16        15.87 o                         
  -2  14   6        563.77        552.39        10.28 o                         
  -1  14   6         53.11         55.48         2.42 o                         
   0  14   6        678.17        684.70        13.96 o                         
   1  14   6        317.27        345.51        10.07 o                         
   2  14   6         25.91         24.57         2.48 o                         
   3  14   6        311.31        328.11         7.57 o                         
   4  14   6         90.21         94.59         2.84 o                         
  -4  15   6         28.37         23.46         1.37 o                         
  -3  15   6         47.75         42.88         3.49 o                         
  -2  15   6          2.63          2.57         1.44 o                         
  -1  15   6        514.12        491.82        11.76 o                         
   0  15   6         92.23         94.13         3.47 o                         
   1  15   6         39.95         38.22         2.11 o                         
   2  15   6         56.12         58.09         3.87 o                         
   3  15   6         31.16         35.41         2.02 o                         
  -3  16   6         28.66         25.54         1.17 o                         
  -2  16   6        124.08        121.50         4.53 o                         
  -1  16   6        523.70        503.61        16.32 o                         
   0  16   6        572.92        578.36        15.11 o                         
   1  16   6        330.41        331.07         9.42 o                         
   2  16   6         77.34         74.51         3.55 o                         
   3  16   6        148.39        164.06         5.10 o                         
  -3  17   6        162.52        136.08         4.42 o                         
  -2  17   6          7.07          6.98         2.07 o                         
  -1  17   6         61.49         55.55         3.86 o                         
   0  17   6         80.53         74.89         2.35 o                         
   1  17   6          8.61          9.86         0.95 o                         
   2  17   6          0.27          0.92         0.90 o                         
   3  17   6         45.10         37.17         1.79 o                         
  -2  18   6        207.76        191.78         7.16 o                         
  -1  18   6        136.11        135.60         5.18 o                         
   0  18   6         38.32         32.98         1.95 o                         
   1  18   6         44.46         37.15         1.18 o                         
   2  18   6        520.75        394.85        13.06 o                         
  -1  19   6          5.09          4.02         1.00 o                         
   0  19   6         21.75         19.06         1.52 o                         
  -5   1   7        337.07        337.64        10.14 o                         
  -4   1   7         41.60         44.47         2.07 o                         
  -3   1   7         29.41         27.31         1.53 o                         
  -2   1   7       1018.37       1038.46        12.43 o                         
  -1   1   7        578.12        627.47        16.80 o                         
   0   1   7        359.39        377.46         8.45 o                         
   1   1   7       1468.42       1492.75        31.36 o                         
   2   1   7        511.00        539.18         9.10 o                         
   3   1   7        424.30        401.22         9.19 o                         
   4   1   7        159.33        130.10         3.95 o                         
   5   1   7         24.09         20.11         1.35 o                         
  -5   2   7         57.20         57.48         3.69 o                         
  -4   2   7          3.97          6.76         1.70 o                         
  -3   2   7         86.22         90.64         2.47 o                         
  -2   2   7         58.24         58.76         1.60 o                         
  -1   2   7          0.93          0.66         1.50 o                         
   0   2   7        134.76        150.63         4.50 o                         
   1   2   7         24.45         28.40         1.84 o                         
   2   2   7         97.81         96.45         2.74 o                         
   3   2   7         88.97         78.20         2.82 o                         
   4   2   7         56.41         49.87         2.30 o                         
   5   2   7         41.84         41.03         2.17 o                         
  -5   3   7        373.95        367.73        10.85 o                         
  -4   3   7         82.56         83.20         4.00 o                         
  -3   3   7        779.64        786.80        17.75 o                         
  -2   3   7        650.19        646.87         8.27 o                         
  -1   3   7         24.44         27.39         1.75 o                         
   0   3   7        252.14        260.75         9.04 o                         
   1   3   7        343.52        340.95         7.10 o                         
   2   3   7        273.48        286.87         5.71 o                         
   3   3   7         18.76         17.66         1.77 o                         
   4   3   7        706.48        521.52        16.58 o                         
   5   3   7        617.03        624.15        16.36 o                         
  -5   4   7          6.20          4.56         1.54 o                         
  -4   4   7        146.28        118.88         5.79 o                         
  -3   4   7         70.44         66.25         2.09 o                         
  -2   4   7         11.84         12.92         1.13 o                         
  -1   4   7        292.29        294.14         9.55 o                         
   0   4   7        109.82        113.19         3.49 o                         
   1   4   7         18.02         22.33         1.68 o                         
   2   4   7          4.23          3.96         1.53 o                         
   3   4   7         31.44         28.10         2.15 o                         
   4   4   7        113.75         90.02         8.66 o                         
   5   4   7          1.79          2.71         1.19 o                         
  -5   5   7        200.29        203.32         7.46 o                         
  -4   5   7         25.98         21.66         1.51 o                         
  -3   5   7         19.19         19.52         1.42 o                         
  -2   5   7        290.79        301.25         4.75 o                         
  -1   5   7        211.32        232.29         9.88 o                         
   0   5   7         22.84         24.63         1.86 o                         
   1   5   7        705.67        740.95        14.71 o                         
   2   5   7        261.59        259.45        12.07 o                         
   3   5   7        132.36        116.46         5.85 o                         
   4   5   7         50.94         43.83         2.95 o                         
   5   5   7         39.96         38.08         2.07 o                         
  -5   6   7         73.59         69.21         3.13 o                         
  -4   6   7        133.32        130.17        11.41 o                         
  -3   6   7         51.03         42.76         1.66 o                         
  -2   6   7         10.58         11.40         1.51 o                         
  -1   6   7         85.23         95.14         4.11 o                         
   0   6   7        119.15        125.21         3.55 o                         
   1   6   7          0.01          0.73         1.49 o                         
   2   6   7        166.32        170.24         4.86 o                         
   3   6   7          0.44         -0.74         1.88 o                         
   4   6   7         49.39         52.60         8.80 o                         
  -5   7   7        115.22        102.61         3.54 o                         
  -4   7   7        113.66        118.27         4.58 o                         
  -3   7   7        156.34        146.51         4.77 o                         
  -2   7   7        234.48        244.23         4.06 o                         
  -1   7   7         35.73         40.63         2.38 o                         
   0   7   7        412.07        440.82         9.34 o                         
   1   7   7         85.95         96.02         3.04 o                         
   2   7   7         44.43         43.68         2.89 o                         
   3   7   7        261.88        269.90        12.30 o                         
   4   7   7        231.00        214.36         7.49 o                         
  -4   8   7        113.01        109.27         4.07 o                         
  -3   8   7         36.49         41.01         1.63 o                         
  -2   8   7        148.72        148.57         3.05 o                         
  -1   8   7        301.82        308.50         6.57 o                         
   0   8   7         46.91         52.00         2.63 o                         
   1   8   7          6.11          6.41         1.78 o                         
   2   8   7         22.28         19.85         2.15 o                         
   3   8   7        490.63        482.36        27.84 o                         
   4   8   7          0.07          1.39         1.30 o                         
  -4   9   7        705.51        688.97        12.79 o                         
  -3   9   7         45.28         47.16         2.07 o                         
  -2   9   7        305.84        322.68         5.22 o                         
  -1   9   7        394.70        412.35         8.12 o                         
   0   9   7         50.32         54.20         2.56 o                         
   1   9   7        228.92        237.39         5.87 o                         
   2   9   7        114.71        111.89         9.87 o                         
   3   9   7         64.34         63.23         2.51 o                         
   4   9   7         85.17         89.94         2.84 o                         
  -4  10   7        529.79        535.68        14.48 o                         
  -3  10   7        475.60        416.95        10.53 o                         
  -2  10   7          1.49          1.79         1.20 o                         
  -1  10   7         14.02         18.24         1.74 o                         
   0  10   7         18.49         17.25         1.92 o                         
   1  10   7         18.53         24.19         2.24 o                         
   2  10   7          0.26          1.51         1.41 o                         
   3  10   7        560.77        526.05        43.96 o                         
   4  10   7         84.54         82.58         2.91 o                         
  -4  11   7         69.58         68.87         3.75 o                         
  -3  11   7       1360.62       1244.09        31.83 o                         
  -2  11   7        315.50        338.69         6.77 o                         
  -1  11   7        318.06        336.16         5.64 o                         
   0  11   7         33.44         34.72         1.88 o                         
   1  11   7         78.68         88.12         3.10 o                         
   2  11   7        221.64        196.26        10.76 o                         
   3  11   7        109.56        100.92         3.72 o                         
  -3  12   7          0.75          3.07         1.15 o                         
  -2  12   7          0.39          0.91         1.18 o                         
  -1  12   7         48.52         50.58         3.19 o                         
   0  12   7         50.38         50.71         2.27 o                         
   1  12   7          9.91          9.05         1.88 o                         
   2  12   7         84.51         75.50         4.39 o                         
   3  12   7        422.77        392.39        11.77 o                         
  -3  13   7         92.47         93.32         5.79 o                         
  -2  13   7         15.78         16.72         1.43 o                         
  -1  13   7         21.05         27.84         1.47 o                         
   0  13   7       2344.20       2447.68        39.14 o                         
   1  13   7         58.75         56.87         2.60 o                         
   2  13   7         39.13         36.38         1.87 o                         
   3  13   7        193.14        187.11         8.69 o                         
  -3  14   7         20.04         17.10         1.73 o                         
  -2  14   7         25.53         25.80         2.49 o                         
  -1  14   7         97.16        105.43         3.53 o                         
   0  14   7        282.73        300.74         6.29 o                         
   1  14   7          0.65          0.60         1.02 o                         
   2  14   7         14.63         11.31         1.60 o                         
  -2  15   7        190.89        158.19         7.16 o                         
  -1  15   7       1195.59       1224.29        36.68 o                         
   0  15   7        919.44        989.56        20.19 o                         
   1  15   7         21.30         17.41         1.88 o                         
  -1  16   7         46.09         32.92         2.68 o                         
   0  16   7        123.43        107.66         5.37 o                         
  -3   0   8       3337.23       3307.22       270.47 o                         
  -2   0   8        155.50        174.14         6.20 o                         
  -1   0   8        524.66        606.98        18.90 o                         
   0   0   8         85.47         88.33         4.61 o                         
   1   0   8        421.19        418.87        12.63 o                         
   2   0   8        301.70        270.77        12.07 o                         
   3   0   8        989.93        723.72        27.78 o                         
  -3   1   8        681.01        726.97        21.24 o                         
  -2   1   8        155.78        164.69         6.09 o                         
  -1   1   8         28.29         34.05         1.62 o                         
   0   1   8          4.94          6.30         2.04 o                         
   1   1   8          7.71          7.78         1.86 o                         
   2   1   8         15.62         12.42         1.50 o                         
   3   1   8          1.62          2.54         1.13 o                         
  -3   2   8        275.35        280.86        19.48 o                         
  -2   2   8        457.36        503.55        11.61 o                         
  -1   2   8        579.07        658.51        15.32 o                         
   0   2   8        214.67        233.63         6.49 o                         
   1   2   8         84.39         87.49         4.06 o                         
   2   2   8        313.37        351.90         9.60 o                         
   3   2   8       1231.14        890.30        83.23 o                         
  -3   3   8        191.21        190.87        12.27 o                         
  -2   3   8          1.79          2.97         1.84 o                         
  -1   3   8          0.03          2.26         1.46 o                         
   0   3   8        254.16        278.04         6.31 o                         
   1   3   8          2.26          2.61         1.89 o                         
   2   3   8          0.47         -0.05         1.30 o                         
   3   3   8          8.63          7.66         1.54 o                         
  -3   4   8        245.85        234.27        10.06 o                         
  -2   4   8         58.55         70.47         3.88 o                         
  -1   4   8        233.26        281.17         9.06 o                         
   0   4   8        434.31        479.07         9.86 o                         
   1   4   8         13.99         13.85         1.57 o                         
   2   4   8         65.94         78.11         3.58 o                         
   3   4   8         42.12         31.95         4.42 o                         
  -3   5   8         66.14         62.22         4.47 o                         
  -2   5   8         46.88         57.45         4.02 o                         
  -1   5   8          1.12          2.46         1.67 o                         
   0   5   8        737.02        858.80        19.19 o                         
   1   5   8        199.45        174.72         6.59 o                         
   2   5   8         70.62         74.03         5.76 o                         
   3   5   8         13.91          8.07         1.26 o                         
  -3   6   8        443.04        421.64        16.83 o                         
  -2   6   8        109.52        106.72         6.34 o                         
  -1   6   8        152.71        170.79         4.98 o                         
   0   6   8         18.10         17.81         2.08 o                         
   1   6   8        173.22        141.15         5.64 o                         
   2   6   8        119.44        113.64         6.79 o                         
  -3   7   8          4.75          3.02         1.62 o                         
  -2   7   8         26.04         37.01         1.98 o                         
  -1   7   8         72.27         79.81         3.06 o                         
   0   7   8        292.21        340.70         8.45 o                         
   1   7   8         13.96         17.78         1.74 o                         
   2   7   8          0.31          0.23         1.45 o                         
  -3   8   8         32.37         33.65         2.29 o                         
  -2   8   8        225.12        252.25         7.17 o                         
  -1   8   8        271.45        308.52         6.59 o                         
   0   8   8         66.24         75.86         2.58 o                         
   1   8   8         49.75         51.02         3.63 o                         
   2   8   8        168.24        166.93         6.45 o                         
  -2   9   8         36.09         39.11         2.04 o                         
  -1   9   8          0.34          1.41         1.28 o                         
   0   9   8         25.42         27.10         1.48 o                         
   1   9   8         74.47         60.17         3.03 o                         
   2   9   8         40.99         38.63         2.79 o                         
  -2  10   8         17.71         17.33         1.79 o                         
  -1  10   8         96.00         92.60         5.33 o                         
   0  10   8        290.37        311.38         9.14 o                         
   1  10   8        377.45        316.12         9.67 o                         
  -1  11   8          4.03          3.68         1.14 o                         
   0  11   8         52.67         65.95        10.82 o                         
   1  11   8         24.86         22.86         2.18 o                         
                                                                                
