# Supplementary material for: Complexes of 2,4,6-tri­hydroxy­benzoic acid: effects of intra­molecular hydro­gen bonding on ligand geometry and metal binding modes
Source: Acta Crystallogr C Struct Chem. 2022 Oct 25;78(Pt 11):653–70. doi: 10.1107/S2053229622009901 (PMC9635592; doi:10.1107/S2053229622009901)
Supplement: Supplementary file 21 [file c-78-00653-20_Pb_H3thba_cc_pbthba_frompboac_2_autoredsup21.hkl]

data_20_Pb_H3thba_cc_pbthba_frompboac_2_autored                                 
_shelx_title ' cc_pbthba_frompboac_2_autored_a.res in P2(1)/c'                  
_shelx_refln_list_code          4                                               
_shelx_F_calc_maximum      353.93                                               
_exptl_crystal_F_000      1064.00                                               
_reflns_d_resolution_high  0.8408                                               
                                                                                
loop_                                                                           
 _space_group_symop_operation_xyz                                               
 'x, y, z'                                                                      
 '-x, y+1/2, -z+1/2'                                                            
 '-x, -y, -z'                                                                   
 'x, -y-1/2, z-1/2'                                                             
                                                                                
_cell_length_a     7.4774                                                       
_cell_length_b    27.8276                                                       
_cell_length_c     7.1287                                                       
_cell_angle_alpha  90.000                                                       
_cell_angle_beta   90.040                                                       
_cell_angle_gamma  90.000                                                       
                                                                                
_shelx_F_squared_multiplier     1.000                                           
                                                                                
loop_                                                                           
 _refln_index_h                                                                 
 _refln_index_k                                                                 
 _refln_index_l                                                                 
 _refln_F_squared_calc                                                          
 _refln_F_squared_meas                                                          
 _refln_F_squared_sigma                                                         
 _refln_observed_status                                                         
   1   0   0      46384.88      46279.91      2258.69 o                         
   2   0   0      56036.22      58008.93      2840.38 o                         
   3   0   0      42474.86      45764.69      1667.95 o                         
   4   0   0      28125.11      28386.37      1736.48 o                         
   5   0   0      24332.27      23884.37      2111.14 o                         
   6   0   0       6243.95       5878.53       325.73 o                         
   7   0   0       7626.17       7551.96       299.76 o                         
   8   0   0       1688.37       1741.04       154.15 o                         
   1   1   0       3344.88       2944.92       208.73 o                         
   2   1   0        274.51        309.62        84.27 o                         
   3   1   0       4035.26       3971.80       196.80 o                         
   4   1   0       7552.88       8288.13       838.42 o                         
   5   1   0       8562.44       7936.33       230.98 o                         
   6   1   0      18210.07      16653.83       512.65 o                         
   7   1   0       2714.41       2481.26        97.38 o                         
   8   1   0       5883.97       6783.84       282.17 o                         
   0   2   0       1252.28       1177.10        84.81 o                         
   1   2   0        268.45        202.59        60.80 o                         
   2   2   0         96.07        140.98        68.09 o                         
   3   2   0        714.64        820.32       127.69 o                         
   4   2   0         13.51        -35.00       172.36 o                         
   5   2   0         52.62         16.85        45.70 o                         
   6   2   0          2.77         -6.33        68.97 o                         
   7   2   0       1175.73       1080.56        61.99 o                         
   8   2   0          1.63        -12.80        36.60 o                         
   2   3   0       7583.04       7150.79       342.87 o                         
   3   3   0      24678.69      24185.81       961.00 o                         
   4   3   0       9627.25      10068.17       815.86 o                         
   5   3   0       9131.11       8825.64       744.50 o                         
   6   3   0      10190.59       9508.68       464.25 o                         
   7   3   0      14464.01      14578.55       356.97 o                         
   8   3   0       7471.19       8653.40       460.92 o                         
   0   4   0      23519.28      25021.61      1247.91 o                         
   1   4   0      95066.69      95896.15      4627.19 o                         
   2   4   0      59908.15      59581.47      2095.87 o                         
   3   4   0      23577.18      21743.11       883.58 o                         
   4   4   0      36205.98      38358.29      1650.09 o                         
   5   4   0      15277.79      14955.59       559.15 o                         
   6   4   0      10920.51      10390.06       355.63 o                         
   7   4   0       2059.20       2102.45       100.25 o                         
   8   4   0       1066.67       1106.80       112.19 o                         
   1   5   0          6.33        -20.78        90.01 o                         
   2   5   0       3977.50       4175.79       239.82 o                         
   3   5   0        897.68        987.46       133.34 o                         
   4   5   0      18736.15      20752.07       898.02 o                         
   5   5   0       5266.39       5038.75       293.72 o                         
   6   5   0       1474.20       1205.77        86.66 o                         
   7   5   0       3559.78       3799.28       166.96 o                         
   8   5   0       2851.83       2936.88       123.06 o                         
   0   6   0      23600.88      22450.16      1365.01 o                         
   1   6   0      13026.21      13857.87       792.84 o                         
   2   6   0       4563.11       4383.51       370.40 o                         
   3   6   0      12615.54      13613.14       506.33 o                         
   4   6   0       8364.62       8558.17       535.06 o                         
   5   6   0       3082.53       2807.60       182.60 o                         
   6   6   0       2053.49       1815.30       159.70 o                         
   7   6   0         58.66         88.39        35.09 o                         
   8   6   0        304.76        280.51        37.18 o                         
   1   7   0       2259.25       2265.75       257.35 o                         
   2   7   0      10049.06      10518.98       687.80 o                         
   3   7   0      30910.61      33036.39      1273.37 o                         
   4   7   0      11872.63      11733.82       591.63 o                         
   5   7   0      12875.10      12302.02       601.54 o                         
   6   7   0       7851.16       7808.88       288.99 o                         
   7   7   0      10004.44      10491.47       411.85 o                         
   8   7   0       7911.48       8528.33       482.85 o                         
   0   8   0      13218.83      14133.81       754.87 o                         
   1   8   0      69753.37      53547.44      2679.92 o                         
   2   8   0      67149.20      71071.74      3579.38 o                         
   3   8   0      61952.31      63016.04      2285.92 o                         
   4   8   0      26136.80      25870.59      1091.60 o                         
   5   8   0      15789.48      14759.53      1380.35 o                         
   6   8   0       7960.24       8074.01       297.82 o                         
   7   8   0       7259.29       7646.12       461.51 o                         
   8   8   0       1550.85       1768.21       153.86 o                         
   1   9   0        181.62        228.87       152.13 o                         
   2   9   0         24.53         61.31       109.85 o                         
   3   9   0        529.52        584.36       188.77 o                         
   4   9   0        175.63        192.65       165.88 o                         
   5   9   0        159.81        177.74        53.19 o                         
   6   9   0        652.26        568.55        84.75 o                         
   7   9   0       3454.11       3560.49       188.04 o                         
   8   9   0        864.30        925.07       108.02 o                         
   0  10   0      22357.53      21939.35      1124.57 o                         
   1  10   0      11860.16       8233.82       555.17 o                         
   2  10   0       6631.03       5334.41       417.11 o                         
   3  10   0       4318.94       3471.84       415.57 o                         
   4  10   0       7802.43       7421.56       718.46 o                         
   5  10   0       1548.10       1513.05       143.51 o                         
   6  10   0        908.08       1010.14       109.37 o                         
   7  10   0       1046.61       1484.51       160.08 o                         
   8  10   0        125.34        152.99        31.89 o                         
   1  11   0        816.44        630.65       168.76 o                         
   2  11   0       1943.85       2192.21       210.56 o                         
   3  11   0       5026.88       5443.07       538.46 o                         
   4  11   0      10802.59       9948.93       396.51 o                         
   5  11   0      15035.24      15124.61       685.23 o                         
   6  11   0      10710.03      11148.48       485.12 o                         
   7  11   0      11727.47      14635.80       797.38 o                         
   8  11   0      10848.09      12841.69       619.72 o                         
   0  12   0      16909.62      15023.64       571.94 o                         
   1  12   0      30053.91      29694.11      1020.15 o                         
   2  12   0      19353.48      17610.64       480.23 o                         
   3  12   0      24264.12      26982.28      1646.06 o                         
   4  12   0      12295.45      10770.96       379.77 o                         
   5  12   0       8795.85       8843.98       453.47 o                         
   6  12   0       4297.14       4234.99       198.42 o                         
   7  12   0       1309.07       1511.25       158.12 o                         
   8  12   0       1354.78       1664.43       148.73 o                         
   1  13   0       8448.61       8383.68       296.16 o                         
   2  13   0        857.11        754.71        73.67 o                         
   3  13   0          1.32        -74.36       137.21 o                         
   4  13   0        346.88        317.14        40.12 o                         
   5  13   0         60.97         44.10        33.64 o                         
   6  13   0        717.33        685.41        73.16 o                         
   7  13   0         19.07          6.20        29.76 o                         
   8  13   0        448.35        532.54        70.08 o                         
   0  14   0      23501.89      22448.48      1175.18 o                         
   1  14   0      45650.09      45434.27      1318.11 o                         
   2  14   0      16972.77      14465.73       473.69 o                         
   3  14   0       9718.57       9226.46       775.95 o                         
   4  14   0      12033.16      10799.28       324.27 o                         
   5  14   0       5137.98       5208.77       224.63 o                         
   6  14   0       3756.27       3745.93       181.95 o                         
   7  14   0       1543.72       1763.02        93.67 o                         
   8  14   0        702.37        669.20        70.86 o                         
   1  15   0       3062.93       3217.00       179.37 o                         
   2  15   0       2096.13       1676.90       193.91 o                         
   3  15   0       2730.37       2409.25       177.26 o                         
   4  15   0       9443.14       8755.46       242.19 o                         
   5  15   0       9479.95       8986.35       275.80 o                         
   6  15   0      10594.82      11079.36       363.09 o                         
   7  15   0       9742.49      10530.39       335.14 o                         
   0  16   0      18058.84      16919.13       927.59 o                         
   1  16   0      18689.58      18061.26       684.26 o                         
   2  16   0      15540.09      17762.08      1206.69 o                         
   3  16   0      15446.21      14519.53       359.43 o                         
   4  16   0      12802.35      11543.45       304.93 o                         
   5  16   0       8767.40       8698.77       220.65 o                         
   6  16   0       6850.32       7177.55       252.87 o                         
   7  16   0       1329.11       1346.82        74.76 o                         
   1  17   0         68.80        194.25        68.36 o                         
   2  17   0         63.31         58.38        36.97 o                         
   3  17   0         15.13         28.68        18.42 o                         
   4  17   0        954.53        886.32        55.84 o                         
   5  17   0        128.41        124.61        26.40 o                         
   6  17   0        380.67        363.36        45.38 o                         
   7  17   0        465.70        541.59        53.72 o                         
   0  18   0      20509.46      21312.73       654.70 o                         
   1  18   0      14099.39      14257.63       503.26 o                         
   2  18   0      18159.78      17406.59       548.94 o                         
   3  18   0      12200.92      11222.96       345.14 o                         
   4  18   0       2948.29       2712.44       105.09 o                         
   5  18   0      11570.46      11511.74       307.70 o                         
   6  18   0       3866.82       3956.86       267.62 o                         
   7  18   0       2040.37       2051.05       113.43 o                         
   1  19   0        749.39        714.43        59.06 o                         
   2  19   0       1398.65       1211.51        62.71 o                         
   3  19   0       3819.56       3515.77       131.62 o                         
   4  19   0       4219.42       3968.15       175.07 o                         
   5  19   0      11769.61      12138.10       414.54 o                         
   6  19   0      11227.52      11636.63       365.38 o                         
   7  19   0       8125.25       9263.50       504.13 o                         
   0  20   0      10647.01      10938.43       366.99 o                         
   1  20   0       7079.30       7044.87       200.60 o                         
   2  20   0      12158.41      11408.06       310.92 o                         
   3  20   0       2178.23       1924.33        72.85 o                         
   4  20   0        836.73        809.87        55.37 o                         
   5  20   0        974.99        877.22        81.25 o                         
   6  20   0        965.98        991.43        79.34 o                         
   7  20   0       1031.13        944.11        97.09 o                         
   1  21   0       1126.17       1106.26        57.49 o                         
   2  21   0       3808.61       3689.07       146.79 o                         
   3  21   0         15.98         41.33        25.76 o                         
   4  21   0         20.30         19.03        30.37 o                         
   5  21   0       1043.24        906.49        56.75 o                         
   6  21   0        578.73        634.40       106.55 o                         
   0  22   0      21480.99      22285.59       684.47 o                         
   1  22   0      16392.27      15929.18       358.89 o                         
   2  22   0      27360.16      26980.05       695.01 o                         
   3  22   0      20143.04      19674.60       526.49 o                         
   4  22   0      11940.06      12082.67       486.50 o                         
   5  22   0       5755.00       5753.56       264.42 o                         
   6  22   0       3548.76       3893.72       259.20 o                         
   1  23   0        428.44        505.15        44.83 o                         
   2  23   0       1951.97       1865.47        94.96 o                         
   3  23   0       1897.26       1805.90        93.98 o                         
   4  23   0       4566.98       4577.14       332.05 o                         
   5  23   0       3478.77       3405.78       241.11 o                         
   6  23   0       6176.24       6760.54       388.10 o                         
   0  24   0       4107.06       4123.54       189.56 o                         
   1  24   0       3235.68       3267.32       111.21 o                         
   2  24   0       2040.04       1651.29       107.86 o                         
   3  24   0       2996.57       2975.19       164.86 o                         
   4  24   0       2195.64       2254.97       145.52 o                         
   5  24   0        378.89        370.77        58.32 o                         
   6  24   0        382.88        485.99        74.14 o                         
   1  25   0       2043.10       1920.41        81.99 o                         
   2  25   0         13.20         34.26        32.82 o                         
   3  25   0        595.44        650.61        58.28 o                         
   4  25   0        805.93        755.59        69.81 o                         
   5  25   0       2007.27       2091.87       122.77 o                         
   0  26   0      12295.92      13021.94       440.30 o                         
   1  26   0      12666.33      13690.84       319.36 o                         
   2  26   0      16407.22      16745.55       455.79 o                         
   3  26   0      12034.25      12587.85       318.22 o                         
   4  26   0      10143.56      10885.58       740.79 o                         
   5  26   0       4182.47       4672.35       207.75 o                         
   1  27   0        558.19        578.90        55.12 o                         
   2  27   0       2878.56       2779.58       124.40 o                         
   3  27   0       2503.98       2540.83        98.17 o                         
   4  27   0       3329.21       3555.64       180.06 o                         
   5  27   0       2245.00       2117.12       120.23 o                         
   0  28   0        149.13        243.71        55.51 o                         
   1  28   0         20.59          8.72        35.67 o                         
   2  28   0         61.76         76.87        37.70 o                         
   3  28   0         97.55         95.80        35.23 o                         
   4  28   0        646.98        704.34        71.37 o                         
   1  29   0         15.07          1.84        32.40 o                         
   2  29   0        389.02        396.21        57.60 o                         
   3  29   0       1530.12       1643.96        90.84 o                         
   4  29   0       2492.95       2878.78       138.65 o                         
   0  30   0      15000.27      15641.52       614.18 o                         
   1  30   0      13522.97      15520.28       499.33 o                         
   2  30   0      10876.17      11476.91       458.19 o                         
   3  30   0       7848.10       8346.92       700.19 o                         
   1  31   0         16.78         80.73        45.65 o                         
   2  31   0        352.76        261.59        57.39 o                         
   3  31   0        790.40        712.55       100.09 o                         
   0  32   0          6.65         -9.86        80.40 o                         
   1  32   0          7.31        -47.62        39.43 o                         
   2  32   0         25.09        -55.76        49.41 o                         
  -8   1   1       9423.94      10934.63       342.65 o                         
  -7   1   1      11982.51      11689.32       369.94 o                         
  -6   1   1      19031.50      17925.15       509.98 o                         
  -5   1   1      16559.50      15454.93       609.87 o                         
  -4   1   1      15483.99      16215.42       519.94 o                         
  -2   1   1       2729.40       2827.03       327.15 o                         
  -1   1   1       9963.02      10053.74       617.74 o                         
   0   1   1       8988.79      10706.80       553.80 o                         
   2   1   1        318.83        391.00       101.69 o                         
   3   1   1       1348.16       1341.28       221.85 o                         
   4   1   1        409.19        394.65       116.08 o                         
   5   1   1       1874.96       1693.96       101.38 o                         
   6   1   1       2374.87       2183.86       114.52 o                         
   7   1   1       9368.75       9394.03       309.92 o                         
   8   1   1       4366.59       4633.89       204.78 o                         
  -8   2   1        521.41        526.74        59.36 o                         
  -7   2   1       2283.60       2064.01       268.04 o                         
  -6   2   1        549.05        512.43        74.65 o                         
  -5   2   1       4002.72       3958.35       459.55 o                         
  -4   2   1      19994.65      21860.33       664.54 o                         
  -2   2   1      51125.88      47988.94      2525.82 o                         
  -1   2   1      65224.31      66872.75      3295.96 o                         
   0   2   1      85572.93      84605.39      4042.93 o                         
   2   2   1      58420.89      55488.54      2754.09 o                         
   3   2   1      69328.37      68873.15      3504.24 o                         
   4   2   1      33996.27      35201.22      1588.29 o                         
   5   2   1      23467.46      22884.55       567.38 o                         
   6   2   1       8516.96       7992.54       234.36 o                         
   7   2   1      13573.39      13665.22       462.90 o                         
   8   2   1       9372.21       9675.40       372.47 o                         
  -8   3   1       3780.62       4227.88       158.31 o                         
  -7   3   1       3642.12       3548.96       162.49 o                         
  -6   3   1      19902.98      19873.79       755.50 o                         
  -5   3   1      12976.90      13076.02       815.10 o                         
  -4   3   1      14323.62      14115.84       532.07 o                         
  -3   3   1       8619.54       8186.75       537.98 o                         
  -2   3   1       7158.91       6452.51       506.41 o                         
  -1   3   1      13219.27      13022.10       511.94 o                         
   0   3   1        864.94        652.37        79.21 o                         
   1   3   1        443.36        708.65       113.49 o                         
   2   3   1       1129.23       1358.91       169.12 o                         
   3   3   1        420.36        482.55       140.84 o                         
   4   3   1        544.72        486.73       174.51 o                         
   5   3   1       1972.20       1757.69       103.14 o                         
   6   3   1       3140.91       3075.91       124.58 o                         
   7   3   1       1500.28       1429.69        85.82 o                         
   8   3   1       2502.46       2404.51       125.57 o                         
  -8   4   1          8.57         14.16        26.72 o                         
  -7   4   1        171.16         88.09        35.42 o                         
  -6   4   1       1340.30       1245.34       133.08 o                         
  -5   4   1       1726.74       1521.85        84.30 o                         
  -4   4   1       1080.99        985.89       109.64 o                         
  -3   4   1      15985.22      16599.62       904.87 o                         
  -2   4   1       5104.92       5045.63       428.67 o                         
  -1   4   1       3047.59       3199.07       183.49 o                         
   0   4   1         41.90         76.80        33.03 o                         
   1   4   1       1392.09       1408.40        99.31 o                         
   3   4   1        491.09        654.31       156.90 o                         
   4   4   1        353.39        567.54       174.83 o                         
   5   4   1        255.16        288.37        49.62 o                         
   6   4   1        104.60         83.92        36.76 o                         
   7   4   1       5001.66       4914.50       212.30 o                         
   8   4   1         97.67        125.27        56.99 o                         
  -8   5   1       8659.60      10224.70       323.01 o                         
  -7   5   1      16962.89      17559.24       534.19 o                         
  -6   5   1      22255.16      21742.66       657.47 o                         
  -5   5   1      13524.16      13011.94       444.14 o                         
  -4   5   1      20551.40      22090.55       972.36 o                         
  -3   5   1      35609.99      35611.89      1769.51 o                         
  -2   5   1      32044.81      33549.87      1551.92 o                         
  -1   5   1       8190.86       9014.14       544.85 o                         
   0   5   1       3494.85       3336.96       238.82 o                         
   1   5   1       1797.17       2110.54       212.69 o                         
   2   5   1        814.47       1395.82       201.77 o                         
   5   5   1        966.36        825.82        59.44 o                         
   6   5   1       8029.19       7871.10       281.86 o                         
   7   5   1       3150.55       3063.08       214.04 o                         
   8   5   1       3456.07       3415.85       235.49 o                         
  -8   6   1        353.12        329.38        45.06 o                         
  -7   6   1        278.32        268.56        56.80 o                         
  -6   6   1       7012.59       7001.30       335.38 o                         
  -5   6   1       4957.21       5278.83       303.98 o                         
  -4   6   1       9231.32       9836.38       455.29 o                         
  -3   6   1      27848.39      29337.34      1671.24 o                         
  -2   6   1      39232.30      42058.52      2260.61 o                         
   0   6   1      35425.27      34611.48      1742.31 o                         
   1   6   1      52573.00      49717.55      2447.73 o                         
   2   6   1      51927.30      50964.46      2603.42 o                         
   3   6   1      59619.21      56279.18      2955.55 o                         
   4   6   1      38655.89      40023.94      2305.26 o                         
   5   6   1      25233.02      23885.76       688.76 o                         
   6   6   1      25131.34      24991.09       734.24 o                         
   7   6   1       9553.96       9889.42       568.06 o                         
   8   6   1       3301.62       3802.57       254.01 o                         
  -8   7   1       2915.83       3300.54       128.83 o                         
  -6   7   1        484.70        435.44        79.75 o                         
  -5   7   1       5706.63       5162.56       376.54 o                         
  -4   7   1       3703.38       3142.85       278.55 o                         
  -3   7   1       2193.70       2040.66       298.96 o                         
  -2   7   1      13201.62      13321.79       824.38 o                         
   0   7   1       1771.96       1672.87       176.62 o                         
   1   7   1       4535.90       3892.57       308.08 o                         
   2   7   1        756.92        924.95       181.54 o                         
   3   7   1       1033.40       1167.68       233.13 o                         
   4   7   1       1808.48       1310.32       291.11 o                         
   5   7   1       1890.59       1737.85       112.19 o                         
   6   7   1        303.47        258.52        50.79 o                         
   7   7   1       1759.41       1962.70       130.98 o                         
   8   7   1       1009.48        864.98       103.94 o                         
  -8   8   1         37.90         32.18        23.65 o                         
  -6   8   1        753.43        716.00        88.82 o                         
  -5   8   1        865.44        781.47        90.21 o                         
  -4   8   1       3529.85       3140.19       286.79 o                         
  -3   8   1      13695.65      14331.95       683.38 o                         
  -2   8   1        908.01        848.65       179.17 o                         
   0   8   1       7828.02       7913.63       511.04 o                         
   1   8   1       6301.03       5977.46       472.82 o                         
   2   8   1       5917.04       5122.30       298.93 o                         
   3   8   1      13420.56      13368.50       922.31 o                         
   4   8   1       4782.27       4200.63       510.29 o                         
   5   8   1       3352.69       3227.93       164.38 o                         
   6   8   1       3065.06       3186.23       159.44 o                         
   7   8   1       1980.46       2066.46       134.15 o                         
   8   8   1       1465.96       1504.03       137.31 o                         
  -6   9   1      15096.11      15095.77       486.48 o                         
  -5   9   1      24000.59      24310.85       725.29 o                         
  -4   9   1      18388.99      16689.44       718.93 o                         
  -3   9   1      23907.97      23939.32      1241.83 o                         
  -1   9   1      16702.46      16857.69       992.44 o                         
   0   9   1       4938.97       4619.17       362.64 o                         
   1   9   1        585.15        457.04       110.47 o                         
   2   9   1       1059.94       1413.21       192.33 o                         
   3   9   1       2205.18       2811.64       367.30 o                         
   4   9   1       2343.99       2822.58       426.55 o                         
   5   9   1       6157.03       6039.55       255.40 o                         
   6   9   1       7207.94       7164.53       328.80 o                         
   7   9   1       6241.84       7179.21       313.27 o                         
   8   9   1       3910.99       4248.40       271.19 o                         
  -7  10   1        257.50        325.01        81.00 o                         
  -6  10   1       1900.68       1950.17       141.39 o                         
  -5  10   1       6454.99       6259.79       252.92 o                         
  -4  10   1       9325.75       9761.80       548.44 o                         
  -3  10   1       9039.94       9148.64       729.00 o                         
  -1  10   1      35058.32      38118.57      2019.66 o                         
   0  10   1      48925.64      52180.36      2661.46 o                         
   1  10   1      55189.10      56652.85      2860.34 o                         
   2  10   1      49889.63      49786.86      2566.28 o                         
   3  10   1      23346.23      23294.91       998.48 o                         
   4  10   1      24293.94      21883.71       797.09 o                         
   5  10   1      19263.94      19753.01       875.95 o                         
   6  10   1      15863.04      16190.15       780.87 o                         
   7  10   1       7022.59       7603.65       326.81 o                         
  -8  11   1        887.33        861.41        88.78 o                         
  -7  11   1         60.41         66.67        40.82 o                         
  -6  11   1         25.09         49.88        36.51 o                         
  -5  11   1        415.57        369.27        42.83 o                         
  -4  11   1       1601.62       1579.77       120.05 o                         
  -3  11   1       4733.22       4137.42       263.50 o                         
  -2  11   1         57.85         18.50        92.22 o                         
  -1  11   1        416.94        475.46       112.19 o                         
   0  11   1        608.99        790.78       232.75 o                         
   1  11   1       6631.46       8420.46       588.86 o                         
   2  11   1       1675.30       1814.90       152.15 o                         
   3  11   1        172.01        217.00       109.55 o                         
   4  11   1       1312.97       1294.94        76.81 o                         
   5  11   1        362.10        330.35        65.96 o                         
   6  11   1        114.19         53.38        55.78 o                         
   7  11   1        484.51        503.56        69.04 o                         
   8  11   1        424.42        473.33        75.12 o                         
  -8  12   1        104.69        120.81        32.86 o                         
  -7  12   1        346.91        394.68        60.40 o                         
  -6  12   1        129.79        122.97        68.47 o                         
  -5  12   1        785.94        840.20       297.42 o                         
  -4  12   1       2803.39       2339.76       106.69 o                         
  -3  12   1       5687.88       4706.48       293.49 o                         
  -2  12   1      16816.01      17637.83       975.48 o                         
  -1  12   1      17917.27      18977.45       779.41 o                         
   0  12   1      26423.44      27955.14      2426.80 o                         
   1  12   1       8418.03       9144.11       597.26 o                         
   2  12   1      13497.36      13724.46       579.82 o                         
   3  12   1      11557.95      11709.14       845.56 o                         
   4  12   1      16259.43      15396.95       562.19 o                         
   5  12   1       5501.02       5023.48       515.55 o                         
   6  12   1       4036.79       3890.23       286.95 o                         
   7  12   1       1306.13       1301.42        84.13 o                         
   8  12   1       1993.19       2188.30       164.08 o                         
  -8  13   1      11676.97      14014.45       636.14 o                         
  -7  13   1      14509.15      16484.08       599.80 o                         
  -6  13   1      13841.96      14598.54       503.84 o                         
  -5  13   1      23358.67      24407.72      1257.05 o                         
  -4  13   1      19276.76      17082.77       634.35 o                         
  -3  13   1      14699.66      11824.72       632.84 o                         
  -2  13   1      19146.12      19162.72       652.53 o                         
  -1  13   1      12288.18      12625.84       564.93 o                         
   0  13   1      30845.07      32005.05      3294.96 o                         
   1  13   1       3183.16       2946.45       382.48 o                         
   2  13   1        892.15       1024.35       216.20 o                         
   3  13   1        439.06        659.58       160.63 o                         
   4  13   1       2331.33       2207.84       101.56 o                         
   5  13   1       5017.51       5290.89       233.89 o                         
   6  13   1       5639.74       5964.99       428.99 o                         
   7  13   1       4022.49       4490.19       217.14 o                         
   8  13   1       8848.43       9741.28       519.47 o                         
  -7  14   1        359.50        313.51        39.91 o                         
  -6  14   1        310.39        279.12        69.35 o                         
  -5  14   1       3484.46       3969.52       378.04 o                         
  -4  14   1       8743.05       8240.66       257.83 o                         
  -3  14   1       7817.63       6857.61       686.36 o                         
  -2  14   1       7591.61       7496.64       318.24 o                         
  -1  14   1      18548.09      20149.96       683.87 o                         
   0  14   1      21242.26      20662.36      2393.29 o                         
   1  14   1      21269.03      21574.95      2439.87 o                         
   2  14   1      27394.25      28229.05      1684.95 o                         
   3  14   1      16184.31      13745.61       388.27 o                         
   4  14   1      21372.88      19707.27       480.13 o                         
   5  14   1      13427.51      13860.43       415.43 o                         
   6  14   1      10789.28      12309.65       493.44 o                         
   7  14   1       3516.38       4001.49       196.99 o                         
  -7  15   1        126.35        108.85        68.43 o                         
  -6  15   1        102.84        160.26        34.68 o                         
  -5  15   1          7.54         11.16        24.81 o                         
  -4  15   1        912.78        896.12        56.84 o                         
  -3  15   1         32.72         25.50        27.77 o                         
  -2  15   1        168.37        189.35        62.53 o                         
  -1  15   1        520.54        493.44        90.13 o                         
   0  15   1       1300.73       1609.00       156.25 o                         
   1  15   1       2583.59       2913.56       265.50 o                         
   2  15   1        166.12        170.41        92.48 o                         
   3  15   1         92.01         81.46        26.34 o                         
   4  15   1        355.89        321.72        37.79 o                         
   5  15   1         37.00          7.62        31.27 o                         
   6  15   1         70.50         78.72        35.60 o                         
   7  15   1       1160.11       1161.33       125.43 o                         
  -7  16   1        134.63        105.60        35.16 o                         
  -6  16   1       2368.72       2055.03       167.56 o                         
  -5  16   1        598.89        599.85        47.26 o                         
  -4  16   1       3857.27       3595.66       124.47 o                         
  -3  16   1       4452.61       3906.24       133.09 o                         
  -2  16   1      13926.27      14116.00       420.97 o                         
  -1  16   1      18152.68      20359.27       807.64 o                         
   0  16   1      12690.72      12927.43       641.82 o                         
   1  16   1      34663.78      36856.65      1879.41 o                         
   2  16   1      23426.82      22652.06       673.72 o                         
   3  16   1      19245.59      17801.19       578.63 o                         
   4  16   1      20970.65      19062.04       470.49 o                         
   5  16   1       5471.68       5244.15       196.74 o                         
   6  16   1       7725.56       8582.03       361.43 o                         
   7  16   1       4040.98       4524.06       290.51 o                         
  -7  17   1       9448.43      10844.62       334.22 o                         
  -6  17   1      13753.47      14252.82       402.74 o                         
  -5  17   1      19764.58      18619.40       460.15 o                         
  -4  17   1      29504.33      28670.31       671.49 o                         
  -3  17   1      10400.90       9332.23       264.94 o                         
  -2  17   1      11274.61      10318.69       280.54 o                         
  -1  17   1      11144.54      11200.63       732.45 o                         
   0  17   1       4064.71       3900.10       231.71 o                         
   1  17   1       3129.34       3235.96       275.69 o                         
   2  17   1        978.04       1074.78        53.78 o                         
   3  17   1       1218.49       1234.76        68.36 o                         
   4  17   1       3763.11       3454.62       228.21 o                         
   5  17   1       1410.56       1218.21        94.90 o                         
   6  17   1       2138.96       2223.41       185.49 o                         
   7  17   1       5527.26       6171.60       257.77 o                         
  -7  18   1        142.24        141.18        33.84 o                         
  -6  18   1       1131.47       1113.51        83.96 o                         
  -5  18   1       3729.07       3620.14       176.02 o                         
  -4  18   1        358.60        397.77        46.19 o                         
  -3  18   1       7775.71       7431.89       227.90 o                         
  -2  18   1       7574.84       7612.65       224.99 o                         
  -1  18   1       8810.29       9380.81       235.13 o                         
   0  18   1      12326.90      11649.54       422.57 o                         
   1  18   1       9299.06       9341.96       266.77 o                         
   2  18   1      19145.36      18881.64       407.64 o                         
   3  18   1       5218.08       4958.10       211.39 o                         
   4  18   1       9912.57       9435.32       394.31 o                         
   5  18   1       8849.24       8047.78       342.12 o                         
   6  18   1       2554.52       2530.76       211.66 o                         
   7  18   1       2237.69       2415.75       124.70 o                         
  -7  19   1        207.38        238.71        36.76 o                         
  -6  19   1        181.94        212.72        44.81 o                         
  -5  19   1        934.68        820.10        56.22 o                         
  -4  19   1       1456.03       1365.26        93.26 o                         
  -3  19   1       3858.59       3573.37       126.19 o                         
  -2  19   1         26.09          8.18        21.62 o                         
  -1  19   1       1107.36       1080.42        54.55 o                         
   0  19   1        201.43        207.41        29.17 o                         
   1  19   1        205.36        250.91        41.61 o                         
   2  19   1        273.81        230.20        37.22 o                         
   3  19   1        268.65        338.94        37.82 o                         
   4  19   1        471.45        461.92        50.03 o                         
   5  19   1        384.40        327.67        46.97 o                         
   6  19   1         29.73         33.19        54.80 o                         
   7  19   1        258.54        284.13        38.43 o                         
  -7  20   1        103.00         36.31        24.15 o                         
  -6  20   1       1055.36       1145.78        91.32 o                         
  -5  20   1       4144.98       4141.39       141.69 o                         
  -4  20   1       3714.81       3675.88       150.67 o                         
  -3  20   1       3502.70       3247.55       126.78 o                         
  -2  20   1      14632.14      14522.67       358.10 o                         
  -1  20   1      10760.74      11068.85       261.32 o                         
   0  20   1      16989.17      16815.04       338.41 o                         
   1  20   1      21308.65      20686.51       504.17 o                         
   2  20   1      30927.55      30326.47       698.27 o                         
   3  20   1      23051.13      22420.59       559.65 o                         
   4  20   1       3446.84       3112.57       126.23 o                         
   5  20   1      20918.74      19946.96       606.46 o                         
   6  20   1       6463.22       7262.02       302.57 o                         
   7  20   1       3601.80       4240.80       253.78 o                         
  -6  21   1      12032.82      13539.44       500.09 o                         
  -5  21   1      10544.34      10761.75       298.19 o                         
  -4  21   1      10799.56      10927.97       337.47 o                         
  -3  21   1      19888.42      19550.08       487.97 o                         
  -2  21   1       1855.85       1858.63        94.69 o                         
  -1  21   1       9592.73       9659.32       237.18 o                         
   0  21   1       1860.16       1858.78       102.74 o                         
   1  21   1       1826.90       1944.23        82.82 o                         
   2  21   1       2175.30       2032.46       126.39 o                         
   3  21   1        558.32        913.11        86.30 o                         
   4  21   1        573.63        553.52        90.50 o                         
   5  21   1       3347.59       3282.01       184.45 o                         
   6  21   1       2648.34       3124.34       227.41 o                         
  -6  22   1        491.84        474.64        48.68 o                         
  -5  22   1        255.09        264.33        39.30 o                         
  -4  22   1       1540.91       1480.03        88.08 o                         
  -3  22   1        399.56        494.86        43.82 o                         
  -2  22   1       2158.63       1886.09        96.09 o                         
  -1  22   1       6682.95       6989.20       208.73 o                         
   0  22   1       5373.48       5581.95       186.78 o                         
   1  22   1       5813.56       5635.40       162.33 o                         
   2  22   1        856.78        906.19        78.38 o                         
   3  22   1       7710.74       7731.50       255.93 o                         
   4  22   1        579.06        516.21        90.94 o                         
   5  22   1       1366.35       1136.84        96.90 o                         
   6  22   1        924.08        904.40       107.29 o                         
  -6  23   1        685.11        701.19        84.53 o                         
  -5  23   1       1183.63       1253.87       100.92 o                         
  -4  23   1       3033.81       3006.18       133.45 o                         
  -3  23   1        428.92        384.26        39.54 o                         
  -2  23   1        879.92        877.72        81.20 o                         
  -1  23   1       5667.64       5500.54       174.73 o                         
   0  23   1        531.74        540.56        46.97 o                         
   1  23   1        147.50        210.97        44.83 o                         
   2  23   1       1173.41       1146.98        78.43 o                         
   3  23   1        376.01        361.25        44.56 o                         
   4  23   1        818.10        844.66        86.69 o                         
   5  23   1       1562.68       1575.02       109.59 o                         
   6  23   1        468.04        401.56        68.59 o                         
  -6  24   1        913.67        964.62        94.18 o                         
  -5  24   1       2434.27       2381.18       138.00 o                         
  -4  24   1       5640.85       5658.62       262.79 o                         
  -3  24   1       9887.59      10283.21       371.66 o                         
  -2  24   1       8122.84       8448.48       424.40 o                         
  -1  24   1      18419.41      19815.26       482.17 o                         
   0  24   1      20095.19      20799.92       474.10 o                         
   1  24   1      21455.91      21310.17       430.18 o                         
   2  24   1      11088.72      11273.36       337.11 o                         
   3  24   1      11158.49      11547.88       344.28 o                         
   4  24   1      15012.90      15913.68       609.45 o                         
   5  24   1      10901.56      11492.86       492.93 o                         
   6  24   1       6498.50       7444.99       408.00 o                         
  -5  25   1       5500.86       5940.89       253.25 o                         
  -4  25   1       6317.01       6646.70       292.40 o                         
  -3  25   1       5735.42       5580.75       187.71 o                         
  -2  25   1      10500.47      10652.53       366.22 o                         
  -1  25   1       1974.06       1925.13        92.90 o                         
   0  25   1       1118.77       1011.27        67.61 o                         
   1  25   1       2198.73       2098.35        78.75 o                         
   2  25   1        509.83        618.72        61.66 o                         
   3  25   1        161.74        180.32        59.54 o                         
   4  25   1        748.63        792.46        96.98 o                         
   5  25   1       1932.64       1997.09       218.83 o                         
  -5  26   1         26.49         21.95        31.20 o                         
  -4  26   1       1864.94       1776.56       276.68 o                         
  -3  26   1        683.20        632.38        55.89 o                         
  -2  26   1        247.91        261.61        53.51 o                         
  -1  26   1        252.35        203.86        47.60 o                         
   0  26   1        400.24        360.46        58.66 o                         
   1  26   1       1359.08       1201.06        68.29 o                         
   2  26   1         97.55        119.69        41.57 o                         
   3  26   1        991.74        996.30        68.48 o                         
   4  26   1       1248.41       1350.08       199.82 o                         
   5  26   1        600.12        545.30        81.82 o                         
  -5  27   1       2213.19       2484.22       123.21 o                         
  -4  27   1       3411.62       3574.66       146.16 o                         
  -3  27   1       2010.21       2049.18       165.44 o                         
  -2  27   1       3735.56       3527.81       160.91 o                         
  -1  27   1        171.20        217.20        49.38 o                         
   0  27   1       2072.03       1977.55       102.29 o                         
   1  27   1        187.15        203.72        35.12 o                         
   2  27   1        202.21        199.25        43.51 o                         
   3  27   1         69.70         37.06        37.10 o                         
   4  27   1        422.95        480.47        76.36 o                         
   5  27   1        560.60        557.45        53.77 o                         
  -4  28   1       3187.87       3381.45       135.58 o                         
  -3  28   1       5285.03       5232.34       168.70 o                         
  -2  28   1       6386.95       6876.21       532.39 o                         
  -1  28   1      10435.12      11444.23       340.45 o                         
   0  28   1      13716.81      14093.18       359.47 o                         
   1  28   1      12332.44      12558.58       628.41 o                         
   2  28   1       9714.33      10161.92       301.45 o                         
   3  28   1      11175.63      11879.01       293.97 o                         
   4  28   1      11998.99      12648.73       390.48 o                         
  -4  29   1       4413.95       4877.64       301.78 o                         
  -3  29   1       3494.04       3377.56       142.36 o                         
  -2  29   1       3474.32       3668.71       161.97 o                         
  -1  29   1       1539.45       1406.53        86.38 o                         
   0  29   1       1489.12       1522.79        79.21 o                         
   1  29   1        190.65        173.11        45.89 o                         
   2  29   1        149.11        151.54        46.61 o                         
   3  29   1        227.55        333.24        56.67 o                         
   4  29   1        234.09        308.64        46.43 o                         
  -3  30   1        134.14        152.11        40.90 o                         
  -2  30   1         40.78         45.64        39.35 o                         
  -1  30   1        159.32        148.15        38.28 o                         
   0  30   1          5.38          8.44        29.79 o                         
   1  30   1         46.94         41.12        46.92 o                         
   2  30   1        111.69        150.80        43.52 o                         
   3  30   1         82.66         72.01        59.67 o                         
  -2  31   1       2161.35       2243.99       117.74 o                         
  -1  31   1        507.38        457.84        47.75 o                         
   0  31   1        718.20        763.28        70.24 o                         
   1  31   1        404.73        344.69        54.37 o                         
   2  31   1         59.13         33.09        53.57 o                         
  -2  32   1       7386.08       7333.56       342.06 o                         
  -1  32   1       7455.62       7729.18       262.27 o                         
   0  32   1       8089.16       8612.99       288.06 o                         
   1  32   1       8457.63       9173.60       374.98 o                         
   2  32   1       9953.70      10493.56       564.92 o                         
  -8   0   2       1912.60       1775.09       149.59 o                         
  -7   0   2       1414.73       1216.00       125.84 o                         
  -6   0   2        773.98        640.80       216.72 o                         
  -5   0   2       2804.59       2396.61       126.91 o                         
  -4   0   2       4460.88       5022.31       599.40 o                         
  -3   0   2      16655.56      19781.91      1340.41 o                         
  -2   0   2       1436.67       2082.76       316.41 o                         
  -1   0   2      17726.87      17759.07      1045.35 o                         
   0   0   2      67363.87      72409.53      3494.47 o                         
   3   0   2      52688.54      46750.18      2364.17 o                         
   4   0   2      56809.19      51745.67      2700.47 o                         
   5   0   2      30442.92      31062.24      1124.23 o                         
   6   0   2      19078.87      20494.53      1072.98 o                         
   7   0   2       9803.53       9433.29       533.03 o                         
  -8   1   2       4322.78       4833.54       439.04 o                         
  -7   1   2       8277.57       8377.31       337.02 o                         
  -6   1   2       2765.65       2107.21       243.04 o                         
  -5   1   2      17537.43      16661.20       558.90 o                         
  -4   1   2      14174.65      15535.58       846.98 o                         
  -3   1   2      29697.50      31218.68      1342.74 o                         
  -2   1   2      14013.53      12908.78       901.54 o                         
  -1   1   2      10578.92      10389.63       348.52 o                         
   0   1   2      10734.31      11778.17       455.41 o                         
   2   1   2      13843.62      11323.10       587.28 o                         
   3   1   2       2403.27       1640.81       222.31 o                         
   4   1   2       3017.22       2131.65       305.26 o                         
   5   1   2        444.93        413.39       100.78 o                         
   6   1   2        521.89        466.91        65.52 o                         
   7   1   2       1144.67       1211.75        96.42 o                         
  -8   2   2         66.87        125.06        38.15 o                         
  -7   2   2        171.56        147.74        38.97 o                         
  -6   2   2        115.76         67.29        73.03 o                         
  -5   2   2        442.07        368.54        49.01 o                         
  -4   2   2        353.57        615.44       163.06 o                         
  -3   2   2       2530.74       3167.87       424.20 o                         
  -2   2   2         62.40         79.83       131.10 o                         
  -1   2   2       3120.25       3798.73       202.14 o                         
   0   2   2      37144.71      40559.80      2029.63 o                         
   1   2   2      36437.90      39188.43      1930.03 o                         
   3   2   2        113.35        180.92        83.34 o                         
   4   2   2         69.50         22.72        91.38 o                         
   5   2   2        465.98        513.51       103.60 o                         
   6   2   2         10.06         17.08        35.39 o                         
   7   2   2       2758.75       2683.45       145.00 o                         
  -8   3   2       8785.01       9752.88       373.80 o                         
  -7   3   2      13223.54      12768.22      1136.31 o                         
  -6   3   2      22313.44      22018.42      1002.52 o                         
  -5   3   2      10754.60       9969.75       345.63 o                         
  -4   3   2      23217.76      22392.86      1436.23 o                         
  -3   3   2      53279.64      55640.15      3052.52 o                         
  -2   3   2      25796.29      26507.01      1042.53 o                         
  -1   3   2      26527.20      31127.10       965.59 o                         
   0   3   2       9025.87       8732.64       520.76 o                         
   1   3   2     125268.47     142895.53      6829.26 o                         
   2   3   2      16439.25      14574.64       745.45 o                         
   4   3   2       4502.94       4095.28       408.92 o                         
   5   3   2        294.89        387.82        81.93 o                         
   6   3   2        992.69       1199.23       134.98 o                         
   7   3   2        390.27        476.90        90.14 o                         
  -8   4   2       1347.13       1533.15       162.31 o                         
  -7   4   2       1539.50       1308.31       139.76 o                         
  -6   4   2        611.00        367.45        53.85 o                         
  -5   4   2        591.17        487.93        60.35 o                         
  -4   4   2       3306.49       3732.34       257.67 o                         
  -3   4   2       5956.65       6544.55       415.79 o                         
  -2   4   2       3921.51       4032.61       265.65 o                         
  -1   4   2      21114.04      22744.18       868.11 o                         
   0   4   2      24280.25      23742.11       710.49 o                         
   2   4   2      38234.24      36425.48      1293.13 o                         
   3   4   2      34955.55      30176.00      1712.73 o                         
   4   4   2      46693.88      43232.10      1696.58 o                         
   5   4   2      23499.56      24813.35       807.25 o                         
   6   4   2      23743.59      24757.01       808.74 o                         
   7   4   2      14820.49      14760.70       795.66 o                         
  -8   5   2       2483.20       2564.93       131.63 o                         
  -7   5   2       4313.87       4635.31       211.71 o                         
  -6   5   2      10556.20      10350.33       410.94 o                         
  -5   5   2      16119.57      16070.09       478.16 o                         
  -4   5   2      14978.63      16742.65      1705.53 o                         
  -3   5   2      12534.90      13063.48       657.71 o                         
  -2   5   2      23190.70      24011.43       997.05 o                         
  -1   5   2      15906.34      17046.46       925.29 o                         
   0   5   2      16779.87      17667.06       547.02 o                         
   1   5   2        633.39       1007.36       141.66 o                         
   2   5   2       2629.36       2469.30       445.60 o                         
   3   5   2       2438.16       2169.34       304.54 o                         
   4   5   2       2351.09       2633.42       403.10 o                         
   5   5   2        598.33        636.50        84.64 o                         
   6   5   2        532.82        541.13        74.62 o                         
   7   5   2        568.10        576.87        97.24 o                         
   8   5   2        313.19        327.21        70.68 o                         
  -8   6   2        377.60        408.75        67.71 o                         
  -7   6   2        189.81        156.23        45.02 o                         
  -6   6   2        485.48        511.06        90.50 o                         
  -5   6   2        200.54        256.77        52.66 o                         
  -4   6   2        394.35        507.61       142.81 o                         
  -3   6   2        858.20       1514.18       211.38 o                         
  -2   6   2       4501.20       5699.38       758.30 o                         
  -1   6   2        901.63        910.02       133.32 o                         
   0   6   2      10314.14      10242.53       344.77 o                         
   1   6   2       1065.96        924.47       130.76 o                         
   2   6   2        680.05        610.86        95.36 o                         
   3   6   2       2484.70       2413.75       315.75 o                         
   4   6   2       5675.59       5486.19       597.86 o                         
   5   6   2       7153.87       7350.30       309.31 o                         
   6   6   2       3280.61       3588.70       188.07 o                         
   7   6   2       1416.02       1326.05       142.75 o                         
   8   6   2       1307.42       1201.03       123.26 o                         
  -8   7   2       8176.46       9323.54       508.18 o                         
  -7   7   2      10500.00      11472.76       585.40 o                         
  -6   7   2      19288.93      19633.09       643.37 o                         
  -5   7   2      25556.17      26378.81      1277.61 o                         
  -4   7   2      27393.19      25462.54      2478.38 o                         
  -3   7   2      21838.09      22388.61      1362.21 o                         
  -2   7   2      22386.66      22735.56      1288.41 o                         
  -1   7   2      16123.80      16727.94       910.88 o                         
   0   7   2      22655.49      22944.09       697.38 o                         
   1   7   2      27758.38      27354.52      1399.85 o                         
   2   7   2       5840.68       6288.10       538.17 o                         
   3   7   2       4414.01       4682.37       581.56 o                         
   4   7   2       3375.23       3791.78       198.41 o                         
   5   7   2       1480.44       1593.19       121.30 o                         
   6   7   2        562.10        693.83        79.83 o                         
   7   7   2       1281.65       1238.57       138.84 o                         
   8   7   2       2486.78       2625.35       196.08 o                         
  -8   8   2       3284.08       3793.28       243.48 o                         
  -7   8   2       1167.95       1231.88       111.42 o                         
  -6   8   2       1169.90       1143.97       105.24 o                         
  -5   8   2        831.67       1800.72       305.01 o                         
  -4   8   2       1940.57       1862.34       112.77 o                         
  -3   8   2       1738.16       1754.47       553.78 o                         
  -1   8   2      23307.17      23874.58      1251.32 o                         
   0   8   2      31992.07      31819.52      1165.28 o                         
   1   8   2      41458.16      38747.88      1930.25 o                         
   2   8   2      36387.34      35862.82      1840.58 o                         
   3   8   2      29108.07      28709.61      1419.74 o                         
   4   8   2      17850.22      16920.79       555.17 o                         
   5   8   2      29741.01      32626.10      1033.21 o                         
   6   8   2      21563.55      22937.45       766.27 o                         
   7   8   2      15078.71      15629.36       838.70 o                         
   8   8   2       5004.87       5390.80       328.34 o                         
  -8   9   2        941.82       1034.49        56.51 o                         
  -7   9   2       1316.88       1397.55        96.57 o                         
  -6   9   2       1412.86       1548.91       121.15 o                         
  -5   9   2       1437.07       1272.29       128.47 o                         
  -4   9   2       1454.89       1229.15       107.44 o                         
  -3   9   2       1135.42        944.26       132.77 o                         
  -2   9   2       3361.38       3233.04       264.37 o                         
  -1   9   2       4229.31       5068.71       214.89 o                         
   0   9   2       5268.28       5449.67       224.62 o                         
   1   9   2       2437.42       2177.00       140.42 o                         
   2   9   2        461.32        462.39       101.12 o                         
   3   9   2        105.21        100.27        74.05 o                         
   4   9   2        783.17        875.90       171.06 o                         
   5   9   2        266.65        318.23        63.54 o                         
   6   9   2        335.75        351.74        62.73 o                         
   7   9   2        554.32        567.40       105.38 o                         
   8   9   2        231.77        268.97        62.57 o                         
  -8  10   2        428.17        475.02        41.59 o                         
  -7  10   2         95.34         59.28        38.98 o                         
  -6  10   2       1310.50       1288.24       222.77 o                         
  -5  10   2        497.08        451.88        61.00 o                         
  -4  10   2       2482.15       2352.80       237.07 o                         
  -3  10   2       1030.65        982.43       180.78 o                         
  -2  10   2        187.27        347.14       121.14 o                         
  -1  10   2        660.63        658.82        92.29 o                         
   0  10   2      11559.58      12193.88       420.11 o                         
   1  10   2      14394.58      14009.53       787.44 o                         
   2  10   2       5530.02       4625.71       503.96 o                         
   3  10   2       4840.58       4690.55       422.91 o                         
   4  10   2       9329.98       8921.20       450.12 o                         
   5  10   2       6888.19       7219.88       309.85 o                         
   6  10   2       4766.04       5625.29       273.06 o                         
   7  10   2       3110.76       3438.57       264.68 o                         
   8  10   2       1369.14       1573.28       135.85 o                         
  -8  11   2       9217.02      10196.94       536.76 o                         
  -7  11   2      14875.48      15638.04       579.31 o                         
  -6  11   2      18971.81      19109.30       646.17 o                         
  -5  11   2      29011.43      30516.81      1029.46 o                         
  -4  11   2      35912.11      35620.51      5086.94 o                         
  -3  11   2      31229.01      30538.24      1590.19 o                         
  -2  11   2      36933.54      38274.61      1968.56 o                         
  -1  11   2      38864.36      41783.08      1545.94 o                         
   0  11   2      58867.44      64542.00      2346.42 o                         
   1  11   2      18143.27      21088.54      1145.84 o                         
   2  11   2       9987.51      10538.27       656.47 o                         
   3  11   2       6322.40       5871.76       329.27 o                         
   4  11   2       1599.26       1483.42       142.46 o                         
   5  11   2        730.30        696.69        87.43 o                         
   6  11   2        741.17        900.04        78.95 o                         
   7  11   2       2368.74       2722.21       223.98 o                         
   8  11   2        925.54       1081.76       105.16 o                         
  -8  12   2       1735.60       1815.16       133.39 o                         
  -7  12   2        898.26       1028.99        67.11 o                         
  -6  12   2        848.41        902.34        78.21 o                         
  -5  12   2        380.96        385.41        93.32 o                         
  -4  12   2        996.38       1164.94       573.67 o                         
  -3  12   2       3283.92       3475.21       176.27 o                         
  -2  12   2      13491.91      13555.19      1235.55 o                         
  -1  12   2      21463.52      24111.83       967.46 o                         
   0  12   2      16383.94      16421.23       662.25 o                         
   1  12   2      21532.09      21247.30      1177.63 o                         
   2  12   2      16274.52      14858.01       894.95 o                         
   3  12   2      18989.51      19199.18       790.57 o                         
   4  12   2      15051.64      13127.60       592.37 o                         
   5  12   2      15070.71      15752.61       623.02 o                         
   6  12   2       7945.80       9083.13       552.32 o                         
  -7  13   2        330.17        336.70        40.07 o                         
  -6  13   2        576.97        639.07        69.24 o                         
  -5  13   2        591.24        577.97        64.68 o                         
  -4  13   2       1938.09       1591.01       170.06 o                         
  -3  13   2        397.20        452.72        50.69 o                         
  -2  13   2       1231.69       1219.99       188.21 o                         
  -1  13   2       3684.25       3901.01       282.66 o                         
   0  13   2        478.93        459.18        94.83 o                         
   1  13   2        124.50         86.45       151.02 o                         
   2  13   2        614.64        743.09       208.74 o                         
   3  13   2        652.72        539.56       128.59 o                         
   4  13   2         56.86         57.12        47.99 o                         
   5  13   2         44.68         52.54        62.92 o                         
  -7  14   2       1017.20        980.12        76.24 o                         
  -6  14   2        623.12        631.89        90.62 o                         
  -5  14   2        253.09        219.75        58.27 o                         
  -4  14   2       2023.86       1721.16        91.56 o                         
  -3  14   2       3117.65       3089.79       127.08 o                         
  -2  14   2       3955.43       3865.40       288.39 o                         
  -1  14   2      10755.00      12363.75       708.76 o                         
   0  14   2       7821.98       7485.76       413.16 o                         
   1  14   2      19387.77      19352.36      1168.52 o                         
   2  14   2      16115.47      16417.14       978.55 o                         
   3  14   2      13842.66      13827.16       446.17 o                         
   4  14   2      10800.28       8354.90       502.24 o                         
   5  14   2       8855.02       8319.33       508.21 o                         
  -7  15   2      10841.66      11875.85       444.44 o                         
  -6  15   2      16312.20      17010.02       889.10 o                         
  -5  15   2      14967.12      14885.43       577.37 o                         
  -4  15   2      34452.73      31967.06       947.00 o                         
  -3  15   2      19547.31      17958.52       537.74 o                         
  -2  15   2      35934.32      37507.88      1461.41 o                         
  -1  15   2      29623.13      35020.92      1395.67 o                         
   0  15   2       9051.03       8200.16       407.10 o                         
   1  15   2       5147.92       5073.11       476.69 o                         
   2  15   2       5261.62       5406.32       258.41 o                         
   3  15   2       3425.24       3345.15       312.05 o                         
   4  15   2       1598.78       1358.22       371.11 o                         
   5  15   2        773.29        887.84        91.16 o                         
   6  15   2        995.46       1188.87       152.55 o                         
   7  15   2       1254.85       1472.14       141.60 o                         
  -7  16   2        347.69        346.81        38.19 o                         
  -6  16   2        161.10        101.65        57.54 o                         
  -5  16   2        255.60        250.76        45.82 o                         
  -4  16   2        457.14        393.36        62.34 o                         
  -3  16   2       4756.50       4229.29       159.62 o                         
  -2  16   2       5088.87       5597.28       150.11 o                         
  -1  16   2       3950.73       4297.47       180.09 o                         
   0  16   2      10307.11       9182.34      2462.59 o                         
   1  16   2       6200.42       6686.03       352.32 o                         
   2  16   2      22506.51      22873.87       520.34 o                         
   3  16   2      16148.65      16108.60       507.24 o                         
   4  16   2      10922.36      10288.83       621.72 o                         
   5  16   2      10049.67      10518.49       631.99 o                         
   6  16   2       4285.09       5261.13       358.85 o                         
   7  16   2       5410.10       6040.84       252.20 o                         
  -7  17   2        436.17        429.62        45.74 o                         
  -6  17   2         20.60         25.46        54.25 o                         
  -5  17   2        517.46        553.56        45.11 o                         
  -4  17   2       1357.37       1335.51        90.70 o                         
  -3  17   2       2269.29       2014.94       110.30 o                         
  -2  17   2        883.04        847.79        48.83 o                         
  -1  17   2          4.43         31.74        24.89 o                         
   0  17   2        805.98        796.01       108.86 o                         
   1  17   2          6.96         24.99        32.71 o                         
   2  17   2       1711.65       1787.79        82.82 o                         
   3  17   2        170.61        139.77        29.62 o                         
   4  17   2         74.20         50.60        41.26 o                         
   5  17   2        593.29        501.87       110.13 o                         
   6  17   2         54.98         56.96        61.28 o                         
   7  17   2         45.53         17.48        30.09 o                         
  -7  18   2        725.15        776.85        57.03 o                         
  -6  18   2        317.30        227.39        48.13 o                         
  -5  18   2        300.78        277.84        37.83 o                         
  -4  18   2        326.20        321.02        43.72 o                         
  -3  18   2       1885.20       1869.92        77.03 o                         
  -2  18   2       4587.37       4625.25       148.80 o                         
  -1  18   2       8483.89       8992.08       243.99 o                         
   0  18   2       5673.09       5275.90       205.73 o                         
   1  18   2      14495.56      14987.49       556.02 o                         
   2  18   2      19865.16      19471.92       582.44 o                         
   3  18   2      27366.71      25787.42       546.61 o                         
   4  18   2      11333.57      10633.91       372.28 o                         
   5  18   2       8319.54       8441.62       366.28 o                         
   6  18   2       6688.84       7495.17       317.98 o                         
   7  18   2       3033.48       3176.30       146.06 o                         
  -6  19   2      14400.18      16031.94       476.86 o                         
  -5  19   2      22361.68      22280.67       665.78 o                         
  -4  19   2      14773.76      15185.15       407.49 o                         
  -3  19   2      34661.06      33882.87       902.15 o                         
  -2  19   2      30912.73      31910.22      1035.67 o                         
  -1  19   2      19142.09      18963.81       614.54 o                         
   0  19   2      10258.89      10418.48       429.44 o                         
   1  19   2       6341.34       7563.95       280.75 o                         
   2  19   2       5160.84       5148.21       285.78 o                         
   3  19   2       5045.96       5611.72       358.19 o                         
   4  19   2       2815.07       2930.12       139.96 o                         
   5  19   2        611.27        745.84        83.79 o                         
   6  19   2        407.16        393.88        58.36 o                         
  -6  20   2         95.66        106.99        25.76 o                         
  -5  20   2         43.32         70.40        31.79 o                         
  -4  20   2        862.73        946.04        57.31 o                         
  -3  20   2        797.77        822.41        47.26 o                         
  -2  20   2       2404.37       2283.49        93.11 o                         
  -1  20   2        347.64        397.48        40.42 o                         
   0  20   2       1821.59       1867.80       162.38 o                         
   1  20   2       3855.44       3903.58       156.60 o                         
   2  20   2       7815.31       8006.21       250.36 o                         
   3  20   2       6000.67       5664.24       175.20 o                         
   4  20   2       2730.14       2582.82       129.55 o                         
   5  20   2       1013.41        931.94        91.20 o                         
   6  20   2       3196.18       3293.95       164.27 o                         
  -6  21   2       1009.38       1104.45        72.97 o                         
  -5  21   2       1916.92       2010.79       100.55 o                         
  -4  21   2       1319.54       1262.25        79.56 o                         
  -3  21   2        631.02        632.58        50.16 o                         
  -2  21   2        686.24        717.29        52.47 o                         
  -1  21   2       2074.24       2024.04        85.14 o                         
   0  21   2        766.51        737.38        68.61 o                         
   1  21   2        225.01        235.40        47.17 o                         
   2  21   2         95.83        155.24        41.19 o                         
   3  21   2         25.48        -45.97        35.85 o                         
   4  21   2         89.78         87.90        46.38 o                         
   5  21   2       2197.34       2020.59       186.23 o                         
   6  21   2         33.83         17.64        50.16 o                         
  -6  22   2        358.16        204.89        47.75 o                         
  -5  22   2        273.02        264.14        40.26 o                         
  -4  22   2        348.55        385.92        53.88 o                         
  -3  22   2       3383.37       3373.26       130.15 o                         
  -2  22   2       7913.81       8047.61       211.10 o                         
  -1  22   2      11216.17      11264.67       298.45 o                         
   0  22   2       9312.02       9715.40       306.75 o                         
   1  22   2      11773.08      12522.43       301.19 o                         
   2  22   2      17708.30      17649.15       468.75 o                         
   3  22   2       8465.39       8234.29       257.92 o                         
   4  22   2      13230.15      12574.09       499.22 o                         
   5  22   2      10608.03      11794.71       652.96 o                         
   6  22   2       9659.15      10599.75       561.08 o                         
  -6  23   2       6899.65       6842.18       672.38 o                         
  -5  23   2      10394.65      10625.33       285.15 o                         
  -4  23   2       9665.39       9697.64       317.71 o                         
  -3  23   2       9772.93       9687.37       257.12 o                         
  -2  23   2       5665.99       5659.13       198.84 o                         
  -1  23   2      18895.01      20052.54       492.05 o                         
   0  23   2       8915.46       9735.46       311.43 o                         
   1  23   2       5668.11       6083.08       173.77 o                         
   2  23   2       4199.99       4465.72       179.97 o                         
   3  23   2        775.82        829.38        65.16 o                         
   4  23   2        404.61        530.52        73.45 o                         
   5  23   2        286.73        316.96        74.96 o                         
   6  23   2        339.26        460.26       104.75 o                         
  -5  24   2         66.05         58.86        34.56 o                         
  -4  24   2        485.88        458.24        47.32 o                         
  -3  24   2         66.36         60.23        26.55 o                         
  -2  24   2         40.22         71.32        43.87 o                         
  -1  24   2       1223.53       1161.37       110.15 o                         
   0  24   2        423.79        399.15        52.14 o                         
   1  24   2       1904.77       2040.91        90.06 o                         
   2  24   2       1132.15       1085.52        69.57 o                         
   3  24   2        910.69        762.45       115.33 o                         
   4  24   2       2146.69       1858.25       164.32 o                         
   5  24   2       1558.89       1590.27       145.20 o                         
  -5  25   2       3094.13       3282.84       161.67 o                         
  -4  25   2       2887.67       2669.61       200.03 o                         
  -3  25   2       1726.57       1684.25       100.65 o                         
  -2  25   2       3723.52       3644.79       167.53 o                         
  -1  25   2       7674.22       7206.69       361.59 o                         
   0  25   2       3724.66       3721.34       150.24 o                         
   1  25   2       1828.22       1892.68        92.12 o                         
   2  25   2        956.81        921.30        63.78 o                         
   3  25   2        566.59        622.97        64.87 o                         
   4  25   2        149.21        106.35        55.52 o                         
   5  25   2        169.48        226.19        60.24 o                         
  -5  26   2        287.80        209.08        46.15 o                         
  -4  26   2       1192.61       1269.67        94.08 o                         
  -3  26   2       2119.54       2150.84       129.76 o                         
  -2  26   2       3550.27       3506.00       206.68 o                         
  -1  26   2       5467.35       4724.94       311.60 o                         
   0  26   2       9601.01       9505.77       338.44 o                         
   1  26   2       9316.88       9053.77       383.16 o                         
   2  26   2       8606.28       9361.13       339.05 o                         
   3  26   2       8861.89       9413.57       318.48 o                         
   4  26   2       9135.76       9329.90       377.39 o                         
   5  26   2       8684.40      10027.83       528.07 o                         
  -4  27   2       7153.82       8142.15       322.49 o                         
  -3  27   2       6675.17       6579.26       378.10 o                         
  -2  27   2       7337.16       7354.46       347.89 o                         
  -1  27   2       4476.05       4657.37       328.98 o                         
   0  27   2       8816.38       8908.69       327.02 o                         
   1  27   2       5823.43       5542.16       264.27 o                         
   2  27   2       1818.70       1878.64        99.09 o                         
   3  27   2       1172.07       1332.12        84.38 o                         
   4  27   2        504.54        601.32       148.66 o                         
  -4  28   2         55.79         51.58        46.97 o                         
  -3  28   2          1.57        -18.03        72.02 o                         
  -2  28   2         30.70        -10.04        76.29 o                         
  -1  28   2        186.85        213.83        54.85 o                         
   0  28   2        563.17        507.60        75.44 o                         
   1  28   2         70.92         27.06        43.22 o                         
   2  28   2        572.13        477.07        63.09 o                         
   3  28   2         27.68        -24.26        70.09 o                         
   4  28   2        484.21        438.15        81.01 o                         
  -3  29   2       4232.86       4054.25       240.81 o                         
  -2  29   2       4140.01       4125.14       291.70 o                         
  -1  29   2       2643.79       2462.92       164.16 o                         
   0  29   2       1463.69       1524.66        83.37 o                         
   1  29   2        874.37        835.69        71.97 o                         
   2  29   2        231.35        234.07        50.45 o                         
   3  29   2        468.99        422.81        83.99 o                         
  -3  30   2       1162.80       1153.16        82.36 o                         
  -2  30   2       2265.84       2324.49       155.70 o                         
  -1  30   2       3099.21       3076.63       137.29 o                         
   0  30   2       5347.97       5188.00       196.86 o                         
   1  30   2       6909.44       6980.68       444.16 o                         
   2  30   2       8934.97       8872.50       406.15 o                         
   3  30   2      10833.82      10454.75       554.90 o                         
  -2  31   2       4088.73       4355.01       184.70 o                         
  -1  31   2       1335.28       1422.89        81.31 o                         
   0  31   2       1971.50       1858.30       182.60 o                         
   1  31   2       1428.72       1431.16       154.20 o                         
   2  31   2       1922.82       1760.23       151.37 o                         
   0  32   2         27.07         30.00        59.80 o                         
  -7   1   3       4748.26       4371.05       237.40 o                         
  -6   1   3       8108.06       7142.79       338.03 o                         
  -5   1   3      10142.88       8940.28       269.59 o                         
  -4   1   3      17979.72      20332.98       985.02 o                         
  -3   1   3      23178.44      24594.50      1165.64 o                         
  -2   1   3      39966.59      42151.59      1312.48 o                         
  -1   1   3      48170.34      51970.08      1538.99 o                         
   0   1   3      53191.21      58047.41      1667.93 o                         
   2   1   3      13929.80      14144.19       818.01 o                         
   5   1   3       2744.58       2536.83       532.43 o                         
   6   1   3        500.69         44.15       355.05 o                         
   8   1   3        307.21        278.90        37.82 o                         
  -8   2   3       6511.55       6978.21       387.49 o                         
  -7   2   3       5535.39       5208.52       317.96 o                         
  -6   2   3       8174.21       7390.72       348.15 o                         
  -5   2   3       1618.07       1184.93        66.99 o                         
  -4   2   3       1923.38       2120.89       112.82 o                         
  -3   2   3        689.53        939.30       141.39 o                         
  -2   2   3       1860.47       2360.34       198.27 o                         
  -1   2   3       1403.50       1384.28       124.00 o                         
   0   2   3      11283.36      11586.15       381.53 o                         
   1   2   3      16700.14      16662.78       989.05 o                         
   2   2   3      24878.00      23661.52      1271.28 o                         
   3   2   3      20766.18      18619.02      1157.97 o                         
   4   2   3      35697.04      38654.21      2361.99 o                         
   5   2   3      23792.97      24626.67      1045.49 o                         
   6   2   3      14912.68      13096.09      1089.74 o                         
   8   2   3       8698.92       8511.48       323.99 o                         
  -7   3   3       3069.56       2964.65       225.04 o                         
  -6   3   3       3550.63       3245.16       239.10 o                         
  -5   3   3      11183.86      10520.66       294.50 o                         
  -4   3   3      20667.95      20850.76       650.07 o                         
  -3   3   3      15951.41      15557.39       754.60 o                         
  -2   3   3      25121.49      27683.97      1948.03 o                         
  -1   3   3       8309.48       9247.59       439.21 o                         
   0   3   3      14284.16      13488.09       446.20 o                         
   1   3   3       6139.31       6272.55       474.11 o                         
   2   3   3       9671.67       9542.76       610.72 o                         
   3   3   3       7361.01       6672.43       569.02 o                         
   4   3   3       4713.07       5059.09       639.35 o                         
   5   3   3       2512.90       2365.30       465.53 o                         
   6   3   3        175.52         46.71       301.22 o                         
   8   3   3         48.31         33.93        24.46 o                         
  -8   4   3         50.38         36.79        29.19 o                         
  -7   4   3        724.10        696.46        83.01 o                         
  -6   4   3        646.41        519.17        74.08 o                         
  -5   4   3       1170.77       1031.10        77.33 o                         
  -4   4   3         99.48         97.62        40.71 o                         
  -3   4   3        278.41        327.83       107.17 o                         
  -2   4   3        253.26        181.75       108.31 o                         
  -1   4   3       2632.54       2695.98       270.62 o                         
   0   4   3        711.77        706.39        71.98 o                         
   1   4   3        110.40        201.60       118.77 o                         
   3   4   3       1449.88       1036.67       211.19 o                         
   4   4   3        913.27        755.50       116.08 o                         
   5   4   3        676.29        573.07       116.56 o                         
   6   4   3        376.64        568.76       223.63 o                         
   7   4   3       2305.23       2380.78       205.23 o                         
   8   4   3        893.09        868.25        92.69 o                         
  -8   5   3       2804.35       2567.56       169.11 o                         
  -7   5   3       9626.39       9359.52       504.71 o                         
  -6   5   3      29371.89      30189.96       957.30 o                         
  -5   5   3       9893.82       9277.24       392.10 o                         
  -4   5   3      18308.22      18601.56       627.47 o                         
  -3   5   3      29477.56      31257.45      1303.47 o                         
  -2   5   3      35262.71      40816.15      2271.13 o                         
  -1   5   3      43946.33      44350.82      2278.19 o                         
   0   5   3      37680.90      38780.95      1203.53 o                         
   1   5   3      42336.05      43976.86      2268.55 o                         
   3   5   3       9745.59       9980.13       752.28 o                         
   4   5   3      14166.42      13431.15      1033.66 o                         
   5   5   3       2648.63       2446.26       225.28 o                         
   6   5   3       1012.10       1632.10       365.58 o                         
   7   5   3        245.20        332.78        87.86 o                         
   8   5   3        374.85        388.59        64.89 o                         
  -8   6   3       4572.38       4621.15       263.79 o                         
  -7   6   3       3783.73       3567.62       230.19 o                         
  -6   6   3       2557.07       2343.69       121.02 o                         
  -5   6   3      10145.59      10024.97       325.94 o                         
  -4   6   3       3027.26       3439.39       165.37 o                         
  -3   6   3       1133.57       1847.27       346.67 o                         
  -1   6   3       6736.68       6786.94       483.03 o                         
   0   6   3       4572.59       4712.82       213.25 o                         
   1   6   3       9447.68       9461.12       616.13 o                         
   2   6   3      25239.21      25439.72      1421.29 o                         
   3   6   3      35276.91      36717.05      2037.31 o                         
   4   6   3      14870.01      12601.63      1003.05 o                         
   5   6   3      14547.31      12853.58      1097.23 o                         
   6   6   3      16458.60      14962.04      1210.72 o                         
   7   6   3      10248.24      11225.57       634.71 o                         
   8   6   3      10072.40      10611.15       560.95 o                         
  -8   7   3       1503.65       1641.55       115.06 o                         
  -7   7   3       2495.81       2379.41       173.39 o                         
  -6   7   3       1116.22       1154.33        82.82 o                         
  -5   7   3       7750.99       7450.99       264.52 o                         
  -4   7   3       5043.03       5140.16       288.61 o                         
  -3   7   3       9293.07      10247.45       591.87 o                         
  -1   7   3       2938.14       3055.38       289.90 o                         
   0   7   3       4082.29       4468.53       214.64 o                         
   1   7   3       7436.44       7475.63       512.08 o                         
   2   7   3       6909.90       5972.23       473.40 o                         
   3   7   3       5709.73       5829.34       389.56 o                         
   4   7   3        171.60        397.25       187.03 o                         
   5   7   3        587.24        809.41       269.05 o                         
   6   7   3        936.72       1044.01       224.92 o                         
   7   7   3        451.45        691.75       107.70 o                         
   8   7   3         58.46         64.13        38.71 o                         
  -8   8   3        466.54        533.64        46.54 o                         
  -7   8   3        263.43        211.13        40.64 o                         
  -6   8   3       1020.92        856.05        72.12 o                         
  -5   8   3       5003.95       4764.85       317.17 o                         
  -4   8   3        524.48        577.26        98.85 o                         
  -3   8   3        313.90        359.55        63.41 o                         
  -1   8   3        152.47        136.34        72.07 o                         
   0   8   3        558.83        500.48        88.21 o                         
   1   8   3       4275.61       4247.49       350.26 o                         
   2   8   3       4503.77       4301.69       382.75 o                         
   3   8   3      12076.25      12435.13       491.64 o                         
   4   8   3       5645.73       6133.60       414.15 o                         
   5   8   3       2890.54       2941.95       277.48 o                         
   6   8   3       1542.54       1533.93       183.69 o                         
   7   8   3       1656.85       1620.31       161.46 o                         
   8   8   3       1480.08       1448.62       119.29 o                         
  -7   9   3       9717.03      10183.41       388.97 o                         
  -6   9   3      10842.17      11078.32       799.85 o                         
  -5   9   3      24572.02      24742.14      1397.29 o                         
  -4   9   3      19533.34      19513.41      1023.61 o                         
  -3   9   3      28670.35      28835.03      1036.68 o                         
  -2   9   3      44732.95      53105.18      2632.37 o                         
  -1   9   3      42344.33      44334.05      1638.50 o                         
   0   9   3      32046.23      33374.43      1264.87 o                         
   1   9   3      30732.71      32321.14      1691.43 o                         
   2   9   3      20875.58      22270.24      1161.10 o                         
   3   9   3      15905.75      15629.46       647.07 o                         
   4   9   3       6287.67       6381.85       430.95 o                         
   5   9   3       3735.17       3701.67       321.09 o                         
   6   9   3       1154.71       1180.98       164.50 o                         
   7   9   3        342.25        306.53        79.50 o                         
  -7  10   3       4974.60       5046.64       215.14 o                         
  -6  10   3       4779.56       4420.52       289.80 o                         
  -5  10   3       1312.15       1290.53       124.61 o                         
  -4  10   3       1202.64       1330.01       110.99 o                         
  -3  10   3        384.63        538.88        70.36 o                         
  -2  10   3      10274.84      12455.56       725.62 o                         
  -1  10   3       1930.50       1729.80       163.61 o                         
   0  10   3       5315.33       4857.71       296.11 o                         
   1  10   3       3965.92       3417.76       296.18 o                         
   2  10   3       9075.76       9090.11       691.87 o                         
   3  10   3      12014.78      11150.91       464.50 o                         
   4  10   3      12362.92      12787.38       738.25 o                         
   5  10   3      10391.81      10096.89       633.73 o                         
   6  10   3      12089.48      13421.88       774.61 o                         
   7  10   3       8079.81       9145.98       526.97 o                         
  -7  11   3        515.29        504.52        52.97 o                         
  -6  11   3       1348.67       1124.99       121.88 o                         
  -5  11   3        399.02        368.68        62.53 o                         
  -4  11   3        874.10        883.25        92.60 o                         
  -3  11   3       1387.32       1261.21       110.46 o                         
  -2  11   3        235.79        146.83        89.83 o                         
  -1  11   3       2943.71       3030.51       175.67 o                         
   0  11   3       3497.03       4032.06       247.70 o                         
   1  11   3        860.05       1072.74       172.30 o                         
   2  11   3        154.13        127.66       114.94 o                         
   3  11   3        543.75        693.18        90.21 o                         
   4  11   3        152.18        139.60        77.35 o                         
   5  11   3        835.43        811.55       146.10 o                         
   6  11   3        189.74        270.16        97.79 o                         
   7  11   3         56.43         -7.89        51.58 o                         
  -7  12   3       1240.23       1212.28        89.11 o                         
  -6  12   3        964.19        996.16        86.33 o                         
  -5  12   3       1251.87       1328.42       125.09 o                         
  -4  12   3        613.20        672.06        80.29 o                         
  -3  12   3        403.17        318.74        81.96 o                         
  -2  12   3        981.26       1224.39       156.28 o                         
  -1  12   3        282.66        229.78        63.23 o                         
   0  12   3       2246.00       2306.39       187.64 o                         
   1  12   3       6405.43       7041.68       495.18 o                         
   2  12   3       2129.05       2108.29       143.74 o                         
   3  12   3       7676.73       7246.77       350.00 o                         
   4  12   3       5847.68       5842.48       403.33 o                         
   5  12   3       5294.97       5378.84       399.98 o                         
   6  12   3       4469.86       5249.27       371.07 o                         
   7  12   3       4172.61       4343.36       289.29 o                         
  -7  13   3       7312.80       7691.44       244.23 o                         
  -6  13   3       9083.65       9083.35       359.01 o                         
  -5  13   3      26332.29      26572.13       785.10 o                         
  -4  13   3      24463.36      25218.97      2024.19 o                         
  -3  13   3      35851.09      37413.04      1047.52 o                         
  -2  13   3      24454.23      25797.12      1069.63 o                         
  -1  13   3      38489.69      43267.16      1645.35 o                         
   0  13   3      35756.75      37608.47      1403.65 o                         
   1  13   3      28698.70      29014.46       892.18 o                         
   2  13   3      17199.70      17547.04       644.62 o                         
   3  13   3      13968.34      13867.18       469.15 o                         
   4  13   3       6452.85       6538.16       436.63 o                         
   5  13   3       2589.26       2296.51       234.61 o                         
   6  13   3        821.01        967.58       141.24 o                         
   7  13   3        314.14        362.20        47.38 o                         
  -7  14   3       3944.58       4236.01       264.29 o                         
  -6  14   3       1281.98       1323.92        90.23 o                         
  -5  14   3       1652.21       1585.41       112.75 o                         
  -4  14   3        193.41        273.99        94.48 o                         
  -3  14   3        685.84        706.39        60.46 o                         
  -2  14   3         58.74         31.27        90.02 o                         
  -1  14   3       3398.35       3691.51       237.62 o                         
   0  14   3       4106.67       3780.99       180.71 o                         
   1  14   3      17549.69      18028.86       864.23 o                         
   2  14   3       1908.59       1614.70       119.83 o                         
   3  14   3       4892.03       4783.71       210.16 o                         
   4  14   3       7208.50       7375.86       478.38 o                         
   5  14   3       9407.58       9686.25       602.91 o                         
   6  14   3       8354.22       8918.65       540.98 o                         
   7  14   3       4376.31       4501.27       403.29 o                         
  -7  15   3         58.81         61.52        27.13 o                         
  -6  15   3         82.59         66.90        26.98 o                         
  -5  15   3        289.19        251.02        39.20 o                         
  -4  15   3        399.06        333.81        59.53 o                         
  -3  15   3       1585.08       1593.47       124.22 o                         
  -2  15   3        209.94        185.90        35.13 o                         
  -1  15   3        273.61        333.31        56.11 o                         
   0  15   3        352.37        351.51        48.00 o                         
   1  15   3         27.12         67.67        52.90 o                         
   2  15   3        308.52        329.19        70.46 o                         
   3  15   3        130.16        144.70        39.83 o                         
   4  15   3        266.25        143.44        53.55 o                         
   5  15   3         30.59        -12.54        73.79 o                         
   6  15   3        151.27         88.30        44.65 o                         
   7  15   3         29.06        -10.78        32.75 o                         
  -7  16   3       2973.36       3147.18       199.90 o                         
  -6  16   3       2084.92       1887.64       155.55 o                         
  -5  16   3        198.30         74.97        45.81 o                         
  -4  16   3        169.19        121.87        40.94 o                         
  -3  16   3       1155.15       1190.86        68.42 o                         
  -2  16   3        215.92        195.02        46.65 o                         
  -1  16   3       2136.66       1928.21       138.34 o                         
   0  16   3       2504.02       2307.91       142.98 o                         
   1  16   3       3372.45       3734.72       182.35 o                         
   2  16   3       7421.46       6110.83      1001.88 o                         
   3  16   3       9674.10       9452.33       333.68 o                         
   4  16   3       6072.88       5581.96       365.52 o                         
   5  16   3       5910.85       5903.66       385.80 o                         
   6  16   3       9971.77       9904.93       549.05 o                         
  -6  17   3      11265.93      11081.33       588.59 o                         
  -5  17   3      15242.21      14967.33       551.51 o                         
  -4  17   3      28274.73      28531.92      1106.38 o                         
  -3  17   3      28620.19      29202.77       647.77 o                         
  -2  17   3      18281.60      18573.08       768.89 o                         
  -1  17   3      26548.66      27204.58      1146.39 o                         
   0  17   3      16824.98      18091.14       724.60 o                         
   1  17   3      14091.07      16904.83       674.68 o                         
   2  17   3      13901.56      13245.34      2313.17 o                         
   3  17   3      12103.17      12141.42       467.88 o                         
   4  17   3       6193.97       5749.59       374.20 o                         
   5  17   3       1995.29       1819.12       179.77 o                         
   6  17   3       3107.82       2920.84       211.95 o                         
  -5  18   3        298.19        240.07        36.26 o                         
  -4  18   3        533.49        498.66        51.42 o                         
  -3  18   3         57.65         94.53        31.38 o                         
  -2  18   3        777.75        923.14        77.61 o                         
  -1  18   3       1249.03       1207.05       102.29 o                         
   0  18   3       1414.87       1251.07       173.91 o                         
   1  18   3       1907.70       1919.37       115.52 o                         
   2  18   3       7805.44       7791.11       780.57 o                         
   3  18   3       1786.98       1764.99       112.94 o                         
   4  18   3       1655.14       1504.39       157.79 o                         
   5  18   3      10382.57       9684.17       558.15 o                         
   6  18   3       2907.04       2949.41       148.32 o                         
  -6  19   3        469.32        440.98        65.97 o                         
  -5  19   3       1675.64       1591.92        86.41 o                         
  -4  19   3        815.10        815.59        72.37 o                         
  -3  19   3        118.09        133.99        33.12 o                         
  -2  19   3       3246.70       3449.46       126.32 o                         
  -1  19   3        334.59        351.56        39.18 o                         
   0  19   3       1330.26       1318.46       134.76 o                         
   1  19   3         44.94         49.34        37.18 o                         
   2  19   3         92.18         78.17        52.62 o                         
   3  19   3       1259.14       1091.43        85.51 o                         
   4  19   3         88.43         76.73        59.49 o                         
   5  19   3       2661.67       2430.74       203.50 o                         
   6  19   3        147.56        174.49        37.82 o                         
  -6  20   3       1480.94       1546.88       156.47 o                         
  -5  20   3        511.70        506.22        82.85 o                         
  -4  20   3       1499.94       1441.80       112.78 o                         
  -3  20   3         56.95         68.44        28.97 o                         
  -2  20   3       1134.28       1361.51       114.78 o                         
  -1  20   3        670.67        864.81        78.79 o                         
   0  20   3       3217.32       3002.95       252.11 o                         
   1  20   3       3917.25       4203.32       148.64 o                         
   2  20   3      14351.02      14756.77      1002.11 o                         
   3  20   3       2226.27       1995.54       108.53 o                         
   4  20   3      11203.35      10531.28       596.25 o                         
   5  20   3      10475.79      10414.07       578.71 o                         
   6  20   3       5897.84       5571.64       227.19 o                         
  -6  21   3       6500.04       6696.20       254.03 o                         
  -5  21   3       9049.01       9687.04       369.44 o                         
  -4  21   3      18589.89      19112.54       887.03 o                         
  -3  21   3      13816.52      13541.58       316.50 o                         
  -2  21   3      29402.89      30090.39       839.18 o                         
  -1  21   3      17932.76      20357.41       645.52 o                         
   0  21   3      15396.04      16930.82       653.64 o                         
   1  21   3      14663.70      16255.05       541.23 o                         
   2  21   3      15705.28      15588.98       509.70 o                         
   3  21   3       4775.48       4589.58       215.32 o                         
   4  21   3       2470.85       2228.60       193.46 o                         
   5  21   3       3363.60       3431.49       453.00 o                         
   6  21   3        979.93       1147.04       109.77 o                         
  -5  22   3        111.61        107.98        33.36 o                         
  -4  22   3         97.53         66.77        27.47 o                         
  -3  22   3         89.04         75.18        27.46 o                         
  -2  22   3        231.59        266.86        43.94 o                         
  -1  22   3         20.82        -15.54        42.03 o                         
   0  22   3        238.17        214.59        58.70 o                         
   1  22   3        381.41        414.90        60.05 o                         
   2  22   3        292.86        312.79        45.52 o                         
   3  22   3       3305.62       2984.15       143.93 o                         
   4  22   3       3747.95       3432.58       189.18 o                         
   5  22   3        350.80        340.96        57.73 o                         
  -5  23   3       1520.18       1553.56        89.72 o                         
  -4  23   3       2905.92       2660.17       115.41 o                         
  -3  23   3       1178.45       1382.87       102.99 o                         
  -2  23   3        166.48        189.80        43.25 o                         
  -1  23   3       8578.51       9439.68       551.90 o                         
   0  23   3       1506.08       1584.29       116.15 o                         
   1  23   3       1564.40       1856.56       109.50 o                         
   2  23   3       2425.91       2343.46       148.03 o                         
   3  23   3        541.43        514.22        85.15 o                         
   4  23   3       1374.91       1368.38       256.40 o                         
   5  23   3        545.63        517.82        55.32 o                         
  -5  24   3       2062.09       2000.89       137.93 o                         
  -4  24   3        830.37        741.19        63.82 o                         
  -3  24   3        190.06        177.53        36.01 o                         
  -2  24   3        289.00        256.05        43.55 o                         
  -1  24   3       2848.03       2663.42       195.34 o                         
   0  24   3       3371.73       3221.08       147.86 o                         
   1  24   3       3070.73       2971.63       157.22 o                         
   2  24   3       4937.62       4572.36       261.43 o                         
   3  24   3       5312.00       5258.67       246.57 o                         
   4  24   3       6063.19       5535.67       282.18 o                         
   5  24   3       7868.12       7743.77       488.46 o                         
  -4  25   3       9156.66       9694.39       542.38 o                         
  -3  25   3       8894.58       8790.04       554.96 o                         
  -2  25   3      10888.36      10802.14       457.77 o                         
  -1  25   3       6547.04       7062.16       405.88 o                         
   0  25   3      16924.48      17153.06      1049.64 o                         
   1  25   3       9833.73       9597.94       399.10 o                         
   2  25   3       6002.52       6525.18       378.40 o                         
   3  25   3       4926.73       4277.27       304.87 o                         
  -4  26   3        357.22        405.93        76.85 o                         
  -3  26   3         12.63         24.72        60.06 o                         
  -2  26   3         10.08        -11.11        80.11 o                         
  -1  26   3         37.79         49.34        67.55 o                         
   0  26   3        614.70        634.29       103.68 o                         
   1  26   3         16.02         20.80        34.37 o                         
   2  26   3        395.83        365.60        70.02 o                         
   3  26   3        370.98        269.88        64.13 o                         
  -4  27   3       3943.31       4207.73       261.17 o                         
  -3  27   3       5927.50       5388.99       401.66 o                         
  -2  27   3       5064.09       4677.82       332.31 o                         
  -1  27   3       1913.41       1717.00       158.71 o                         
   0  27   3       4273.43       4033.24       356.14 o                         
   1  27   3       4048.00       4099.73       276.97 o                         
   2  27   3       3071.03       3100.42       213.21 o                         
   3  27   3       1505.64       1384.84       151.06 o                         
  -3  28   3        313.04        321.28        61.01 o                         
  -2  28   3         98.12          8.39        72.14 o                         
  -1  28   3        859.23        902.88       112.81 o                         
   0  28   3       2235.33       2108.61       140.86 o                         
   1  28   3       5617.26       5260.73       374.48 o                         
   2  28   3       2337.85       2284.84       253.52 o                         
   3  28   3       9344.67       9663.83       541.17 o                         
  -2  29   3       5273.50       5140.80       326.15 o                         
  -1  29   3       6953.05       6453.53       282.62 o                         
   0  29   3       5733.54       5250.85       254.00 o                         
   1  29   3       4739.36       4748.72       331.85 o                         
   2  29   3       3580.17       3757.93       180.65 o                         
  -2  30   3          7.38         -5.88        30.02 o                         
  -1  30   3         14.32         15.45        30.24 o                         
   0  30   3         22.76          8.73        70.22 o                         
   1  30   3          0.61         65.02        63.06 o                         
   2  30   3          6.11         23.67        54.34 o                         
  -5   0   4      23700.75      22842.30      2522.25 o                         
  -4   0   4       3379.96       3362.71       165.29 o                         
  -3   0   4       1640.90       1329.40       313.21 o                         
  -2   0   4       9531.16       9714.15       812.36 o                         
  -1   0   4        763.16        768.03       140.73 o                         
   0   0   4       1268.81       1632.24       245.35 o                         
   1   0   4        979.99        858.66       199.88 o                         
   5   0   4      12798.81      11157.58       732.64 o                         
   6   0   4       8497.00       9646.27       576.96 o                         
   7   0   4      14484.00      13463.39       704.30 o                         
  -5   1   4       4463.74       3850.07       144.79 o                         
  -4   1   4      10593.92      10238.66       364.16 o                         
  -3   1   4      13756.15      12819.76       644.63 o                         
  -2   1   4      17974.98      18553.16       898.25 o                         
  -1   1   4      23670.56      23791.56      1375.28 o                         
   0   1   4      20020.65      21292.74       900.29 o                         
   1   1   4      48415.21      51890.35      1949.80 o                         
   2   1   4       1014.18       1540.09       283.46 o                         
   5   1   4       3639.80       3059.31       314.46 o                         
   6   1   4       2888.03       2971.47       176.29 o                         
   7   1   4       1463.25       1655.35       142.12 o                         
  -7   2   4         96.38         92.53        35.42 o                         
  -6   2   4        263.78        234.96        40.01 o                         
  -5   2   4        789.57        758.18       157.86 o                         
  -4   2   4        469.56        361.76        81.37 o                         
  -3   2   4        600.97        484.40       179.32 o                         
  -2   2   4       1117.43        979.84       187.21 o                         
  -1   2   4        712.55        475.45       157.01 o                         
   0   2   4       1333.18       1655.13       256.68 o                         
   1   2   4        715.90        928.83       150.35 o                         
   2   2   4       5944.81       6378.96       574.92 o                         
   4   2   4         77.04        144.53        79.02 o                         
   5   2   4         24.49        -36.25       101.23 o                         
   6   2   4         18.38         88.68        68.56 o                         
   7   2   4        854.67        832.79        97.51 o                         
  -7   3   4       2585.06       2331.57       163.35 o                         
  -6   3   4       3558.80       3286.87       157.47 o                         
  -5   3   4      10971.95       9242.18       479.21 o                         
  -4   3   4      22024.24      23292.24       872.84 o                         
  -3   3   4      34282.32      36133.36      1616.12 o                         
  -2   3   4      23909.96      25257.32      1576.35 o                         
  -1   3   4      28778.47      30218.47      1206.67 o                         
   0   3   4      21493.46      23204.26      1354.95 o                         
   1   3   4      47605.39      48861.89      2595.81 o                         
   2   3   4      31086.20      32128.52      1847.81 o                         
   3   3   4       9783.66       8960.40       502.58 o                         
   4   3   4      10750.54      12092.93       716.19 o                         
   5   3   4       6287.09       5006.49       423.75 o                         
   6   3   4       3848.73       4209.89       319.57 o                         
   7   3   4       3038.95       3060.24       217.54 o                         
  -7   4   4       9977.19       8620.51       451.85 o                         
  -6   4   4      10394.33      10544.50       401.90 o                         
  -5   4   4       7348.93       6327.55       250.06 o                         
  -4   4   4       9999.35      10681.31       368.78 o                         
  -3   4   4       8037.02       9172.54       634.79 o                         
  -2   4   4        795.14        538.45       224.62 o                         
  -1   4   4        588.47        517.83       113.91 o                         
   0   4   4       1482.87       1253.31       214.29 o                         
   1   4   4       7975.63       8536.04       644.66 o                         
   2   4   4       4336.19       3746.58       420.73 o                         
   3   4   4       6816.06       6188.47       375.65 o                         
   4   4   4       8272.49       8709.69       556.18 o                         
   5   4   4      13607.93      13865.70       856.63 o                         
   6   4   4       8220.74       8752.70       543.32 o                         
   7   4   4       6744.42       6783.64       397.04 o                         
  -7   5   4        592.54        487.86        61.37 o                         
  -6   5   4       4026.35       3867.75       179.83 o                         
  -5   5   4       3846.25       3237.22       189.80 o                         
  -4   5   4       3700.59       3813.67       210.84 o                         
  -3   5   4       5298.52       4809.71       647.87 o                         
  -2   5   4       7601.31       7393.35       793.81 o                         
  -1   5   4      18881.88      20040.01       760.24 o                         
   0   5   4      14471.59      15573.65       699.64 o                         
   1   5   4       2667.96       2879.71       332.53 o                         
   2   5   4      17081.49      17271.37      1113.91 o                         
   3   5   4      12772.09      11469.64       515.72 o                         
   4   5   4       3210.20       3815.03       314.57 o                         
   5   5   4       5692.90       4814.97       405.85 o                         
   6   5   4       2470.04       2984.39       258.40 o                         
   7   5   4        544.19        716.09        93.08 o                         
  -7   6   4       2429.69       2180.70       148.64 o                         
  -6   6   4       1527.57       1427.40        94.18 o                         
  -5   6   4       3309.54       2797.84       148.82 o                         
  -4   6   4       1329.51       1532.38       106.58 o                         
  -3   6   4        616.60        646.11       269.54 o                         
  -2   6   4       5468.22       5983.00       707.99 o                         
  -1   6   4        168.50        178.30        65.40 o                         
   0   6   4        102.27        115.56        71.82 o                         
   1   6   4       3631.71       3439.50       266.79 o                         
   2   6   4        440.42        423.48        69.13 o                         
   3   6   4        285.28        258.62        61.37 o                         
   4   6   4       1624.79       1661.99       194.91 o                         
   5   6   4        532.00        524.39       135.85 o                         
   6   6   4       1428.22       1427.42       172.25 o                         
   7   6   4        515.04        536.59        81.38 o                         
  -7   7   4       4608.73       4402.22       255.61 o                         
  -6   7   4       8520.01       7895.68       316.96 o                         
  -5   7   4       9474.77       7972.91       299.58 o                         
  -4   7   4      13823.79      14333.16       662.60 o                         
  -3   7   4      26381.18      24953.02      1787.57 o                         
  -2   7   4      35017.88      36452.74      1922.88 o                         
  -1   7   4      14857.04      14735.08       657.12 o                         
   0   7   4      24029.36      24224.84       989.01 o                         
   1   7   4      21055.83      22708.66       959.28 o                         
   2   7   4      38789.12      38744.39      1141.05 o                         
   3   7   4      23012.05      24208.84       769.43 o                         
   4   7   4      10689.10      11181.58      1006.89 o                         
   5   7   4       9316.55       8619.84       585.49 o                         
   6   7   4       3093.13       3266.81       273.79 o                         
   7   7   4       1323.58       1369.28       130.56 o                         
  -7   8   4       8114.68       8288.59       371.50 o                         
  -6   8   4      11897.94      11902.63       451.63 o                         
  -5   8   4       5532.16       5030.83       216.12 o                         
  -4   8   4       8944.01       9351.02       837.20 o                         
  -3   8   4       9456.43      10671.05       645.01 o                         
  -2   8   4       5070.64       5787.38       480.49 o                         
  -1   8   4        764.80        584.03       122.42 o                         
   0   8   4          0.45         24.98        93.02 o                         
   1   8   4        221.66        269.03        86.81 o                         
   2   8   4       3896.68       3792.43       125.07 o                         
   3   8   4       3518.23       3391.05       179.90 o                         
   4   8   4       5050.31       4496.87      1060.61 o                         
   5   8   4       4680.22       4465.12       373.46 o                         
   6   8   4       9596.18      11437.68       667.11 o                         
   7   8   4       5929.01       6326.16       371.59 o                         
  -7   9   4        521.89        525.77        46.74 o                         
  -6   9   4        642.29        576.97        62.34 o                         
  -5   9   4        235.58        179.79        85.46 o                         
  -4   9   4       1284.53       1012.50       332.76 o                         
  -3   9   4       1306.14       1259.26       184.18 o                         
  -2   9   4       4519.00       4065.78       464.38 o                         
  -1   9   4       1830.39       1773.17       179.24 o                         
   0   9   4       4759.39       4584.36       257.19 o                         
   1   9   4        701.81        795.64        87.50 o                         
   2   9   4       4160.75       4051.89       230.18 o                         
   3   9   4       2342.88       2123.27       127.04 o                         
   4   9   4       2644.68       2378.18       209.21 o                         
   5   9   4        314.04        292.15       111.70 o                         
   6   9   4        414.26        356.77        95.87 o                         
   7   9   4         49.53         40.65        26.67 o                         
  -7  10   4       1683.56       1654.59        87.72 o                         
  -6  10   4       2511.00       2473.98       182.30 o                         
  -5  10   4       1839.22       1485.83       134.17 o                         
  -4  10   4       1419.14       1624.38       153.35 o                         
  -3  10   4        726.80        763.68        90.41 o                         
  -2  10   4        567.57        596.97       110.91 o                         
  -1  10   4        118.19        190.25        73.41 o                         
   0  10   4       3154.01       3257.35       199.49 o                         
   1  10   4       2757.22       2692.32       179.77 o                         
   2  10   4        148.27        120.27        27.06 o                         
   3  10   4       1007.00       1042.36        66.10 o                         
   4  10   4       2813.18       2723.06       316.34 o                         
   5  10   4       5630.25       5060.71       260.20 o                         
   6  10   4       2418.74       2761.44       237.62 o                         
   7  10   4       1220.91       1259.50        68.74 o                         
  -7  11   4       2956.02       2909.27       182.76 o                         
  -6  11   4       4940.65       4622.60       200.52 o                         
  -5  11   4      12316.62      11517.62       705.10 o                         
  -4  11   4      14409.90      15337.06       584.31 o                         
  -3  11   4      26593.27      27794.83       891.65 o                         
  -2  11   4      28943.26      31044.29      2006.47 o                         
  -1  11   4      36861.73      40284.16      2642.28 o                         
   0  11   4      48343.76      49549.29      3037.68 o                         
   1  11   4      24382.69      25942.38      1337.44 o                         
   2  11   4      27395.30      28647.12       849.91 o                         
   3  11   4      22361.90      22769.57       617.55 o                         
   4  11   4      16988.72      17034.39      1377.23 o                         
   5  11   4       7313.42       7337.90       342.74 o                         
   6  11   4       4658.56       4735.97       190.83 o                         
   7  11   4       2148.06       1961.80       105.78 o                         
  -7  12   4       5208.48       5337.90       296.55 o                         
  -6  12   4       3807.63       3803.29       259.87 o                         
  -5  12   4       5483.83       5211.67       245.65 o                         
  -4  12   4       2492.46       2289.02       142.31 o                         
  -3  12   4       2057.73       1957.95       139.34 o                         
  -2  12   4        667.98        671.00       133.12 o                         
  -1  12   4        434.68        366.14       103.01 o                         
   0  12   4       1152.81       1173.54        99.25 o                         
   1  12   4       1421.02       1377.43       110.25 o                         
   2  12   4       2680.65       2550.57       124.14 o                         
   3  12   4       3652.47       3758.37       205.16 o                         
   4  12   4       4914.94       4873.28       235.83 o                         
   5  12   4       4742.18       4426.26       167.13 o                         
   6  12   4       6575.28       6492.06       233.35 o                         
   7  12   4       5661.77       6047.27       347.11 o                         
  -7  13   4        114.83         71.29        33.01 o                         
  -6  13   4         31.36         23.02        31.87 o                         
  -5  13   4        445.99        402.98        45.79 o                         
  -4  13   4        835.05        838.16        88.44 o                         
  -3  13   4        284.17        290.86        67.65 o                         
  -2  13   4        587.17        972.52       152.28 o                         
  -1  13   4        269.13        282.35        99.70 o                         
   0  13   4         41.57         45.28        43.42 o                         
   1  13   4        994.01        833.54        88.49 o                         
   2  13   4        653.75        748.02        88.88 o                         
   3  13   4       1501.72       1577.62        93.77 o                         
   4  13   4       1540.91       1555.30       122.16 o                         
   5  13   4        235.81        201.00        39.96 o                         
   6  13   4        182.01        155.88        70.75 o                         
  -6  14   4       4303.41       4679.25       282.50 o                         
  -5  14   4       2379.93       2406.74       142.81 o                         
  -4  14   4       2229.13       2082.26       214.99 o                         
  -3  14   4       4335.15       4865.35       248.97 o                         
  -2  14   4        800.91        820.29       215.72 o                         
  -1  14   4        106.13        169.89       169.44 o                         
   0  14   4        226.49        298.87       100.06 o                         
   1  14   4         63.76         46.54        48.00 o                         
   2  14   4        115.56         94.68        62.33 o                         
   3  14   4       1478.21       1401.16       137.11 o                         
   4  14   4       3121.62       2837.94       205.35 o                         
   5  14   4       5287.11       4780.91       245.32 o                         
   6  14   4       2987.96       2981.86       618.17 o                         
  -6  15   4       4048.64       4304.89       263.19 o                         
  -5  15   4      11094.45      11600.11       451.49 o                         
  -4  15   4      16797.90      17108.90       775.46 o                         
  -3  15   4      12060.61      12560.33       577.91 o                         
  -2  15   4      17077.55      16946.33       820.87 o                         
  -1  15   4      27642.66      27739.63      1592.14 o                         
   0  15   4      30896.86      33201.79      1306.64 o                         
   1  15   4      21960.52      21954.43       730.43 o                         
   2  15   4      25238.85      25738.09       850.04 o                         
   3  15   4      12423.62      13223.12       793.66 o                         
   4  15   4      14223.68      13562.91      1949.72 o                         
   5  15   4       7564.89       7624.06       339.80 o                         
   6  15   4       3622.10       3237.57       213.56 o                         
  -6  16   4       3150.71       3644.63       226.53 o                         
  -5  16   4       5335.81       5323.19       335.88 o                         
  -4  16   4       7727.15       7421.51       358.84 o                         
  -3  16   4        528.67        578.83        66.81 o                         
  -2  16   4       2010.63       1896.50       139.80 o                         
  -1  16   4        493.23        409.34       251.31 o                         
   0  16   4        260.61        136.96       230.01 o                         
   1  16   4         86.40        149.37        57.76 o                         
   2  16   4       1900.29       1946.07       151.45 o                         
   3  16   4       1985.23       2050.23       159.07 o                         
   4  16   4       1630.64       1426.91       197.50 o                         
   5  16   4       2138.34       2037.68       187.43 o                         
   6  16   4       1964.10       1684.11       133.77 o                         
  -6  17   4         21.04         17.21        34.93 o                         
  -5  17   4        127.07        104.03        59.90 o                         
  -4  17   4       1189.82       1011.18        97.00 o                         
  -3  17   4         44.02         54.84        41.87 o                         
  -2  17   4       1838.17       1994.43       115.42 o                         
  -1  17   4         99.24       -125.77       259.61 o                         
   0  17   4        363.95        345.30       266.13 o                         
   1  17   4        703.54        822.45       220.27 o                         
   2  17   4        378.40        335.58        73.60 o                         
   3  17   4         95.12         64.70        72.33 o                         
   4  17   4         33.51         96.26        92.40 o                         
   5  17   4        247.10        161.02        67.97 o                         
   6  17   4        309.09        308.24        56.99 o                         
  -5  18   4       4357.51       4213.28       194.72 o                         
  -4  18   4       2978.68       2903.04       211.41 o                         
  -3  18   4       1623.30       1733.35       102.35 o                         
  -2  18   4        112.46        178.67        51.31 o                         
  -1  18   4         72.83        188.41       252.69 o                         
   0  18   4        249.92        -35.12       304.31 o                         
   1  18   4        115.76        303.51       248.82 o                         
   2  18   4       3328.36       3359.48       300.11 o                         
   3  18   4       4791.51       4860.17       271.65 o                         
   4  18   4       3598.29       2966.17       271.63 o                         
   5  18   4       4181.34       3862.47       272.03 o                         
   6  18   4       5144.79       3920.96       234.99 o                         
  -5  19   4       6212.78       6847.25       225.75 o                         
  -4  19   4       8678.36       9055.99       363.81 o                         
  -3  19   4      11564.11      11760.23       387.62 o                         
  -2  19   4      22747.95      26544.31       783.61 o                         
  -1  19   4      26038.83      27114.11      1025.48 o                         
   0  19   4      21179.88      21874.12       911.89 o                         
   1  19   4      23447.88      24650.36      1454.82 o                         
   2  19   4      13030.82      14482.08       826.49 o                         
   3  19   4      16753.38      17971.46      1301.78 o                         
   4  19   4       7143.07       7081.42       468.80 o                         
   5  19   4       5801.91       5420.42       342.80 o                         
  -5  20   4        755.67        707.31       113.17 o                         
  -4  20   4        732.13        611.78        63.59 o                         
  -3  20   4        368.23        363.50        48.48 o                         
  -2  20   4         34.10         51.20        39.64 o                         
  -1  20   4         70.74        104.16        38.35 o                         
   0  20   4        335.96        420.83       100.74 o                         
   1  20   4         14.94         63.94       181.82 o                         
   2  20   4        223.95        249.17        77.63 o                         
   3  20   4        556.15        593.34        89.65 o                         
   4  20   4       2842.62       2490.67       233.04 o                         
   5  20   4       1674.01       1582.56       146.42 o                         
  -5  21   4        654.77        666.69        56.36 o                         
  -4  21   4        951.95        950.81        72.34 o                         
  -3  21   4        908.90        900.28        68.67 o                         
  -2  21   4        533.06        564.10        61.89 o                         
  -1  21   4        328.57        395.36        53.38 o                         
   0  21   4        999.88        930.61       193.99 o                         
   1  21   4       1343.46       1364.72       241.53 o                         
   2  21   4       1298.75       1247.60       123.59 o                         
   3  21   4       2255.35       2422.00       156.41 o                         
   4  21   4       1842.05       1584.31       177.77 o                         
   5  21   4         40.75         25.00        58.57 o                         
  -5  22   4       4419.50       4636.73       414.10 o                         
  -4  22   4       4275.56       4506.60       190.22 o                         
  -3  22   4       1525.43       1339.04        70.97 o                         
  -2  22   4        847.87        859.15        75.27 o                         
  -1  22   4       2166.68       2251.00       151.90 o                         
   0  22   4         11.02        -35.67       143.45 o                         
   1  22   4        240.60        331.81        80.09 o                         
   2  22   4       2156.90       1963.24       218.17 o                         
   3  22   4       2404.71       2329.65       127.63 o                         
   4  22   4       2007.94       1946.95       188.75 o                         
   5  22   4       3155.34       3039.59       207.89 o                         
  -4  23   4       6419.86       6841.83       275.60 o                         
  -3  23   4       9875.71      10086.57       466.13 o                         
  -2  23   4      13222.05      12992.42       402.35 o                         
  -1  23   4      17749.88      17318.18      1347.58 o                         
   0  23   4       9551.26       9861.30       645.50 o                         
   1  23   4      12318.67      13721.23       880.39 o                         
   2  23   4       8687.64       8024.05       386.44 o                         
   3  23   4       8495.23       7838.57       350.39 o                         
   4  23   4       6090.53       6226.19       390.35 o                         
  -4  24   4        102.61         72.93        28.95 o                         
  -3  24   4       1030.48        952.04       113.65 o                         
  -2  24   4        219.02        177.23        61.55 o                         
  -1  24   4        247.62        267.59        84.36 o                         
   0  24   4        262.52        171.08        81.20 o                         
   1  24   4         39.06         74.44        47.72 o                         
   2  24   4         17.54        -43.40        68.12 o                         
   3  24   4        287.32        253.75       166.16 o                         
   4  24   4         84.61         95.40        60.75 o                         
  -4  25   4       2009.77       1831.12       147.02 o                         
  -3  25   4       1692.85       1673.03       110.62 o                         
  -2  25   4       2479.88       2387.25       155.34 o                         
  -1  25   4       7869.97       7807.26       484.50 o                         
   0  25   4       2621.67       2487.76       181.28 o                         
   1  25   4       2259.84       2440.81       356.55 o                         
   2  25   4       3040.43       2637.76       229.25 o                         
   4  25   4       1710.85       1680.47       146.85 o                         
  -3  26   4       1769.88       1642.96       109.89 o                         
  -2  26   4       1236.95       1125.05       140.17 o                         
  -1  26   4         52.52         32.39        62.45 o                         
   0  26   4          1.11         -3.32        71.85 o                         
   1  26   4       1472.99       1415.15       124.27 o                         
   2  26   4       1856.83       1755.38       242.54 o                         
  -2  27   4       5584.57       5065.84       326.87 o                         
  -1  27   4       5617.80       5086.62       240.52 o                         
   0  27   4       8151.87       7831.59       340.92 o                         
   1  27   4       6780.57       6803.03       441.76 o                         
   2  27   4       6129.75       5833.70       367.60 o                         
  -2  28   4        108.63         23.94        61.37 o                         
  -1  28   4        190.13        208.17        49.68 o                         
   0  28   4        318.36        292.06        54.20 o                         
   1  28   4        299.14        238.26        86.61 o                         
   2  28   4         58.42         38.15        55.96 o                         
   0  29   4       4570.48       4519.98       304.62 o                         
  -5   1   5       1403.82       1142.40        68.42 o                         
  -4   1   5       4005.31       3608.46       146.16 o                         
  -3   1   5      10345.07       9792.46       376.62 o                         
  -2   1   5      12796.00      13528.59       725.28 o                         
  -1   1   5      19332.03      19771.76      1019.50 o                         
   0   1   5      15178.17      16381.83       577.29 o                         
   1   1   5      11536.69      12911.36       494.31 o                         
   2   1   5      11177.32      11685.88       472.65 o                         
   3   1   5      11875.21      12537.56       575.08 o                         
   4   1   5      11788.89      10946.61       857.91 o                         
   6   1   5       5357.76       6027.58       419.96 o                         
   7   1   5       1130.05        997.71       114.17 o                         
  -5   2   5      23600.75      20944.63       758.45 o                         
  -4   2   5      10478.56       9489.37       420.40 o                         
  -3   2   5       9554.63       8781.06       378.36 o                         
  -2   2   5       7994.25       8201.36       471.84 o                         
  -1   2   5       5069.31       5385.47       335.79 o                         
   0   2   5       6870.84       7674.65       373.14 o                         
   1   2   5       3259.04       3733.62       205.96 o                         
   2   2   5       1305.52       1289.99       136.63 o                         
   3   2   5        448.82        495.11        94.13 o                         
   4   2   5       2245.61       2456.58       250.30 o                         
   6   2   5       2911.21       3516.31       296.00 o                         
   7   2   5       4441.76       4506.16       289.86 o                         
  -6   3   5        701.13        603.79        69.19 o                         
  -5   3   5        813.86        595.41        82.15 o                         
  -4   3   5        884.28        970.51        87.38 o                         
  -3   3   5       3860.57       3729.29       176.21 o                         
  -2   3   5       4142.36       4323.13       223.66 o                         
  -1   3   5      14116.16      14303.72       537.22 o                         
   0   3   5      13988.94      14533.35       480.59 o                         
   1   3   5      14840.59      15551.14       467.52 o                         
   2   3   5       6374.25       6532.33       248.83 o                         
   3   3   5       7998.47       8617.65       323.69 o                         
   4   3   5      10490.12      12065.75       686.68 o                         
   6   3   5       2901.37       3036.59       218.54 o                         
   7   3   5       2775.46       2783.44       144.58 o                         
  -6   4   5        115.48        117.44        31.05 o                         
  -5   4   5        172.79        132.18        47.33 o                         
  -4   4   5       1788.71       1532.04       107.55 o                         
  -3   4   5       1491.81       1235.35       130.56 o                         
  -2   4   5        843.79        741.41        69.33 o                         
  -1   4   5         63.25         99.88        44.76 o                         
   0   4   5         38.51         83.88        33.66 o                         
   1   4   5       1586.76       1578.95       103.40 o                         
   2   4   5         71.73         58.66        35.76 o                         
   3   4   5         41.16         68.68        47.14 o                         
   4   4   5       1294.00       1411.43       193.86 o                         
   5   4   5         39.97         62.85        73.49 o                         
   6   4   5         31.18         73.67        37.25 o                         
   7   4   5        502.25        490.50        55.67 o                         
  -6   5   5       3933.04       3559.11       158.55 o                         
  -5   5   5       2287.15       1812.19       202.45 o                         
  -4   5   5       8897.34       9547.94       383.44 o                         
  -3   5   5       7778.16       7322.98       432.01 o                         
  -2   5   5      19020.38      20664.45       751.74 o                         
  -1   5   5      10064.16       9901.02       389.37 o                         
   0   5   5      15186.94      15095.24       496.88 o                         
   1   5   5      18871.75      20173.25       641.79 o                         
   2   5   5      24518.47      25662.63       812.42 o                         
   3   5   5      16744.62      17876.84       561.75 o                         
   4   5   5      18614.05      21205.97       784.04 o                         
   5   5   5      11727.57      10521.10       448.69 o                         
   6   5   5       6235.46       6799.52       374.77 o                         
   7   5   5       3972.33       4373.42       194.19 o                         
  -7   6   5       9416.10       9216.10       473.39 o                         
  -6   6   5      13641.89      13139.08       479.38 o                         
  -5   6   5      12787.88      11306.85       447.05 o                         
  -4   6   5      15369.84      16918.87       625.32 o                         
  -3   6   5      13273.71      12909.95       700.62 o                         
  -2   6   5      10044.46      10417.65       408.85 o                         
  -1   6   5       8285.36       8732.98       349.76 o                         
   0   6   5       2686.32       2819.32       140.74 o                         
   1   6   5        545.74        658.89        69.32 o                         
   2   6   5        285.00        332.28        57.05 o                         
   3   6   5        886.83        825.79       103.73 o                         
   4   6   5        641.62        727.50        84.94 o                         
   5   6   5       1444.80       1545.01       124.91 o                         
   6   6   5       2687.29       2804.42       133.62 o                         
  -6   7   5         67.50         55.49        30.71 o                         
  -5   7   5       2391.83       2105.18       157.61 o                         
  -4   7   5        734.02        724.12        78.49 o                         
  -3   7   5       2583.06       2366.71       196.35 o                         
  -2   7   5       3037.83       3506.44       173.26 o                         
  -1   7   5       5574.04       5850.59       251.74 o                         
   0   7   5       3340.63       3408.26       204.73 o                         
   1   7   5       6116.55       6258.19       230.25 o                         
   2   7   5       7217.96       7387.02       232.41 o                         
   3   7   5       3577.31       4167.98       248.60 o                         
   4   7   5       1474.05       1571.95       111.50 o                         
   5   7   5       3248.40       2873.04       167.59 o                         
   6   7   5       1629.43       1609.56       122.30 o                         
  -6   8   5       2594.79       2594.29       126.37 o                         
  -5   8   5       7039.80       7033.52       397.06 o                         
  -4   8   5       1028.84       1039.58        95.07 o                         
  -3   8   5       1245.04        998.81       184.16 o                         
  -2   8   5       1876.64       1567.87       146.29 o                         
  -1   8   5        332.28        265.71        43.36 o                         
   0   8   5        269.41        285.67        43.16 o                         
   1   8   5         17.82         31.96        30.40 o                         
   2   8   5         48.42         44.19        32.79 o                         
   3   8   5         42.78         76.75        40.04 o                         
   4   8   5         89.15        120.13        49.28 o                         
   5   8   5        264.47        355.14        72.08 o                         
   6   8   5        469.68        527.80        68.58 o                         
  -6   9   5       1062.24        943.54        68.03 o                         
  -5   9   5       8291.99       7251.25       310.30 o                         
  -4   9   5       5534.54       6123.67       279.54 o                         
  -3   9   5       8569.05       8903.77       599.83 o                         
  -1   9   5      14428.89      13910.66      1005.56 o                         
   0   9   5      26585.75      26842.17       820.49 o                         
   1   9   5      26759.92      28526.02       875.56 o                         
   2   9   5      22772.09      23492.34       589.65 o                         
   3   9   5      17968.21      18475.84       481.35 o                         
   4   9   5      13840.95      15060.66       555.55 o                         
   5   9   5      12340.40      11850.82       637.79 o                         
   6   9   5       8010.37       8813.42       517.24 o                         
  -6  10   5       9126.29       9400.67       353.57 o                         
  -5  10   5       5269.08       4947.06       230.91 o                         
  -4  10   5      16514.45      18420.97       975.57 o                         
  -3  10   5      11668.84      12410.90       780.36 o                         
  -2  10   5      10130.83      11888.71       753.77 o                         
  -1  10   5       7821.85       7780.24       791.90 o                         
   0  10   5       2073.17       1975.97       109.40 o                         
   1  10   5       1186.72       1230.18        96.29 o                         
   2  10   5        387.45        457.52        49.04 o                         
   3  10   5        415.42        445.70        57.24 o                         
   4  10   5       1091.65       1054.27        86.19 o                         
   5  10   5       2393.62       2429.65       163.71 o                         
   6  10   5       3839.41       3775.04       218.90 o                         
  -6  11   5         16.83         -1.89        27.35 o                         
  -5  11   5        148.62        166.75        64.26 o                         
  -4  11   5        905.69        985.74       127.76 o                         
  -3  11   5       1389.14       1255.92       120.43 o                         
  -2  11   5        245.90        249.51       152.48 o                         
  -1  11   5        504.35        484.61        66.62 o                         
   0  11   5       1576.83       1511.61       135.89 o                         
   1  11   5       1020.32        922.79        61.30 o                         
   2  11   5       2960.52       3062.46       124.91 o                         
   3  11   5        884.10        997.86        75.71 o                         
   4  11   5        216.81        203.36        46.91 o                         
   5  11   5        160.80        100.39        65.39 o                         
   6  11   5        406.55        281.96        60.75 o                         
  -6  12   5       5484.64       5389.33       302.22 o                         
  -5  12   5       3653.30       3611.09       246.95 o                         
  -4  12   5       4229.98       4307.24       218.92 o                         
  -3  12   5        898.83        844.07        77.32 o                         
  -2  12   5       1706.43       1594.99       258.96 o                         
  -1  12   5       7393.09       8120.90       350.53 o                         
   0  12   5       1022.29        907.64        66.53 o                         
   1  12   5       1195.97       1236.03       111.73 o                         
   2  12   5        245.78        286.27        41.70 o                         
   3  12   5        253.68        257.20        73.25 o                         
   4  12   5        415.62        351.94        65.59 o                         
   5  12   5       1053.45        945.88        86.32 o                         
   6  12   5       1006.49        828.25        84.96 o                         
  -6  13   5        701.39        627.27        71.27 o                         
  -5  13   5       2088.00       2037.62       165.89 o                         
  -4  13   5       8657.79       8949.97       379.77 o                         
  -3  13   5      14057.74      16614.83       608.34 o                         
  -2  13   5       9873.84      11058.94       759.47 o                         
  -1  13   5      24659.18      26928.40      1530.57 o                         
   0  13   5      26243.86      26808.97       843.26 o                         
   1  13   5      20229.17      20890.22       580.86 o                         
   2  13   5      14613.68      14870.81       698.78 o                         
   3  13   5      22934.52      22431.62       653.16 o                         
   4  13   5      14028.41      13028.55       486.32 o                         
  -6  14   5       5331.50       5810.87       317.73 o                         
  -5  14   5       5966.69       6038.47       256.00 o                         
  -4  14   5       5990.30       5389.14       256.53 o                         
  -3  14   5      10643.09      11431.57       511.47 o                         
  -2  14   5       6687.65       7642.02       615.27 o                         
  -1  14   5       1789.81       2064.41       331.06 o                         
   0  14   5       1358.63       1550.40       194.79 o                         
   1  14   5        513.22        668.32        90.28 o                         
   2  14   5        227.90        399.31        82.24 o                         
   3  14   5        311.55        277.33        98.60 o                         
   4  14   5        504.38        647.34       143.82 o                         
   5  14   5       1585.12       1292.00       120.64 o                         
  -5  15   5        115.08        152.74        41.84 o                         
  -4  15   5        817.71        685.81        93.87 o                         
  -3  15   5        249.94        243.26       124.52 o                         
  -2  15   5          6.08         42.19        54.98 o                         
  -1  15   5        393.82        596.75       231.64 o                         
   0  15   5         33.29        292.94       210.77 o                         
   1  15   5         15.72         59.64        48.75 o                         
   2  15   5          5.37         46.23        55.38 o                         
   3  15   5        970.70        899.85       145.29 o                         
   4  15   5         26.34         11.92        83.03 o                         
   5  15   5         89.24         77.74        45.98 o                         
  -5  16   5       5287.69       5722.64       236.36 o                         
  -4  16   5       6416.77       6199.54       400.45 o                         
  -3  16   5       7310.03       8405.21       653.97 o                         
  -2  16   5       1740.60       1713.97       145.47 o                         
  -1  16   5       2428.64       1825.26       350.62 o                         
   0  16   5       1827.00       1255.82       323.98 o                         
   1  16   5        625.85        817.50       115.57 o                         
   2  16   5        918.56        949.80       111.91 o                         
   3  16   5       1833.59       1780.81       172.20 o                         
   4  16   5        532.99        543.32       112.50 o                         
   5  16   5        960.59        813.54        91.81 o                         
  -5  17   5       1906.65       1645.12       134.93 o                         
  -4  17   5       3163.62       2839.95       224.87 o                         
  -3  17   5       5808.92       7002.05       295.50 o                         
  -2  17   5      16281.67      18230.77       793.89 o                         
  -1  17   5      17158.44      16132.06      1120.47 o                         
   0  17   5      15974.08      16611.48      1144.05 o                         
   1  17   5      17970.98      16319.26      1128.02 o                         
   2  17   5      22192.06      23986.04       955.83 o                         
   3  17   5      18367.48      18442.00       742.20 o                         
   4  17   5       7635.92       7913.49       488.16 o                         
   5  17   5       9787.24       8086.48       441.59 o                         
  -5  18   5       3661.18       4171.81       247.20 o                         
  -4  18   5       3687.55       3615.04       177.10 o                         
  -3  18   5       2289.12       2402.70       123.89 o                         
  -2  18   5       1160.64       1201.37        88.10 o                         
  -1  18   5       3481.31       4131.04       509.42 o                         
   0  18   5        738.76        786.64       349.93 o                         
   1  18   5        585.39        648.46       273.34 o                         
   2  18   5         83.30         97.68        72.98 o                         
   3  18   5        826.29        788.58       111.15 o                         
   4  18   5        763.08        844.41       122.48 o                         
  -5  19   5         65.89         14.51        31.93 o                         
  -4  19   5        175.30        105.38        37.85 o                         
  -3  19   5        595.13        574.96        61.62 o                         
  -2  19   5         41.87         91.85        47.05 o                         
  -1  19   5        562.92        610.19        86.96 o                         
   0  19   5       1135.19       1085.48       306.64 o                         
   1  19   5        740.33        612.20       228.21 o                         
   2  19   5       1027.86       1103.14       127.55 o                         
   3  19   5       2101.98       2004.78       152.11 o                         
   4  19   5        416.21        323.89        83.04 o                         
  -4  20   5       7138.08       7472.71       291.04 o                         
  -3  20   5       6612.37       5994.41       249.23 o                         
  -2  20   5       6729.04       7527.58       269.51 o                         
  -1  20   5         98.20        160.90        41.24 o                         
   0  20   5       3233.63       3114.03       372.10 o                         
   1  20   5         70.65         79.81       161.94 o                         
   2  20   5        306.27        411.35        82.61 o                         
   3  20   5        350.56        298.93        75.39 o                         
   4  20   5       1030.82       1106.53       125.07 o                         
  -4  21   5       4092.64       4379.93       180.60 o                         
  -3  21   5       5424.56       4944.72       213.56 o                         
  -2  21   5       7723.53       8069.67       278.62 o                         
  -1  21   5      12965.86      15113.88       478.18 o                         
   0  21   5      10770.71      12313.96       400.66 o                         
   1  21   5      15079.66      15250.54       913.05 o                         
   2  21   5      13300.23      13543.62       784.79 o                         
   3  21   5       7293.93       6669.14       375.66 o                         
  -4  22   5        278.13        260.43        28.00 o                         
  -3  22   5        608.78        619.98        51.80 o                         
  -2  22   5       1140.71       1018.17        77.50 o                         
  -1  22   5         59.06         57.22        34.62 o                         
   0  22   5        923.07        963.11        93.69 o                         
   1  22   5        432.66        233.58       124.91 o                         
   2  22   5        480.00        340.76       111.53 o                         
  -3  23   5       1059.38        974.44        66.37 o                         
  -2  23   5       1261.67       1188.26        63.97 o                         
  -1  23   5       2300.12       2305.86       235.96 o                         
   0  23   5        569.19        580.62       142.69 o                         
   1  23   5       2198.98       1937.05       214.40 o                         
   2  23   5       2593.75       2293.16       154.07 o                         
  -2  24   5       5357.23       4884.13       230.31 o                         
  -1  24   5       5297.51       4805.20       371.44 o                         
   0  24   5        721.91        580.07        95.47 o                         
   1  24   5        178.55        292.29       105.41 o                         
   2  24   5        169.53        261.25        79.82 o                         
  -2  25   5       3456.47       2987.02       155.30 o                         
  -1  25   5       2957.09       2795.34       163.96 o                         
   0  25   5       9426.60       8880.89       380.89 o                         
   1  25   5       6607.30       6414.82       425.10 o                         
   2  25   5       7987.78       7752.34       318.43 o                         
  -1  26   5        518.93        528.69        66.82 o                         
   0  26   5         28.57         93.44        50.08 o                         
   1  26   5         17.58         34.05        44.77 o                         
  -4   0   6      20446.50      16816.96       890.24 o                         
  -3   0   6      15440.31      15016.05       791.54 o                         
  -2   0   6      36998.89      41574.64      2065.84 o                         
  -1   0   6      13281.24      15359.29       827.43 o                         
   0   0   6      12070.04      13198.82       730.68 o                         
   1   0   6       8868.23       9745.60       475.35 o                         
   2   0   6       2790.80       2995.21       288.01 o                         
   3   0   6      12582.42      13881.03       667.02 o                         
   4   0   6        551.58        662.92       174.33 o                         
   5   0   6        323.64        556.15       161.52 o                         
   6   0   6        957.58       1148.05       126.37 o                         
  -4   1   6       1982.12       1814.50        95.00 o                         
  -3   1   6        580.12        599.52        65.12 o                         
  -2   1   6       2098.23       2284.26       197.52 o                         
  -1   1   6       3690.31       4370.21       300.04 o                         
   0   1   6       7438.02       8203.84       667.48 o                         
   1   1   6      11073.51      11393.12       464.88 o                         
   2   1   6      11323.49      11604.11       487.66 o                         
   3   1   6       8725.55      10045.98       460.34 o                         
   4   1   6       6980.24       9231.23       660.11 o                         
   5   1   6       4513.68       4665.74       402.10 o                         
   6   1   6       3556.89       3499.72       247.57 o                         
  -5   2   6          6.49         49.59        44.33 o                         
  -4   2   6        342.62        298.33        52.69 o                         
  -3   2   6        308.23        296.87        49.55 o                         
  -2   2   6       1587.52       1521.70       152.92 o                         
  -1   2   6         97.95        130.05        58.51 o                         
   0   2   6        163.15        246.94        77.02 o                         
   1   2   6        395.42        449.43        77.73 o                         
   2   2   6        431.02        393.64        81.00 o                         
   3   2   6       1913.98       2334.68       188.19 o                         
   4   2   6         69.06        228.72       126.73 o                         
   5   2   6          3.53        -33.78       113.37 o                         
   6   2   6        106.42         75.14        55.48 o                         
  -5   3   6        439.67        318.83        41.99 o                         
  -4   3   6        336.40        364.03        61.79 o                         
  -3   3   6       2485.56       2367.65       193.35 o                         
  -2   3   6       4375.90       5062.96       236.16 o                         
  -1   3   6       2595.79       2855.05       156.81 o                         
   0   3   6       7177.17       7771.10       331.31 o                         
   1   3   6      15772.12      16761.71       512.21 o                         
   2   3   6       4852.56       5197.84       220.20 o                         
   3   3   6       9759.90      10460.98       377.60 o                         
   4   3   6      12268.70      14152.50       707.74 o                         
   5   3   6       9419.92       9926.46       564.27 o                         
   6   3   6       5839.43       6155.03       262.73 o                         
  -5   4   6      15255.63      13807.57       504.07 o                         
  -4   4   6      12251.25      11715.32       458.85 o                         
  -3   4   6      16027.52      16448.01       869.28 o                         
  -2   4   6      15281.85      16622.36       626.41 o                         
  -1   4   6      14965.01      16629.06       625.45 o                         
   0   4   6       7877.75       8351.96       350.10 o                         
   1   4   6       3629.99       3954.00       186.43 o                         
   2   4   6       9013.25       9546.20       337.63 o                         
   3   4   6        679.09        792.49       103.42 o                         
   4   4   6        628.03        581.89       104.95 o                         
   5   4   6        382.64        546.86        93.08 o                         
   6   4   6       1016.15       1003.50        80.13 o                         
  -5   5   6        213.49        146.11        38.20 o                         
  -4   5   6         54.19         40.31        41.39 o                         
  -3   5   6       1313.61       1319.86       140.90 o                         
  -1   5   6        933.45        836.30        80.69 o                         
   0   5   6       4502.66       4545.72       201.15 o                         
   1   5   6       1224.13       1052.94        89.57 o                         
   2   5   6       9916.01      10134.39       381.16 o                         
   3   5   6       3927.11       4389.72       260.87 o                         
   4   5   6       1791.78       1793.32       155.26 o                         
   5   5   6       3228.01       2752.40       182.76 o                         
   6   5   6        778.31        733.32        66.40 o                         
  -5   6   6       1297.61       1233.54        83.19 o                         
  -4   6   6       1483.21       1491.85       109.42 o                         
  -3   6   6       1959.05       2146.76       148.83 o                         
  -1   6   6       1901.88       1884.15       120.63 o                         
   0   6   6       2454.33       2645.65       140.19 o                         
   1   6   6        189.55        185.81        49.78 o                         
   2   6   6       2976.50       3051.09       163.16 o                         
   3   6   6        217.32        168.12        52.18 o                         
   4   6   6         61.96        113.36        63.07 o                         
   5   6   6        120.06        145.29        56.70 o                         
   6   6   6         28.82         31.43        29.57 o                         
  -6   7   6        302.12        153.42        31.80 o                         
  -5   7   6        287.81        125.62        37.38 o                         
  -4   7   6        761.73        756.28        82.04 o                         
  -3   7   6       3153.64       3357.01       195.05 o                         
  -1   7   6      10584.05      11498.63       450.97 o                         
   0   7   6       6634.16       6842.02       268.64 o                         
   1   7   6      15477.26      16036.52       540.17 o                         
   2   7   6      21365.62      22707.84       664.34 o                         
   3   7   6      12751.66      13923.15       464.06 o                         
   4   7   6       9183.64       9391.89       418.93 o                         
   5   7   6      11211.29      10688.76       511.70 o                         
  -5   8   6      11249.60      11015.19       415.08 o                         
  -4   8   6      17998.91      18705.96       695.83 o                         
  -3   8   6      15282.13      16976.32       665.76 o                         
  -1   8   6      11315.18      12459.07       480.87 o                         
   0   8   6      10354.54      10856.31       382.36 o                         
   1   8   6      11582.95      12500.98       438.01 o                         
   2   8   6       2470.35       2557.47       144.94 o                         
   3   8   6        965.81       1123.83        93.02 o                         
   4   8   6        837.54        644.35        90.03 o                         
   5   8   6        388.99        498.02        71.04 o                         
  -5   9   6        551.93        573.80        64.55 o                         
  -4   9   6        175.63        215.15        55.77 o                         
  -3   9   6        848.98        864.44        75.22 o                         
  -2   9   6       1069.91        969.98       203.08 o                         
  -1   9   6       3377.37       3560.23       344.84 o                         
   0   9   6       1252.75       1235.49        87.53 o                         
   1   9   6        299.13        252.90        46.82 o                         
   2   9   6        590.20        606.47        63.38 o                         
   3   9   6        963.11        911.92        82.90 o                         
   4   9   6       1815.71       1622.42       163.56 o                         
   5   9   6        473.57        437.88        61.02 o                         
  -5  10   6       3042.77       3050.05       145.80 o                         
  -4  10   6       3007.74       2699.40       154.16 o                         
  -3  10   6       2629.70       2568.13       165.21 o                         
  -2  10   6       3768.20       4196.95       393.95 o                         
  -1  10   6       3445.93       3595.67       161.92 o                         
   0  10   6        522.00        529.46        71.05 o                         
   1  10   6       1916.05       1864.54       128.74 o                         
   2  10   6        364.21        376.15        53.17 o                         
   3  10   6        676.58        629.52        67.99 o                         
   4  10   6         94.40         54.86        43.95 o                         
   5  10   6        487.59        464.11        70.75 o                         
  -5  11   6        236.01        143.02        45.89 o                         
  -4  11   6       1997.50       2179.30       185.66 o                         
  -3  11   6       4300.31       4742.58       626.85 o                         
  -2  11   6       2938.45       3141.52       350.96 o                         
  -1  11   6       7108.37       7382.04       401.07 o                         
   0  11   6      11885.62      11794.15       394.82 o                         
   1  11   6       8925.81       8708.19       284.55 o                         
   2  11   6      10829.98      11073.66       345.70 o                         
   3  11   6      12870.06      12468.94       468.23 o                         
   4  11   6      10736.39       9502.70       389.14 o                         
   5  11   6       7987.46       7017.46       400.63 o                         
  -5  12   6       8346.89       8254.51       441.66 o                         
  -4  12   6       7796.42       7027.00       418.08 o                         
  -3  12   6      12623.51      13609.56      1340.34 o                         
  -2  12   6       5372.27       5829.39       500.16 o                         
  -1  12   6       7038.39       7744.86       608.15 o                         
   0  12   6       7328.93       7444.27       270.38 o                         
   1  12   6       3330.16       3336.19       143.14 o                         
   2  12   6        700.92        690.98        65.16 o                         
   3  12   6        914.98        892.85        75.91 o                         
   4  12   6        215.89        190.47        60.83 o                         
  -5  13   6         39.98         40.53        37.01 o                         
  -4  13   6         56.95         50.96        55.93 o                         
  -3  13   6       1036.36       1256.48        91.64 o                         
  -2  13   6         95.64        116.71        63.73 o                         
  -1  13   6        298.37        210.60       178.10 o                         
   0  13   6        142.13        203.63        40.34 o                         
   1  13   6         88.31         67.57        28.89 o                         
   2  13   6        221.15        295.54        66.13 o                         
   3  13   6         48.03         61.68        31.19 o                         
  -5  14   6       4811.95       4774.46       269.21 o                         
  -4  14   6       4327.10       3858.84       188.35 o                         
  -3  14   6      10479.83      12569.80       474.13 o                         
  -2  14   6       4117.97       4365.72       587.33 o                         
  -1  14   6       7308.48       7910.55       643.45 o                         
   0  14   6       3427.65       4070.13       457.93 o                         
   1  14   6       2313.71       2354.39       339.27 o                         
   2  14   6       1363.00       1233.78       259.26 o                         
   3  14   6        607.00        841.81       205.89 o                         
  -4  15   6       1725.13       1546.16       103.19 o                         
  -3  15   6       1315.45       1484.19       320.28 o                         
  -2  15   6       6661.25       7335.06       657.25 o                         
  -1  15   6       8395.66       7701.03       648.34 o                         
   0  15   6      10892.73      10544.80       807.32 o                         
   1  15   6      10620.45      10954.13       813.37 o                         
   2  15   6      10285.83      10818.22       795.55 o                         
   3  15   6      12225.88      12307.42       767.95 o                         
  -4  16   6       4608.71       4765.75       207.55 o                         
  -3  16   6       4901.21       5282.27       336.10 o                         
  -2  16   6       3855.44       4544.81       205.28 o                         
  -1  16   6       7560.83       7087.57       633.62 o                         
   0  16   6       3418.49       3479.15       451.17 o                         
   1  16   6       1713.13       1604.19       331.65 o                         
   2  16   6       1566.81       1037.09       265.03 o                         
   3  16   6        664.64        777.47       146.74 o                         
  -4  17   6         10.01         -5.23        42.77 o                         
  -3  17   6         90.70         59.62        64.13 o                         
  -2  17   6         74.21        109.87        40.59 o                         
  -1  17   6          6.17        -29.13       234.27 o                         
   0  17   6        301.10        -31.45       250.66 o                         
   1  17   6         96.31         28.94       246.90 o                         
   2  17   6        602.31        579.81       191.58 o                         
  -4  18   6       8417.83       8507.31       452.51 o                         
  -3  18   6       5093.53       4919.33       219.54 o                         
  -2  18   6       6619.76       7587.14       303.15 o                         
  -1  18   6       1942.85       1871.19       140.32 o                         
   0  18   6       2369.84       2513.46       365.60 o                         
   1  18   6       1988.14       2079.98       308.38 o                         
   2  18   6        664.97        505.37       160.71 o                         
  -3  19   6        883.68        862.82        94.61 o                         
  -2  19   6       2970.36       3081.46       195.90 o                         
  -1  19   6       5459.73       6282.28       231.62 o                         
   0  19   6       6025.67       6576.06       533.65 o                         
   1  19   6       8739.64       8622.20       609.92 o                         
   2  19   6       9056.56       9218.94       581.92 o                         
  -3  20   6       1516.50       1489.77        84.48 o                         
  -2  20   6       2908.97       2840.54       123.89 o                         
  -1  20   6       1086.61       1091.71        73.37 o                         
   0  20   6       1379.07       1370.66       146.91 o                         
   1  20   6       1203.56       1146.17       182.07 o                         
   2  20   6        777.01        765.55       129.12 o                         
  -2  21   6        619.41        605.98        50.40 o                         
  -1  21   6       1035.87        978.09        65.73 o                         
   0  21   6       2456.77       2601.34       157.10 o                         
   1  21   6        225.19        222.54        53.15 o                         
   2  21   6        443.16        380.63        86.38 o                         
  -2  22   6       6051.23       5644.62       188.67 o                         
  -1  22   6       5698.96       5678.47       246.49 o                         
   0  22   6       7845.53       7885.23       321.72 o                         
   1  22   6       2416.74       2684.74       225.44 o                         
   2  22   6       1239.12       1160.30       137.43 o                         
  -1  23   6       4038.08       3713.90       188.64 o                         
   0  23   6       4432.19       4273.67       304.94 o                         
   1  23   6       3530.90       3179.35       203.65 o                         
  -3   1   7        156.43        169.68        41.77 o                         
  -2   1   7        164.74        178.52        42.16 o                         
  -1   1   7        598.52        720.51       108.12 o                         
   0   1   7       2213.72       2147.15       187.80 o                         
   1   1   7       3413.94       3964.15       284.84 o                         
   2   1   7       4195.22       4457.72       315.88 o                         
   3   1   7       4444.02       5052.08       366.78 o                         
   4   1   7       3873.05       3426.22       333.07 o                         
   5   1   7       6572.35       6229.27       374.09 o                         
  -3   2   7      18490.48      19052.35       794.64 o                         
  -2   2   7      15331.11      13738.36       710.59 o                         
  -1   2   7      18194.55      20149.58      1051.75 o                         
   0   2   7      12041.30      13592.94       742.90 o                         
   1   2   7      13930.66      14899.73       809.87 o                         
   2   2   7       5485.78       6327.76       409.39 o                         
   3   2   7       6205.99       7650.55       494.47 o                         
   4   2   7       1937.94       1206.56       189.28 o                         
  -4   3   7         92.87         59.33        45.04 o                         
  -3   3   7        816.00        796.76        63.17 o                         
  -1   3   7        143.29        227.70        51.47 o                         
   0   3   7       1971.55       1933.79       124.46 o                         
   1   3   7       3469.15       3575.28       185.48 o                         
   2   3   7       2262.88       2437.29       150.12 o                         
   3   3   7       3312.40       3361.36       211.33 o                         
   4   3   7       3010.71       2396.65       276.02 o                         
  -4   4   7         65.95         70.04        33.11 o                         
  -3   4   7        539.68        578.66        54.46 o                         
  -1   4   7        647.58        518.79        67.60 o                         
   0   4   7       2833.50       2745.45       326.44 o                         
   1   4   7       1423.50       1395.47       105.20 o                         
   2   4   7        142.89        164.69        49.40 o                         
   3   4   7        305.97        279.09        62.26 o                         
   4   4   7         29.39         59.22        60.41 o                         
  -4   5   7       1959.80       1680.38        98.69 o                         
  -3   5   7        339.25        379.10        48.82 o                         
  -1   5   7       2093.21       2483.94       192.84 o                         
   0   5   7       3667.35       3918.41       191.82 o                         
   1   5   7       3353.67       3533.12       181.52 o                         
   2   5   7       4353.11       5016.12       459.85 o                         
   3   5   7       5637.32       5921.07       261.93 o                         
   4   5   7       6944.34       5358.16       261.58 o                         
  -4   6   7       8110.53       6700.29       269.98 o                         
  -3   6   7      12454.82      13029.48       474.97 o                         
  -2   6   7      14515.62      15671.23       919.41 o                         
  -1   6   7      12907.89      14690.89       555.08 o                         
   0   6   7      13201.69      13981.78       531.54 o                         
   1   6   7       9586.09      10458.57       415.05 o                         
   2   6   7      10839.80      11904.82       396.42 o                         
   3   6   7       3644.31       3450.24       160.19 o                         
   4   6   7       3085.02       2372.23       149.31 o                         
  -4   7   7        731.58        664.75        61.18 o                         
  -3   7   7         43.95         34.02        34.50 o                         
  -2   7   7         98.55         96.42        58.15 o                         
  -1   7   7        242.84        249.25        69.87 o                         
   0   7   7        181.60        247.09        45.43 o                         
   1   7   7        209.34        253.42        48.59 o                         
   2   7   7        812.28        903.39        75.56 o                         
   3   7   7        958.20        940.14        85.37 o                         
   4   7   7        830.20        709.68        74.25 o                         
  -4   8   7        933.39        820.73        79.56 o                         
  -3   8   7       2658.39       2838.32       129.28 o                         
  -2   8   7       2121.20       2209.42       151.01 o                         
  -1   8   7       2938.64       3572.49       365.23 o                         
   0   8   7       2835.38       2912.75       140.12 o                         
   1   8   7        827.92        884.53        72.85 o                         
   2   8   7       1309.33       1223.52        85.78 o                         
   3   8   7        885.80        894.33        75.65 o                         
   4   8   7        235.66        207.57        77.54 o                         
  -4   9   7       1162.73       1016.72        74.41 o                         
  -3   9   7        163.07        222.82        47.61 o                         
  -2   9   7       1070.41       1140.18       106.76 o                         
  -1   9   7       2439.48       2717.73       322.27 o                         
   0   9   7       1335.42       1426.69        90.52 o                         
   1   9   7       4393.76       4237.94       177.00 o                         
   2   9   7       4557.36       4609.74       188.02 o                         
   3   9   7       6467.55       6093.14       264.88 o                         
   4   9   7       8049.32       6219.40       641.68 o                         
  -4  10   7      10264.12       9103.32       346.81 o                         
  -3  10   7       7797.08       8865.89       351.61 o                         
  -2  10   7      13103.80      13972.52       858.93 o                         
  -1  10   7      11633.31      13167.85       849.49 o                         
   0  10   7      10240.64      11816.71       391.32 o                         
   1  10   7       7249.71       7641.42       273.35 o                         
   2  10   7       5021.15       4957.65       196.00 o                         
   3  10   7       2936.36       2419.55       133.14 o                         
   4  10   7       3049.06       2426.73       173.87 o                         
  -4  11   7        365.21        369.42        45.19 o                         
  -3  11   7        100.94        133.34        54.47 o                         
  -2  11   7        160.95         34.42       139.66 o                         
  -1  11   7        199.60        244.44       184.82 o                         
   0  11   7        106.36         84.84        30.38 o                         
   1  11   7         12.19         47.74        29.42 o                         
   2  11   7        118.89        162.06        34.86 o                         
   3  11   7        645.90        526.53        76.59 o                         
   4  11   7        185.97        153.11        38.06 o                         
  -3  12   7       2404.62       2333.36       175.80 o                         
  -2  12   7       5309.95       5681.76       809.23 o                         
  -1  12   7       5933.07       6323.38       529.21 o                         
   0  12   7       2175.83       2237.47       322.33 o                         
   1  12   7       3064.82       2901.25       131.49 o                         
   2  12   7       2421.08       2175.75       142.17 o                         
   3  12   7       1631.49       1312.22       112.51 o                         
  -3  13   7         98.49         84.33        52.13 o                         
  -2  13   7        189.29        269.61        54.53 o                         
  -1  13   7       1595.00       2076.29       308.96 o                         
   0  13   7       2400.28       2665.88       362.58 o                         
   1  13   7       2615.79       2645.80       343.85 o                         
   2  13   7       5252.60       4710.21       434.20 o                         
  -3  14   7       5562.11       5070.66       264.01 o                         
  -2  14   7       4922.91       5026.00       850.94 o                         
  -1  14   7       5880.31       5818.91       833.72 o                         
   0  14   7       8060.15       6674.07       581.31 o                         
   1  14   7       4496.72       4540.21       456.10 o                         
   2  14   7       4385.89       3884.98       377.38 o                         
  -2  15   7         50.44         75.05        50.59 o                         
  -1  15   7         96.67        134.86       151.22 o                         
   0  15   7          0.33        -50.46       189.81 o                         
   1  15   7          3.63         48.00       178.72 o                         
   2  15   7         27.15        -69.96       123.13 o                         
  -2  16   7       5822.43       6099.46       736.14 o                         
  -1  16   7       2403.36       2585.91       167.41 o                         
   0  16   7       5137.00       4571.55       452.85 o                         
   1  16   7       4774.12       4211.26       395.11 o                         
   2  16   7       3341.80       2215.50       236.16 o                         
  -2  17   7        169.82        271.67        92.40 o                         
  -1  17   7        178.45        252.90        41.69 o                         
   0  17   7       3939.94       4210.02       421.67 o                         
   1  17   7       2969.51       2729.55       278.85 o                         
  -1  18   7       1622.81       1887.18       100.24 o                         
   0  18   7       4024.49       4100.86       172.27 o                         
   1  18   7       1755.04       1598.67       188.26 o                         
   0   0   8       9881.51      10455.52       568.32 o                         
   1   0   8       8240.82       9524.05       525.17 o                         
   2   0   8      10153.44      11613.52       632.03 o                         
  -2   1   8        450.27        416.91        55.73 o                         
   0   1   8          6.46         31.69        44.16 o                         
   1   1   8        437.17        511.81        79.38 o                         
   2   1   8        428.50        486.30       146.51 o                         
  -2   2   8        279.78        176.57        71.97 o                         
  -1   2   8         92.65        133.56        46.50 o                         
   0   2   8        332.43        284.09        61.40 o                         
   1   2   8         91.14        170.41        55.15 o                         
   2   2   8         62.88        111.90       119.28 o                         
  -2   3   8         30.74         23.58        60.84 o                         
  -1   3   8        419.35        386.44        65.00 o                         
   0   3   8          5.00         75.89        33.92 o                         
   1   3   8        377.90        405.80        50.48 o                         
   2   3   8        220.23        262.73        45.54 o                         
  -2   4   8       9663.60       8763.11       408.61 o                         
  -1   4   8      12182.32      11925.82       541.85 o                         
   0   4   8      12596.30      14687.47       539.27 o                         
   1   4   8       7694.53       8478.86       288.66 o                         
   2   4   8      12404.82      12314.13       581.83 o                         
  -2   5   8        637.30        570.98        46.70 o                         
  -1   5   8         16.77         -7.20        39.72 o                         
   0   5   8         68.06       -131.32       167.47 o                         
   1   5   8         54.35         59.61        36.84 o                         
   2   5   8        601.41        564.60        53.20 o                         
  -2   6   8       1391.45       1282.68        76.69 o                         
  -1   6   8       1068.67       1084.01       126.29 o                         
   0   6   8        127.56         66.00       131.54 o                         
   1   6   8        438.38        443.94        58.05 o                         
   2   6   8       2614.50       2581.57       131.39 o                         
  -2   7   8        273.15        285.45        38.61 o                         
  -1   7   8         81.85        138.05        48.41 o                         
   0   7   8        110.62        132.63       133.47 o                         
   1   7   8       1071.35       1136.95        70.86 o                         
   2   7   8       2787.72       2580.57       221.66 o                         
  -2   8   8       9592.16       9767.33       362.31 o                         
  -1   8   8       9395.80       9060.74       378.08 o                         
   0   8   8       7280.63       5783.99       464.81 o                         
   1   8   8      13972.17      13882.18       517.94 o                         
   2   8   8       4156.26       3506.89       331.29 o                         
  -1   9   8         14.97         39.93        38.95 o                         
   0   9   8         35.61        -16.79       125.02 o                         
   1   9   8          4.96         73.82       109.98 o                         
  -1  10   8       2743.98       2505.33       408.68 o                         
   0  10   8       2578.89       1867.66       251.01 o                         
   1  10   8       2265.11       1820.65       234.39 o                         
                                                                                
