# Supplementary material for: Complexes of 2,4,6-tri­hydroxy­benzoic acid: effects of intra­molecular hydro­gen bonding on ligand geometry and metal binding modes
Source: Acta Crystallogr C Struct Chem. 2022 Oct 25;78(Pt 11):653–70. doi: 10.1107/S2053229622009901 (PMC9635592; doi:10.1107/S2053229622009901)
Supplement: Supplementary file 22 [file c-78-00653-21_Li_C6H4O3_cc_lithba_4to1sup22.hkl]

data_21_Li_C6H4O3_cc_lithba_4to1                                                
_shelx_title ' cc_lithba_4to1_a.res in P-1'                                     
_shelx_refln_list_code          4                                               
_shelx_F_calc_maximum       70.87                                               
_exptl_crystal_F_000       220.00                                               
_reflns_d_resolution_high  0.7881                                               
                                                                                
loop_                                                                           
 _space_group_symop_operation_xyz                                               
 'x, y, z'                                                                      
 '-x, -y, -z'                                                                   
                                                                                
_cell_length_a     6.6971                                                       
_cell_length_b     8.1362                                                       
_cell_length_c     9.5658                                                       
_cell_angle_alpha 101.129                                                       
_cell_angle_beta   93.408                                                       
_cell_angle_gamma 112.541                                                       
                                                                                
_shelx_F_squared_multiplier     1.000                                           
                                                                                
loop_                                                                           
 _refln_index_h                                                                 
 _refln_index_k                                                                 
 _refln_index_l                                                                 
 _refln_F_squared_calc                                                          
 _refln_F_squared_meas                                                          
 _refln_F_squared_sigma                                                         
 _refln_observed_status                                                         
   1   0   0         36.39         23.58         2.16 o                         
   2   0   0       3446.80       3142.64       110.38 o                         
   3   0   0         40.61         41.27         2.29 o                         
   4   0   0         80.87         92.39         4.62 o                         
   5   0   0         25.45         23.73         1.21 o                         
   6   0   0         77.90         69.80         4.81 o                         
   7   0   0         42.75         42.79         2.26 o                         
  -7   1   0          0.21          0.36         0.58 o                         
  -6   1   0          2.71          4.73         1.17 o                         
  -5   1   0         62.78         57.86         3.68 o                         
  -4   1   0         78.25         79.58         3.88 o                         
  -3   1   0         36.58         45.31         2.20 o                         
  -2   1   0       2835.48       3068.58        84.44 o                         
  -1   1   0        126.58        112.59         3.70 o                         
   0   1   0        505.01        552.94        26.76 o                         
   1   1   0        222.49        209.54        11.77 o                         
   2   1   0         17.04         13.84         2.38 o                         
   3   1   0        118.63        113.87         9.01 o                         
   4   1   0        137.54        136.51         4.78 o                         
   5   1   0         35.96         33.98         1.76 o                         
   6   1   0          2.63          3.10         0.98 o                         
   7   1   0          8.38          6.43         0.94 o                         
  -8   2   0          4.52          5.04         0.59 o                         
  -7   2   0          8.75          8.49         0.78 o                         
  -6   2   0         43.99         43.64         2.25 o                         
  -5   2   0          8.83          7.58         0.89 o                         
  -4   2   0       2771.34       2995.26        84.32 o                         
  -3   2   0          1.13          5.26         1.03 o                         
  -2   2   0       1110.21       1186.77        33.66 o                         
  -1   2   0        937.05        900.84        43.79 o                         
   0   2   0        632.37        559.53        27.94 o                         
   1   2   0         31.86         28.39         3.28 o                         
   2   2   0          0.01          0.36         1.39 o                         
   3   2   0        111.92        112.34         5.78 o                         
   4   2   0        113.33        134.39         4.59 o                         
   5   2   0         16.41         16.60         1.12 o                         
   6   2   0        103.38        105.55         4.73 o                         
  -8   3   0         10.68          9.48         1.05 o                         
  -7   3   0         21.83         24.61         1.30 o                         
  -6   3   0        627.66        678.83        14.39 o                         
  -5   3   0         13.44         16.59         0.81 o                         
  -4   3   0        148.23        158.72         6.43 o                         
  -3   3   0        424.36        442.68        25.42 o                         
  -2   3   0       1728.12       1728.21        83.22 o                         
  -1   3   0         44.06         50.47         4.35 o                         
   0   3   0        576.73        543.65        27.99 o                         
   1   3   0         42.91         62.14         6.39 o                         
   2   3   0         44.92         43.75         2.78 o                         
   3   3   0          5.65          6.65         0.98 o                         
   4   3   0          3.06          3.26         0.65 o                         
   5   3   0          3.57          3.36         0.50 o                         
   6   3   0         87.36         91.31         5.14 o                         
  -8   4   0        182.69        184.87        21.59 o                         
  -7   4   0          0.77          0.53         0.45 o                         
  -6   4   0        376.68        378.49         6.84 o                         
  -5   4   0        396.18        408.67         5.98 o                         
  -4   4   0        140.60        125.76         4.15 o                         
  -3   4   0          3.20          5.64         2.70 o                         
  -2   4   0        172.07        124.82         6.79 o                         
  -1   4   0        403.32        420.57        15.28 o                         
   0   4   0        119.53        130.52         5.62 o                         
   1   4   0         13.73         18.07         1.54 o                         
   2   4   0        771.63        771.67        22.95 o                         
   3   4   0         33.44         38.45         1.87 o                         
   4   4   0          2.64          3.86         0.73 o                         
   5   4   0          2.68          3.77         0.59 o                         
  -8   5   0          1.56          1.02         0.43 o                         
  -7   5   0          1.08          0.51         0.59 o                         
  -6   5   0        338.64        370.72         6.85 o                         
  -5   5   0         16.77         17.11         0.83 o                         
  -4   5   0        201.18        208.86         4.42 o                         
  -3   5   0        307.26        308.22        11.71 o                         
  -2   5   0        215.63        195.86        10.13 o                         
  -1   5   0         98.07         98.36        17.77 o                         
   0   5   0         70.64         76.94         3.50 o                         
   1   5   0         16.63         13.39         0.98 o                         
   2   5   0        355.41        340.04        10.00 o                         
   3   5   0          9.50          9.55         0.95 o                         
   4   5   0         33.15         29.22         1.98 o                         
   5   5   0          1.49          1.08         0.40 o                         
  -8   6   0          3.15          2.01         0.47 o                         
  -7   6   0          0.03         -0.31         0.69 o                         
  -6   6   0         78.27         81.55         2.17 o                         
  -5   6   0        155.48        151.10         3.23 o                         
  -4   6   0         14.26         16.55         0.86 o                         
  -3   6   0         47.08         48.97         1.35 o                         
  -2   6   0        143.98        134.79         3.28 o                         
  -1   6   0          5.17          4.44         0.71 o                         
   0   6   0        100.78         83.37         2.40 o                         
   1   6   0        141.49        142.83         4.32 o                         
   2   6   0         24.84         22.37         1.26 o                         
   3   6   0         17.06         18.98         0.95 o                         
   4   6   0         13.09          9.31         1.07 o                         
  -7   7   0        125.34        129.26         4.27 o                         
  -6   7   0         23.01         21.36         1.04 o                         
  -5   7   0         64.37         60.59         1.83 o                         
  -4   7   0         95.55         94.52         2.95 o                         
  -3   7   0         58.78         59.11         1.79 o                         
  -2   7   0         94.59         90.32         3.71 o                         
  -1   7   0          7.68          8.34         0.87 o                         
   0   7   0        260.13        252.51         7.46 o                         
   1   7   0          3.58          3.69         0.52 o                         
   2   7   0          7.79          9.67         0.69 o                         
   3   7   0          9.27          9.61         0.99 o                         
  -6   8   0          0.73          0.30         0.78 o                         
  -5   8   0         14.09         13.60         1.07 o                         
  -4   8   0          0.30         -0.06         0.67 o                         
  -3   8   0         76.44         70.46         2.87 o                         
  -2   8   0         22.64         23.15         1.61 o                         
  -1   8   0          0.65          0.94         0.69 o                         
   0   8   0         96.68         99.82         4.37 o                         
   1   8   0         17.74         19.77         2.06 o                         
  -5   9   0          7.30          8.35         1.71 o                         
  -4   9   0        204.90        209.03         6.60 o                         
  -3   9   0          0.00          0.18         0.66 o                         
  -2   9   0         15.85         15.25         1.96 o                         
  -1   9   0         20.21         21.22         1.48 o                         
   0   9   0          0.75          0.79         0.39 o                         
  -3  10   0          0.09          0.59         0.59 o                         
   2 -10   1         89.29         87.62         4.80 o                         
   3 -10   1          0.01          0.28         0.71 o                         
   4 -10   1         19.43         18.36         1.76 o                         
   0  -9   1         22.69         17.01         1.09 o                         
   1  -9   1         10.93         12.63         1.24 o                         
   2  -9   1          0.25         -0.25         0.64 o                         
   3  -9   1         85.30         68.02         4.38 o                         
   4  -9   1        215.75        214.19         8.21 o                         
   5  -9   1         89.17         92.67         5.88 o                         
   6  -9   1         72.60         78.56         4.92 o                         
  -2  -8   1         63.53         54.52         3.32 o                         
  -1  -8   1          0.30          0.94         0.47 o                         
   0  -8   1          2.60          1.87         0.70 o                         
   1  -8   1        137.36        124.54        15.11 o                         
   2  -8   1          2.45          3.96         0.87 o                         
   3  -8   1         42.17         36.48         1.94 o                         
   4  -8   1         13.14         16.45         1.13 o                         
   5  -8   1         73.56         71.86         2.78 o                         
   6  -8   1          0.76          1.52         0.75 o                         
   7  -8   1         35.35         39.27         2.85 o                         
  -3  -7   1         56.31         54.87         2.42 o                         
  -2  -7   1          4.38          5.56         0.73 o                         
  -1  -7   1         15.44         12.78         1.03 o                         
   0  -7   1          2.25          2.63         0.79 o                         
   1  -7   1        143.17        127.45         7.02 o                         
   2  -7   1          4.71          7.01         0.66 o                         
   3  -7   1         30.06         24.88         1.44 o                         
   4  -7   1         13.10         13.77         1.12 o                         
   5  -7   1        166.17        168.80         5.60 o                         
   6  -7   1         43.43         45.64         2.62 o                         
   7  -7   1         78.32         76.76         2.81 o                         
  -4  -6   1         23.28         24.83         1.42 o                         
  -3  -6   1          0.53          0.80         0.46 o                         
  -2  -6   1         52.61         56.85         2.21 o                         
  -1  -6   1         15.45         12.39         0.95 o                         
   0  -6   1          2.02          1.97         0.47 o                         
   1  -6   1        230.51        236.42        13.13 o                         
   2  -6   1         50.05         54.21         1.85 o                         
   3  -6   1         91.37         99.56         2.45 o                         
   4  -6   1        223.93        220.20         5.27 o                         
   5  -6   1         59.77         60.64         1.59 o                         
   6  -6   1         15.50         16.88         0.97 o                         
   7  -6   1          3.09          2.96         0.77 o                         
   8  -6   1          1.13          1.10         0.53 o                         
  -5  -5   1         29.72         27.57         1.41 o                         
  -4  -5   1         99.25        102.71         3.29 o                         
  -3  -5   1         83.39         84.15         3.91 o                         
  -2  -5   1         14.77         16.34         1.05 o                         
  -1  -5   1        260.61        272.92         8.19 o                         
   0  -5   1        543.54        510.15        19.41 o                         
   1  -5   1        148.44        161.61         6.91 o                         
   2  -5   1        674.54        723.34        22.20 o                         
   3  -5   1        716.67        693.06        13.89 o                         
   4  -5   1        313.96        299.11         5.14 o                         
   5  -5   1          0.00          0.28         0.34 o                         
   6  -5   1         18.10         16.77         0.87 o                         
   7  -5   1          0.31          0.68         0.61 o                         
   8  -5   1         55.46         52.18         3.36 o                         
  -5  -4   1         90.22         92.09         3.39 o                         
  -4  -4   1         30.25         35.53         1.62 o                         
  -3  -4   1          3.10          3.87         0.57 o                         
  -2  -4   1         65.83         76.97         2.54 o                         
  -1  -4   1        168.31        179.98         7.70 o                         
   0  -4   1        159.51        153.62         8.54 o                         
   1  -4   1        672.78        738.15        23.63 o                         
   2  -4   1        347.49        299.84         8.82 o                         
   3  -4   1          0.00         -0.05         0.37 o                         
   4  -4   1        193.11        192.32         3.95 o                         
   5  -4   1         59.56         54.79         1.46 o                         
   6  -4   1          8.98          7.65         0.72 o                         
   7  -4   1         52.51         53.14         1.73 o                         
   8  -4   1          0.61          0.68         0.35 o                         
  -5  -3   1         20.86         17.49         1.12 o                         
  -4  -3   1         17.80         18.08         1.18 o                         
  -3  -3   1        113.82        133.50         8.20 o                         
  -2  -3   1          0.77         -0.52         1.32 o                         
  -1  -3   1       1557.54       1540.88        63.69 o                         
   0  -3   1        518.73        571.45        30.08 o                         
   1  -3   1         50.28         54.17         2.92 o                         
   2  -3   1        709.81        688.19        25.13 o                         
   3  -3   1          0.19          0.59         0.56 o                         
   4  -3   1          2.47          0.80         0.54 o                         
   5  -3   1        195.23        175.39         4.43 o                         
   6  -3   1         25.75         35.03         1.71 o                         
   7  -3   1         23.18         20.99         1.78 o                         
   8  -3   1         10.21          9.55         0.75 o                         
  -6  -2   1         19.95         21.84         1.41 o                         
  -5  -2   1          0.01          0.21         0.55 o                         
  -4  -2   1          7.13          5.50         0.85 o                         
  -3  -2   1        416.93        420.07        25.60 o                         
  -2  -2   1          3.94          2.97         1.72 o                         
  -1  -2   1         59.77         64.11         5.63 o                         
   0  -2   1        458.81        394.12        22.92 o                         
   1  -2   1        242.82        230.58         7.39 o                         
   2  -2   1       1603.62       1718.59        59.35 o                         
   3  -2   1        129.23        129.37         7.01 o                         
   4  -2   1         17.07         32.38         2.77 o                         
   5  -2   1         36.61         31.58         1.74 o                         
   6  -2   1         95.04        100.80         3.76 o                         
   7  -2   1          0.61         -0.04         0.57 o                         
   8  -2   1         26.12         22.91         2.52 o                         
  -7  -1   1         22.00         23.12         1.88 o                         
  -6  -1   1          1.71          2.94         0.66 o                         
  -5  -1   1         84.28         81.25         3.04 o                         
  -4  -1   1        746.13        756.72        17.63 o                         
  -3  -1   1         46.94         56.62         6.36 o                         
  -2  -1   1       4012.11       3740.13       126.70 o                         
  -1  -1   1        918.04        894.61        44.36 o                         
   0  -1   1         56.41         58.28         6.15 o                         
   1  -1   1        192.96        211.57        11.40 o                         
   2  -1   1       4175.19       4272.49       117.16 o                         
   3  -1   1        366.00        432.15        11.70 o                         
   4  -1   1        617.02        631.00        23.22 o                         
   5  -1   1        200.55        206.32        10.26 o                         
   6  -1   1         69.19         71.89         4.67 o                         
   7  -1   1          1.87          2.62         0.60 o                         
  -7   0   1        177.87        177.67         6.76 o                         
  -6   0   1         11.96         13.16         1.80 o                         
  -5   0   1         71.22         63.82         2.50 o                         
  -4   0   1         14.86         11.44         1.48 o                         
  -3   0   1        616.80        614.24        23.44 o                         
  -2   0   1        515.95        503.37        26.91 o                         
  -1   0   1          0.51          2.44         1.24 o                         
   0   0   1        775.91        676.99        32.26 o                         
   1   0   1         63.16         80.24         5.34 o                         
   2   0   1        879.84        843.88        40.96 o                         
   3   0   1         96.53         99.18         4.48 o                         
   4   0   1         22.09         24.29         1.58 o                         
   5   0   1         20.55         17.15         1.94 o                         
   6   0   1         14.16         14.77         2.15 o                         
   7   0   1          5.79          5.09         0.77 o                         
  -8   1   1         35.36         25.92         1.83 o                         
  -7   1   1         10.54         13.47         1.30 o                         
  -6   1   1        107.26        113.28         5.99 o                         
  -5   1   1        101.67        106.30         3.34 o                         
  -4   1   1        256.78        235.33        11.15 o                         
  -3   1   1         48.04         27.79         3.82 o                         
  -2   1   1       5022.25       4677.85       156.62 o                         
  -1   1   1         39.00         51.98         3.78 o                         
   0   1   1         78.83         77.74         3.19 o                         
   1   1   1         85.43         98.58         6.82 o                         
   2   1   1          9.22         14.98         1.74 o                         
   3   1   1        331.62        321.06        20.66 o                         
   4   1   1         89.26         93.18         3.77 o                         
   5   1   1         11.81         14.48         1.34 o                         
   6   1   1          0.83         -0.04         0.59 o                         
   7   1   1         62.68         55.66         3.31 o                         
  -8   2   1          2.17          0.74         0.54 o                         
  -7   2   1         75.33         80.57         2.42 o                         
  -6   2   1        263.64        262.53        10.25 o                         
  -5   2   1          7.52          5.49         0.64 o                         
  -4   2   1       3575.16       3566.36       121.22 o                         
  -3   2   1          0.69          1.11         0.78 o                         
  -2   2   1        947.77        905.29        32.31 o                         
  -1   2   1        142.18        150.93         5.34 o                         
   0   2   1        116.86        107.20         5.95 o                         
   1   2   1         97.01        143.44         9.62 o                         
   2   2   1        221.46        241.79        16.02 o                         
   3   2   1        149.70        143.60         7.02 o                         
   4   2   1        225.60        243.53         7.34 o                         
   5   2   1        253.57        271.51         7.48 o                         
   6   2   1          4.75          4.20         0.73 o                         
  -8   3   1          1.42         -0.11         0.39 o                         
  -7   3   1         55.31         56.84         2.45 o                         
  -6   3   1        438.81        467.01        15.85 o                         
  -5   3   1         22.99         19.99         0.81 o                         
  -4   3   1         51.18         48.69         3.27 o                         
  -3   3   1          4.36          4.62         1.04 o                         
  -2   3   1        593.32        627.09        18.52 o                         
  -1   3   1         39.83         60.38         3.50 o                         
   0   3   1       2429.67       2360.95        64.76 o                         
   1   3   1          9.90          5.71         0.91 o                         
   2   3   1          8.35          8.87         0.97 o                         
   3   3   1         61.81         56.46         2.93 o                         
   4   3   1         22.60         24.06         1.36 o                         
   5   3   1        386.73        428.97        10.98 o                         
   6   3   1         49.34         47.81         2.92 o                         
  -8   4   1        731.62        737.14        25.14 o                         
  -7   4   1         10.46         10.38         0.86 o                         
  -6   4   1         94.30         97.14         2.24 o                         
  -5   4   1          3.49          2.66         0.43 o                         
  -4   4   1        334.06        363.59         5.66 o                         
  -3   4   1          2.84          4.18         1.01 o                         
  -2   4   1        416.53        437.25        18.38 o                         
  -1   4   1          9.81          6.04         0.76 o                         
   0   4   1        538.45        508.77        18.50 o                         
   1   4   1          7.10          5.44         0.76 o                         
   2   4   1          1.11          1.27         0.61 o                         
   3   4   1        121.90        128.83         5.15 o                         
   4   4   1         23.46         26.61         1.61 o                         
   5   4   1         11.73         15.23         1.13 o                         
  -8   5   1         82.49         81.38         2.73 o                         
  -7   5   1         48.75         53.15         2.35 o                         
  -6   5   1          5.38          3.87         0.47 o                         
  -5   5   1          1.30          1.02         0.36 o                         
  -4   5   1         38.06         34.64         1.37 o                         
  -3   5   1          7.22          7.29         0.54 o                         
  -2   5   1        162.02        161.77         4.91 o                         
  -1   5   1         41.48         38.17         1.70 o                         
   0   5   1        156.94        137.09         3.98 o                         
   1   5   1        169.43        182.11         5.96 o                         
   2   5   1          0.77          0.52         0.53 o                         
   3   5   1         16.38         18.80         1.25 o                         
   4   5   1         21.58         24.72         1.56 o                         
  -8   6   1          0.00         -0.09         0.32 o                         
  -7   6   1          1.58          1.48         0.48 o                         
  -6   6   1          2.03          3.31         0.56 o                         
  -5   6   1         15.01         15.61         0.88 o                         
  -4   6   1        106.86        113.32         2.31 o                         
  -3   6   1         43.39         45.57         1.43 o                         
  -2   6   1        435.44        413.24         7.80 o                         
  -1   6   1         47.68         47.60         1.93 o                         
   0   6   1          9.60         10.31         0.94 o                         
   1   6   1        107.37        101.81         3.12 o                         
   2   6   1          0.99          0.80         0.37 o                         
   3   6   1         29.06         31.20         1.31 o                         
   4   6   1         60.07         51.78         2.96 o                         
  -7   7   1          2.11          2.58         0.61 o                         
  -6   7   1         27.93         29.68         1.03 o                         
  -5   7   1          2.70          2.60         0.39 o                         
  -4   7   1         53.87         48.85         1.35 o                         
  -3   7   1         12.44         13.11         0.95 o                         
  -2   7   1        190.21        179.07         3.97 o                         
  -1   7   1          0.92          1.19         0.57 o                         
   0   7   1         18.65         19.62         1.15 o                         
   1   7   1         28.39         30.51         1.63 o                         
   2   7   1         75.73         72.61         2.59 o                         
  -6   8   1        174.79        206.47        12.38 o                         
  -5   8   1          3.22          4.16         0.93 o                         
  -4   8   1         17.81         19.10         1.23 o                         
  -3   8   1          1.85          0.77         1.19 o                         
  -2   8   1        102.96        104.16         6.73 o                         
  -1   8   1         60.69         63.52         3.48 o                         
   0   8   1         38.52         41.79         4.47 o                         
   1   8   1          3.61          7.04         1.18 o                         
  -5   9   1          0.01         -0.57         1.25 o                         
  -4   9   1          2.32          2.93         0.61 o                         
  -3   9   1         14.16         13.87         1.20 o                         
  -2   9   1         22.76         17.33         1.62 o                         
  -1   9   1         12.33         13.37         1.07 o                         
   2 -10   2        179.40        168.70         8.64 o                         
   3 -10   2         12.57         11.65         1.34 o                         
   4 -10   2         51.14         53.22         3.59 o                         
   5 -10   2         38.77         34.02         2.60 o                         
   0  -9   2          0.00          0.63         0.40 o                         
   1  -9   2         59.50         46.47         2.41 o                         
   2  -9   2         16.20         16.79         1.45 o                         
   3  -9   2        273.89        264.45        14.17 o                         
   4  -9   2          9.73          9.67         1.03 o                         
   5  -9   2         42.48         44.89         2.61 o                         
   6  -9   2         23.04         21.20         4.21 o                         
  -2  -8   2         11.45         11.38         1.36 o                         
  -1  -8   2          0.20          0.63         0.88 o                         
   0  -8   2          0.27          0.47         0.78 o                         
   1  -8   2        105.68         91.03         4.19 o                         
   2  -8   2         16.75         16.29         1.06 o                         
   3  -8   2         27.17         23.26         1.34 o                         
   4  -8   2         82.44         89.70         3.67 o                         
   5  -8   2         14.99         12.78         1.53 o                         
   6  -8   2          0.95          0.55         0.50 o                         
   7  -8   2          6.20          6.87         0.59 o                         
  -3  -7   2         26.32         21.95         1.80 o                         
  -2  -7   2         10.14         10.25         1.06 o                         
  -1  -7   2        229.17        194.90         6.51 o                         
   0  -7   2        419.18        419.28        11.01 o                         
   1  -7   2         68.44         61.68         3.78 o                         
   2  -7   2         98.81         96.23         2.79 o                         
   3  -7   2         16.57         15.73         1.15 o                         
   4  -7   2         95.20        103.44         3.81 o                         
   5  -7   2          3.33          3.42         0.64 o                         
   6  -7   2          2.43          3.31         0.83 o                         
   7  -7   2         50.83         52.34         2.76 o                         
  -4  -6   2          1.31          1.61         0.69 o                         
  -3  -6   2        273.24        269.21         8.16 o                         
  -2  -6   2          0.19          0.08         0.48 o                         
  -1  -6   2        186.80        169.38         4.05 o                         
   0  -6   2        247.68        246.96         8.92 o                         
   1  -6   2         66.88         66.65         2.13 o                         
   2  -6   2         27.21         26.41         1.03 o                         
   3  -6   2         11.29         13.60         0.77 o                         
   4  -6   2        325.59        329.54         6.88 o                         
   5  -6   2          6.84          6.94         0.69 o                         
   6  -6   2         35.30         36.39         1.56 o                         
   7  -6   2          2.38          3.30         0.61 o                         
   8  -6   2         56.65         47.75         3.51 o                         
  -5  -5   2         25.11         19.40         1.64 o                         
  -4  -5   2        247.44        254.65         6.81 o                         
  -3  -5   2         72.35         64.53         2.54 o                         
  -2  -5   2         46.53         49.11         2.32 o                         
  -1  -5   2          5.24         10.63         0.79 o                         
   0  -5   2          1.87          1.46         0.58 o                         
   1  -5   2        171.91        183.92        10.12 o                         
   2  -5   2         26.75         20.81         1.36 o                         
   3  -5   2          5.60          5.02         0.48 o                         
   4  -5   2        259.64        264.36         4.71 o                         
   5  -5   2         36.59         29.78         1.30 o                         
   6  -5   2          0.26          0.59         0.48 o                         
   7  -5   2         35.89         38.82         1.69 o                         
   8  -5   2         20.46         15.49         1.41 o                         
  -5  -4   2         19.59         18.15         1.23 o                         
  -4  -4   2         13.93         16.91         1.38 o                         
  -3  -4   2        182.98        190.00         6.29 o                         
  -2  -4   2          0.00         -0.25         0.54 o                         
  -1  -4   2        113.31        110.04         9.40 o                         
   0  -4   2          0.00          2.37         0.80 o                         
   1  -4   2        156.67        175.17         5.68 o                         
   2  -4   2        300.55        296.61        10.87 o                         
   3  -4   2         12.38          9.85         0.86 o                         
   4  -4   2          0.00          0.13         0.33 o                         
   5  -4   2        101.53         99.65         2.76 o                         
   6  -4   2        100.81        101.36         3.37 o                         
   7  -4   2         10.10          9.41         0.76 o                         
   8  -4   2         13.54         15.38         1.03 o                         
  -6  -3   2         13.19         11.06         1.27 o                         
  -5  -3   2         64.76         59.61         4.44 o                         
  -4  -3   2        130.83        123.20         6.90 o                         
  -3  -3   2         16.69         22.79         2.52 o                         
  -2  -3   2        603.30        589.07        34.13 o                         
  -1  -3   2         78.35         98.89         8.02 o                         
   0  -3   2          5.83          5.67         0.77 o                         
   1  -3   2         19.02         28.02         2.12 o                         
   2  -3   2        683.60        697.93        20.10 o                         
   3  -3   2        170.25        176.84         6.28 o                         
   4  -3   2        241.15        243.02        10.34 o                         
   5  -3   2         15.04         13.68         2.25 o                         
   6  -3   2         27.31         28.68         1.39 o                         
   7  -3   2         56.53         54.18         2.08 o                         
   8  -3   2         45.50         38.68         2.53 o                         
  -6  -2   2         40.62         41.13         1.71 o                         
  -5  -2   2        206.48        222.85         7.86 o                         
  -4  -2   2         64.27         61.42         3.10 o                         
  -3  -2   2        420.44        420.79        26.82 o                         
  -2  -2   2         63.25         48.18         5.84 o                         
  -1  -2   2         15.53         23.14         3.47 o                         
   0  -2   2       2158.76       1999.81        68.25 o                         
   1  -2   2        562.26        612.57        21.92 o                         
   2  -2   2       2985.93       2967.80       142.35 o                         
   3  -2   2        239.35        274.01        17.17 o                         
   4  -2   2        147.08        123.40         6.30 o                         
   5  -2   2        124.26        109.75         4.67 o                         
   6  -2   2          0.09          0.08         0.54 o                         
   7  -2   2        140.94        139.00        10.03 o                         
   8  -2   2         15.24         10.81         0.99 o                         
  -7  -1   2          4.70          5.71         0.90 o                         
  -6  -1   2         77.27         75.93         6.60 o                         
  -5  -1   2        271.33        267.33        11.31 o                         
  -4  -1   2         23.53         21.45         1.37 o                         
  -3  -1   2         80.38         81.91         8.55 o                         
  -2  -1   2        679.17        701.24        26.55 o                         
  -1  -1   2        477.44        495.21        25.31 o                         
   0  -1   2        515.72        499.96        25.12 o                         
   1  -1   2        416.08        469.13        23.44 o                         
   2  -1   2          3.03          2.31         1.23 o                         
   3  -1   2        126.28        136.08        12.86 o                         
   4  -1   2        131.65        120.13         6.26 o                         
   5  -1   2         17.46         21.92         1.41 o                         
   6  -1   2        248.54        247.13        13.76 o                         
   7  -1   2         11.29         10.90         0.84 o                         
  -7   0   2         46.43         47.62         2.35 o                         
  -6   0   2         52.23         50.06         3.96 o                         
  -5   0   2          5.78          5.09         0.63 o                         
  -4   0   2         52.56         51.01         2.89 o                         
  -3   0   2        119.70        120.25         8.05 o                         
  -2   0   2         29.88         27.09         3.98 o                         
  -1   0   2        977.75       1004.68        34.60 o                         
   0   0   2          0.48          6.99         1.11 o                         
   1   0   2        691.06        793.57        39.66 o                         
   2   0   2        114.46        130.55         9.50 o                         
   3   0   2        192.11        194.12        10.63 o                         
   4   0   2        200.19        183.52         5.63 o                         
   5   0   2          0.00          0.26         0.95 o                         
   6   0   2         44.44         44.74         2.51 o                         
   7   0   2          8.12          6.36         0.73 o                         
  -8   1   2         80.96         68.60         3.81 o                         
  -7   1   2         11.09         11.57         1.85 o                         
  -6   1   2         66.41         67.89         2.33 o                         
  -5   1   2         42.37         43.81         1.61 o                         
  -4   1   2          1.53         -0.11         0.85 o                         
  -3   1   2        212.47        222.48         7.01 o                         
  -2   1   2        728.05        729.01        37.14 o                         
  -1   1   2        460.21        477.69        17.17 o                         
   0   1   2       1603.95       1493.59        71.20 o                         
   1   1   2        541.03        557.41        29.06 o                         
   2   1   2         40.70         35.84         4.61 o                         
   3   1   2         20.79         27.38         2.37 o                         
   4   1   2          3.97          3.50         1.05 o                         
   5   1   2         30.33         30.13         2.28 o                         
   6   1   2          4.42          5.79         1.26 o                         
   7   1   2        270.03        166.14         8.28 o                         
  -8   2   2          0.07         -0.26         0.46 o                         
  -7   2   2          3.66          4.00         0.62 o                         
  -6   2   2          0.18          0.11         0.44 o                         
  -5   2   2         35.24         28.80         1.23 o                         
  -4   2   2        265.04        199.54         8.07 o                         
  -3   2   2        410.14        429.82        14.95 o                         
  -2   2   2       1896.83       1809.96        87.98 o                         
  -1   2   2        416.49        396.66        14.99 o                         
   0   2   2        540.22        534.33        19.01 o                         
   1   2   2         38.94         47.30         4.84 o                         
   2   2   2        730.34        737.25        40.04 o                         
   3   2   2        179.33        202.00         7.30 o                         
   4   2   2        475.57        502.25        13.61 o                         
   5   2   2         95.42        102.72         3.82 o                         
   6   2   2         19.04         20.97         1.69 o                         
  -8   3   2         34.70         29.55         1.91 o                         
  -7   3   2         90.40         93.56         3.05 o                         
  -6   3   2        375.61        424.44         7.76 o                         
  -5   3   2          6.71          5.30         0.44 o                         
  -4   3   2        280.65        274.63         5.10 o                         
  -3   3   2        182.45        197.19         8.28 o                         
  -2   3   2         10.14          7.28         1.47 o                         
  -1   3   2        184.25        200.29         6.71 o                         
   0   3   2         68.75         77.62         3.65 o                         
   1   3   2          0.89          0.76         0.58 o                         
   2   3   2         33.23         34.50         2.03 o                         
   3   3   2        416.12        433.27        17.55 o                         
   4   3   2         11.33         11.49         1.09 o                         
   5   3   2        297.24        317.99         9.45 o                         
  -8   4   2         60.71         55.82         3.48 o                         
  -7   4   2         15.44         15.48         0.86 o                         
  -6   4   2          0.60          0.99         0.41 o                         
  -5   4   2         59.20         64.82         1.53 o                         
  -4   4   2          0.51          0.49         0.28 o                         
  -3   4   2        128.35        114.25         7.31 o                         
  -2   4   2        129.96        124.04        10.62 o                         
  -1   4   2          6.63          3.46         0.80 o                         
   0   4   2         36.48         39.78         3.05 o                         
   1   4   2        639.57        631.01        14.33 o                         
   2   4   2         24.94         26.99         1.85 o                         
   3   4   2        828.71        898.07        22.82 o                         
   4   4   2          6.74          6.97         0.67 o                         
   5   4   2          5.56          7.08         1.74 o                         
  -8   5   2         26.15         22.37         1.28 o                         
  -7   5   2         26.16         28.53         1.33 o                         
  -6   5   2         26.83         25.83         1.32 o                         
  -5   5   2         81.01         68.97         1.65 o                         
  -4   5   2        197.15        200.85         4.14 o                         
  -3   5   2         14.57         12.32         0.55 o                         
  -2   5   2         52.70         47.55         1.38 o                         
  -1   5   2        217.46        190.63         5.67 o                         
   0   5   2         10.17          9.23         0.76 o                         
   1   5   2        830.51        855.14        21.05 o                         
   2   5   2        268.18        285.73         8.88 o                         
   3   5   2         65.17         65.19         2.23 o                         
   4   5   2         26.04         30.48         2.44 o                         
  -8   6   2         35.59         24.59         1.67 o                         
  -7   6   2         15.65         14.81         0.89 o                         
  -6   6   2         68.01         72.61         1.86 o                         
  -5   6   2          0.15          0.30         0.47 o                         
  -4   6   2         39.89         42.85         1.27 o                         
  -3   6   2        211.52        199.43         3.79 o                         
  -2   6   2        151.37        151.28         4.11 o                         
  -1   6   2        775.67        762.11        22.93 o                         
   0   6   2         91.29         89.52         3.28 o                         
   1   6   2         14.51         15.31         0.98 o                         
   2   6   2         15.77         17.25         1.22 o                         
   3   6   2        118.58        134.44         5.21 o                         
  -7   7   2          5.81          6.26         0.66 o                         
  -6   7   2         35.07         36.78         1.37 o                         
  -5   7   2         28.29         32.28         1.15 o                         
  -4   7   2        178.57        186.99         4.18 o                         
  -3   7   2        424.79        438.04        10.17 o                         
  -2   7   2        262.35        260.51         6.43 o                         
  -1   7   2         68.59         66.66         3.71 o                         
   0   7   2         27.15         24.40         1.27 o                         
   1   7   2        188.77        188.90         7.33 o                         
   2   7   2         38.33         38.77         1.74 o                         
  -5   8   2        252.55        260.62         8.10 o                         
  -4   8   2          1.49          1.10         0.54 o                         
  -3   8   2        139.92        149.23         9.46 o                         
  -2   8   2          9.27          9.44         1.10 o                         
  -1   8   2         43.96         44.71         2.53 o                         
   0   8   2         15.74         18.00         1.39 o                         
   1   8   2          2.22          2.15         0.66 o                         
  -5   9   2         21.95         22.49         2.04 o                         
  -4   9   2         19.89         20.91         2.05 o                         
  -3   9   2        133.00        132.34         5.18 o                         
  -2   9   2          5.54          3.15         0.56 o                         
  -1   9   2          1.72          0.56         0.60 o                         
   2 -10   3          3.19          2.77         0.69 o                         
   3 -10   3         13.94         16.69         1.74 o                         
   4 -10   3         16.05         16.83         1.71 o                         
  -1  -9   3         21.53         21.76         1.53 o                         
   0  -9   3          3.55          4.24         1.10 o                         
   1  -9   3          2.25          4.38         0.84 o                         
   2  -9   3         25.22         25.86         1.80 o                         
   3  -9   3          2.89          2.26         1.25 o                         
   4  -9   3          3.48          4.12         0.96 o                         
   5  -9   3          2.86          2.94         1.21 o                         
   6  -9   3         32.91         31.60         2.26 o                         
  -2  -8   3        135.86        139.76         5.31 o                         
  -1  -8   3         17.11         13.34         1.99 o                         
   0  -8   3         28.15         32.15         1.53 o                         
   1  -8   3         53.45         49.60         2.94 o                         
   2  -8   3          6.40          6.19         1.01 o                         
   3  -8   3         64.67         55.85         3.46 o                         
   4  -8   3         38.88         38.42         2.74 o                         
   5  -8   3          0.03          0.22         1.56 o                         
   6  -8   3        118.42        130.31         4.81 o                         
   7  -8   3          0.90          0.64         0.31 o                         
  -3  -7   3          0.52          0.32         0.74 o                         
  -2  -7   3         40.06         38.99         1.83 o                         
  -1  -7   3         87.55         77.19         3.23 o                         
   0  -7   3         24.19         26.67         1.65 o                         
   1  -7   3        109.04        101.74         3.67 o                         
   2  -7   3        351.02        343.26         6.94 o                         
   3  -7   3         40.19         39.91         1.52 o                         
   4  -7   3         37.56         32.07         1.82 o                         
   5  -7   3         96.37        102.23         3.57 o                         
   6  -7   3          0.00         -0.45         1.04 o                         
   7  -7   3         22.46         22.63         1.53 o                         
  -4  -6   3         22.29         21.41         1.37 o                         
  -3  -6   3         20.84         17.89         1.22 o                         
  -2  -6   3         11.72         12.35         0.96 o                         
  -1  -6   3         24.32         20.71         1.27 o                         
   0  -6   3          1.74          2.73         0.55 o                         
   1  -6   3          0.29          0.10         0.48 o                         
   2  -6   3        202.06        211.38         4.60 o                         
   3  -6   3         31.25         29.49         1.23 o                         
   4  -6   3          6.10          6.76         0.83 o                         
   5  -6   3          2.24          2.02         0.58 o                         
   6  -6   3          9.11          9.56         1.03 o                         
   7  -6   3         11.50         13.08         1.05 o                         
  -5  -5   3        138.58        141.47         7.63 o                         
  -4  -5   3         29.28         29.93         1.95 o                         
  -3  -5   3         57.85         51.75         2.32 o                         
  -2  -5   3         36.17         35.23         1.89 o                         
  -1  -5   3         65.36         70.34         2.16 o                         
   0  -5   3        147.76        141.45         3.71 o                         
   1  -5   3        366.28        362.33         8.96 o                         
   2  -5   3          2.87          4.66         0.64 o                         
   3  -5   3         30.64         29.09         1.32 o                         
   4  -5   3        139.97        126.48         3.12 o                         
   5  -5   3         48.55         43.32         1.90 o                         
   6  -5   3         92.73        104.18         2.85 o                         
   7  -5   3          9.41         10.49         0.81 o                         
  -5  -4   3        155.28        163.86         5.37 o                         
  -4  -4   3         56.83         64.50         2.92 o                         
  -3  -4   3          8.63          8.50         1.00 o                         
  -2  -4   3        147.84        151.69         4.80 o                         
  -1  -4   3        101.21         80.32         4.55 o                         
   0  -4   3        894.04        922.33        39.82 o                         
   1  -4   3         59.96         66.84         4.94 o                         
   2  -4   3        216.90        222.19         8.00 o                         
   3  -4   3         19.87         15.87         2.30 o                         
   4  -4   3        548.96        580.14        12.48 o                         
   5  -4   3          1.54          0.51         0.86 o                         
   6  -4   3          3.63          4.29         0.89 o                         
   7  -4   3         21.12         20.58         1.28 o                         
   8  -4   3         58.35         54.90         3.27 o                         
  -6  -3   3          3.25          2.81         0.85 o                         
  -5  -3   3          0.52         -0.06         0.54 o                         
  -4  -3   3          0.06          0.41         0.60 o                         
  -3  -3   3         19.24         23.35         1.70 o                         
  -2  -3   3        264.27        206.65        21.72 o                         
  -1  -3   3          3.06          3.23         0.80 o                         
   0  -3   3       2308.16       2350.30        65.61 o                         
   1  -3   3        125.50        146.26         7.33 o                         
   2  -3   3        396.77        399.60        16.00 o                         
   3  -3   3          4.63          5.79         1.16 o                         
   4  -3   3        643.18        626.95        14.33 o                         
   5  -3   3         51.50         51.49         2.23 o                         
   6  -3   3         87.81         84.45         3.00 o                         
   7  -3   3         34.81         35.42         2.28 o                         
  -6  -2   3         30.18         30.29         2.41 o                         
  -5  -2   3         25.60         21.05         1.04 o                         
  -4  -2   3        337.18        368.47        10.38 o                         
  -3  -2   3         38.79         35.57         1.98 o                         
  -2  -2   3         62.61         45.14         4.36 o                         
  -1  -2   3          1.11          4.72         1.69 o                         
   0  -2   3         13.30         15.18         2.51 o                         
   1  -2   3         12.27          9.94         1.39 o                         
   2  -2   3         26.70         21.72         2.90 o                         
   3  -2   3         24.58         16.12         1.68 o                         
   4  -2   3        117.02        116.43         6.09 o                         
   5  -2   3          5.69          9.06         0.93 o                         
   6  -2   3         47.43         49.90         2.38 o                         
   7  -2   3          3.19          3.41         0.73 o                         
  -7  -1   3          7.16          7.37         0.98 o                         
  -6  -1   3          0.90          1.87         0.66 o                         
  -5  -1   3          6.39          5.94         0.63 o                         
  -4  -1   3        210.80        217.11         5.63 o                         
  -3  -1   3        147.49        123.05         6.30 o                         
  -2  -1   3          0.00         -0.53         2.05 o                         
  -1  -1   3         44.15         45.67         3.07 o                         
   0  -1   3        145.59        184.72        11.04 o                         
   1  -1   3          0.00          1.35         0.67 o                         
   2  -1   3         57.16         66.62         5.37 o                         
   3  -1   3         16.02         11.35         2.72 o                         
   4  -1   3        252.85        255.23        11.07 o                         
   5  -1   3         51.96         55.47         2.96 o                         
   6  -1   3        302.25        300.03        12.11 o                         
   7  -1   3          1.41          1.60         1.17 o                         
  -7   0   3         27.97         32.06         2.57 o                         
  -6   0   3          0.02         -0.33         0.56 o                         
  -5   0   3          3.98          2.62         0.67 o                         
  -4   0   3        112.39        108.98         3.30 o                         
  -3   0   3         59.95         60.68         3.68 o                         
  -2   0   3       1946.87       1793.78        88.06 o                         
  -1   0   3          6.76          7.51         0.74 o                         
   0   0   3         64.37         71.66         3.49 o                         
   1   0   3          1.53          2.17         0.70 o                         
   2   0   3          0.36          0.55         0.96 o                         
   3   0   3        135.53        163.98         7.32 o                         
   4   0   3         56.67         53.93         2.78 o                         
   5   0   3        132.37        137.07         6.06 o                         
   6   0   3         53.32         55.53         2.57 o                         
   7   0   3          6.47          5.92         0.83 o                         
  -7   1   3         31.82         37.37         1.79 o                         
  -6   1   3        144.56        140.53         5.93 o                         
  -5   1   3        331.75        335.28         6.48 o                         
  -4   1   3         65.20         59.43         1.94 o                         
  -3   1   3         88.38         91.42         6.13 o                         
  -2   1   3         12.97         13.72         1.77 o                         
  -1   1   3         98.93         94.87         5.66 o                         
   0   1   3       3637.39       3254.17       153.30 o                         
   1   1   3        173.05        169.83         8.93 o                         
   2   1   3       4141.94       4572.70       188.83 o                         
   3   1   3         31.70         36.50         2.31 o                         
   4   1   3          4.31          4.94         0.88 o                         
   5   1   3         12.29         12.25         1.06 o                         
   6   1   3         10.37          9.34         0.97 o                         
  -8   2   3         31.90         26.14         1.88 o                         
  -7   2   3         11.33         13.16         1.20 o                         
  -6   2   3        109.18        117.43         4.74 o                         
  -5   2   3         93.84         93.93         2.22 o                         
  -4   2   3         18.86         25.99         1.05 o                         
  -3   2   3         20.34         13.32         2.80 o                         
  -2   2   3        326.53        331.83        13.50 o                         
  -1   2   3        253.45        230.31         9.02 o                         
   0   2   3        246.30        311.86         9.42 o                         
   1   2   3        199.81        223.25        11.75 o                         
   2   2   3         66.95         62.41         5.88 o                         
   3   2   3         13.26         14.13         1.39 o                         
   4   2   3          2.97          3.80         1.02 o                         
   5   2   3        204.89        225.86         9.38 o                         
   6   2   3         58.37         56.91         3.46 o                         
  -8   3   3          0.42          0.35         0.39 o                         
  -7   3   3         13.50         12.61         0.77 o                         
  -6   3   3          3.52          2.70         0.45 o                         
  -5   3   3         80.49         74.35         1.80 o                         
  -4   3   3         21.86         23.43         0.77 o                         
  -3   3   3        169.06        178.69         7.79 o                         
  -2   3   3        821.94        788.29        42.17 o                         
  -1   3   3        252.39        272.77        11.58 o                         
   0   3   3         61.59         54.46         5.31 o                         
   1   3   3        248.04        260.51        13.99 o                         
   2   3   3          6.85          8.00         0.99 o                         
   3   3   3        245.75        272.77        10.75 o                         
   4   3   3         41.41         43.45         3.07 o                         
   5   3   3        156.25        166.85         6.00 o                         
  -8   4   3         10.40         10.20         0.79 o                         
  -7   4   3         55.02         53.80         1.75 o                         
  -6   4   3         19.64         21.61         1.18 o                         
  -5   4   3        136.58        152.55         3.09 o                         
  -4   4   3        217.94        208.19         4.17 o                         
  -3   4   3         22.01         26.81         0.96 o                         
  -2   4   3        445.52        434.59        11.38 o                         
  -1   4   3        167.91        165.44         5.82 o                         
   0   4   3        738.17        721.89        18.24 o                         
   1   4   3        198.79        211.32         5.89 o                         
   2   4   3          0.48          0.47         0.58 o                         
   3   4   3        132.52        142.89         6.18 o                         
   4   4   3         17.93         15.20         1.24 o                         
  -8   5   3         13.77         16.07         1.36 o                         
  -7   5   3         21.11         22.97         1.34 o                         
  -6   5   3         92.05         89.63         3.07 o                         
  -5   5   3         22.10         23.74         0.93 o                         
  -4   5   3        107.70         97.25         2.05 o                         
  -3   5   3        193.03        188.76         3.29 o                         
  -2   5   3         60.27         61.41         1.60 o                         
  -1   5   3        401.60        384.48        12.20 o                         
   0   5   3         69.85         73.84         2.86 o                         
   1   5   3        382.12        409.39        12.26 o                         
   2   5   3         20.20         23.91         1.80 o                         
   3   5   3          4.55          5.71         0.89 o                         
   4   5   3        103.97        109.17         4.98 o                         
  -7   6   3         19.89         23.22         1.03 o                         
  -6   6   3        174.29        202.74         5.05 o                         
  -5   6   3          0.99          1.11         0.47 o                         
  -4   6   3        353.65        354.72         7.08 o                         
  -3   6   3        390.02        385.38         7.65 o                         
  -2   6   3          9.65          8.25         1.33 o                         
  -1   6   3        660.71        687.86        23.23 o                         
   0   6   3        207.26        212.69         7.01 o                         
   1   6   3         24.44         20.57         1.25 o                         
   2   6   3         15.76         14.33         0.95 o                         
   3   6   3          0.21          0.96         0.53 o                         
  -7   7   3          7.52          5.67         0.83 o                         
  -6   7   3         19.65         18.84         1.16 o                         
  -5   7   3        177.98        178.22         4.58 o                         
  -4   7   3          8.39          7.64         0.73 o                         
  -3   7   3        467.86        476.11        14.17 o                         
  -2   7   3         21.04         20.90         1.28 o                         
  -1   7   3         11.59         10.15         1.42 o                         
   0   7   3          6.53          7.01         0.78 o                         
   1   7   3          0.06          0.17         0.33 o                         
   2   7   3          0.01          0.08         0.40 o                         
  -5   8   3        542.10        553.50        27.28 o                         
  -4   8   3          0.11         -0.38         0.58 o                         
  -3   8   3         12.30         11.37         2.02 o                         
  -2   8   3         18.81         19.19         1.57 o                         
  -1   8   3         91.69         91.92         5.49 o                         
   0   8   3         16.69         16.67         1.15 o                         
  -4   9   3          2.02          1.35         0.68 o                         
  -3   9   3         36.11         34.86         2.47 o                         
  -2   9   3         58.83         47.16         2.87 o                         
   3 -10   4          0.94          1.31         0.70 o                         
   0  -9   4          2.52          1.81         0.79 o                         
   1  -9   4         24.17         24.69         2.12 o                         
   2  -9   4         66.17         66.64         2.96 o                         
   3  -9   4         12.83         10.73         1.19 o                         
   4  -9   4        182.40        192.07         7.62 o                         
   5  -9   4         22.73         23.04         1.98 o                         
   6  -9   4         97.52         93.66         7.60 o                         
  -2  -8   4         19.54         19.65         2.09 o                         
  -1  -8   4         74.89         83.45         3.80 o                         
   0  -8   4        138.13        136.36         4.94 o                         
   1  -8   4         20.50         22.73         1.59 o                         
   2  -8   4          0.33          0.02         0.69 o                         
   3  -8   4          5.40          7.16         1.09 o                         
   4  -8   4        158.31        172.57        13.26 o                         
   5  -8   4        164.03        171.45         7.25 o                         
   6  -8   4        437.54        454.97        16.06 o                         
   7  -8   4         27.01         23.16         1.75 o                         
  -3  -7   4         10.58         11.26         0.92 o                         
  -2  -7   4         21.26         23.04         2.08 o                         
  -1  -7   4          0.36          0.01         0.55 o                         
   0  -7   4        104.41         94.82         3.39 o                         
   1  -7   4          2.91          3.81         0.73 o                         
   2  -7   4         33.39         31.12         1.51 o                         
   3  -7   4        150.71        147.79         4.05 o                         
   4  -7   4         95.34         88.82         3.74 o                         
   5  -7   4          0.12          1.05         0.51 o                         
   6  -7   4          6.55          6.23         1.09 o                         
   7  -7   4         52.98         53.54         2.58 o                         
  -4  -6   4         14.98         15.41         1.62 o                         
  -3  -6   4         49.64         49.55         2.19 o                         
  -2  -6   4          3.04          3.24         0.65 o                         
  -1  -6   4         98.73        102.62         3.23 o                         
   0  -6   4          4.65          4.21         0.62 o                         
   1  -6   4         87.07         88.19         2.78 o                         
   2  -6   4         14.54         15.16         1.02 o                         
   3  -6   4         30.59         34.32         1.78 o                         
   4  -6   4          3.23          3.97         0.59 o                         
   5  -6   4         83.24         79.42         2.31 o                         
   6  -6   4          1.91          1.76         0.66 o                         
   7  -6   4         56.31         58.27         2.30 o                         
  -5  -5   4          0.88          0.92         0.43 o                         
  -4  -5   4         67.43         76.46         2.60 o                         
  -3  -5   4         80.57         88.14         4.21 o                         
  -2  -5   4        276.24        287.80        10.79 o                         
  -1  -5   4          0.93          1.13         0.44 o                         
   0  -5   4        281.78        307.71         8.15 o                         
   1  -5   4         31.37         27.84         1.26 o                         
   2  -5   4          6.56          4.88         0.65 o                         
   3  -5   4        356.61        356.38         9.09 o                         
   4  -5   4        384.57        393.90        10.85 o                         
   5  -5   4          0.95          1.16         0.64 o                         
   6  -5   4        474.40        482.71        11.00 o                         
   7  -5   4          0.00         -0.27         0.48 o                         
  -5  -4   4          0.18          0.67         0.65 o                         
  -4  -4   4         39.33         42.32         2.21 o                         
  -3  -4   4         96.30        100.85         3.73 o                         
  -2  -4   4        106.42        101.14         3.58 o                         
  -1  -4   4         96.31         84.66         3.59 o                         
   0  -4   4        131.51        105.88         6.53 o                         
   1  -4   4        351.89        345.22        11.52 o                         
   2  -4   4        385.17        397.45        24.22 o                         
   3  -4   4        211.52        192.83        21.94 o                         
   4  -4   4          2.45          9.79         1.62 o                         
   5  -4   4         93.19         92.48         4.29 o                         
   6  -4   4          1.71          2.15         0.76 o                         
   7  -4   4          9.37          9.24         0.99 o                         
  -6  -3   4        102.72        113.48         6.26 o                         
  -5  -3   4         13.38         10.57         1.98 o                         
  -4  -3   4          7.17          5.55         1.12 o                         
  -3  -3   4        331.99        310.01        10.55 o                         
  -2  -3   4        101.83        106.10         3.54 o                         
  -1  -3   4         34.61         38.67         5.88 o                         
   0  -3   4        415.20        486.36        18.25 o                         
   1  -3   4         33.04         40.58         3.42 o                         
   2  -3   4       1327.71       1576.95        56.27 o                         
   3  -3   4        111.81        102.53         4.92 o                         
   4  -3   4         10.80          7.17         0.91 o                         
   5  -3   4          1.75          1.93         0.63 o                         
   6  -3   4         56.92         57.48         5.80 o                         
   7  -3   4         33.64         31.37         1.80 o                         
  -6  -2   4         42.13         46.56         3.09 o                         
  -5  -2   4         41.38         43.55         2.15 o                         
  -4  -2   4         20.93         24.53         1.28 o                         
  -3  -2   4         10.14          8.33         0.91 o                         
  -2  -2   4          0.76          1.29         0.64 o                         
  -1  -2   4        232.31        275.08        12.66 o                         
   0  -2   4       1484.37       1597.46        55.90 o                         
   1  -2   4        385.16        467.30        25.99 o                         
   2  -2   4         33.53         18.35         2.58 o                         
   3  -2   4         28.11         17.61         3.19 o                         
   4  -2   4        202.49        180.05        11.14 o                         
   5  -2   4         27.02         23.29         1.94 o                         
   6  -2   4          0.81         -0.20         0.45 o                         
   7  -2   4         45.43         43.55         3.16 o                         
  -7  -1   4         17.80         17.69         1.07 o                         
  -6  -1   4          7.77          7.12         0.88 o                         
  -5  -1   4         35.96         38.95         1.89 o                         
  -4  -1   4        101.40         98.10         3.04 o                         
  -3  -1   4          1.27          1.82         1.91 o                         
  -2  -1   4       1109.78       1165.19        60.24 o                         
  -1  -1   4        229.03        288.39        20.61 o                         
   0  -1   4       1334.64       1308.79        64.54 o                         
   1  -1   4         25.09         27.62         3.44 o                         
   2  -1   4        254.73        217.84        12.43 o                         
   3  -1   4         44.77         42.33         4.84 o                         
   4  -1   4         73.71         81.40         6.73 o                         
   5  -1   4         24.95         26.97         3.79 o                         
   6  -1   4         20.70         24.24         1.98 o                         
   7  -1   4          6.42          4.92         0.71 o                         
  -7   0   4         33.56         32.79         3.49 o                         
  -6   0   4          0.10         -0.45         0.67 o                         
  -5   0   4         24.15         19.15         1.42 o                         
  -4   0   4         66.18         83.24         2.57 o                         
  -3   0   4          5.67          2.93         0.85 o                         
  -2   0   4        680.17        600.35        16.46 o                         
  -1   0   4         33.89         29.32         1.68 o                         
   0   0   4       2311.56       2060.99        99.32 o                         
   1   0   4         60.69         48.62         2.46 o                         
   2   0   4        102.49        129.13         7.32 o                         
   3   0   4         25.92         32.39         2.97 o                         
   4   0   4        255.81        269.16        11.39 o                         
   5   0   4         62.36         62.68         2.77 o                         
   6   0   4         42.02         41.89         2.37 o                         
  -7   1   4         28.26         29.99         4.55 o                         
  -6   1   4        166.33        183.52         4.61 o                         
  -5   1   4         95.78         91.16         2.83 o                         
  -4   1   4        549.79        587.97        13.98 o                         
  -3   1   4          7.19          4.61         1.73 o                         
  -2   1   4         33.80         28.64         2.51 o                         
  -1   1   4        153.25        130.66         5.63 o                         
   0   1   4        159.88        155.74         8.23 o                         
   1   1   4        198.09        223.89        11.73 o                         
   2   1   4          0.23         -0.28         0.82 o                         
   3   1   4          2.11          2.47         0.82 o                         
   4   1   4         92.32         93.89         4.69 o                         
   5   1   4          0.36          0.58         0.52 o                         
   6   1   4          2.35          2.18         0.78 o                         
  -7   2   4          0.64          0.35         0.49 o                         
  -6   2   4          5.59          6.61         0.69 o                         
  -5   2   4         15.13         15.32         0.83 o                         
  -4   2   4         27.61         28.33         1.70 o                         
  -3   2   4          0.87          0.56         0.44 o                         
  -2   2   4        203.60        239.38        16.05 o                         
  -1   2   4        149.47        158.11         6.70 o                         
   0   2   4        375.00        367.83        28.32 o                         
   1   2   4          6.22         12.39         1.63 o                         
   2   2   4         35.69         31.37         1.75 o                         
   3   2   4          2.60          1.01         1.12 o                         
   4   2   4         63.06         71.47         5.74 o                         
   5   2   4         25.37         27.84         3.22 o                         
  -8   3   4         19.85         13.28         1.16 o                         
  -7   3   4          2.10          2.56         0.49 o                         
  -6   3   4          6.13          5.29         0.53 o                         
  -5   3   4          0.09          1.05         0.37 o                         
  -4   3   4        535.52        525.25         9.51 o                         
  -3   3   4        147.68        160.79         3.71 o                         
  -2   3   4       2102.01       1964.04        98.15 o                         
  -1   3   4         27.33         34.94         2.40 o                         
   0   3   4          2.63          0.68         0.79 o                         
   1   3   4         19.72         18.11         1.27 o                         
   2   3   4         15.94         17.14         1.30 o                         
   3   3   4         15.71         13.44         2.28 o                         
   4   3   4         23.07         20.54         2.25 o                         
   5   3   4         20.93         24.40         2.01 o                         
  -8   4   4         12.64         11.02         1.09 o                         
  -7   4   4         21.32         22.52         1.36 o                         
  -6   4   4         20.75         22.27         1.16 o                         
  -5   4   4          7.98          9.22         0.75 o                         
  -4   4   4         92.00         92.97         2.55 o                         
  -3   4   4         46.27         48.60         1.42 o                         
  -2   4   4          0.14          0.11         0.32 o                         
  -1   4   4          0.15          0.53         0.71 o                         
   0   4   4        534.30        539.83        19.44 o                         
   1   4   4         34.09         36.21         1.93 o                         
   2   4   4        356.74        371.56        13.80 o                         
   3   4   4         25.09         27.37         1.94 o                         
   4   4   4         55.32         58.36         2.18 o                         
  -7   5   4         97.50        103.62         3.84 o                         
  -6   5   4        370.08        412.69        10.70 o                         
  -5   5   4         50.11         54.11         1.81 o                         
  -4   5   4         75.52         80.56         2.12 o                         
  -3   5   4          6.07          5.43         0.54 o                         
  -2   5   4        154.41        146.81         3.92 o                         
  -1   5   4         45.09         46.09         2.32 o                         
   0   5   4          0.06          0.00         0.53 o                         
   1   5   4         33.93         33.96         1.77 o                         
   2   5   4        134.76        145.04         5.96 o                         
   3   5   4          3.60          3.00         0.39 o                         
  -7   6   4         63.10         60.75         2.63 o                         
  -6   6   4          0.78          1.21         0.51 o                         
  -5   6   4         33.57         35.45         1.27 o                         
  -4   6   4          0.24          0.69         0.47 o                         
  -3   6   4         54.66         57.44         2.00 o                         
  -2   6   4         74.36         73.33         2.67 o                         
  -1   6   4         15.53         16.16         1.69 o                         
   0   6   4         68.60         72.06         3.81 o                         
   1   6   4          2.61          3.72         0.76 o                         
   2   6   4         28.11         25.95         1.83 o                         
  -6   7   4          0.34          2.04         0.80 o                         
  -5   7   4         70.63         73.72         2.56 o                         
  -4   7   4         60.81         56.97         2.65 o                         
  -3   7   4        144.17        147.90         5.07 o                         
  -2   7   4         91.05         99.98         3.88 o                         
  -1   7   4          7.22          6.46         0.71 o                         
   0   7   4        193.02        187.84        12.31 o                         
   1   7   4          2.28          1.52         0.28 o                         
  -5   8   4         66.25         65.43         4.24 o                         
  -4   8   4         88.62         87.31         5.95 o                         
  -3   8   4          0.45          0.84         0.76 o                         
  -2   8   4         17.25         17.15         1.29 o                         
  -1   8   4          9.22         10.00         1.27 o                         
   0   8   4         16.84         16.95         1.33 o                         
   0  -9   5         48.96         45.86         2.98 o                         
   1  -9   5          7.16          5.01         0.79 o                         
   2  -9   5         77.67         77.87         5.15 o                         
   3  -9   5          5.20          6.13         0.91 o                         
   4  -9   5        104.06        103.54         4.42 o                         
   5  -9   5         75.05         64.31         4.02 o                         
  -2  -8   5          1.72          1.51         0.52 o                         
  -1  -8   5          9.53         12.47         0.94 o                         
   0  -8   5          0.19          0.86         0.67 o                         
   1  -8   5         14.52         17.72         1.18 o                         
   2  -8   5         14.28         12.98         1.09 o                         
   3  -8   5        289.74        286.31        10.61 o                         
   4  -8   5        203.26        211.13         8.34 o                         
   5  -8   5        282.06        283.74         8.72 o                         
   6  -8   5        102.78        100.22         5.32 o                         
  -3  -7   5         13.45          8.85         1.11 o                         
  -2  -7   5          0.02          0.28         0.52 o                         
  -1  -7   5         51.91         57.53         2.54 o                         
   0  -7   5          9.84         10.05         0.93 o                         
   1  -7   5         57.69         57.44         2.25 o                         
   2  -7   5        239.90        259.41         6.93 o                         
   3  -7   5        233.09        239.92         7.40 o                         
   4  -7   5        141.53        140.90         4.42 o                         
   5  -7   5          3.20          2.62         0.65 o                         
   6  -7   5         22.99         22.11         1.69 o                         
  -4  -6   5         28.83         25.14         1.98 o                         
  -3  -6   5          0.00          0.19         0.54 o                         
  -2  -6   5          0.16          0.99         0.81 o                         
  -1  -6   5        113.88        106.80         4.66 o                         
   0  -6   5        520.90        511.31        12.70 o                         
   1  -6   5        474.54        489.15        12.17 o                         
   2  -6   5       1572.04       1638.31        35.51 o                         
   3  -6   5         20.64         23.20         1.40 o                         
   4  -6   5        192.29        200.77         5.54 o                         
   5  -6   5          6.25          5.68         0.66 o                         
   6  -6   5          2.22          2.57         0.62 o                         
   7  -6   5          1.37          0.80         0.77 o                         
  -5  -5   5         21.46         16.83         1.32 o                         
  -4  -5   5         29.14         28.71         1.54 o                         
  -3  -5   5         54.98         65.83         3.47 o                         
  -2  -5   5         35.73         43.50         2.49 o                         
  -1  -5   5        598.30        611.13        14.34 o                         
   0  -5   5         89.16         89.04         3.24 o                         
   1  -5   5          0.96         -0.45         0.51 o                         
   2  -5   5         32.64         37.03         1.90 o                         
   3  -5   5        123.78        121.46         5.66 o                         
   4  -5   5          0.40          0.16         0.65 o                         
   5  -5   5         60.23         60.08         2.86 o                         
   6  -5   5         11.09          8.79         0.87 o                         
   7  -5   5          3.47          5.08         0.74 o                         
  -5  -4   5         11.61         10.49         1.45 o                         
  -4  -4   5        183.39        197.04        11.68 o                         
  -3  -4   5        125.57        136.24         6.38 o                         
  -2  -4   5       1118.04       1115.94        25.60 o                         
  -1  -4   5         36.44         33.11         1.45 o                         
   0  -4   5         94.41         98.50         3.66 o                         
   1  -4   5        112.10        116.66         7.22 o                         
   2  -4   5        172.50        185.49         8.76 o                         
   3  -4   5         63.27         62.61         3.71 o                         
   4  -4   5        219.02        238.87         7.85 o                         
   5  -4   5          6.45          5.27         1.23 o                         
   6  -4   5         71.55         64.69         3.12 o                         
   7  -4   5         13.16         12.20         1.37 o                         
  -6  -3   5         23.97         18.85         1.60 o                         
  -5  -3   5         65.62         69.39         3.53 o                         
  -4  -3   5        180.42        188.43         7.75 o                         
  -3  -3   5         10.60         12.08         1.30 o                         
  -2  -3   5         14.29         12.71         0.98 o                         
  -1  -3   5        601.66        590.99        23.86 o                         
   0  -3   5        195.61        219.63         6.93 o                         
   1  -3   5        148.18        152.33         8.59 o                         
   2  -3   5        500.21        588.89        34.08 o                         
   3  -3   5          4.88          4.74         1.19 o                         
   4  -3   5        109.68        104.91         7.29 o                         
   5  -3   5         23.12         23.34         1.95 o                         
   6  -3   5         37.02         39.09         4.20 o                         
   7  -3   5         27.00         27.69         2.30 o                         
  -6  -2   5        101.03        111.63         6.45 o                         
  -5  -2   5         37.27         41.42         3.18 o                         
  -4  -2   5        113.06        113.40         6.27 o                         
  -3  -2   5        458.75        435.97        13.99 o                         
  -2  -2   5        107.64         86.26         9.41 o                         
  -1  -2   5         31.84         31.36         1.95 o                         
   0  -2   5          0.05          2.04         1.26 o                         
   1  -2   5         82.60         83.68         7.68 o                         
   2  -2   5         64.26         75.31         7.38 o                         
   3  -2   5         24.39         21.53         2.04 o                         
   4  -2   5         84.20         86.34         4.20 o                         
   5  -2   5         11.11          9.76         1.00 o                         
   6  -2   5         29.48         32.27         2.11 o                         
   7  -2   5         21.60         16.57         1.50 o                         
  -7  -1   5         49.64         52.01         3.09 o                         
  -6  -1   5          8.13          8.42         0.94 o                         
  -5  -1   5         24.51         21.90         3.57 o                         
  -4  -1   5        489.90        489.26        16.14 o                         
  -3  -1   5        230.03        229.61         7.67 o                         
  -2  -1   5       1120.86       1158.26        40.32 o                         
  -1  -1   5        145.92        155.94         6.62 o                         
   0  -1   5         65.22         60.53         4.20 o                         
   1  -1   5         24.92         21.53         2.69 o                         
   2  -1   5       1030.68        984.59        34.52 o                         
   3  -1   5        345.81        343.79        28.66 o                         
   4  -1   5        297.57        287.39        27.70 o                         
   5  -1   5         15.00         15.87         1.27 o                         
   6  -1   5          2.41          2.31         1.30 o                         
  -7   0   5        114.04        116.65         6.37 o                         
  -6   0   5         13.40         13.71         1.81 o                         
  -5   0   5         21.75         21.60         1.65 o                         
  -4   0   5        138.25        175.54         7.27 o                         
  -3   0   5        282.58        295.98        10.28 o                         
  -2   0   5        155.79        164.08        13.20 o                         
  -1   0   5          6.58          5.91         1.05 o                         
   0   0   5         73.16         70.24         4.12 o                         
   1   0   5        155.88        178.29         9.43 o                         
   2   0   5          6.29          5.61         1.17 o                         
   3   0   5         57.80         65.17         4.72 o                         
   4   0   5          6.51          6.58         0.90 o                         
   5   0   5          0.89          1.29         0.72 o                         
   6   0   5          0.01         -0.19         0.40 o                         
  -7   1   5          0.12          0.11         0.41 o                         
  -6   1   5        268.44        287.84         6.77 o                         
  -5   1   5         18.69         19.52         1.62 o                         
  -4   1   5          6.27          9.09         0.83 o                         
  -3   1   5         35.80         27.05         1.62 o                         
  -2   1   5         64.33         48.97         6.23 o                         
  -1   1   5        111.65        120.85         6.76 o                         
   0   1   5         35.33         26.55         1.82 o                         
   1   1   5         68.00         66.25         4.40 o                         
   2   1   5         82.11         83.20         3.93 o                         
   3   1   5         34.97         38.90         3.17 o                         
   4   1   5          1.72          2.09         1.78 o                         
   5   1   5         40.54         41.03         2.35 o                         
   6   1   5          0.02         -0.14         0.32 o                         
  -7   2   5          8.29         10.55         0.87 o                         
  -6   2   5          9.51          8.69         0.69 o                         
  -5   2   5         63.58         61.77         2.25 o                         
  -4   2   5        160.55        155.43         7.01 o                         
  -3   2   5          0.82          0.62         0.36 o                         
  -2   2   5          5.19          5.58         1.04 o                         
  -1   2   5        123.10        127.69         6.83 o                         
   0   2   5        235.59        212.07        11.48 o                         
   1   2   5         76.12         79.80         3.84 o                         
   2   2   5        255.03        280.03         8.86 o                         
   3   2   5          0.13         -0.65         0.91 o                         
   4   2   5         15.16         18.64         2.19 o                         
   5   2   5         31.88         32.75         1.78 o                         
  -7   3   5         14.07         15.16         0.96 o                         
  -6   3   5          2.37          2.22         0.48 o                         
  -5   3   5          2.06          2.57         0.63 o                         
  -4   3   5         57.39         46.57         1.55 o                         
  -3   3   5         19.30         23.39         0.98 o                         
  -2   3   5        623.56        591.28        12.28 o                         
  -1   3   5         67.66         68.90         2.84 o                         
   0   3   5        284.64        257.23        26.66 o                         
   1   3   5          5.77          4.08         0.74 o                         
   2   3   5         25.64         27.38         1.67 o                         
   3   3   5         62.70         66.18         3.75 o                         
   4   3   5         95.63        103.77         3.57 o                         
  -7   4   5          2.72          2.00         0.44 o                         
  -6   4   5         89.73        103.42         3.30 o                         
  -5   4   5        116.82        123.41         2.90 o                         
  -4   4   5        235.26        248.95         5.42 o                         
  -3   4   5          9.72          9.47         0.83 o                         
  -2   4   5         23.98         24.28         1.25 o                         
  -1   4   5          0.24          0.25         0.61 o                         
   0   4   5          1.02          0.17         0.57 o                         
   1   4   5        240.48        236.86         6.59 o                         
   2   4   5          9.03          8.05         0.85 o                         
   3   4   5          6.72          8.66         1.44 o                         
   4   4   5         66.14         61.90         2.48 o                         
  -7   5   5         18.64         19.40         1.75 o                         
  -6   5   5         13.64         14.75         1.11 o                         
  -5   5   5          2.04          1.82         0.57 o                         
  -4   5   5          0.99          1.20         0.44 o                         
  -3   5   5          7.91         10.69         0.74 o                         
  -2   5   5         33.96         31.88         1.62 o                         
  -1   5   5         97.77         95.45         8.87 o                         
   0   5   5          5.28          4.74         1.00 o                         
   1   5   5         10.40         11.56         1.05 o                         
   2   5   5         50.81         50.50         3.66 o                         
   3   5   5        127.31        118.82         6.28 o                         
  -7   6   5          0.03         -0.24         0.37 o                         
  -6   6   5          2.16          2.06         0.65 o                         
  -5   6   5          0.20          0.77         0.52 o                         
  -4   6   5        146.98        155.21         4.59 o                         
  -3   6   5         61.94         62.38         2.16 o                         
  -2   6   5        158.48        159.12         6.70 o                         
  -1   6   5          0.84          0.70         0.79 o                         
   0   6   5         76.09         75.87         3.78 o                         
   1   6   5         29.85         36.07         2.87 o                         
   2   6   5         97.21        101.54         4.65 o                         
  -6   7   5         30.00         33.38         2.37 o                         
  -5   7   5          2.37          2.00         0.62 o                         
  -4   7   5         13.85         16.17         1.18 o                         
  -3   7   5          0.26          0.64         0.54 o                         
  -2   7   5         76.36         77.57         3.04 o                         
  -1   7   5         26.37         31.01         2.01 o                         
   0   7   5          7.19          4.95         0.55 o                         
  -4   8   5        166.11        164.80         8.72 o                         
  -3   8   5          7.43          7.13         1.10 o                         
  -2   8   5        206.21        202.09        10.38 o                         
   0  -9   6          2.36          3.62         0.74 o                         
   1  -9   6        147.42        158.05         9.76 o                         
   2  -9   6         86.27         80.82         3.44 o                         
   3  -9   6         45.37         42.42         3.19 o                         
   4  -9   6          0.09         -0.69         0.82 o                         
   5  -9   6          0.92          0.90         0.49 o                         
  -1  -8   6          5.69          6.47         0.62 o                         
   0  -8   6         32.38         36.57         2.24 o                         
   1  -8   6          0.78          0.37         0.81 o                         
   2  -8   6          2.59          2.99         0.88 o                         
   3  -8   6         18.63         19.60         2.73 o                         
   4  -8   6        194.23        210.94        11.64 o                         
   5  -8   6         21.58         20.36         1.53 o                         
   6  -8   6          0.05         -0.30         0.52 o                         
  -2  -7   6        158.56        154.29         4.81 o                         
  -1  -7   6          0.01         -0.26         0.56 o                         
   0  -7   6        215.71        220.05         8.76 o                         
   1  -7   6        111.88        112.63         6.23 o                         
   2  -7   6         27.92         28.37         1.68 o                         
   3  -7   6         95.03         98.94         5.00 o                         
   4  -7   6         33.65         33.47         1.94 o                         
   5  -7   6         33.90         29.88         2.01 o                         
   6  -7   6         76.02         80.17         3.45 o                         
  -4  -6   6          0.00          0.35         0.39 o                         
  -3  -6   6         37.70         40.70         2.98 o                         
  -2  -6   6         28.37         26.42         2.51 o                         
  -1  -6   6        158.92        154.72         4.64 o                         
   0  -6   6        326.29        326.42        10.27 o                         
   1  -6   6        271.86        280.95         9.36 o                         
   2  -6   6         13.14         13.58         2.23 o                         
   3  -6   6          2.94          3.29         0.93 o                         
   4  -6   6        161.55        163.94         7.22 o                         
   5  -6   6         11.37         11.11         1.07 o                         
   6  -6   6          2.86          2.61         0.70 o                         
  -4  -5   6         89.01         79.66         4.74 o                         
  -3  -5   6         76.16         79.44         3.12 o                         
  -2  -5   6        173.00        181.61         7.39 o                         
  -1  -5   6        130.60        138.79         4.67 o                         
   0  -5   6        289.11        294.03        11.14 o                         
   1  -5   6         19.48         17.86         1.31 o                         
   2  -5   6         23.61         28.85         1.88 o                         
   3  -5   6          6.06          7.15         1.31 o                         
   4  -5   6         33.24         38.65         2.05 o                         
   5  -5   6          9.84         10.91         1.10 o                         
   6  -5   6          0.26          0.15         0.44 o                         
  -5  -4   6        177.69        162.83        38.41 o                         
  -4  -4   6        299.01        325.13        13.25 o                         
  -3  -4   6        338.21        306.97        14.69 o                         
  -2  -4   6        367.25        379.71        12.65 o                         
  -1  -4   6          1.25          1.12         1.48 o                         
   0  -4   6          7.49          6.83         0.80 o                         
   1  -4   6         38.85         37.38         2.09 o                         
   2  -4   6         23.32         26.36         1.91 o                         
   3  -4   6         42.99         42.41         4.43 o                         
   4  -4   6         27.82         31.12         2.69 o                         
   5  -4   6         86.45         72.39        11.35 o                         
   6  -4   6         15.21         15.63         1.18 o                         
   7  -4   6        151.08        153.66         7.90 o                         
  -6  -3   6         48.47         48.81         2.90 o                         
  -5  -3   6        339.67        331.59        41.37 o                         
  -4  -3   6        126.68        134.86         5.85 o                         
  -3  -3   6        104.99        106.22         6.23 o                         
  -2  -3   6         25.65         26.66         1.78 o                         
  -1  -3   6          0.16          0.28         0.64 o                         
   0  -3   6        125.86        123.22         4.95 o                         
   1  -3   6          3.58          2.94         1.15 o                         
   2  -3   6        279.87        264.03         7.94 o                         
   3  -3   6         26.14         23.48         3.48 o                         
   4  -3   6         54.51         58.69         3.72 o                         
   5  -3   6         83.24         87.63        11.15 o                         
   6  -3   6        121.82        128.53         5.31 o                         
   7  -3   6         58.35         50.32         2.94 o                         
  -6  -2   6        530.08        588.23        28.56 o                         
  -5  -2   6          0.05          0.15         1.21 o                         
  -4  -2   6         29.81         32.56         1.70 o                         
  -3  -2   6          1.04          0.64         0.73 o                         
  -2  -2   6        162.19        173.58        10.39 o                         
  -1  -2   6         41.25         39.27         2.01 o                         
   0  -2   6        987.24       1112.13        47.58 o                         
   1  -2   6         97.66        106.28         8.69 o                         
   2  -2   6        584.74        568.43        29.16 o                         
   3  -2   6        192.28        185.34         8.61 o                         
   4  -2   6        233.89        244.10        13.79 o                         
   5  -2   6          1.04          2.10         1.24 o                         
   6  -2   6         61.69         63.16         4.59 o                         
  -6  -1   6          2.96          3.43         0.74 o                         
  -5  -1   6        119.01        113.87         6.42 o                         
  -4  -1   6         31.39         33.44         2.72 o                         
  -3  -1   6          0.14          0.18         0.85 o                         
  -2  -1   6         41.91         39.62         2.80 o                         
  -1  -1   6          5.26         10.11         1.56 o                         
   0  -1   6        122.55        123.63        10.03 o                         
   1  -1   6        137.85        124.91         5.72 o                         
   2  -1   6         24.63         20.06         2.12 o                         
   3  -1   6         20.76         24.33         2.35 o                         
   4  -1   6         11.23         11.78         1.33 o                         
   5  -1   6         26.51         23.71         1.42 o                         
   6  -1   6         30.39         26.80         2.05 o                         
  -7   0   6         21.42         14.94         1.20 o                         
  -6   0   6         10.69         10.06         1.11 o                         
  -5   0   6          8.05          7.88         1.38 o                         
  -4   0   6         60.58         74.66         4.57 o                         
  -3   0   6         36.97         32.97         4.83 o                         
  -2   0   6        317.06        289.76        12.14 o                         
  -1   0   6        151.50        138.92         8.55 o                         
   0   0   6          1.89          0.95         0.96 o                         
   1   0   6         20.21         15.56         1.25 o                         
   2   0   6          5.63          5.50         0.87 o                         
   3   0   6         45.06         46.09         5.55 o                         
   4   0   6         15.07         14.06         1.50 o                         
   5   0   6          9.57         12.48         2.15 o                         
  -7   1   6         45.05         41.81         2.79 o                         
  -6   1   6         30.41         29.80         1.97 o                         
  -5   1   6         13.52         17.68         1.42 o                         
  -4   1   6          4.20          5.40         0.79 o                         
  -3   1   6         54.53         50.38         3.45 o                         
  -2   1   6        603.92        537.76        13.33 o                         
  -1   1   6         54.10         51.44         3.78 o                         
   0   1   6        411.09        405.89        18.67 o                         
   1   1   6          3.33          7.84         1.21 o                         
   2   1   6         26.67         25.29         1.88 o                         
   3   1   6          5.74          5.02         1.37 o                         
   4   1   6         18.51         19.97         1.66 o                         
   5   1   6          4.07          3.37         0.58 o                         
  -7   2   6         25.47         18.41         1.50 o                         
  -6   2   6        134.31        135.07         4.46 o                         
  -5   2   6          9.25         10.90         1.16 o                         
  -4   2   6        133.69        137.62         4.53 o                         
  -3   2   6        212.84        204.67         6.70 o                         
  -2   2   6          9.43          8.54         0.62 o                         
  -1   2   6          0.07          0.28         0.68 o                         
   0   2   6         43.97         51.74         3.96 o                         
   1   2   6          6.50          4.07         0.72 o                         
   2   2   6        280.00        299.84         9.71 o                         
   3   2   6        105.70        105.72         6.05 o                         
   4   2   6        244.35        259.35        13.57 o                         
   5   2   6          3.02          3.23         0.59 o                         
  -7   3   6         38.16         34.10         1.42 o                         
  -6   3   6        103.70        120.73         3.68 o                         
  -5   3   6         53.68         55.88         1.98 o                         
  -4   3   6         77.28         74.12         2.34 o                         
  -3   3   6         29.44         30.13         1.15 o                         
  -2   3   6         72.64         69.98         2.63 o                         
  -1   3   6          0.54          1.93         1.14 o                         
   0   3   6        116.31        110.18         4.87 o                         
   1   3   6         35.35         24.97         1.61 o                         
   2   3   6         12.97         13.01         1.15 o                         
   3   3   6          8.60          7.45         0.75 o                         
   4   3   6          7.52          8.12         0.87 o                         
  -7   4   6          5.80          4.15         0.59 o                         
  -6   4   6         15.20         13.83         1.00 o                         
  -5   4   6          2.43          3.85         0.71 o                         
  -4   4   6          4.24          3.62         0.56 o                         
  -3   4   6          6.40          7.45         0.65 o                         
  -2   4   6         13.30         13.69         1.16 o                         
  -1   4   6         23.85         17.11         1.73 o                         
   0   4   6         24.13         24.38         2.13 o                         
   1   4   6          0.90          0.96         0.45 o                         
   2   4   6          1.83          2.24         0.52 o                         
   3   4   6         21.73         20.66         1.23 o                         
  -7   5   6          0.84          1.15         0.49 o                         
  -6   5   6         58.75         63.95         2.13 o                         
  -5   5   6         28.25         29.34         1.29 o                         
  -4   5   6         13.01         13.16         0.87 o                         
  -3   5   6         26.12         24.74         1.38 o                         
  -2   5   6          1.40          1.56         0.55 o                         
  -1   5   6         60.71         56.57         3.32 o                         
   0   5   6        181.04        195.66         9.21 o                         
   1   5   6         37.55         35.60         2.06 o                         
   2   5   6         37.32         38.63         2.75 o                         
  -6   6   6         21.37         19.29         1.63 o                         
  -5   6   6          9.81         10.58         1.10 o                         
  -4   6   6         47.56         44.71         1.94 o                         
  -3   6   6         42.15         47.02         2.18 o                         
  -2   6   6         76.01         75.86         2.97 o                         
  -1   6   6          5.49          4.34         0.72 o                         
   0   6   6         68.91         71.07         5.26 o                         
   1   6   6         93.81        103.07         3.98 o                         
  -5   7   6        110.66        112.72         6.04 o                         
  -4   7   6        115.08        117.07         4.55 o                         
  -3   7   6          0.21          2.51         1.12 o                         
  -2   7   6          2.81          2.79         1.03 o                         
  -1   7   6        122.74        109.04         8.75 o                         
   1  -9   7          0.32         -0.05         0.32 o                         
   2  -9   7          3.83          3.34         0.88 o                         
   3  -9   7          0.01         -0.08         0.51 o                         
   4  -9   7          6.65          6.38         0.92 o                         
  -1  -8   7         58.75         59.11         3.84 o                         
   0  -8   7          0.95          1.36         1.18 o                         
   1  -8   7         15.51         17.57         2.24 o                         
   2  -8   7         24.37         25.89         1.50 o                         
   3  -8   7         81.42         83.46         4.43 o                         
   4  -8   7         63.47         65.53         3.41 o                         
   5  -8   7          1.87          1.48         0.48 o                         
  -2  -7   7         27.62         29.73         2.39 o                         
  -1  -7   7         51.57         51.86         4.67 o                         
   0  -7   7         79.35         76.73         3.06 o                         
   1  -7   7         83.56         91.34         4.68 o                         
   2  -7   7        207.77        223.31         6.46 o                         
   3  -7   7         48.86         50.10         3.08 o                         
   4  -7   7         17.25         17.52         1.30 o                         
   5  -7   7         13.21         14.48         1.19 o                         
   6  -7   7         69.61         62.96         3.72 o                         
  -3  -6   7          0.13          0.20         0.85 o                         
  -2  -6   7         28.16         25.94         2.65 o                         
  -1  -6   7         48.47         48.24         2.25 o                         
   0  -6   7          1.95          2.16         0.79 o                         
   1  -6   7          0.24         -0.53         1.08 o                         
   2  -6   7         46.69         50.62         2.49 o                         
   3  -6   7          4.75          3.48         1.56 o                         
   4  -6   7          0.33          0.15         0.67 o                         
   5  -6   7          2.93          1.94         0.50 o                         
   6  -6   7          2.40          4.30         0.68 o                         
  -4  -5   7          2.82          2.82         0.92 o                         
  -3  -5   7          5.77          4.90         1.25 o                         
  -2  -5   7         81.10         70.32         3.64 o                         
  -1  -5   7         92.32         93.60         4.04 o                         
   0  -5   7         14.35         12.32         1.30 o                         
   1  -5   7         83.49         84.10         4.04 o                         
   2  -5   7         27.55         31.54         2.28 o                         
   3  -5   7          7.33          7.30         1.39 o                         
   4  -5   7         30.30         34.81         2.08 o                         
   5  -5   7         16.96         15.80         1.24 o                         
   6  -5   7          6.99          7.20         1.24 o                         
  -5  -4   7          1.31          2.32         0.70 o                         
  -4  -4   7         52.23         61.97         4.28 o                         
  -3  -4   7         32.45         27.94         3.01 o                         
  -2  -4   7        129.52        121.15        10.20 o                         
  -1  -4   7        109.65        113.38         5.64 o                         
   0  -4   7        221.49        223.30         7.45 o                         
   1  -4   7          4.35          5.90         0.83 o                         
   2  -4   7         21.92         19.22         1.53 o                         
   3  -4   7          2.48          1.89         1.38 o                         
   4  -4   7         67.62         62.18         3.56 o                         
   5  -4   7         16.67         17.13         1.51 o                         
   6  -4   7        280.22        307.93         9.02 o                         
  -5  -3   7          7.07          7.90         2.83 o                         
  -4  -3   7         77.42         93.60         6.02 o                         
  -3  -3   7          0.02          0.39         0.85 o                         
  -2  -3   7        157.69        170.75         5.15 o                         
  -1  -3   7          0.12          0.72         0.50 o                         
   0  -3   7        132.46        144.05         5.90 o                         
   1  -3   7          0.59          0.32         0.83 o                         
   2  -3   7         35.60         39.55         3.55 o                         
   3  -3   7          6.15          4.52         1.16 o                         
   4  -3   7          5.67          2.94         1.38 o                         
   5  -3   7        383.85        400.66        14.63 o                         
   6  -3   7         27.41         27.52         2.23 o                         
  -6  -2   7          0.32          0.12         0.38 o                         
  -5  -2   7         40.69         43.95         6.16 o                         
  -4  -2   7         82.98         96.94         6.22 o                         
  -3  -2   7          5.73          5.54         0.95 o                         
  -2  -2   7         34.63         44.89         2.32 o                         
  -1  -2   7        115.19        107.58         4.62 o                         
   0  -2   7        148.80        159.50         5.90 o                         
   1  -2   7          1.22          1.26         0.85 o                         
   2  -2   7        280.98        254.86        13.70 o                         
   3  -2   7        352.58        352.83        13.02 o                         
   4  -2   7        273.47        277.39        15.00 o                         
   5  -2   7        163.11        176.51         7.02 o                         
   6  -2   7         17.83         18.44         1.74 o                         
  -6  -1   7         10.57         11.23         1.08 o                         
  -5  -1   7         19.92         25.20         2.37 o                         
  -4  -1   7         48.57         60.49         4.45 o                         
  -3  -1   7         14.55         12.81         4.19 o                         
  -2  -1   7         31.16         31.29         2.73 o                         
  -1  -1   7         51.92         58.58         2.93 o                         
   0  -1   7         75.17         69.94         4.14 o                         
   1  -1   7        588.13        545.52        27.42 o                         
   2  -1   7        356.45        341.29        17.92 o                         
   3  -1   7        194.80        194.38        10.85 o                         
   4  -1   7         70.83         72.75         6.51 o                         
   5  -1   7          0.12         -0.40         0.87 o                         
  -6   0   7         10.88         11.59         1.91 o                         
  -5   0   7          2.77          1.61         1.46 o                         
  -4   0   7         72.30         69.46         7.46 o                         
  -3   0   7          0.30         -0.18         1.12 o                         
  -2   0   7         49.73         45.15         7.45 o                         
  -1   0   7        395.82        355.82        15.13 o                         
   0   0   7        903.52        847.97        41.65 o                         
   1   0   7        256.68        233.60         8.87 o                         
   2   0   7        125.74        114.48         5.63 o                         
   3   0   7         15.00         14.84         1.89 o                         
   4   0   7          6.27          5.99         1.77 o                         
   5   0   7         93.30         95.17         5.63 o                         
  -6   1   7         38.44         35.52         3.03 o                         
  -5   1   7         49.99         48.52         2.94 o                         
  -4   1   7         10.12          8.35         2.46 o                         
  -3   1   7        179.22        172.21         9.30 o                         
  -2   1   7         13.68         13.56         1.09 o                         
  -1   1   7        157.79        141.64        11.73 o                         
   0   1   7        495.73        495.82        17.73 o                         
   1   1   7          5.06          7.83         1.03 o                         
   2   1   7        193.81        185.23         6.20 o                         
   3   1   7        106.47        109.11         4.93 o                         
   4   1   7         93.92         90.27         5.38 o                         
   5   1   7         72.07         66.70         3.78 o                         
  -7   2   7         11.49          9.00         0.96 o                         
  -6   2   7         26.02         29.19         1.83 o                         
  -5   2   7        223.98        232.32         8.47 o                         
  -4   2   7        357.44        376.32        10.51 o                         
  -3   2   7        155.99        155.46         4.30 o                         
  -2   2   7         85.28         87.82         2.90 o                         
  -1   2   7         13.54         15.45         2.14 o                         
   0   2   7         20.80         18.96         2.24 o                         
   1   2   7         84.40         72.65         3.04 o                         
   2   2   7         39.70         39.39         1.73 o                         
   3   2   7         16.90         13.31         1.23 o                         
   4   2   7          0.66          0.99         0.65 o                         
  -7   3   7         22.51         13.69         1.25 o                         
  -6   3   7         34.67         35.94         1.90 o                         
  -5   3   7         30.96         35.11         2.11 o                         
  -4   3   7          1.21          1.70         0.57 o                         
  -3   3   7         46.32         44.13         1.89 o                         
  -2   3   7         55.81         53.01         2.10 o                         
  -1   3   7         90.26         76.37         5.60 o                         
   0   3   7         50.76         48.62         3.22 o                         
   1   3   7         45.33         38.01         1.89 o                         
   2   3   7         29.19         26.23         1.60 o                         
   3   3   7          0.47          0.35         0.47 o                         
  -6   4   7          2.54          2.34         0.42 o                         
  -5   4   7          7.12          6.01         0.76 o                         
  -4   4   7          0.05          0.14         0.44 o                         
  -3   4   7         25.54         22.15         1.42 o                         
  -2   4   7        367.03        378.16        11.44 o                         
  -1   4   7         43.63         36.03         3.67 o                         
   0   4   7        357.61        372.66        19.59 o                         
   1   4   7          9.19          7.15         0.95 o                         
   2   4   7         13.89         13.36         3.07 o                         
  -6   5   7         99.93        102.11         3.97 o                         
  -5   5   7         75.99         75.56         2.78 o                         
  -4   5   7         67.59         68.17         2.32 o                         
  -3   5   7         67.38         62.73         3.16 o                         
  -2   5   7         30.70         29.98         2.28 o                         
  -1   5   7          0.00          0.10         0.58 o                         
   0   5   7          6.13          6.30         0.89 o                         
   1   5   7          0.07          0.95         0.71 o                         
  -5   6   7         20.46         19.24         1.68 o                         
  -4   6   7         84.80         83.55         5.31 o                         
  -3   6   7          0.01         -0.09         0.38 o                         
  -2   6   7         78.94         89.24         3.26 o                         
  -1   6   7         16.44         16.06         1.28 o                         
   0   6   7          9.28          6.02         0.62 o                         
  -3   7   7         12.55         11.12         1.31 o                         
   0  -8   8         27.05         25.72         1.55 o                         
   1  -8   8         31.00         33.53         1.94 o                         
   2  -8   8         26.40         24.72         1.38 o                         
   3  -8   8         67.51         70.74         3.27 o                         
   4  -8   8         28.39         25.92         2.11 o                         
  -2  -7   8         45.35         38.92         5.77 o                         
  -1  -7   8          3.67          4.27         1.28 o                         
   0  -7   8          8.38         11.88         1.10 o                         
   1  -7   8         36.40         40.00         2.11 o                         
   2  -7   8         15.33         17.14         1.14 o                         
   3  -7   8          4.48          5.34         0.99 o                         
   4  -7   8         49.08         53.62         4.04 o                         
   5  -7   8         40.75         34.14         2.85 o                         
  -3  -6   8         34.23         29.06         2.08 o                         
  -2  -6   8         15.93         16.84         1.37 o                         
  -1  -6   8         94.04         91.69         4.22 o                         
   0  -6   8         18.74         25.88         2.39 o                         
   1  -6   8         55.84         63.57         2.99 o                         
   2  -6   8        115.13        118.23         4.43 o                         
   3  -6   8          1.23          1.66         0.88 o                         
   4  -6   8         92.54         95.48         3.65 o                         
   5  -6   8          0.02          0.18         0.39 o                         
  -4  -5   8         23.56         19.17         3.51 o                         
  -3  -5   8        191.22        219.04        11.60 o                         
  -2  -5   8         59.01         59.29         4.41 o                         
  -1  -5   8          3.02          2.52         1.27 o                         
   0  -5   8         42.98         40.02         8.16 o                         
   1  -5   8          2.47          2.77         0.79 o                         
   2  -5   8        408.20        406.95        14.40 o                         
   3  -5   8         23.73         22.91         3.53 o                         
   4  -5   8        440.44        488.26        14.46 o                         
   5  -5   8          9.30         10.62         1.72 o                         
   6  -5   8         13.49         13.98         1.24 o                         
  -4  -4   8         24.07         28.49         2.32 o                         
  -3  -4   8          8.58          9.93         1.54 o                         
  -2  -4   8         53.94         55.63         3.10 o                         
  -1  -4   8          3.45          4.08         1.04 o                         
   0  -4   8          4.47          8.41         1.04 o                         
   1  -4   8          4.85          6.04         0.88 o                         
   2  -4   8          1.87          3.32         0.66 o                         
   3  -4   8        127.12        100.48         6.15 o                         
   4  -4   8         19.63         17.29         2.33 o                         
   5  -4   8          3.02          3.07         0.55 o                         
  -5  -3   8         31.45         28.46         1.47 o                         
  -4  -3   8         29.85         32.86         2.71 o                         
  -3  -3   8         54.37         57.03         8.09 o                         
  -2  -3   8        170.24        167.01         5.99 o                         
  -1  -3   8          1.81          1.14         0.67 o                         
   0  -3   8        235.21        210.89         7.00 o                         
   1  -3   8         46.05         44.79         7.55 o                         
   2  -3   8          6.07          6.17         1.30 o                         
   3  -3   8          0.71          1.22         0.58 o                         
   4  -3   8        105.02        120.61         7.37 o                         
   5  -3   8        159.93        171.59         6.62 o                         
  -5  -2   8         16.99         16.88         1.53 o                         
  -4  -2   8         13.66         10.76         1.52 o                         
  -3  -2   8         20.64         18.97         1.45 o                         
  -2  -2   8         21.57         16.89         3.53 o                         
  -1  -2   8        166.10        175.82        11.24 o                         
   0  -2   8         37.68         37.31         2.20 o                         
   1  -2   8         39.92         37.25         4.50 o                         
   2  -2   8        293.57        281.79        12.25 o                         
   3  -2   8        314.03        306.48        15.98 o                         
   4  -2   8        108.33        107.08         6.92 o                         
   5  -2   8         20.71         21.15         3.48 o                         
  -6  -1   8          0.04          0.13         0.49 o                         
  -5  -1   8         10.19         10.32         1.62 o                         
  -4  -1   8          7.63          6.73         1.68 o                         
  -3  -1   8         25.26         21.48         2.12 o                         
  -2  -1   8         27.04         28.82         2.65 o                         
  -1  -1   8         75.09         68.42         5.14 o                         
   0  -1   8          2.06          0.54         1.25 o                         
   1  -1   8        519.47        536.57        64.14 o                         
   2  -1   8          4.68          6.32         1.46 o                         
   3  -1   8        103.07        100.53         6.25 o                         
   4  -1   8          9.42          8.88         0.99 o                         
   5  -1   8         16.62         18.49         1.66 o                         
  -6   0   8          0.14          0.17         0.59 o                         
  -5   0   8          8.76         10.56         1.24 o                         
  -4   0   8        209.35        204.48        11.64 o                         
  -3   0   8          1.36          1.98         0.71 o                         
  -2   0   8        746.17        711.10        24.83 o                         
  -1   0   8        571.69        567.11        28.77 o                         
   0   0   8        275.91        268.54        11.53 o                         
   1   0   8        197.37        202.47        11.62 o                         
   2   0   8        141.99        150.82         9.01 o                         
   3   0   8          0.37          0.81         0.76 o                         
   4   0   8        127.04        125.21         7.33 o                         
  -6   1   8          6.38          7.99         1.01 o                         
  -5   1   8          8.91          9.07         1.09 o                         
  -4   1   8         18.33         17.78         2.30 o                         
  -3   1   8        534.59        538.72        18.06 o                         
  -2   1   8        258.93        246.42        11.92 o                         
  -1   1   8        334.88        342.11        18.28 o                         
   0   1   8          1.63          2.22         1.32 o                         
   1   1   8         24.15         26.10         1.88 o                         
   2   1   8          0.56          0.51         0.61 o                         
   3   1   8          2.43          2.44         0.59 o                         
   4   1   8          3.25          1.62         0.47 o                         
  -6   2   8         84.01         87.32         7.60 o                         
  -5   2   8        186.84        197.85         6.33 o                         
  -4   2   8        265.98        300.59        12.60 o                         
  -3   2   8        217.57        228.47         7.22 o                         
  -2   2   8          1.33          1.31         0.58 o                         
  -1   2   8         12.90         14.84         1.63 o                         
   0   2   8          5.17          4.90         0.90 o                         
   1   2   8         10.65          8.49         0.89 o                         
   2   2   8          0.77          0.38         0.38 o                         
   3   2   8          9.77          8.16         0.94 o                         
  -6   3   8         50.35         46.36         1.75 o                         
  -5   3   8        114.04        126.93         5.33 o                         
  -4   3   8        119.17        118.00         5.24 o                         
  -3   3   8         20.18         21.47         2.51 o                         
  -2   3   8        101.93         98.47         3.72 o                         
  -1   3   8         32.23         26.91         1.73 o                         
   0   3   8         84.66         99.89         6.74 o                         
   1   3   8         18.43         13.90         1.32 o                         
   2   3   8         16.89         17.81         1.80 o                         
  -6   4   8         28.25         26.32         1.08 o                         
  -5   4   8          6.01          4.79         0.60 o                         
  -4   4   8         15.06         15.59         1.12 o                         
  -3   4   8         77.80         77.20         4.50 o                         
  -2   4   8         12.06         13.37         1.03 o                         
  -1   4   8         26.15         21.63         1.41 o                         
   0   4   8        186.40        207.53         6.58 o                         
   1   4   8          4.20          3.12         0.47 o                         
  -5   5   8         17.62         17.83         1.60 o                         
  -4   5   8        173.63        176.83         6.76 o                         
  -3   5   8         12.29          9.74         0.80 o                         
  -2   5   8         56.44         57.19         2.77 o                         
  -1   5   8         10.44          8.41         0.92 o                         
   0   5   8          8.76          9.37         1.01 o                         
  -3   6   8         12.09         12.34         1.43 o                         
  -2   6   8          6.75          7.25         1.12 o                         
   1  -8   9          0.01         -0.14         0.50 o                         
   2  -8   9         51.97         55.32         3.66 o                         
   3  -8   9         11.71         10.00         1.05 o                         
  -1  -7   9         44.86         49.57         2.56 o                         
   0  -7   9        110.15        143.76         5.73 o                         
   1  -7   9         23.90         24.98         1.21 o                         
   2  -7   9          0.01         -0.26         0.54 o                         
   3  -7   9          0.21          0.13         0.60 o                         
   4  -7   9         35.01         31.04         1.66 o                         
  -2  -6   9         61.76         73.38         7.51 o                         
  -1  -6   9         20.24         26.77         2.71 o                         
   0  -6   9        108.24        123.45         6.35 o                         
   1  -6   9          0.00          0.83         0.58 o                         
   2  -6   9         72.71         78.35         3.66 o                         
   3  -6   9         14.98         16.98         1.91 o                         
   4  -6   9         28.77         24.93         2.78 o                         
  -2  -5   9         56.71         56.68         2.78 o                         
  -1  -5   9          8.60          7.11         1.44 o                         
   0  -5   9        113.53        115.84         5.28 o                         
   1  -5   9         81.78         88.64         3.50 o                         
   2  -5   9        105.45         93.20         4.33 o                         
   3  -5   9         11.64         13.53         1.41 o                         
   4  -5   9         31.73         31.58         4.03 o                         
   5  -5   9         27.41         29.14         2.21 o                         
  -4  -4   9         22.92         19.98         1.68 o                         
  -3  -4   9         15.41         15.77         1.65 o                         
  -2  -4   9          0.67          2.08         0.77 o                         
  -1  -4   9          5.77          7.86         1.20 o                         
   0  -4   9        233.62        194.90        21.11 o                         
   1  -4   9          5.92          6.36         1.09 o                         
   2  -4   9         73.46         68.95         7.22 o                         
   3  -4   9          9.87          8.09         0.97 o                         
   4  -4   9          7.80          8.71         1.75 o                         
   5  -4   9          6.13          4.86         0.88 o                         
  -4  -3   9         47.15         44.09         3.22 o                         
  -3  -3   9         60.38         57.66         4.91 o                         
  -2  -3   9        297.25        276.17        14.93 o                         
  -1  -3   9         17.19         19.70         2.59 o                         
   0  -3   9        168.70        152.32         6.42 o                         
   1  -3   9         55.70         55.03         4.48 o                         
   2  -3   9         11.31         11.61         1.77 o                         
   3  -3   9          4.48          3.76         0.72 o                         
   4  -3   9          0.06         -0.39         0.89 o                         
  -5  -2   9         18.45         14.15         1.70 o                         
  -4  -2   9         30.76         26.34         2.52 o                         
  -3  -2   9         62.40         55.35         3.95 o                         
  -2  -2   9          6.15          4.40         1.39 o                         
  -1  -2   9         20.93         18.08         2.44 o                         
   0  -2   9          3.35          4.41         1.06 o                         
   1  -2   9         14.18         14.99         1.85 o                         
   2  -2   9         71.43         70.80         5.02 o                         
   3  -2   9         44.09         40.96         3.05 o                         
   4  -2   9         34.00         33.94         1.88 o                         
  -5  -1   9          5.71          5.51         0.75 o                         
  -4  -1   9        290.16        286.32        15.05 o                         
  -3  -1   9         58.25         53.97         5.43 o                         
  -2  -1   9          5.82          5.03         0.96 o                         
  -1  -1   9         18.76         16.34         2.36 o                         
   0  -1   9        198.76        206.74        11.83 o                         
   1  -1   9         86.29         87.72         6.03 o                         
   2  -1   9        231.20        230.29        12.57 o                         
   3  -1   9         15.84         15.91         1.66 o                         
   4  -1   9         99.61        106.17         6.14 o                         
  -5   0   9        107.52        110.79         6.36 o                         
  -4   0   9          0.00         -0.28         0.90 o                         
  -3   0   9         14.96         14.36         1.30 o                         
  -2   0   9          6.01          5.74         1.52 o                         
  -1   0   9        188.33        195.15         7.89 o                         
   0   0   9          0.00         -0.59         1.37 o                         
   1   0   9          1.29          1.27         1.22 o                         
   2   0   9         81.94         79.14         3.77 o                         
   3   0   9         23.80         28.92         2.58 o                         
   4   0   9          4.80          3.89         0.63 o                         
  -6   1   9          0.30          0.39         0.38 o                         
  -5   1   9          4.34          4.50         0.58 o                         
  -4   1   9         26.47         28.63         1.90 o                         
  -3   1   9        141.37        143.09         6.99 o                         
  -2   1   9         17.24         18.13         1.30 o                         
  -1   1   9          5.55          3.87         1.54 o                         
   0   1   9         87.49        105.93         6.98 o                         
   1   1   9          8.95          9.79         3.49 o                         
   2   1   9         20.80         20.01         1.48 o                         
   3   1   9         13.29         12.15         0.95 o                         
  -5   2   9        276.58        298.00        10.75 o                         
  -4   2   9         24.29         27.16         1.74 o                         
  -3   2   9         38.37         38.66         3.29 o                         
  -2   2   9         17.20         21.51         1.71 o                         
  -1   2   9         12.00         15.21         1.96 o                         
   0   2   9        134.83        168.72         9.93 o                         
   1   2   9         66.73         74.19         3.42 o                         
   2   2   9         19.98         22.43         2.09 o                         
  -5   3   9        127.39        117.12        19.04 o                         
  -4   3   9        122.49        126.31         5.16 o                         
  -3   3   9          0.41         -0.14         0.93 o                         
  -2   3   9         79.67         80.77         3.76 o                         
  -1   3   9         47.37         49.62         2.76 o                         
   0   3   9          0.76          0.22         0.45 o                         
   1   3   9          1.39          1.63         0.38 o                         
  -5   4   9         17.15         17.11         1.40 o                         
  -4   4   9         38.24         51.45         3.38 o                         
  -3   4   9         19.66         20.19         1.25 o                         
  -2   4   9          0.24         -0.61         0.71 o                         
  -1   4   9          0.05          1.01         0.74 o                         
   0   4   9          1.86          1.76         0.43 o                         
  -3   5   9          0.80         -0.23         0.56 o                         
  -2   5   9         23.39         23.86         1.34 o                         
   0  -7  10        138.55        140.25         7.20 o                         
   1  -7  10          2.22          1.85         0.41 o                         
   2  -7  10         12.66         14.31         1.48 o                         
  -1  -6  10         13.87         14.11         1.43 o                         
   0  -6  10          1.50          1.61         0.59 o                         
   1  -6  10         23.63         24.11         1.58 o                         
   2  -6  10         57.91         52.72         9.25 o                         
   3  -6  10         15.71         16.84         1.81 o                         
  -2  -5  10         28.22         21.75         1.76 o                         
  -1  -5  10          0.33          0.59         0.85 o                         
   0  -5  10         20.18         24.88         1.88 o                         
   1  -5  10         50.73         47.17         3.59 o                         
   2  -5  10          1.60          0.43         0.50 o                         
   3  -5  10          1.73          1.26         0.42 o                         
   4  -5  10          4.01          4.53         0.82 o                         
  -3  -4  10          1.60          1.72         0.62 o                         
  -2  -4  10          3.07          4.85         1.07 o                         
  -1  -4  10          2.90          3.18         0.74 o                         
   0  -4  10         17.40         14.04         1.99 o                         
   1  -4  10         15.80         16.33         2.25 o                         
   2  -4  10          0.01          0.26         0.46 o                         
   3  -4  10          0.44          0.52         0.67 o                         
   4  -4  10        142.96        137.01         5.13 o                         
  -4  -3  10          6.67          4.13         0.67 o                         
  -3  -3  10          0.98          0.66         0.73 o                         
  -2  -3  10         17.13         10.37         1.50 o                         
  -1  -3  10          9.00          7.83         1.56 o                         
   0  -3  10        163.24        174.95        10.03 o                         
   1  -3  10          0.42          0.67         0.58 o                         
   2  -3  10          7.68          8.83         1.04 o                         
   3  -3  10          6.50          7.67         1.28 o                         
   4  -3  10         18.01         16.58         1.47 o                         
  -4  -2  10        109.17         94.66         5.30 o                         
  -3  -2  10          3.72          3.18         0.97 o                         
  -2  -2  10         66.09         51.50         3.40 o                         
  -1  -2  10          6.18          8.22         1.63 o                         
   0  -2  10        184.84        189.66        10.81 o                         
   1  -2  10          0.09          0.47         0.54 o                         
   2  -2  10         39.04         40.47         2.27 o                         
   3  -2  10         36.96         42.48         3.20 o                         
   4  -2  10         45.03         40.68         2.56 o                         
  -4  -1  10         15.52         19.78         1.31 o                         
  -3  -1  10          6.41          5.47         1.04 o                         
  -2  -1  10          0.12          0.45         0.79 o                         
  -1  -1  10          4.61          5.49         1.41 o                         
   0  -1  10         83.19         88.68         5.99 o                         
   1  -1  10         37.40         35.47         3.09 o                         
   2  -1  10          4.17          3.63         0.97 o                         
   3  -1  10         37.79         37.03         2.75 o                         
  -5   0  10          0.95          0.72         0.49 o                         
  -4   0  10         13.65         15.23         1.27 o                         
  -3   0  10         19.75         22.93         2.35 o                         
  -2   0  10         74.82         79.42         3.68 o                         
  -1   0  10         14.63         14.64         1.34 o                         
   0   0  10          3.67          4.82         0.92 o                         
   1   0  10         59.02         60.30         3.00 o                         
   2   0  10          2.80          3.37         0.62 o                         
   3   0  10         75.15         78.87         3.12 o                         
  -5   1  10         18.99         16.16         1.40 o                         
  -4   1  10          9.00          8.04         1.27 o                         
  -3   1  10          9.38          9.51         1.37 o                         
  -2   1  10        127.68        145.01         8.35 o                         
  -1   1  10         28.20         34.06         4.71 o                         
   0   1  10         75.38         83.81         3.89 o                         
   1   1  10         81.82        100.15         7.84 o                         
   2   1  10         67.39         71.15         4.31 o                         
  -4   2  10         10.56          9.56         0.86 o                         
  -3   2  10         16.21         17.44         1.87 o                         
  -2   2  10        124.08        130.04         5.56 o                         
  -1   2  10         45.87         54.97         5.22 o                         
   0   2  10         64.31         76.96         4.93 o                         
   1   2  10          5.59          6.72         2.29 o                         
  -4   3  10         31.13         29.42         2.07 o                         
  -3   3  10         54.02         56.89         2.48 o                         
  -2   3  10         34.65         38.23         2.83 o                         
  -1   3  10          0.16         -0.29         0.55 o                         
   0   3  10          0.04          0.37         0.39 o                         
  -2   4  10          1.54          1.95         0.49 o                         
  -1  -5  11         16.39         13.48         1.26 o                         
   0  -5  11         39.68         47.77         3.13 o                         
   1  -5  11         19.20         13.67         1.99 o                         
   2  -5  11         30.72         29.68         2.27 o                         
  -2  -4  11         22.46         13.61         1.17 o                         
  -1  -4  11         88.00         83.92         4.94 o                         
   0  -4  11         23.97         22.82         2.10 o                         
   1  -4  11         13.46         12.18         1.45 o                         
   2  -4  11          6.89          4.54         0.95 o                         
   3  -4  11         28.11         24.99         1.81 o                         
  -2  -3  11         20.25         19.30         1.69 o                         
  -1  -3  11          1.52          2.16         0.87 o                         
   0  -3  11          3.46          3.76         1.05 o                         
   1  -3  11         17.77         25.90         2.25 o                         
   2  -3  11        149.39        153.29         8.00 o                         
   3  -3  11         11.31         10.30         1.04 o                         
  -3  -2  11         28.89         27.74         2.08 o                         
  -2  -2  11         24.85         25.82         2.10 o                         
  -1  -2  11          0.59          2.86         0.96 o                         
   0  -2  11          7.35          8.88         1.41 o                         
   1  -2  11         38.94         43.09         3.12 o                         
   2  -2  11          0.10          0.15         0.33 o                         
  -3  -1  11          1.16          0.22         0.49 o                         
  -2  -1  11         25.45         22.38         4.13 o                         
  -1  -1  11          4.81          6.52         1.24 o                         
   0  -1  11          9.29         10.73         1.51 o                         
   1  -1  11          1.62          1.84         0.39 o                         
   2  -1  11         10.45          8.19         0.68 o                         
  -3   0  11         26.88         18.58         1.51 o                         
  -2   0  11          9.30          8.82         1.19 o                         
  -1   0  11          2.58          1.94         0.89 o                         
   0   0  11         63.66         67.14         4.33 o                         
   1   0  11         11.48         10.59         0.84 o                         
  -3   1  11         52.04         47.61         3.04 o                         
  -2   1  11         91.58         81.95         3.32 o                         
  -1   1  11         22.61         24.10         2.05 o                         
   0   1  11         83.05         74.26         6.03 o                         
  -2   2  11          0.52          0.26         0.45 o                         
  -1   2  11        160.07        169.96         8.73 o                         
   0  -3  12          3.25          5.17         0.72 o                         
  -1  -2  12         90.82         88.15         4.76 o                         
   0  -2  12         37.69         32.78         2.18 o                         
  -1  -1  12         67.13         54.53         3.14 o                         
   0  -1  12          8.85          6.91         0.80 o                         
                                                                                
