# Supplementary material for: Complexes of 2,4,6-tri­hydroxy­benzoic acid: effects of intra­molecular hydro­gen bonding on ligand geometry and metal binding modes
Source: Acta Crystallogr C Struct Chem. 2022 Oct 25;78(Pt 11):653–70. doi: 10.1107/S2053229622009901 (PMC9635592; doi:10.1107/S2053229622009901)
Supplement: Supplementary file 23 [file c-78-00653-22_Cs_C12H7O9_cc_cs_trihysup23.hkl]

data_22_Cs_C12H7O9_cc_cs_trihy                                                  
_shelx_title ' cc_cs_trihydroxybenzoicacid_10_a.res in P-1'                     
_shelx_refln_list_code          4                                               
_shelx_F_calc_maximum      292.65                                               
_exptl_crystal_F_000       667.00                                               
_reflns_d_resolution_high  0.7475                                               
                                                                                
loop_                                                                           
 _space_group_symop_operation_xyz                                               
 'x, y, z'                                                                      
 '-x, -y, -z'                                                                   
                                                                                
_cell_length_a     7.7172                                                       
_cell_length_b    10.6962                                                       
_cell_length_c    11.3561                                                       
_cell_angle_alpha  69.076                                                       
_cell_angle_beta   85.882                                                       
_cell_angle_gamma  77.886                                                       
                                                                                
_shelx_F_squared_multiplier     1.000                                           
                                                                                
loop_                                                                           
 _refln_index_h                                                                 
 _refln_index_k                                                                 
 _refln_index_l                                                                 
 _refln_F_squared_calc                                                          
 _refln_F_squared_meas                                                          
 _refln_F_squared_sigma                                                         
 _refln_observed_status                                                         
   1   0   0       3163.18       3560.70        69.74 o                         
   2   0   0       3338.32       3357.55        56.03 o                         
   3   0   0      20005.46      19772.63       178.11 o                         
   4   0   0       7890.87       7596.74        84.93 o                         
   5   0   0       7455.07       7388.75        88.65 o                         
   6   0   0        832.36        810.37        25.35 o                         
   7   0   0      11153.01      11277.43       349.66 o                         
   8   0   0       4743.23       4404.31       156.47 o                         
   9   0   0         37.21         76.38        14.94 o                         
  -9   1   0        175.71        144.94        19.48 o                         
  -8   1   0         97.53        171.62        78.98 o                         
  -7   1   0       2374.59       2365.34        70.68 o                         
  -6   1   0       8332.36       8133.45       117.17 o                         
  -5   1   0       3727.45       3632.63        63.69 o                         
  -4   1   0        679.09        667.80        19.19 o                         
  -3   1   0      46805.88      46912.26       425.42 o                         
  -2   1   0        798.32        819.65        17.16 o                         
  -1   1   0        540.29        589.95        11.26 o                         
   1   1   0       4734.52       5462.83        72.07 o                         
   2   1   0      27757.25      28727.36       277.54 o                         
   3   1   0       7488.90       7528.88       101.02 o                         
   4   1   0      19726.11      19893.30       213.90 o                         
   5   1   0      11783.34      11915.37       124.53 o                         
   6   1   0        818.86        772.58        23.99 o                         
   7   1   0         61.60         81.53        18.66 o                         
   8   1   0       1431.90       1535.39        55.94 o                         
   9   1   0       8695.50       9109.57       262.92 o                         
  -9   2   0        683.28        677.80        42.12 o                         
  -8   2   0        145.55        128.41        17.65 o                         
  -7   2   0       3904.79       3667.41        90.04 o                         
  -6   2   0       3613.69       3536.13        59.01 o                         
  -5   2   0        647.40        659.64        25.54 o                         
  -4   2   0       4346.31       4435.47        68.05 o                         
  -3   2   0       2463.67       2550.28        42.65 o                         
  -2   2   0      17558.13      17785.69       158.74 o                         
  -1   2   0      24642.30      25503.90       245.59 o                         
   0   2   0       1142.87       1091.81        33.03 o                         
   1   2   0       2748.40       2949.89        32.73 o                         
   2   2   0       4672.64       5124.79        53.11 o                         
   3   2   0      15039.57      15150.71       156.95 o                         
   4   2   0       1743.03       1633.52        33.99 o                         
   5   2   0      10513.98      10900.68       121.49 o                         
   6   2   0      34931.74      35034.28       317.26 o                         
   7   2   0       3341.93       3121.10        61.54 o                         
   8   2   0       1064.67       1071.28        44.76 o                         
   9   2   0       2218.02       2123.52       112.67 o                         
  -9   3   0        525.54        532.96        37.57 o                         
  -8   3   0        865.92        814.03        68.38 o                         
  -7   3   0         33.04         37.62        10.20 o                         
  -6   3   0       1017.36        964.86        32.17 o                         
  -5   3   0        604.58        589.90        20.34 o                         
  -4   3   0        989.05        837.48        22.04 o                         
  -3   3   0        829.24        783.62        27.88 o                         
  -2   3   0         32.70         43.19         4.39 o                         
  -1   3   0       8919.34       8836.57       177.50 o                         
   0   3   0      16536.82      17195.49       217.20 o                         
   1   3   0        302.52        273.64         8.16 o                         
   2   3   0       1720.39       1853.06        28.16 o                         
   3   3   0      41578.61      41598.54       389.55 o                         
   4   3   0         43.70         39.47         6.33 o                         
   5   3   0       1308.54       1313.20        26.65 o                         
   6   3   0       1356.95       1396.63        33.72 o                         
   7   3   0       5324.17       5399.75       147.81 o                         
   8   3   0       4005.82       4246.79       131.33 o                         
   9   3   0       1089.40       1132.46        81.92 o                         
  -8   4   0       2565.86       2597.41       119.41 o                         
  -7   4   0          6.76          1.92         7.45 o                         
  -6   4   0       3061.92       2928.81        60.19 o                         
  -5   4   0       1024.76        926.63        28.64 o                         
  -4   4   0      14914.11      14312.94       219.83 o                         
  -3   4   0        175.62        210.50        11.66 o                         
  -2   4   0       8699.03       8823.22       126.14 o                         
  -1   4   0      20064.27      20085.34       369.46 o                         
   0   4   0       1960.96       1974.47        29.40 o                         
   1   4   0        721.66        755.79        15.16 o                         
   2   4   0       4382.14       4843.57        56.78 o                         
   3   4   0       6879.11       6795.29        74.30 o                         
   4   4   0        891.26        918.81        21.30 o                         
   5   4   0       4756.22       4776.88        63.72 o                         
   6   4   0        559.19        550.31        21.85 o                         
   7   4   0       2042.34       2024.53        81.50 o                         
   8   4   0        417.56        495.05        29.14 o                         
   9   4   0       2341.62       2571.83       126.77 o                         
  -8   5   0        579.15        538.81        55.20 o                         
  -7   5   0      11024.22      11287.32       291.75 o                         
  -6   5   0       1535.53       1620.64        68.86 o                         
  -5   5   0       4974.66       4787.82       120.82 o                         
  -4   5   0      10883.71      10935.23       303.75 o                         
  -3   5   0       2632.04       2580.08        47.01 o                         
  -2   5   0       2831.61       2739.08        48.06 o                         
  -1   5   0        167.87        141.67        17.43 o                         
   0   5   0      16861.39      17010.05       230.16 o                         
   1   5   0        302.26        297.08         9.72 o                         
   2   5   0         24.72         28.65         4.07 o                         
   3   5   0       3822.63       3721.22        51.85 o                         
   4   5   0          1.41          4.07         4.75 o                         
   5   5   0        431.09        376.69        14.90 o                         
   6   5   0        165.78        159.49        11.87 o                         
   7   5   0        279.28        262.16        16.09 o                         
   8   5   0          7.32         -7.53        16.38 o                         
   9   5   0       1908.10       1951.28       110.65 o                         
  -7   6   0        740.71        756.61        64.57 o                         
  -6   6   0       4543.39       4576.82       162.26 o                         
  -5   6   0      10110.56      10097.91       162.18 o                         
  -4   6   0       1770.10       1892.24        47.24 o                         
  -3   6   0      14142.22      14090.65       191.20 o                         
  -2   6   0       9044.72       8910.98       156.63 o                         
  -1   6   0        340.75        313.92        17.44 o                         
   0   6   0       2504.66       2544.59        61.37 o                         
   1   6   0       2374.56       2388.36        41.70 o                         
   2   6   0      22341.81      22323.74       204.79 o                         
   3   6   0       2476.77       2288.70        46.72 o                         
   4   6   0      10615.98      10773.81       115.00 o                         
   5   6   0      10268.98       9882.80       110.31 o                         
   6   6   0       1312.20       1324.52        34.73 o                         
   7   6   0        461.58        486.64        21.42 o                         
   8   6   0        381.36        350.62        43.46 o                         
  -6   7   0       4363.53       4615.28       171.72 o                         
  -5   7   0       2241.68       2449.61       113.98 o                         
  -4   7   0        438.52        445.59        44.24 o                         
  -3   7   0         55.81         61.59        18.75 o                         
  -2   7   0       6488.79       6533.18       181.18 o                         
  -1   7   0      19837.56      19730.02       233.07 o                         
   0   7   0       7601.95       7662.17       134.85 o                         
   1   7   0       5869.48       5968.25       108.23 o                         
   2   7   0      12230.72      12144.93       124.69 o                         
   3   7   0       2360.32       2399.12        50.20 o                         
   4   7   0       1528.77       1411.59        33.05 o                         
   5   7   0       1506.55       1435.48        50.91 o                         
   6   7   0      11958.78      11912.33       150.01 o                         
   7   7   0       1124.44       1042.58        71.14 o                         
   8   7   0        864.49        857.72        68.16 o                         
  -5   8   0        207.94        303.49        41.79 o                         
  -4   8   0       6124.75       6313.27       200.45 o                         
  -3   8   0        255.33        293.67        37.67 o                         
  -2   8   0         10.87         12.70        10.86 o                         
  -1   8   0       4186.50       4056.49       137.55 o                         
   0   8   0      15187.29      15149.36       233.19 o                         
   1   8   0       5484.14       5447.07        78.01 o                         
   2   8   0       3106.62       3221.60        59.07 o                         
   3   8   0      17069.11      17180.43       204.14 o                         
   4   8   0       2808.50       2719.08        49.94 o                         
   5   8   0        207.81        188.88        11.97 o                         
   6   8   0       1460.67       1386.70        37.13 o                         
   7   8   0       1920.71       1788.06        94.97 o                         
   8   8   0       5456.41       5761.59       197.39 o                         
  -4   9   0        585.64        609.86        59.49 o                         
  -3   9   0       2648.09       2543.62       118.19 o                         
  -2   9   0       2547.58       2420.70       112.76 o                         
  -1   9   0        284.89        280.36        36.36 o                         
   0   9   0       3741.66       4008.31       144.56 o                         
   1   9   0       1484.84       1357.19        79.38 o                         
   2   9   0        330.41        310.65        19.18 o                         
   3   9   0         77.31         60.66         8.64 o                         
   4   9   0       5173.24       5427.08        79.47 o                         
   5   9   0      10979.76      11125.00       147.72 o                         
   6   9   0       1438.38       1438.05        80.08 o                         
   7   9   0       3342.68       3414.65       138.34 o                         
   8   9   0       2223.25       2187.48       114.60 o                         
  -3  10   0        976.42       1047.48        78.59 o                         
  -2  10   0          4.12        -15.86        17.35 o                         
  -1  10   0        973.46        869.81        68.69 o                         
   0  10   0         48.20         90.50        26.55 o                         
   1  10   0         36.82         41.62        18.66 o                         
   2  10   0       4636.13       4655.29       128.31 o                         
   3  10   0        378.33        359.12        24.07 o                         
   4  10   0         85.21         77.59        14.06 o                         
   5  10   0       1515.70       1506.80        53.16 o                         
   6  10   0       4200.97       4051.15       144.65 o                         
   7  10   0       1572.84       1493.60        88.58 o                         
  -2  11   0       3414.02       3811.27       164.97 o                         
  -1  11   0        719.25        703.96        67.20 o                         
   0  11   0        975.35       1042.14        80.95 o                         
   1  11   0          0.96         -4.56        20.24 o                         
   2  11   0       1775.70       1741.71       104.08 o                         
   3  11   0       1686.81       1689.94       104.26 o                         
   4  11   0        243.50        256.30        24.18 o                         
   5  11   0        154.01        185.91        26.72 o                         
   6  11   0       1771.60       1800.94        92.08 o                         
   7  11   0         13.15        -11.48        13.93 o                         
   0  12   0        286.85        335.99        50.46 o                         
   1  12   0        285.58        336.08        50.46 o                         
   2  12   0       2501.16       2399.59       132.91 o                         
   3  12   0        252.62        270.54        45.47 o                         
   4  12   0         94.98         81.30        27.16 o                         
   3  13   0       3830.83       4011.02       187.49 o                         
  -4 -12   1         78.49         61.85        25.06 o                         
  -3 -12   1       4310.10       4009.45       177.50 o                         
  -2 -12   1        302.37        322.76        48.27 o                         
  -1 -12   1        205.42        219.12        40.30 o                         
   0 -12   1        864.87        857.36        78.41 o                         
  -6 -11   1       4655.76       4651.64       160.59 o                         
  -5 -11   1       1002.68       1064.74        64.39 o                         
  -4 -11   1       1072.23        946.03        80.25 o                         
  -3 -11   1         87.54         42.67        21.11 o                         
  -2 -11   1       2330.94       2207.72       119.15 o                         
  -1 -11   1       6459.63       6282.08       215.44 o                         
   0 -11   1        118.78         79.90        23.74 o                         
   1 -11   1       2082.55       2058.95       116.61 o                         
  -7 -10   1       3044.84       3034.07       132.38 o                         
  -6 -10   1        136.02        147.36        26.72 o                         
  -5 -10   1       3432.95       3575.95       127.30 o                         
  -4 -10   1      11957.24      12679.92       214.71 o                         
  -3 -10   1        746.18        830.89        46.35 o                         
  -2 -10   1       1349.23       1452.95        56.77 o                         
  -1 -10   1       2708.53       2703.77       123.44 o                         
   0 -10   1       5567.60       5604.15       189.77 o                         
   1 -10   1       2707.05       2612.83       123.27 o                         
   2 -10   1        926.03        916.77        72.63 o                         
   3 -10   1       5039.82       5417.10       196.07 o                         
  -7  -9   1       5427.72       5443.47       185.47 o                         
  -6  -9   1          4.09         24.36        14.46 o                         
  -5  -9   1        198.52        192.12        21.73 o                         
  -4  -9   1         16.58         11.92         6.25 o                         
  -3  -9   1      11502.72      11379.48       208.07 o                         
  -2  -9   1       9300.28       9263.27       173.86 o                         
  -1  -9   1       1256.35       1301.44        35.55 o                         
   0  -9   1       8226.71       8386.16       231.12 o                         
   1  -9   1       1574.74       1560.18        86.65 o                         
   2  -9   1       1698.59       1627.91        91.38 o                         
   3  -9   1        108.61         68.69        21.64 o                         
   4  -9   1       3957.72       4416.23       171.63 o                         
  -8  -8   1        341.69        387.68        48.01 o                         
  -7  -8   1        325.50        291.48        38.29 o                         
  -6  -8   1       3029.02       2904.05       118.10 o                         
  -5  -8   1       3944.86       4119.46        95.56 o                         
  -4  -8   1        183.05        188.25        14.50 o                         
  -3  -8   1       3941.26       3804.38        87.22 o                         
  -2  -8   1         91.55        105.20         8.71 o                         
  -1  -8   1       5335.59       5221.18        91.35 o                         
   0  -8   1        354.78        317.51        25.47 o                         
   1  -8   1       7813.82       7747.38       209.74 o                         
   2  -8   1      11869.24      12196.73       295.69 o                         
   3  -8   1        443.91        463.46        46.35 o                         
   4  -8   1       2525.17       2557.46       119.15 o                         
   5  -8   1        672.51        725.51        64.66 o                         
  -8  -7   1         46.39         67.81        22.08 o                         
  -7  -7   1       1517.80       1356.75        82.53 o                         
  -6  -7   1        595.14        582.86        19.42 o                         
  -5  -7   1        200.80        214.00        11.19 o                         
  -4  -7   1       3621.28       3543.83        56.16 o                         
  -3  -7   1        626.11        587.18        22.86 o                         
  -2  -7   1        377.87        306.24        15.44 o                         
  -1  -7   1       8792.05       8682.46        98.20 o                         
   0  -7   1        838.10        759.18        18.07 o                         
   1  -7   1         13.66         12.86         7.08 o                         
   2  -7   1        128.66        122.13        23.30 o                         
   3  -7   1      10427.89      10238.53       256.79 o                         
   4  -7   1       6067.35       6216.73       190.29 o                         
   5  -7   1        289.51        303.49        39.78 o                         
   6  -7   1       3878.63       4066.57       161.99 o                         
  -8  -6   1       3824.79       4087.95       159.98 o                         
  -7  -6   1         64.31         57.65        18.92 o                         
  -6  -6   1       4749.76       4786.18        69.97 o                         
  -5  -6   1       2919.45       3129.49        46.62 o                         
  -4  -6   1       1915.55       1821.10        47.14 o                         
  -3  -6   1       1131.45       1021.58        28.93 o                         
  -2  -6   1        450.31        474.91        24.77 o                         
  -1  -6   1       3152.61       3267.34        52.48 o                         
   0  -6   1       2982.12       2719.22        39.96 o                         
   1  -6   1       1305.84       1335.55        47.26 o                         
   2  -6   1       2230.01       2160.19        36.91 o                         
   3  -6   1       3034.00       2947.28       117.18 o                         
   4  -6   1        107.09         85.21        10.08 o                         
   5  -6   1       2625.00       2557.46       112.14 o                         
   6  -6   1         34.73         41.79        16.91 o                         
   7  -6   1       2384.82       2616.69       126.34 o                         
  -8  -5   1       2721.18       2685.73       124.50 o                         
  -7  -5   1       3072.31       2981.67       146.57 o                         
  -6  -5   1       1457.98       1394.51        31.32 o                         
  -5  -5   1       2387.75       2285.43        67.78 o                         
  -4  -5   1      26123.27      26132.22       234.92 o                         
  -3  -5   1       3732.01       4154.42        63.71 o                         
  -2  -5   1        110.83        115.43         7.25 o                         
  -1  -5   1       5565.83       5945.37        76.72 o                         
   0  -5   1       2348.29       2249.50        33.55 o                         
   1  -5   1       1616.58       1707.20        51.71 o                         
   2  -5   1        522.68        448.61        16.65 o                         
   3  -5   1       1440.21       1402.15        33.44 o                         
   4  -5   1         23.92         35.11         7.83 o                         
   5  -5   1        681.20        665.67        30.78 o                         
   6  -5   1        970.19        945.24        40.77 o                         
   7  -5   1        343.60        351.67        42.93 o                         
  -9  -4   1       3689.79       3848.42       161.99 o                         
  -8  -4   1       3547.02       3605.29       145.35 o                         
  -7  -4   1      15235.48      14954.30       232.27 o                         
  -6  -4   1       3373.82       3395.25        57.04 o                         
  -5  -4   1        237.06        263.60        11.10 o                         
  -4  -4   1        611.42        619.11        15.51 o                         
  -3  -4   1       8152.25       7757.19        83.51 o                         
  -2  -4   1       8040.11       8149.95        83.90 o                         
  -1  -4   1       5399.95       5561.89        69.50 o                         
   0  -4   1      30839.80      30959.69       285.85 o                         
   1  -4   1       6337.06       6758.43       164.53 o                         
   2  -4   1       1026.48        927.10        26.58 o                         
   3  -4   1       1820.70       1854.84        39.19 o                         
   4  -4   1       2080.38       2075.64        55.29 o                         
   5  -4   1       4163.77       4081.01       123.09 o                         
   6  -4   1        269.51        242.51        20.25 o                         
   7  -4   1         56.99         41.70        17.87 o                         
   8  -4   1       1369.59       1447.78        89.19 o                         
  -9  -3   1        127.02        195.37        34.87 o                         
  -8  -3   1       2599.09       2593.65       120.47 o                         
  -7  -3   1        180.79        173.78        14.28 o                         
  -6  -3   1      10172.23       9842.24       158.87 o                         
  -5  -3   1      22737.54      22904.12       212.15 o                         
  -4  -3   1       4407.23       4421.74        53.69 o                         
  -3  -3   1      19161.67      19435.23       236.26 o                         
  -2  -3   1       4473.28       4723.33        52.70 o                         
  -1  -3   1      10253.48      10413.53       111.45 o                         
   0  -3   1       5998.01       6238.14        76.52 o                         
   1  -3   1      16882.87      16211.02       215.89 o                         
   2  -3   1      37431.43      37395.45       455.97 o                         
   3  -3   1       3675.80       3785.08       107.81 o                         
   4  -3   1       2470.67       2531.04        55.13 o                         
   5  -3   1       4814.64       4665.79       103.76 o                         
   6  -3   1       3151.45       2982.52        81.79 o                         
   7  -3   1       1176.13       1157.70        71.58 o                         
   8  -3   1          1.18         17.26        14.81 o                         
   9  -3   1       1929.16       1923.77       106.27 o                         
  -9  -2   1       1779.99       1831.95       105.05 o                         
  -8  -2   1       5650.38       5845.08       190.73 o                         
  -7  -2   1         17.72         28.08        11.52 o                         
  -6  -2   1       1066.95        969.99        62.77 o                         
  -5  -2   1          9.90         14.17         3.33 o                         
  -4  -2   1      19572.57      19617.76       202.03 o                         
  -3  -2   1      13722.29      13991.03       146.34 o                         
  -2  -2   1      14120.94      14000.97       145.89 o                         
  -1  -2   1      85643.34      86514.12       701.69 o                         
   0  -2   1       1451.18       1478.22        30.46 o                         
   1  -2   1       1505.60       1382.24        49.33 o                         
   2  -2   1        526.91        535.35        31.63 o                         
   3  -2   1      11188.77      10640.45       109.28 o                         
   4  -2   1      16771.12      16593.84       164.21 o                         
   5  -2   1       1684.45       1589.93        39.81 o                         
   6  -2   1      17095.75      16715.96       451.55 o                         
   7  -2   1       2333.97       2063.60        91.64 o                         
   8  -2   1         48.72         58.29        12.82 o                         
   9  -2   1        252.72        152.27        29.35 o                         
  -9  -1   1         12.72         30.86        23.52 o                         
  -8  -1   1       1012.55       1041.87        72.54 o                         
  -7  -1   1       3833.84       3743.79        85.84 o                         
  -6  -1   1       1515.93       1427.00        37.48 o                         
  -5  -1   1          4.30         20.77         5.16 o                         
  -4  -1   1       9757.50       9817.21       183.43 o                         
  -3  -1   1        131.60        100.03         5.76 o                         
  -2  -1   1       9149.11       9703.48       186.88 o                         
  -1  -1   1       1615.98       1505.95        39.95 o                         
   0  -1   1      13171.23      13665.58       244.92 o                         
   1  -1   1      37793.15      37310.96       627.47 o                         
   2  -1   1       8659.89       8823.25        86.88 o                         
   3  -1   1      32909.62      33306.77       383.58 o                         
   4  -1   1        441.07        389.79        14.82 o                         
   5  -1   1       7159.48       7281.50        90.33 o                         
   6  -1   1       2972.04       2943.04        53.93 o                         
   7  -1   1       6862.71       6682.29       187.58 o                         
   8  -1   1      12417.11      11937.66       295.16 o                         
   9  -1   1        799.50        717.06        43.20 o                         
  -9   0   1        329.57        324.59        42.40 o                         
  -8   0   1       1476.63       1411.30        53.62 o                         
  -7   0   1       1423.84       1371.45        49.99 o                         
  -6   0   1          0.23          5.81         4.64 o                         
  -5   0   1       3259.16       3314.51        58.47 o                         
  -4   0   1       2775.87       2732.63        47.38 o                         
  -3   0   1       6914.78       7108.10        86.03 o                         
  -2   0   1      10840.90      11128.98       117.45 o                         
  -1   0   1       1636.36       1760.99        42.58 o                         
   1   0   1        594.96        538.11        21.03 o                         
   2   0   1      29165.62      29000.20       265.53 o                         
   3   0   1       2301.97       2311.12        34.54 o                         
   4   0   1       9205.51       9529.05       102.30 o                         
   5   0   1      21410.01      21150.75       204.16 o                         
   6   0   1        105.89         91.35        14.07 o                         
   7   0   1         81.76         60.51        10.60 o                         
   8   0   1        391.73        359.82        40.74 o                         
   9   0   1       5306.79       5671.70       192.83 o                         
  10   0   1       2921.78       3053.43       133.78 o                         
  -9   1   1       1897.35       1849.84       103.82 o                         
  -8   1   1        176.17        157.58        20.15 o                         
  -7   1   1       5041.57       4973.98        86.78 o                         
  -6   1   1       2506.96       2565.15        55.75 o                         
  -5   1   1         50.74         44.20         7.06 o                         
  -4   1   1       3652.55       3515.95        57.34 o                         
  -3   1   1        103.07        104.00         7.61 o                         
  -2   1   1       8575.77       8903.85        84.63 o                         
  -1   1   1       2858.52       2872.22        29.87 o                         
   1   1   1        196.72        274.66         7.60 o                         
   2   1   1      15990.67      16106.75       164.08 o                         
   3   1   1        341.37        409.32        12.43 o                         
   4   1   1      10821.80      10835.15       128.41 o                         
   5   1   1        640.42        627.53        19.89 o                         
   6   1   1       6637.07       6665.90        87.21 o                         
   7   1   1       6778.04       6841.13       108.02 o                         
   8   1   1        185.74        188.07        21.40 o                         
   9   1   1       3646.78       3707.98       150.78 o                         
  -9   2   1       1545.57       1569.26        63.74 o                         
  -8   2   1        607.76        591.94        35.72 o                         
  -7   2   1        323.98        300.99        23.75 o                         
  -6   2   1       7082.92       6819.87        89.64 o                         
  -5   2   1      21981.03      22284.50       213.02 o                         
  -4   2   1       1065.42       1111.00        29.07 o                         
  -3   2   1       6442.11       6629.15        72.73 o                         
  -2   2   1       7859.41       8531.36        93.96 o                         
  -1   2   1       9960.52      10153.84       106.05 o                         
   0   2   1          2.49          5.96         5.08 o                         
   1   2   1       2442.48       2546.20        30.52 o                         
   2   2   1      17108.21      16855.17       191.37 o                         
   3   2   1        529.18        702.62        18.01 o                         
   4   2   1       1725.36       1638.49        33.39 o                         
   5   2   1       2911.28       2927.97        46.38 o                         
   6   2   1       2404.00       2366.15        61.23 o                         
   7   2   1         17.62         41.94         9.08 o                         
   8   2   1       6094.10       6128.07       103.61 o                         
   9   2   1          5.53         23.83        14.46 o                         
  -9   3   1       2251.77       2151.14       111.57 o                         
  -8   3   1      10411.85      10369.44       188.16 o                         
  -7   3   1       1599.99       1590.24        56.34 o                         
  -6   3   1        741.95        722.81        24.61 o                         
  -5   3   1       2172.98       2180.67        41.55 o                         
  -4   3   1      11538.08      11574.94       120.74 o                         
  -3   3   1       9693.01       9657.20       114.20 o                         
  -2   3   1       1384.75       1376.18        37.10 o                         
  -1   3   1      61752.47      64823.01       952.12 o                         
   0   3   1       8823.66       8984.02       175.57 o                         
   1   3   1        427.36        488.27        11.44 o                         
   2   3   1      18810.40      19338.64       172.35 o                         
   3   3   1       3260.03       3146.40        63.23 o                         
   4   3   1      11007.13      10898.14       134.95 o                         
   5   3   1         45.98         67.65         6.48 o                         
   6   3   1       5955.16       5670.99        75.84 o                         
   7   3   1        837.38        719.02        27.35 o                         
   8   3   1       1415.06       1536.91        51.43 o                         
   9   3   1        332.50        387.68        47.75 o                         
  -9   4   1          6.66         25.41        13.40 o                         
  -8   4   1          0.24        -10.38        10.38 o                         
  -7   4   1       8422.47       8345.65       156.30 o                         
  -6   4   1       9389.39       9160.29       127.17 o                         
  -5   4   1       1644.51       1685.88        36.21 o                         
  -4   4   1      20992.02      21144.50       200.96 o                         
  -3   4   1       3537.29       3659.48        48.56 o                         
  -2   4   1       1967.34       1845.17        28.60 o                         
  -1   4   1        589.81        674.70        34.78 o                         
   0   4   1      24559.27      25016.54       444.54 o                         
   1   4   1      63344.77      62775.04       520.77 o                         
   2   4   1       2067.62       2128.41        32.99 o                         
   3   4   1      13752.18      14223.01       137.02 o                         
   4   4   1       5532.17       5538.72        93.40 o                         
   5   4   1       5185.16       5137.36        69.23 o                         
   6   4   1        133.23        154.94        17.25 o                         
   7   4   1        477.50        432.14        20.46 o                         
   8   4   1       7809.94       8148.97       199.71 o                         
   9   4   1        364.90        390.66        47.31 o                         
  -8   5   1         72.52         59.75        17.35 o                         
  -7   5   1       1958.68       1975.81       109.03 o                         
  -6   5   1         90.12        108.17        11.13 o                         
  -5   5   1       7814.73       7698.89       105.65 o                         
  -4   5   1        492.45        467.97        16.12 o                         
  -3   5   1      12972.31      12843.14       127.13 o                         
  -2   5   1      35434.97      35819.99       640.44 o                         
  -1   5   1        602.11        603.29        36.36 o                         
   0   5   1        483.13        489.75        31.89 o                         
   1   5   1       3261.15       3332.85        41.26 o                         
   2   5   1      13091.78      12721.01       125.34 o                         
   3   5   1      14069.52      13472.18       136.45 o                         
   4   5   1       3905.69       3829.44        65.31 o                         
   5   5   1      27287.76      27555.89       257.01 o                         
   6   5   1       4920.39       4805.75        80.16 o                         
   7   5   1         17.89         51.19        17.90 o                         
   8   5   1       1094.19       1096.85        45.86 o                         
   9   5   1       2043.89       2170.57       115.03 o                         
  -7   6   1          8.80         24.44        15.16 o                         
  -6   6   1        111.73        101.45        22.60 o                         
  -5   6   1       4146.28       3872.24       109.78 o                         
  -4   6   1          1.59         -6.13        11.30 o                         
  -3   6   1        259.13        240.90        21.20 o                         
  -2   6   1       1123.92       1177.52        93.04 o                         
  -1   6   1      22439.67      22865.51       434.46 o                         
   0   6   1      13649.21      13628.72       199.65 o                         
   1   6   1       2135.02       2121.24        31.00 o                         
   2   6   1      30907.21      31194.12       276.79 o                         
   3   6   1       1742.29       1730.36        34.01 o                         
   4   6   1       4932.03       4817.84        65.07 o                         
   5   6   1       1339.22       1325.65        31.10 o                         
   6   6   1      13658.73      13728.40       177.56 o                         
   7   6   1      13414.33      13191.16       215.97 o                         
   8   6   1       1549.66       1525.23        90.59 o                         
  -6   7   1         22.97         34.34        17.52 o                         
  -5   7   1       1350.27       1353.16        81.65 o                         
  -4   7   1       2242.03       2165.67        99.61 o                         
  -3   7   1       1675.92       1628.08        80.87 o                         
  -2   7   1       2128.03       2131.00        66.92 o                         
  -1   7   1       2056.54       2027.91       103.95 o                         
   0   7   1         40.90         37.15         8.59 o                         
   1   7   1       7599.69       7636.96       143.77 o                         
   2   7   1          8.90          9.42         3.09 o                         
   3   7   1       9825.02       9720.99       128.68 o                         
   4   7   1      12596.55      12782.40       136.23 o                         
   5   7   1        261.97        274.90        14.01 o                         
   6   7   1        179.05        174.35        13.43 o                         
   7   7   1        850.12        835.44        30.90 o                         
   8   7   1       5265.69       5423.93       187.23 o                         
  -6   8   1         13.52         25.67        13.75 o                         
  -5   8   1       3604.94       3854.46       152.79 o                         
  -4   8   1       1760.49       1781.31        94.88 o                         
  -3   8   1        267.22        269.49        34.61 o                         
  -2   8   1       1467.74       1364.20        76.22 o                         
  -1   8   1       3262.96       3149.37       118.54 o                         
   0   8   1         33.80         26.47         8.15 o                         
   1   8   1       5158.25       5111.58       108.21 o                         
   2   8   1       2034.30       1942.93        34.91 o                         
   3   8   1        101.19         97.54        10.24 o                         
   4   8   1       1178.04       1168.29        31.27 o                         
   5   8   1       6950.96       6759.39        89.50 o                         
   6   8   1       3677.78       3565.30        68.75 o                         
   7   8   1        367.40        398.11        44.16 o                         
   8   8   1       5048.23       5210.51       183.72 o                         
  -5   9   1        338.30        425.97        50.73 o                         
  -4   9   1       2971.27       3148.84       138.51 o                         
  -3   9   1       4094.44       4073.05       154.72 o                         
  -2   9   1       1477.78       1584.01        88.14 o                         
  -1   9   1         38.21         43.02        16.21 o                         
   0   9   1          3.88          1.49        12.53 o                         
   1   9   1       5344.77       5255.72       171.72 o                         
   2   9   1        132.09        121.17        26.20 o                         
   3   9   1        460.81        381.84        20.03 o                         
   4   9   1       3505.30       3480.12        59.83 o                         
   5   9   1       1030.12        988.48        34.04 o                         
   6   9   1         12.92         25.83         8.69 o                         
   7   9   1       1047.12       1020.58        70.88 o                         
   8   9   1        132.03        164.53        30.84 o                         
  -3  10   1       1157.16       1225.07        84.81 o                         
  -2  10   1       9042.46       9317.03       265.90 o                         
  -1  10   1       1097.18       1139.74        78.76 o                         
   0  10   1        844.49        896.18        69.56 o                         
   1  10   1       4869.56       4948.38       175.22 o                         
   2  10   1       1199.61       1207.81        80.60 o                         
   3  10   1       1218.93       1349.26        49.89 o                         
   4  10   1        129.59        127.30        18.92 o                         
   5  10   1       3197.77       3111.57       158.05 o                         
   6  10   1        189.84        184.25        28.30 o                         
   7  10   1        473.85        440.33        48.10 o                         
  -2  11   1        198.44        176.54        34.96 o                         
  -1  11   1       4235.71       4466.86       177.24 o                         
   0  11   1       6095.17       6206.65       213.42 o                         
   1  11   1       1025.33       1239.35        87.17 o                         
   2  11   1       6346.82       6335.18       216.40 o                         
   3  11   1       1629.78       1571.13       100.49 o                         
   4  11   1        721.63        733.31        38.03 o                         
   5  11   1        271.49        242.39        21.91 o                         
   6  11   1        972.22       1155.24        71.40 o                         
   7  11   1       2855.98       2933.14       127.47 o                         
   0  12   1       1086.23       1172.77        92.78 o                         
   1  12   1       2975.42       2992.45       148.85 o                         
   2  12   1        636.84        658.57        69.04 o                         
   3  12   1       2411.35       2420.35       134.75 o                         
   4  12   1       8353.69       8602.38       279.92 o                         
   2  13   1        514.78        502.01        64.92 o                         
   3  13   1         60.08         45.38        19.98 o                         
   4  13   1        118.68         49.59        27.42 o                         
  -3 -12   2        165.39        174.78        37.94 o                         
  -2 -12   2          1.13          1.05        13.75 o                         
  -1 -12   2       6189.25       5969.92       221.66 o                         
  -4 -11   2       4128.23       4578.31       186.52 o                         
  -3 -11   2       2220.09       2253.54       122.48 o                         
  -2 -11   2        483.81        576.57        59.49 o                         
  -1 -11   2       2528.37       2674.95       132.56 o                         
   0 -11   2         23.95         49.59        23.39 o                         
   1 -11   2       2294.24       2247.93       123.36 o                         
  -7 -10   2        838.41        847.38        69.39 o                         
  -6 -10   2        459.49        445.59        46.87 o                         
  -5 -10   2        644.68        634.74        50.73 o                         
  -4 -10   2        979.75        906.12        44.64 o                         
  -3 -10   2        340.56        314.19        36.62 o                         
  -2 -10   2       4288.97       4091.89       157.53 o                         
  -1 -10   2        130.83        137.81        27.77 o                         
   0 -10   2       3199.64       3302.77       140.00 o                         
   1 -10   2       3566.10       3839.48       155.42 o                         
   2 -10   2        129.94         93.48        25.76 o                         
  -7  -9   2        388.62        304.71        41.18 o                         
  -6  -9   2        410.74        348.87        40.39 o                         
  -5  -9   2        801.32        721.22        53.36 o                         
  -4  -9   2       1390.14       1174.58        37.67 o                         
  -3  -9   2          4.31         -3.19         4.63 o                         
  -2  -9   2       2616.20       2727.96        63.99 o                         
  -1  -9   2       1760.84       1655.22        48.62 o                         
   0  -9   2        280.06        278.52        36.71 o                         
   1  -9   2         32.84         23.83        17.26 o                         
   2  -9   2       5394.71       5777.36       190.99 o                         
   3  -9   2       1895.59       2024.52       109.25 o                         
  -7  -8   2       3199.17       2844.65       127.56 o                         
  -6  -8   2        478.22        447.17        44.51 o                         
  -5  -8   2       1890.59       1904.59        44.21 o                         
  -4  -8   2        286.50        271.61        13.90 o                         
  -3  -8   2         72.25         86.74         8.20 o                         
  -2  -8   2       6364.73       6190.73        81.58 o                         
  -1  -8   2         24.35         25.03         5.47 o                         
   0  -8   2        440.70        412.69        20.46 o                         
   1  -8   2       3364.09       3360.07       125.72 o                         
   2  -8   2       1933.52       2053.35        98.83 o                         
   3  -8   2          0.28          8.24        13.93 o                         
   4  -8   2       2366.07       2479.84       119.15 o                         
  -8  -7   2       4503.92       4908.78       182.23 o                         
  -7  -7   2       3369.45       3555.88       142.89 o                         
  -6  -7   2       2572.69       2390.74       105.57 o                         
  -5  -7   2      15965.74      15841.84       149.41 o                         
  -4  -7   2         60.74        102.33         9.33 o                         
  -3  -7   2         19.65         29.34         4.83 o                         
  -2  -7   2       4476.66       4574.80        63.44 o                         
  -1  -7   2       5839.38       5682.53        88.80 o                         
   0  -7   2       1153.51       1128.31        29.43 o                         
   1  -7   2          4.35         13.25         2.75 o                         
   2  -7   2       4373.40       4080.50        68.96 o                         
   3  -7   2        138.95        125.85         9.35 o                         
   4  -7   2        392.60        385.14        43.28 o                         
   5  -7   2        737.48        755.03        63.69 o                         
  -8  -6   2       5381.52       5799.08       199.58 o                         
  -7  -6   2         15.80         29.53        14.11 o                         
  -6  -6   2       3067.20       3128.76        70.31 o                         
  -5  -6   2        126.61        132.27        12.65 o                         
  -4  -6   2      16017.66      15735.22       134.98 o                         
  -3  -6   2      17265.56      16971.87       164.35 o                         
  -2  -6   2       2806.01       2793.25        43.52 o                         
  -1  -6   2      11004.35      10887.45       114.18 o                         
   0  -6   2       1582.29       1656.31        40.24 o                         
   1  -6   2      11628.90      11402.95       184.99 o                         
   2  -6   2        449.74        445.76        17.02 o                         
   3  -6   2       2030.64       2043.34        81.48 o                         
   4  -6   2      10691.20      10487.37       164.49 o                         
   5  -6   2          9.03          8.85        13.67 o                         
   6  -6   2         32.86         61.68        21.11 o                         
  -8  -5   2        211.96        184.42        33.56 o                         
  -7  -5   2      12680.68      12552.43       311.11 o                         
  -6  -5   2       9731.19       9676.12       154.62 o                         
  -5  -5   2        686.06        655.74        22.87 o                         
  -4  -5   2       1472.87       1510.89        21.30 o                         
  -3  -5   2          0.99          3.86         2.86 o                         
  -2  -5   2      21188.75      20508.30       187.79 o                         
  -1  -5   2      11346.39      11052.52       151.99 o                         
   0  -5   2       8225.02       8192.56       102.12 o                         
   1  -5   2      32091.18      32155.89       417.58 o                         
   2  -5   2       1107.34       1109.43        28.34 o                         
   3  -5   2        266.13        257.83        14.24 o                         
   4  -5   2       2624.76       2512.51        61.51 o                         
   5  -5   2       6158.09       6038.19       307.47 o                         
   6  -5   2       2856.35       2947.33       124.32 o                         
   7  -5   2        415.42        507.71        52.65 o                         
  -8  -4   2        414.24        340.19        43.54 o                         
  -7  -4   2        180.23        157.41        16.13 o                         
  -6  -4   2        195.87        215.24        17.43 o                         
  -5  -4   2      14988.44      14458.46       275.34 o                         
  -4  -4   2       5533.34       5428.79        76.28 o                         
  -3  -4   2        424.74        330.58         9.99 o                         
  -2  -4   2      31680.75      31898.44       274.73 o                         
  -1  -4   2       3455.07       3306.29        42.55 o                         
   0  -4   2       4874.77       4787.85        84.97 o                         
   1  -4   2         36.38         31.92         7.40 o                         
   2  -4   2      19907.51      19725.33       214.81 o                         
   3  -4   2      22259.73      22244.26       249.83 o                         
   4  -4   2       1416.92       1400.15        37.76 o                         
   5  -4   2       6504.40       6282.91       120.47 o                         
   6  -4   2        323.67        258.19        34.43 o                         
   7  -4   2       2956.37       2920.44       126.25 o                         
   8  -4   2        502.73        541.26        55.81 o                         
  -9  -3   2       1394.21       1566.40        98.91 o                         
  -8  -3   2       1691.58       1671.71        95.85 o                         
  -7  -3   2        190.00        148.93        15.11 o                         
  -6  -3   2       1303.88       1294.31        42.71 o                         
  -5  -3   2       3879.24       3819.23        63.83 o                         
  -4  -3   2       2793.08       2728.43        46.64 o                         
  -3  -3   2      11955.04      11843.56       158.20 o                         
  -2  -3   2        758.82        646.70        13.15 o                         
  -1  -3   2      21471.69      20137.82       204.41 o                         
   0  -3   2      31510.11      30909.28       916.33 o                         
   1  -3   2        139.62        152.97        10.58 o                         
   2  -3   2       5366.83       5373.82        89.54 o                         
   3  -3   2        726.20        655.50        26.46 o                         
   4  -3   2      22675.16      22915.11       258.64 o                         
   5  -3   2       4752.90       4465.73       126.42 o                         
   6  -3   2       5046.28       4789.45       143.86 o                         
   7  -3   2      12365.29      12652.22       309.09 o                         
   8  -3   2         75.74         60.89        19.71 o                         
  -9  -2   2       1306.66       1312.86        89.45 o                         
  -8  -2   2       3565.44       3672.76       147.01 o                         
  -7  -2   2         72.44         93.44        10.29 o                         
  -6  -2   2        616.05        585.62        23.05 o                         
  -5  -2   2       6673.92       6772.23        88.80 o                         
  -4  -2   2        222.06        120.97         9.87 o                         
  -3  -2   2       3769.52       3480.35        57.31 o                         
  -2  -2   2       3820.50       3946.49        46.71 o                         
  -1  -2   2         85.95         32.36         3.44 o                         
   0  -2   2       4488.63       5116.56        63.73 o                         
   1  -2   2      13338.00      12896.40       177.73 o                         
   2  -2   2       2469.66       2354.68        49.11 o                         
   3  -2   2        709.84        649.00        25.74 o                         
   4  -2   2       8912.31       8771.72       160.81 o                         
   5  -2   2         77.72         64.44         8.56 o                         
   6  -2   2        839.73        826.75        47.75 o                         
   9  -2   2       4782.70       4834.83       178.03 o                         
  -9  -1   2        799.56        764.41        67.02 o                         
  -8  -1   2       6243.19       6384.59       125.57 o                         
  -7  -1   2       4499.78       4663.29       141.54 o                         
  -6  -1   2       1508.59       1395.01        42.24 o                         
  -5  -1   2         70.72         74.91         7.34 o                         
  -4  -1   2       3336.76       3234.43        58.08 o                         
  -3  -1   2      16596.03      17405.85       217.85 o                         
  -2  -1   2        463.83        370.86        23.66 o                         
  -1  -1   2       5227.83       5653.40        71.55 o                         
   0  -1   2        996.25       1205.00        35.26 o                         
   1  -1   2       1836.48       1589.18        50.55 o                         
   2  -1   2       5947.90       6313.67        96.27 o                         
   3  -1   2       8009.34       8379.89       127.51 o                         
   4  -1   2        733.88        760.45        25.73 o                         
   5  -1   2       6150.45       6113.87        81.48 o                         
   6  -1   2       2697.38       2638.07        53.86 o                         
   7  -1   2        260.21        282.37        37.32 o                         
  -9   0   2       3911.12       4001.47       162.87 o                         
  -8   0   2       1383.66       1348.98        50.73 o                         
  -7   0   2       7128.78       6884.19       102.34 o                         
  -6   0   2      14246.71      14227.33       173.88 o                         
  -5   0   2       1018.20       1047.85        29.43 o                         
  -4   0   2        178.46        199.22        11.22 o                         
  -3   0   2       4581.46       5004.88        54.96 o                         
  -2   0   2       8021.66       7980.62       139.43 o                         
  -1   0   2       5826.73       6062.09       108.02 o                         
   0   0   2         28.75         45.89         7.75 o                         
   1   0   2      31039.57      32269.63       543.54 o                         
   2   0   2         88.04        201.87        22.12 o                         
   3   0   2        559.66        455.69        16.82 o                         
   4   0   2       2453.69       2547.89        42.07 o                         
   5   0   2       3731.86       3723.80        57.69 o                         
   6   0   2        567.74        544.78        21.56 o                         
   7   0   2       3599.55       3475.33        91.92 o                         
   8   0   2         99.60        106.35        16.65 o                         
  -9   1   2       5934.98       6029.59       133.10 o                         
  -8   1   2        210.25        215.66        20.49 o                         
  -7   1   2        143.20        120.65        11.80 o                         
  -6   1   2         81.44         75.29         7.85 o                         
  -5   1   2      24866.21      24717.85       230.04 o                         
  -4   1   2      17958.09      18080.51       169.96 o                         
  -3   1   2      11751.87      12051.79       115.51 o                         
  -2   1   2      68560.17      69704.35       655.78 o                         
  -1   1   2       2567.29       3038.67        45.64 o                         
   0   1   2       2598.53       2635.70        61.85 o                         
   1   1   2          5.45         29.17         6.31 o                         
   2   1   2      25150.68      25023.23       306.93 o                         
   3   1   2      27182.11      27261.32       240.70 o                         
   4   1   2       1084.31       1092.62        24.99 o                         
   5   1   2       5145.72       5289.46        84.30 o                         
   6   1   2       2193.23       2029.73        42.70 o                         
   7   1   2        986.32        908.00        42.17 o                         
   8   1   2        313.11        283.66        26.39 o                         
   9   1   2         44.93         42.48        12.31 o                         
  -9   2   2        169.14        137.79        18.60 o                         
  -8   2   2       7083.81       7167.04       346.63 o                         
  -7   2   2       8784.09       8615.61       128.86 o                         
  -6   2   2          3.77          7.23         5.11 o                         
  -5   2   2      10125.14       9919.59       130.06 o                         
  -4   2   2        652.78        698.19        19.32 o                         
  -3   2   2      13552.39      13875.36       132.55 o                         
  -2   2   2       7564.52       7842.37        89.51 o                         
  -1   2   2      21211.65      21746.67       422.46 o                         
   0   2   2      42538.51      41156.13       692.74 o                         
   1   2   2       3845.86       3911.58        93.39 o                         
   2   2   2       3811.28       4121.25        54.36 o                         
   3   2   2       1530.60       1546.59        30.71 o                         
   4   2   2       9017.00       9019.96       111.59 o                         
   5   2   2       2451.11       2244.35        40.78 o                         
   6   2   2       1336.58       1262.55        32.16 o                         
   7   2   2      14551.96      14225.40       182.57 o                         
   8   2   2        584.67        505.81        33.63 o                         
   9   2   2         40.87         22.83         9.07 o                         
  -9   3   2        875.90        767.00        44.47 o                         
  -8   3   2        321.63        318.10        27.19 o                         
  -7   3   2        340.18        306.69        30.62 o                         
  -6   3   2       5713.01       5765.86        81.33 o                         
  -5   3   2       3635.72       3511.98        55.34 o                         
  -4   3   2       4906.01       4823.38        73.31 o                         
  -3   3   2      14159.36      13853.87       152.07 o                         
  -2   3   2        288.90        254.55        10.79 o                         
  -1   3   2       4738.66       4850.54        78.80 o                         
   0   3   2        812.79        695.02        32.94 o                         
   1   3   2      44814.95      44696.47       531.82 o                         
   2   3   2      33481.98      33266.88       286.39 o                         
   3   3   2      15672.73      15534.13       145.79 o                         
   4   3   2      33540.05      33800.79       342.85 o                         
   5   3   2        306.05        273.80        14.50 o                         
   6   3   2        716.08        728.61        26.63 o                         
   7   3   2        325.14        333.83        19.47 o                         
   8   3   2       8569.23       8842.81       274.18 o                         
   9   3   2       5342.34       5494.51       130.76 o                         
  -9   4   2        181.07        161.64        30.40 o                         
  -8   4   2          3.50         19.86         9.34 o                         
  -7   4   2         85.99         90.12        14.57 o                         
  -6   4   2       3144.65       3002.61        62.72 o                         
  -5   4   2         43.72         30.50         5.39 o                         
  -4   4   2       2521.89       2538.02        42.44 o                         
  -3   4   2         39.37         31.01         7.62 o                         
  -2   4   2      25950.40      26476.44       327.51 o                         
  -1   4   2       5528.48       5714.51        82.81 o                         
   0   4   2       2552.58       2572.36        76.57 o                         
   1   4   2      16619.36      16445.71       177.35 o                         
   2   4   2        632.80        615.45        16.64 o                         
   3   4   2      12571.55      12760.67       126.81 o                         
   4   4   2        628.75        588.83        22.13 o                         
   5   4   2      16404.90      16384.79       205.36 o                         
   6   4   2      16830.76      16484.77       193.43 o                         
   7   4   2        493.31        486.31        23.06 o                         
   8   4   2       2116.75       2123.45        69.72 o                         
   9   4   2        313.25        263.82        35.13 o                         
  -8   5   2         14.45         52.83        18.57 o                         
  -7   5   2         15.63          9.60        14.59 o                         
  -6   5   2       4433.69       4390.48       110.32 o                         
  -5   5   2        323.15        292.27        20.55 o                         
  -4   5   2        226.45        224.89        14.25 o                         
  -3   5   2       5830.52       5898.32        97.74 o                         
  -2   5   2       2256.21       2240.98        38.64 o                         
  -1   5   2        137.60        159.07        11.52 o                         
   0   5   2       8094.86       8369.91       115.06 o                         
   1   5   2        141.30        147.62         9.22 o                         
   2   5   2       5833.10       6204.19        72.47 o                         
   3   5   2       9523.63       9408.02       101.42 o                         
   4   5   2        861.85        825.61        22.80 o                         
   5   5   2        272.02        239.75        13.04 o                         
   6   5   2          9.32         28.53         6.21 o                         
   7   5   2      16677.67      17027.53       211.92 o                         
   8   5   2       2539.78       2546.35        76.10 o                         
   9   5   2       1759.02       1749.42       101.89 o                         
  -8   6   2        150.94        136.67        31.45 o                         
  -7   6   2          8.05         10.51        11.13 o                         
  -6   6   2        737.07        776.30        36.84 o                         
  -5   6   2       3038.67       3087.34        73.57 o                         
  -4   6   2       2726.62       2704.62        86.56 o                         
  -3   6   2         61.98         49.02        11.66 o                         
  -2   6   2       2376.18       2496.22        38.89 o                         
  -1   6   2        585.02        727.00        43.72 o                         
   0   6   2       6419.24       6433.86        91.72 o                         
   1   6   2       3544.69       3534.17        55.73 o                         
   2   6   2       1566.91       1455.91        28.66 o                         
   3   6   2       1552.32       1527.86        32.26 o                         
   4   6   2       8637.89       8959.79       103.14 o                         
   5   6   2       1130.58       1134.28        29.73 o                         
   6   6   2         15.83         14.14         7.18 o                         
   7   6   2       2780.91       2829.28        63.39 o                         
   8   6   2        118.93        152.81        17.97 o                         
  -7   7   2       6964.34       7360.76       234.45 o                         
  -6   7   2        589.88        697.47        60.63 o                         
  -5   7   2       2550.90       2601.53       114.86 o                         
  -4   7   2       1509.59       1595.32        82.79 o                         
  -3   7   2       6013.65       6191.41       177.15 o                         
  -2   7   2        402.59        379.78        25.57 o                         
  -1   7   2       2619.15       2711.86        70.74 o                         
   0   7   2      14525.22      14855.89       560.76 o                         
   1   7   2        367.74        353.41        14.57 o                         
   2   7   2        979.04        994.38        29.08 o                         
   3   7   2       5950.97       5980.04        92.40 o                         
   4   7   2       3901.66       4036.70        61.10 o                         
   5   7   2         69.14         88.83         9.08 o                         
   6   7   2       1232.56       1146.73        36.86 o                         
   7   7   2       1305.50       1336.94        48.96 o                         
   8   7   2        271.64        314.52        40.83 o                         
  -6   8   2       4081.50       4241.18       167.34 o                         
  -5   8   2       2338.78       2387.50       115.73 o                         
  -4   8   2       3631.73       3821.69       143.95 o                         
  -3   8   2      17329.10      17551.01       387.42 o                         
  -2   8   2        629.04        616.35        49.94 o                         
  -1   8   2         74.18         74.12        19.01 o                         
   0   8   2       2608.79       2478.92        70.91 o                         
   1   8   2      11039.39      10858.08       133.84 o                         
   2   8   2       8035.25       7987.39       110.81 o                         
   3   8   2        293.85        292.07        17.40 o                         
   4   8   2       6968.44       6947.71        89.49 o                         
   5   8   2        653.52        624.96        23.01 o                         
   6   8   2       1558.56       1600.58        45.12 o                         
   7   8   2       1634.04       1642.17        55.34 o                         
   8   8   2        120.18         90.24        24.01 o                         
  -5   9   2        145.66        117.66        26.63 o                         
  -4   9   2       1842.32       1958.03       105.40 o                         
  -3   9   2        111.03         83.41        23.30 o                         
  -2   9   2      10339.23       9963.60       264.24 o                         
  -1   9   2      12067.57      12040.17       299.72 o                         
   0   9   2        478.24        466.36        47.05 o                         
   1   9   2       7613.17       7611.50       219.82 o                         
   2   9   2        814.04        793.43        30.78 o                         
   3   9   2       6638.93       6410.08       203.43 o                         
   4   9   2         24.15         46.72         8.49 o                         
   5   9   2       3668.91       3719.18        88.16 o                         
   6   9   2      12214.46      12617.33       203.33 o                         
   7   9   2        338.73        343.17        41.00 o                         
   8   9   2        741.42        773.96        65.88 o                         
  -4  10   2       4463.24       4516.28       178.20 o                         
  -3  10   2          3.37        -13.67        13.67 o                         
  -2  10   2       1022.49        984.49        74.03 o                         
  -1  10   2          6.45          0.53        16.38 o                         
   0  10   2      10396.41      10398.68       281.85 o                         
   1  10   2       3149.16       3279.91       138.51 o                         
   2  10   2       5180.51       5076.29       180.30 o                         
   3  10   2      14773.42      15261.72       376.38 o                         
   4  10   2        263.89        298.71        18.60 o                         
   5  10   2          7.31          1.49        11.78 o                         
   6  10   2        731.86        729.08        43.41 o                         
   7  10   2       5559.32       5747.22       188.28 o                         
   8  10   2       3128.41       3523.47       148.50 o                         
  -2  11   2        349.02        286.23        43.10 o                         
  -1  11   2         53.87         10.16        16.21 o                         
   0  11   2       4962.93       4936.99       186.96 o                         
   1  11   2        576.83        573.50        59.14 o                         
   2  11   2       1882.04       1777.63       106.62 o                         
   3  11   2         76.33         94.27        29.88 o                         
   4  11   2       7954.56       7836.05       253.81 o                         
   5  11   2       6841.40       6449.77       192.66 o                         
   6  11   2        332.97        385.67        40.56 o                         
   7  11   2       2273.16       2366.82       112.32 o                         
  -1  12   2       1048.94        990.45        84.28 o                         
   0  12   2        338.47        357.72        51.08 o                         
   1  12   2       1596.70       1413.61       100.31 o                         
   2  12   2       3397.72       3271.93       156.74 o                         
   3  12   2        388.42        370.95        52.39 o                         
   4  12   2        798.48        789.38        77.62 o                         
   5  12   2          5.74          9.55        11.21 o                         
   2  13   2        170.88        250.22        46.43 o                         
   3  13   2       1153.02        978.44        89.80 o                         
   4  13   2         65.99         41.00        21.29 o                         
  -3 -11   3       1153.46       1115.64        84.81 o                         
  -2 -11   3        225.06        207.73        37.23 o                         
  -1 -11   3         54.68         50.81        23.13 o                         
   0 -11   3          4.19         -3.94        16.38 o                         
  -6 -10   3       2689.49       2716.57       122.22 o                         
  -5 -10   3        444.20        386.54        41.00 o                         
  -4 -10   3        580.66        596.98        46.43 o                         
  -3 -10   3       3462.23       3347.10       143.60 o                         
  -2 -10   3         16.09         -2.37        13.58 o                         
  -1 -10   3         41.47         24.97        14.02 o                         
   0 -10   3        679.71        637.72        59.49 o                         
   1 -10   3       1093.55       1152.44        82.00 o                         
   2 -10   3        126.66        153.32        32.33 o                         
  -7  -9   3       1290.67       1406.78        90.50 o                         
  -6  -9   3       4961.48       4596.97       164.36 o                         
  -5  -9   3          9.10         28.30        12.88 o                         
  -4  -9   3        758.41        712.51        62.38 o                         
  -3  -9   3          8.67         24.54        20.72 o                         
  -2  -9   3       4979.98       5046.40        86.98 o                         
  -1  -9   3       5350.39       5425.37       183.28 o                         
   0  -9   3         47.81        100.67        24.62 o                         
   1  -9   3       3083.19       3015.50       128.61 o                         
   2  -9   3         45.90         53.53        21.20 o                         
   3  -9   3       1064.38       1019.62        78.24 o                         
  -7  -8   3       4799.95       4701.93       173.73 o                         
  -6  -8   3        839.33        756.61        59.66 o                         
  -5  -8   3       8199.95       8160.12       218.59 o                         
  -4  -8   3      11335.03      11171.75       189.42 o                         
  -3  -8   3        138.82        163.41        13.49 o                         
  -2  -8   3       1392.20       1420.84        39.42 o                         
  -1  -8   3        307.54        264.70        15.66 o                         
   0  -8   3      10310.09      10269.83       157.41 o                         
   1  -8   3        798.25        784.01        25.79 o                         
   2  -8   3       2989.95       2923.07       123.44 o                         
   3  -8   3       5149.16       5350.51       182.93 o                         
   4  -8   3         87.67         91.29        24.71 o                         
  -7  -7   3       3148.30       3110.82       134.40 o                         
  -6  -7   3        298.39        311.63        37.76 o                         
  -5  -7   3        101.23         90.74        19.01 o                         
  -4  -7   3       1791.81       1680.92        32.53 o                         
  -3  -7   3      11772.11      11546.14       201.16 o                         
  -2  -7   3       3785.47       3640.44        64.86 o                         
  -1  -7   3       8313.87       7978.88       109.80 o                         
   0  -7   3       6710.03       6920.28        98.60 o                         
   1  -7   3         41.41         54.70         7.96 o                         
   2  -7   3        285.29        246.86        15.95 o                         
   3  -7   3        771.52        768.61        59.31 o                         
   4  -7   3      10081.00      10539.47       279.74 o                         
   5  -7   3       3452.06       3724.88       152.88 o                         
  -8  -6   3         64.32         77.71        24.18 o                         
  -7  -6   3          7.34         15.07        13.49 o                         
  -6  -6   3       5757.70       5791.72       180.74 o                         
  -5  -6   3        747.61        731.03        26.87 o                         
  -4  -6   3        529.54        494.70        14.02 o                         
  -3  -6   3       3437.88       3516.62        59.91 o                         
  -2  -6   3       4947.25       4640.97        72.51 o                         
  -1  -6   3       9937.18       9875.31       124.33 o                         
   0  -6   3        360.81        326.32        15.81 o                         
   1  -6   3      16962.14      16649.15       286.05 o                         
   2  -6   3      12846.30      12650.79       205.54 o                         
   3  -6   3        197.98        174.52        14.71 o                         
   4  -6   3       2569.83       2442.54        90.20 o                         
   5  -6   3        311.91        269.76        37.06 o                         
   6  -6   3       6376.22       7151.71       225.60 o                         
  -8  -5   3         55.76         64.66        22.17 o                         
  -7  -5   3        540.92        590.06        54.58 o                         
  -6  -5   3        192.99        184.89        17.52 o                         
  -5  -5   3        589.46        505.64        41.53 o                         
  -4  -5   3       3503.62       3315.36        63.42 o                         
  -3  -5   3        374.87        406.34        12.85 o                         
  -2  -5   3       2467.33       2187.67        43.27 o                         
  -1  -5   3       8673.87       8649.91       108.49 o                         
   0  -5   3       2386.58       2443.53        60.93 o                         
   1  -5   3         27.36         34.39         8.15 o                         
   2  -5   3       2158.68       1935.39        59.88 o                         
   3  -5   3      14518.33      14117.22       242.86 o                         
   4  -5   3       2413.68       2296.09        61.12 o                         
   5  -5   3       1763.19       1870.58        58.14 o                         
   6  -5   3       6275.36       6637.87       208.52 o                         
   7  -5   3        282.42        314.96        43.28 o                         
  -8  -4   3       2286.04       2246.62       115.73 o                         
  -7  -4   3         29.37         16.21        12.53 o                         
  -6  -4   3       8960.07       8654.40       130.17 o                         
  -5  -4   3         28.21         15.91         3.42 o                         
  -4  -4   3       4535.28       4389.10       142.76 o                         
  -3  -4   3       4831.77       4887.89        53.12 o                         
  -2  -4   3        860.57        879.88        21.91 o                         
  -1  -4   3       1432.20       1637.69        32.94 o                         
   0  -4   3       8478.56       8232.37       129.04 o                         
   1  -4   3          2.20          5.87         5.62 o                         
   2  -4   3         69.48         51.80         9.49 o                         
   3  -4   3       2190.88       2169.90        68.78 o                         
   4  -4   3       3104.60       2881.69        69.55 o                         
   5  -4   3       2005.11       1988.99        59.91 o                         
   6  -4   3       1012.82       1079.20        71.23 o                         
   7  -4   3       4928.86       5340.35       184.68 o                         
  -8  -3   3        413.36        444.80        49.50 o                         
  -7  -3   3       4401.87       4334.25       102.25 o                         
  -6  -3   3        745.32        782.49        35.22 o                         
  -5  -3   3       5298.29       5294.64        73.32 o                         
  -4  -3   3      10332.94      10389.54       193.29 o                         
  -3  -3   3         12.36         46.52        12.35 o                         
  -2  -3   3       2892.10       3061.04        43.08 o                         
  -1  -3   3        518.29        658.31        20.93 o                         
   0  -3   3       1598.80       1550.29        32.46 o                         
   1  -3   3        981.41        955.14        48.19 o                         
   2  -3   3        253.10        234.10        26.02 o                         
   3  -3   3       7016.44       7248.89       103.52 o                         
   4  -3   3       1414.84       1338.71        38.77 o                         
   5  -3   3       1824.44       1810.59        59.15 o                         
   6  -3   3       1693.24       1533.37        75.43 o                         
   8  -3   3        211.99        225.95        36.45 o                         
  -8  -2   3       8750.01       9022.31       259.15 o                         
  -7  -2   3       6969.93       6995.95        88.93 o                         
  -6  -2   3         62.14         53.41        15.81 o                         
  -5  -2   3        261.80        282.62        13.20 o                         
  -4  -2   3         35.24         63.96        14.89 o                         
  -3  -2   3      24667.99      24276.23       447.26 o                         
  -2  -2   3      12989.97      13598.53       138.48 o                         
  -1  -2   3       5849.50       6111.23        98.87 o                         
   0  -2   3      36306.90      38939.89       469.76 o                         
   1  -2   3        445.56        524.60        23.02 o                         
   2  -2   3      11482.45      11586.95       244.00 o                         
   3  -2   3       3690.29       3634.86        74.39 o                         
   4  -2   3       2150.81       2160.09        49.31 o                         
   5  -2   3       4484.15       4481.54        99.80 o                         
   6  -2   3       3844.96       3591.49        93.82 o                         
   7  -2   3       1545.72       1467.23        94.62 o                         
  -9  -1   3        304.46        289.38        40.56 o                         
  -8  -1   3       1801.84       1800.33        99.26 o                         
  -7  -1   3       1246.50       1202.97        30.46 o                         
  -6  -1   3      24144.90      24379.20       256.96 o                         
  -5  -1   3      14940.65      15092.31       144.46 o                         
  -4  -1   3       1437.39       1426.75        22.83 o                         
  -3  -1   3      16929.47      17345.73       332.22 o                         
  -2  -1   3        154.77        101.28         9.72 o                         
  -1  -1   3      44227.75      43917.89       510.94 o                         
   0  -1   3        926.34       1070.72        26.60 o                         
   1  -1   3      29079.41      28031.83       881.28 o                         
   2  -1   3      35275.29      36049.36       630.89 o                         
   3  -1   3          3.06         25.99        13.01 o                         
   4  -1   3       4921.78       4947.49        80.41 o                         
   5  -1   3        180.20        230.10        16.16 o                         
   6  -1   3       1723.27       1725.81        68.38 o                         
   7  -1   3        406.35        428.16        49.15 o                         
   8  -1   3        453.24        446.82        53.53 o                         
  -9   0   3       3358.88       3431.39       150.69 o                         
  -8   0   3       2474.18       2425.02        68.51 o                         
  -7   0   3       1992.84       2021.47        58.61 o                         
  -6   0   3       2166.88       2071.14        44.32 o                         
  -5   0   3         56.65         39.21         5.45 o                         
  -4   0   3      35345.04      35090.61       304.33 o                         
  -3   0   3       5237.47       5241.07        87.52 o                         
  -2   0   3      25163.46      25355.78       448.22 o                         
  -1   0   3      53748.66      55616.30       642.15 o                         
   0   0   3       1407.22       1177.52        30.44 o                         
   1   0   3        156.84        174.02        11.13 o                         
   2   0   3        402.11        338.97        23.83 o                         
   3   0   3      31004.89      31011.48       389.09 o                         
   4   0   3      16149.00      16130.63       188.10 o                         
   5   0   3       3544.30       3584.58        68.04 o                         
   6   0   3      20809.11      21149.50       251.18 o                         
   7   0   3         33.38         37.32        16.56 o                         
   8   0   3       1627.60       1454.96        92.96 o                         
   9   0   3        192.36        171.72        34.34 o                         
  -9   1   3        423.66        466.27        53.09 o                         
  -8   1   3         36.74         28.23         7.91 o                         
  -7   1   3       6406.25       6526.31       100.03 o                         
  -6   1   3        932.66        910.10        37.74 o                         
  -5   1   3       2797.71       2675.01        50.32 o                         
  -4   1   3       3606.55       3477.38        48.05 o                         
  -3   1   3       6929.61       7040.25       104.16 o                         
  -2   1   3       1745.88       1866.94        29.05 o                         
  -1   1   3       8733.77       7963.77       119.50 o                         
   0   1   3      32397.34      32010.42       380.96 o                         
   1   1   3      37281.06      37852.48       637.99 o                         
   2   1   3       2722.94       2850.35        77.36 o                         
   3   1   3      11886.79      12071.70       172.09 o                         
   4   1   3        519.68        428.89        21.88 o                         
   5   1   3      11376.83      11468.51       147.41 o                         
   6   1   3        951.96        981.01        37.33 o                         
   7   1   3       9455.89       9654.60       255.65 o                         
   8   1   3       8427.86       8565.85       248.82 o                         
   9   1   3        119.11         93.31        27.42 o                         
  -9   2   3        495.59        442.52        51.25 o                         
  -8   2   3        435.10        381.61        29.74 o                         
  -7   2   3       1589.89       1559.07        44.02 o                         
  -6   2   3        912.57        879.17        26.53 o                         
  -5   2   3        713.91        737.95        34.96 o                         
  -4   2   3        803.30        874.79        22.09 o                         
  -3   2   3       8822.83       8396.10       123.54 o                         
  -2   2   3       2533.99       2585.39        39.38 o                         
  -1   2   3      13398.63      14221.34       184.29 o                         
   0   2   3      14162.33      13364.30       195.90 o                         
   1   2   3       2375.30       2287.88        62.38 o                         
   2   2   3      56576.09      55424.36       656.43 o                         
   3   2   3         33.89         69.14         8.44 o                         
   4   2   3      20373.40      20037.65       268.31 o                         
   5   2   3      16684.37      16799.27       170.48 o                         
   6   2   3        518.90        530.91        24.17 o                         
   7   2   3         33.89         32.96         7.65 o                         
   8   2   3        460.82        457.99        33.39 o                         
   9   2   3       8275.21       8504.52       253.28 o                         
  -9   3   3        631.61        655.86        61.42 o                         
  -8   3   3        725.44        680.92        38.63 o                         
  -7   3   3       4752.06       4633.53       161.91 o                         
  -6   3   3        190.05        216.05        13.50 o                         
  -5   3   3        249.73        222.91        12.56 o                         
  -4   3   3       4367.86       4521.38        89.77 o                         
  -3   3   3       5390.08       5312.10        89.19 o                         
  -2   3   3       4414.76       4570.16        62.05 o                         
  -1   3   3      18354.29      18727.59       241.94 o                         
   0   3   3         70.84         69.91         9.45 o                         
   1   3   3       3128.44       2775.79        84.11 o                         
   2   3   3       2387.44       2334.88        41.17 o                         
   3   3   3       3773.98       3772.00       101.32 o                         
   4   3   3       2707.88       2836.59        50.97 o                         
   5   3   3        169.51        157.32        10.74 o                         
   6   3   3      16772.31      16512.79       198.48 o                         
   7   3   3       1661.97       1711.24        47.35 o                         
   8   3   3        908.41        828.82        44.44 o                         
   9   3   3       2920.16       2858.92       207.07 o                         
  -8   4   3       1999.22       1870.10        67.83 o                         
  -7   4   3         22.09         31.56         9.60 o                         
  -6   4   3       9373.28       9223.49       159.71 o                         
  -5   4   3       7408.56       7192.42       107.30 o                         
  -4   4   3         51.69         56.74         7.64 o                         
  -3   4   3       8030.11       8060.30       123.89 o                         
  -2   4   3       1197.27       1468.59        30.59 o                         
  -1   4   3       2720.00       2583.07        56.91 o                         
   0   4   3       2291.45       2166.45        73.59 o                         
   1   4   3       1761.55       1583.31        64.39 o                         
   2   4   3      10526.58      11011.54       130.01 o                         
   3   4   3       1504.77       1583.21        35.81 o                         
   4   4   3          0.67          4.77         4.50 o                         
   5   4   3       1145.52       1177.99        28.88 o                         
   6   4   3        894.38        902.31        30.69 o                         
   7   4   3        128.93        141.87        13.20 o                         
   8   4   3       5066.05       5071.44       289.38 o                         
   9   4   3         36.74         67.22        20.06 o                         
  -8   5   3       6831.46       6860.51       153.32 o                         
  -7   5   3        285.26        271.77        23.88 o                         
  -6   5   3        936.14        867.15        39.74 o                         
  -5   5   3         60.28         69.76        11.05 o                         
  -4   5   3      11268.89      11486.57       147.49 o                         
  -3   5   3       6692.30       6771.66        92.54 o                         
  -2   5   3       6610.91       6341.13        99.23 o                         
  -1   5   3      16917.64      17044.79       333.19 o                         
   0   5   3        697.31        828.72        44.51 o                         
   1   5   3        162.87        199.57        13.15 o                         
   2   5   3       1849.46       2142.24        66.30 o                         
   3   5   3       9935.89       9661.34       153.74 o                         
   4   5   3       1180.94       1155.88        28.35 o                         
   5   5   3       1081.22       1100.08        29.52 o                         
   6   5   3       2191.46       2142.51        52.33 o                         
   7   5   3          7.74         19.17         8.46 o                         
   8   5   3        714.36        771.31        40.93 o                         
   9   5   3       1676.85       1611.30        65.52 o                         
  -8   6   3       1268.63       1271.85        85.77 o                         
  -7   6   3       6854.74       6953.53       206.24 o                         
  -6   6   3       3657.07       3947.62       159.41 o                         
  -5   6   3       1979.71       2100.99        84.46 o                         
  -4   6   3      10637.72      10606.35       164.98 o                         
  -3   6   3         34.66         41.51         6.18 o                         
  -2   6   3       3947.82       3978.00        60.81 o                         
  -1   6   3        526.78        529.22        17.24 o                         
   0   6   3      22545.09      22339.73       368.71 o                         
   1   6   3      30582.65      30030.09       378.45 o                         
   2   6   3        169.66        173.83        12.18 o                         
   3   6   3       6133.90       6415.52       117.89 o                         
   4   6   3       2176.94       2321.26        43.31 o                         
   5   6   3       4821.20       4761.07        71.11 o                         
   6   6   3        285.42        297.84        19.15 o                         
   7   6   3       3650.01       3378.41        86.04 o                         
   8   6   3       3807.41       3791.79       148.33 o                         
  -7   7   3       1687.08       1839.23       104.43 o                         
  -6   7   3        330.58        297.44        38.64 o                         
  -5   7   3       5851.37       5877.67       176.41 o                         
  -4   7   3       1991.78       1987.61        51.44 o                         
  -3   7   3      10077.65      10309.42       152.20 o                         
  -2   7   3      16320.81      16838.41       313.74 o                         
  -1   7   3        380.92        369.49        24.85 o                         
   0   7   3       4134.19       4437.73        64.72 o                         
   1   7   3        709.33        655.03        21.73 o                         
   2   7   3      14400.57      14267.80       173.20 o                         
   3   7   3       3541.94       3503.30       117.14 o                         
   4   7   3      17793.43      17858.27       181.96 o                         
   5   7   3      10489.70      10647.57       125.33 o                         
   6   7   3        518.92        491.83        24.76 o                         
   7   7   3        240.26        277.59        29.35 o                         
   8   7   3         35.62         19.42        13.23 o                         
  -6   8   3        763.06        709.56        64.13 o                         
  -5   8   3       3237.13       3319.59       137.81 o                         
  -4   8   3        973.38        957.24        67.99 o                         
  -3   8   3         85.47         98.48        21.82 o                         
  -2   8   3       1174.58       1132.11        69.13 o                         
  -1   8   3      18057.62      17905.75       387.77 o                         
   0   8   3       2562.46       2480.46        72.53 o                         
   1   8   3       3864.09       3938.18        67.37 o                         
   2   8   3       6584.35       6735.45       100.47 o                         
   3   8   3        425.52        349.76        26.95 o                         
   4   8   3       1949.40       1771.09        90.81 o                         
   5   8   3        145.94        138.30        16.25 o                         
   6   8   3      14888.36      15282.57       234.86 o                         
   7   8   3       7202.42       7212.11       263.93 o                         
   8   8   3         98.71        116.96        28.21 o                         
  -5   9   3          6.05          2.19        13.05 o                         
  -4   9   3       1497.33       1351.84        86.12 o                         
  -3   9   3         74.36        107.59        24.36 o                         
  -2   9   3        103.83         96.02        22.60 o                         
  -1   9   3       1284.27       1296.65        79.29 o                         
   0   9   3        433.10        347.64        40.74 o                         
   1   9   3       6264.45       6223.85       201.37 o                         
   2   9   3        482.74        442.57        23.68 o                         
   3   9   3      10982.35      10864.77       289.64 o                         
   4   9   3      11187.62      11162.63       274.09 o                         
   5   9   3         99.58        106.77        14.76 o                         
   6   9   3       1162.61       1237.05        49.39 o                         
   7   9   3        291.74        258.12        23.28 o                         
   8   9   3       5822.31       5834.57       197.56 o                         
  -4  10   3       1951.01       2300.85       122.04 o                         
  -3  10   3        141.64        184.68        34.87 o                         
  -2  10   3       1796.21       1742.06       100.84 o                         
  -1  10   3       2137.14       2353.50       117.05 o                         
   0  10   3        623.42        605.92        57.65 o                         
   1  10   3       2649.50       2524.78       121.78 o                         
   2  10   3       3176.75       3123.36       167.47 o                         
   3  10   3        391.17        381.72        47.84 o                         
   4  10   3        723.06        691.47        37.68 o                         
   5  10   3       5421.11       5049.48       161.99 o                         
   6  10   3        358.93        371.21        38.90 o                         
   7  10   3        930.47        950.76        69.39 o                         
   8  10   3       2125.71       2132.02       112.67 o                         
  -3  11   3        290.17        242.16        41.79 o                         
  -2  11   3        981.40       1112.05        85.42 o                         
  -1  11   3        754.47        722.88        68.25 o                         
   0  11   3        708.30        759.77        69.39 o                         
   1  11   3        467.28        477.74        56.07 o                         
   2  11   3        166.24        153.23        33.82 o                         
   3  11   3        350.12        440.86        56.16 o                         
   4  11   3        305.78        320.92        47.13 o                         
   5  11   3       1389.93       1346.15        80.08 o                         
   6  11   3       1202.70       1089.62        71.93 o                         
  -1  12   3        132.82        233.31        43.37 o                         
   0  12   3        875.18        864.20        78.41 o                         
   1  12   3        118.00        108.38        28.74 o                         
   2  12   3       3812.35       3957.32       175.14 o                         
   3  12   3         26.47        106.62        31.54 o                         
   4  12   3          5.07        -17.00        23.30 o                         
   5  12   3       2858.38       3013.57       129.31 o                         
   2  13   3       7189.29       7754.22       272.47 o                         
   3  13   3         19.88        115.12        33.12 o                         
   4  13   3        437.85        420.62        58.87 o                         
  -2 -11   4       3077.08       3176.26       145.61 o                         
  -1 -11   4         66.75        109.60        26.90 o                         
   0 -11   4        349.34        212.11        38.90 o                         
  -5 -10   4       2542.60       2747.84       118.10 o                         
  -3 -10   4          3.15         11.48        12.44 o                         
  -2 -10   4        633.69        562.46        55.81 o                         
  -1 -10   4       6886.66       6570.68       212.02 o                         
   0 -10   4       1722.74       1687.83        99.61 o                         
   1 -10   4       1526.40       1462.23        94.45 o                         
  -6  -9   4       1081.84        947.95        70.53 o                         
  -5  -9   4        655.29        626.51        53.79 o                         
  -4  -9   4       7793.30       8035.01       213.86 o                         
  -3  -9   4       1111.41       1162.32        48.48 o                         
  -2  -9   4        310.70        299.83        23.48 o                         
  -1  -9   4       1999.10       1863.14        94.71 o                         
   0  -9   4       2043.22       1986.59       100.67 o                         
   1  -9   4       3004.91       2919.91       128.53 o                         
   2  -9   4       1213.40       1280.18        86.12 o                         
  -7  -8   4       1851.57       1980.54       109.78 o                         
  -6  -8   4         53.64         56.51        18.31 o                         
  -5  -8   4        229.01        195.20        29.70 o                         
  -4  -8   4        692.07        746.33        39.40 o                         
  -3  -8   4       3869.51       4100.78        95.42 o                         
  -2  -8   4       5585.16       5497.95        89.92 o                         
  -1  -8   4        267.33        269.28        16.79 o                         
   0  -8   4       6000.92       6202.19       157.96 o                         
   1  -8   4       3774.49       3832.82        78.64 o                         
   2  -8   4        799.95        664.79        58.09 o                         
   3  -8   4         11.08         20.50        15.33 o                         
   4  -8   4        292.12        364.73        47.31 o                         
  -7  -7   4       1831.25       1912.21       105.92 o                         
  -6  -7   4         94.52        103.03        24.27 o                         
  -5  -7   4        680.93        652.70        52.83 o                         
  -4  -7   4       1375.60       1375.60        64.90 o                         
  -3  -7   4        172.24        122.65        10.67 o                         
  -2  -7   4       2705.58       2736.89        55.49 o                         
  -1  -7   4       1918.49       1834.16        43.78 o                         
   0  -7   4        504.66        450.39        20.51 o                         
   1  -7   4        582.61        561.91        26.26 o                         
   2  -7   4       6257.09       6409.27       115.18 o                         
   3  -7   4        498.93        538.11        51.17 o                         
   4  -7   4          5.33         21.55        12.79 o                         
  -7  -6   4       2180.67       2255.90       115.73 o                         
  -6  -6   4          2.01         -5.78        11.83 o                         
  -5  -6   4       2760.73       2519.79       107.24 o                         
  -4  -6   4        518.13        536.28        19.04 o                         
  -3  -6   4         82.40         96.70        11.76 o                         
  -2  -6   4       2048.48       2120.12        58.18 o                         
  -1  -6   4        911.03        802.59        26.38 o                         
   0  -6   4       1149.12       1178.74        33.03 o                         
   1  -6   4        432.40        435.56        28.13 o                         
   2  -6   4        862.24        922.72        59.49 o                         
   3  -6   4       2562.23       2573.52        65.36 o                         
   4  -6   4       1117.45       1095.58        72.81 o                         
   5  -6   4        322.48        309.09        40.74 o                         
  -8  -5   4       6566.65       6527.83       220.17 o                         
  -7  -5   4       1628.33       1711.84        96.72 o                         
  -6  -5   4       3945.20       3860.51       143.95 o                         
  -5  -5   4       7640.04       7462.47       204.92 o                         
  -4  -5   4         23.23         22.34        10.95 o                         
  -3  -5   4         93.25         95.91         8.56 o                         
  -2  -5   4        608.04        544.93        19.23 o                         
  -1  -5   4       8444.41       8249.77       107.02 o                         
   0  -5   4        888.96        919.69        35.77 o                         
   1  -5   4        152.11        184.12        17.82 o                         
   2  -5   4       5233.56       5220.85       110.89 o                         
   3  -5   4        765.44        677.71        30.73 o                         
   4  -5   4        910.36        815.00        36.76 o                         
   5  -5   4       1014.74        971.26        69.21 o                         
   6  -5   4        244.79        300.51        40.30 o                         
  -8  -4   4       1824.86       1829.24       105.40 o                         
  -7  -4   4        892.00        953.39        70.26 o                         
  -6  -4   4       2072.03       2054.57        99.53 o                         
  -5  -4   4       1743.41       1748.64        83.67 o                         
  -4  -4   4      23955.80      23870.59       466.62 o                         
  -3  -4   4      10054.04      10428.48       158.76 o                         
  -2  -4   4       3547.13       3546.33        53.49 o                         
  -1  -4   4      11847.04      12117.52       263.80 o                         
   0  -4   4        453.19        400.66        26.90 o                         
   1  -4   4       5179.10       5077.43        82.07 o                         
   2  -4   4          3.99          7.77         5.69 o                         
   3  -4   4       3518.60       3412.86        79.14 o                         
   4  -4   4       3668.65       3921.36       113.63 o                         
   5  -4   4         11.14          0.93         6.00 o                         
   6  -4   4       2265.34       2400.11       113.46 o                         
   7  -4   4        382.62        364.55        45.73 o                         
  -8  -3   4        555.72        565.71        57.91 o                         
  -7  -3   4       9342.46       9931.36       268.44 o                         
  -6  -3   4       5561.89       5382.84       171.54 o                         
  -5  -3   4          5.72         -7.36        14.28 o                         
  -4  -3   4        743.33        704.31        46.87 o                         
  -3  -3   4       2994.14       2809.43        93.66 o                         
  -2  -3   4      25208.55      25325.91       255.44 o                         
  -1  -3   4       2552.22       2556.67        59.06 o                         
   0  -3   4      12901.48      12596.19       145.94 o                         
   1  -3   4      16686.54      17149.31       338.62 o                         
   2  -3   4         75.64        106.15        13.70 o                         
   3  -3   4          9.52         10.28         5.06 o                         
   4  -3   4       1003.20        892.58        38.83 o                         
   5  -3   4      10297.27      10350.26       182.50 o                         
   6  -3   4       1202.45       1226.91        86.74 o                         
  -8  -2   4       1826.09       1911.77       106.27 o                         
  -7  -2   4          1.84          7.72         5.56 o                         
  -6  -2   4       3217.97       3140.43       122.13 o                         
  -5  -2   4      18401.64      18021.48       376.82 o                         
  -4  -2   4       6325.51       6270.96       165.59 o                         
  -3  -2   4       8146.70       7977.01       185.74 o                         
  -2  -2   4       5917.19       6099.62        60.41 o                         
  -1  -2   4       4824.57       4752.44        75.49 o                         
   0  -2   4       6820.86       6927.05       209.13 o                         
   1  -2   4       9969.85       9383.61       181.88 o                         
   2  -2   4      43345.60      43632.82       769.67 o                         
   3  -2   4       7092.37       7062.31       102.60 o                         
   4  -2   4       3656.70       3648.01        70.21 o                         
   5  -2   4      12001.33      11849.75       199.02 o                         
   6  -2   4       1479.06       1487.47        91.99 o                         
   7  -2   4       2621.84       2637.10       134.48 o                         
  -8  -1   4       1494.67       1652.79        97.51 o                         
  -7  -1   4        148.65        148.28        19.36 o                         
  -6  -1   4         87.84         95.22         9.36 o                         
  -5  -1   4        851.07        789.11        15.03 o                         
  -4  -1   4       6831.61       6605.98       169.00 o                         
  -3  -1   4       1593.94       1519.09        63.08 o                         
  -2  -1   4         21.19         14.60         9.24 o                         
  -1  -1   4      22680.73      22289.62       272.18 o                         
   0  -1   4       9126.73       9315.73       131.04 o                         
   1  -1   4        379.10        300.69        16.99 o                         
   2  -1   4       2751.70       2906.24        90.50 o                         
   3  -1   4       7288.53       7008.42       119.58 o                         
   4  -1   4      13269.47      13385.97       214.39 o                         
   5  -1   4       4024.35       3966.93       158.80 o                         
   6  -1   4       6536.01       6424.10       202.65 o                         
   7  -1   4       6306.61       6181.94       211.58 o                         
   8  -1   4          9.12        -11.74        18.92 o                         
  -8   0   4       1866.82       1879.44       103.21 o                         
  -7   0   4          0.32         -1.45         5.61 o                         
  -6   0   4        243.32        242.08        12.45 o                         
  -5   0   4       3113.83       3176.30        49.55 o                         
  -4   0   4       2629.44       2506.32        39.03 o                         
  -3   0   4        146.02        136.47        11.96 o                         
  -2   0   4       6359.11       6804.76        76.37 o                         
  -1   0   4        195.98        222.04        10.56 o                         
   0   0   4      12220.02      12141.93       160.94 o                         
   1   0   4      26663.94      27107.34       346.37 o                         
   2   0   4        102.37         60.19        12.00 o                         
   3   0   4       3654.12       3668.52        75.26 o                         
   4   0   4       5968.58       6057.15        92.72 o                         
   5   0   4       6381.62       6547.03       103.78 o                         
   6   0   4       1883.09       1985.10        99.35 o                         
   7   0   4       2213.12       1987.20       105.92 o                         
   8   0   4      12693.41      12978.57       347.47 o                         
   9   0   4       1120.53       1009.37        85.16 o                         
  -9   1   4        731.48        667.34        64.04 o                         
  -8   1   4       3449.87       3415.06        93.17 o                         
  -7   1   4        262.46        272.28        22.06 o                         
  -6   1   4        478.59        466.55        19.79 o                         
  -5   1   4        438.33        467.46        18.05 o                         
  -4   1   4       4819.36       4907.84        69.00 o                         
  -3   1   4       3211.84       3463.94        62.88 o                         
  -2   1   4       3413.40       3328.65        53.19 o                         
  -1   1   4         13.94         53.70         6.15 o                         
   0   1   4        687.28        885.16        31.36 o                         
   1   1   4       2045.46       2004.11        43.64 o                         
   2   1   4       3938.48       3721.55        99.18 o                         
   3   1   4        766.15        796.37        30.14 o                         
   4   1   4        613.02        675.75        24.95 o                         
   5   1   4      13392.95      13129.65       169.63 o                         
   6   1   4        156.17        166.14        18.85 o                         
   7   1   4         17.27         57.30        21.03 o                         
   8   1   4       1401.32       1269.40        86.65 o                         
   9   1   4       1693.20       1664.00       107.41 o                         
  -9   2   4       2662.68       2666.28       130.80 o                         
  -8   2   4       1788.98       1790.21        84.24 o                         
  -7   2   4      10814.48      10980.37       278.77 o                         
  -6   2   4       8780.23       8851.37       156.48 o                         
  -5   2   4         16.70         20.47         5.54 o                         
  -4   2   4       3955.03       4013.88        76.67 o                         
  -3   2   4          0.60         13.12         3.74 o                         
  -2   2   4      19659.33      19544.98       246.91 o                         
  -1   2   4        100.73        114.14        10.78 o                         
   0   2   4      22479.10      24039.67       302.11 o                         
   1   2   4      38231.37      39143.18       667.95 o                         
   2   2   4       8173.97       8103.70       171.63 o                         
   3   2   4        243.33        297.53        24.53 o                         
   4   2   4       2599.07       2760.99       112.27 o                         
   5   2   4       1058.23       1050.47        33.57 o                         
   6   2   4        653.37        616.23        33.30 o                         
   7   2   4       4559.43       4405.19       156.12 o                         
   8   2   4        561.96        521.55        54.06 o                         
   9   2   4        353.25        378.66        49.33 o                         
  -9   3   4       2929.89       2987.02       138.95 o                         
  -8   3   4        432.87        428.88        30.40 o                         
  -7   3   4         20.02         15.00         6.26 o                         
  -6   3   4        695.86        677.64        27.68 o                         
  -5   3   4      21530.50      20939.19       300.51 o                         
  -4   3   4       6323.87       6239.94       155.69 o                         
  -3   3   4       4934.37       4939.59        76.01 o                         
  -2   3   4      18462.90      18501.34       212.88 o                         
  -1   3   4        765.90        565.15        23.50 o                         
   0   3   4       3268.23       2864.47        62.04 o                         
   1   3   4       2730.26       3046.60        92.78 o                         
   2   3   4      14836.93      15081.51       288.77 o                         
   3   3   4       8114.96       8607.72       133.49 o                         
   4   3   4        287.81        289.98        27.38 o                         
   5   3   4       5378.14       5393.15        86.50 o                         
   6   3   4        407.47        475.43        55.76 o                         
   7   3   4       2368.89       2431.65       106.89 o                         
   8   3   4        580.87        458.91        48.10 o                         
   9   3   4         26.10         19.71        13.23 o                         
  -8   4   4       6419.92       6615.23       214.12 o                         
  -7   4   4       1134.64       1059.73        65.18 o                         
  -6   4   4        311.61        280.80        21.86 o                         
  -5   4   4       4627.86       4489.72        78.78 o                         
  -4   4   4       5924.75       5592.06       137.37 o                         
  -3   4   4      10732.30      10464.91       176.27 o                         
  -2   4   4       5575.19       5532.33        76.99 o                         
  -1   4   4      48329.98      47300.75       867.79 o                         
   0   4   4      36332.74      36568.63       754.42 o                         
   1   4   4        174.75        140.27        20.59 o                         
   2   4   4        892.76       1013.15        28.07 o                         
   3   4   4          1.56         25.66         7.26 o                         
   4   4   4      18840.82      18464.45       209.42 o                         
   5   4   4       1477.99       1435.28        49.22 o                         
   6   4   4       7857.42       8084.37       143.31 o                         
   7   4   4       9211.07       8992.60       233.22 o                         
   8   4   4        280.20        298.58        38.29 o                         
   9   4   4        124.12         67.55        19.10 o                         
  -8   5   4        706.45        641.45        39.40 o                         
  -7   5   4       1013.09        946.18        45.07 o                         
  -6   5   4       8777.13       8529.00       203.35 o                         
  -5   5   4       2880.98       2764.43        70.67 o                         
  -4   5   4       7530.87       7219.85       124.76 o                         
  -3   5   4      10111.83      10042.14       149.97 o                         
  -2   5   4       4027.40       4144.23        75.95 o                         
  -1   5   4         39.35         73.16        14.98 o                         
   0   5   4       3036.54       2752.22        93.22 o                         
   1   5   4      37120.41      37222.12       674.96 o                         
   2   5   4       5683.49       5798.06       199.61 o                         
   3   5   4      14217.88      14125.12       210.57 o                         
   4   5   4      17899.21      18578.61       216.46 o                         
   5   5   4       2056.50       1846.74        47.64 o                         
   6   5   4        843.51        749.37        51.65 o                         
   7   5   4         30.68         24.07         9.25 o                         
   8   5   4       8191.97       8546.75       232.96 o                         
   9   5   4       2108.85       1963.72       103.56 o                         
  -8   6   4        441.34        456.81        50.38 o                         
  -7   6   4        247.50        240.24        22.36 o                         
  -6   6   4        222.40        183.36        18.52 o                         
  -5   6   4       3061.93       3191.60        88.05 o                         
  -4   6   4         31.35         36.27         8.86 o                         
  -3   6   4        405.52        361.10        17.32 o                         
  -2   6   4      17982.30      17951.88       201.65 o                         
  -1   6   4        390.21        421.61        25.31 o                         
   0   6   4         20.11         29.00        11.65 o                         
   1   6   4       8123.65       8166.29       198.22 o                         
   2   6   4      10247.78      10173.72       163.09 o                         
   3   6   4      10038.64       9967.12       165.81 o                         
   4   6   4       1027.39        933.61        31.98 o                         
   5   6   4      28797.66      29220.42       481.37 o                         
   6   6   4       9305.71       9334.46       225.07 o                         
   7   6   4         58.82         72.98        18.40 o                         
   8   6   4       1319.16       1192.22        71.58 o                         
   9   6   4        219.30        256.35        35.92 o                         
  -7   7   4         20.64          0.09        11.65 o                         
  -6   7   4       1181.08       1219.73        79.03 o                         
  -5   7   4       1846.82       1821.46       125.46 o                         
  -4   7   4        526.12        522.06        26.40 o                         
  -3   7   4        525.46        593.46        25.45 o                         
  -2   7   4       2882.17       2884.97        51.93 o                         
  -1   7   4       2962.16       2913.23        51.30 o                         
   0   7   4      10991.85      10838.17       135.50 o                         
   1   7   4        452.55        411.78        18.53 o                         
   2   7   4       9942.68       9724.07       204.48 o                         
   3   7   4       5015.43       5262.83       114.29 o                         
   4   7   4       3057.30       3218.84        65.77 o                         
   5   7   4        952.15        900.62        33.86 o                         
   6   7   4        343.16        305.85        32.07 o                         
   7   7   4       9669.27       9196.39       230.07 o                         
   8   7   4       2331.63       2107.05        97.16 o                         
  -6   8   4         31.91         21.46        15.07 o                         
  -5   8   4       5060.47       5025.83       176.80 o                         
  -4   8   4        918.55        991.71        34.78 o                         
  -3   8   4        669.20        602.73        22.59 o                         
  -2   8   4       4312.50       4365.68        73.27 o                         
  -1   8   4          3.73         12.38         2.28 o                         
   0   8   4        725.16        691.11        21.76 o                         
   1   8   4       3483.91       3380.57        75.27 o                         
   2   8   4        451.80        448.49        21.61 o                         
   3   8   4        177.66        202.03        22.24 o                         
   4   8   4       6827.94       6834.39       120.58 o                         
   5   8   4         11.04          9.30         9.24 o                         
   6   8   4        205.00        218.15        29.09 o                         
   7   8   4       1723.80       1596.37        79.81 o                         
   8   8   4       3343.96       3475.45       128.18 o                         
  -5   9   4       2320.80       2291.39       119.68 o                         
  -4   9   4         65.53         63.34        21.11 o                         
  -3   9   4       3085.57       3336.59       139.21 o                         
  -2   9   4        243.94        260.38        36.88 o                         
  -1   9   4       1659.04       1651.21        91.90 o                         
   0   9   4       4795.59       4465.13       172.77 o                         
   1   9   4        255.14        251.97        53.53 o                         
   2   9   4        421.00        438.34        24.77 o                         
   3   9   4       1193.77       1199.14        80.87 o                         
   4   9   4       2556.94       2532.58        70.55 o                         
   5   9   4       1276.62       1146.13        69.04 o                         
   6   9   4        326.70        285.44        35.13 o                         
   7   9   4         61.57         38.11        14.63 o                         
  -4  10   4       2487.20       2687.57       134.66 o                         
  -3  10   4       4482.69       4975.89       186.70 o                         
  -2  10   4        145.30        145.35        30.23 o                         
  -1  10   4        492.29        566.58        56.68 o                         
   0  10   4        268.20        307.17        42.05 o                         
   1  10   4      12059.37      12652.60       451.94 o                         
   2  10   4        644.38        694.39        31.62 o                         
   3  10   4        961.81        914.84        73.86 o                         
   4  10   4       4679.17       4660.58       104.23 o                         
   5  10   4          5.44          2.80        12.27 o                         
   6  10   4        273.83        314.79        38.46 o                         
   7  10   4       1192.19       1080.60        70.61 o                         
  -3  11   4        662.31        645.96        67.02 o                         
  -2  11   4      10173.92      10778.83       309.97 o                         
  -1  11   4       5356.10       5660.31       206.59 o                         
   0  11   4        319.06        323.81        46.08 o                         
   1  11   4       4258.23       4214.63       171.72 o                         
   2  11   4         20.61         -6.22        21.55 o                         
   3  11   4       3589.75       3584.01       159.63 o                         
   4  11   4        522.69        577.71        63.52 o                         
   5  11   4       3798.69       3896.08       146.92 o                         
   6  11   4       3802.37       3823.80       150.17 o                         
  -1  12   4       1147.44       1153.32        91.82 o                         
   0  12   4       7040.77       7366.63       251.80 o                         
   1  12   4       1358.78       1328.71        99.26 o                         
   2  12   4       2685.85       2419.65       134.57 o                         
   3  12   4       5302.21       5572.43       215.79 o                         
   4  12   4        197.96        237.43        44.24 o                         
   5  12   4        126.07        147.01        28.82 o                         
   6  12   4        128.08        139.48        29.26 o                         
   2  13   4        431.07        401.52        59.75 o                         
   3  13   4       1274.74       1346.15       104.61 o                         
   4  13   4       7764.73       7955.72       279.04 o                         
   5  13   4       1588.62       1517.34        95.23 o                         
  -1 -10   5       1732.87       1765.81       100.93 o                         
   0 -10   5        275.83        256.70        40.21 o                         
   1 -10   5       1770.01       1811.89       107.94 o                         
  -6  -9   5         57.46         89.36        23.83 o                         
  -5  -9   5        714.13        493.08        50.03 o                         
  -4  -9   5         20.78         21.29        12.70 o                         
  -3  -9   5        322.47        310.41        33.64 o                         
  -2  -9   5       1482.02       1503.62       120.38 o                         
  -1  -9   5         45.65         59.40        18.14 o                         
   0  -9   5         27.89         16.73        15.68 o                         
   1  -9   5       2512.39       2804.79       128.26 o                         
   2  -9   5         96.32         66.58        23.83 o                         
  -6  -8   5       2761.59       2824.06       129.66 o                         
  -5  -8   5         10.94         -2.63        16.47 o                         
  -4  -8   5       1526.79       1591.72        84.28 o                         
  -3  -8   5       3217.06       3327.84        91.90 o                         
  -2  -8   5        666.52        676.76        69.56 o                         
  -1  -8   5        378.93        358.36        23.97 o                         
   0  -8   5         56.30         77.60        11.49 o                         
   1  -8   5       1513.38       1417.11        83.84 o                         
   2  -8   5        351.35        408.88        46.96 o                         
   3  -8   5        406.50        404.33        48.54 o                         
  -7  -7   5       1856.86       1828.36       107.41 o                         
  -6  -7   5       2886.27       2884.25       129.75 o                         
  -5  -7   5       1613.98       1446.20        83.67 o                         
  -4  -7   5        325.45        287.51        21.68 o                         
  -3  -7   5       1384.79       1267.12        37.42 o                         
  -2  -7   5       9974.15       9974.66       133.40 o                         
  -1  -7   5        820.21        819.09        29.44 o                         
   0  -7   5        105.16         97.84        12.63 o                         
   1  -7   5       2994.91       3044.23       119.76 o                         
   2  -7   5        213.00        246.28        34.34 o                         
   3  -7   5        555.17        603.91        55.98 o                         
   4  -7   5        748.08        930.61        72.98 o                         
  -7  -6   5       2428.77       2598.20       127.56 o                         
  -6  -6   5       2110.94       2042.22       106.01 o                         
  -5  -6   5      11904.64      12237.64       299.72 o                         
  -4  -6   5       4133.00       4275.49       171.50 o                         
  -3  -6   5         47.76         41.10         6.44 o                         
  -2  -6   5        839.70        880.05        27.97 o                         
  -1  -6   5        750.73        699.25        25.72 o                         
   0  -6   5      12382.51      12019.50       193.39 o                         
   1  -6   5        659.96        606.27        46.61 o                         
   2  -6   5       4716.89       5094.69       161.56 o                         
   3  -6   5       5571.41       5857.96       184.16 o                         
   4  -6   5        581.49        655.51        58.61 o                         
   5  -6   5        475.65        472.75        52.04 o                         
  -7  -5   5        466.13        415.54        48.36 o                         
  -6  -5   5        957.50       1026.89        72.45 o                         
  -5  -5   5        509.11        477.22        45.30 o                         
  -4  -5   5       5394.08       5251.60       159.72 o                         
  -3  -5   5      23733.29      23770.30       370.51 o                         
  -2  -5   5        706.77        632.27        21.65 o                         
  -1  -5   5       8528.50       8363.19       110.96 o                         
   0  -5   5       4936.94       5111.30       128.66 o                         
   1  -5   5       2875.50       2815.25        73.67 o                         
   2  -5   5        905.78        925.79        58.35 o                         
   3  -5   5       2458.21       2221.67       131.55 o                         
   4  -5   5      10998.89      11287.32       189.28 o                         
   5  -5   5       2286.17       2399.41       116.79 o                         
   6  -5   5        176.91        212.19        35.48 o                         
  -7  -4   5        600.69        634.83        59.23 o                         
  -6  -4   5      10691.38      10931.09       283.60 o                         
  -5  -4   5         41.46         68.25        19.10 o                         
  -4  -4   5        119.09        110.13        20.85 o                         
  -3  -4   5       1756.91       1745.28        31.11 o                         
  -2  -4   5       8988.00       8943.63       109.12 o                         
  -1  -4   5       6789.36       6429.75       105.61 o                         
   0  -4   5       3541.90       3365.94        72.82 o                         
   1  -4   5      23034.79      23085.71       261.12 o                         
   2  -4   5       3587.28       3564.81       131.15 o                         
   3  -4   5         35.05         49.20        10.58 o                         
   4  -4   5       1912.28       1812.16        61.33 o                         
   5  -4   5       2668.25       2493.42       129.05 o                         
   6  -4   5       6511.94       7085.92       221.74 o                         
  -8  -3   5        592.28        624.84        62.55 o                         
  -7  -3   5        142.16        147.19        29.09 o                         
  -6  -3   5       1144.72       1067.72        70.88 o                         
  -5  -3   5       2575.51       2588.30       107.24 o                         
  -4  -3   5        804.75        722.01        49.59 o                         
  -3  -3   5        113.37         89.71        16.56 o                         
  -2  -3   5       6385.20       6109.77        67.14 o                         
  -1  -3   5       3032.99       2824.04        46.92 o                         
   0  -3   5       5092.27       5128.07       132.03 o                         
   1  -3   5        306.60        278.54        20.31 o                         
   2  -3   5       8326.77       8153.91       279.31 o                         
   3  -3   5      17579.91      17041.38       263.19 o                         
   4  -3   5       2050.73       1876.53        61.37 o                         
   5  -3   5       2904.81       2855.13        83.45 o                         
   6  -3   5       1556.71       1581.91       102.51 o                         
   7  -3   5       1297.44       1414.75       103.82 o                         
  -8  -2   5        331.73        223.23        37.85 o                         
  -7  -2   5        118.78        128.79        28.56 o                         
  -6  -2   5       1948.47       1881.54        94.71 o                         
  -5  -2   5        146.04        113.98        21.99 o                         
  -4  -2   5        670.72        599.96        45.12 o                         
  -3  -2   5       4426.74       4637.01       132.91 o                         
  -2  -2   5        200.92        206.87         7.79 o                         
  -1  -2   5       1773.04       1698.44        40.21 o                         
   0  -2   5       3706.84       3287.39        67.25 o                         
   1  -2   5       1182.79       1286.22        57.30 o                         
   2  -2   5        224.58        152.90        23.00 o                         
   3  -2   5       1455.49       1475.85       118.80 o                         
   4  -2   5       4527.63       4549.38       101.53 o                         
   5  -2   5       2024.26       1994.31        67.04 o                         
   6  -2   5       1673.96       1601.54        99.09 o                         
   7  -2   5       7931.18       8087.84       265.46 o                         
  -8  -1   5        486.69        517.08        55.98 o                         
  -7  -1   5       3470.79       3487.19       141.58 o                         
  -6  -1   5        419.52        448.48        45.03 o                         
  -5  -1   5       8409.88       8262.63       215.52 o                         
  -4  -1   5       6191.72       6239.59       169.09 o                         
  -3  -1   5        199.90        145.76         8.66 o                         
  -2  -1   5       2681.00       2758.85        44.30 o                         
  -1  -1   5         74.72        125.49         9.48 o                         
   0  -1   5       6728.60       6697.97       105.86 o                         
   1  -1   5       1854.28       1725.16        63.87 o                         
   2  -1   5          0.18         20.76        10.25 o                         
   3  -1   5       1001.44       1094.82        69.43 o                         
   4  -1   5       6682.57       6481.17       114.77 o                         
   5  -1   5        824.42        762.15        39.60 o                         
   6  -1   5       1051.54        967.32        73.16 o                         
   7  -1   5         95.25         92.69        26.20 o                         
   8  -1   5       2647.24       2868.48       148.76 o                         
  -8   0   5       6184.73       6501.73       216.31 o                         
  -7   0   5       3833.82       3726.31        76.42 o                         
  -6   0   5        661.22        707.28        19.91 o                         
  -5   0   5          5.17         10.14         4.55 o                         
  -4   0   5       1598.13       1448.83        69.74 o                         
  -3   0   5      21508.83      21783.31       278.84 o                         
  -2   0   5       1773.48       1855.92        34.86 o                         
  -1   0   5       7148.10       7248.06       117.88 o                         
   0   0   5      13530.84      14771.48       196.87 o                         
   1   0   5       3333.03       2935.29        61.52 o                         
   2   0   5        392.11        325.91        27.16 o                         
   3   0   5        667.74        719.73        44.51 o                         
   4   0   5       1410.02       1410.73        40.06 o                         
   5   0   5        289.88        374.14        27.05 o                         
   6   0   5       1131.02       1031.19        73.07 o                         
   7   0   5       1453.25       1335.99        90.33 o                         
   8   0   5         30.91          7.97        15.68 o                         
  -8   1   5       1255.45       1203.52        82.62 o                         
  -7   1   5       1580.89       1612.57        49.85 o                         
  -6   1   5      19440.89      20004.85       224.26 o                         
  -5   1   5       5514.30       5425.07        78.55 o                         
  -4   1   5       2054.42       2060.36        48.05 o                         
  -3   1   5       5109.27       5259.63        67.27 o                         
  -2   1   5       5231.00       4979.73        76.42 o                         
  -1   1   5      11987.04      12091.59       163.05 o                         
   0   1   5       8080.26       7702.81       114.88 o                         
   1   1   5      23235.45      23509.69       301.04 o                         
   2   1   5      12399.26      13115.24       263.97 o                         
   3   1   5       1213.86       1266.33        58.17 o                         
   4   1   5       3490.33       3718.20        68.95 o                         
   5   1   5        506.89        479.21        23.96 o                         
   6   1   5       5807.36       5890.81       186.35 o                         
   7   1   5          7.88          5.87        13.67 o                         
   8   1   5        785.77        860.78        73.51 o                         
   9   1   5        571.35        553.88        63.96 o                         
  -8   2   5       1003.37        930.87        72.45 o                         
  -7   2   5         32.71         26.61         7.67 o                         
  -6   2   5          5.40          9.54         8.25 o                         
  -5   2   5       8053.06       7804.84       107.50 o                         
  -4   2   5      16136.69      15957.60       229.85 o                         
  -3   2   5      11559.62      11655.58       133.69 o                         
  -2   2   5      14110.68      14119.56       188.58 o                         
  -1   2   5      15593.13      16422.49       218.15 o                         
   0   2   5       3363.52       3316.20       123.97 o                         
   1   2   5        437.62        418.28        19.84 o                         
   2   2   5       4119.16       3432.09        97.42 o                         
   3   2   5      26019.99      26845.96       493.60 o                         
   4   2   5       1712.52       1724.06        44.49 o                         
   5   2   5      10860.87      11254.32       177.05 o                         
   6   2   5       4629.70       4651.55       156.47 o                         
   7   2   5        470.80        483.18        50.11 o                         
   8   2   5         10.09         -7.89        17.26 o                         
   9   2   5          8.15         26.55        16.38 o                         
  -8   3   5       1128.52       1107.67        77.97 o                         
  -7   3   5       3255.00       3049.88        80.53 o                         
  -6   3   5        479.27        409.79        21.60 o                         
  -5   3   5        366.17        345.88        42.67 o                         
  -4   3   5       1108.12       1040.11        69.65 o                         
  -3   3   5      10711.27      10948.09       131.23 o                         
  -2   3   5        469.08        415.61        20.54 o                         
  -1   3   5      10903.41      10362.33       200.10 o                         
   0   3   5      33540.42      33697.87       422.15 o                         
   1   3   5       4355.83       4373.56       121.52 o                         
   2   3   5      11654.93      11679.03       239.44 o                         
   3   3   5       3471.62       3630.53       106.10 o                         
   4   3   5      11265.29      10989.47       190.81 o                         
   5   3   5       9967.86      10080.26       138.35 o                         
   6   3   5       2347.24       2253.36        99.35 o                         
   7   3   5      14067.01      14056.45       335.99 o                         
   8   3   5       3314.14       3449.87       146.49 o                         
   9   3   5         27.68         18.31        19.10 o                         
  -8   4   5          0.18        -13.67        16.12 o                         
  -7   4   5        611.66        578.71        34.28 o                         
  -6   4   5       3080.59       3103.96        90.80 o                         
  -5   4   5         24.52         18.52         6.06 o                         
  -4   4   5         69.57         64.66        15.07 o                         
  -3   4   5      13116.49      12807.08       185.26 o                         
  -2   4   5        291.56        268.88        24.44 o                         
  -1   4   5         60.86        122.92        12.75 o                         
   0   4   5         32.72         94.62        12.30 o                         
   1   4   5      16740.99      16776.61       339.67 o                         
   2   4   5      17459.53      17226.41       351.58 o                         
   3   4   5       3216.01       3024.73        58.20 o                         
   4   4   5      16355.81      16704.74       196.37 o                         
   5   4   5       4167.55       4370.90        78.26 o                         
   6   4   5       1455.98       1476.19        61.33 o                         
   7   4   5        147.06        122.74        24.18 o                         
   8   4   5       2926.85       3046.95       131.59 o                         
   9   4   5       8423.69       8366.71       257.75 o                         
  -8   5   5        709.00        636.85        58.61 o                         
  -7   5   5       1842.48       1701.77        87.48 o                         
  -6   5   5        460.91        458.86        29.36 o                         
  -5   5   5        339.04        344.98        23.94 o                         
  -4   5   5         41.85         59.84        21.82 o                         
  -3   5   5        816.57        757.13        25.97 o                         
  -2   5   5        201.94        170.11        14.27 o                         
  -1   5   5       3623.68       3293.84       105.83 o                         
   0   5   5       2584.29       2939.71       101.98 o                         
   1   5   5       1558.24       1352.19        67.20 o                         
   2   5   5        776.92        838.09        52.92 o                         
   3   5   5      11276.54      11567.68       148.48 o                         
   4   5   5        232.17        210.75        15.47 o                         
   5   5   5       1736.32       1703.50        47.36 o                         
   6   5   5      10644.25      10710.29       215.57 o                         
   7   5   5        711.66        618.54        51.52 o                         
   8   5   5       1265.18       1135.71        75.00 o                         
   9   5   5        569.41        488.96        52.39 o                         
  -7   6   5        699.85        693.29        41.83 o                         
  -6   6   5       5323.02       5313.39       196.99 o                         
  -5   6   5       3163.15       3008.97        77.85 o                         
  -4   6   5        108.33         89.55        12.34 o                         
  -3   6   5       5036.60       5270.52        89.74 o                         
  -2   6   5        175.02        153.10        11.78 o                         
  -1   6   5       1039.46        960.23        46.92 o                         
   0   6   5       1921.11       2042.71        67.81 o                         
   1   6   5       2056.81       2097.07        89.63 o                         
   2   6   5        308.41        353.82        23.92 o                         
   3   6   5       6291.13       6237.92        97.35 o                         
   4   6   5        153.95        138.86        12.86 o                         
   5   6   5        116.42        131.53        13.75 o                         
   6   6   5        399.33        408.44        39.34 o                         
   7   6   5       6279.95       5828.96       176.71 o                         
   8   6   5       3255.39       2910.01       122.39 o                         
   9   6   5          1.20         -9.72        14.28 o                         
  -7   7   5         71.11         48.01        19.89 o                         
  -6   7   5        501.50        521.90        32.50 o                         
  -5   7   5       1952.55       1936.18        95.58 o                         
  -4   7   5       8332.91       8320.04       144.86 o                         
  -3   7   5        579.22        529.99        26.40 o                         
  -2   7   5       8139.01       7976.48       111.12 o                         
  -1   7   5       8542.82       8932.77       160.78 o                         
   0   7   5       1634.58       1549.81        55.39 o                         
   1   7   5        154.06        183.31        13.64 o                         
   2   7   5        613.36        738.15        38.84 o                         
   3   7   5       8020.70       7976.78       133.90 o                         
   4   7   5          6.30         -1.70         5.93 o                         
   5   7   5         22.64          7.80         9.81 o                         
   6   7   5       3073.90       3132.28       116.87 o                         
   7   7   5        775.26        716.22        54.76 o                         
   8   7   5        153.53        136.94        25.93 o                         
   9   7   5       1675.25       1462.67        88.14 o                         
  -6   8   5       1052.19        926.84        74.12 o                         
  -5   8   5       2983.42       2833.88       128.18 o                         
  -4   8   5       3812.56       4040.16       170.89 o                         
  -3   8   5        887.09        888.21        71.93 o                         
  -2   8   5        947.27        931.14        32.02 o                         
  -1   8   5       2207.75       2008.05        97.60 o                         
   0   8   5      25075.21      24620.02       274.81 o                         
   1   8   5       3756.97       3831.86       101.35 o                         
   2   8   5        993.15        995.72        48.07 o                         
   3   8   5       6887.90       7029.33       129.71 o                         
   4   8   5        769.35        663.26        34.56 o                         
   5   8   5       2048.32       2098.20        95.50 o                         
   6   8   5        741.02        708.43        53.97 o                         
   7   8   5       2997.14       2853.50       115.56 o                         
   8   8   5       1046.26        945.85        66.85 o                         
  -5   9   5       2876.43       2895.12       138.43 o                         
  -4   9   5       1548.04       1467.49        92.87 o                         
  -3   9   5      12468.58      12362.60       465.70 o                         
  -2   9   5       1631.12       1583.12        57.52 o                         
  -1   9   5        578.43        531.06        14.74 o                         
   0   9   5        975.37        991.05        33.04 o                         
   1   9   5       3123.30       3032.89        71.20 o                         
   2   9   5      11167.02      11049.37       294.02 o                         
   3   9   5       1277.12       1145.38        59.93 o                         
   4   9   5       8297.58       8381.89       204.79 o                         
   5   9   5       7375.33       7356.81       210.62 o                         
   6   9   5        959.01        941.73        65.62 o                         
   7   9   5        131.06        111.00        23.13 o                         
   8   9   5          2.66         16.12        17.26 o                         
  -4  10   5        837.14        888.73        75.35 o                         
  -3  10   5          1.82         -6.83        17.87 o                         
  -2  10   5       3131.12       3168.03       142.63 o                         
  -1  10   5      12705.76      13023.69       337.65 o                         
   0  10   5        866.00        770.67        23.56 o                         
   1  10   5       4504.82       4514.52        90.88 o                         
   2  10   5       5937.01       6095.95       120.13 o                         
   3  10   5       4495.15       4372.42       102.73 o                         
   4  10   5        689.46        641.49        35.81 o                         
   5  10   5       1787.95       1643.94        89.98 o                         
   6  10   5      12524.66      12948.87       321.45 o                         
   7  10   5       2778.42       2820.65       125.02 o                         
  -3  11   5        258.05        334.50        49.06 o                         
  -2  11   5          8.52         36.88        22.08 o                         
  -1  11   5       1367.87       1338.44        94.53 o                         
   0  11   5       3430.94       3546.24       158.31 o                         
   1  11   5       2184.87       2195.45       122.74 o                         
   2  11   5        931.67        893.29        78.15 o                         
   3  11   5       9899.53      10241.58       182.62 o                         
   4  11   5        720.23        761.43        61.24 o                         
   5  11   5        348.42        305.33        39.16 o                         
   6  11   5        456.52        417.73        49.15 o                         
   7  11   5       1736.67       1778.60       101.10 o                         
  -1  12   5        190.77        244.09        44.33 o                         
   0  12   5       1090.84       1011.56        85.42 o                         
   1  12   5         25.95         40.04        24.36 o                         
   2  12   5       1388.19       1401.52       101.54 o                         
   3  12   5         50.73         63.17        24.44 o                         
   4  12   5       1057.35        985.98        72.19 o                         
   5  12   5       5002.52       4862.17       176.89 o                         
   6  12   5        135.94         84.02        21.38 o                         
   2  13   5       1376.87       1331.25       105.83 o                         
   3  13   5        733.24        691.87        75.70 o                         
   4  13   5         34.94         55.55        25.93 o                         
   5  13   5        439.15        437.79        52.57 o                         
  -5  -9   6       2148.25       2062.02       108.11 o                         
  -4  -9   6       1156.18       1162.87        75.43 o                         
  -1  -9   6         91.60         77.19        20.06 o                         
   0  -9   6        888.88        877.52        67.99 o                         
   1  -9   6       1033.97       1014.36        76.92 o                         
  -6  -8   6       4267.29       4678.97       179.60 o                         
  -5  -8   6        192.39        145.43        28.65 o                         
  -4  -8   6        500.55        435.17        45.30 o                         
  -3  -8   6        229.44        231.03        30.23 o                         
  -2  -8   6       5061.24       5051.48       110.39 o                         
  -1  -8   6       5670.12       5542.14       136.02 o                         
   0  -8   6        866.54        826.18        62.47 o                         
   1  -8   6       2505.66       2541.34       117.49 o                         
   2  -8   6        938.50       1036.88        76.84 o                         
  -6  -7   6        844.17       1024.26        78.24 o                         
  -5  -7   6       3726.23       3858.84       151.22 o                         
  -4  -7   6       5962.77       6035.55       186.17 o                         
  -3  -7   6        176.91        188.43        22.82 o                         
  -2  -7   6       2170.06       2350.36        67.20 o                         
  -1  -7   6        188.91        238.33        20.02 o                         
   0  -7   6       3858.77       3998.66        91.05 o                         
   1  -7   6       3427.99       3477.56       132.38 o                         
   2  -7   6       2076.69       2019.97       102.59 o                         
   3  -7   6       8587.72       8818.08       256.18 o                         
  -6  -6   6        102.52         80.95        23.74 o                         
  -5  -6   6        136.89        125.11        25.58 o                         
  -4  -6   6        187.72        177.50        28.91 o                         
  -3  -6   6       4691.95       4562.33       154.77 o                         
  -2  -6   6       6362.61       6182.49       116.31 o                         
  -1  -6   6        105.99        106.30        10.93 o                         
   0  -6   6       9413.90       9280.42       162.78 o                         
   1  -6   6         21.37         47.13        17.08 o                         
   2  -6   6       1793.64       1740.31        89.01 o                         
   3  -6   6          1.33         46.35        19.71 o                         
   4  -6   6       5147.03       5530.73       191.17 o                         
  -7  -5   6        970.06       1017.43        78.76 o                         
  -6  -5   6        370.82        447.26        49.94 o                         
  -5  -5   6        184.95        171.54        29.61 o                         
  -4  -5   6        178.68        183.02        28.65 o                         
  -3  -5   6       1242.39       1169.58        38.34 o                         
  -2  -5   6        592.02        594.81        21.72 o                         
  -1  -5   6       3944.96       3888.19        67.60 o                         
   0  -5   6        804.93        842.87        36.44 o                         
   1  -5   6       5215.15       5179.58       152.62 o                         
   2  -5   6       3684.77       3723.03        97.89 o                         
   3  -5   6        452.86        403.60        27.32 o                         
   4  -5   6        677.16        840.28        65.71 o                         
   5  -5   6         44.92         24.88        15.24 o                         
  -7  -4   6       1120.63       1072.19        80.87 o                         
  -6  -4   6       1065.51       1095.32        76.13 o                         
  -5  -4   6        355.47        388.99        43.10 o                         
  -4  -4   6        358.58        339.49        37.23 o                         
  -3  -4   6       4797.14       4731.63        64.44 o                         
  -2  -4   6         46.78         34.99         5.33 o                         
  -1  -4   6        712.06        651.30        26.78 o                         
   0  -4   6       1089.46       1149.38        39.40 o                         
   1  -4   6        220.17        187.09        14.85 o                         
   2  -4   6       1614.99       1627.82        88.14 o                         
   3  -4   6       6086.37       5811.70       192.92 o                         
   4  -4   6       1057.71        947.32        45.87 o                         
   5  -4   6         81.78         83.23        24.27 o                         
   6  -4   6       3639.01       3882.41       178.73 o                         
  -7  -3   6       2696.46       2976.86       136.76 o                         
  -6  -3   6       6737.29       7216.81       217.10 o                         
  -5  -3   6       1820.70       1849.74        93.04 o                         
  -4  -3   6        251.70        245.66        30.75 o                         
  -3  -3   6         83.60        116.87        20.94 o                         
  -2  -3   6          2.92         19.83         5.50 o                         
  -1  -3   6       9178.68       9295.46       114.58 o                         
   0  -3   6         32.42         35.83        10.78 o                         
   1  -3   6         92.12        139.86        22.25 o                         
   2  -3   6       4729.45       5035.16       110.44 o                         
   3  -3   6       1119.19       1084.98        72.10 o                         
   4  -3   6        665.19        581.61        34.64 o                         
   5  -3   6       2492.40       2464.59       126.07 o                         
   6  -3   6        395.55        353.60        49.33 o                         
  -7  -2   6       3053.95       3334.93       143.77 o                         
  -6  -2   6        349.96        357.98        42.58 o                         
  -5  -2   6       2723.31       2661.72       111.79 o                         
  -4  -2   6      24328.38      24678.10       491.59 o                         
  -3  -2   6       1544.00       1602.49        76.05 o                         
  -2  -2   6       1280.81       1327.21        26.54 o                         
  -1  -2   6       6058.65       6310.03       103.65 o                         
   0  -2   6       8050.67       7365.57       169.53 o                         
   1  -2   6       3169.86       3183.92        74.69 o                         
   2  -2   6         24.93         32.35         9.10 o                         
   3  -2   6       7097.59       7329.63       143.07 o                         
   4  -2   6       1343.81       1435.10        66.85 o                         
   5  -2   6        642.69        657.00        61.24 o                         
   6  -2   6        767.08        673.99        66.32 o                         
   7  -2   6         88.96         84.81        29.44 o                         
  -8  -1   6       1641.31       1860.87       110.74 o                         
  -7  -1   6      12139.56      13328.49       339.14 o                         
  -6  -1   6       1504.84       1381.63        82.53 o                         
  -5  -1   6        747.85        809.27        57.82 o                         
  -4  -1   6          4.34         17.70        13.58 o                         
  -3  -1   6      15337.80      15317.43       207.69 o                         
  -2  -1   6      19879.48      19748.50       245.60 o                         
  -1  -1   6       6279.60       6035.71        96.85 o                         
   0  -1   6      26376.17      26118.89       336.28 o                         
   1  -1   6       3803.85       3846.93       111.53 o                         
   2  -1   6        193.10        150.96        15.49 o                         
   3  -1   6        395.94        418.61        42.80 o                         
   4  -1   6       3257.63       3175.77       124.45 o                         
   5  -1   6       8812.15       8760.96       249.87 o                         
   6  -1   6        414.85        526.72        56.77 o                         
   7  -1   6       1106.82       1096.72        87.44 o                         
  -8   0   6        805.78        808.83        71.23 o                         
  -7   0   6         91.40         81.92        24.27 o                         
  -6   0   6       8438.97       8666.78       104.03 o                         
  -5   0   6       7817.02       8004.14        97.74 o                         
  -4   0   6       1169.37       1115.23        34.52 o                         
  -3   0   6       7267.21       7043.39       157.53 o                         
  -2   0   6       1813.25       1833.75        38.58 o                         
  -1   0   6       9088.64       9226.99       133.33 o                         
   0   0   6       1567.17       1474.09        40.18 o                         
   1   0   6       3411.12       3129.30        95.41 o                         
   2   0   6      37632.71      37672.67       479.24 o                         
   3   0   6       4241.21       4235.47       119.90 o                         
   4   0   6        791.29        804.82        38.56 o                         
   5   0   6       3904.13       3830.63       143.95 o                         
   6   0   6       3556.57       3567.27       149.55 o                         
   7   0   6       2117.10       2258.53       122.92 o                         
   8   0   6        167.59        146.05        35.57 o                         
  -8   1   6        831.63        843.00        72.63 o                         
  -7   1   6        551.76        542.66        54.06 o                         
  -6   1   6          1.04          2.01         4.05 o                         
  -5   1   6         53.98         36.79         5.93 o                         
  -4   1   6       8912.25       9325.62       227.44 o                         
  -3   1   6       2076.48       2030.19        42.44 o                         
  -2   1   6       7218.43       6980.38       209.96 o                         
  -1   1   6      21958.71      20687.16       299.15 o                         
   0   1   6       1189.58       1250.26        36.28 o                         
   1   1   6       2045.89       1965.39        69.65 o                         
   2   1   6         15.88         23.47         6.99 o                         
   3   1   6      25743.10      24940.96       448.22 o                         
   4   1   6      14048.28      14391.08       185.16 o                         
   5   1   6       3046.36       2958.20       120.03 o                         
   6   1   6      10871.01      11102.99       290.69 o                         
   7   1   6       1134.48       1182.05        85.60 o                         
   8   1   6         59.99         55.72        22.95 o                         
  -8   2   6       1074.08        998.07        77.71 o                         
  -7   2   6        770.90        841.59        66.32 o                         
  -6   2   6         17.03         13.08         5.01 o                         
  -5   2   6        755.04        719.48        28.93 o                         
  -4   2   6       5669.61       5556.13       101.71 o                         
  -3   2   6         15.87         22.52         5.41 o                         
  -2   2   6      10154.40      10278.92       335.24 o                         
  -1   2   6       1773.70       1704.81        93.70 o                         
   0   2   6      15845.01      15382.45       232.65 o                         
   1   2   6       9332.50       8945.56       196.07 o                         
   2   2   6         39.84         20.59         8.41 o                         
   3   2   6       9278.62       9139.00       210.27 o                         
   4   2   6        441.59        453.05        22.30 o                         
   5   2   6       4728.05       4490.08       148.94 o                         
   6   2   6        203.44        193.45        31.54 o                         
   7   2   6       5060.16       4953.11       180.13 o                         
   8   2   6      11317.93      11769.97       329.07 o                         
   9   2   6        469.12        425.97        56.51 o                         
  -8   3   6       2352.65       2354.47       120.73 o                         
  -7   3   6        527.44        597.60        33.66 o                         
  -6   3   6        229.42        215.19        21.12 o                         
  -5   3   6        441.46        386.72        38.55 o                         
  -4   3   6       4616.46       4528.50        92.19 o                         
  -3   3   6         33.08         43.17         6.59 o                         
  -2   3   6         25.89         40.99         8.23 o                         
  -1   3   6       3480.64       3898.27       112.49 o                         
   0   3   6        928.74        682.93        42.40 o                         
   1   3   6          2.76          0.35         9.55 o                         
   2   3   6       5759.51       6197.71       154.11 o                         
   3   3   6        758.91        768.18        45.82 o                         
   4   3   6        604.32        516.63        23.53 o                         
   5   3   6       7922.98       7769.33       143.90 o                         
   6   3   6          0.70         21.82        15.59 o                         
   7   3   6        430.84        373.93        45.30 o                         
   8   3   6         28.53        -19.80        19.80 o                         
   9   3   6       4139.88       3859.54       173.03 o                         
  -8   4   6        880.62        888.82        71.14 o                         
  -7   4   6       7231.89       7313.55       172.02 o                         
  -6   4   6       1061.97        974.27        43.38 o                         
  -5   4   6        230.79        237.22        20.16 o                         
  -4   4   6       4149.09       4065.65        85.72 o                         
  -3   4   6       1484.01       1401.77        43.88 o                         
  -2   4   6       3848.81       3669.60       108.11 o                         
  -1   4   6          5.18          8.59         7.62 o                         
   0   4   6       1700.05       1678.81        71.93 o                         
   1   4   6       3771.68       4236.62       129.40 o                         
   2   4   6       3966.07       3643.76       120.64 o                         
   3   4   6       1070.80       1147.86        58.57 o                         
   4   4   6       1262.10       1335.74        38.76 o                         
   5   4   6        789.25        843.87        38.86 o                         
   6   4   6       2828.15       2889.69       117.49 o                         
   7   4   6       1434.48       1437.18        84.72 o                         
   8   4   6        283.63        247.15        38.20 o                         
   9   4   6       1270.29       1346.94        96.20 o                         
  -8   5   6        348.71        357.37        46.08 o                         
  -7   5   6        517.51        429.21        31.43 o                         
  -6   5   6       3458.84       3523.28       106.49 o                         
  -5   5   6      12303.97      11940.96       418.69 o                         
  -4   5   6       4448.69       4394.03        76.87 o                         
  -3   5   6       2958.50       2931.20        58.28 o                         
  -2   5   6       8580.43       8722.32       193.01 o                         
  -1   5   6       4204.03       4101.00       125.20 o                         
   0   5   6       3572.78       3455.30       116.17 o                         
   1   5   6        989.95        831.52        53.53 o                         
   2   5   6      16293.48      16275.12       350.45 o                         
   3   5   6       1603.02       1773.92        53.44 o                         
   4   5   6        800.25        799.21        31.38 o                         
   5   5   6       3020.02       3160.27       225.95 o                         
   6   5   6       1248.48       1075.52        67.99 o                         
   7   5   6          1.44          7.53        12.70 o                         
   8   5   6        746.94        671.10        60.01 o                         
   9   5   6        613.09        650.08        63.96 o                         
  -7   6   6        659.84        643.61        39.26 o                         
  -6   6   6        463.56        468.53        31.68 o                         
  -5   6   6       1045.67        970.83        43.34 o                         
  -4   6   6       5894.16       6077.00        98.03 o                         
  -3   6   6       8410.56       8366.09       148.60 o                         
  -2   6   6       7388.86       7277.82       205.36 o                         
  -1   6   6      19573.14      19596.67       284.78 o                         
   0   6   6       1976.74       2159.38        73.99 o                         
   1   6   6        700.52        696.51        36.52 o                         
   2   6   6       2365.69       2418.50       135.14 o                         
   3   6   6       4781.87       4514.36       134.14 o                         
   4   6   6       4853.24       5091.78        91.42 o                         
   5   6   6        154.91        122.31        23.57 o                         
   6   6   6       6235.16       6158.03       182.58 o                         
   7   6   6       1995.46       1882.77        95.58 o                         
   8   6   6        154.62        124.41        26.90 o                         
   9   6   6         89.80         45.47        15.95 o                         
  -7   7   6       2618.71       2725.33       128.61 o                         
  -6   7   6       3161.33       3112.68        90.68 o                         
  -5   7   6        541.62        488.41        30.60 o                         
  -4   7   6       4983.57       4911.50       105.00 o                         
  -3   7   6          6.19          0.81        22.21 o                         
  -2   7   6       1670.23       1753.56        48.28 o                         
  -1   7   6         24.29         19.30         8.69 o                         
   0   7   6      12195.86      12011.45       237.95 o                         
   1   7   6      15700.39      16577.62       259.82 o                         
   2   7   6       5245.07       5238.97        88.51 o                         
   3   7   6       9937.65      10030.83       214.23 o                         
   4   7   6       2272.71       2435.48        71.21 o                         
   5   7   6       2975.58       2905.10       116.17 o                         
   6   7   6       1038.87       1001.13        65.62 o                         
   7   7   6       1609.03       1590.58        87.09 o                         
   8   7   6       8237.94       8248.08       238.39 o                         
   9   7   6        221.11        210.79        34.87 o                         
  -6   8   6         61.30         37.15        16.30 o                         
  -5   8   6       1524.13       1361.57        87.96 o                         
  -4   8   6        483.71        528.05        44.68 o                         
  -3   8   6       3887.47       3693.04        83.81 o                         
  -2   8   6      10978.07      10932.65       174.74 o                         
  -1   8   6        417.19        350.71        41.09 o                         
   0   8   6        366.99        342.39        40.74 o                         
   1   8   6       1270.23       1249.69        78.24 o                         
   2   8   6      12702.96      12502.24       203.38 o                         
   3   8   6       8514.33       8590.09       201.81 o                         
   4   8   6       1827.62       1747.51        60.15 o                         
   5   8   6      15184.81      15254.89       350.53 o                         
   6   8   6       1462.12       1454.35        82.97 o                         
   7   8   6          1.56        -15.24        15.95 o                         
   8   8   6        985.98        922.37        69.21 o                         
   9   8   6       2649.91       2546.95       124.67 o                         
  -6   9   6        197.90        244.00        42.75 o                         
  -5   9   6       1002.97        876.11        74.82 o                         
  -4   9   6        358.63        379.71        48.36 o                         
  -3   9   6        123.50        118.25        13.14 o                         
  -2   9   6        283.93        271.31        18.05 o                         
  -1   9   6       2460.27       2274.57       112.93 o                         
   0   9   6       3248.64       3208.63        75.53 o                         
   1   9   6        121.59        105.97        16.47 o                         
   2   9   6       4938.32       4991.39       179.08 o                         
   3   9   6         96.49         97.32        14.29 o                         
   4   9   6        735.75        710.88        38.25 o                         
   5   9   6         39.11         46.61        18.40 o                         
   6   9   6       6913.89       7287.77       218.06 o                         
   7   9   6       4798.75       4482.37       163.92 o                         
   8   9   6       1223.52       1170.31        79.38 o                         
  -4  10   6          0.34        -17.35        17.35 o                         
  -3  10   6          2.24         -2.45        13.49 o                         
  -2  10   6       1935.23       2103.46       116.17 o                         
  -1  10   6       1615.58       1518.31        40.78 o                         
   0  10   6        484.96        396.18        22.06 o                         
   1  10   6       1506.52       1535.98        50.57 o                         
   2  10   6        149.04        129.93        28.91 o                         
   3  10   6       2124.96       1921.73       111.18 o                         
   4  10   6       3936.00       3933.78        98.66 o                         
   5  10   6         49.63         24.44        15.77 o                         
   6  10   6        518.63        484.75        51.52 o                         
   7  10   6         82.97         95.58        23.13 o                         
   8  10   6       4682.43       4610.72       172.68 o                         
  -3  11   6        390.35        465.48        58.52 o                         
  -2  11   6        103.26         94.62        28.39 o                         
  -1  11   6       2777.36       2907.56       143.77 o                         
   0  11   6        293.99        345.98        48.71 o                         
   1  11   6        190.30        191.34        39.07 o                         
   2  11   6       1256.06       1209.56        91.03 o                         
   3  11   6          7.91         12.17        11.04 o                         
   4  11   6       1280.53       1321.18        82.62 o                         
   5  11   6       2151.19       1975.81       105.83 o                         
   6  11   6         30.59         27.07        16.21 o                         
   7  11   6        240.40        241.19        38.81 o                         
  -1  12   6         44.83         31.10        21.11 o                         
   0  12   6        291.97        215.70        41.53 o                         
   1  12   6       7830.78       8189.21       274.05 o                         
   2  12   6          4.87         10.16        20.50 o                         
   3  12   6        585.09        575.87        66.41 o                         
   4  12   6       1802.25       1841.15       103.03 o                         
   5  12   6        723.63        614.77        59.75 o                         
   6  12   6         14.44         -0.18        16.30 o                         
   4  13   6         99.26         83.67        24.79 o                         
   5  13   6       4651.83       4616.50       180.39 o                         
   0  -9   7       3866.21       3883.37       155.07 o                         
  -5  -8   7          2.16         19.80        14.46 o                         
  -4  -8   7       2110.09       2230.94       110.83 o                         
  -3  -8   7       1797.52       1688.53        90.59 o                         
  -2  -8   7         66.87         55.63        16.73 o                         
  -1  -8   7        555.09        626.60        52.13 o                         
   0  -8   7        211.57        214.74        32.94 o                         
   1  -8   7       1497.68       1376.37        87.26 o                         
   2  -8   7        389.17        305.85        43.46 o                         
  -5  -7   7        453.80        464.69        51.34 o                         
  -4  -7   7         96.81        116.79        26.11 o                         
  -3  -7   7         15.57         31.01        14.11 o                         
  -2  -7   7       1481.34       1536.89        54.28 o                         
  -1  -7   7          1.91          5.81         6.95 o                         
   0  -7   7        868.98        957.48        42.72 o                         
   1  -7   7       1242.82       1250.48        77.80 o                         
   2  -7   7        164.95        169.18        31.36 o                         
   3  -7   7         27.78         35.39        19.45 o                         
  -6  -6   7       1401.99       1402.40        94.27 o                         
  -5  -6   7         23.63         18.31        15.95 o                         
  -4  -6   7       3166.34       3151.64       130.63 o                         
  -3  -6   7         90.38         71.14        19.36 o                         
  -2  -6   7         91.41         75.89        11.86 o                         
  -1  -6   7        409.97        460.30        32.81 o                         
   0  -6   7         38.08         55.20        17.08 o                         
   1  -6   7        508.24        546.61        47.75 o                         
   2  -6   7       2698.32       2851.05       120.73 o                         
   3  -6   7        141.84        186.44        32.42 o                         
   4  -6   7        215.92        173.56        34.17 o                         
  -6  -5   7        495.55        388.47        48.54 o                         
  -5  -5   7       1422.92       1445.67        88.58 o                         
  -4  -5   7        702.98        619.41        54.23 o                         
  -3  -5   7        897.30        864.37        49.68 o                         
  -2  -5   7       7129.06       7018.69       148.32 o                         
  -1  -5   7        360.71        285.61        26.37 o                         
   0  -5   7        453.84        483.23        28.34 o                         
   1  -5   7       1165.97       1154.33        49.88 o                         
   2  -5   7        494.50        490.43        34.40 o                         
   3  -5   7         75.74         59.86        14.07 o                         
   4  -5   7         17.29         29.53        16.82 o                         
  -6  -4   7       3488.23       4042.74       161.20 o                         
  -5  -4   7      10426.86      11085.38       290.43 o                         
  -4  -4   7        638.37        591.55        51.52 o                         
  -3  -4   7          5.81         16.42         5.88 o                         
  -2  -4   7         24.49         30.60         5.37 o                         
  -1  -4   7       8847.18       8776.69       173.35 o                         
   0  -4   7       3734.12       3551.82        68.10 o                         
   1  -4   7        903.08        867.83        33.20 o                         
   2  -4   7       6529.94       6322.82       200.89 o                         
   3  -4   7        715.72        690.11        62.82 o                         
   4  -4   7        149.65        160.33        34.34 o                         
   5  -4   7        707.11        721.13        73.24 o                         
  -7  -3   7         30.41         75.08        24.18 o                         
  -6  -3   7       2522.59       2559.39       122.92 o                         
  -5  -3   7       1477.63       1547.13        88.66 o                         
  -4  -3   7       7923.82       8192.89       224.64 o                         
  -3  -3   7       8374.36       8047.54       212.98 o                         
  -2  -3   7       2693.53       2805.50        42.50 o                         
  -1  -3   7       7019.76       6912.19       192.96 o                         
   0  -3   7        911.50        887.22        42.67 o                         
   1  -3   7       3647.06       3545.46       171.11 o                         
   2  -3   7        930.94        865.60        62.99 o                         
   3  -3   7       5966.04       6071.73       196.51 o                         
   4  -3   7       9886.10      10327.63       289.82 o                         
   5  -3   7         76.81         49.15        22.25 o                         
   6  -3   7        932.65        893.37        81.57 o                         
  -7  -2   7       2316.61       2734.88       133.69 o                         
  -6  -2   7       2020.62       2109.86       109.95 o                         
  -5  -2   7         77.32         68.86        19.62 o                         
  -4  -2   7       1055.31        972.57        65.45 o                         
  -3  -2   7        272.85        339.53        18.48 o                         
  -2  -2   7      17159.55      17058.34       243.62 o                         
  -1  -2   7       4132.53       4062.36       109.69 o                         
   0  -2   7       8710.43       8532.35       142.43 o                         
   1  -2   7      17629.48      17566.98       257.43 o                         
   2  -2   7        247.11        237.26        21.58 o                         
   3  -2   7         23.95          9.64        14.28 o                         
   4  -2   7        259.31        283.77        39.51 o                         
   5  -2   7       5859.43       6370.92       216.31 o                         
   6  -2   7       4034.52       4412.28       183.81 o                         
  -7  -1   7        267.22        226.39        38.29 o                         
  -6  -1   7         67.12         33.73        19.45 o                         
  -5  -1   7       5411.27       5452.41       177.33 o                         
  -4  -1   7        517.51        511.64        26.20 o                         
  -3  -1   7       1263.24       1217.18        67.68 o                         
  -2  -1   7       4139.94       3948.07        68.09 o                         
  -1  -1   7        280.95        326.06        23.66 o                         
   0  -1   7       3236.98       3302.60        99.61 o                         
   1  -1   7       2151.10       2173.89        59.81 o                         
   2  -1   7      11959.57      11868.80       395.83 o                         
   3  -1   7       6152.05       6091.44       183.81 o                         
   4  -1   7       1055.49       1003.85        70.61 o                         
   5  -1   7       5497.15       5257.91       189.24 o                         
   6  -1   7        158.84        174.96        36.45 o                         
   7  -1   7       1854.91       1983.43       122.48 o                         
  -7   0   7       1035.43       1017.08        78.59 o                         
  -6   0   7        153.33        152.36        30.93 o                         
  -5   0   7        985.93        966.99        22.09 o                         
  -4   0   7        497.92        532.78        22.63 o                         
  -3   0   7       1632.85       1740.47        46.34 o                         
  -2   0   7        571.59        569.73        30.71 o                         
  -1   0   7       2382.08       2240.16        94.84 o                         
   0   0   7       1607.97       1535.83        61.42 o                         
   1   0   7        587.23        675.15        30.43 o                         
   2   0   7       2263.56       2283.00        63.36 o                         
   3   0   7        310.38        278.98        25.93 o                         
   4   0   7      16861.74      16497.83       371.82 o                         
   5   0   7        310.63        327.23        42.84 o                         
   6   0   7       5655.05       5791.02       204.75 o                         
   7   0   7       6743.74       7324.83       248.99 o                         
  -7   1   7       1140.18       1143.85        82.88 o                         
  -6   1   7       1157.81       1130.22        50.20 o                         
  -5   1   7       4520.78       4376.54       108.29 o                         
  -4   1   7        310.78        345.20        27.95 o                         
  -3   1   7        305.84        279.10        12.18 o                         
  -2   1   7       3964.58       4119.95        74.55 o                         
  -1   1   7       1691.79       1515.34        41.69 o                         
   0   1   7        261.26        228.84        22.78 o                         
   1   1   7       7575.82       7513.29       127.45 o                         
   2   1   7        693.73        801.87        44.94 o                         
   3   1   7          2.10         13.21         7.37 o                         
   4   1   7       2675.02       2640.37        76.38 o                         
   5   1   7        144.70        151.48        27.25 o                         
   6   1   7       1766.92       1765.02       101.19 o                         
   7   1   7        112.94        138.95        31.36 o                         
   8   1   7       2193.91       2237.59       132.47 o                         
  -8   2   7       3534.36       3629.21       161.20 o                         
  -7   2   7        196.19        156.12        32.24 o                         
  -6   2   7       1475.70       1469.31        52.04 o                         
  -5   2   7       1067.36       1080.76        38.58 o                         
  -4   2   7       7449.82       7444.61       126.97 o                         
  -3   2   7      14240.12      14434.20       166.67 o                         
  -2   2   7       1321.75       1247.78        37.38 o                         
  -1   2   7       7389.17       7493.75       173.47 o                         
   0   2   7       3716.73       4225.85       120.38 o                         
   1   2   7       5683.68       5316.35       142.32 o                         
   2   2   7        181.68        249.22        19.14 o                         
   3   2   7        134.72        151.34        15.99 o                         
   4   2   7       3350.56       3436.68       146.44 o                         
   5   2   7        235.53        177.68        30.05 o                         
   6   2   7        122.88         79.64        22.78 o                         
   7   2   7       1513.97       1521.98        97.69 o                         
   8   2   7        786.80        861.92        78.59 o                         
  -8   3   7        968.65        928.77        77.62 o                         
  -7   3   7       6032.12       6390.20       210.62 o                         
  -6   3   7      12162.38      12142.67       304.80 o                         
  -5   3   7       1760.96       1665.23        86.30 o                         
  -4   3   7        464.31        445.04        19.53 o                         
  -3   3   7        401.59        402.80        18.59 o                         
  -2   3   7       8828.30       7839.20       180.48 o                         
  -1   3   7       6471.23       6386.43       160.59 o                         
   0   3   7       1396.21       1356.49        64.22 o                         
   1   3   7      14273.09      14634.92       216.96 o                         
   2   3   7       4572.01       4893.63        97.87 o                         
   3   3   7         80.47         68.44        14.94 o                         
   4   3   7       2425.17       2556.10        58.46 o                         
   5   3   7       1837.90       1654.72        85.95 o                         
   6   3   7        640.20        694.50        59.05 o                         
   7   3   7        440.54        462.41        51.95 o                         
   8   3   7       1491.01       1618.62       104.35 o                         
  -8   4   7        110.35        143.07        32.42 o                         
  -7   4   7        164.74        167.69        31.89 o                         
  -6   4   7        163.22        178.21        19.46 o                         
  -5   4   7       9167.49       9252.84       162.89 o                         
  -4   4   7       7980.77       8030.96       144.65 o                         
  -3   4   7       4331.76       4246.60        89.79 o                         
  -2   4   7      15175.40      14164.57       293.76 o                         
  -1   4   7         55.83         67.29        15.68 o                         
   0   4   7       1743.44       1641.09        50.84 o                         
   1   4   7        280.26        316.21        22.25 o                         
   2   4   7      21878.70      21613.47       305.49 o                         
   3   4   7      18088.21      18376.39       265.88 o                         
   4   4   7        771.06        762.87        30.55 o                         
   5   4   7       8995.05       8961.77       235.50 o                         
   6   4   7       1742.24       1716.83        92.87 o                         
   7   4   7       2901.94       2793.75       127.91 o                         
   8   4   7         85.87        111.53        29.17 o                         
   9   4   7         20.79          8.85        15.33 o                         
  -7   5   7       2056.10       1891.70       102.68 o                         
  -6   5   7          6.28          7.10        26.72 o                         
  -5   5   7       1925.34       1775.58        60.55 o                         
  -4   5   7        328.25        385.03        21.00 o                         
  -3   5   7       7201.61       7168.19       107.85 o                         
  -2   5   7        570.80        568.87        30.49 o                         
  -1   5   7      14771.78      14626.04       224.72 o                         
   0   5   7      33085.64      33503.92       836.12 o                         
   1   5   7       1009.75        980.94        43.10 o                         
   2   5   7       1469.59       1463.02        67.37 o                         
   3   5   7        359.11        393.64        65.62 o                         
   4   5   7      13142.65      12915.78       209.82 o                         
   5   5   7       3115.48       3188.35       122.74 o                         
   6   5   7       2301.25       2168.12       102.77 o                         
   7   5   7       9707.94       9688.24       267.04 o                         
   8   5   7        728.23        733.04        66.50 o                         
   9   5   7        293.04        187.93        36.27 o                         
  -7   6   7         53.12         50.11        20.85 o                         
  -6   6   7       1244.09       1236.25        53.76 o                         
  -5   6   7          3.96          3.91         9.08 o                         
  -4   6   7       1522.89       1454.95        57.22 o                         
  -3   6   7       4655.71       4483.96        81.32 o                         
  -2   6   7       2268.46       2279.84        68.48 o                         
  -1   6   7        626.42        642.02        35.92 o                         
   0   6   7          5.11         19.86         9.18 o                         
   1   6   7      16513.81      16645.12       499.56 o                         
   2   6   7       6025.91       6049.65       124.23 o                         
   3   6   7       1107.18       1050.62        37.09 o                         
   4   6   7       9234.36       8849.99       258.50 o                         
   5   6   7        444.00        419.57        42.75 o                         
   6   6   7       2159.81       2324.42       107.50 o                         
   7   6   7         75.06         91.38        23.74 o                         
   8   6   7       5655.31       5458.63       192.22 o                         
   9   6   7       5612.07       5924.19       212.90 o                         
  -6   7   7        998.38       1073.78        50.92 o                         
  -5   7   7        638.69        622.82        36.49 o                         
  -4   7   7        167.89        131.99        16.34 o                         
  -3   7   7       1002.27        866.66        61.90 o                         
  -2   7   7       2257.16       2220.58        71.10 o                         
  -1   7   7       2919.87       2876.71        97.29 o                         
   0   7   7         11.52        110.23        33.12 o                         
   1   7   7       1140.58       1053.24        63.87 o                         
   2   7   7        969.07        876.66        71.23 o                         
   3   7   7       4247.54       4392.42       100.20 o                         
   4   7   7        893.61        831.52        59.23 o                         
   5   7   7       7956.34       7846.21       221.57 o                         
   6   7   7       7742.49       7678.00       222.71 o                         
   7   7   7         67.42         73.68        21.90 o                         
   8   7   7        564.83        527.07        54.58 o                         
   9   7   7          0.73        -22.69        22.69 o                         
  -6   8   7       2259.18       2141.31       117.40 o                         
  -5   8   7         31.30         19.62        17.17 o                         
  -4   8   7         42.44         46.82        10.03 o                         
  -3   8   7       1702.93       1623.26        55.06 o                         
  -2   8   7        970.39        939.24        40.28 o                         
  -1   8   7         68.05         65.18        21.29 o                         
   0   8   7        628.94        653.06        57.47 o                         
   1   8   7       2416.53       2305.93       110.57 o                         
   2   8   7         70.57         60.56        11.49 o                         
   3   8   7       4285.33       4322.56       100.82 o                         
   4   8   7       3821.63       3759.75       139.48 o                         
   5   8   7        134.45        117.92        24.79 o                         
   6   8   7         14.33         -2.54        14.98 o                         
   7   8   7       5325.46       5239.60       182.23 o                         
   8   8   7        189.54        186.96        35.31 o                         
  -6   9   7         32.33          8.85        14.63 o                         
  -5   9   7       1602.59       1533.20       100.67 o                         
  -4   9   7       4160.27       4199.12       169.62 o                         
  -3   9   7        700.79        620.39        32.45 o                         
  -2   9   7       4977.46       4995.10       104.56 o                         
  -1   9   7       1225.13       1210.88        83.41 o                         
   0   9   7        377.76        327.75        43.72 o                         
   1   9   7       1030.96       1013.32        44.26 o                         
   2   9   7        412.54        383.41        27.82 o                         
   3   9   7       1700.40       1620.39        59.10 o                         
   4   9   7        244.01        293.32        37.85 o                         
   5   9   7         14.54         23.39        11.83 o                         
   6   9   7        522.10        473.28        51.17 o                         
   7   9   7        206.99        209.30        35.92 o                         
   8   9   7         64.22         58.09        20.06 o                         
  -4  10   7        171.45        103.73        28.82 o                         
  -3  10   7       3292.81       3408.70       155.86 o                         
  -2  10   7        634.91        572.28        61.94 o                         
  -1  10   7       2940.05       3000.64        74.05 o                         
   0  10   7       9060.25       9255.89       163.14 o                         
   1  10   7         55.66         79.73        27.60 o                         
   2  10   7        607.27        549.24        33.95 o                         
   3  10   7        891.53        923.44        44.39 o                         
   4  10   7        881.25        920.88        68.07 o                         
   5  10   7        238.99        214.30        35.04 o                         
   6  10   7          0.13         -3.59        14.28 o                         
   7  10   7       3132.68       3232.86       145.79 o                         
   8  10   7         20.41         21.82        16.38 o                         
  -3  11   7       3844.51       3882.23       177.06 o                         
  -2  11   7        687.47        742.42        73.33 o                         
  -1  11   7         12.02          6.05        24.27 o                         
   0  11   7         27.98         14.81        17.08 o                         
   1  11   7       3512.06       3516.63       161.64 o                         
   2  11   7       7946.02       7816.25       256.61 o                         
   3  11   7       1129.13       1027.24        72.98 o                         
   4  11   7       7906.02       8094.59       240.41 o                         
   5  11   7        699.30        707.02        63.78 o                         
   6  11   7        411.45        435.34        52.65 o                         
   7  11   7        269.61        284.82        44.86 o                         
  -1  12   7       3517.69       3697.29       175.49 o                         
   0  12   7        250.15        271.77        46.70 o                         
   1  12   7       2940.27       3052.12       155.95 o                         
   2  12   7          3.18         10.78        19.54 o                         
   3  12   7       2406.39       2352.36       136.59 o                         
   4  12   7        302.26        311.28        42.49 o                         
   5  12   7       3242.35       3253.97       147.54 o                         
   6  12   7       4579.09       4350.60       178.03 o                         
   4  13   7         43.49         47.57        18.92 o                         
   5  13   7          3.22         -8.76        17.17 o                         
  -3  -8   8        205.91        162.52        30.40 o                         
   1  -8   8        276.00        316.72        43.81 o                         
  -4  -7   8       1604.37       1513.05        93.57 o                         
  -3  -7   8       4060.12       3808.55       149.11 o                         
  -2  -7   8          1.24          8.59        13.32 o                         
  -1  -7   8          3.12          9.81         8.76 o                         
   0  -7   8        173.70        163.74        21.82 o                         
   1  -7   8       1395.77       1355.52        83.49 o                         
   2  -7   8        740.52        774.75        66.67 o                         
  -5  -6   8         34.21         36.18        16.56 o                         
  -4  -6   8        922.02        938.05        71.23 o                         
  -3  -6   8        310.78        266.69        37.41 o                         
  -2  -6   8       6386.82       6527.57       193.27 o                         
  -1  -6   8       5528.02       5609.31       117.50 o                         
   0  -6   8        450.61        377.78        38.64 o                         
   1  -6   8       3965.67       3984.21       144.21 o                         
   2  -6   8        221.00        180.65        31.19 o                         
   3  -6   8        845.70        864.11        70.44 o                         
  -5  -5   8       4958.08       5735.74       198.97 o                         
  -4  -5   8       4197.65       4076.91       154.90 o                         
  -3  -5   8          0.84         11.21        10.86 o                         
  -2  -5   8       1495.47       1551.99        50.09 o                         
  -1  -5   8        429.35        465.50        26.35 o                         
   0  -5   8       7051.94       7260.97       191.78 o                         
   1  -5   8       2698.92       2434.90        77.71 o                         
   2  -5   8       3823.42       3867.09       145.52 o                         
   3  -5   8       4395.72       4670.75       126.52 o                         
   4  -5   8          4.84         -3.60        10.63 o                         
  -6  -4   8        666.89        710.27        67.64 o                         
  -5  -4   8         58.31         50.73        19.36 o                         
  -4  -4   8       1101.21       1183.80        77.62 o                         
  -3  -4   8      10052.98      10156.70       263.01 o                         
  -2  -4   8       3815.43       3699.19        63.57 o                         
  -1  -4   8        962.95       1019.19        32.05 o                         
   0  -4   8       3381.35       3394.80        68.78 o                         
   1  -4   8        173.59        212.44        21.77 o                         
   2  -4   8       1675.69       1591.02        95.67 o                         
   3  -4   8        610.16        574.99        60.54 o                         
   4  -4   8       6333.16       6787.34       238.39 o                         
  -6  -3   8        616.82        866.56        74.38 o                         
  -5  -3   8         15.35         31.36        16.56 o                         
  -4  -3   8          1.10          7.36        15.86 o                         
  -3  -3   8        380.24        380.41        41.00 o                         
  -2  -3   8        220.66        262.12        15.16 o                         
  -1  -3   8       2628.29       2525.84        50.97 o                         
   0  -3   8        484.73        412.97        26.77 o                         
   1  -3   8       7251.52       7167.40       207.03 o                         
   2  -3   8       2443.53       2377.86       113.37 o                         
   3  -3   8          3.32         29.09        18.49 o                         
   4  -3   8        807.52        808.57        71.75 o                         
   5  -3   8        439.84        502.19        60.89 o                         
  -6  -2   8       1112.44       1256.52        87.09 o                         
  -5  -2   8         38.72         48.71        19.01 o                         
  -4  -2   8        781.78        716.14        58.44 o                         
  -3  -2   8       2627.78       2744.44       126.86 o                         
  -2  -2   8        319.82        373.65        14.72 o                         
  -1  -2   8          3.56         18.92         8.06 o                         
   0  -2   8       2001.10       2040.49        59.53 o                         
   1  -2   8         31.30         29.73         9.98 o                         
   2  -2   8        701.08        747.15        59.40 o                         
   3  -2   8       9057.12       8944.33       255.39 o                         
   4  -2   8        159.63        142.63        30.93 o                         
   5  -2   8       1124.34       1094.00        85.33 o                         
   6  -2   8        981.11        954.61        85.33 o                         
  -7  -1   8        582.27        606.62        63.61 o                         
  -6  -1   8       4144.72       4587.68       176.01 o                         
  -5  -1   8        341.43        244.61        36.10 o                         
  -4  -1   8        412.17        378.74        17.76 o                         
  -3  -1   8        195.80        195.60        15.44 o                         
  -2  -1   8       2689.16       2707.97        56.32 o                         
  -1  -1   8       2154.07       1935.86        71.23 o                         
   0  -1   8       1346.18       1330.90        44.94 o                         
   1  -1   8        873.59        917.71        39.58 o                         
   2  -1   8        500.25        527.16        46.17 o                         
   3  -1   8       1069.14        975.03        68.25 o                         
   4  -1   8        116.15        133.34        28.91 o                         
   5  -1   8        855.46        743.21        68.60 o                         
   6  -1   8          0.14          9.55        15.24 o                         
  -7   0   8       3514.24       3769.83       164.45 o                         
  -6   0   8       1190.22       1272.73        86.03 o                         
  -5   0   8       8655.59       9041.05       514.10 o                         
  -4   0   8      10512.38      10581.09       193.93 o                         
  -3   0   8       1883.41       1881.31        52.43 o                         
  -2   0   8        717.51        772.47        27.34 o                         
  -1   0   8        116.15        105.48        16.21 o                         
   0   0   8       4236.88       4109.30        85.74 o                         
   1   0   8       1004.87        932.86        84.98 o                         
   2   0   8       1015.11        939.27        74.95 o                         
   3   0   8       3118.70       3158.30       123.62 o                         
   4   0   8        206.60        238.74        36.45 o                         
   5   0   8        193.67        169.27        32.77 o                         
   6   0   8       1545.26       1493.51       100.58 o                         
   7   0   8        486.28        576.83        67.11 o                         
  -7   1   8       4382.11       4654.53       183.98 o                         
  -6   1   8         59.88         28.74        16.12 o                         
  -5   1   8        376.37        324.90        27.69 o                         
  -4   1   8        584.77        677.39        29.90 o                         
  -3   1   8       9820.07      10124.79       130.64 o                         
  -2   1   8       5329.17       5097.84       125.37 o                         
  -1   1   8       3240.82       3046.68        94.80 o                         
   0   1   8      12235.60      12113.03       183.83 o                         
   1   1   8       1928.23       1898.88        57.08 o                         
   2   1   8        583.24        576.99        49.81 o                         
   3   1   8         22.83         17.61        12.44 o                         
   4   1   8       8853.63       8410.51       232.96 o                         
   5   1   8       1520.13       1606.62        93.92 o                         
   6   1   8          4.49         -7.27        16.03 o                         
   7   1   8       1902.57       2101.27       124.15 o                         
  -7   2   8       1015.52       1165.76        87.00 o                         
  -6   2   8       5132.50       5599.77       193.71 o                         
  -5   2   8       5479.44       5347.45       181.27 o                         
  -4   2   8       1191.89       1284.56        77.27 o                         
  -3   2   8       3134.35       3060.24        69.49 o                         
  -2   2   8       1503.74       1599.17        63.69 o                         
  -1   2   8      10518.90      10110.70       223.67 o                         
   0   2   8       4168.39       4166.48       194.28 o                         
   1   2   8      26635.86      27096.79       445.11 o                         
   2   2   8      10802.60      11116.39       321.62 o                         
   3   2   8        338.14        317.77        27.90 o                         
   4   2   8       2653.96       2476.77       107.24 o                         
   5   2   8         42.75         58.70        20.06 o                         
   6   2   8       5154.54       5110.81       185.30 o                         
   7   2   8       1030.67       1250.39        92.08 o                         
  -7   3   8        288.82        206.59        37.59 o                         
  -6   3   8        213.22        267.92        39.16 o                         
  -5   3   8       1702.44       1859.00        57.92 o                         
  -4   3   8       7501.28       7617.07       106.56 o                         
  -3   3   8        709.65        670.72        25.14 o                         
  -2   3   8       9365.42       9185.12       148.03 o                         
  -1   3   8       9658.35       9503.85       154.37 o                         
   0   3   8          1.95         11.32         7.14 o                         
   1   3   8        157.12        164.06        39.78 o                         
   2   3   8       1571.31       1594.73        52.49 o                         
   3   3   8      13624.56      13620.36       297.05 o                         
   4   3   8       5216.93       5188.69       164.27 o                         
   5   3   8       2878.97       2693.44       118.19 o                         
   6   3   8       8749.19       8935.31       256.18 o                         
   7   3   8         35.11         26.81        16.38 o                         
   8   3   8         65.74         72.19        25.06 o                         
  -7   4   8         88.93         69.13        20.50 o                         
  -6   4   8        398.19        403.98        28.88 o                         
  -5   4   8        248.13        292.25        24.11 o                         
  -4   4   8        555.91        515.08        28.83 o                         
  -3   4   8       1570.15       1512.53        52.00 o                         
  -2   4   8       1331.66       1424.07        47.05 o                         
  -1   4   8        598.45        616.62        30.88 o                         
   0   4   8       9035.62       8905.95       152.89 o                         
   1   4   8       2450.25       2513.58       136.81 o                         
   2   4   8         35.31         21.79         8.43 o                         
   3   4   8       4826.56       4601.86       103.35 o                         
   4   4   8       1459.91       1334.23        75.70 o                         
   5   4   8       6846.97       6807.31       203.35 o                         
   6   4   8       2147.13       2112.66       107.85 o                         
   7   4   8       9039.14       9221.18       269.76 o                         
   8   4   8       3226.81       3234.26       153.50 o                         
  -7   5   8        500.45        468.55        53.71 o                         
  -6   5   8         48.44         72.64        13.51 o                         
  -5   5   8          1.70         10.37         8.17 o                         
  -4   5   8       1491.46       1334.72        41.10 o                         
  -3   5   8        420.74        425.21        22.76 o                         
  -2   5   8        438.24        402.07        28.21 o                         
  -1   5   8       2165.27       2285.07        65.45 o                         
   0   5   8        663.13        585.76        44.02 o                         
   1   5   8       3207.74       3193.01       168.78 o                         
   2   5   8       5187.81       5592.40       120.02 o                         
   3   5   8         81.39         54.49        18.14 o                         
   4   5   8       4021.88       3751.17       136.41 o                         
   5   5   8       3159.78       2987.99       123.88 o                         
   6   5   8        636.37        602.59        56.16 o                         
   7   5   8          1.09         -4.64        15.42 o                         
   8   5   8         79.75         31.72        23.83 o                         
  -7   6   8       2923.96       2610.73       127.30 o                         
  -6   6   8         54.45         38.06        11.99 o                         
  -5   6   8          0.66         22.09        10.00 o                         
  -4   6   8        768.22        753.34        32.07 o                         
  -3   6   8       4714.09       4509.15        84.95 o                         
  -2   6   8       1076.96        987.81        44.73 o                         
  -1   6   8        455.16        349.69        33.03 o                         
   0   6   8       4785.47       4972.63       109.29 o                         
   1   6   8         45.88         49.71        11.89 o                         
   2   6   8       3142.20       2964.26        83.04 o                         
   3   6   8       2605.08       2649.81       109.51 o                         
   4   6   8         56.69         98.65        23.66 o                         
   5   6   8          3.00         12.62        15.33 o                         
   6   6   8       3616.44       3647.00       145.08 o                         
   7   6   8         14.11          8.24        14.63 o                         
   8   6   8          0.92         -6.31        17.61 o                         
  -6   7   8       5128.82       5223.07       126.40 o                         
  -5   7   8       6037.59       5956.12       210.71 o                         
  -4   7   8       1317.68       1218.02        72.89 o                         
  -3   7   8       3009.14       2805.77       101.98 o                         
  -2   7   8         70.04         20.59        14.28 o                         
  -1   7   8       2714.85       2584.56       213.64 o                         
   0   7   8        193.70        219.15        23.07 o                         
   1   7   8       1354.19       1248.02        69.91 o                         
   2   7   8       5975.15       5801.10       173.56 o                         
   3   7   8         11.81         10.98        12.97 o                         
   4   7   8        530.10        477.92        47.13 o                         
   5   7   8       1859.78       1868.57       100.14 o                         
   6   7   8       1128.57       1064.22        75.78 o                         
   7   7   8        132.68        105.48        25.76 o                         
   8   7   8        875.77        878.39        74.82 o                         
  -6   8   8        281.51        262.57        41.09 o                         
  -5   8   8        483.30        606.62        59.40 o                         
  -4   8   8       5114.46       5263.56       120.05 o                         
  -3   8   8       2002.89       1914.05        68.03 o                         
  -2   8   8       4290.75       4007.26       154.90 o                         
  -1   8   8      12483.94      12237.38       313.82 o                         
   0   8   8          5.87         45.73        21.99 o                         
   1   8   8         47.35         41.70        17.79 o                         
   2   8   8         81.95         88.49        21.03 o                         
   3   8   8       5683.21       5458.67       187.01 o                         
   4   8   8       3115.97       2877.16       124.15 o                         
   5   8   8        387.50        321.53        42.32 o                         
   6   8   8       6259.85       6137.26       205.45 o                         
   7   8   8         22.85         39.95        17.26 o                         
   8   8   8        517.84        474.77        55.55 o                         
  -5   9   8        946.46        877.43        76.84 o                         
  -4   9   8       3105.94       3100.65       144.82 o                         
  -3   9   8        572.74        609.94        55.94 o                         
  -2   9   8       1316.60       1338.91        51.99 o                         
  -1   9   8        411.23        363.85        48.01 o                         
   0   9   8      11082.71      10988.22       300.94 o                         
   1   9   8      13257.43      13098.69       337.39 o                         
   2   9   8        301.26        265.82        23.67 o                         
   3   9   8       6484.24       6579.17       200.54 o                         
   4   9   8          1.46         19.54        14.89 o                         
   5   9   8       3969.32       4114.49       162.17 o                         
   6   9   8         12.16         15.51        14.11 o                         
   7   9   8       1094.25       1009.98        80.16 o                         
   8   9   8       3622.52       3730.40       162.87 o                         
  -4  10   8         24.73          7.10        14.81 o                         
  -3  10   8       3542.31       3456.79       160.07 o                         
  -2  10   8       3548.36       3465.82       157.79 o                         
  -1  10   8        251.29        286.84        44.94 o                         
   0  10   8        504.22        485.10        56.77 o                         
   1  10   8        758.99        684.28        38.29 o                         
   2  10   8       6770.36       6879.72       119.79 o                         
   3  10   8       1199.12       1152.44        77.89 o                         
   4  10   8       4811.48       4591.19       169.09 o                         
   5  10   8       7130.19       7579.26       237.08 o                         
   6  10   8         69.77        119.59        30.14 o                         
   7  10   8          1.29         -1.05        15.86 o                         
  -3  11   8         22.11        -13.84        23.83 o                         
  -2  11   8         71.87         66.50        24.71 o                         
  -1  11   8       4748.03       5019.52       202.03 o                         
   0  11   8        881.00        903.19        80.51 o                         
   1  11   8        784.82        712.46        71.14 o                         
   2  11   8       2380.82       2652.00       139.30 o                         
   3  11   8        562.39        503.94        52.92 o                         
   4  11   8       1923.34       2036.53       109.60 o                         
   5  11   8        149.91        182.84        33.91 o                         
   6  11   8       5982.60       5917.71       215.61 o                         
   7  11   8       2578.09       2380.23       136.24 o                         
   0  12   8        450.20        416.07        59.31 o                         
   1  12   8        545.85        370.77        54.93 o                         
   2  12   8        233.56        217.19        41.35 o                         
   3  12   8       2868.65       3018.21       138.08 o                         
   4  12   8        919.15       1061.41        80.95 o                         
   5  12   8        367.52        358.24        48.62 o                         
   6  12   8        474.91        507.36        59.05 o                         
  -3  -7   9        339.96        286.75        40.48 o                         
  -2  -7   9        976.25       1038.46        73.33 o                         
  -1  -7   9       5427.91       5405.45       178.11 o                         
   1  -7   9       1535.06       1760.02        98.74 o                         
  -4  -6   9       3019.86       3051.50       140.70 o                         
  -3  -6   9        155.00        160.77        30.75 o                         
  -2  -6   9        119.72        119.15        26.81 o                         
  -1  -6   9        567.50        495.09        49.41 o                         
   0  -6   9       1508.88       1636.23        84.63 o                         
   1  -6   9       1322.50       1347.81        81.48 o                         
   2  -6   9       1093.66       1094.35        78.24 o                         
  -4  -5   9         59.58         26.11        16.38 o                         
  -3  -5   9       1171.79       1194.23        79.81 o                         
  -2  -5   9        297.18        270.98        36.10 o                         
  -1  -5   9        194.15        239.62        27.16 o                         
   0  -5   9       1615.64       1762.92        83.32 o                         
   1  -5   9        152.93        135.22        19.34 o                         
   2  -5   9        555.64        570.61        40.45 o                         
   3  -5   9         97.67         66.68        16.79 o                         
  -5  -4   9         82.52         67.37        23.74 o                         
  -4  -4   9       2368.09       2215.08       113.28 o                         
  -3  -4   9         15.27          6.40        13.75 o                         
  -2  -4   9        443.21        421.67        45.03 o                         
  -1  -4   9       1405.62       1444.81        58.26 o                         
   0  -4   9         84.21         74.75        13.28 o                         
   1  -4   9        180.78        138.41        18.10 o                         
   2  -4   9       4299.70       4216.91       170.75 o                         
   3  -4   9        305.44        301.47        46.08 o                         
   4  -4   9        127.05        171.63        36.88 o                         
  -5  -3   9       2160.32       2308.12       120.64 o                         
  -4  -3   9        536.42        596.90        56.95 o                         
  -3  -3   9       3543.68       3765.45       145.52 o                         
  -2  -3   9       2808.04       2689.74        57.95 o                         
  -1  -3   9        144.39        148.43        12.08 o                         
   0  -3   9       1285.02       1114.14        46.94 o                         
   1  -3   9        225.65        203.35        32.59 o                         
   2  -3   9        316.97        336.60        45.30 o                         
   3  -3   9         33.07         53.27        20.24 o                         
   4  -3   9        279.61        294.81        46.52 o                         
  -6  -2   9       4938.29       5526.52       208.08 o                         
  -5  -2   9       4619.90       4754.14       182.32 o                         
  -4  -2   9        227.58        293.50        40.74 o                         
  -3  -2   9        104.91        107.38        25.76 o                         
  -2  -2   9         63.48         75.96        11.48 o                         
  -1  -2   9       7791.38       7697.03       230.29 o                         
   0  -2   9       1442.57       1313.27        54.67 o                         
   1  -2   9       1834.24       1715.52        91.29 o                         
   2  -2   9       4502.57       4440.23       164.18 o                         
   3  -2   9          0.50          9.72        12.88 o                         
   4  -2   9        130.27        102.94        27.95 o                         
   5  -2   9        291.60        253.63        43.98 o                         
  -6  -1   9       1212.24       1083.23        85.16 o                         
  -5  -1   9       2075.81       2243.64       118.63 o                         
  -4  -1   9      10120.40      10817.96       275.58 o                         
  -3  -1   9       5877.39       5769.20       237.12 o                         
  -2  -1   9       1439.18       1343.52        52.04 o                         
  -1  -1   9       3600.03       3474.48       132.95 o                         
   0  -1   9        104.78        132.71        15.29 o                         
   1  -1   9       7775.63       7819.38       147.14 o                         
   2  -1   9       1228.24       1142.54        73.24 o                         
   3  -1   9       7821.12       8018.80       237.95 o                         
   4  -1   9       3826.20       3786.74       160.15 o                         
   5  -1   9         52.56         55.90        25.76 o                         
   6  -1   9        786.39        830.38        79.29 o                         
  -6   0   9       1264.77       1263.97        92.34 o                         
  -5   0   9        199.97        217.80        37.50 o                         
  -4   0   9        126.26        127.47        13.19 o                         
  -3   0   9       2830.26       3271.77        74.93 o                         
  -2   0   9      10983.89      11258.67       228.67 o                         
  -1   0   9       4048.77       4062.04       124.67 o                         
   0   0   9       7850.95       7839.27       139.18 o                         
   1   0   9       6052.03       6029.08       123.84 o                         
   2   0   9        195.45        196.07        30.49 o                         
   3   0   9         10.41         29.88        17.52 o                         
   4   0   9          4.98          2.98        16.91 o                         
   5   0   9       8956.41       9313.88       277.20 o                         
   6   0   9       1905.98       2078.23       123.71 o                         
  -6   1   9        186.76        234.10        40.83 o                         
  -5   1   9       3407.44       3484.64        78.89 o                         
  -4   1   9        224.37        208.02        17.62 o                         
  -3   1   9        905.59        933.13        98.87 o                         
  -2   1   9       2131.96       2104.60        72.98 o                         
  -1   1   9       4147.17       4280.27       166.07 o                         
   0   1   9       1651.24       1712.68        53.26 o                         
   1   1   9       3441.90       3542.04        84.74 o                         
   2   1   9      17398.66      17489.24       379.36 o                         
   3   1   9       2359.16       2118.18       100.49 o                         
   4   1   9       2107.42       1885.05       100.49 o                         
   5   1   9       1249.06       1175.74        83.14 o                         
   6   1   9       1383.75       1644.55       104.87 o                         
  -6   2   9          6.52         18.49        12.53 o                         
  -5   2   9        298.41        339.06        45.21 o                         
  -4   2   9       2129.75       2263.79       111.88 o                         
  -3   2   9        843.41        774.57        38.90 o                         
  -2   2   9          0.60          8.89        12.22 o                         
  -1   2   9       6328.02       6487.93       307.12 o                         
   0   2   9        145.49        124.84        15.00 o                         
   1   2   9        744.00        791.70        43.37 o                         
   2   2   9        675.44        606.88        48.97 o                         
   3   2   9       1566.68       1545.20        82.97 o                         
   4   2   9      10413.65      10286.19       271.07 o                         
   5   2   9       1483.21       1479.14        90.85 o                         
   6   2   9       3501.57       3576.91       155.77 o                         
   7   2   9       2843.83       2899.85       148.24 o                         
  -6   3   9        801.92        838.97        72.98 o                         
  -5   3   9       3606.13       3616.89        89.85 o                         
  -4   3   9          2.00         13.90         4.78 o                         
  -3   3   9        111.03        139.80        21.51 o                         
  -2   3   9        284.71        273.18        20.12 o                         
  -1   3   9        318.16        226.06        18.97 o                         
   0   3   9         34.61         31.89         9.39 o                         
   1   3   9       1009.02       1019.39        44.00 o                         
   2   3   9         15.53          9.20        12.27 o                         
   3   3   9         17.34         33.38        15.59 o                         
   4   3   9        422.24        361.57        41.26 o                         
   5   3   9       2350.26       2371.38       114.86 o                         
   6   3   9        263.88        321.10        44.59 o                         
   7   3   9        631.87        607.32        64.04 o                         
  -7   4   9          8.27        -13.23        19.71 o                         
  -6   4   9        866.84        901.52        74.73 o                         
  -5   4   9        186.18        215.61        36.18 o                         
  -4   4   9       4340.77       4411.12        98.79 o                         
  -3   4   9       5505.68       4968.23       176.39 o                         
  -2   4   9          2.39         21.48        30.80 o                         
  -1   4   9       2223.57       2195.56        63.44 o                         
   0   4   9        592.94        599.28        32.63 o                         
   1   4   9       2840.59       2672.09        76.18 o                         
   2   4   9       3403.88       3383.65        89.74 o                         
   3   4   9        283.26        198.09        29.53 o                         
   4   4   9          9.37         11.74        14.28 o                         
   5   4   9       1056.22       1094.97        75.52 o                         
   6   4   9        384.33        429.91        49.85 o                         
   7   4   9        151.46        116.35        31.10 o                         
  -7   5   9       2699.07       2926.83       144.56 o                         
  -6   5   9       4305.57       3923.15       160.85 o                         
  -5   5   9        256.31        276.37        24.95 o                         
  -4   5   9         50.86         50.04         9.24 o                         
  -3   5   9        520.72        501.91        25.80 o                         
  -2   5   9       5467.01       5552.55       114.41 o                         
  -1   5   9       1161.53       1085.09        45.00 o                         
   0   5   9       8244.04       7997.71       149.37 o                         
   1   5   9       5784.91       5931.47       214.74 o                         
   2   5   9        282.35        336.69        38.29 o                         
   3   5   9        414.90        350.80        39.07 o                         
   4   5   9         64.64         59.84        19.36 o                         
   5   5   9       4259.89       4243.63       157.70 o                         
   6   5   9        104.12        172.86        33.64 o                         
   7   5   9         65.44         87.44        26.20 o                         
  -6   6   9       1934.14       1950.32       108.55 o                         
  -5   6   9       8908.02       9138.99       262.88 o                         
  -4   6   9       1742.73       1609.09        62.82 o                         
  -3   6   9       5523.43       5203.46       176.51 o                         
  -2   6   9       6821.86       6775.43       138.01 o                         
  -1   6   9        562.15        535.89        32.71 o                         
   0   6   9        891.89        947.40        43.99 o                         
   1   6   9       1987.82       1886.12        64.87 o                         
   2   6   9       9560.23       9387.82       242.95 o                         
   3   6   9       5747.37       5683.17       180.92 o                         
   4   6   9        603.42        512.70        50.55 o                         
   5   6   9       3758.93       3866.11       150.87 o                         
   6   6   9         85.79         91.38        24.71 o                         
   7   6   9        677.14        674.26        65.53 o                         
  -6   7   9         35.65         52.13        20.06 o                         
  -5   7   9        124.55         90.87        15.71 o                         
  -4   7   9       1150.29       1148.97        53.21 o                         
  -3   7   9       4179.10       4157.20       105.79 o                         
  -2   7   9       1820.82       1804.01        95.58 o                         
  -1   7   9       7112.29       6965.37       210.27 o                         
   0   7   9       7980.11       8008.64       216.58 o                         
   1   7   9        105.72         98.83        22.25 o                         
   2   7   9       1205.23       1109.51        69.74 o                         
   3   7   9       1658.10       1508.76        85.77 o                         
   4   7   9       7396.46       7195.08       219.82 o                         
   5   7   9       1530.50       1375.06        87.61 o                         
   6   7   9       3927.83       3896.16       159.80 o                         
   7   7   9       4131.05       4394.76       177.68 o                         
  -5   8   9         17.07         15.68        15.77 o                         
  -4   8   9       1303.81       1323.31        57.57 o                         
  -3   8   9       1616.51       1584.04        61.69 o                         
  -2   8   9        761.74        687.75        61.68 o                         
  -1   8   9        622.59        656.21        60.28 o                         
   0   8   9       3188.84       3119.84       135.97 o                         
   1   8   9       9779.61      10069.61       259.24 o                         
   2   8   9       2908.13       2713.32       116.09 o                         
   3   8   9       3730.26       3529.95       139.30 o                         
   4   8   9       4815.14       4887.84       174.43 o                         
   5   8   9        923.24        826.26        69.83 o                         
   6   8   9        609.37        654.72        63.52 o                         
   7   8   9       1065.74       1205.18        89.54 o                         
  -5   9   9        298.93        241.02        42.32 o                         
  -4   9   9         18.53         60.80        26.20 o                         
  -3   9   9         88.19        111.71        17.58 o                         
  -2   9   9       2115.19       2287.61       169.18 o                         
  -1   9   9        157.04        121.17        29.35 o                         
   0   9   9        127.51        146.40        33.03 o                         
   1   9   9        519.95        543.80        51.69 o                         
   2   9   9       3003.72       2922.01       124.85 o                         
   3   9   9       1566.73       1613.01        91.64 o                         
   4   9   9        888.72        903.10        71.32 o                         
   5   9   9       4744.91       4634.64       179.95 o                         
   6   9   9       1104.61       1181.96        88.31 o                         
   7   9   9         36.49         55.98        22.69 o                         
  -4  10   9        463.78        353.77        51.78 o                         
  -3  10   9        378.47        304.36        46.87 o                         
  -2  10   9        539.97        538.20        62.20 o                         
  -1  10   9        274.15        253.99        41.62 o                         
   0  10   9        137.13        170.23        37.23 o                         
   1  10   9        687.23        669.44        66.94 o                         
   2  10   9       1224.66       1206.85        79.38 o                         
   3  10   9        504.98        541.44        53.97 o                         
   4  10   9       1795.24       2000.69       108.81 o                         
   5  10   9          3.65        -17.70        19.36 o                         
   6  10   9       1014.50       1061.67        84.98 o                         
  -2  11   9       1449.35       1503.67       108.46 o                         
  -1  11   9         25.66         16.30        16.82 o                         
   0  11   9        430.29        439.20        57.30 o                         
   1  11   9        408.59        399.60        55.46 o                         
   2  11   9        137.50         99.53        25.41 o                         
   3  11   9        385.58        459.00        51.43 o                         
   4  11   9        690.12        737.42        67.46 o                         
   5  11   9        676.73        609.86        62.38 o                         
   6  11   9         16.32         42.23        19.71 o                         
   0  12   9       4274.76       4565.34       200.45 o                         
   1  12   9         60.24         18.75        21.03 o                         
   2  12   9       2022.67       2059.57       113.63 o                         
   3  12   9         33.85         58.96        25.76 o                         
   4  12   9       1476.56       1576.65       101.89 o                         
  -3  -6  10        497.98        533.90        56.95 o                         
  -2  -6  10          0.43        -19.89        19.89 o                         
  -1  -6  10        154.04         91.03        23.74 o                         
  -3  -5  10       1493.80       1356.31        89.89 o                         
  -2  -5  10         26.94        -14.37        18.92 o                         
  -1  -5  10        493.90        509.37        53.09 o                         
   0  -5  10         37.19         61.50        17.08 o                         
   1  -5  10       1029.46       1002.14        89.19 o                         
   2  -5  10        187.59        134.02        33.29 o                         
  -4  -4  10        451.41        349.39        48.19 o                         
  -3  -4  10       1487.83       1735.93       100.75 o                         
  -2  -4  10       6786.98       7077.95       221.57 o                         
  -1  -4  10       1399.94       1219.37        75.17 o                         
   0  -4  10        589.49        591.36        46.26 o                         
   1  -4  10       1423.85       1269.71        56.77 o                         
   2  -4  10        548.08        587.36        57.25 o                         
   3  -4  10        833.41        758.63        76.05 o                         
  -4  -3  10       1899.04       1776.50       106.80 o                         
  -3  -3  10          0.05        -17.00        19.54 o                         
  -2  -3  10          1.24         13.67        11.56 o                         
  -1  -3  10       1906.75       2275.58       113.68 o                         
   0  -3  10       7698.65       7796.88       225.34 o                         
   1  -3  10       2110.57       2136.75       110.74 o                         
   2  -3  10       4440.72       4384.07       175.75 o                         
   3  -3  10       1437.93       1243.03        93.04 o                         
   4  -3  10        267.09        286.75        48.10 o                         
  -5  -2  10         74.25         93.48        26.46 o                         
  -4  -2  10       3064.47       3307.50       148.41 o                         
  -3  -2  10       4249.63       4529.77       170.05 o                         
  -2  -2  10       1148.05       1252.67        65.01 o                         
  -1  -2  10       3780.22       3991.51        91.89 o                         
   0  -2  10        283.57        242.51        33.56 o                         
   1  -2  10        814.12        806.55        65.10 o                         
   2  -2  10        412.05        436.13        50.64 o                         
   3  -2  10       2074.29       2217.09       122.31 o                         
   4  -2  10       8634.04       9426.98       293.32 o                         
  -5  -1  10         10.55         -5.87        17.87 o                         
  -4  -1  10         17.65         31.80        19.01 o                         
  -3  -1  10         38.68         76.05        24.18 o                         
  -2  -1  10       4254.54       4511.98       133.52 o                         
  -1  -1  10       2407.44       2390.57        66.60 o                         
   0  -1  10       1267.21       1444.55        53.02 o                         
   1  -1  10       6617.52       6840.26       203.96 o                         
   2  -1  10        319.83        220.17        34.52 o                         
   3  -1  10        135.58        166.02        32.07 o                         
   4  -1  10        130.57        128.79        31.01 o                         
   5  -1  10       3654.03       3757.48       172.94 o                         
  -5   0  10        360.74        404.68        52.13 o                         
  -4   0  10         91.54         85.33        25.14 o                         
  -3   0  10        937.28        707.29        64.74 o                         
  -2   0  10       2015.90       2164.27        55.80 o                         
  -1   0  10         12.93          9.85         5.98 o                         
   0   0  10       1472.94       1334.61        50.05 o                         
   1   0  10        474.27        392.85        41.70 o                         
   2   0  10       2782.16       2725.24       119.33 o                         
   3   0  10       5727.30       5548.86       191.61 o                         
   4   0  10        234.75        158.75        34.34 o                         
   5   0  10        990.81        998.68        82.79 o                         
  -5   1  10        440.21        616.70        64.83 o                         
  -4   1  10        468.01        463.20        54.32 o                         
  -2   1  10       1716.61       1620.11        48.40 o                         
  -1   1  10        407.80        315.95        22.52 o                         
   0   1  10         10.42         28.82        14.11 o                         
   1   1  10        448.09        440.51        43.02 o                         
   2   1  10        193.50        178.64        28.74 o                         
   3   1  10         44.94         66.50        20.15 o                         
   4   1  10       1549.60       1576.22        95.67 o                         
   5   1  10        345.04        319.43        45.38 o                         
   6   1  10        116.00        122.92        30.66 o                         
  -6   2  10       1003.04       1009.20        85.51 o                         
  -5   2  10       5332.76       5730.22       208.95 o                         
  -4   2  10       2687.67       2681.72        75.28 o                         
  -3   2  10        141.80        114.49        12.05 o                         
  -2   2  10       1008.15       1001.07        38.77 o                         
  -1   2  10          0.75          5.91        11.08 o                         
   0   2  10       2959.71       2832.12        98.39 o                         
   1   2  10        283.12        291.57        34.78 o                         
   2   2  10       1694.47       1788.85        90.68 o                         
   3   2  10       2577.48       2544.76       114.86 o                         
   4   2  10        760.68        758.45        63.78 o                         
   5   2  10        274.76        269.58        40.83 o                         
   6   2  10        492.31        579.46        62.12 o                         
  -6   3  10        200.21        203.96        41.00 o                         
  -5   3  10        712.04        728.38        38.24 o                         
  -4   3  10       2266.16       2489.57        74.32 o                         
  -3   3  10       9114.49       8769.61       620.33 o                         
  -2   3  10       3239.57       3207.65        77.97 o                         
  -1   3  10       6131.58       6040.88       119.96 o                         
   0   3  10       4506.30       4203.83        99.00 o                         
   1   3  10        881.02        830.13        41.78 o                         
   2   3  10       1015.71        963.64        65.36 o                         
   3   3  10         43.61         36.53        16.47 o                         
   4   3  10       6096.57       6281.73       201.68 o                         
   5   3  10        922.58        949.09        73.86 o                         
   6   3  10          2.04          3.68        13.93 o                         
  -6   4  10       7040.18       7242.48       244.70 o                         
  -5   4  10        436.28        410.90        30.48 o                         
  -4   4  10        941.19        936.90        55.46 o                         
  -3   4  10       2178.60       1996.09       197.21 o                         
  -2   4  10       5689.65       5624.27       163.70 o                         
  -1   4  10       4492.02       4430.57        99.99 o                         
   0   4  10       1636.46       1768.36        60.83 o                         
   1   4  10      13180.05      13411.69       224.28 o                         
   2   4  10       5592.87       5433.31       172.42 o                         
   3   4  10         64.99         52.04        19.10 o                         
   4   4  10       1746.76       1716.57        96.11 o                         
   5   4  10        277.10        294.90        42.58 o                         
   6   4  10       2707.52       2887.41       139.21 o                         
  -6   5  10          1.47         -5.78        13.84 o                         
  -5   5  10       1049.07       1086.47        80.87 o                         
  -4   5  10       4393.59       4289.02       195.11 o                         
  -3   5  10       1375.98       1361.36        44.50 o                         
  -2   5  10       3511.66       3766.17        92.09 o                         
  -1   5  10       3311.56       2947.63        80.84 o                         
   0   5  10       2681.40       2699.81       140.88 o                         
   1   5  10        393.40        377.25        40.13 o                         
   2   5  10       4070.04       4265.62       150.87 o                         
   3   5  10      11180.35      11559.00       293.85 o                         
   4   5  10       3612.92       3485.97       142.72 o                         
   5   5  10       2342.95       2376.46       118.80 o                         
   6   5  10       2728.59       2711.05       134.75 o                         
   7   5  10        469.32        505.61        59.40 o                         
  -6   6  10         90.39         71.93        23.74 o                         
  -5   6  10        427.49        496.67        53.88 o                         
  -4   6  10          0.88         -6.67         9.30 o                         
  -3   6  10       3276.37       3161.93        92.52 o                         
  -2   6  10        791.47        830.57        41.35 o                         
  -1   6  10       2846.92       3006.40        83.94 o                         
   0   6  10       5962.31       5986.40       180.13 o                         
   1   6  10        704.17        668.21        54.58 o                         
   2   6  10        591.95        523.22        49.06 o                         
   3   6  10        922.97        833.71        64.92 o                         
   4   6  10       4308.02       4418.77       165.50 o                         
   5   6  10       2989.21       3118.18       140.00 o                         
   6   6  10       1093.44       1202.73        87.09 o                         
   7   6  10       6824.85       7301.88       248.47 o                         
  -5   7  10        235.53        208.16        36.18 o                         
  -4   7  10        354.35        218.42        25.14 o                         
  -3   7  10        547.19        555.45        37.69 o                         
  -2   7  10        323.05        289.82        39.16 o                         
  -1   7  10        336.20        292.97        36.18 o                         
   0   7  10        542.93        551.08        50.46 o                         
   1   7  10       1937.78       2026.19        98.65 o                         
   2   7  10       3359.47       3475.81       136.41 o                         
   3   7  10         59.80         73.16        23.04 o                         
   4   7  10       3281.26       3285.95       142.02 o                         
   5   7  10        187.40        204.92        36.45 o                         
   6   7  10        690.68        703.69        67.29 o                         
   7   7  10        126.04        103.99        32.33 o                         
  -5   8  10         46.40         29.53        16.65 o                         
  -4   8  10         32.17         27.89        21.46 o                         
  -3   8  10       2028.42       1991.03        76.31 o                         
  -2   8  10        137.44         88.31        21.82 o                         
  -1   8  10         49.71         58.26        20.94 o                         
   0   8  10       1510.36       1354.73        80.43 o                         
   1   8  10        355.86        385.05        43.10 o                         
   2   8  10         45.79         38.46        18.49 o                         
   3   8  10       2559.11       2464.16       117.92 o                         
   4   8  10          0.73          2.54        13.40 o                         
   5   8  10        584.75        583.40        60.10 o                         
   6   8  10       2145.65       2262.83       125.72 o                         
  -4   9  10        106.69         71.67        24.01 o                         
  -3   9  10       1171.51       1051.80        52.65 o                         
  -2   9  10        140.57        188.63        36.97 o                         
  -1   9  10        688.14        628.61        62.99 o                         
   0   9  10        220.97        268.88        37.32 o                         
   1   9  10       1490.19       1346.15        85.25 o                         
   2   9  10       1213.88       1163.65        78.32 o                         
   3   9  10        102.13        114.95        27.95 o                         
   4   9  10        331.54        322.23        44.07 o                         
   5   9  10         70.05         65.18        23.66 o                         
   6   9  10        472.79        548.80        62.55 o                         
  -4  10  10       3297.30       3332.21       164.01 o                         
  -3  10  10       1890.19       1738.21       114.16 o                         
  -2  10  10       3480.52       3552.20       164.88 o                         
  -1  10  10       2881.65       2988.86       146.84 o                         
   0  10  10        225.73        252.41        42.67 o                         
   1  10  10        241.82        198.53        32.94 o                         
   2  10  10         91.80        102.77        26.46 o                         
   3  10  10       5635.85       5780.16       199.84 o                         
   4  10  10         67.91        114.42        29.09 o                         
   5  10  10        184.61        179.95        35.57 o                         
  -2  11  10        875.79        897.32        84.72 o                         
  -1  11  10        893.19        834.41        81.57 o                         
   0  11  10       5870.85       6237.23       233.05 o                         
   1  11  10       2699.01       3079.19       139.13 o                         
   2  11  10        456.88        475.73        52.57 o                         
   3  11  10       1234.27       1111.79        82.53 o                         
   4  11  10        405.70        352.46        46.87 o                         
  -1  -5  11       4365.18       4467.39       176.45 o                         
  -2  -4  11         16.47         54.49        23.48 o                         
   0  -4  11       1925.05       1901.95       108.11 o                         
   1  -4  11       1606.20       1458.14        63.49 o                         
   2  -4  11       1457.03       1428.79        66.84 o                         
  -3  -3  11       1965.51       2161.55       122.22 o                         
  -2  -3  11        360.45        387.86        50.64 o                         
  -1  -3  11        119.37        188.89        30.31 o                         
   0  -3  11       1884.67       1979.03        67.48 o                         
   1  -3  11         61.38         90.94        23.30 o                         
   2  -3  11        447.21        438.14        55.98 o                         
   3  -3  11        123.32        186.09        39.51 o                         
  -3  -2  11        429.12        587.35        62.38 o                         
  -2  -2  11         32.96         31.89        11.74 o                         
  -1  -2  11        477.75        434.11        44.51 o                         
   0  -2  11          2.58          8.24        14.63 o                         
   1  -2  11        673.23        845.01        70.00 o                         
   2  -2  11       1277.36       1211.23        89.19 o                         
   3  -2  11         88.74         62.82        25.06 o                         
  -4  -1  11        522.30        562.82        61.59 o                         
  -3  -1  11        559.12        609.34        63.78 o                         
  -2  -1  11       1317.40       1007.62        59.66 o                         
  -1  -1  11         87.10         71.32        18.92 o                         
   0  -1  11        494.54        462.15        45.82 o                         
   1  -1  11         83.57         48.36        19.10 o                         
   2  -1  11        206.76        154.11        33.20 o                         
   3  -1  11        226.69        259.07        41.97 o                         
   4  -1  11          9.33          8.15        16.91 o                         
  -4   0  11         65.30         72.89        25.93 o                         
  -3   0  11         52.48         31.03        10.64 o                         
  -2   0  11       2157.53       2669.87       100.58 o                         
  -1   0  11       5290.53       4998.93       156.82 o                         
   0   0  11        457.27        396.18        42.23 o                         
   1   0  11       2577.28       2498.76       114.95 o                         
   2   0  11       1117.93        930.34        71.67 o                         
   3   0  11        174.15        208.95        37.32 o                         
   4   0  11         61.57         63.96        23.39 o                         
  -4   1  11       6035.26       6610.54       234.10 o                         
  -3   1  11       1416.57       1305.75        70.88 o                         
  -2   1  11       1880.48       1984.84        85.60 o                         
  -1   1  11        813.96        601.75        33.00 o                         
   0   1  11       2205.90       2460.42        82.75 o                         
   1   1  11       2238.42       2055.89       100.84 o                         
   2   1  11        731.66        792.36        64.22 o                         
   3   1  11       5612.38       5255.89       187.93 o                         
   4   1  11        631.86        588.40        60.80 o                         
   5   1  11        169.70        194.41        37.85 o                         
  -5   2  11         48.24         76.75        30.31 o                         
  -4   2  11        168.78        206.66        21.23 o                         
  -3   2  11       6491.73       7196.48       185.65 o                         
  -2   2  11       5772.09       5746.43       164.80 o                         
  -1   2  11       2733.40       2902.88        77.47 o                         
   0   2  11       5284.25       5187.82       116.09 o                         
   1   2  11       1132.27        882.68        63.87 o                         
   2   2  11        127.25        145.35        28.12 o                         
   3   2  11        231.99        311.37        41.88 o                         
   4   2  11       3519.92       3770.62       158.05 o                         
   5   2  11       5497.50       5993.23       216.84 o                         
  -5   3  11       2088.65       2150.51       128.35 o                         
  -4   3  11        190.39        236.20        24.06 o                         
  -3   3  11       1087.51       1228.66        66.85 o                         
  -2   3  11          0.63          2.21         6.97 o                         
  -1   3  11       3964.26       3842.28        93.46 o                         
   0   3  11       1628.40       1623.27        60.12 o                         
   1   3  11       5380.22       5791.99       181.88 o                         
   2   3  11       7671.60       7682.64       224.29 o                         
   3   3  11       1103.30       1048.09        74.64 o                         
   4   3  11        848.08        737.16        66.32 o                         
   5   3  11       1007.23       1016.82        81.04 o                         
  -5   4  11         97.70        146.92        35.39 o                         
  -4   4  11       1072.46       1031.51        93.79 o                         
  -3   4  11        132.36        160.15        25.41 o                         
  -2   4  11         19.45         60.01        14.72 o                         
  -1   4  11       1548.29       1587.60        99.31 o                         
   0   4  11         18.46         18.12        10.34 o                         
   1   4  11         20.13         25.67        14.98 o                         
   2   4  11          1.44          7.18        15.42 o                         
   3   4  11       8496.11       8995.23       254.16 o                         
   4   4  11       2921.37       3260.46       142.72 o                         
   5   4  11       1205.34       1265.11        89.28 o                         
   6   4  11       2798.50       2748.28       141.67 o                         
  -5   5  11        848.67        569.91        64.39 o                         
  -4   5  11        448.38        462.49        34.16 o                         
  -3   5  11        369.44        354.30        37.94 o                         
  -2   5  11        250.89        203.32        20.38 o                         
  -1   5  11        101.41         81.31        14.41 o                         
   0   5  11       2282.53       2422.45       108.55 o                         
   1   5  11       1287.22       1259.50        78.59 o                         
   2   5  11        190.69        209.39        33.64 o                         
   3   5  11        290.06        247.41        36.88 o                         
   4   5  11         12.26          7.36        12.09 o                         
   5   5  11       2250.94       2533.28       128.70 o                         
   6   5  11        543.33        613.28        66.23 o                         
  -5   6  11        305.92        320.49        46.39 o                         
  -4   6  11       3591.58       3695.30       152.09 o                         
  -3   6  11        514.12        380.08        31.82 o                         
  -2   6  11        551.38        486.94        46.52 o                         
  -1   6  11        896.38        772.56        59.23 o                         
   0   6  11        396.14        416.15        44.42 o                         
   1   6  11          9.30          1.93        13.58 o                         
   2   6  11        460.10        436.83        47.84 o                         
   3   6  11        695.68        645.70        60.71 o                         
   4   6  11         29.02          8.94        14.81 o                         
   5   6  11        731.05        661.29        66.94 o                         
   6   6  11        509.64        433.76        57.12 o                         
  -5   7  11         58.87         39.60        21.46 o                         
  -4   7  11         16.13         -1.34         8.95 o                         
  -3   7  11        853.63        943.80        50.17 o                         
  -2   7  11       3458.84       3387.41       133.96 o                         
  -1   7  11        429.47        379.44        43.02 o                         
   0   7  11       4221.96       4282.44       154.90 o                         
   1   7  11       3332.19       3219.37       133.08 o                         
   2   7  11        187.50        186.09        32.15 o                         
   3   7  11        340.58        363.15        46.43 o                         
   4   7  11         24.07         31.72        18.14 o                         
   5   7  11        995.03        934.02        78.50 o                         
   6   7  11        459.01        495.44        60.36 o                         
  -4   8  11        834.30        802.84        48.81 o                         
  -3   8  11       2141.23       2301.11        82.46 o                         
  -2   8  11        562.20        536.79        53.53 o                         
  -1   8  11       2303.82       2363.32       112.14 o                         
   0   8  11        226.62        261.61        36.62 o                         
   1   8  11       1079.66       1181.00        78.67 o                         
   2   8  11       8068.52       8637.60       250.66 o                         
   3   8  11        889.31        839.75        70.09 o                         
   4   8  11        220.89        179.25        34.96 o                         
   5   8  11       2214.69       2214.81       125.11 o                         
  -4   9  11       2658.10       2805.58       140.88 o                         
  -3   9  11       1923.32       1846.30        73.73 o                         
  -2   9  11       1915.00       1882.15       112.49 o                         
  -1   9  11       7951.16       8871.17       254.77 o                         
   0   9  11       2113.76       2095.66       110.48 o                         
   1   9  11        101.92        120.29        26.72 o                         
   2   9  11         36.94         38.02        19.62 o                         
   3   9  11       2666.66       2800.76       133.08 o                         
   4   9  11       3330.22       3349.56       152.18 o                         
   5   9  11       1446.95       1685.99       110.13 o                         
  -3  10  11         39.41         37.94        23.74 o                         
  -2  10  11       1020.23        870.42        79.03 o                         
  -1  10  11        148.42        129.40        34.17 o                         
   0  10  11       2450.63       2804.18       130.80 o                         
   1  10  11       3374.66       3759.23       153.76 o                         
   2  10  11        657.30        772.29        67.37 o                         
   3  10  11       2009.62       2084.54       114.86 o                         
   4  10  11        467.20        451.46        55.37 o                         
  -1  11  11         24.94         65.18        28.39 o                         
   0  -3  12        253.47        342.03        45.03 o                         
   1  -3  12        469.00        388.12        51.25 o                         
   2  -3  12         32.55         60.28        24.53 o                         
  -1  -2  12        567.34        478.71        48.19 o                         
   0  -2  12        333.85        256.96        38.46 o                         
   1  -2  12        745.73        562.82        61.24 o                         
   2  -2  12        580.35        498.77        60.28 o                         
  -1  -1  12       2681.91       3006.56       124.06 o                         
   0  -1  12       3727.04       3522.85       143.60 o                         
   1  -1  12       1416.00       1433.94        92.96 o                         
   2  -1  12       3330.84       3219.28       152.71 o                         
   3  -1  12        343.53        167.69        37.50 o                         
  -3   0  12       3304.90       2803.56       151.22 o                         
  -2   0  12        149.09        182.41        27.77 o                         
  -1   0  12       1041.02       1040.47        68.16 o                         
   0   0  12         40.99        125.37        26.63 o                         
   1   0  12       2256.14       2234.97       114.33 o                         
   2   0  12        835.20        894.86        74.73 o                         
   3   0  12       3806.71       4384.77       182.58 o                         
  -3   1  12         65.98        134.75        34.78 o                         
  -2   1  12       3402.69       3648.05       127.91 o                         
  -1   1  12        768.87        696.69        55.55 o                         
   0   1  12       3049.06       3286.74       132.21 o                         
   1   1  12       3822.97       3674.68       147.45 o                         
   2   1  12         52.61         41.09        21.03 o                         
   3   1  12         47.01         37.67        15.68 o                         
   4   1  12         59.12         78.06        29.26 o                         
  -3   2  12        107.81         52.04        15.77 o                         
  -2   2  12         88.44         91.73        20.06 o                         
  -1   2  12         50.55         48.10        16.65 o                         
   0   2  12       1163.16        971.61        68.69 o                         
   1   2  12        436.61        502.89        51.17 o                         
   2   2  12       2716.73       2912.11       132.82 o                         
   3   2  12       2742.00       2960.39       138.43 o                         
   4   2  12          1.22        -14.98        22.60 o                         
  -4   3  12         10.70         36.62        27.16 o                         
  -3   3  12          0.38         13.23         9.20 o                         
  -2   3  12        191.72         99.26        20.59 o                         
  -1   3  12         42.16         92.78        22.25 o                         
   0   3  12         27.96         14.98        15.86 o                         
   1   3  12       1601.30       1325.21        83.23 o                         
   2   3  12         67.01         75.70        22.60 o                         
   3   3  12        356.71        380.41        48.80 o                         
   4   3  12        687.07        725.60        68.34 o                         
  -4   4  12        908.74        643.94        76.05 o                         
  -3   4  12          1.22         24.53        14.02 o                         
  -2   4  12        447.85        345.45        39.43 o                         
  -1   4  12       1868.60       2084.71       101.10 o                         
   0   4  12        775.40        559.14        52.22 o                         
   1   4  12          8.64         -0.26        15.59 o                         
   2   4  12       1398.75       1322.58        85.86 o                         
   3   4  12         95.55         70.35        23.04 o                         
   4   4  12         92.32         84.02        27.51 o                         
   5   4  12        812.67        736.29        71.23 o                         
  -4   5  12       3182.91       3531.05       104.31 o                         
  -3   5  12       2997.20       2807.86       117.05 o                         
  -2   5  12       1315.32       1227.00        76.48 o                         
  -1   5  12       3130.20       2831.51       122.31 o                         
   0   5  12        934.88        659.98        58.44 o                         
   1   5  12         32.65          9.20        14.02 o                         
   2   5  12        506.76        543.28        55.46 o                         
   3   5  12        307.80        363.85        46.78 o                         
   4   5  12       1940.51       1946.81       113.37 o                         
   5   5  12         23.26         44.59        22.87 o                         
  -4   6  12        307.64        359.64        32.56 o                         
  -3   6  12         21.29         51.98        13.87 o                         
  -2   6  12       3671.75       3691.24       141.32 o                         
  -1   6  12       3694.45       3731.37       144.65 o                         
   0   6  12       2024.26       2324.07       111.70 o                         
   1   6  12       7134.03       7112.47       220.96 o                         
   2   6  12        289.76        265.11        39.60 o                         
   3   6  12         84.87         66.50        23.22 o                         
   4   6  12        366.08        283.95        43.89 o                         
   5   6  12       1852.87       2043.80       120.47 o                         
  -4   7  12       2725.42       2768.10       157.48 o                         
  -3   7  12        814.48       1044.04        55.41 o                         
  -2   7  12       2231.84       2224.89       109.51 o                         
  -1   7  12         41.40         11.65        13.75 o                         
   0   7  12       1030.03       1090.94        76.48 o                         
   1   7  12        784.77        884.17        69.91 o                         
   2   7  12       5502.74       5839.38       201.77 o                         
   3   7  12       3597.72       3935.59       164.53 o                         
   4   7  12       1309.20       1522.07       101.54 o                         
  -4   8  12        540.17        500.54        40.00 o                         
  -3   8  12       1057.05        998.22       135.14 o                         
  -2   8  12        181.86        150.78        30.84 o                         
  -1   8  12       2306.69       2645.42       124.06 o                         
   0   8  12       1664.86       1922.46       104.87 o                         
   1   8  12        164.74        176.80        33.12 o                         
   2   8  12        467.31        502.19        54.76 o                         
   3   8  12         28.69         52.65        23.48 o                         
   4   8  12       4233.92       4478.25       183.20 o                         
  -3   9  12        226.40        223.21        27.43 o                         
  -2   9  12        256.07        257.14        39.43 o                         
  -1   9  12         46.75         30.40        19.01 o                         
   0   9  12        437.27        531.10        55.02 o                         
   1   9  12       3631.37       4007.87       161.91 o                         
   2   9  12        569.30        675.57        64.13 o                         
   3   9  12        275.77        319.69        46.70 o                         
   0  10  12        365.62        274.75        42.05 o                         
   1  10  12        256.55        251.36        40.83 o                         
   1  -2  13        679.04        590.76        64.48 o                         
   0  -1  13        589.99        581.13        57.74 o                         
   1  -1  13        484.22        565.62        61.77 o                         
   2  -1  13       1359.92       1251.18        98.39 o                         
  -1   0  13        292.71        157.96        29.17 o                         
   0   0  13         77.16        115.03        26.46 o                         
   1   0  13        869.58        932.71        76.66 o                         
   2   0  13         85.24         48.62        21.20 o                         
  -1   1  13         26.39         21.38        14.81 o                         
   0   1  13        709.40        449.45        49.41 o                         
   1   1  13        134.40        175.92        32.59 o                         
   2   1  13          0.27         -5.08        16.65 o                         
   3   1  13        407.91        386.19        53.27 o                         
  -2   2  13       1967.74       2184.76       100.67 o                         
  -1   2  13       1834.71       1642.63        90.77 o                         
   0   2  13         83.44         72.98        22.08 o                         
   1   2  13       1415.53       1193.97        83.84 o                         
   2   2  13        549.44        307.17        44.68 o                         
   3   2  13        395.05        428.95        55.63 o                         
  -2   3  13        515.16        526.19        49.68 o                         
  -1   3  13         11.46         63.52        20.06 o                         
   0   3  13       2115.63       2100.31       108.90 o                         
   1   3  13       2162.24       2018.22       110.48 o                         
   2   3  13       1509.54       1668.30       103.12 o                         
   3   3  13       2193.06       2177.49       122.13 o                         
  -3   4  13       4679.95       4917.01       164.36 o                         
  -2   4  13       3144.42       3180.29       129.66 o                         
  -1   4  13       1300.12       1340.28        84.11 o                         
   0   4  13       4135.12       3938.66       155.51 o                         
   1   4  13         42.98         88.58        25.67 o                         
   2   4  13        144.38        152.18        30.66 o                         
   3   4  13          3.85         -5.43        18.49 o                         
  -3   5  13         80.82        139.83        26.37 o                         
  -2   5  13        237.37        295.51        38.64 o                         
  -1   5  13       2081.12       2044.41       106.54 o                         
   0   5  13       1516.66       1601.97        96.11 o                         
   1   5  13       3260.89       3804.61       156.82 o                         
   2   5  13       4117.95       4419.82       175.31 o                         
   3   5  13        301.62        254.07        41.44 o                         
  -3   6  13          2.56         16.32        11.54 o                         
  -2   6  13       1340.07       1522.42        90.94 o                         
  -1   6  13        863.53        972.49        73.07 o                         
   0   6  13        458.83        376.47        47.75 o                         
   1   6  13        267.91        272.82        40.83 o                         
   2   6  13        709.53        872.70        73.59 o                         
   3   6  13       5711.71       6393.35       223.15 o                         
  -3   7  13         35.20         47.78        18.05 o                         
  -2   7  13        276.63        223.15        36.36 o                         
  -1   7  13         10.10          3.94        13.32 o                         
   0   7  13        756.58        873.92        71.58 o                         
   1   7  13         40.38         64.66        22.87 o                         
   2   7  13         22.33         20.33        17.96 o                         
   3   7  13        144.48        163.04        32.68 o                         
  -3   8  13         18.64         -8.33        11.91 o                         
  -2   8  13        599.89        612.49        60.54 o                         
  -1   8  13        278.76        177.15        33.73 o                         
   0   8  13         66.44         79.46        22.69 o                         
   1   8  13        148.98        135.36        30.93 o                         
   2   8  13        251.11        249.08        40.21 o                         
   0   9  13       1991.01       1965.65       112.41 o                         
   0   0  14        451.82        414.66        51.43 o                         
   1   0  14          3.53         -8.94        17.96 o                         
   0   1  14       2180.39       2055.62       114.16 o                         
   1   1  14        830.04        852.28        75.17 o                         
  -1   2  14       1065.18        893.20        69.65 o                         
   0   2  14        806.91        907.22        73.16 o                         
   1   2  14        644.22        517.43        57.74 o                         
   2   2  14       1204.66       1279.56        95.50 o                         
  -1   3  14       1004.25       1140.96        80.08 o                         
   0   3  14       1114.67       1262.04        87.79 o                         
   1   3  14       1238.51       1069.30        83.58 o                         
   2   3  14        339.96        220.78        40.65 o                         
  -2   4  14         15.96         12.62        13.23 o                         
  -1   4  14        908.31        772.73        66.06 o                         
   0   4  14        534.26        461.10        53.97 o                         
   1   4  14        925.82       1079.28        83.67 o                         
   2   4  14       2553.74       2745.30       140.53 o                         
  -2   5  14        130.56         69.74        24.18 o                         
  -1   5  14         52.58         83.49        24.18 o                         
   0   5  14        256.60        277.82        42.49 o                         
   1   5  14         47.41        -25.14        25.14 o                         
   2   5  14          0.04         -2.80        15.95 o                         
  -2   6  14         11.37          1.58        12.97 o                         
  -1   6  14        356.23        400.12        49.24 o                         
   0   6  14         80.53         82.00        26.55 o                         
   1   6  14         16.30         13.75        16.91 o                         
   2   6  14       1273.22       1126.24        88.93 o                         
  -2   7  14        175.66        134.05        28.30 o                         
  -1   7  14       2007.32       1714.03       106.54 o                         
   0   7  14          2.90         67.37        23.92 o                         
   1   7  14       1079.73       1162.60        88.31 o                         
   0   3  15         87.57        115.38        27.95 o                         
   0   4  15         83.75        133.17        32.24 o                         
   0   5  15       1167.94       1021.37        83.49 o                         
                                                                                
